# Supplementary material for: Playing the mirror game in virtual reality with an autonomous character
Source: Sci Rep. 2022 Dec 9;12:21329. doi: 10.1038/s41598-022-25197-z (PMC9734752; doi:10.1038/s41598-022-25197-z)
Supplement: Supplementary file 2 — Supplementary Information 1. [file 41598_2022_25197_MOESM2_ESM.zip]

Archive with 532 entries (532 files):
- Data/Couple1/baseline_player1.json
- Data/Couple1/baseline_player2.json
- Data/Couple1/condition1_trial1_player1.json
- Data/Couple1/condition1_trial1_player2.json
- Data/Couple1/condition2_trial1_player1.json
- Data/Couple1/condition2_trial1_player2.json
- Data/Couple1/condition3_trial1_player1.json
- Data/Couple1/condition3_trial1_player2.json
- Data/Couple1/questionnaire1_player2.json
- Data/Couple1/questionnaire3_player2.json
- Data/Couple10/baseline_player1.json
- Data/Couple10/baseline_player2.json
- Data/Couple10/condition1_trial1_player1.json
- Data/Couple10/condition1_trial1_player2.json
- Data/Couple10/condition2_trial1_player1.json
- Data/Couple10/condition2_trial1_player2.json
- Data/Couple10/condition3_trial1_player1.json
- Data/Couple10/condition3_trial1_player2.json
- Data/Couple10/questionnaire1_player2.json
- Data/Couple10/questionnaire2_player2.json
- Data/Couple10/questionnaire3_player2.json
- Data/Couple11/baseline_player1.json
- Data/Couple11/baseline_player2.json
- Data/Couple11/condition1_trial1_player1.json
- Data/Couple11/condition1_trial1_player2.json
- Data/Couple11/condition2_trial1_player1.json
- Data/Couple11/condition2_trial1_player2.json
- Data/Couple11/condition3_trial1_player1.json
- Data/Couple11/condition3_trial1_player2.json
- Data/Couple11/questionnaire1_player2.json
- Data/Couple11/questionnaire2_player2.json
- Data/Couple11/questionnaire3_player2.json
- Data/Couple12/baseline_player1.json
- Data/Couple12/baseline_player2.json
- Data/Couple12/condition1_trial1_player1.json
- Data/Couple12/condition1_trial1_player2.json
- Data/Couple12/condition2_trial1_player1.json
- Data/Couple12/condition2_trial1_player2.json
- Data/Couple12/condition3_trial1_player1.json
- Data/Couple12/condition3_trial1_player2.json
- Data/Couple12/questionnaire1_player2.json
- Data/Couple12/questionnaire2_player2.json
- Data/Couple12/questionnaire3_player2.json
- Data/Couple13/baseline_player1.json
- Data/Couple13/baseline_player2.json
- Data/Couple13/condition1_trial1_player1.json
- Data/Couple13/condition1_trial1_player2.json
- Data/Couple13/condition2_trial1_player1.json
- Data/Couple13/condition2_trial1_player2.json
- Data/Couple13/condition3_trial1_player1.json
- Data/Couple13/condition3_trial1_player2.json
- Data/Couple13/questionnaire1_player2.json
- Data/Couple13/questionnaire2_player2.json
- Data/Couple13/questionnaire3_player2.json
- Data/Couple14/baseline_player1.json
- Data/Couple14/baseline_player2.json
- Data/Couple14/condition1_trial1_player1.json
- Data/Couple14/condition1_trial1_player2.json
- Data/Couple14/condition2_trial1_player1.json
- Data/Couple14/condition2_trial1_player2.json
- Data/Couple14/condition3_trial1_player1.json
- Data/Couple14/condition3_trial1_player2.json
- Data/Couple14/questionnaire1_player2.json
- Data/Couple14/questionnaire2_player2.json
- Data/Couple14/questionnaire3_player2.json
- Data/Couple15/baseline_player1.json
- Data/Couple15/baseline_player2.json
- Data/Couple15/condition1_trial1_player1.json
- Data/Couple15/condition1_trial1_player2.json
- Data/Couple15/condition2_trial1_player1.json
- Data/Couple15/condition2_trial1_player2.json
- Data/Couple15/condition3_trial1_player1.json
- Data/Couple15/condition3_trial1_player2.json
- Data/Couple15/questionnaire1_player2.json
- Data/Couple15/questionnaire2_player2.json
- Data/Couple15/questionnaire3_player2.json
- Data/Couple16/baseline_player1.json
- Data/Couple16/baseline_player2.json
- Data/Couple16/condition1_trial1_player1.json
- Data/Couple16/condition1_trial1_player2.json
- Data/Couple16/condition2_trial1_player1.json
- Data/Couple16/condition2_trial1_player2.json
- Data/Couple16/condition3_trial1_player1.json
- Data/Couple16/condition3_trial1_player2.json
- Data/Couple16/questionnaire1_player2.json
- Data/Couple16/questionnaire2_player2.json
- Data/Couple16/questionnaire3_player2.json
- Data/Couple17/baseline_player1.json
- Data/Couple17/baseline_player2.json
- Data/Couple17/condition1_trial1_player1.json
- Data/Couple17/condition1_trial1_player2.json
- Data/Couple17/condition2_trial1_player1.json
- Data/Couple17/condition2_trial1_player2.json
- Data/Couple17/condition3_trial1_player1.json
- Data/Couple17/condition3_trial1_player2.json
- Data/Couple17/questionnaire1_player2.json
- Data/Couple17/questionnaire2_player2.json
- Data/Couple17/questionnaire3_player2.json
- Data/Couple18/baseline_player1.json
- Data/Couple18/baseline_player2.json
- Data/Couple18/condition1_trial1_player1.json
- Data/Couple18/condition1_trial1_player2.json
- Data/Couple18/condition2_trial1_player1.json
- Data/Couple18/condition2_trial1_player2.json
- Data/Couple18/condition3_trial1_player1.json
- Data/Couple18/condition3_trial1_player2.json
- Data/Couple18/questionnaire1_player2.json
- Data/Couple18/questionnaire2_player2.json
- Data/Couple18/questionnaire3_player2.json
- Data/Couple19/baseline_player1.json
- Data/Couple19/baseline_player2.json
- Data/Couple19/condition1_trial1_player1.json
- Data/Couple19/condition1_trial1_player2.json
- Data/Couple19/condition2_trial1_player1.json
- Data/Couple19/condition2_trial1_player2.json
- Data/Couple19/condition3_trial1_player1.json
- Data/Couple19/condition3_trial1_player2.json
- Data/Couple19/questionnaire1_player2.json
- Data/Couple19/questionnaire2_player2.json
- Data/Couple19/questionnaire3_player2.json
- Data/Couple2/baseline_player1.json
- Data/Couple2/baseline_player2.json
- Data/Couple2/condition1_trial1_player1.json
- Data/Couple2/condition1_trial1_player2.json
- Data/Couple2/condition2_trial1_player1.json
- Data/Couple2/condition2_trial1_player2.json
- Data/Couple2/condition3_trial1_player1.json
- Data/Couple2/condition3_trial1_player2.json
- Data/Couple2/questionnaire1_player2.json
- Data/Couple2/questionnaire2_player2.json
- Data/Couple2/questionnaire3_player2.json
- Data/Couple20/baseline_player1.json
- Data/Couple20/baseline_player2.json
- Data/Couple20/condition1_trial1_player1.json
- Data/Couple20/condition1_trial1_player2.json
- Data/Couple20/condition2_trial1_player1.json
- Data/Couple20/condition2_trial1_player2.json
- Data/Couple20/condition3_trial1_player1.json
- Data/Couple20/condition3_trial1_player2.json
- Data/Couple20/questionnaire1_player2.json
- Data/Couple20/questionnaire2_player2.json
- Data/Couple20/questionnaire3_player2.json
- Data/Couple21/baseline_player1.json
- Data/Couple21/baseline_player2.json
- Data/Couple21/condition1_trial1_player1.json
- Data/Couple21/condition1_trial1_player2.json
- Data/Couple21/condition2_trial1_player1.json
- Data/Couple21/condition2_trial1_player2.json
- Data/Couple21/condition3_trial1_player1.json
- Data/Couple21/condition3_trial1_player2.json
- Data/Couple21/questionnaire1_player2.json
- Data/Couple21/questionnaire2_player2.json
- Data/Couple21/questionnaire3_player2.json
- Data/Couple22/baseline_player1.json
- Data/Couple22/baseline_player2.json
- Data/Couple22/condition1_trial1_player1.json
- Data/Couple22/condition1_trial1_player2.json
- Data/Couple22/condition2_trial1_player1.json
- Data/Couple22/condition2_trial1_player2.json
- Data/Couple22/condition3_trial1_player1.json
- Data/Couple22/condition3_trial1_player2.json
- Data/Couple22/questionnaire1_player2.json
- Data/Couple22/questionnaire2_player2.json
- Data/Couple22/questionnaire3_player2.json
- Data/Couple23/baseline_player1.json
- Data/Couple23/baseline_player2.json
- Data/Couple23/condition1_trial1_player1.json
- Data/Couple23/condition1_trial1_player2.json
- Data/Couple23/condition2_trial1_player1.json
- Data/Couple23/condition2_trial1_player2.json
- Data/Couple23/condition3_trial1_player1.json
- Data/Couple23/condition3_trial1_player2.json
- Data/Couple23/questionnaire1_player2.json
- Data/Couple23/questionnaire2_player2.json
- Data/Couple23/questionnaire3_player2.json
- Data/Couple24/baseline_player1.json
- Data/Couple24/baseline_player2.json
- Data/Couple24/condition1_trial1_player1.json
- Data/Couple24/condition1_trial1_player2.json
- Data/Couple24/condition2_trial1_player1.json
- Data/Couple24/condition2_trial1_player2.json
- Data/Couple24/condition3_trial1_player1.json
- Data/Couple24/condition3_trial1_player2.json
- Data/Couple24/questionnaire1_player2.json
- Data/Couple24/questionnaire2_player2.json
- Data/Couple24/questionnaire3_player2.json
- Data/Couple3/baseline_player1.json
- Data/Couple3/baseline_player2.json
- Data/Couple3/condition1_trial1_player1.json
- Data/Couple3/condition1_trial1_player2.json
- Data/Couple3/condition2_trial1_player1.json
- Data/Couple3/condition2_trial1_player2.json
- Data/Couple3/condition3_trial1_player1.json
- Data/Couple3/condition3_trial1_player2.json
- Data/Couple3/questionnaire1_player2.json
- Data/Couple3/questionnaire2_player2.json
- Data/Couple3/questionnaire3_player2.json
- Data/Couple4/baseline_player1.json
- Data/Couple4/baseline_player2.json
- Data/Couple4/condition1_trial1_player1.json
- Data/Couple4/condition1_trial1_player2.json
- Data/Couple4/condition2_trial1_player1.json
- Data/Couple4/condition2_trial1_player2.json
- Data/Couple4/condition3_trial1_player1.json
- Data/Couple4/condition3_trial1_player2.json
- Data/Couple4/questionnaire1_player2.json
- Data/Couple4/questionnaire2_player2.json
- Data/Couple4/questionnaire3_player2.json
- Data/Couple5/baseline_player1.json
- Data/Couple5/baseline_player2.json
- Data/Couple5/condition1_trial1_player1.json
- Data/Couple5/condition1_trial1_player2.json
- Data/Couple5/condition2_trial1_player1.json
- Data/Couple5/condition2_trial1_player2.json
- Data/Couple5/condition3_trial1_player1.json
- Data/Couple5/condition3_trial1_player2.json
- Data/Couple5/questionnaire1_player2.json
- Data/Couple5/questionnaire2_player2.json
- Data/Couple5/questionnaire3_player2.json
- Data/Couple6/baseline_player1.json
- Data/Couple6/baseline_player2.json
- Data/Couple6/condition1_trial1_player1.json
- Data/Couple6/condition1_trial1_player2.json
- Data/Couple6/condition2_trial1_player1.json
- Data/Couple6/condition2_trial1_player2.json
- Data/Couple6/condition3_trial1_player1.json
- Data/Couple6/condition3_trial1_player2.json
- Data/Couple6/questionnaire1_player2.json
- Data/Couple6/questionnaire2_player2.json
- Data/Couple6/questionnaire3_player2.json
- Data/Couple7/baseline_player1.json
- Data/Couple7/baseline_player2.json
- Data/Couple7/condition1_trial1_player1.json
- Data/Couple7/condition1_trial1_player2.json
- Data/Couple7/condition2_trial1_player1.json
- Data/Couple7/condition2_trial1_player2.json
- Data/Couple7/condition3_trial1_player1.json
- Data/Couple7/condition3_trial1_player2.json
- Data/Couple7/questionnaire1_player2.json
- Data/Couple7/questionnaire2_player2.json
- Data/Couple7/questionnaire3_player2.json
- Data/Couple8/baseline_player1.json
- Data/Couple8/baseline_player2.json
- Data/Couple8/condition1_trial1_player1.json
- Data/Couple8/condition1_trial1_player2.json
- Data/Couple8/condition2_trial1_player1.json
- Data/Couple8/condition2_trial1_player2.json
- Data/Couple8/condition3_trial1_player1.json
- Data/Couple8/condition3_trial1_player2.json
- Data/Couple8/questionnaire1_player2.json
- Data/Couple8/questionnaire2_player2.json
- Data/Couple8/questionnaire3_player2.json
- Data/Couple9/baseline_player1.json
- Data/Couple9/baseline_player2.json
- Data/Couple9/condition1_trial1_player1.json
- Data/Couple9/condition1_trial1_player2.json
- Data/Couple9/condition2_trial1_player1.json
- Data/Couple9/condition2_trial1_player2.json
- Data/Couple9/condition3_trial1_player1.json
- Data/Couple9/condition3_trial1_player2.json
- Data/Couple9/questionnaire1_player2.json
- Data/Couple9/questionnaire2_player2.json
- Data/Couple9/questionnaire3_player2.json
- Data_1/Couple1/baseline_player1.json
- Data_1/Couple1/baseline_player2.json
- Data_1/Couple1/condition1_trial1_player1.json
- Data_1/Couple1/condition1_trial1_player2.json
- Data_1/Couple1/condition2_trial1_player1.json
- Data_1/Couple1/condition2_trial1_player2.json
- Data_1/Couple1/condition3_trial1_player1.json
- Data_1/Couple1/condition3_trial1_player2.json
- Data_1/Couple1/questionnaire1_player1.json
- Data_1/Couple1/questionnaire3_player1.json
- Data_1/Couple10/baseline_player1.json
- Data_1/Couple10/baseline_player2.json
- Data_1/Couple10/condition1_trial1_player1.json
- Data_1/Couple10/condition1_trial1_player2.json
- Data_1/Couple10/condition2_trial1_player1.json
- Data_1/Couple10/condition2_trial1_player2.json
- Data_1/Couple10/condition3_trial1_player1.json
- Data_1/Couple10/condition3_trial1_player2.json
- Data_1/Couple10/questionnaire1_player1.json
- Data_1/Couple10/questionnaire2_player1.json
- Data_1/Couple10/questionnaire3_player1.json
- Data_1/Couple11/baseline_player1.json
- Data_1/Couple11/baseline_player2.json
- Data_1/Couple11/condition1_trial1_player1.json
- Data_1/Couple11/condition1_trial1_player2.json
- Data_1/Couple11/condition2_trial1_player1.json
- Data_1/Couple11/condition2_trial1_player2.json
- Data_1/Couple11/condition3_trial1_player1.json
- Data_1/Couple11/condition3_trial1_player2.json
- Data_1/Couple11/questionnaire1_player1.json
- Data_1/Couple11/questionnaire2_player1.json
- Data_1/Couple11/questionnaire3_player1.json
- Data_1/Couple12/baseline_player1.json
- Data_1/Couple12/baseline_player2.json
- Data_1/Couple12/condition1_trial1_player1.json
- Data_1/Couple12/condition1_trial1_player2.json
- Data_1/Couple12/condition2_trial1_player1.json
[truncated: 232 more entries]
