# Supplementary material for: Playing the mirror game in virtual reality with an autonomous character
Source: Sci Rep. 2022 Dec 9;12:21329. doi: 10.1038/s41598-022-25197-z (PMC9734752; doi:10.1038/s41598-022-25197-z)
Supplement: Supplementary file 2 — Supplementary Information 1. [file 41598_2022_25197_MOESM2_ESM.zip › Data/Couple1/baseline_player1.json]

{
    "isFemale": false,
    "eyesLevel": 1.674979567527771,
    "timestamps": [
        0.0,
        0.0200042724609375,
        0.040008544921875,
        0.05999755859375,
        0.0800018310546875,
        0.100006103515625,
        0.1200103759765625,
        0.1399993896484375,
        0.160003662109375,
        0.1800079345703125,
        0.20001220703125,
        0.220001220703125,
        0.2400054931640625,
        0.260009765625,
        0.279998779296875,
        0.3000030517578125,
        0.32000732421875,
        0.3400115966796875,
        0.3600006103515625,
        0.3800048828125,
        0.4000091552734375,
        0.4199981689453125,
        0.44000244140625,
        0.4600067138671875,
        0.480010986328125,
        0.5,
        0.5200042724609375,
        0.540008544921875,
        0.55999755859375,
        0.5800018310546875,
        0.600006103515625,
        0.6200103759765625,
        0.6399993896484375,
        0.660003662109375,
        0.6800079345703125,
        0.70001220703125,
        0.720001220703125,
        0.7400054931640625,
        0.760009765625,
        0.779998779296875,
        0.8000030517578125,
        0.82000732421875,
        0.8400115966796875,
        0.8600006103515625,
        0.8800048828125,
        0.9000091552734375,
        0.9199981689453125,
        0.94000244140625,
        0.9600067138671875,
        0.980010986328125,
        1.0,
        1.0200042724609376,
        1.040008544921875,
        1.05999755859375,
        1.0800018310546876,
        1.100006103515625,
        1.1200103759765626,
        1.1399993896484376,
        1.160003662109375,
        1.1800079345703126,
        1.20001220703125,
        1.220001220703125,
        1.2400054931640626,
        1.260009765625,
        1.279998779296875,
        1.3000030517578126,
        1.32000732421875,
        1.3400115966796876,
        1.3600006103515626,
        1.3800048828125,
        1.4000091552734376,
        1.4199981689453126,
        1.44000244140625,
        1.4600067138671876,
        1.480010986328125,
        1.5,
        1.5200042724609376,
        1.540008544921875,
        1.55999755859375,
        1.5800018310546876,
        1.600006103515625,
        1.6200103759765626,
        1.6399993896484376,
        1.660003662109375,
        1.6800079345703126,
        1.70001220703125,
        1.720001220703125,
        1.7400054931640626,
        1.760009765625,
        1.779998779296875,
        1.8000030517578126,
        1.82000732421875,
        1.8400115966796876,
        1.8600006103515626,
        1.8800048828125,
        1.9000091552734376,
        1.9199981689453126,
        1.94000244140625,
        1.9600067138671876,
        1.980010986328125,
        2.0,
        2.0200042724609377,
        2.040008544921875,
        2.05999755859375,
        2.0800018310546877,
        2.100006103515625,
        2.1200103759765627,
        2.1399993896484377,
        2.160003662109375,
        2.1800079345703127,
        2.20001220703125,
        2.220001220703125,
        2.2400054931640627,
        2.260009765625,
        2.279998779296875,
        2.3000030517578127,
        2.32000732421875,
        2.3400115966796877,
        2.3600006103515627,
        2.3800048828125,
        2.4000091552734377,
        2.4199981689453127,
        2.44000244140625,
        2.4600067138671877,
        2.480010986328125,
        2.5,
        2.5200042724609377,
        2.540008544921875,
        2.55999755859375,
        2.5800018310546877,
        2.600006103515625,
        2.6200103759765627,
        2.6399993896484377,
        2.660003662109375,
        2.6800079345703127,
        2.70001220703125,
        2.720001220703125,
        2.7400054931640627,
        2.760009765625,
        2.779998779296875,
        2.8000030517578127,
        2.82000732421875,
        2.8400115966796877,
        2.8600006103515627,
        2.8800048828125,
        2.9000091552734377,
        2.9199981689453127,
        2.94000244140625,
        2.9600067138671877,
        2.980010986328125,
        3.0,
        3.0200042724609377,
        3.040008544921875,
        3.05999755859375,
        3.0800018310546877,
        3.100006103515625,
        3.1200103759765627,
        3.1399993896484377,
        3.160003662109375,
        3.1800079345703127,
        3.20001220703125,
        3.220001220703125,
        3.2400054931640627,
        3.260009765625,
        3.279998779296875,
        3.3000030517578127,
        3.32000732421875,
        3.3400115966796877,
        3.3600006103515627,
        3.3800048828125,
        3.4000091552734377,
        3.4199981689453127,
        3.44000244140625,
        3.4600067138671877,
        3.480010986328125,
        3.5,
        3.5200042724609377,
        3.540008544921875,
        3.55999755859375,
        3.5800018310546877,
        3.600006103515625,
        3.6200103759765627,
        3.6399993896484377,
        3.660003662109375,
        3.6800079345703127,
        3.70001220703125,
        3.720001220703125,
        3.7400054931640627,
        3.760009765625,
        3.779998779296875,
        3.8000030517578127,
        3.82000732421875,
        3.8400115966796877,
        3.8600006103515627,
        3.8800048828125,
        3.9000091552734377,
        3.9199981689453127,
        3.94000244140625,
        3.9600067138671877,
        3.980010986328125,
        4.0,
        4.0200042724609379,
        4.040008544921875,
        4.05999755859375,
        4.0800018310546879,
        4.100006103515625,
        4.1200103759765629,
        4.1399993896484379,
        4.160003662109375,
        4.1800079345703129,
        4.20001220703125,
        4.220001220703125,
        4.2400054931640629,
        4.260009765625,
        4.279998779296875,
        4.3000030517578129,
        4.32000732421875,
        4.3400115966796879,
        4.3600006103515629,
        4.3800048828125,
        4.4000091552734379,
        4.4199981689453129,
        4.44000244140625,
        4.4600067138671879,
        4.480010986328125,
        4.5,
        4.5200042724609379,
        4.540008544921875,
        4.55999755859375,
        4.5800018310546879,
        4.600006103515625,
        4.6200103759765629,
        4.6399993896484379,
        4.660003662109375,
        4.6800079345703129,
        4.70001220703125,
        4.720001220703125,
        4.7400054931640629,
        4.760009765625,
        4.779998779296875,
        4.8000030517578129,
        4.82000732421875,
        4.8400115966796879,
        4.8600006103515629,
        4.8800048828125,
        4.9000091552734379,
        4.9199981689453129,
        4.94000244140625,
        4.9600067138671879,
        4.980010986328125,
        5.0,
        5.0200042724609379,
        5.040008544921875,
        5.05999755859375,
        5.0800018310546879,
        5.100006103515625,
        5.1200103759765629,
        5.1399993896484379,
        5.160003662109375,
        5.1800079345703129,
        5.20001220703125,
        5.220001220703125,
        5.2400054931640629,
        5.260009765625,
        5.279998779296875,
        5.3000030517578129,
        5.32000732421875,
        5.3400115966796879,
        5.3600006103515629,
        5.3800048828125,
        5.4000091552734379,
        5.4199981689453129,
        5.44000244140625,
        5.4600067138671879,
        5.480010986328125,
        5.5,
        5.5200042724609379,
        5.540008544921875,
        5.55999755859375,
        5.5800018310546879,
        5.600006103515625,
        5.6200103759765629,
        5.6399993896484379,
        5.660003662109375,
        5.6800079345703129,
        5.70001220703125,
        5.720001220703125,
        5.7400054931640629,
        5.760009765625,
        5.779998779296875,
        5.8000030517578129,
        5.82000732421875,
        5.8400115966796879,
        5.8600006103515629,
        5.8800048828125,
        5.9000091552734379,
        5.9199981689453129,
        5.94000244140625,
        5.9600067138671879,
        5.980010986328125,
        6.0,
        6.0200042724609379,
        6.040008544921875,
        6.05999755859375,
        6.0800018310546879,
        6.100006103515625,
        6.1200103759765629,
        6.1399993896484379,
        6.160003662109375,
        6.1800079345703129,
        6.20001220703125,
        6.220001220703125,
        6.2400054931640629,
        6.260009765625,
        6.279998779296875,
        6.3000030517578129,
        6.32000732421875,
        6.3400115966796879,
        6.3600006103515629,
        6.3800048828125,
        6.4000091552734379,
        6.4199981689453129,
        6.44000244140625,
        6.4600067138671879,
        6.480010986328125,
        6.5,
        6.5200042724609379,
        6.540008544921875,
        6.55999755859375,
        6.5800018310546879,
        6.600006103515625,
        6.6200103759765629,
        6.6399993896484379,
        6.660003662109375,
        6.6800079345703129,
        6.70001220703125,
        6.720001220703125,
        6.7400054931640629,
        6.760009765625,
        6.779998779296875,
        6.8000030517578129,
        6.82000732421875,
        6.8400115966796879,
        6.8600006103515629,
        6.8800048828125,
        6.9000091552734379,
        6.9199981689453129,
        6.94000244140625,
        6.9600067138671879,
        6.980010986328125,
        7.0,
        7.0200042724609379,
        7.040008544921875,
        7.05999755859375,
        7.0800018310546879,
        7.100006103515625,
        7.1200103759765629,
        7.1399993896484379,
        7.160003662109375,
        7.1800079345703129,
        7.20001220703125,
        7.220001220703125,
        7.2400054931640629,
        7.260009765625,
        7.279998779296875,
        7.3000030517578129,
        7.32000732421875,
        7.3400115966796879,
        7.3600006103515629,
        7.3800048828125,
        7.4000091552734379,
        7.4199981689453129,
        7.44000244140625,
        7.4600067138671879,
        7.480010986328125,
        7.5,
        7.5200042724609379,
        7.540008544921875,
        7.55999755859375,
        7.5800018310546879,
        7.600006103515625,
        7.6200103759765629,
        7.6399993896484379,
        7.660003662109375,
        7.6800079345703129,
        7.70001220703125,
        7.720001220703125,
        7.7400054931640629,
        7.760009765625,
        7.779998779296875,
        7.8000030517578129,
        7.82000732421875,
        7.8400115966796879,
        7.8600006103515629,
        7.8800048828125,
        7.9000091552734379,
        7.9199981689453129,
        7.94000244140625,
        7.9600067138671879,
        7.980010986328125,
        8.0,
        8.020004272460938,
        8.040008544921875,
        8.05999755859375,
        8.080001831054688,
        8.100006103515625,
        8.120010375976563,
        8.139999389648438,
        8.160003662109375,
        8.180007934570313,
        8.20001220703125,
        8.220001220703125,
        8.240005493164063,
        8.260009765625,
        8.279998779296875,
        8.300003051757813,
        8.32000732421875,
        8.340011596679688,
        8.360000610351563,
        8.3800048828125,
        8.400009155273438,
        8.419998168945313,
        8.44000244140625,
        8.460006713867188,
        8.480010986328125,
        8.5,
        8.520004272460938,
        8.540008544921875,
        8.55999755859375,
        8.580001831054688,
        8.600006103515625,
        8.620010375976563,
        8.639999389648438,
        8.660003662109375,
        8.680007934570313,
        8.70001220703125,
        8.720001220703125,
        8.740005493164063,
        8.760009765625,
        8.779998779296875,
        8.800003051757813,
        8.82000732421875,
        8.840011596679688,
        8.860000610351563,
        8.8800048828125,
        8.900009155273438,
        8.919998168945313,
        8.94000244140625,
        8.960006713867188,
        8.980010986328125,
        9.0,
        9.020004272460938,
        9.040008544921875,
        9.05999755859375,
        9.080001831054688,
        9.100006103515625,
        9.120010375976563,
        9.139999389648438,
        9.160003662109375,
        9.180007934570313,
        9.20001220703125,
        9.220001220703125,
        9.240005493164063,
        9.260009765625,
        9.279998779296875,
        9.300003051757813,
        9.32000732421875,
        9.340011596679688,
        9.360000610351563,
        9.3800048828125,
        9.400009155273438,
        9.419998168945313,
        9.44000244140625,
        9.460006713867188,
        9.480010986328125,
        9.5,
        9.520004272460938,
        9.540008544921875,
        9.55999755859375,
        9.580001831054688,
        9.600006103515625,
        9.620010375976563,
        9.639999389648438,
        9.660003662109375,
        9.680007934570313,
        9.70001220703125,
        9.720001220703125,
        9.740005493164063,
        9.760009765625,
        9.779998779296875,
        9.800003051757813,
        9.82000732421875,
        9.840011596679688,
        9.860000610351563,
        9.8800048828125,
        9.900009155273438,
        9.919998168945313,
        9.94000244140625,
        9.960006713867188,
        9.980010986328125,
        10.0,
        10.020004272460938,
        10.040008544921875,
        10.05999755859375,
        10.080001831054688,
        10.100006103515625,
        10.120010375976563,
        10.139999389648438,
        10.160003662109375,
        10.180007934570313,
        10.20001220703125,
        10.220001220703125,
        10.240005493164063,
        10.260009765625,
        10.279998779296875,
        10.300003051757813,
        10.32000732421875,
        10.340011596679688,
        10.360000610351563,
        10.3800048828125,
        10.400009155273438,
        10.419998168945313,
        10.44000244140625,
        10.460006713867188,
        10.480010986328125,
        10.5,
        10.520004272460938,
        10.540008544921875,
        10.55999755859375,
        10.580001831054688,
        10.600006103515625,
        10.620010375976563,
        10.639999389648438,
        10.660003662109375,
        10.680007934570313,
        10.70001220703125,
        10.720001220703125,
        10.740005493164063,
        10.760009765625,
        10.779998779296875,
        10.800003051757813,
        10.82000732421875,
        10.840011596679688,
        10.860000610351563,
        10.8800048828125,
        10.900009155273438,
        10.919998168945313,
        10.94000244140625,
        10.960006713867188,
        10.980010986328125,
        11.0,
        11.020004272460938,
        11.040008544921875,
        11.05999755859375,
        11.080001831054688,
        11.100006103515625,
        11.120010375976563,
        11.139999389648438,
        11.160003662109375,
        11.180007934570313,
        11.20001220703125,
        11.220001220703125,
        11.240005493164063,
        11.260009765625,
        11.279998779296875,
        11.300003051757813,
        11.32000732421875,
        11.340011596679688,
        11.360000610351563,
        11.3800048828125,
        11.400009155273438,
        11.419998168945313,
        11.44000244140625,
        11.460006713867188,
        11.480010986328125,
        11.5,
        11.520004272460938,
        11.540008544921875,
        11.55999755859375,
        11.580001831054688,
        11.600006103515625,
        11.620010375976563,
        11.639999389648438,
        11.660003662109375,
        11.680007934570313,
        11.70001220703125,
        11.720001220703125,
        11.740005493164063,
        11.760009765625,
        11.779998779296875,
        11.800003051757813,
        11.82000732421875,
        11.840011596679688,
        11.860000610351563,
        11.8800048828125,
        11.900009155273438,
        11.919998168945313,
        11.94000244140625,
        11.960006713867188,
        11.980010986328125,
        12.0,
        12.020004272460938,
        12.040008544921875,
        12.05999755859375,
        12.080001831054688,
        12.100006103515625,
        12.120010375976563,
        12.139999389648438,
        12.160003662109375,
        12.180007934570313,
        12.20001220703125,
        12.220001220703125,
        12.240005493164063,
        12.260009765625,
        12.279998779296875,
        12.300003051757813,
        12.32000732421875,
        12.340011596679688,
        12.360000610351563,
        12.3800048828125,
        12.400009155273438,
        12.419998168945313,
        12.44000244140625,
        12.460006713867188,
        12.480010986328125,
        12.5,
        12.520004272460938,
        12.540008544921875,
        12.55999755859375,
        12.580001831054688,
        12.600006103515625,
        12.620010375976563,
        12.639999389648438,
        12.660003662109375,
        12.680007934570313,
        12.70001220703125,
        12.720001220703125,
        12.740005493164063,
        12.760009765625,
        12.779998779296875,
        12.800003051757813,
        12.82000732421875,
        12.840011596679688,
        12.860000610351563,
        12.8800048828125,
        12.900009155273438,
        12.919998168945313,
        12.94000244140625,
        12.960006713867188,
        12.980010986328125,
        13.0,
        13.020004272460938,
        13.040008544921875,
        13.05999755859375,
        13.080001831054688,
        13.100006103515625,
        13.120010375976563,
        13.139999389648438,
        13.160003662109375,
        13.180007934570313,
        13.20001220703125,
        13.220001220703125,
        13.240005493164063,
        13.260009765625,
        13.279998779296875,
        13.300003051757813,
        13.32000732421875,
        13.340011596679688,
        13.360000610351563,
        13.3800048828125,
        13.400009155273438,
        13.419998168945313,
        13.44000244140625,
        13.460006713867188,
        13.480010986328125,
        13.5,
        13.520004272460938,
        13.540008544921875,
        13.55999755859375,
        13.580001831054688,
        13.600006103515625,
        13.620010375976563,
        13.639999389648438,
        13.660003662109375,
        13.680007934570313,
        13.70001220703125,
        13.720001220703125,
        13.740005493164063,
        13.760009765625,
        13.779998779296875,
        13.800003051757813,
        13.82000732421875,
        13.840011596679688,
        13.860000610351563,
        13.8800048828125,
        13.900009155273438,
        13.919998168945313,
        13.94000244140625,
        13.960006713867188,
        13.980010986328125,
        14.0,
        14.020004272460938,
        14.040008544921875,
        14.05999755859375,
        14.080001831054688,
        14.100006103515625,
        14.120010375976563,
        14.139999389648438,
        14.160003662109375,
        14.180007934570313,
        14.20001220703125,
        14.220001220703125,
        14.240005493164063,
        14.260009765625,
        14.279998779296875,
        14.300003051757813,
        14.32000732421875,
        14.340011596679688,
        14.360000610351563,
        14.3800048828125,
        14.400009155273438,
        14.419998168945313,
        14.44000244140625,
        14.460006713867188,
        14.480010986328125,
        14.5,
        14.520004272460938,
        14.540008544921875,
        14.55999755859375,
        14.580001831054688,
        14.600006103515625,
        14.620010375976563,
        14.639999389648438,
        14.660003662109375,
        14.680007934570313,
        14.70001220703125,
        14.720001220703125,
        14.740005493164063,
        14.760009765625,
        14.779998779296875,
        14.800003051757813,
        14.82000732421875,
        14.840011596679688,
        14.860000610351563,
        14.8800048828125,
        14.900009155273438,
        14.919998168945313,
        14.94000244140625,
        14.960006713867188,
        14.980010986328125,
        15.0,
        15.020004272460938,
        15.040008544921875,
        15.05999755859375,
        15.080001831054688,
        15.100006103515625,
        15.120010375976563,
        15.139999389648438,
        15.160003662109375,
        15.180007934570313,
        15.20001220703125,
        15.220001220703125,
        15.240005493164063,
        15.260009765625,
        15.279998779296875,
        15.300003051757813,
        15.32000732421875,
        15.340011596679688,
        15.360000610351563,
        15.3800048828125,
        15.400009155273438,
        15.419998168945313,
        15.44000244140625,
        15.460006713867188,
        15.480010986328125,
        15.5,
        15.520004272460938,
        15.540008544921875,
        15.55999755859375,
        15.580001831054688,
        15.600006103515625,
        15.620010375976563,
        15.639999389648438,
        15.660003662109375,
        15.680007934570313,
        15.70001220703125,
        15.720001220703125,
        15.740005493164063,
        15.760009765625,
        15.779998779296875,
        15.800003051757813,
        15.82000732421875,
        15.840011596679688,
        15.860000610351563,
        15.8800048828125,
        15.900009155273438,
        15.919998168945313,
        15.94000244140625,
        15.960006713867188,
        15.980010986328125,
        16.0,
        16.020004272460939,
        16.040008544921876,
        16.05999755859375,
        16.080001831054689,
        16.100006103515626,
        16.120010375976564,
        16.139999389648439,
        16.160003662109376,
        16.180007934570314,
        16.20001220703125,
        16.220001220703126,
        16.240005493164064,
        16.260009765625,
        16.279998779296876,
        16.300003051757814,
        16.32000732421875,
        16.340011596679689,
        16.360000610351564,
        16.3800048828125,
        16.400009155273439,
        16.419998168945314,
        16.44000244140625,
        16.460006713867189,
        16.480010986328126,
        16.5,
        16.520004272460939,
        16.540008544921876,
        16.55999755859375,
        16.580001831054689,
        16.600006103515626,
        16.620010375976564,
        16.639999389648439,
        16.660003662109376,
        16.680007934570314,
        16.70001220703125,
        16.720001220703126,
        16.740005493164064,
        16.760009765625,
        16.779998779296876,
        16.800003051757814,
        16.82000732421875,
        16.840011596679689,
        16.860000610351564,
        16.8800048828125,
        16.900009155273439,
        16.919998168945314,
        16.94000244140625,
        16.960006713867189,
        16.980010986328126,
        17.0,
        17.020004272460939,
        17.040008544921876,
        17.05999755859375,
        17.080001831054689,
        17.100006103515626,
        17.120010375976564,
        17.139999389648439,
        17.160003662109376,
        17.180007934570314,
        17.20001220703125,
        17.220001220703126,
        17.240005493164064,
        17.260009765625,
        17.279998779296876,
        17.300003051757814,
        17.32000732421875,
        17.340011596679689,
        17.360000610351564,
        17.3800048828125,
        17.400009155273439,
        17.419998168945314,
        17.44000244140625,
        17.460006713867189,
        17.480010986328126,
        17.5,
        17.520004272460939,
        17.540008544921876,
        17.55999755859375,
        17.580001831054689,
        17.600006103515626,
        17.620010375976564,
        17.639999389648439,
        17.660003662109376,
        17.680007934570314,
        17.70001220703125,
        17.720001220703126,
        17.740005493164064,
        17.760009765625,
        17.779998779296876,
        17.800003051757814,
        17.82000732421875,
        17.840011596679689,
        17.860000610351564,
        17.8800048828125,
        17.900009155273439,
        17.919998168945314,
        17.94000244140625,
        17.960006713867189,
        17.980010986328126,
        18.0,
        18.020004272460939,
        18.040008544921876,
        18.05999755859375,
        18.080001831054689,
        18.100006103515626,
        18.120010375976564,
        18.139999389648439,
        18.160003662109376,
        18.180007934570314,
        18.20001220703125,
        18.220001220703126,
        18.240005493164064,
        18.260009765625,
        18.279998779296876,
        18.300003051757814,
        18.32000732421875,
        18.340011596679689,
        18.360000610351564,
        18.3800048828125,
        18.400009155273439,
        18.419998168945314,
        18.44000244140625,
        18.460006713867189,
        18.480010986328126,
        18.5,
        18.520004272460939,
        18.540008544921876,
        18.55999755859375,
        18.580001831054689,
        18.600006103515626,
        18.620010375976564,
        18.639999389648439,
        18.660003662109376,
        18.680007934570314,
        18.699996948242189,
        18.720001220703126,
        18.740005493164064,
        18.760009765625,
        18.779998779296876,
        18.800003051757814,
        18.82000732421875,
        18.840011596679689,
        18.860000610351564,
        18.8800048828125,
        18.900009155273439,
        18.919998168945314,
        18.94000244140625,
        18.960006713867189,
        18.980010986328126,
        19.0,
        19.020004272460939,
        19.040008544921876,
        19.05999755859375,
        19.080001831054689,
        19.100006103515626,
        19.120010375976564,
        19.139999389648439,
        19.160003662109376,
        19.180007934570314,
        19.199996948242189,
        19.220001220703126,
        19.240005493164064,
        19.260009765625,
        19.279998779296876,
        19.300003051757814,
        19.32000732421875,
        19.340011596679689,
        19.360000610351564,
        19.3800048828125,
        19.400009155273439,
        19.419998168945314,
        19.44000244140625,
        19.460006713867189,
        19.480010986328126,
        19.5,
        19.520004272460939,
        19.540008544921876,
        19.55999755859375,
        19.580001831054689,
        19.600006103515626,
        19.620010375976564,
        19.639999389648439,
        19.660003662109376,
        19.680007934570314,
        19.699996948242189,
        19.720001220703126,
        19.740005493164064,
        19.760009765625,
        19.779998779296876,
        19.800003051757814,
        19.82000732421875,
        19.840011596679689,
        19.860000610351564,
        19.8800048828125,
        19.900009155273439,
        19.919998168945314,
        19.94000244140625,
        19.960006713867189,
        19.980010986328126,
        20.0,
        20.020004272460939,
        20.040008544921876,
        20.05999755859375,
        20.080001831054689,
        20.100006103515626,
        20.120010375976564,
        20.139999389648439,
        20.160003662109376,
        20.180007934570314,
        20.199996948242189,
        20.220001220703126,
        20.240005493164064,
        20.260009765625,
        20.279998779296876,
        20.300003051757814,
        20.32000732421875,
        20.340011596679689,
        20.360000610351564,
        20.3800048828125,
        20.400009155273439,
        20.419998168945314,
        20.44000244140625,
        20.460006713867189,
        20.480010986328126,
        20.5,
        20.520004272460939,
        20.540008544921876,
        20.55999755859375,
        20.580001831054689,
        20.600006103515626,
        20.620010375976564,
        20.639999389648439,
        20.660003662109376,
        20.680007934570314,
        20.699996948242189,
        20.720001220703126,
        20.740005493164064,
        20.760009765625,
        20.779998779296876,
        20.800003051757814,
        20.82000732421875,
        20.840011596679689,
        20.860000610351564,
        20.8800048828125,
        20.900009155273439,
        20.919998168945314,
        20.94000244140625,
        20.960006713867189,
        20.980010986328126,
        21.0,
        21.020004272460939,
        21.040008544921876,
        21.05999755859375,
        21.080001831054689,
        21.100006103515626,
        21.120010375976564,
        21.139999389648439,
        21.160003662109376,
        21.180007934570314,
        21.199996948242189,
        21.220001220703126,
        21.240005493164064,
        21.260009765625,
        21.279998779296876,
        21.300003051757814,
        21.32000732421875,
        21.340011596679689,
        21.360000610351564,
        21.3800048828125,
        21.400009155273439,
        21.419998168945314,
        21.44000244140625,
        21.460006713867189,
        21.480010986328126,
        21.5,
        21.520004272460939,
        21.540008544921876,
        21.55999755859375,
        21.580001831054689,
        21.600006103515626,
        21.620010375976564,
        21.639999389648439,
        21.660003662109376,
        21.680007934570314,
        21.699996948242189,
        21.720001220703126,
        21.740005493164064,
        21.760009765625,
        21.779998779296876,
        21.800003051757814,
        21.82000732421875,
        21.840011596679689,
        21.860000610351564,
        21.8800048828125,
        21.900009155273439,
        21.919998168945314,
        21.94000244140625,
        21.960006713867189,
        21.980010986328126,
        22.0,
        22.020004272460939,
        22.040008544921876,
        22.05999755859375,
        22.080001831054689,
        22.100006103515626,
        22.120010375976564,
        22.139999389648439,
        22.160003662109376,
        22.180007934570314,
        22.199996948242189,
        22.220001220703126,
        22.240005493164064,
        22.260009765625,
        22.279998779296876,
        22.300003051757814,
        22.32000732421875,
        22.340011596679689,
        22.360000610351564,
        22.3800048828125,
        22.400009155273439,
        22.419998168945314,
        22.44000244140625,
        22.460006713867189,
        22.480010986328126,
        22.5,
        22.520004272460939,
        22.540008544921876,
        22.55999755859375,
        22.580001831054689,
        22.600006103515626,
        22.620010375976564,
        22.639999389648439,
        22.660003662109376,
        22.680007934570314,
        22.699996948242189,
        22.720001220703126,
        22.740005493164064,
        22.760009765625,
        22.779998779296876,
        22.800003051757814,
        22.82000732421875,
        22.840011596679689,
        22.860000610351564,
        22.8800048828125,
        22.900009155273439,
        22.919998168945314,
        22.94000244140625,
        22.960006713867189,
        22.980010986328126,
        23.0,
        23.020004272460939,
        23.040008544921876,
        23.05999755859375,
        23.080001831054689,
        23.100006103515626,
        23.120010375976564,
        23.139999389648439,
        23.160003662109376,
        23.180007934570314,
        23.199996948242189,
        23.220001220703126,
        23.240005493164064,
        23.260009765625,
        23.279998779296876,
        23.300003051757814,
        23.32000732421875,
        23.340011596679689,
        23.360000610351564,
        23.3800048828125,
        23.400009155273439,
        23.419998168945314,
        23.44000244140625,
        23.460006713867189,
        23.480010986328126,
        23.5,
        23.520004272460939,
        23.540008544921876,
        23.55999755859375,
        23.580001831054689,
        23.600006103515626,
        23.620010375976564,
        23.639999389648439,
        23.660003662109376,
        23.680007934570314,
        23.699996948242189,
        23.720001220703126,
        23.740005493164064,
        23.760009765625,
        23.779998779296876,
        23.800003051757814,
        23.82000732421875,
        23.840011596679689,
        23.860000610351564,
        23.8800048828125,
        23.900009155273439,
        23.919998168945314,
        23.94000244140625,
        23.960006713867189,
        23.980010986328126,
        24.0,
        24.020004272460939,
        24.040008544921876,
        24.05999755859375,
        24.080001831054689,
        24.100006103515626,
        24.120010375976564,
        24.139999389648439,
        24.160003662109376,
        24.180007934570314,
        24.199996948242189,
        24.220001220703126,
        24.240005493164064,
        24.260009765625,
        24.279998779296876,
        24.300003051757814,
        24.32000732421875,
        24.340011596679689,
        24.360000610351564,
        24.3800048828125,
        24.400009155273439,
        24.419998168945314,
        24.44000244140625,
        24.460006713867189,
        24.480010986328126,
        24.5,
        24.520004272460939,
        24.540008544921876,
        24.55999755859375,
        24.580001831054689,
        24.600006103515626,
        24.620010375976564,
        24.639999389648439,
        24.660003662109376,
        24.680007934570314,
        24.699996948242189,
        24.720001220703126,
        24.740005493164064,
        24.760009765625,
        24.779998779296876,
        24.800003051757814,
        24.82000732421875,
        24.840011596679689,
        24.860000610351564,
        24.8800048828125,
        24.900009155273439,
        24.919998168945314,
        24.94000244140625,
        24.960006713867189,
        24.980010986328126,
        25.0,
        25.020004272460939,
        25.040008544921876,
        25.05999755859375,
        25.080001831054689,
        25.100006103515626,
        25.120010375976564,
        25.139999389648439,
        25.160003662109376,
        25.180007934570314,
        25.199996948242189,
        25.220001220703126,
        25.240005493164064,
        25.260009765625,
        25.279998779296876,
        25.300003051757814,
        25.32000732421875,
        25.340011596679689,
        25.360000610351564,
        25.3800048828125,
        25.400009155273439,
        25.419998168945314,
        25.44000244140625,
        25.460006713867189,
        25.480010986328126,
        25.5,
        25.520004272460939,
        25.540008544921876,
        25.55999755859375,
        25.580001831054689,
        25.600006103515626,
        25.620010375976564,
        25.639999389648439,
        25.660003662109376,
        25.680007934570314,
        25.699996948242189,
        25.720001220703126,
        25.740005493164064,
        25.760009765625,
        25.779998779296876,
        25.800003051757814,
        25.82000732421875,
        25.840011596679689,
        25.860000610351564,
        25.8800048828125,
        25.900009155273439,
        25.919998168945314,
        25.94000244140625,
        25.960006713867189,
        25.980010986328126,
        26.0,
        26.020004272460939,
        26.040008544921876,
        26.05999755859375,
        26.080001831054689,
        26.100006103515626,
        26.120010375976564,
        26.139999389648439,
        26.160003662109376,
        26.180007934570314,
        26.199996948242189,
        26.220001220703126,
        26.240005493164064,
        26.260009765625,
        26.279998779296876,
        26.300003051757814,
        26.32000732421875,
        26.340011596679689,
        26.360000610351564,
        26.3800048828125,
        26.400009155273439,
        26.419998168945314,
        26.44000244140625,
        26.460006713867189,
        26.480010986328126,
        26.5,
        26.520004272460939,
        26.540008544921876,
        26.55999755859375,
        26.580001831054689,
        26.600006103515626,
        26.620010375976564,
        26.639999389648439,
        26.660003662109376,
        26.680007934570314,
        26.699996948242189,
        26.720001220703126,
        26.740005493164064,
        26.760009765625,
        26.779998779296876,
        26.800003051757814,
        26.82000732421875,
        26.840011596679689,
        26.860000610351564,
        26.8800048828125,
        26.900009155273439,
        26.919998168945314,
        26.94000244140625,
        26.960006713867189,
        26.980010986328126,
        27.0,
        27.020004272460939,
        27.040008544921876,
        27.05999755859375,
        27.080001831054689,
        27.100006103515626,
        27.120010375976564,
        27.139999389648439,
        27.160003662109376,
        27.180007934570314,
        27.199996948242189,
        27.220001220703126,
        27.240005493164064,
        27.260009765625,
        27.279998779296876,
        27.300003051757814,
        27.32000732421875,
        27.340011596679689,
        27.360000610351564,
        27.3800048828125,
        27.400009155273439,
        27.419998168945314,
        27.44000244140625,
        27.460006713867189,
        27.480010986328126,
        27.5,
        27.520004272460939,
        27.540008544921876,
        27.55999755859375,
        27.580001831054689,
        27.600006103515626,
        27.620010375976564,
        27.639999389648439,
        27.660003662109376,
        27.680007934570314,
        27.699996948242189,
        27.720001220703126,
        27.740005493164064,
        27.760009765625,
        27.779998779296876,
        27.800003051757814,
        27.82000732421875,
        27.840011596679689,
        27.860000610351564,
        27.8800048828125,
        27.900009155273439,
        27.919998168945314,
        27.94000244140625,
        27.960006713867189,
        27.980010986328126,
        28.0,
        28.020004272460939,
        28.040008544921876,
        28.05999755859375,
        28.080001831054689,
        28.100006103515626,
        28.120010375976564,
        28.139999389648439,
        28.160003662109376,
        28.180007934570314,
        28.199996948242189,
        28.220001220703126,
        28.240005493164064,
        28.260009765625,
        28.279998779296876,
        28.300003051757814,
        28.32000732421875,
        28.340011596679689,
        28.360000610351564,
        28.3800048828125,
        28.400009155273439,
        28.419998168945314,
        28.44000244140625,
        28.460006713867189,
        28.480010986328126,
        28.5,
        28.520004272460939,
        28.540008544921876,
        28.55999755859375,
        28.580001831054689,
        28.600006103515626,
        28.620010375976564,
        28.639999389648439,
        28.660003662109376,
        28.680007934570314,
        28.699996948242189,
        28.720001220703126,
        28.740005493164064,
        28.760009765625,
        28.779998779296876,
        28.800003051757814,
        28.82000732421875,
        28.840011596679689,
        28.860000610351564,
        28.8800048828125,
        28.900009155273439,
        28.919998168945314,
        28.94000244140625,
        28.960006713867189,
        28.980010986328126,
        29.0,
        29.020004272460939,
        29.040008544921876,
        29.05999755859375,
        29.080001831054689,
        29.100006103515626,
        29.120010375976564,
        29.139999389648439,
        29.160003662109376,
        29.180007934570314,
        29.199996948242189,
        29.220001220703126,
        29.240005493164064,
        29.260009765625,
        29.279998779296876,
        29.300003051757814,
        29.32000732421875,
        29.340011596679689,
        29.360000610351564,
        29.3800048828125,
        29.400009155273439,
        29.419998168945314,
        29.44000244140625,
        29.460006713867189,
        29.480010986328126,
        29.5,
        29.520004272460939,
        29.540008544921876,
        29.55999755859375,
        29.580001831054689,
        29.600006103515626,
        29.620010375976564,
        29.639999389648439,
        29.660003662109376,
        29.680007934570314,
        29.699996948242189,
        29.720001220703126,
        29.740005493164064,
        29.760009765625,
        29.779998779296876,
        29.800003051757814,
        29.82000732421875,
        29.840011596679689,
        29.860000610351564,
        29.8800048828125,
        29.900009155273439,
        29.919998168945314,
        29.94000244140625,
        29.960006713867189,
        29.980010986328126,
        30.0,
        30.020004272460939,
        30.040008544921876,
        30.05999755859375,
        30.080001831054689,
        30.100006103515626,
        30.120010375976564,
        30.139999389648439,
        30.160003662109376,
        30.180007934570314,
        30.199996948242189,
        30.220001220703126,
        30.240005493164064,
        30.260009765625,
        30.279998779296876,
        30.300003051757814,
        30.32000732421875,
        30.340011596679689,
        30.360000610351564,
        30.3800048828125,
        30.400009155273439,
        30.419998168945314,
        30.44000244140625,
        30.460006713867189,
        30.480010986328126,
        30.5,
        30.520004272460939,
        30.540008544921876,
        30.55999755859375,
        30.580001831054689,
        30.600006103515626,
        30.620010375976564,
        30.639999389648439,
        30.660003662109376,
        30.680007934570314,
        30.699996948242189,
        30.720001220703126,
        30.740005493164064,
        30.760009765625,
        30.779998779296876,
        30.800003051757814,
        30.82000732421875,
        30.840011596679689,
        30.860000610351564,
        30.8800048828125,
        30.900009155273439,
        30.919998168945314,
        30.94000244140625,
        30.960006713867189,
        30.980010986328126,
        31.0,
        31.020004272460939,
        31.040008544921876,
        31.05999755859375,
        31.080001831054689,
        31.100006103515626,
        31.120010375976564,
        31.139999389648439,
        31.160003662109376,
        31.180007934570314,
        31.199996948242189,
        31.220001220703126,
        31.240005493164064,
        31.260009765625,
        31.279998779296876,
        31.300003051757814,
        31.32000732421875,
        31.340011596679689,
        31.360000610351564,
        31.3800048828125,
        31.400009155273439,
        31.419998168945314,
        31.44000244140625,
        31.460006713867189,
        31.480010986328126,
        31.5,
        31.520004272460939,
        31.540008544921876,
        31.55999755859375,
        31.580001831054689,
        31.600006103515626,
        31.620010375976564,
        31.639999389648439,
        31.660003662109376,
        31.680007934570314,
        31.699996948242189,
        31.720001220703126,
        31.740005493164064,
        31.760009765625,
        31.779998779296876,
        31.800003051757814,
        31.82000732421875,
        31.840011596679689,
        31.860000610351564,
        31.8800048828125,
        31.900009155273439,
        31.919998168945314,
        31.94000244140625,
        31.960006713867189,
        31.980010986328126,
        32.0,
        32.02000427246094,
        32.040008544921878,
        32.05999755859375,
        32.08000183105469,
        32.100006103515628,
        32.12001037597656,
        32.13999938964844,
        32.160003662109378,
        32.18000793457031,
        32.19999694824219,
        32.220001220703128,
        32.24000549316406,
        32.260009765625,
        32.279998779296878,
        32.30000305175781,
        32.32000732421875,
        32.34001159667969,
        32.36000061035156,
        32.3800048828125,
        32.40000915527344,
        32.41999816894531,
        32.44000244140625,
        32.46000671386719,
        32.480010986328128,
        32.5,
        32.52000427246094,
        32.540008544921878,
        32.55999755859375,
        32.58000183105469,
        32.600006103515628,
        32.62001037597656,
        32.63999938964844,
        32.660003662109378,
        32.68000793457031,
        32.69999694824219,
        32.720001220703128,
        32.74000549316406,
        32.760009765625,
        32.779998779296878,
        32.80000305175781,
        32.82000732421875,
        32.84001159667969,
        32.86000061035156,
        32.8800048828125,
        32.90000915527344,
        32.91999816894531,
        32.94000244140625,
        32.96000671386719,
        32.980010986328128,
        33.0,
        33.02000427246094,
        33.040008544921878,
        33.05999755859375,
        33.08000183105469,
        33.100006103515628,
        33.12001037597656,
        33.13999938964844,
        33.160003662109378,
        33.18000793457031,
        33.19999694824219,
        33.220001220703128,
        33.24000549316406,
        33.260009765625,
        33.279998779296878,
        33.30000305175781,
        33.32000732421875,
        33.34001159667969,
        33.36000061035156,
        33.3800048828125,
        33.40000915527344,
        33.41999816894531,
        33.44000244140625,
        33.46000671386719,
        33.480010986328128,
        33.5,
        33.52000427246094,
        33.540008544921878,
        33.55999755859375,
        33.58000183105469,
        33.600006103515628,
        33.62001037597656,
        33.63999938964844,
        33.660003662109378,
        33.68000793457031,
        33.69999694824219,
        33.720001220703128,
        33.74000549316406,
        33.760009765625,
        33.779998779296878,
        33.80000305175781,
        33.82000732421875,
        33.84001159667969,
        33.86000061035156,
        33.8800048828125,
        33.90000915527344,
        33.91999816894531,
        33.94000244140625,
        33.96000671386719,
        33.980010986328128,
        34.0,
        34.02000427246094,
        34.040008544921878,
        34.05999755859375,
        34.08000183105469,
        34.100006103515628,
        34.12001037597656,
        34.13999938964844,
        34.160003662109378,
        34.18000793457031,
        34.19999694824219,
        34.220001220703128,
        34.24000549316406,
        34.260009765625,
        34.279998779296878,
        34.30000305175781,
        34.32000732421875,
        34.34001159667969,
        34.36000061035156,
        34.3800048828125,
        34.40000915527344,
        34.41999816894531,
        34.44000244140625,
        34.46000671386719,
        34.480010986328128,
        34.5,
        34.52000427246094,
        34.540008544921878,
        34.55999755859375,
        34.58000183105469,
        34.600006103515628,
        34.62001037597656,
        34.63999938964844,
        34.660003662109378,
        34.68000793457031,
        34.69999694824219,
        34.720001220703128,
        34.74000549316406,
        34.760009765625,
        34.779998779296878,
        34.80000305175781,
        34.82000732421875,
        34.84001159667969,
        34.86000061035156,
        34.8800048828125,
        34.90000915527344,
        34.91999816894531,
        34.94000244140625,
        34.96000671386719,
        34.980010986328128,
        35.0,
        35.02000427246094,
        35.040008544921878,
        35.05999755859375,
        35.08000183105469,
        35.100006103515628,
        35.12001037597656,
        35.13999938964844,
        35.160003662109378,
        35.18000793457031,
        35.19999694824219,
        35.220001220703128,
        35.24000549316406,
        35.260009765625,
        35.279998779296878,
        35.30000305175781,
        35.32000732421875,
        35.34001159667969,
        35.36000061035156,
        35.3800048828125,
        35.40000915527344,
        35.41999816894531,
        35.44000244140625,
        35.46000671386719,
        35.480010986328128,
        35.5,
        35.52000427246094,
        35.540008544921878,
        35.55999755859375,
        35.58000183105469,
        35.600006103515628,
        35.62001037597656,
        35.63999938964844,
        35.660003662109378,
        35.68000793457031,
        35.69999694824219,
        35.720001220703128,
        35.74000549316406,
        35.760009765625,
        35.779998779296878,
        35.80000305175781,
        35.82000732421875,
        35.84001159667969,
        35.86000061035156,
        35.8800048828125,
        35.90000915527344,
        35.91999816894531,
        35.94000244140625,
        35.96000671386719,
        35.980010986328128,
        36.0,
        36.02000427246094,
        36.040008544921878,
        36.05999755859375,
        36.08000183105469,
        36.100006103515628,
        36.12001037597656,
        36.13999938964844,
        36.160003662109378,
        36.18000793457031,
        36.19999694824219,
        36.220001220703128,
        36.24000549316406,
        36.260009765625,
        36.279998779296878,
        36.30000305175781,
        36.32000732421875,
        36.34001159667969,
        36.36000061035156,
        36.3800048828125,
        36.40000915527344,
        36.41999816894531,
        36.44000244140625,
        36.46000671386719,
        36.480010986328128,
        36.5,
        36.52000427246094,
        36.540008544921878,
        36.55999755859375,
        36.58000183105469,
        36.600006103515628,
        36.62001037597656,
        36.63999938964844,
        36.660003662109378,
        36.68000793457031,
        36.69999694824219,
        36.720001220703128,
        36.74000549316406,
        36.760009765625,
        36.779998779296878,
        36.80000305175781,
        36.82000732421875,
        36.84001159667969,
        36.86000061035156,
        36.8800048828125,
        36.90000915527344,
        36.91999816894531,
        36.94000244140625,
        36.96000671386719,
        36.980010986328128,
        37.0,
        37.02000427246094,
        37.040008544921878,
        37.05999755859375,
        37.08000183105469,
        37.100006103515628,
        37.12001037597656,
        37.13999938964844,
        37.160003662109378,
        37.18000793457031,
        37.19999694824219,
        37.220001220703128,
        37.24000549316406,
        37.260009765625,
        37.279998779296878,
        37.30000305175781,
        37.32000732421875,
        37.34001159667969,
        37.36000061035156,
        37.3800048828125,
        37.40000915527344,
        37.41999816894531,
        37.44000244140625,
        37.46000671386719,
        37.480010986328128,
        37.5,
        37.52000427246094,
        37.540008544921878,
        37.55999755859375,
        37.58000183105469,
        37.600006103515628,
        37.62001037597656,
        37.63999938964844,
        37.660003662109378,
        37.68000793457031,
        37.69999694824219,
        37.720001220703128,
        37.74000549316406,
        37.760009765625,
        37.779998779296878,
        37.80000305175781,
        37.82000732421875,
        37.84001159667969,
        37.86000061035156,
        37.8800048828125,
        37.90000915527344,
        37.91999816894531,
        37.94000244140625,
        37.96000671386719,
        37.980010986328128,
        38.0,
        38.02000427246094,
        38.040008544921878,
        38.05999755859375,
        38.08000183105469,
        38.100006103515628,
        38.12001037597656,
        38.13999938964844,
        38.160003662109378,
        38.18000793457031,
        38.19999694824219,
        38.220001220703128,
        38.24000549316406,
        38.260009765625,
        38.279998779296878,
        38.30000305175781,
        38.32000732421875,
        38.34001159667969,
        38.36000061035156,
        38.3800048828125,
        38.40000915527344,
        38.41999816894531,
        38.44000244140625,
        38.46000671386719,
        38.480010986328128,
        38.5,
        38.52000427246094,
        38.540008544921878,
        38.55999755859375,
        38.58000183105469,
        38.600006103515628,
        38.62001037597656,
        38.63999938964844,
        38.660003662109378,
        38.68000793457031,
        38.69999694824219,
        38.720001220703128,
        38.74000549316406,
        38.760009765625,
        38.779998779296878,
        38.80000305175781,
        38.82000732421875,
        38.84001159667969,
        38.86000061035156,
        38.8800048828125,
        38.90000915527344,
        38.91999816894531,
        38.94000244140625,
        38.96000671386719,
        38.980010986328128,
        39.0,
        39.02000427246094,
        39.040008544921878,
        39.05999755859375,
        39.08000183105469,
        39.100006103515628,
        39.12001037597656,
        39.13999938964844,
        39.160003662109378,
        39.18000793457031,
        39.19999694824219,
        39.220001220703128,
        39.24000549316406,
        39.260009765625,
        39.279998779296878,
        39.30000305175781,
        39.32000732421875,
        39.34001159667969,
        39.36000061035156,
        39.3800048828125,
        39.40000915527344,
        39.41999816894531,
        39.44000244140625,
        39.46000671386719,
        39.480010986328128,
        39.5,
        39.52000427246094,
        39.540008544921878,
        39.55999755859375,
        39.58000183105469,
        39.600006103515628,
        39.62001037597656,
        39.63999938964844,
        39.660003662109378,
        39.68000793457031,
        39.69999694824219,
        39.720001220703128,
        39.74000549316406,
        39.760009765625,
        39.779998779296878,
        39.80000305175781,
        39.82000732421875,
        39.84001159667969,
        39.86000061035156,
        39.8800048828125,
        39.90000915527344,
        39.91999816894531,
        39.94000244140625,
        39.96000671386719,
        39.980010986328128,
        40.0,
        40.02000427246094,
        40.040008544921878,
        40.05999755859375,
        40.08000183105469,
        40.100006103515628,
        40.12001037597656,
        40.13999938964844,
        40.160003662109378,
        40.18000793457031,
        40.19999694824219,
        40.220001220703128,
        40.24000549316406,
        40.260009765625,
        40.279998779296878,
        40.30000305175781,
        40.32000732421875,
        40.34001159667969,
        40.36000061035156,
        40.3800048828125,
        40.40000915527344,
        40.41999816894531,
        40.44000244140625,
        40.46000671386719,
        40.480010986328128,
        40.5,
        40.52000427246094,
        40.540008544921878,
        40.55999755859375,
        40.58000183105469,
        40.600006103515628,
        40.62001037597656,
        40.63999938964844,
        40.660003662109378,
        40.68000793457031,
        40.69999694824219,
        40.720001220703128,
        40.74000549316406,
        40.760009765625,
        40.779998779296878,
        40.80000305175781,
        40.82000732421875,
        40.84001159667969,
        40.86000061035156,
        40.8800048828125,
        40.90000915527344,
        40.91999816894531,
        40.94000244140625,
        40.96000671386719,
        40.980010986328128,
        41.0,
        41.02000427246094,
        41.040008544921878,
        41.05999755859375,
        41.08000183105469,
        41.100006103515628,
        41.12001037597656,
        41.13999938964844,
        41.160003662109378,
        41.18000793457031,
        41.19999694824219,
        41.220001220703128,
        41.24000549316406,
        41.260009765625,
        41.279998779296878,
        41.30000305175781,
        41.32000732421875,
        41.34001159667969,
        41.36000061035156,
        41.3800048828125,
        41.40000915527344,
        41.41999816894531,
        41.44000244140625,
        41.46000671386719,
        41.480010986328128,
        41.5,
        41.52000427246094,
        41.540008544921878,
        41.55999755859375,
        41.58000183105469,
        41.600006103515628,
        41.62001037597656,
        41.63999938964844,
        41.660003662109378,
        41.68000793457031,
        41.69999694824219,
        41.720001220703128,
        41.74000549316406,
        41.760009765625,
        41.779998779296878,
        41.80000305175781,
        41.82000732421875,
        41.84001159667969,
        41.86000061035156,
        41.8800048828125,
        41.90000915527344,
        41.91999816894531,
        41.94000244140625,
        41.96000671386719,
        41.980010986328128,
        42.0,
        42.02000427246094,
        42.040008544921878,
        42.05999755859375,
        42.08000183105469,
        42.100006103515628,
        42.12001037597656,
        42.13999938964844,
        42.160003662109378,
        42.18000793457031,
        42.19999694824219,
        42.220001220703128,
        42.24000549316406,
        42.260009765625,
        42.279998779296878,
        42.30000305175781,
        42.32000732421875,
        42.34001159667969,
        42.36000061035156,
        42.3800048828125,
        42.40000915527344,
        42.41999816894531,
        42.44000244140625,
        42.46000671386719,
        42.480010986328128,
        42.5,
        42.52000427246094,
        42.540008544921878,
        42.55999755859375,
        42.58000183105469,
        42.600006103515628,
        42.62001037597656,
        42.63999938964844,
        42.660003662109378,
        42.68000793457031,
        42.69999694824219,
        42.720001220703128,
        42.74000549316406,
        42.760009765625,
        42.779998779296878,
        42.80000305175781,
        42.82000732421875,
        42.84001159667969,
        42.86000061035156,
        42.8800048828125,
        42.90000915527344,
        42.91999816894531,
        42.94000244140625,
        42.96000671386719,
        42.980010986328128,
        43.0,
        43.02000427246094,
        43.040008544921878,
        43.05999755859375,
        43.08000183105469,
        43.100006103515628,
        43.12001037597656,
        43.13999938964844,
        43.160003662109378,
        43.18000793457031,
        43.19999694824219,
        43.220001220703128,
        43.24000549316406,
        43.260009765625,
        43.279998779296878,
        43.30000305175781,
        43.32000732421875,
        43.34001159667969,
        43.36000061035156,
        43.3800048828125,
        43.40000915527344,
        43.41999816894531,
        43.44000244140625,
        43.46000671386719,
        43.480010986328128,
        43.5,
        43.52000427246094,
        43.540008544921878,
        43.55999755859375,
        43.58000183105469,
        43.600006103515628,
        43.62001037597656,
        43.63999938964844,
        43.660003662109378,
        43.68000793457031,
        43.69999694824219,
        43.720001220703128,
        43.74000549316406,
        43.760009765625,
        43.779998779296878,
        43.80000305175781,
        43.82000732421875,
        43.84001159667969,
        43.86000061035156,
        43.8800048828125,
        43.90000915527344,
        43.91999816894531,
        43.94000244140625,
        43.96000671386719,
        43.980010986328128,
        44.0,
        44.02000427246094,
        44.040008544921878,
        44.05999755859375,
        44.08000183105469,
        44.100006103515628,
        44.12001037597656,
        44.13999938964844,
        44.160003662109378,
        44.18000793457031,
        44.19999694824219,
        44.220001220703128,
        44.24000549316406,
        44.260009765625,
        44.279998779296878,
        44.30000305175781,
        44.32000732421875,
        44.34001159667969,
        44.36000061035156,
        44.3800048828125,
        44.40000915527344,
        44.41999816894531,
        44.44000244140625,
        44.46000671386719,
        44.480010986328128,
        44.5,
        44.52000427246094,
        44.540008544921878,
        44.55999755859375,
        44.58000183105469,
        44.600006103515628,
        44.62001037597656,
        44.63999938964844,
        44.660003662109378,
        44.68000793457031,
        44.69999694824219,
        44.720001220703128,
        44.74000549316406,
        44.760009765625,
        44.779998779296878,
        44.80000305175781,
        44.82000732421875,
        44.84001159667969,
        44.86000061035156,
        44.8800048828125,
        44.90000915527344,
        44.91999816894531,
        44.94000244140625,
        44.96000671386719,
        44.980010986328128,
        45.0,
        45.02000427246094,
        45.040008544921878,
        45.05999755859375,
        45.08000183105469,
        45.100006103515628,
        45.12001037597656,
        45.13999938964844,
        45.160003662109378,
        45.18000793457031,
        45.19999694824219,
        45.220001220703128,
        45.24000549316406,
        45.260009765625,
        45.279998779296878,
        45.30000305175781,
        45.32000732421875,
        45.34001159667969,
        45.36000061035156,
        45.3800048828125,
        45.40000915527344,
        45.41999816894531,
        45.44000244140625,
        45.46000671386719,
        45.480010986328128,
        45.5,
        45.52000427246094,
        45.540008544921878,
        45.55999755859375,
        45.58000183105469,
        45.600006103515628,
        45.62001037597656,
        45.63999938964844,
        45.660003662109378,
        45.68000793457031,
        45.69999694824219,
        45.720001220703128,
        45.74000549316406,
        45.760009765625,
        45.779998779296878,
        45.80000305175781,
        45.82000732421875,
        45.839996337890628,
        45.86000061035156,
        45.8800048828125,
        45.90000915527344,
        45.91999816894531,
        45.94000244140625,
        45.96000671386719,
        45.980010986328128,
        46.0,
        46.02000427246094,
        46.040008544921878,
        46.05999755859375,
        46.08000183105469,
        46.100006103515628,
        46.12001037597656,
        46.13999938964844,
        46.160003662109378,
        46.18000793457031,
        46.19999694824219,
        46.220001220703128,
        46.24000549316406,
        46.260009765625,
        46.279998779296878,
        46.30000305175781,
        46.32000732421875,
        46.339996337890628,
        46.36000061035156,
        46.3800048828125,
        46.40000915527344,
        46.41999816894531,
        46.44000244140625,
        46.46000671386719,
        46.480010986328128,
        46.5,
        46.52000427246094,
        46.540008544921878,
        46.55999755859375,
        46.58000183105469,
        46.600006103515628,
        46.62001037597656,
        46.63999938964844,
        46.660003662109378,
        46.68000793457031,
        46.69999694824219,
        46.720001220703128,
        46.74000549316406,
        46.760009765625,
        46.779998779296878,
        46.80000305175781,
        46.82000732421875,
        46.839996337890628,
        46.86000061035156,
        46.8800048828125,
        46.90000915527344,
        46.91999816894531,
        46.94000244140625,
        46.96000671386719,
        46.980010986328128,
        47.0,
        47.02000427246094,
        47.040008544921878,
        47.05999755859375,
        47.08000183105469,
        47.100006103515628,
        47.12001037597656,
        47.13999938964844,
        47.160003662109378,
        47.18000793457031,
        47.19999694824219,
        47.220001220703128,
        47.24000549316406,
        47.260009765625,
        47.279998779296878,
        47.30000305175781,
        47.32000732421875,
        47.339996337890628,
        47.36000061035156,
        47.3800048828125,
        47.40000915527344,
        47.41999816894531,
        47.44000244140625,
        47.46000671386719,
        47.480010986328128,
        47.5,
        47.52000427246094,
        47.540008544921878,
        47.55999755859375,
        47.58000183105469,
        47.600006103515628,
        47.62001037597656,
        47.63999938964844,
        47.660003662109378,
        47.68000793457031,
        47.69999694824219,
        47.720001220703128,
        47.74000549316406,
        47.760009765625,
        47.779998779296878,
        47.80000305175781,
        47.82000732421875,
        47.839996337890628,
        47.86000061035156,
        47.8800048828125,
        47.90000915527344,
        47.91999816894531,
        47.94000244140625,
        47.96000671386719,
        47.980010986328128,
        48.0,
        48.02000427246094,
        48.040008544921878,
        48.05999755859375,
        48.08000183105469,
        48.100006103515628,
        48.12001037597656,
        48.13999938964844,
        48.160003662109378,
        48.18000793457031,
        48.19999694824219,
        48.220001220703128,
        48.24000549316406,
        48.260009765625,
        48.279998779296878,
        48.30000305175781,
        48.32000732421875,
        48.339996337890628,
        48.36000061035156,
        48.3800048828125,
        48.40000915527344,
        48.41999816894531,
        48.44000244140625,
        48.46000671386719,
        48.480010986328128,
        48.5,
        48.52000427246094,
        48.540008544921878,
        48.55999755859375,
        48.58000183105469,
        48.600006103515628,
        48.62001037597656,
        48.63999938964844,
        48.660003662109378,
        48.68000793457031,
        48.69999694824219,
        48.720001220703128,
        48.74000549316406,
        48.760009765625,
        48.779998779296878,
        48.80000305175781,
        48.82000732421875,
        48.839996337890628,
        48.86000061035156,
        48.8800048828125,
        48.90000915527344,
        48.91999816894531,
        48.94000244140625,
        48.96000671386719,
        48.980010986328128,
        49.0,
        49.02000427246094,
        49.040008544921878,
        49.05999755859375,
        49.08000183105469,
        49.100006103515628,
        49.12001037597656,
        49.13999938964844,
        49.160003662109378,
        49.18000793457031,
        49.19999694824219,
        49.220001220703128,
        49.24000549316406,
        49.260009765625,
        49.279998779296878,
        49.30000305175781,
        49.32000732421875,
        49.339996337890628,
        49.36000061035156,
        49.3800048828125,
        49.40000915527344,
        49.41999816894531,
        49.44000244140625,
        49.46000671386719,
        49.480010986328128,
        49.5,
        49.52000427246094,
        49.540008544921878,
        49.55999755859375,
        49.58000183105469,
        49.600006103515628,
        49.62001037597656,
        49.63999938964844,
        49.660003662109378,
        49.68000793457031,
        49.69999694824219,
        49.720001220703128,
        49.74000549316406,
        49.760009765625,
        49.779998779296878,
        49.80000305175781,
        49.82000732421875,
        49.839996337890628,
        49.86000061035156,
        49.8800048828125,
        49.90000915527344,
        49.91999816894531,
        49.94000244140625,
        49.96000671386719,
        49.980010986328128,
        50.0,
        50.02000427246094,
        50.040008544921878,
        50.05999755859375,
        50.08000183105469,
        50.100006103515628,
        50.12001037597656,
        50.13999938964844,
        50.160003662109378,
        50.18000793457031,
        50.19999694824219,
        50.220001220703128,
        50.24000549316406,
        50.260009765625,
        50.279998779296878,
        50.30000305175781,
        50.32000732421875,
        50.339996337890628,
        50.36000061035156,
        50.3800048828125,
        50.40000915527344,
        50.41999816894531,
        50.44000244140625,
        50.46000671386719,
        50.480010986328128,
        50.5,
        50.52000427246094,
        50.540008544921878,
        50.55999755859375,
        50.58000183105469,
        50.600006103515628,
        50.62001037597656,
        50.63999938964844,
        50.660003662109378,
        50.68000793457031,
        50.69999694824219,
        50.720001220703128,
        50.74000549316406,
        50.760009765625,
        50.779998779296878,
        50.80000305175781,
        50.82000732421875,
        50.839996337890628,
        50.86000061035156,
        50.8800048828125,
        50.90000915527344,
        50.91999816894531,
        50.94000244140625,
        50.96000671386719,
        50.980010986328128,
        51.0,
        51.02000427246094,
        51.040008544921878,
        51.05999755859375,
        51.08000183105469,
        51.100006103515628,
        51.12001037597656,
        51.13999938964844,
        51.160003662109378,
        51.18000793457031,
        51.19999694824219,
        51.220001220703128,
        51.24000549316406,
        51.260009765625,
        51.279998779296878,
        51.30000305175781,
        51.32000732421875,
        51.339996337890628,
        51.36000061035156,
        51.3800048828125,
        51.40000915527344,
        51.41999816894531,
        51.44000244140625,
        51.46000671386719,
        51.480010986328128,
        51.5,
        51.52000427246094,
        51.540008544921878,
        51.55999755859375,
        51.58000183105469,
        51.600006103515628,
        51.62001037597656,
        51.63999938964844,
        51.660003662109378,
        51.68000793457031,
        51.69999694824219,
        51.720001220703128,
        51.74000549316406,
        51.760009765625,
        51.779998779296878,
        51.80000305175781,
        51.82000732421875,
        51.839996337890628,
        51.86000061035156,
        51.8800048828125,
        51.90000915527344,
        51.91999816894531,
        51.94000244140625,
        51.96000671386719,
        51.980010986328128,
        52.0,
        52.02000427246094,
        52.040008544921878,
        52.05999755859375,
        52.08000183105469,
        52.100006103515628,
        52.12001037597656,
        52.13999938964844,
        52.160003662109378,
        52.18000793457031,
        52.19999694824219,
        52.220001220703128,
        52.24000549316406,
        52.260009765625,
        52.279998779296878,
        52.30000305175781,
        52.32000732421875,
        52.339996337890628,
        52.36000061035156,
        52.3800048828125,
        52.40000915527344,
        52.41999816894531,
        52.44000244140625,
        52.46000671386719,
        52.480010986328128,
        52.5,
        52.52000427246094,
        52.540008544921878,
        52.55999755859375,
        52.58000183105469,
        52.600006103515628,
        52.62001037597656,
        52.63999938964844,
        52.660003662109378,
        52.68000793457031,
        52.69999694824219,
        52.720001220703128,
        52.74000549316406,
        52.760009765625,
        52.779998779296878,
        52.80000305175781,
        52.82000732421875,
        52.839996337890628,
        52.86000061035156,
        52.8800048828125,
        52.90000915527344,
        52.91999816894531,
        52.94000244140625,
        52.96000671386719,
        52.980010986328128,
        53.0,
        53.02000427246094,
        53.040008544921878,
        53.05999755859375,
        53.08000183105469,
        53.100006103515628,
        53.12001037597656,
        53.13999938964844,
        53.160003662109378,
        53.18000793457031,
        53.19999694824219,
        53.220001220703128,
        53.24000549316406,
        53.260009765625,
        53.279998779296878,
        53.30000305175781,
        53.32000732421875,
        53.339996337890628,
        53.36000061035156,
        53.3800048828125,
        53.40000915527344,
        53.41999816894531,
        53.44000244140625,
        53.46000671386719,
        53.480010986328128,
        53.5,
        53.52000427246094,
        53.540008544921878,
        53.55999755859375,
        53.58000183105469,
        53.600006103515628,
        53.62001037597656,
        53.63999938964844,
        53.660003662109378,
        53.68000793457031,
        53.69999694824219,
        53.720001220703128,
        53.74000549316406,
        53.760009765625,
        53.779998779296878,
        53.80000305175781,
        53.82000732421875,
        53.839996337890628,
        53.86000061035156,
        53.8800048828125,
        53.90000915527344,
        53.91999816894531,
        53.94000244140625,
        53.96000671386719,
        53.980010986328128,
        54.0,
        54.02000427246094,
        54.040008544921878,
        54.05999755859375,
        54.08000183105469,
        54.100006103515628,
        54.12001037597656,
        54.13999938964844,
        54.160003662109378,
        54.18000793457031,
        54.19999694824219,
        54.220001220703128,
        54.24000549316406,
        54.260009765625,
        54.279998779296878,
        54.30000305175781,
        54.32000732421875,
        54.339996337890628,
        54.36000061035156,
        54.3800048828125,
        54.40000915527344,
        54.41999816894531,
        54.44000244140625,
        54.46000671386719,
        54.480010986328128,
        54.5,
        54.52000427246094,
        54.540008544921878,
        54.55999755859375,
        54.58000183105469,
        54.600006103515628,
        54.62001037597656,
        54.63999938964844,
        54.660003662109378,
        54.68000793457031,
        54.69999694824219,
        54.720001220703128,
        54.74000549316406,
        54.760009765625,
        54.779998779296878,
        54.80000305175781,
        54.82000732421875,
        54.839996337890628,
        54.86000061035156,
        54.8800048828125,
        54.90000915527344,
        54.91999816894531,
        54.94000244140625,
        54.96000671386719,
        54.980010986328128,
        55.0,
        55.02000427246094,
        55.040008544921878,
        55.05999755859375,
        55.08000183105469,
        55.100006103515628,
        55.12001037597656,
        55.13999938964844,
        55.160003662109378,
        55.18000793457031,
        55.19999694824219,
        55.220001220703128,
        55.24000549316406,
        55.260009765625,
        55.279998779296878,
        55.30000305175781,
        55.32000732421875,
        55.339996337890628,
        55.36000061035156,
        55.3800048828125,
        55.40000915527344,
        55.41999816894531,
        55.44000244140625,
        55.46000671386719,
        55.480010986328128,
        55.5,
        55.52000427246094,
        55.540008544921878,
        55.55999755859375,
        55.58000183105469,
        55.600006103515628,
        55.62001037597656,
        55.63999938964844,
        55.660003662109378,
        55.68000793457031,
        55.69999694824219,
        55.720001220703128,
        55.74000549316406,
        55.760009765625,
        55.779998779296878,
        55.80000305175781,
        55.82000732421875,
        55.839996337890628,
        55.86000061035156,
        55.8800048828125,
        55.90000915527344,
        55.91999816894531,
        55.94000244140625,
        55.96000671386719,
        55.980010986328128,
        56.0,
        56.02000427246094,
        56.040008544921878,
        56.05999755859375,
        56.08000183105469,
        56.100006103515628,
        56.12001037597656,
        56.13999938964844,
        56.160003662109378,
        56.18000793457031,
        56.19999694824219,
        56.220001220703128,
        56.24000549316406,
        56.260009765625,
        56.279998779296878,
        56.30000305175781,
        56.32000732421875,
        56.339996337890628,
        56.36000061035156,
        56.3800048828125,
        56.40000915527344,
        56.41999816894531,
        56.44000244140625,
        56.46000671386719,
        56.480010986328128,
        56.5,
        56.52000427246094,
        56.540008544921878,
        56.55999755859375,
        56.58000183105469,
        56.600006103515628,
        56.62001037597656,
        56.63999938964844,
        56.660003662109378,
        56.68000793457031,
        56.69999694824219,
        56.720001220703128,
        56.74000549316406,
        56.760009765625,
        56.779998779296878,
        56.80000305175781,
        56.82000732421875,
        56.839996337890628,
        56.86000061035156,
        56.8800048828125,
        56.90000915527344,
        56.91999816894531,
        56.94000244140625,
        56.96000671386719,
        56.980010986328128,
        57.0,
        57.02000427246094,
        57.040008544921878,
        57.05999755859375,
        57.08000183105469,
        57.100006103515628,
        57.12001037597656,
        57.13999938964844,
        57.160003662109378,
        57.18000793457031,
        57.19999694824219,
        57.220001220703128,
        57.24000549316406,
        57.260009765625,
        57.279998779296878,
        57.30000305175781,
        57.32000732421875,
        57.339996337890628,
        57.36000061035156,
        57.3800048828125,
        57.40000915527344,
        57.41999816894531,
        57.44000244140625,
        57.46000671386719,
        57.480010986328128,
        57.5,
        57.52000427246094,
        57.540008544921878,
        57.55999755859375,
        57.58000183105469,
        57.600006103515628,
        57.62001037597656,
        57.63999938964844,
        57.660003662109378,
        57.68000793457031,
        57.69999694824219,
        57.720001220703128,
        57.74000549316406,
        57.760009765625,
        57.779998779296878,
        57.80000305175781,
        57.82000732421875,
        57.839996337890628,
        57.86000061035156,
        57.8800048828125,
        57.90000915527344,
        57.91999816894531,
        57.94000244140625,
        57.96000671386719,
        57.980010986328128,
        58.0,
        58.02000427246094,
        58.040008544921878,
        58.05999755859375,
        58.08000183105469,
        58.100006103515628,
        58.12001037597656,
        58.13999938964844,
        58.160003662109378,
        58.18000793457031,
        58.19999694824219,
        58.220001220703128,
        58.24000549316406,
        58.260009765625,
        58.279998779296878,
        58.30000305175781,
        58.32000732421875,
        58.339996337890628,
        58.36000061035156,
        58.3800048828125,
        58.40000915527344,
        58.41999816894531,
        58.44000244140625,
        58.46000671386719,
        58.480010986328128,
        58.5,
        58.52000427246094,
        58.540008544921878,
        58.55999755859375,
        58.58000183105469,
        58.600006103515628,
        58.62001037597656,
        58.63999938964844,
        58.660003662109378,
        58.68000793457031,
        58.69999694824219,
        58.720001220703128,
        58.74000549316406,
        58.760009765625,
        58.779998779296878,
        58.80000305175781,
        58.82000732421875,
        58.839996337890628,
        58.86000061035156,
        58.8800048828125,
        58.90000915527344,
        58.91999816894531,
        58.94000244140625,
        58.96000671386719,
        58.980010986328128,
        59.0,
        59.02000427246094,
        59.040008544921878,
        59.05999755859375,
        59.08000183105469,
        59.100006103515628,
        59.12001037597656,
        59.13999938964844,
        59.160003662109378,
        59.18000793457031,
        59.19999694824219,
        59.220001220703128,
        59.24000549316406,
        59.260009765625,
        59.279998779296878,
        59.30000305175781,
        59.32000732421875,
        59.339996337890628,
        59.36000061035156,
        59.3800048828125,
        59.40000915527344,
        59.41999816894531,
        59.44000244140625,
        59.46000671386719,
        59.480010986328128,
        59.5,
        59.52000427246094,
        59.540008544921878,
        59.55999755859375,
        59.58000183105469,
        59.600006103515628,
        59.62001037597656,
        59.63999938964844,
        59.660003662109378,
        59.68000793457031,
        59.69999694824219,
        59.720001220703128,
        59.74000549316406,
        59.760009765625,
        59.779998779296878,
        59.80000305175781,
        59.82000732421875,
        59.839996337890628,
        59.86000061035156,
        59.8800048828125,
        59.90000915527344,
        59.91999816894531,
        59.94000244140625,
        59.96000671386719,
        59.980010986328128
    ],
    "rightHandPositions": [
        "(-0.442432, 0.876103, -0.195890)",
        "(-0.442432, 0.876103, -0.195890)",
        "(-0.442012, 0.876007, -0.194154)",
        "(-0.441873, 0.875620, -0.191557)",
        "(-0.441873, 0.875620, -0.191557)",
        "(-0.441760, 0.875559, -0.190888)",
        "(-0.441425, 0.875482, -0.189247)",
        "(-0.441024, 0.875474, -0.188097)",
        "(-0.440793, 0.875469, -0.187647)",
        "(-0.440793, 0.875469, -0.187647)",
        "(-0.440521, 0.875530, -0.187500)",
        "(-0.440328, 0.875515, -0.187596)",
        "(-0.440163, 0.875217, -0.187956)",
        "(-0.440023, 0.875017, -0.188246)",
        "(-0.439810, 0.874890, -0.188661)",
        "(-0.439810, 0.874890, -0.188661)",
        "(-0.439352, 0.874867, -0.188896)",
        "(-0.438441, 0.874859, -0.188995)",
        "(-0.437690, 0.874849, -0.188888)",
        "(-0.437690, 0.874849, -0.188888)",
        "(-0.436374, 0.875127, -0.188496)",
        "(-0.434686, 0.875393, -0.187527)",
        "(-0.431204, 0.876042, -0.185754)",
        "(-0.428168, 0.876405, -0.183561)",
        "(-0.424294, 0.876782, -0.180029)",
        "(-0.424294, 0.876782, -0.180029)",
        "(-0.419591, 0.877453, -0.175473)",
        "(-0.411523, 0.880758, -0.169496)",
        "(-0.405488, 0.884998, -0.166467)",
        "(-0.405488, 0.884998, -0.166467)",
        "(-0.399438, 0.890498, -0.164139)",
        "(-0.393799, 0.896758, -0.162580)",
        "(-0.389096, 0.902286, -0.161922)",
        "(-0.386539, 0.905218, -0.161492)",
        "(-0.379933, 0.913947, -0.159682)",
        "(-0.372312, 0.923644, -0.157440)",
        "(-0.363650, 0.935577, -0.153768)",
        "(-0.350890, 0.955160, -0.150193)",
        "(-0.342172, 0.967991, -0.147631)",
        "(-0.342172, 0.967991, -0.147631)",
        "(-0.333010, 0.980500, -0.146088)",
        "(-0.323476, 0.993692, -0.145415)",
        "(-0.309006, 1.013131, -0.145684)",
        "(-0.298874, 1.023897, -0.147843)",
        "(-0.298874, 1.023897, -0.147843)",
        "(-0.288183, 1.034077, -0.151469)",
        "(-0.276400, 1.043095, -0.155986)",
        "(-0.258670, 1.058154, -0.161678)",
        "(-0.248963, 1.070362, -0.163509)",
        "(-0.248963, 1.070362, -0.163509)",
        "(-0.238899, 1.080551, -0.165938)",
        "(-0.228753, 1.089571, -0.170872)",
        "(-0.216552, 1.104240, -0.176490)",
        "(-0.210538, 1.113997, -0.176970)",
        "(-0.210538, 1.113997, -0.176970)",
        "(-0.204181, 1.122391, -0.177886)",
        "(-0.198048, 1.130363, -0.179712)",
        "(-0.189082, 1.141427, -0.183050)",
        "(-0.182346, 1.148357, -0.186840)",
        "(-0.182346, 1.148357, -0.186840)",
        "(-0.175175, 1.155088, -0.190684)",
        "(-0.168311, 1.161560, -0.193598)",
        "(-0.157289, 1.170718, -0.197168)",
        "(-0.150464, 1.176336, -0.197662)",
        "(-0.150464, 1.176336, -0.197662)",
        "(-0.145850, 1.181930, -0.197186)",
        "(-0.144250, 1.184909, -0.197052)",
        "(-0.138158, 1.196658, -0.197017)",
        "(-0.135380, 1.202034, -0.196830)",
        "(-0.135380, 1.202034, -0.196830)",
        "(-0.133374, 1.207191, -0.196564)",
        "(-0.131840, 1.212230, -0.196577)",
        "(-0.129512, 1.220407, -0.196940)",
        "(-0.126933, 1.226425, -0.196377)",
        "(-0.126933, 1.226425, -0.196377)",
        "(-0.124107, 1.238041, -0.196028)",
        "(-0.124107, 1.238041, -0.196028)",
        "(-0.119139, 1.258790, -0.194636)",
        "(-0.116748, 1.270424, -0.193735)",
        "(-0.116748, 1.270424, -0.193735)",
        "(-0.112565, 1.295972, -0.193612)",
        "(-0.111897, 1.302393, -0.193628)",
        "(-0.111225, 1.314732, -0.193363)",
        "(-0.110737, 1.326112, -0.192745)",
        "(-0.110737, 1.326112, -0.192745)",
        "(-0.110629, 1.336349, -0.192746)",
        "(-0.110002, 1.345322, -0.193596)",
        "(-0.109236, 1.355212, -0.194017)",
        "(-0.110006, 1.358954, -0.193300)",
        "(-0.110006, 1.358954, -0.193300)",
        "(-0.111132, 1.360992, -0.193180)",
        "(-0.112016, 1.361814, -0.193809)",
        "(-0.112918, 1.361388, -0.194885)",
        "(-0.113773, 1.360444, -0.195122)",
        "(-0.113773, 1.360444, -0.195122)",
        "(-0.114589, 1.359462, -0.195380)",
        "(-0.114900, 1.358832, -0.196037)",
        "(-0.114207, 1.358957, -0.196972)",
        "(-0.113751, 1.359694, -0.197541)",
        "(-0.113751, 1.359694, -0.197541)",
        "(-0.113390, 1.361167, -0.198117)",
        "(-0.112908, 1.363025, -0.198522)",
        "(-0.112084, 1.366260, -0.198499)",
        "(-0.111841, 1.368319, -0.198391)",
        "(-0.111841, 1.368319, -0.198391)",
        "(-0.111720, 1.370159, -0.198139)",
        "(-0.111442, 1.371579, -0.197714)",
        "(-0.111272, 1.372528, -0.196830)",
        "(-0.111379, 1.372554, -0.196393)",
        "(-0.111379, 1.372554, -0.196393)",
        "(-0.111460, 1.372175, -0.195756)",
        "(-0.111329, 1.371487, -0.194902)",
        "(-0.111177, 1.370131, -0.194002)",
        "(-0.111115, 1.369290, -0.193722)",
        "(-0.111115, 1.369290, -0.193722)",
        "(-0.111043, 1.368617, -0.193730)",
        "(-0.110784, 1.368191, -0.193961)",
        "(-0.110658, 1.368055, -0.194426)",
        "(-0.110649, 1.368289, -0.194731)",
        "(-0.110649, 1.368289, -0.194731)",
        "(-0.110500, 1.368812, -0.195258)",
        "(-0.110496, 1.369487, -0.195716)",
        "(-0.110676, 1.370239, -0.196039)",
        "(-0.110800, 1.370619, -0.195878)",
        "(-0.110800, 1.370619, -0.195878)",
        "(-0.111037, 1.370832, -0.195590)",
        "(-0.111326, 1.370924, -0.195507)",
        "(-0.111438, 1.371050, -0.195004)",
        "(-0.111438, 1.371050, -0.195004)",
        "(-0.111505, 1.371054, -0.194596)",
        "(-0.111660, 1.371213, -0.194696)",
        "(-0.111807, 1.371514, -0.194834)",
        "(-0.111822, 1.371855, -0.194872)",
        "(-0.111840, 1.371894, -0.194807)",
        "(-0.111840, 1.371894, -0.194807)",
        "(-0.111979, 1.371644, -0.194809)",
        "(-0.112156, 1.370587, -0.194396)",
        "(-0.112522, 1.369301, -0.193977)",
        "(-0.113147, 1.367531, -0.193584)",
        "(-0.113147, 1.367531, -0.193584)",
        "(-0.113517, 1.365259, -0.192912)",
        "(-0.113719, 1.362269, -0.191821)",
        "(-0.114390, 1.356626, -0.189294)",
        "(-0.114198, 1.352585, -0.188072)",
        "(-0.114198, 1.352585, -0.188072)",
        "(-0.113504, 1.348191, -0.187753)",
        "(-0.112424, 1.343298, -0.187299)",
        "(-0.111643, 1.334515, -0.185595)",
        "(-0.111856, 1.327991, -0.184802)",
        "(-0.111856, 1.327991, -0.184802)",
        "(-0.111790, 1.321157, -0.184187)",
        "(-0.111657, 1.313912, -0.183280)",
        "(-0.112182, 1.303255, -0.181973)",
        "(-0.112811, 1.296610, -0.181508)",
        "(-0.112811, 1.296610, -0.181508)",
        "(-0.112774, 1.290746, -0.181866)",
        "(-0.112863, 1.285622, -0.181946)",
        "(-0.113350, 1.280194, -0.181588)",
        "(-0.113528, 1.278535, -0.181710)",
        "(-0.113528, 1.278535, -0.181710)",
        "(-0.113414, 1.278378, -0.181965)",
        "(-0.112978, 1.279313, -0.182264)",
        "(-0.112152, 1.281820, -0.182672)",
        "(-0.111697, 1.283636, -0.182843)",
        "(-0.111697, 1.283636, -0.182843)",
        "(-0.111382, 1.285192, -0.182770)",
        "(-0.111105, 1.286389, -0.182729)",
        "(-0.110966, 1.286964, -0.182281)",
        "(-0.111345, 1.286584, -0.182006)",
        "(-0.111345, 1.286584, -0.182006)",
        "(-0.111605, 1.285845, -0.181779)",
        "(-0.112189, 1.284232, -0.181117)",
        "(-0.113301, 1.281616, -0.180430)",
        "(-0.113782, 1.280035, -0.180263)",
        "(-0.113782, 1.280035, -0.180263)",
        "(-0.114144, 1.278632, -0.180033)",
        "(-0.114476, 1.277524, -0.179805)",
        "(-0.114644, 1.276532, -0.179482)",
        "(-0.114505, 1.276483, -0.179585)",
        "(-0.114505, 1.276483, -0.179585)",
        "(-0.114369, 1.276448, -0.179638)",
        "(-0.114217, 1.276578, -0.179608)",
        "(-0.113996, 1.277095, -0.179510)",
        "(-0.113596, 1.277767, -0.179556)",
        "(-0.113596, 1.277767, -0.179556)",
        "(-0.113508, 1.278092, -0.179555)",
        "(-0.113516, 1.278342, -0.179456)",
        "(-0.113786, 1.278642, -0.179201)",
        "(-0.113907, 1.278722, -0.179148)",
        "(-0.113907, 1.278722, -0.179148)",
        "(-0.114009, 1.278785, -0.179092)",
        "(-0.114165, 1.278880, -0.179067)",
        "(-0.114398, 1.278896, -0.179042)",
        "(-0.114823, 1.278854, -0.178825)",
        "(-0.114823, 1.278854, -0.178825)",
        "(-0.114900, 1.278853, -0.178810)",
        "(-0.114871, 1.278876, -0.178801)",
        "(-0.114900, 1.278903, -0.178674)",
        "(-0.115003, 1.278983, -0.178464)",
        "(-0.115003, 1.278983, -0.178464)",
        "(-0.115045, 1.279102, -0.178175)",
        "(-0.115086, 1.279199, -0.177960)",
        "(-0.115118, 1.279440, -0.177644)",
        "(-0.115135, 1.279589, -0.177226)",
        "(-0.115135, 1.279589, -0.177226)",
        "(-0.115172, 1.279655, -0.176954)",
        "(-0.115404, 1.279674, -0.176443)",
        "(-0.115598, 1.279563, -0.175863)",
        "(-0.115820, 1.279356, -0.175249)",
        "(-0.115820, 1.279356, -0.175249)",
        "(-0.116052, 1.279061, -0.174446)",
        "(-0.116135, 1.278838, -0.173608)",
        "(-0.116050, 1.278889, -0.173215)",
        "(-0.115859, 1.279172, -0.172288)",
        "(-0.115859, 1.279172, -0.172288)",
        "(-0.115152, 1.280109, -0.171583)",
        "(-0.114389, 1.281680, -0.171057)",
        "(-0.112487, 1.285585, -0.170425)",
        "(-0.111055, 1.289218, -0.169945)",
        "(-0.111055, 1.289218, -0.169945)",
        "(-0.109188, 1.293691, -0.169402)",
        "(-0.107129, 1.298873, -0.168684)",
        "(-0.104216, 1.307845, -0.167872)",
        "(-0.102056, 1.314439, -0.167807)",
        "(-0.102056, 1.314439, -0.167807)",
        "(-0.099717, 1.321443, -0.167794)",
        "(-0.096346, 1.332224, -0.167562)",
        "(-0.094480, 1.339411, -0.167770)",
        "(-0.093002, 1.346540, -0.168392)",
        "(-0.093002, 1.346540, -0.168392)",
        "(-0.091584, 1.353606, -0.168969)",
        "(-0.089152, 1.363974, -0.169944)",
        "(-0.087509, 1.370597, -0.171058)",
        "(-0.087509, 1.370597, -0.171058)",
        "(-0.085743, 1.379842, -0.173284)",
        "(-0.085743, 1.379842, -0.173284)",
        "(-0.083843, 1.388509, -0.175576)",
        "(-0.081882, 1.396608, -0.178664)",
        "(-0.081059, 1.401666, -0.181106)",
        "(-0.081059, 1.401666, -0.181106)",
        "(-0.080372, 1.406337, -0.183330)",
        "(-0.079336, 1.410693, -0.185439)",
        "(-0.078252, 1.416624, -0.189382)",
        "(-0.078252, 1.416624, -0.189382)",
        "(-0.078069, 1.420224, -0.192281)",
        "(-0.077845, 1.423400, -0.194824)",
        "(-0.077580, 1.427857, -0.199314)",
        "(-0.077753, 1.430605, -0.202826)",
        "(-0.077753, 1.430605, -0.202826)",
        "(-0.077975, 1.433278, -0.206231)",
        "(-0.078258, 1.435658, -0.209444)",
        "(-0.078799, 1.438997, -0.214785)",
        "(-0.079513, 1.441072, -0.218896)",
        "(-0.079513, 1.441072, -0.218896)",
        "(-0.080233, 1.442962, -0.222881)",
        "(-0.080963, 1.444593, -0.226748)",
        "(-0.081840, 1.445969, -0.230672)",
        "(-0.082754, 1.447047, -0.234657)",
        "(-0.083194, 1.447422, -0.236596)",
        "(-0.084065, 1.448095, -0.240814)",
        "(-0.085255, 1.448406, -0.244949)",
        "(-0.086376, 1.448366, -0.248683)",
        "(-0.087984, 1.447787, -0.254362)",
        "(-0.087984, 1.447787, -0.254362)",
        "(-0.089262, 1.447041, -0.258474)",
        "(-0.090467, 1.446096, -0.262377)",
        "(-0.091528, 1.444880, -0.266009)",
        "(-0.093309, 1.442683, -0.271072)",
        "(-0.093309, 1.442683, -0.271072)",
        "(-0.094564, 1.441139, -0.274422)",
        "(-0.095794, 1.439517, -0.277519)",
        "(-0.096819, 1.437792, -0.280431)",
        "(-0.098639, 1.434814, -0.284363)",
        "(-0.098639, 1.434814, -0.284363)",
        "(-0.099967, 1.432636, -0.286666)",
        "(-0.101230, 1.430250, -0.288790)",
        "(-0.103150, 1.426332, -0.292103)",
        "(-0.104393, 1.423507, -0.294146)",
        "(-0.104393, 1.423507, -0.294146)",
        "(-0.105799, 1.420517, -0.296187)",
        "(-0.107254, 1.417362, -0.298236)",
        "(-0.108599, 1.414044, -0.300269)",
        "(-0.110495, 1.408775, -0.303347)",
        "(-0.110495, 1.408775, -0.303347)",
        "(-0.112002, 1.405051, -0.305508)",
        "(-0.113535, 1.400991, -0.307473)",
        "(-0.114736, 1.396775, -0.309184)",
        "(-0.116490, 1.390044, -0.311460)",
        "(-0.116490, 1.390044, -0.311460)",
        "(-0.117626, 1.385396, -0.312993)",
        "(-0.118739, 1.380473, -0.314438)",
        "(-0.120240, 1.372391, -0.315851)",
        "(-0.120943, 1.366680, -0.316070)",
        "(-0.120943, 1.366680, -0.316070)",
        "(-0.121899, 1.360727, -0.316141)",
        "(-0.122761, 1.354614, -0.316653)",
        "(-0.123624, 1.348227, -0.316861)",
        "(-0.124957, 1.337982, -0.316211)",
        "(-0.124957, 1.337982, -0.316211)",
        "(-0.125676, 1.330869, -0.315360)",
        "(-0.126204, 1.323745, -0.314534)",
        "(-0.127417, 1.313164, -0.314263)",
        "(-0.128079, 1.306043, -0.313520)",
        "(-0.128079, 1.306043, -0.313520)",
        "(-0.128640, 1.298868, -0.311948)",
        "(-0.129143, 1.291828, -0.310337)",
        "(-0.129956, 1.284991, -0.309440)",
        "(-0.131014, 1.274434, -0.307500)",
        "(-0.131014, 1.274434, -0.307500)",
        "(-0.131905, 1.266789, -0.305002)",
        "(-0.132787, 1.258816, -0.302116)",
        "(-0.134223, 1.246579, -0.297887)",
        "(-0.135439, 1.238072, -0.294956)",
        "(-0.135439, 1.238072, -0.294956)",
        "(-0.136866, 1.229522, -0.292243)",
        "(-0.138149, 1.220908, -0.288996)",
        "(-0.139870, 1.207866, -0.282712)",
        "(-0.141219, 1.199489, -0.278688)",
        "(-0.141219, 1.199489, -0.278688)",
        "(-0.142540, 1.191403, -0.274364)",
        "(-0.143606, 1.183628, -0.269234)",
        "(-0.144758, 1.176513, -0.263873)",
        "(-0.146193, 1.167427, -0.256022)",
        "(-0.146694, 1.162359, -0.250224)",
        "(-0.146694, 1.162359, -0.250224)",
        "(-0.146882, 1.158221, -0.244212)",
        "(-0.146072, 1.153655, -0.234554)",
        "(-0.145518, 1.151692, -0.227883)",
        "(-0.145518, 1.151692, -0.227883)",
        "(-0.144888, 1.150700, -0.221726)",
        "(-0.143505, 1.150332, -0.215234)",
        "(-0.141040, 1.151175, -0.205492)",
        "(-0.139271, 1.152690, -0.199544)",
        "(-0.137145, 1.154770, -0.193709)",
        "(-0.137145, 1.154770, -0.193709)",
        "(-0.135014, 1.157443, -0.188115)",
        "(-0.131275, 1.162524, -0.180962)",
        "(-0.128791, 1.166532, -0.176381)",
        "(-0.128791, 1.166532, -0.176381)",
        "(-0.126414, 1.171013, -0.171761)",
        "(-0.123762, 1.175949, -0.167643)",
        "(-0.120936, 1.181363, -0.164032)",
        "(-0.116601, 1.190295, -0.158999)",
        "(-0.116601, 1.190295, -0.158999)",
        "(-0.113653, 1.196813, -0.155894)",
        "(-0.110583, 1.203717, -0.152847)",
        "(-0.107787, 1.211032, -0.149942)",
        "(-0.103186, 1.222661, -0.146514)",
        "(-0.103186, 1.222661, -0.146514)",
        "(-0.099891, 1.230716, -0.144820)",
        "(-0.096803, 1.238961, -0.142885)",
        "(-0.092326, 1.251999, -0.140166)",
        "(-0.089502, 1.261174, -0.138860)",
        "(-0.089502, 1.261174, -0.138860)",
        "(-0.085993, 1.270724, -0.137766)",
        "(-0.082611, 1.280699, -0.136865)",
        "(-0.079927, 1.291010, -0.135911)",
        "(-0.075824, 1.307054, -0.134682)",
        "(-0.075824, 1.307054, -0.134682)",
        "(-0.072735, 1.318134, -0.134358)",
        "(-0.070077, 1.329466, -0.134964)",
        "(-0.067328, 1.346280, -0.136209)",
        "(-0.065774, 1.357204, -0.136991)",
        "(-0.065774, 1.357204, -0.136991)",
        "(-0.064188, 1.367944, -0.138362)",
        "(-0.063038, 1.378411, -0.140748)",
        "(-0.061963, 1.393295, -0.145678)",
        "(-0.061716, 1.402522, -0.149134)",
        "(-0.061716, 1.402522, -0.149134)",
        "(-0.061369, 1.411241, -0.152789)",
        "(-0.061311, 1.419372, -0.157033)",
        "(-0.061668, 1.430661, -0.164912)",
        "(-0.062015, 1.437465, -0.170677)",
        "(-0.062015, 1.437465, -0.170677)",
        "(-0.062829, 1.443356, -0.176429)",
        "(-0.063692, 1.448430, -0.182451)",
        "(-0.065332, 1.454595, -0.192452)",
        "(-0.066502, 1.457685, -0.199424)",
        "(-0.066502, 1.457685, -0.199424)",
        "(-0.067868, 1.459778, -0.206432)",
        "(-0.069316, 1.460988, -0.213427)",
        "(-0.071666, 1.461123, -0.223895)",
        "(-0.073552, 1.460061, -0.230825)",
        "(-0.073552, 1.460061, -0.230825)",
        "(-0.075470, 1.458367, -0.238348)",
        "(-0.077407, 1.455877, -0.245779)",
        "(-0.080524, 1.450260, -0.255384)",
        "(-0.082521, 1.445668, -0.261646)",
        "(-0.082521, 1.445668, -0.261646)",
        "(-0.084460, 1.440588, -0.268089)",
        "(-0.086189, 1.434911, -0.274114)",
        "(-0.089437, 1.424839, -0.281475)",
        "(-0.091864, 1.417536, -0.285914)",
        "(-0.091864, 1.417536, -0.285914)",
        "(-0.093756, 1.409973, -0.290219)",
        "(-0.095633, 1.401906, -0.293872)",
        "(-0.097954, 1.393412, -0.297067)",
        "(-0.101771, 1.380200, -0.301771)",
        "(-0.101771, 1.380200, -0.301771)",
        "(-0.104235, 1.371143, -0.304936)",
        "(-0.106697, 1.361871, -0.307790)",
        "(-0.109183, 1.352420, -0.310031)",
        "(-0.113011, 1.338030, -0.312044)",
        "(-0.113011, 1.338030, -0.312044)",
        "(-0.115872, 1.328474, -0.312967)",
        "(-0.118671, 1.318914, -0.313740)",
        "(-0.122164, 1.304604, -0.313432)",
        "(-0.124612, 1.295165, -0.312330)",
        "(-0.124612, 1.295165, -0.312330)",
        "(-0.127001, 1.285971, -0.311021)",
        "(-0.129024, 1.276979, -0.309513)",
        "(-0.130733, 1.268038, -0.307448)",
        "(-0.133261, 1.254546, -0.302613)",
        "(-0.133261, 1.254546, -0.302613)",
        "(-0.134842, 1.245785, -0.298473)",
        "(-0.136101, 1.237379, -0.294225)",
        "(-0.136946, 1.229462, -0.289673)",
        "(-0.138016, 1.218057, -0.281515)",
        "(-0.138016, 1.218057, -0.281515)",
        "(-0.138360, 1.210784, -0.274814)",
        "(-0.138513, 1.204084, -0.267901)",
        "(-0.138510, 1.195315, -0.258125)",
        "(-0.138259, 1.190061, -0.250582)",
        "(-0.138259, 1.190061, -0.250582)",
        "(-0.137940, 1.185463, -0.242369)",
        "(-0.137399, 1.181776, -0.234651)",
        "(-0.135918, 1.177818, -0.223323)",
        "(-0.134494, 1.176215, -0.215632)",
        "(-0.134494, 1.176215, -0.215632)",
        "(-0.132869, 1.175475, -0.207932)",
        "(-0.131009, 1.175920, -0.200953)",
        "(-0.127132, 1.178336, -0.191469)",
        "(-0.124446, 1.181161, -0.185283)",
        "(-0.124446, 1.181161, -0.185283)",
        "(-0.121411, 1.184900, -0.179239)",
        "(-0.118175, 1.189526, -0.173715)",
        "(-0.112971, 1.198048, -0.166553)",
        "(-0.109168, 1.204563, -0.162269)",
        "(-0.109168, 1.204563, -0.162269)",
        "(-0.105492, 1.211735, -0.158171)",
        "(-0.099705, 1.223796, -0.152838)",
        "(-0.095706, 1.232377, -0.149712)",
        "(-0.091699, 1.241563, -0.147190)",
        "(-0.091699, 1.241563, -0.147190)",
        "(-0.087914, 1.251103, -0.144573)",
        "(-0.084382, 1.260888, -0.142106)",
        "(-0.078846, 1.275803, -0.139643)",
        "(-0.075405, 1.285687, -0.138321)",
        "(-0.075405, 1.285687, -0.138321)",
        "(-0.072594, 1.295289, -0.137168)",
        "(-0.069559, 1.304752, -0.136239)",
        "(-0.066962, 1.313855, -0.135338)",
        "(-0.063690, 1.326942, -0.135226)",
        "(-0.063690, 1.326942, -0.135226)",
        "(-0.061483, 1.335382, -0.135930)",
        "(-0.059437, 1.343452, -0.136706)",
        "(-0.057519, 1.351113, -0.137766)",
        "(-0.054775, 1.362102, -0.140372)",
        "(-0.054775, 1.362102, -0.140372)",
        "(-0.053101, 1.369287, -0.143174)",
        "(-0.051457, 1.376296, -0.146401)",
        "(-0.050025, 1.382981, -0.149712)",
        "(-0.048879, 1.389318, -0.153242)",
        "(-0.048333, 1.392342, -0.155157)",
        "(-0.047595, 1.398191, -0.159539)",
        "(-0.047073, 1.403664, -0.164394)",
        "(-0.046798, 1.411054, -0.172039)",
        "(-0.047056, 1.415436, -0.177783)",
        "(-0.047056, 1.415436, -0.177783)",
        "(-0.047340, 1.419432, -0.184222)",
        "(-0.047998, 1.422750, -0.190672)",
        "(-0.049766, 1.426410, -0.200807)",
        "(-0.051198, 1.428032, -0.208201)",
        "(-0.051198, 1.428032, -0.208201)",
        "(-0.052604, 1.429030, -0.216167)",
        "(-0.054325, 1.429277, -0.224318)",
        "(-0.057634, 1.427722, -0.235499)",
        "(-0.059880, 1.425719, -0.242985)",
        "(-0.062326, 1.423026, -0.251089)",
        "(-0.062326, 1.423026, -0.251089)",
        "(-0.065109, 1.419510, -0.259077)",
        "(-0.069447, 1.412524, -0.269413)",
        "(-0.072348, 1.406972, -0.275778)",
        "(-0.072348, 1.406972, -0.275778)",
        "(-0.075569, 1.400785, -0.282306)",
        "(-0.078888, 1.394003, -0.288513)",
        "(-0.084236, 1.382421, -0.295671)",
        "(-0.087166, 1.374704, -0.299693)",
        "(-0.087166, 1.374704, -0.299693)",
        "(-0.090026, 1.366697, -0.303682)",
        "(-0.093355, 1.358260, -0.307086)",
        "(-0.098451, 1.344896, -0.311036)",
        "(-0.101338, 1.335831, -0.313274)",
        "(-0.101338, 1.335831, -0.313274)",
        "(-0.104338, 1.326557, -0.314908)",
        "(-0.107644, 1.317142, -0.316165)",
        "(-0.111963, 1.302993, -0.316860)",
        "(-0.114691, 1.293517, -0.316761)",
        "(-0.114691, 1.293517, -0.316761)",
        "(-0.117404, 1.284055, -0.316052)",
        "(-0.119898, 1.274725, -0.314595)",
        "(-0.123016, 1.261209, -0.311667)",
        "(-0.124936, 1.252522, -0.309359)",
        "(-0.124936, 1.252522, -0.309359)",
        "(-0.126821, 1.243947, -0.306399)",
        "(-0.128578, 1.235601, -0.302948)",
        "(-0.131147, 1.223534, -0.296416)",
        "(-0.132679, 1.215951, -0.291705)",
        "(-0.132679, 1.215951, -0.291705)",
        "(-0.133742, 1.208872, -0.286715)",
        "(-0.134756, 1.199265, -0.277797)",
        "(-0.135447, 1.193565, -0.271574)",
        "(-0.135696, 1.188718, -0.265079)",
        "(-0.135696, 1.188718, -0.265079)",
        "(-0.135443, 1.184538, -0.257546)",
        "(-0.135119, 1.181265, -0.249636)",
        "(-0.133396, 1.178407, -0.238778)",
        "(-0.131824, 1.177517, -0.231071)",
        "(-0.131824, 1.177517, -0.231071)",
        "(-0.129947, 1.177603, -0.223509)",
        "(-0.127912, 1.178630, -0.216190)",
        "(-0.124092, 1.181708, -0.205219)",
        "(-0.121356, 1.184846, -0.198224)",
        "(-0.121356, 1.184846, -0.198224)",
        "(-0.118500, 1.188805, -0.191715)",
        "(-0.115509, 1.193435, -0.185307)",
        "(-0.110781, 1.201662, -0.176077)",
        "(-0.107527, 1.207887, -0.170574)",
        "(-0.107527, 1.207887, -0.170574)",
        "(-0.104251, 1.214643, -0.165472)",
        "(-0.101209, 1.221831, -0.160216)",
        "(-0.097879, 1.229562, -0.155350)",
        "(-0.092302, 1.242081, -0.149274)",
        "(-0.092302, 1.242081, -0.149274)",
        "(-0.089058, 1.250739, -0.145420)",
        "(-0.086182, 1.259543, -0.141415)",
        "(-0.081805, 1.273012, -0.136233)",
        "(-0.078274, 1.282260, -0.133605)",
        "(-0.078274, 1.282260, -0.133605)",
        "(-0.075459, 1.291610, -0.131388)",
        "(-0.073104, 1.300873, -0.129195)",
        "(-0.069772, 1.314446, -0.126331)",
        "(-0.067759, 1.323162, -0.124624)",
        "(-0.067759, 1.323162, -0.124624)",
        "(-0.065994, 1.331663, -0.123663)",
        "(-0.064345, 1.339935, -0.123291)",
        "(-0.062085, 1.351835, -0.123542)",
        "(-0.060684, 1.359410, -0.124343)",
        "(-0.060684, 1.359410, -0.124343)",
        "(-0.059386, 1.366767, -0.125828)",
        "(-0.058014, 1.373924, -0.127912)",
        "(-0.056785, 1.380749, -0.130394)",
        "(-0.055413, 1.390574, -0.135683)",
        "(-0.055413, 1.390574, -0.135683)",
        "(-0.054617, 1.396908, -0.140099)",
        "(-0.053791, 1.402951, -0.144824)",
        "(-0.053396, 1.408562, -0.149808)",
        "(-0.053207, 1.416544, -0.158589)",
        "(-0.053207, 1.416544, -0.158589)",
        "(-0.053358, 1.421388, -0.164883)",
        "(-0.053749, 1.425799, -0.171488)",
        "(-0.055078, 1.431323, -0.182003)",
        "(-0.056251, 1.434411, -0.189140)",
        "(-0.056251, 1.434411, -0.189140)",
        "(-0.057673, 1.436806, -0.196376)",
        "(-0.059070, 1.438460, -0.203646)",
        "(-0.061514, 1.439532, -0.215110)",
        "(-0.063672, 1.439320, -0.223137)",
        "(-0.063672, 1.439320, -0.223137)",
        "(-0.065839, 1.438265, -0.230870)",
        "(-0.067862, 1.436390, -0.238358)",
        "(-0.071451, 1.431924, -0.249459)",
        "(-0.073998, 1.427963, -0.256290)",
        "(-0.073998, 1.427963, -0.256290)",
        "(-0.076649, 1.423350, -0.263071)",
        "(-0.079205, 1.418150, -0.269955)",
        "(-0.083359, 1.409174, -0.279801)",
        "(-0.086299, 1.402146, -0.284961)",
        "(-0.086299, 1.402146, -0.284961)",
        "(-0.089232, 1.394539, -0.289371)",
        "(-0.092110, 1.386451, -0.294211)",
        "(-0.096219, 1.373834, -0.300757)",
        "(-0.096219, 1.373834, -0.300757)",
        "(-0.099254, 1.364814, -0.303739)",
        "(-0.102337, 1.355529, -0.306376)",
        "(-0.105055, 1.346190, -0.308796)",
        "(-0.109578, 1.331972, -0.311683)",
        "(-0.112353, 1.322435, -0.312648)",
        "(-0.112353, 1.322435, -0.312648)",
        "(-0.115111, 1.312823, -0.313029)",
        "(-0.117543, 1.303373, -0.313223)",
        "(-0.120834, 1.289421, -0.312448)",
        "(-0.123203, 1.280092, -0.311218)",
        "(-0.123203, 1.280092, -0.311218)",
        "(-0.125225, 1.270863, -0.309587)",
        "(-0.126970, 1.261797, -0.307371)",
        "(-0.129523, 1.248709, -0.303020)",
        "(-0.131125, 1.240313, -0.299666)",
        "(-0.131125, 1.240313, -0.299666)",
        "(-0.132450, 1.232159, -0.295311)",
        "(-0.133905, 1.224134, -0.289987)",
        "(-0.135154, 1.216614, -0.284536)",
        "(-0.136091, 1.206481, -0.275481)",
        "(-0.136091, 1.206481, -0.275481)",
        "(-0.136616, 1.200356, -0.268412)",
        "(-0.137001, 1.195001, -0.260984)",
        "(-0.136791, 1.190528, -0.253536)",
        "(-0.135749, 1.185370, -0.241759)",
        "(-0.135749, 1.185370, -0.241759)",
        "(-0.134517, 1.183168, -0.233356)",
        "(-0.133083, 1.181898, -0.225299)",
        "(-0.129840, 1.182205, -0.214150)",
        "(-0.127291, 1.183510, -0.206397)",
        "(-0.127291, 1.183510, -0.206397)",
        "(-0.124468, 1.185757, -0.198852)",
        "(-0.121321, 1.189107, -0.191575)",
        "(-0.116038, 1.195512, -0.181257)",
        "(-0.112452, 1.200621, -0.174739)",
        "(-0.112452, 1.200621, -0.174739)",
        "(-0.108802, 1.206332, -0.168585)",
        "(-0.105158, 1.212546, -0.162668)",
        "(-0.099326, 1.222704, -0.154929)",
        "(-0.095454, 1.230033, -0.150362)",
        "(-0.095454, 1.230033, -0.150362)",
        "(-0.091548, 1.237803, -0.146231)",
        "(-0.087706, 1.246049, -0.142609)",
        "(-0.082235, 1.259049, -0.137947)",
        "(-0.078905, 1.267905, -0.135031)",
        "(-0.078905, 1.267905, -0.135031)",
        "(-0.075367, 1.276983, -0.132484)",
        "(-0.072182, 1.286222, -0.130326)",
        "(-0.067919, 1.300377, -0.128152)",
        "(-0.065246, 1.309826, -0.127058)",
        "(-0.065246, 1.309826, -0.127058)",
        "(-0.063058, 1.319099, -0.126087)",
        "(-0.061053, 1.328141, -0.125193)",
        "(-0.058547, 1.341415, -0.125008)",
        "(-0.056546, 1.350184, -0.125654)",
        "(-0.056546, 1.350184, -0.125654)",
        "(-0.054848, 1.358726, -0.126872)",
        "(-0.053803, 1.366997, -0.128766)",
        "(-0.052820, 1.378850, -0.132577)",
        "(-0.051814, 1.386470, -0.135941)",
        "(-0.051814, 1.386470, -0.135941)",
        "(-0.050980, 1.393730, -0.140041)",
        "(-0.050748, 1.400445, -0.144567)",
        "(-0.051258, 1.409338, -0.151775)",
        "(-0.051443, 1.414509, -0.157190)",
        "(-0.051443, 1.414509, -0.157190)",
        "(-0.051588, 1.419313, -0.163556)",
        "(-0.052268, 1.423450, -0.170468)",
        "(-0.054111, 1.428012, -0.180371)",
        "(-0.055461, 1.430167, -0.187327)",
        "(-0.055461, 1.430167, -0.187327)",
        "(-0.056776, 1.431786, -0.195368)",
        "(-0.058349, 1.432719, -0.203488)",
        "(-0.061280, 1.432224, -0.214881)",
        "(-0.063342, 1.430844, -0.222504)",
        "(-0.063342, 1.430844, -0.222504)",
        "(-0.065328, 1.428756, -0.230417)",
        "(-0.067455, 1.425777, -0.238021)",
        "(-0.071106, 1.419546, -0.248023)",
        "(-0.073465, 1.414630, -0.254329)",
        "(-0.073465, 1.414630, -0.254329)",
        "(-0.075814, 1.409245, -0.260622)",
        "(-0.078139, 1.403287, -0.266410)",
        "(-0.081944, 1.393015, -0.273319)",
        "(-0.084295, 1.385614, -0.277128)",
        "(-0.084295, 1.385614, -0.277128)",
        "(-0.086701, 1.377913, -0.281080)",
        "(-0.089315, 1.369861, -0.284941)",
        "(-0.092342, 1.357574, -0.289196)",
        "(-0.094255, 1.349210, -0.291086)",
        "(-0.094255, 1.349210, -0.291086)",
        "(-0.096593, 1.340662, -0.292868)",
        "(-0.098895, 1.332033, -0.294959)",
        "(-0.101610, 1.318710, -0.296803)",
        "(-0.103544, 1.309558, -0.297146)",
        "(-0.103544, 1.309558, -0.297146)",
        "(-0.105636, 1.300208, -0.296763)",
        "(-0.107298, 1.290905, -0.296160)",
        "(-0.109537, 1.277357, -0.295515)",
        "(-0.111249, 1.268443, -0.294640)",
        "(-0.111249, 1.268443, -0.294640)",
        "(-0.112945, 1.259624, -0.292770)",
        "(-0.114535, 1.251109, -0.290458)",
        "(-0.116751, 1.239232, -0.287461)",
        "(-0.116751, 1.239232, -0.287461)",
        "(-0.117902, 1.231842, -0.285009)",
        "(-0.119072, 1.224783, -0.281203)",
        "(-0.120266, 1.218185, -0.276349)",
        "(-0.121675, 1.209618, -0.269492)",
        "(-0.122279, 1.204654, -0.264651)",
        "(-0.122279, 1.204654, -0.264651)",
        "(-0.122538, 1.200257, -0.259134)",
        "(-0.122720, 1.196318, -0.252596)",
        "(-0.122583, 1.191478, -0.242730)",
        "(-0.122117, 1.188970, -0.236285)",
        "(-0.122117, 1.188970, -0.236285)",
        "(-0.121343, 1.186903, -0.229082)",
        "(-0.120432, 1.185433, -0.221724)",
        "(-0.119268, 1.184708, -0.214584)",
        "(-0.116896, 1.185090, -0.203937)",
        "(-0.116896, 1.185090, -0.203937)",
        "(-0.114994, 1.186402, -0.196958)",
        "(-0.112932, 1.188609, -0.189966)",
        "(-0.109309, 1.193705, -0.179998)",
        "(-0.106615, 1.198149, -0.173925)",
        "(-0.106615, 1.198149, -0.173925)",
        "(-0.103771, 1.203634, -0.168184)",
        "(-0.100985, 1.209743, -0.162561)",
        "(-0.096472, 1.220170, -0.155025)",
        "(-0.093254, 1.227788, -0.150457)",
        "(-0.093254, 1.227788, -0.150457)",
        "(-0.090250, 1.235887, -0.146173)",
        "(-0.087377, 1.244338, -0.142111)",
        "(-0.083291, 1.257576, -0.136987)",
        "(-0.080267, 1.266801, -0.134566)",
        "(-0.080267, 1.266801, -0.134566)",
        "(-0.077416, 1.276257, -0.132740)",
        "(-0.074887, 1.285729, -0.130817)",
        "(-0.071824, 1.299818, -0.128054)",
        "(-0.070349, 1.309033, -0.126789)",
        "(-0.070349, 1.309033, -0.126789)",
        "(-0.068625, 1.318172, -0.125958)",
        "(-0.066568, 1.327284, -0.125618)",
        "(-0.064769, 1.336358, -0.125652)",
        "(-0.062631, 1.349656, -0.126355)",
        "(-0.062631, 1.349656, -0.126355)",
        "(-0.061354, 1.358358, -0.127388)",
        "(-0.060158, 1.366886, -0.128971)",
        "(-0.058292, 1.379318, -0.132338)",
        "(-0.057397, 1.387172, -0.135252)",
        "(-0.057397, 1.387172, -0.135252)",
        "(-0.056989, 1.394465, -0.138559)",
        "(-0.056631, 1.401253, -0.142225)",
        "(-0.056157, 1.410532, -0.149127)",
        "(-0.056362, 1.416013, -0.154451)",
        "(-0.056362, 1.416013, -0.154451)",
        "(-0.056753, 1.420772, -0.159966)",
        "(-0.057303, 1.424843, -0.165979)",
        "(-0.058413, 1.429441, -0.176233)",
        "(-0.059412, 1.431563, -0.183507)",
        "(-0.059412, 1.431563, -0.183507)",
        "(-0.060800, 1.432716, -0.191202)",
        "(-0.062323, 1.433156, -0.199052)",
        "(-0.063756, 1.432781, -0.207375)",
        "(-0.066272, 1.430803, -0.219687)",
        "(-0.066272, 1.430803, -0.219687)",
        "(-0.068373, 1.428581, -0.227640)",
        "(-0.070482, 1.425672, -0.235237)",
        "(-0.072424, 1.422270, -0.242771)",
        "(-0.075642, 1.416085, -0.253963)",
        "(-0.075642, 1.416085, -0.253963)",
        "(-0.078014, 1.411400, -0.261199)",
        "(-0.080286, 1.406136, -0.267655)",
        "(-0.083280, 1.397626, -0.276541)",
        "(-0.085414, 1.391434, -0.281772)",
        "(-0.085414, 1.391434, -0.281772)",
        "(-0.089509, 1.377983, -0.290738)",
        "(-0.089509, 1.377983, -0.290738)",
        "(-0.092648, 1.367072, -0.296304)",
        "(-0.094976, 1.359358, -0.299543)",
        "(-0.094976, 1.359358, -0.299543)",
        "(-0.097084, 1.351455, -0.302539)",
        "(-0.098884, 1.343225, -0.304637)",
        "(-0.102247, 1.330381, -0.306770)",
        "(-0.104710, 1.321578, -0.307983)",
        "(-0.104710, 1.321578, -0.307983)",
        "(-0.106465, 1.312715, -0.309027)",
        "(-0.108315, 1.303518, -0.309569)",
        "(-0.111606, 1.289029, -0.308841)",
        "(-0.113973, 1.279214, -0.307967)",
        "(-0.113973, 1.279214, -0.307967)",
        "(-0.116457, 1.269321, -0.306881)",
        "(-0.119143, 1.259369, -0.305238)",
        "(-0.122807, 1.244409, -0.301158)",
        "(-0.125351, 1.234528, -0.297459)",
        "(-0.125351, 1.234528, -0.297459)",
        "(-0.127803, 1.224905, -0.293100)",
        "(-0.130083, 1.215757, -0.288628)",
        "(-0.132728, 1.203300, -0.281732)",
        "(-0.134278, 1.195866, -0.276551)",
        "(-0.134278, 1.195866, -0.276551)",
        "(-0.135412, 1.189216, -0.270356)",
        "(-0.136146, 1.183458, -0.262896)",
        "(-0.136453, 1.179022, -0.255193)",
        "(-0.135695, 1.175403, -0.244814)",
        "(-0.135695, 1.175403, -0.244814)",
        "(-0.134329, 1.174545, -0.236876)",
        "(-0.132711, 1.175064, -0.227848)",
        "(-0.129129, 1.178807, -0.215420)",
        "(-0.126014, 1.182859, -0.207523)",
        "(-0.126014, 1.182859, -0.207523)",
        "(-0.122913, 1.188022, -0.199573)",
        "(-0.119581, 1.194110, -0.191549)",
        "(-0.114001, 1.204768, -0.180059)",
        "(-0.110010, 1.212759, -0.173235)",
        "(-0.110010, 1.212759, -0.173235)",
        "(-0.105752, 1.221522, -0.166802)",
        "(-0.101748, 1.230635, -0.160476)",
        "(-0.096589, 1.244816, -0.152141)",
        "(-0.092253, 1.254548, -0.147267)",
        "(-0.092253, 1.254548, -0.147267)",
        "(-0.088030, 1.264542, -0.142827)",
        "(-0.084446, 1.274788, -0.139204)",
        "(-0.079498, 1.290317, -0.134537)",
        "(-0.076508, 1.300249, -0.131255)",
        "(-0.076508, 1.300249, -0.131255)",
        "(-0.073472, 1.310113, -0.128055)",
        "(-0.070438, 1.319840, -0.125582)",
        "(-0.066602, 1.333939, -0.123987)",
        "(-0.063844, 1.342995, -0.123548)",
        "(-0.063844, 1.342995, -0.123548)",
        "(-0.061517, 1.351521, -0.123046)",
        "(-0.059209, 1.359680, -0.123144)",
        "(-0.056019, 1.371199, -0.124923)",
        "(-0.054241, 1.378508, -0.127199)",
        "(-0.054241, 1.378508, -0.127199)",
        "(-0.052570, 1.385659, -0.130182)",
        "(-0.051261, 1.392447, -0.133535)",
        "(-0.049919, 1.401734, -0.139362)",
        "(-0.049436, 1.407376, -0.143997)",
        "(-0.049436, 1.407376, -0.143997)",
        "(-0.049279, 1.412629, -0.149472)",
        "(-0.049292, 1.417507, -0.155814)",
        "(-0.049959, 1.423559, -0.165866)",
        "(-0.050767, 1.426680, -0.172702)",
        "(-0.050767, 1.426680, -0.172702)",
        "(-0.051742, 1.429121, -0.180089)",
        "(-0.052820, 1.430964, -0.188422)",
        "(-0.054927, 1.432183, -0.201416)",
        "(-0.056663, 1.431809, -0.209527)",
        "(-0.056663, 1.431809, -0.209527)",
        "(-0.058493, 1.430674, -0.217685)",
        "(-0.060536, 1.428795, -0.226026)",
        "(-0.063600, 1.424688, -0.238136)",
        "(-0.065946, 1.420953, -0.245295)",
        "(-0.065946, 1.420953, -0.245295)",
        "(-0.068472, 1.416360, -0.251677)",
        "(-0.071007, 1.411071, -0.257869)",
        "(-0.074477, 1.401903, -0.267234)",
        "(-0.077267, 1.394497, -0.272385)",
        "(-0.077267, 1.394497, -0.272385)",
        "(-0.080272, 1.386053, -0.276233)",
        "(-0.082606, 1.377046, -0.279271)",
        "(-0.086128, 1.362774, -0.284182)",
        "(-0.088822, 1.352808, -0.287575)",
        "(-0.088822, 1.352808, -0.287575)",
        "(-0.091482, 1.342492, -0.290495)",
        "(-0.095065, 1.326669, -0.293815)",
        "(-0.095065, 1.326669, -0.293815)",
        "(-0.099690, 1.305493, -0.296595)",
        "(-0.099690, 1.305493, -0.296595)",
        "(-0.101851, 1.294982, -0.296604)",
        "(-0.103946, 1.284544, -0.295672)",
        "(-0.107546, 1.269155, -0.294038)",
        "(-0.107546, 1.269155, -0.294038)",
        "(-0.111757, 1.249145, -0.290587)",
        "(-0.111757, 1.249145, -0.290587)",
        "(-0.114133, 1.239458, -0.288294)",
        "(-0.117486, 1.226028, -0.284631)",
        "(-0.119120, 1.217725, -0.280663)",
        "(-0.119120, 1.217725, -0.280663)",
        "(-0.120837, 1.210140, -0.275928)",
        "(-0.122449, 1.203416, -0.271209)",
        "(-0.124184, 1.194513, -0.262441)",
        "(-0.124184, 1.194513, -0.262441)",
        "(-0.125006, 1.189585, -0.256165)",
        "(-0.125449, 1.185661, -0.250259)",
        "(-0.125508, 1.182606, -0.244005)",
        "(-0.124707, 1.179569, -0.232346)",
        "(-0.123548, 1.179155, -0.225054)",
        "(-0.123548, 1.179155, -0.225054)",
        "(-0.121715, 1.180011, -0.218249)",
        "(-0.119586, 1.182380, -0.211169)",
        "(-0.115698, 1.188098, -0.200305)",
        "(-0.112478, 1.193304, -0.193204)",
        "(-0.112478, 1.193304, -0.193204)",
        "(-0.109086, 1.199586, -0.186383)",
        "(-0.105412, 1.206928, -0.180044)",
        "(-0.099663, 1.219442, -0.171073)",
        "(-0.095886, 1.228452, -0.165080)",
        "(-0.095886, 1.228452, -0.165080)",
        "(-0.092138, 1.237884, -0.159125)",
        "(-0.088484, 1.247833, -0.154210)",
        "(-0.083228, 1.263514, -0.148946)",
        "(-0.079179, 1.274000, -0.145437)",
        "(-0.079179, 1.274000, -0.145437)",
        "(-0.075795, 1.284345, -0.142022)",
        "(-0.073024, 1.294645, -0.139329)",
        "(-0.069177, 1.309788, -0.136669)",
        "(-0.066317, 1.319617, -0.135548)",
        "(-0.066317, 1.319617, -0.135548)",
        "(-0.063482, 1.329202, -0.135087)",
        "(-0.061244, 1.338344, -0.135310)",
        "(-0.058858, 1.351062, -0.136198)",
        "(-0.057187, 1.358999, -0.137449)",
        "(-0.057187, 1.358999, -0.137449)",
        "(-0.055455, 1.366456, -0.139390)",
        "(-0.053953, 1.373335, -0.141986)",
        "(-0.052796, 1.382583, -0.147251)",
        "(-0.052163, 1.388137, -0.151387)",
        "(-0.052163, 1.388137, -0.151387)",
        "(-0.051654, 1.393116, -0.155684)",
        "(-0.051307, 1.397494, -0.160203)",
        "(-0.051419, 1.403103, -0.168285)",
        "(-0.051835, 1.406202, -0.174574)",
        "(-0.051835, 1.406202, -0.174574)",
        "(-0.052363, 1.408723, -0.180967)",
        "(-0.052857, 1.410410, -0.187292)",
        "(-0.054557, 1.411487, -0.197132)",
        "(-0.055878, 1.411397, -0.204212)",
        "(-0.055878, 1.411397, -0.204212)",
        "(-0.057110, 1.410626, -0.211484)",
        "(-0.058524, 1.409108, -0.219027)",
        "(-0.061257, 1.405199, -0.229814)",
        "(-0.061257, 1.405199, -0.229814)",
        "(-0.063312, 1.401495, -0.236288)",
        "(-0.065251, 1.397174, -0.242880)",
        "(-0.067372, 1.391939, -0.249322)",
        "(-0.071756, 1.382170, -0.257453)",
        "(-0.074681, 1.374685, -0.262035)",
        "(-0.074681, 1.374685, -0.262035)",
        "(-0.077212, 1.366792, -0.266513)",
        "(-0.079961, 1.358466, -0.270910)",
        "(-0.085062, 1.344992, -0.276450)",
        "(-0.088519, 1.335588, -0.279252)",
        "(-0.088519, 1.335588, -0.279252)",
        "(-0.091158, 1.326068, -0.281306)",
        "(-0.094023, 1.316364, -0.282872)",
        "(-0.098812, 1.301517, -0.284993)",
        "(-0.101965, 1.291504, -0.286080)",
        "(-0.101965, 1.291504, -0.286080)",
        "(-0.104823, 1.281439, -0.286344)",
        "(-0.107812, 1.271267, -0.285862)",
        "(-0.112643, 1.255913, -0.283875)",
        "(-0.116104, 1.245516, -0.281632)",
        "(-0.116104, 1.245516, -0.281632)",
        "(-0.119817, 1.234871, -0.278310)",
        "(-0.123592, 1.224300, -0.274669)",
        "(-0.128434, 1.209509, -0.269844)",
        "(-0.131439, 1.200337, -0.265801)",
        "(-0.131439, 1.200337, -0.265801)",
        "(-0.134030, 1.191822, -0.260830)",
        "(-0.136709, 1.180583, -0.251627)",
        "(-0.138228, 1.174319, -0.244389)",
        "(-0.139146, 1.169507, -0.237549)",
        "(-0.139146, 1.169507, -0.237549)",
        "(-0.139250, 1.166118, -0.230878)",
        "(-0.138707, 1.163954, -0.223298)",
        "(-0.136731, 1.163311, -0.211210)",
        "(-0.134781, 1.164693, -0.203849)",
        "(-0.134781, 1.164693, -0.203849)",
        "(-0.132125, 1.167370, -0.196637)",
        "(-0.128970, 1.171210, -0.189321)",
        "(-0.123705, 1.178947, -0.178563)",
        "(-0.119861, 1.185142, -0.172154)",
        "(-0.119861, 1.185142, -0.172154)",
        "(-0.115923, 1.192052, -0.166585)",
        "(-0.111748, 1.199515, -0.161470)",
        "(-0.105754, 1.211467, -0.154200)",
        "(-0.102068, 1.219817, -0.150158)",
        "(-0.102068, 1.219817, -0.150158)",
        "(-0.097911, 1.228603, -0.146792)",
        "(-0.093701, 1.238108, -0.143964)",
        "(-0.088570, 1.252040, -0.141234)",
        "(-0.085448, 1.261518, -0.139770)",
        "(-0.085448, 1.261518, -0.139770)",
        "(-0.082274, 1.271017, -0.138417)",
        "(-0.079092, 1.280565, -0.137728)",
        "(-0.074726, 1.294919, -0.137949)",
        "(-0.072100, 1.304312, -0.138171)",
        "(-0.072100, 1.304312, -0.138171)",
        "(-0.069947, 1.313412, -0.138744)",
        "(-0.067927, 1.322403, -0.139756)",
        "(-0.064932, 1.335430, -0.141676)",
        "(-0.063285, 1.343776, -0.143452)",
        "(-0.063285, 1.343776, -0.143452)",
        "(-0.061764, 1.351931, -0.145517)",
        "(-0.060469, 1.359808, -0.147946)",
        "(-0.058833, 1.370864, -0.152285)",
        "(-0.058168, 1.377657, -0.155854)",
        "(-0.058168, 1.377657, -0.155854)",
        "(-0.057361, 1.384091, -0.159836)",
        "(-0.056643, 1.390009, -0.164091)",
        "(-0.056127, 1.397493, -0.170706)",
        "(-0.056102, 1.401688, -0.175479)",
        "(-0.056102, 1.401688, -0.175479)",
        "(-0.056264, 1.405293, -0.180672)",
        "(-0.056597, 1.408337, -0.186154)",
        "(-0.057388, 1.411793, -0.194937)",
        "(-0.058205, 1.413252, -0.200994)",
        "(-0.058205, 1.413252, -0.200994)",
        "(-0.059185, 1.414012, -0.207339)",
        "(-0.060389, 1.414093, -0.213899)",
        "(-0.062684, 1.412835, -0.223886)",
        "(-0.064375, 1.411042, -0.230418)",
        "(-0.064375, 1.411042, -0.230418)",
        "(-0.066115, 1.408470, -0.237079)",
        "(-0.068057, 1.405096, -0.243797)",
        "(-0.071515, 1.398311, -0.253272)",
        "(-0.073722, 1.392810, -0.258627)",
        "(-0.073722, 1.392810, -0.258627)",
        "(-0.075864, 1.386750, -0.263863)",
        "(-0.078267, 1.380092, -0.269439)",
        "(-0.082008, 1.369098, -0.277582)",
        "(-0.084487, 1.361061, -0.281773)",
        "(-0.084487, 1.361061, -0.281773)",
        "(-0.087060, 1.352524, -0.285472)",
        "(-0.089806, 1.343625, -0.289078)",
        "(-0.093575, 1.329651, -0.293980)",
        "(-0.096230, 1.319849, -0.296389)",
        "(-0.096230, 1.319849, -0.296389)",
        "(-0.098822, 1.309754, -0.297739)",
        "(-0.101030, 1.299613, -0.298139)",
        "(-0.103949, 1.284588, -0.297777)",
        "(-0.106214, 1.274604, -0.296831)",
        "(-0.106214, 1.274604, -0.296831)",
        "(-0.108626, 1.264690, -0.294996)",
        "(-0.110627, 1.254936, -0.291843)",
        "(-0.113281, 1.241035, -0.285920)",
        "(-0.115136, 1.232521, -0.282669)",
        "(-0.115136, 1.232521, -0.282669)",
        "(-0.116892, 1.224612, -0.279070)",
        "(-0.118303, 1.217136, -0.273812)",
        "(-0.120415, 1.207020, -0.263551)",
        "(-0.121469, 1.201365, -0.257557)",
        "(-0.121469, 1.201365, -0.257557)",
        "(-0.122067, 1.196473, -0.251497)",
        "(-0.122599, 1.192215, -0.244380)",
        "(-0.123240, 1.187071, -0.232002)",
        "(-0.122960, 1.184619, -0.223745)",
        "(-0.122960, 1.184619, -0.223745)",
        "(-0.122168, 1.182624, -0.211482)",
        "(-0.122168, 1.182624, -0.211482)",
        "(-0.120638, 1.182430, -0.195396)",
        "(-0.119369, 1.183564, -0.187689)",
        "(-0.119369, 1.183564, -0.187689)",
        "(-0.117722, 1.185529, -0.180482)",
        "(-0.116102, 1.188291, -0.173769)",
        "(-0.113015, 1.194032, -0.164874)",
        "(-0.110698, 1.198694, -0.159635)",
        "(-0.110698, 1.198694, -0.159635)",
        "(-0.108274, 1.204033, -0.154726)",
        "(-0.105771, 1.210028, -0.150310)",
        "(-0.101693, 1.220024, -0.144265)",
        "(-0.098905, 1.227263, -0.140658)",
        "(-0.098905, 1.227263, -0.140658)",
        "(-0.096283, 1.234960, -0.137294)",
        "(-0.093636, 1.243025, -0.134026)",
        "(-0.089515, 1.255818, -0.130242)",
        "(-0.086636, 1.264733, -0.128285)",
        "(-0.086636, 1.264733, -0.128285)",
        "(-0.083902, 1.273842, -0.126440)",
        "(-0.081474, 1.283077, -0.125019)",
        "(-0.079027, 1.292430, -0.124366)",
        "(-0.075208, 1.306570, -0.124312)",
        "(-0.075208, 1.306570, -0.124312)",
        "(-0.072994, 1.315853, -0.124264)",
        "(-0.071065, 1.324965, -0.124486)",
        "(-0.068346, 1.338424, -0.126840)",
        "(-0.066676, 1.347132, -0.129461)",
        "(-0.066676, 1.347132, -0.129461)",
        "(-0.065348, 1.355422, -0.132471)",
        "(-0.064226, 1.363190, -0.135777)",
        "(-0.063164, 1.373768, -0.141903)",
        "(-0.062835, 1.380187, -0.147073)",
        "(-0.062835, 1.380187, -0.147073)",
        "(-0.062615, 1.386053, -0.152591)",
        "(-0.062844, 1.391027, -0.158352)",
        "(-0.063606, 1.397181, -0.167642)",
        "(-0.064275, 1.400484, -0.174501)",
        "(-0.064275, 1.400484, -0.174501)",
        "(-0.065102, 1.402926, -0.182029)",
        "(-0.066109, 1.404692, -0.189701)",
        "(-0.068373, 1.405467, -0.201046)",
        "(-0.070020, 1.405063, -0.208472)",
        "(-0.070020, 1.405063, -0.208472)",
        "(-0.071500, 1.404012, -0.216056)",
        "(-0.073099, 1.402106, -0.224002)",
        "(-0.076046, 1.397723, -0.235386)",
        "(-0.078028, 1.393857, -0.242286)",
        "(-0.078028, 1.393857, -0.242286)",
        "(-0.079817, 1.389376, -0.248905)",
        "(-0.081588, 1.384347, -0.255512)",
        "(-0.084629, 1.375394, -0.265290)",
        "(-0.086780, 1.368726, -0.270859)",
        "(-0.086780, 1.368726, -0.270859)",
        "(-0.088856, 1.361415, -0.275253)",
        "(-0.090940, 1.353506, -0.279147)",
        "(-0.094190, 1.340849, -0.285839)",
        "(-0.096464, 1.331779, -0.289780)",
        "(-0.096464, 1.331779, -0.289780)",
        "(-0.098958, 1.322168, -0.292563)",
        "(-0.101583, 1.312096, -0.294466)",
        "(-0.104721, 1.296746, -0.296895)",
        "(-0.106959, 1.286635, -0.298496)",
        "(-0.106959, 1.286635, -0.298496)",
        "(-0.109559, 1.276512, -0.299392)",
        "(-0.111976, 1.266338, -0.299620)",
        "(-0.114784, 1.251461, -0.298416)",
        "(-0.117020, 1.242098, -0.296357)",
        "(-0.117020, 1.242098, -0.296357)",
        "(-0.118909, 1.233436, -0.293270)",
        "(-0.120456, 1.225422, -0.289298)",
        "(-0.122636, 1.214541, -0.281262)",
        "(-0.122636, 1.214541, -0.281262)",
        "(-0.124130, 1.208243, -0.275112)",
        "(-0.125473, 1.202883, -0.269174)",
        "(-0.126529, 1.198363, -0.263151)",
        "(-0.127437, 1.192980, -0.253036)",
        "(-0.127773, 1.190260, -0.245413)",
        "(-0.127773, 1.190260, -0.245413)",
        "(-0.127815, 1.188308, -0.237388)",
        "(-0.127496, 1.187071, -0.229261)",
        "(-0.126301, 1.186753, -0.217656)",
        "(-0.125204, 1.187573, -0.209806)",
        "(-0.125204, 1.187573, -0.209806)",
        "(-0.123537, 1.189340, -0.202362)",
        "(-0.121306, 1.191987, -0.195185)",
        "(-0.117949, 1.197487, -0.184407)",
        "(-0.115809, 1.202212, -0.177797)",
        "(-0.115809, 1.202212, -0.177797)",
        "(-0.112948, 1.207942, -0.171878)",
        "(-0.109842, 1.214035, -0.166353)",
        "(-0.105800, 1.224379, -0.158216)",
        "(-0.103027, 1.231971, -0.153494)",
        "(-0.103027, 1.231971, -0.153494)",
        "(-0.100236, 1.240026, -0.149421)",
        "(-0.097487, 1.248432, -0.145646)",
        "(-0.093389, 1.261474, -0.140490)",
        "(-0.090900, 1.270324, -0.137777)",
        "(-0.090900, 1.270324, -0.137777)",
        "(-0.088763, 1.279177, -0.135655)",
        "(-0.086610, 1.287974, -0.133670)",
        "(-0.083660, 1.300960, -0.131564)",
        "(-0.081867, 1.309485, -0.131788)",
        "(-0.081867, 1.309485, -0.131788)",
        "(-0.080037, 1.317760, -0.132640)",
        "(-0.078549, 1.325595, -0.133414)",
        "(-0.077194, 1.336445, -0.135442)",
        "(-0.076663, 1.343167, -0.138160)",
        "(-0.076663, 1.343167, -0.138160)",
        "(-0.075680, 1.349548, -0.141825)",
        "(-0.074826, 1.355539, -0.146265)",
        "(-0.074401, 1.363406, -0.153651)",
        "(-0.074330, 1.367849, -0.158775)",
        "(-0.074330, 1.367849, -0.158775)",
        "(-0.074398, 1.371660, -0.164381)",
        "(-0.074561, 1.374913, -0.170621)",
        "(-0.075358, 1.378510, -0.180607)",
        "(-0.076058, 1.380040, -0.187483)",
        "(-0.076058, 1.380040, -0.187483)",
        "(-0.076683, 1.380993, -0.194772)",
        "(-0.077591, 1.381246, -0.201975)",
        "(-0.079146, 1.380386, -0.212174)",
        "(-0.080204, 1.379202, -0.219331)",
        "(-0.080204, 1.379202, -0.219331)",
        "(-0.081200, 1.377550, -0.226961)",
        "(-0.082468, 1.375338, -0.234607)",
        "(-0.084633, 1.370764, -0.244716)",
        "(-0.085984, 1.366967, -0.250734)",
        "(-0.085984, 1.366967, -0.250734)",
        "(-0.087477, 1.362706, -0.257151)",
        "(-0.089303, 1.357896, -0.263529)",
        "(-0.092028, 1.350037, -0.271870)",
        "(-0.093863, 1.344180, -0.276414)",
        "(-0.093863, 1.344180, -0.276414)",
        "(-0.095816, 1.337818, -0.280669)",
        "(-0.097820, 1.330975, -0.284751)",
        "(-0.100875, 1.319804, -0.289259)",
        "(-0.102940, 1.311871, -0.291472)",
        "(-0.102940, 1.311871, -0.291472)",
        "(-0.105081, 1.303551, -0.293180)",
        "(-0.107046, 1.294908, -0.294276)",
        "(-0.110390, 1.281352, -0.295263)",
        "(-0.110390, 1.281352, -0.295263)",
        "(-0.112831, 1.272072, -0.295550)",
        "(-0.115137, 1.262633, -0.294970)",
        "(-0.117114, 1.253163, -0.293159)",
        "(-0.119908, 1.239421, -0.289066)",
        "(-0.121494, 1.230924, -0.285986)",
        "(-0.121494, 1.230924, -0.285986)",
        "(-0.122828, 1.223075, -0.282026)",
        "(-0.124218, 1.215902, -0.276850)",
        "(-0.125949, 1.206715, -0.267818)",
        "(-0.126342, 1.201579, -0.261457)",
        "(-0.126342, 1.201579, -0.261457)",
        "(-0.126768, 1.197297, -0.255128)",
        "(-0.127020, 1.193876, -0.248821)",
        "(-0.126910, 1.189974, -0.237282)",
        "(-0.126708, 1.188309, -0.229225)",
        "(-0.126708, 1.188309, -0.229225)",
        "(-0.126076, 1.187517, -0.222231)",
        "(-0.125083, 1.187452, -0.215609)",
        "(-0.123779, 1.188607, -0.205136)",
        "(-0.122559, 1.190227, -0.198442)",
        "(-0.122559, 1.190227, -0.198442)",
        "(-0.121182, 1.192499, -0.192000)",
        "(-0.119621, 1.195407, -0.186057)",
        "(-0.117019, 1.200955, -0.178041)",
        "(-0.115369, 1.205213, -0.172882)",
        "(-0.115369, 1.205213, -0.172882)",
        "(-0.113650, 1.209846, -0.168143)",
        "(-0.111786, 1.214953, -0.164205)",
        "(-0.108635, 1.223170, -0.159030)",
        "(-0.106454, 1.229038, -0.156114)",
        "(-0.106454, 1.229038, -0.156114)",
        "(-0.104262, 1.235191, -0.153460)",
        "(-0.102041, 1.241614, -0.151088)",
        "(-0.098547, 1.251766, -0.148363)",
        "(-0.096311, 1.258842, -0.147037)",
        "(-0.096311, 1.258842, -0.147037)",
        "(-0.093888, 1.266133, -0.145827)",
        "(-0.091376, 1.273675, -0.144982)",
        "(-0.087837, 1.285633, -0.145114)",
        "(-0.085161, 1.294198, -0.146142)",
        "(-0.085161, 1.294198, -0.146142)",
        "(-0.082556, 1.303132, -0.147120)",
        "(-0.080322, 1.312416, -0.148248)",
        "(-0.078343, 1.322137, -0.150045)",
        "(-0.075414, 1.337154, -0.153743)",
        "(-0.075414, 1.337154, -0.153743)",
        "(-0.073769, 1.347172, -0.156395)",
        "(-0.072512, 1.357012, -0.159204)",
        "(-0.071160, 1.371030, -0.164495)",
        "(-0.070490, 1.379583, -0.168536)",
        "(-0.070490, 1.379583, -0.168536)",
        "(-0.069895, 1.387298, -0.173033)",
        "(-0.069771, 1.394016, -0.178152)",
        "(-0.070189, 1.401833, -0.186299)",
        "(-0.070566, 1.405568, -0.191728)",
        "(-0.070566, 1.405568, -0.191728)",
        "(-0.071287, 1.408306, -0.197615)",
        "(-0.072405, 1.409800, -0.203875)",
        "(-0.074420, 1.410295, -0.213012)",
        "(-0.075857, 1.409376, -0.219247)",
        "(-0.075857, 1.409376, -0.219247)",
        "(-0.077429, 1.407866, -0.226041)",
        "(-0.079234, 1.405573, -0.233072)",
        "(-0.081864, 1.400988, -0.242673)",
        "(-0.083476, 1.397287, -0.248949)",
        "(-0.083476, 1.397287, -0.248949)",
        "(-0.085286, 1.393052, -0.256070)",
        "(-0.087070, 1.388518, -0.263318)",
        "(-0.090013, 1.380550, -0.272941)",
        "(-0.091900, 1.374559, -0.278482)",
        "(-0.091900, 1.374559, -0.278482)",
        "(-0.093735, 1.368267, -0.284251)",
        "(-0.095493, 1.361641, -0.290223)",
        "(-0.098367, 1.350705, -0.298052)",
        "(-0.100478, 1.342660, -0.302248)",
        "(-0.100478, 1.342660, -0.302248)",
        "(-0.102170, 1.334111, -0.305712)",
        "(-0.104847, 1.319986, -0.309594)",
        "(-0.107139, 1.309917, -0.311972)",
        "(-0.109136, 1.299414, -0.313767)",
        "(-0.109136, 1.299414, -0.313767)",
        "(-0.110909, 1.288562, -0.314169)",
        "(-0.112747, 1.277566, -0.313438)",
        "(-0.115467, 1.261324, -0.311375)",
        "(-0.116977, 1.250834, -0.309533)",
        "(-0.116977, 1.250834, -0.309533)",
        "(-0.118405, 1.240695, -0.306352)",
        "(-0.119639, 1.231073, -0.301384)",
        "(-0.121203, 1.217963, -0.292333)",
        "(-0.121765, 1.210283, -0.286454)",
        "(-0.121765, 1.210283, -0.286454)",
        "(-0.122252, 1.203550, -0.279742)",
        "(-0.122507, 1.197869, -0.272948)",
        "(-0.122095, 1.191391, -0.261839)",
        "(-0.121341, 1.188374, -0.252781)",
        "(-0.121341, 1.188374, -0.252781)",
        "(-0.120343, 1.186523, -0.242913)",
        "(-0.119084, 1.185964, -0.233855)",
        "(-0.116250, 1.187483, -0.222783)",
        "(-0.113999, 1.189731, -0.214847)",
        "(-0.113999, 1.189731, -0.214847)",
        "(-0.111801, 1.193055, -0.206529)",
        "(-0.109370, 1.197358, -0.198534)",
        "(-0.104897, 1.205472, -0.187844)",
        "(-0.101712, 1.212119, -0.181606)",
        "(-0.101712, 1.212119, -0.181606)",
        "(-0.098725, 1.218940, -0.176056)",
        "(-0.095716, 1.226384, -0.170704)",
        "(-0.091142, 1.238554, -0.163425)",
        "(-0.088149, 1.247164, -0.159335)",
        "(-0.088149, 1.247164, -0.159335)",
        "(-0.085219, 1.256134, -0.155960)",
        "(-0.082527, 1.265415, -0.153163)",
        "(-0.079071, 1.279688, -0.149697)",
        "(-0.076764, 1.289292, -0.147825)",
        "(-0.076764, 1.289292, -0.147825)",
        "(-0.074365, 1.298940, -0.146496)",
        "(-0.072358, 1.308615, -0.146112)",
        "(-0.070184, 1.322777, -0.146441)",
        "(-0.068995, 1.331901, -0.147002)",
        "(-0.068995, 1.331901, -0.147002)",
        "(-0.067691, 1.340770, -0.148085)",
        "(-0.066553, 1.349302, -0.149744)",
        "(-0.065192, 1.361199, -0.153303)",
        "(-0.064786, 1.368400, -0.156371)",
        "(-0.064786, 1.368400, -0.156371)",
        "(-0.064498, 1.374955, -0.160081)",
        "(-0.064081, 1.381072, -0.164186)",
        "(-0.063877, 1.389107, -0.171372)",
        "(-0.064308, 1.393583, -0.176827)",
        "(-0.064308, 1.393583, -0.176827)",
        "(-0.064858, 1.397362, -0.182630)",
        "(-0.065541, 1.400379, -0.188651)",
        "(-0.066926, 1.403431, -0.198647)",
        "(-0.068083, 1.404516, -0.205735)",
        "(-0.068083, 1.404516, -0.205735)",
        "(-0.069432, 1.404757, -0.212683)",
        "(-0.070890, 1.404208, -0.219758)",
        "(-0.073545, 1.401886, -0.230989)",
        "(-0.075339, 1.399473, -0.238359)",
        "(-0.075339, 1.399473, -0.238359)",
        "(-0.077272, 1.396378, -0.245443)",
        "(-0.079467, 1.392575, -0.252196)",
        "(-0.082581, 1.385693, -0.261025)",
        "(-0.084739, 1.380380, -0.266330)",
        "(-0.087041, 1.374531, -0.271404)",
        "(-0.087041, 1.374531, -0.271404)",
        "(-0.089260, 1.368296, -0.276165)",
        "(-0.092187, 1.358270, -0.281954)",
        "(-0.094195, 1.351183, -0.284952)",
        "(-0.094195, 1.351183, -0.284952)",
        "(-0.096328, 1.343873, -0.287633)",
        "(-0.098194, 1.336410, -0.289950)",
        "(-0.100631, 1.324742, -0.292004)",
        "(-0.102552, 1.316638, -0.292785)",
        "(-0.102552, 1.316638, -0.292785)",
        "(-0.104551, 1.308311, -0.293145)",
        "(-0.106206, 1.299889, -0.293288)",
        "(-0.108723, 1.286902, -0.292286)",
        "(-0.110660, 1.278048, -0.291027)",
        "(-0.110660, 1.278048, -0.291027)",
        "(-0.112208, 1.269222, -0.289044)",
        "(-0.113751, 1.260423, -0.286344)",
        "(-0.116351, 1.247656, -0.282440)",
        "(-0.118055, 1.239541, -0.279328)",
        "(-0.118055, 1.239541, -0.279328)",
        "(-0.119478, 1.231786, -0.275288)",
        "(-0.120772, 1.224473, -0.270574)",
        "(-0.122892, 1.214763, -0.263648)",
        "(-0.123867, 1.209072, -0.258911)",
        "(-0.123867, 1.209072, -0.258911)",
        "(-0.124708, 1.203948, -0.253223)",
        "(-0.125656, 1.199525, -0.246985)",
        "(-0.126484, 1.194409, -0.237518)",
        "(-0.126579, 1.191926, -0.230870)",
        "(-0.126579, 1.191926, -0.230870)",
        "(-0.126440, 1.190136, -0.224332)",
        "(-0.125852, 1.189294, -0.217865)",
        "(-0.124460, 1.189504, -0.207810)",
        "(-0.123022, 1.190772, -0.201359)",
        "(-0.123022, 1.190772, -0.201359)",
        "(-0.121154, 1.192955, -0.195252)",
        "(-0.119116, 1.196027, -0.189270)",
        "(-0.115706, 1.202292, -0.181087)",
        "(-0.113178, 1.207364, -0.175958)",
        "(-0.113178, 1.207364, -0.175958)",
        "(-0.110516, 1.213100, -0.170944)",
        "(-0.107695, 1.219413, -0.166049)",
        "(-0.103150, 1.229963, -0.159292)",
        "(-0.100016, 1.237612, -0.155268)",
        "(-0.100016, 1.237612, -0.155268)",
        "(-0.097077, 1.245739, -0.151751)",
        "(-0.094147, 1.254256, -0.148800)",
        "(-0.089776, 1.267714, -0.145354)",
        "(-0.086959, 1.276926, -0.143508)",
        "(-0.086959, 1.276926, -0.143508)",
        "(-0.084109, 1.286340, -0.142733)",
        "(-0.081466, 1.295733, -0.142420)",
        "(-0.078596, 1.309400, -0.142778)",
        "(-0.076868, 1.318146, -0.143633)",
        "(-0.076868, 1.318146, -0.143633)",
        "(-0.075120, 1.326596, -0.145118)",
        "(-0.073604, 1.334657, -0.147601)",
        "(-0.072000, 1.345868, -0.153657)",
        "(-0.071212, 1.352568, -0.158386)",
        "(-0.071212, 1.352568, -0.158386)",
        "(-0.070742, 1.358588, -0.163444)",
        "(-0.070732, 1.363938, -0.168834)",
        "(-0.071311, 1.370969, -0.178192)",
        "(-0.071975, 1.374753, -0.185123)",
        "(-0.071975, 1.374753, -0.185123)",
        "(-0.072854, 1.377850, -0.192229)",
        "(-0.074200, 1.379973, -0.199721)",
        "(-0.076570, 1.381890, -0.211373)",
        "(-0.078340, 1.382384, -0.219639)",
        "(-0.078340, 1.382384, -0.219639)",
        "(-0.080285, 1.382261, -0.228329)",
        "(-0.082377, 1.381512, -0.237054)",
        "(-0.086056, 1.379296, -0.249884)",
        "(-0.088578, 1.377147, -0.258189)",
        "(-0.088578, 1.377147, -0.258189)",
        "(-0.091292, 1.374484, -0.266298)",
        "(-0.094105, 1.371333, -0.274303)",
        "(-0.098857, 1.365562, -0.286009)",
        "(-0.102030, 1.361081, -0.293261)",
        "(-0.102030, 1.361081, -0.293261)",
        "(-0.105160, 1.356047, -0.299630)",
        "(-0.108552, 1.350422, -0.305258)",
        "(-0.113685, 1.340931, -0.312499)",
        "(-0.116727, 1.333896, -0.316178)",
        "(-0.116727, 1.333896, -0.316178)",
        "(-0.120032, 1.326040, -0.318953)",
        "(-0.123568, 1.317419, -0.321037)",
        "(-0.128311, 1.303251, -0.324226)",
        "(-0.131448, 1.293076, -0.326308)",
        "(-0.131448, 1.293076, -0.326308)",
        "(-0.134028, 1.282523, -0.327745)",
        "(-0.136705, 1.271478, -0.327873)",
        "(-0.140489, 1.254331, -0.325308)",
        "(-0.142059, 1.243019, -0.322088)",
        "(-0.142059, 1.243019, -0.322088)",
        "(-0.143521, 1.232087, -0.318611)",
        "(-0.145362, 1.221744, -0.314860)",
        "(-0.147620, 1.207909, -0.307820)",
        "(-0.148660, 1.199742, -0.302126)",
        "(-0.148660, 1.199742, -0.302126)",
        "(-0.148867, 1.192729, -0.296009)",
        "(-0.148750, 1.186655, -0.289450)",
        "(-0.147890, 1.179443, -0.277668)",
        "(-0.146766, 1.176094, -0.269219)",
        "(-0.146766, 1.176094, -0.269219)",
        "(-0.145118, 1.173795, -0.260924)",
        "(-0.142883, 1.172564, -0.252638)",
        "(-0.138688, 1.173154, -0.239942)",
        "(-0.135444, 1.175036, -0.231926)",
        "(-0.135444, 1.175036, -0.231926)",
        "(-0.131836, 1.177944, -0.223791)",
        "(-0.127933, 1.181671, -0.215194)",
        "(-0.122180, 1.188866, -0.203227)",
        "(-0.118259, 1.194469, -0.195886)",
        "(-0.118259, 1.194469, -0.195886)",
        "(-0.114331, 1.200590, -0.188713)",
        "(-0.110419, 1.207229, -0.181922)",
        "(-0.104244, 1.218104, -0.172736)",
        "(-0.100656, 1.225652, -0.168342)",
        "(-0.100656, 1.225652, -0.168342)",
        "(-0.097208, 1.233553, -0.164207)",
        "(-0.093514, 1.241687, -0.159894)",
        "(-0.087933, 1.254497, -0.154813)",
        "(-0.084649, 1.263535, -0.153353)",
        "(-0.084649, 1.263535, -0.153353)",
        "(-0.081577, 1.272721, -0.152561)",
        "(-0.077026, 1.286365, -0.151571)",
        "(-0.074396, 1.295340, -0.151804)",
        "(-0.072206, 1.304159, -0.153166)",
        "(-0.072206, 1.304159, -0.153166)",
        "(-0.070124, 1.312804, -0.155643)",
        "(-0.068357, 1.321141, -0.158737)",
        "(-0.066478, 1.332647, -0.163897)",
        "(-0.065849, 1.339718, -0.168144)",
        "(-0.065849, 1.339718, -0.168144)",
        "(-0.065274, 1.346317, -0.173087)",
        "(-0.064941, 1.352332, -0.178644)",
        "(-0.065231, 1.360177, -0.188341)",
        "(-0.065844, 1.364681, -0.195600)",
        "(-0.065844, 1.364681, -0.195600)",
        "(-0.066619, 1.368531, -0.203093)",
        "(-0.067928, 1.371702, -0.210972)",
        "(-0.070412, 1.375070, -0.223243)",
        "(-0.072141, 1.376480, -0.231708)",
        "(-0.072141, 1.376480, -0.231708)",
        "(-0.074367, 1.377122, -0.240391)",
        "(-0.076811, 1.376968, -0.248849)",
        "(-0.080622, 1.375167, -0.260110)",
        "(-0.083441, 1.372998, -0.267685)",
        "(-0.083441, 1.372998, -0.267685)",
        "(-0.086547, 1.370087, -0.275842)",
        "(-0.089586, 1.366400, -0.283943)",
        "(-0.093962, 1.359582, -0.294633)",
        "(-0.097061, 1.354254, -0.300508)",
        "(-0.097061, 1.354254, -0.300508)",
        "(-0.100126, 1.348371, -0.305662)",
        "(-0.105353, 1.335396, -0.314895)",
        "(-0.106698, 1.331864, -0.316950)",
        "(-0.109448, 1.324480, -0.320434)",
        "(-0.111676, 1.316779, -0.322790)",
        "(-0.113697, 1.308843, -0.324485)",
        "(-0.113697, 1.308843, -0.324485)",
        "(-0.116864, 1.296716, -0.327403)",
        "(-0.119103, 1.288426, -0.328662)",
        "(-0.120994, 1.279946, -0.328842)",
        "(-0.120994, 1.279946, -0.328842)",
        "(-0.122483, 1.271302, -0.327826)",
        "(-0.124637, 1.258223, -0.325243)",
        "(-0.126032, 1.249540, -0.323149)",
        "(-0.126032, 1.249540, -0.323149)",
        "(-0.127435, 1.240928, -0.320426)",
        "(-0.128611, 1.232460, -0.317029)",
        "(-0.129867, 1.220078, -0.309590)",
        "(-0.130419, 1.212156, -0.303283)",
        "(-0.130419, 1.212156, -0.303283)",
        "(-0.130920, 1.204732, -0.296619)",
        "(-0.131429, 1.197993, -0.290379)",
        "(-0.131576, 1.189188, -0.280138)",
        "(-0.131421, 1.184138, -0.271912)",
        "(-0.131421, 1.184138, -0.271912)",
        "(-0.130846, 1.179915, -0.262935)",
        "(-0.129861, 1.176616, -0.253813)",
        "(-0.128033, 1.173409, -0.240149)",
        "(-0.126516, 1.172327, -0.230797)",
        "(-0.126516, 1.172327, -0.230797)",
        "(-0.124707, 1.172228, -0.221366)",
        "(-0.122567, 1.173129, -0.212138)",
        "(-0.119004, 1.176392, -0.199366)",
        "(-0.116450, 1.179706, -0.190869)",
        "(-0.116450, 1.179706, -0.190869)",
        "(-0.113521, 1.183899, -0.182719)",
        "(-0.110356, 1.188980, -0.174996)",
        "(-0.105370, 1.198280, -0.164159)",
        "(-0.102029, 1.205389, -0.157798)",
        "(-0.102029, 1.205389, -0.157798)",
        "(-0.098615, 1.213292, -0.152373)",
        "(-0.095380, 1.221657, -0.147636)",
        "(-0.090485, 1.235054, -0.141889)",
        "(-0.087196, 1.244334, -0.138585)",
        "(-0.087196, 1.244334, -0.138585)",
        "(-0.084108, 1.253991, -0.135649)",
        "(-0.081116, 1.264023, -0.133520)",
        "(-0.076497, 1.279725, -0.131984)",
        "(-0.076497, 1.279725, -0.131984)",
        "(-0.073960, 1.290446, -0.131663)",
        "(-0.071785, 1.301117, -0.131540)",
        "(-0.069806, 1.311730, -0.131756)",
        "(-0.067105, 1.327412, -0.133103)",
        "(-0.065379, 1.337690, -0.134796)",
        "(-0.065379, 1.337690, -0.134796)",
        "(-0.063933, 1.347709, -0.137447)",
        "(-0.062925, 1.357276, -0.140492)",
        "(-0.062159, 1.370492, -0.145700)",
        "(-0.061563, 1.378402, -0.149665)",
        "(-0.061563, 1.378402, -0.149665)",
        "(-0.060990, 1.385816, -0.154287)",
        "(-0.060862, 1.392454, -0.159901)",
        "(-0.061332, 1.401068, -0.169057)",
        "(-0.061752, 1.405857, -0.175419)",
        "(-0.061752, 1.405857, -0.175419)",
        "(-0.062405, 1.409829, -0.182302)",
        "(-0.063379, 1.412892, -0.189534)",
        "(-0.065239, 1.415719, -0.200765)",
        "(-0.066732, 1.416679, -0.209002)",
        "(-0.066732, 1.416679, -0.209002)",
        "(-0.068424, 1.416867, -0.217413)",
        "(-0.070276, 1.416219, -0.225316)",
        "(-0.073017, 1.413912, -0.236877)",
        "(-0.075062, 1.411641, -0.244555)",
        "(-0.075062, 1.411641, -0.244555)",
        "(-0.077634, 1.408635, -0.252154)",
        "(-0.079946, 1.405198, -0.259110)",
        "(-0.083157, 1.399019, -0.269134)",
        "(-0.085851, 1.394075, -0.275962)",
        "(-0.085851, 1.394075, -0.275962)",
        "(-0.088484, 1.388618, -0.282230)",
        "(-0.090796, 1.382617, -0.288127)",
        "(-0.094835, 1.372552, -0.296454)",
        "(-0.097627, 1.365047, -0.300990)",
        "(-0.097627, 1.365047, -0.300990)",
        "(-0.099986, 1.356910, -0.304450)",
        "(-0.102329, 1.348249, -0.307345)",
        "(-0.106773, 1.334358, -0.311983)",
        "(-0.109634, 1.324576, -0.314798)",
        "(-0.109634, 1.324576, -0.314798)",
        "(-0.112040, 1.314399, -0.316924)",
        "(-0.114456, 1.303764, -0.317652)",
        "(-0.118792, 1.286962, -0.316728)",
        "(-0.121378, 1.275616, -0.315925)",
        "(-0.121378, 1.275616, -0.315925)",
        "(-0.123724, 1.264405, -0.314817)",
        "(-0.125894, 1.253492, -0.313488)",
        "(-0.129248, 1.237989, -0.309615)",
        "(-0.131201, 1.228417, -0.306033)",
        "(-0.131201, 1.228417, -0.306033)",
        "(-0.133352, 1.219485, -0.302137)",
        "(-0.135018, 1.211273, -0.297578)",
        "(-0.136523, 1.200374, -0.288922)",
        "(-0.137634, 1.194145, -0.282880)",
        "(-0.137634, 1.194145, -0.282880)",
        "(-0.138402, 1.188648, -0.276435)",
        "(-0.138595, 1.183795, -0.268647)",
        "(-0.138037, 1.178027, -0.255435)",
        "(-0.137216, 1.175257, -0.246687)",
        "(-0.137216, 1.175257, -0.246687)",
        "(-0.136161, 1.173486, -0.238373)",
        "(-0.134594, 1.172883, -0.230099)",
        "(-0.131510, 1.173789, -0.216609)",
        "(-0.129209, 1.175832, -0.207603)",
        "(-0.129209, 1.175832, -0.207603)",
        "(-0.126406, 1.179033, -0.199545)",
        "(-0.123143, 1.183343, -0.192079)",
        "(-0.118001, 1.191871, -0.180964)",
        "(-0.114398, 1.198708, -0.173974)",
        "(-0.114398, 1.198708, -0.173974)",
        "(-0.110422, 1.206385, -0.167595)",
        "(-0.106373, 1.215188, -0.161692)",
        "(-0.100956, 1.228760, -0.154730)",
        "(-0.097268, 1.238167, -0.150681)",
        "(-0.097268, 1.238167, -0.150681)",
        "(-0.093912, 1.247809, -0.146561)",
        "(-0.090818, 1.257592, -0.142604)",
        "(-0.086460, 1.272470, -0.138434)",
        "(-0.083668, 1.282423, -0.136697)",
        "(-0.083668, 1.282423, -0.136697)",
        "(-0.081530, 1.292199, -0.134915)",
        "(-0.080085, 1.301618, -0.133045)",
        "(-0.077438, 1.315355, -0.131427)",
        "(-0.075423, 1.324328, -0.131541)",
        "(-0.075423, 1.324328, -0.131541)",
        "(-0.073779, 1.333018, -0.132221)",
        "(-0.072891, 1.341217, -0.133043)",
        "(-0.071888, 1.352473, -0.134743)",
        "(-0.070954, 1.359448, -0.136667)",
        "(-0.070954, 1.359448, -0.136667)",
        "(-0.069911, 1.365934, -0.139150)",
        "(-0.068955, 1.371912, -0.142537)",
        "(-0.068289, 1.379880, -0.148816)",
        "(-0.068089, 1.384509, -0.153177)",
        "(-0.068089, 1.384509, -0.153177)",
        "(-0.067630, 1.388678, -0.157922)",
        "(-0.067242, 1.392400, -0.163205)",
        "(-0.067237, 1.397079, -0.172071)",
        "(-0.067572, 1.399466, -0.178113)",
        "(-0.067572, 1.399466, -0.178113)",
        "(-0.067956, 1.401216, -0.184163)",
        "(-0.068442, 1.402418, -0.190693)",
        "(-0.069620, 1.403204, -0.201438)",
        "(-0.070440, 1.403090, -0.208844)",
        "(-0.070440, 1.403090, -0.208844)",
        "(-0.071262, 1.402372, -0.216329)",
        "(-0.072313, 1.400962, -0.223925)",
        "(-0.074446, 1.397351, -0.234875)",
        "(-0.075765, 1.394061, -0.241795)",
        "(-0.075765, 1.394061, -0.241795)",
        "(-0.076938, 1.390036, -0.248618)",
        "(-0.078309, 1.385326, -0.255852)",
        "(-0.081087, 1.376753, -0.266239)",
        "(-0.082937, 1.370082, -0.271636)",
        "(-0.082937, 1.370082, -0.271636)",
        "(-0.084739, 1.362684, -0.276443)",
        "(-0.086497, 1.354647, -0.281298)",
        "(-0.089259, 1.341438, -0.287927)",
        "(-0.091513, 1.331760, -0.291748)",
        "(-0.091513, 1.331760, -0.291748)",
        "(-0.093873, 1.321275, -0.294897)",
        "(-0.096082, 1.310208, -0.297092)",
        "(-0.099337, 1.292604, -0.298643)",
        "(-0.102103, 1.280292, -0.299197)",
        "(-0.102103, 1.280292, -0.299197)",
        "(-0.104826, 1.267791, -0.299158)",
        "(-0.107250, 1.255328, -0.297985)",
        "(-0.110896, 1.237316, -0.295036)",
        "(-0.113543, 1.226194, -0.292552)",
        "(-0.113543, 1.226194, -0.292552)",
        "(-0.115865, 1.215919, -0.288904)",
        "(-0.118051, 1.206575, -0.283957)",
        "(-0.120547, 1.194751, -0.276495)",
        "(-0.121478, 1.188342, -0.270821)",
        "(-0.121478, 1.188342, -0.270821)",
        "(-0.122155, 1.183196, -0.264050)",
        "(-0.122580, 1.179407, -0.256890)",
        "(-0.121925, 1.176243, -0.246335)",
        "(-0.120815, 1.175774, -0.239068)",
        "(-0.120815, 1.175774, -0.239068)",
        "(-0.119360, 1.176731, -0.231782)",
        "(-0.117416, 1.179014, -0.223931)",
        "(-0.113769, 1.184725, -0.212104)",
        "(-0.110914, 1.189827, -0.205456)",
        "(-0.110914, 1.189827, -0.205456)",
        "(-0.107922, 1.195793, -0.198835)",
        "(-0.105235, 1.202401, -0.191830)",
        "(-0.101240, 1.213143, -0.181251)",
        "(-0.098401, 1.220634, -0.174825)",
        "(-0.098401, 1.220634, -0.174825)",
        "(-0.095517, 1.228323, -0.169108)",
        "(-0.092768, 1.236136, -0.163406)",
        "(-0.089182, 1.247906, -0.155054)",
        "(-0.086862, 1.255742, -0.150718)",
        "(-0.086862, 1.255742, -0.150718)",
        "(-0.084468, 1.263595, -0.146868)",
        "(-0.081974, 1.271387, -0.143581)",
        "(-0.079161, 1.282907, -0.138974)",
        "(-0.077617, 1.290434, -0.136125)",
        "(-0.077617, 1.290434, -0.136125)",
        "(-0.075995, 1.297941, -0.133888)",
        "(-0.074403, 1.305517, -0.132575)",
        "(-0.071934, 1.317011, -0.131605)",
        "(-0.070348, 1.324640, -0.131161)",
        "(-0.070348, 1.324640, -0.131161)",
        "(-0.068955, 1.332269, -0.131595)",
        "(-0.067252, 1.339984, -0.132980)",
        "(-0.064774, 1.351510, -0.136252)",
        "(-0.063324, 1.358977, -0.139016)",
        "(-0.063324, 1.358977, -0.139016)",
        "(-0.062222, 1.366162, -0.142489)",
        "(-0.061428, 1.372947, -0.146412)",
        "(-0.060080, 1.382044, -0.153102)",
        "(-0.059244, 1.387409, -0.158268)",
        "(-0.059244, 1.387409, -0.158268)",
        "(-0.058927, 1.392150, -0.164078)",
        "(-0.058768, 1.396206, -0.170068)",
        "(-0.058686, 1.400808, -0.179719)",
        "(-0.059053, 1.402733, -0.186586)",
        "(-0.059053, 1.402733, -0.186586)",
        "(-0.059763, 1.404063, -0.193664)",
        "(-0.060656, 1.404552, -0.200964)",
        "(-0.062028, 1.403763, -0.211665)",
        "(-0.063404, 1.402159, -0.218731)",
        "(-0.063404, 1.402159, -0.218731)",
        "(-0.065083, 1.399805, -0.225778)",
        "(-0.066810, 1.396489, -0.232706)",
        "(-0.069209, 1.390319, -0.243197)",
        "(-0.071151, 1.385206, -0.249884)",
        "(-0.071151, 1.385206, -0.249884)",
        "(-0.073547, 1.379525, -0.256231)",
        "(-0.076196, 1.373006, -0.261930)",
        "(-0.080027, 1.362257, -0.270648)",
        "(-0.082623, 1.354604, -0.276604)",
        "(-0.082623, 1.354604, -0.276604)",
        "(-0.085598, 1.346427, -0.281834)",
        "(-0.089040, 1.337702, -0.286614)",
        "(-0.094335, 1.323710, -0.293035)",
        "(-0.097965, 1.313799, -0.296229)",
        "(-0.097965, 1.313799, -0.296229)",
        "(-0.102096, 1.303456, -0.298540)",
        "(-0.106311, 1.292802, -0.300022)",
        "(-0.112330, 1.276373, -0.300940)",
        "(-0.115865, 1.265282, -0.300823)",
        "(-0.115865, 1.265282, -0.300823)",
        "(-0.119280, 1.254222, -0.299513)",
        "(-0.122493, 1.243504, -0.297183)",
        "(-0.126480, 1.228361, -0.293041)",
        "(-0.128638, 1.219028, -0.290261)",
        "(-0.128638, 1.219028, -0.290261)",
        "(-0.130380, 1.210456, -0.286156)",
        "(-0.131850, 1.202807, -0.280869)",
        "(-0.133039, 1.193457, -0.272943)",
        "(-0.132894, 1.188738, -0.267384)",
        "(-0.132894, 1.188738, -0.267384)",
        "(-0.132478, 1.185318, -0.261174)",
        "(-0.131550, 1.183191, -0.254564)",
        "(-0.129196, 1.182314, -0.243296)",
        "(-0.129196, 1.182314, -0.243296)",
        "(-0.127297, 1.182913, -0.235081)",
        "(-0.124972, 1.184620, -0.227483)",
        "(-0.122194, 1.187223, -0.219940)",
        "(-0.117905, 1.192177, -0.207553)",
        "(-0.114999, 1.196250, -0.199848)",
        "(-0.114999, 1.196250, -0.199848)",
        "(-0.111959, 1.200789, -0.191919)",
        "(-0.108876, 1.205678, -0.183809)",
        "(-0.104313, 1.213816, -0.172925)",
        "(-0.101035, 1.219606, -0.166017)",
        "(-0.101035, 1.219606, -0.166017)",
        "(-0.097648, 1.225868, -0.159462)",
        "(-0.094532, 1.231994, -0.153827)",
        "(-0.090161, 1.241801, -0.146312)",
        "(-0.087326, 1.248654, -0.141978)",
        "(-0.087326, 1.248654, -0.141978)",
        "(-0.084120, 1.255686, -0.138382)",
        "(-0.080818, 1.262795, -0.134890)",
        "(-0.077085, 1.273595, -0.130347)",
        "(-0.074743, 1.280841, -0.128274)",
        "(-0.074743, 1.280841, -0.128274)",
        "(-0.072101, 1.288163, -0.127285)",
        "(-0.069521, 1.295442, -0.126725)",
        "(-0.066272, 1.306107, -0.126148)",
        "(-0.064559, 1.313052, -0.126586)",
        "(-0.064559, 1.313052, -0.126586)",
        "(-0.062949, 1.319874, -0.128053)",
        "(-0.060898, 1.326566, -0.130359)",
        "(-0.058486, 1.336181, -0.135209)",
        "(-0.057475, 1.342243, -0.139041)",
        "(-0.057475, 1.342243, -0.139041)",
        "(-0.056851, 1.347987, -0.143158)",
        "(-0.056329, 1.353364, -0.147726)",
        "(-0.055540, 1.360651, -0.156137)",
        "(-0.055571, 1.364858, -0.162418)",
        "(-0.055571, 1.364858, -0.162418)",
        "(-0.055910, 1.368392, -0.168760)",
        "(-0.056410, 1.371225, -0.175284)",
        "(-0.057610, 1.374302, -0.186465)",
        "(-0.058720, 1.375479, -0.194378)",
        "(-0.058720, 1.375479, -0.194378)",
        "(-0.060070, 1.375875, -0.202367)",
        "(-0.061586, 1.375553, -0.210535)",
        "(-0.064288, 1.373645, -0.222607)",
        "(-0.066193, 1.371622, -0.230546)",
        "(-0.066193, 1.371622, -0.230546)",
        "(-0.068203, 1.369043, -0.238371)",
        "(-0.070315, 1.365997, -0.246355)",
        "(-0.073818, 1.360486, -0.257748)",
        "(-0.076372, 1.356160, -0.264435)",
        "(-0.076372, 1.356160, -0.264435)",
        "(-0.079093, 1.351263, -0.270594)",
        "(-0.081689, 1.345850, -0.276005)",
        "(-0.085606, 1.336843, -0.282786)",
        "(-0.088371, 1.330280, -0.286938)",
        "(-0.088371, 1.330280, -0.286938)",
        "(-0.090922, 1.323395, -0.290609)",
        "(-0.093209, 1.316216, -0.293279)",
        "(-0.096586, 1.305043, -0.295663)",
        "(-0.098705, 1.297485, -0.297000)",
        "(-0.098705, 1.297485, -0.297000)",
        "(-0.100776, 1.289891, -0.298132)",
        "(-0.102536, 1.282385, -0.298355)",
        "(-0.104808, 1.271423, -0.296629)",
        "(-0.106202, 1.264292, -0.294847)",
        "(-0.106202, 1.264292, -0.294847)",
        "(-0.107242, 1.257306, -0.292120)",
        "(-0.108190, 1.250460, -0.288659)",
        "(-0.109573, 1.240634, -0.282936)",
        "(-0.110246, 1.234286, -0.278304)",
        "(-0.110246, 1.234286, -0.278304)",
        "(-0.111027, 1.228098, -0.272763)",
        "(-0.111850, 1.222098, -0.266653)",
        "(-0.112880, 1.213523, -0.256984)",
        "(-0.113354, 1.208264, -0.250019)",
        "(-0.113354, 1.208264, -0.250019)",
        "(-0.113698, 1.203677, -0.242780)",
        "(-0.113898, 1.199892, -0.235415)",
        "(-0.113769, 1.195946, -0.223792)",
        "(-0.113113, 1.194511, -0.215975)",
        "(-0.113113, 1.194511, -0.215975)",
        "(-0.112208, 1.194094, -0.208322)",
        "(-0.111034, 1.194654, -0.200985)",
        "(-0.108644, 1.197275, -0.189980)",
        "(-0.106827, 1.200094, -0.183498)",
        "(-0.106827, 1.200094, -0.183498)",
        "(-0.104696, 1.203599, -0.177486)",
        "(-0.102443, 1.207957, -0.171505)",
        "(-0.099117, 1.215607, -0.162871)",
        "(-0.096753, 1.221139, -0.157385)",
        "(-0.096753, 1.221139, -0.157385)",
        "(-0.094314, 1.227102, -0.152781)",
        "(-0.091957, 1.233445, -0.148803)",
        "(-0.088390, 1.243408, -0.143405)",
        "(-0.086009, 1.250332, -0.140612)",
        "(-0.086009, 1.250332, -0.140612)",
        "(-0.083550, 1.257563, -0.138610)",
        "(-0.081029, 1.265032, -0.137041)",
        "(-0.077347, 1.276549, -0.135285)",
        "(-0.075242, 1.284334, -0.134445)",
        "(-0.075242, 1.284334, -0.134445)",
        "(-0.073546, 1.292181, -0.134022)",
        "(-0.071624, 1.299995, -0.133935)",
        "(-0.068114, 1.311780, -0.135355)",
        "(-0.065917, 1.319462, -0.137050)",
        "(-0.065917, 1.319462, -0.137050)",
        "(-0.064060, 1.326856, -0.139059)",
        "(-0.062554, 1.333945, -0.141632)",
        "(-0.060399, 1.343996, -0.146771)",
        "(-0.059100, 1.350154, -0.150549)",
        "(-0.059100, 1.350154, -0.150549)",
        "(-0.058179, 1.355807, -0.154754)",
        "(-0.057333, 1.360913, -0.159490)",
        "(-0.056450, 1.367322, -0.167074)",
        "(-0.056013, 1.370798, -0.172461)",
        "(-0.056013, 1.370798, -0.172461)",
        "(-0.055813, 1.373607, -0.177967)",
        "(-0.055929, 1.375747, -0.183640)",
        "(-0.056374, 1.377691, -0.192543)",
        "(-0.056882, 1.378139, -0.199156)",
        "(-0.056882, 1.378139, -0.199156)",
        "(-0.057579, 1.377989, -0.205789)",
        "(-0.058631, 1.376963, -0.212206)",
        "(-0.060367, 1.374210, -0.221891)",
        "(-0.061819, 1.371664, -0.228359)",
        "(-0.061819, 1.371664, -0.228359)",
        "(-0.063377, 1.368438, -0.234580)",
        "(-0.064947, 1.364609, -0.240532)",
        "(-0.067527, 1.357723, -0.249502)",
        "(-0.069371, 1.352433, -0.255315)",
        "(-0.069371, 1.352433, -0.255315)",
        "(-0.071394, 1.346653, -0.260720)",
        "(-0.073575, 1.340423, -0.265788)",
        "(-0.076039, 1.330354, -0.272499)",
        "(-0.077762, 1.323314, -0.277073)",
        "(-0.077762, 1.323314, -0.277073)",
        "(-0.079996, 1.315968, -0.281575)",
        "(-0.082163, 1.308415, -0.285156)",
        "(-0.084867, 1.296925, -0.288149)",
        "(-0.087034, 1.289184, -0.290083)",
        "(-0.087034, 1.289184, -0.290083)",
        "(-0.089095, 1.281542, -0.292252)",
        "(-0.091115, 1.273994, -0.293327)",
        "(-0.094254, 1.262929, -0.292198)",
        "(-0.096250, 1.255722, -0.290567)",
        "(-0.096250, 1.255722, -0.290567)",
        "(-0.097971, 1.248632, -0.288443)",
        "(-0.099674, 1.241602, -0.285496)",
        "(-0.101910, 1.231301, -0.279090)",
        "(-0.103097, 1.224642, -0.273784)",
        "(-0.103097, 1.224642, -0.273784)",
        "(-0.104237, 1.218285, -0.267618)",
        "(-0.105819, 1.209604, -0.257494)",
        "(-0.106429, 1.204589, -0.250884)",
        "(-0.106873, 1.200215, -0.243752)",
        "(-0.106873, 1.200215, -0.243752)",
        "(-0.106963, 1.196516, -0.235270)",
        "(-0.107181, 1.193473, -0.226079)",
        "(-0.107181, 1.190677, -0.213504)",
        "(-0.106463, 1.189786, -0.205713)",
        "(-0.106463, 1.189786, -0.205713)",
        "(-0.105689, 1.189770, -0.197511)",
        "(-0.104868, 1.190655, -0.189414)",
        "(-0.102893, 1.193222, -0.177339)",
        "(-0.101551, 1.195671, -0.169677)",
        "(-0.101551, 1.195671, -0.169677)",
        "(-0.100025, 1.198696, -0.163021)",
        "(-0.098249, 1.202174, -0.157009)",
        "(-0.095284, 1.208393, -0.148975)",
        "(-0.093402, 1.212924, -0.144599)",
        "(-0.093402, 1.212924, -0.144599)",
        "(-0.091289, 1.217964, -0.141083)",
        "(-0.088720, 1.223456, -0.138313)",
        "(-0.085064, 1.232538, -0.134634)",
        "(-0.082770, 1.239068, -0.132033)",
        "(-0.082770, 1.239068, -0.132033)",
        "(-0.080387, 1.245991, -0.130097)",
        "(-0.077976, 1.253365, -0.129497)",
        "(-0.073977, 1.265129, -0.130097)",
        "(-0.071490, 1.273379, -0.130363)",
        "(-0.071490, 1.273379, -0.130363)",
        "(-0.069327, 1.281920, -0.130854)",
        "(-0.067226, 1.290774, -0.132278)",
        "(-0.064003, 1.304490, -0.136241)",
        "(-0.064003, 1.304490, -0.136241)",
        "(-0.062058, 1.313596, -0.139133)",
        "(-0.060544, 1.322448, -0.142209)",
        "(-0.059334, 1.330969, -0.145698)",
        "(-0.057591, 1.342799, -0.151886)",
        "(-0.056499, 1.349938, -0.157209)",
        "(-0.056499, 1.349938, -0.157209)",
        "(-0.055684, 1.356326, -0.163335)",
        "(-0.055464, 1.361883, -0.169721)",
        "(-0.055694, 1.368409, -0.179235)",
        "(-0.056084, 1.371569, -0.185715)",
        "(-0.056084, 1.371569, -0.185715)",
        "(-0.056844, 1.373761, -0.192818)",
        "(-0.057669, 1.375012, -0.200697)",
        "(-0.059316, 1.375099, -0.213059)",
        "(-0.060924, 1.374032, -0.221127)",
        "(-0.060924, 1.374032, -0.221127)",
        "(-0.062676, 1.372127, -0.229052)",
        "(-0.064364, 1.369452, -0.236992)",
        "(-0.067228, 1.364133, -0.249142)",
        "(-0.069319, 1.359818, -0.256329)",
        "(-0.069319, 1.359818, -0.256329)",
        "(-0.071392, 1.354973, -0.262870)",
        "(-0.073513, 1.349581, -0.269087)",
        "(-0.076908, 1.340406, -0.278142)",
        "(-0.079377, 1.333701, -0.283475)",
        "(-0.079377, 1.333701, -0.283475)",
        "(-0.081760, 1.326536, -0.287656)",
        "(-0.084196, 1.318940, -0.290682)",
        "(-0.087882, 1.307013, -0.294155)",
        "(-0.090255, 1.298883, -0.296176)",
        "(-0.090255, 1.298883, -0.296176)",
        "(-0.092355, 1.290691, -0.297412)",
        "(-0.094554, 1.282468, -0.297301)",
        "(-0.097860, 1.270099, -0.295146)",
        "(-0.099887, 1.261831, -0.293192)",
        "(-0.099887, 1.261831, -0.293192)",
        "(-0.102597, 1.249573, -0.288393)",
        "(-0.102597, 1.249573, -0.288393)",
        "(-0.106033, 1.233942, -0.280623)",
        "(-0.107600, 1.226573, -0.276319)",
        "(-0.107600, 1.226573, -0.276319)",
        "(-0.108937, 1.219641, -0.271570)",
        "(-0.110107, 1.213160, -0.266076)",
        "(-0.111769, 1.204501, -0.257132)",
        "(-0.112533, 1.199490, -0.250975)",
        "(-0.112533, 1.199490, -0.250975)",
        "(-0.113116, 1.195090, -0.244424)",
        "(-0.113663, 1.191306, -0.237845)",
        "(-0.114061, 1.186787, -0.228062)",
        "(-0.114042, 1.184603, -0.221081)",
        "(-0.114042, 1.184603, -0.221081)",
        "(-0.113867, 1.183124, -0.214204)",
        "(-0.113481, 1.182355, -0.207555)",
        "(-0.112543, 1.182453, -0.197290)",
        "(-0.111865, 1.183323, -0.190311)",
        "(-0.111865, 1.183323, -0.190311)",
        "(-0.110849, 1.184824, -0.184139)",
        "(-0.109413, 1.186928, -0.178412)",
        "(-0.107114, 1.191294, -0.169626)",
        "(-0.105554, 1.195020, -0.164244)",
        "(-0.105554, 1.195020, -0.164244)",
        "(-0.103677, 1.199293, -0.159349)",
        "(-0.101384, 1.204084, -0.154797)",
        "(-0.097943, 1.212409, -0.148508)",
        "(-0.097943, 1.212409, -0.148508)",
        "(-0.095571, 1.218653, -0.145048)",
        "(-0.093149, 1.225448, -0.141843)",
        "(-0.090574, 1.232723, -0.138459)",
        "(-0.086606, 1.244904, -0.134209)",
        "(-0.083761, 1.253616, -0.132236)",
        "(-0.083761, 1.253616, -0.132236)",
        "(-0.081043, 1.262831, -0.131020)",
        "(-0.078351, 1.272397, -0.130135)",
        "(-0.074625, 1.287159, -0.128996)",
        "(-0.072475, 1.297088, -0.128677)",
        "(-0.072475, 1.297088, -0.128677)",
        "(-0.070617, 1.306943, -0.129246)",
        "(-0.069196, 1.316559, -0.130424)",
        "(-0.067116, 1.330220, -0.132974)",
        "(-0.065836, 1.338561, -0.135355)",
        "(-0.065836, 1.338561, -0.135355)",
        "(-0.064765, 1.346431, -0.138354)",
        "(-0.063988, 1.353537, -0.142283)",
        "(-0.063252, 1.362850, -0.149255)",
        "(-0.062827, 1.368151, -0.154369)",
        "(-0.062827, 1.368151, -0.154369)",
        "(-0.062609, 1.372677, -0.159872)",
        "(-0.062958, 1.376338, -0.165633)",
        "(-0.063987, 1.380169, -0.174767)",
        "(-0.064814, 1.381772, -0.181531)",
        "(-0.064814, 1.381772, -0.181531)",
        "(-0.065834, 1.382607, -0.188671)",
        "(-0.067091, 1.382641, -0.195866)",
        "(-0.069425, 1.381244, -0.206825)",
        "(-0.069425, 1.381244, -0.206825)",
        "(-0.070914, 1.379582, -0.214354)",
        "(-0.072429, 1.377343, -0.221806)",
        "(-0.074144, 1.374528, -0.228909)",
        "(-0.076712, 1.369211, -0.238846)",
        "(-0.078210, 1.365133, -0.245349)",
        "(-0.078210, 1.365133, -0.245349)",
        "(-0.079834, 1.360602, -0.251744)",
        "(-0.081737, 1.355766, -0.257923)",
        "(-0.084330, 1.347776, -0.265662)",
        "(-0.085792, 1.342129, -0.270165)",
        "(-0.085792, 1.342129, -0.270165)",
        "(-0.087525, 1.336196, -0.274433)",
        "(-0.089606, 1.329854, -0.278093)",
        "(-0.092091, 1.319765, -0.281986)",
        "(-0.093577, 1.312600, -0.283982)",
        "(-0.093577, 1.312600, -0.283982)",
        "(-0.095415, 1.305151, -0.285921)",
        "(-0.097483, 1.297549, -0.287881)",
        "(-0.100415, 1.285873, -0.288714)",
        "(-0.102142, 1.277898, -0.288097)",
        "(-0.102142, 1.277898, -0.288097)",
        "(-0.104055, 1.269777, -0.286923)",
        "(-0.105854, 1.261568, -0.285134)",
        "(-0.107762, 1.249587, -0.280948)",
        "(-0.109253, 1.242089, -0.277336)",
        "(-0.109253, 1.242089, -0.277336)",
        "(-0.110774, 1.234954, -0.272722)",
        "(-0.111980, 1.228144, -0.267171)",
        "(-0.113726, 1.218758, -0.257125)",
        "(-0.114729, 1.213080, -0.250224)",
        "(-0.114729, 1.213080, -0.250224)",
        "(-0.115657, 1.207859, -0.243276)",
        "(-0.116233, 1.203194, -0.236179)",
        "(-0.116908, 1.197529, -0.224443)",
        "(-0.117144, 1.194699, -0.216512)",
        "(-0.117144, 1.194699, -0.216512)",
        "(-0.116953, 1.192704, -0.208559)",
        "(-0.116269, 1.191543, -0.200890)",
        "(-0.114826, 1.191436, -0.190183)",
        "(-0.113632, 1.192335, -0.182830)",
        "(-0.113632, 1.192335, -0.182830)",
        "(-0.112263, 1.193706, -0.175398)",
        "(-0.110723, 1.195765, -0.168443)",
        "(-0.107896, 1.199975, -0.159530)",
        "(-0.105731, 1.203519, -0.154259)",
        "(-0.105731, 1.203519, -0.154259)",
        "(-0.103339, 1.207651, -0.148600)",
        "(-0.100965, 1.212592, -0.142952)",
        "(-0.097335, 1.220767, -0.136182)",
        "(-0.094453, 1.227070, -0.132768)",
        "(-0.094453, 1.227070, -0.132768)",
        "(-0.091360, 1.234061, -0.129631)",
        "(-0.088312, 1.241697, -0.126307)",
        "(-0.084190, 1.254411, -0.122199)",
        "(-0.081223, 1.263478, -0.120277)",
        "(-0.081223, 1.263478, -0.120277)",
        "(-0.078147, 1.272894, -0.118521)",
        "(-0.075279, 1.282539, -0.117153)",
        "(-0.071598, 1.297131, -0.116268)",
        "(-0.069328, 1.306723, -0.116446)",
        "(-0.069328, 1.306723, -0.116446)",
        "(-0.067104, 1.316033, -0.117415)",
        "(-0.065156, 1.324986, -0.118862)",
        "(-0.062996, 1.337456, -0.121940)",
        "(-0.061927, 1.345015, -0.125011)",
        "(-0.061927, 1.345015, -0.125011)",
        "(-0.061074, 1.351952, -0.129261)",
        "(-0.060269, 1.358263, -0.134225)",
        "(-0.059568, 1.366269, -0.142466)",
        "(-0.059513, 1.370625, -0.148547)",
        "(-0.059513, 1.370625, -0.148547)",
        "(-0.059640, 1.374153, -0.155350)",
        "(-0.060003, 1.376781, -0.163061)",
        "(-0.060889, 1.378866, -0.175239)",
        "(-0.061928, 1.379062, -0.183357)",
        "(-0.061928, 1.379062, -0.183357)",
        "(-0.063238, 1.378402, -0.191749)",
        "(-0.064602, 1.376975, -0.200558)",
        "(-0.066918, 1.373584, -0.214707)",
        "(-0.068811, 1.370535, -0.223664)",
        "(-0.068811, 1.370535, -0.223664)",
        "(-0.070759, 1.366934, -0.231979)",
        "(-0.072757, 1.362861, -0.240052)",
        "(-0.075872, 1.355860, -0.252343)",
        "(-0.078245, 1.350660, -0.260008)",
        "(-0.078245, 1.350660, -0.260008)",
        "(-0.080778, 1.345041, -0.266921)",
        "(-0.083216, 1.339110, -0.272990)",
        "(-0.086415, 1.329838, -0.280727)",
        "(-0.088534, 1.323476, -0.285219)",
        "(-0.088534, 1.323476, -0.285219)",
        "(-0.090798, 1.316916, -0.288814)",
        "(-0.093008, 1.310127, -0.291993)",
        "(-0.096274, 1.299276, -0.295168)",
        "(-0.098418, 1.291597, -0.295854)",
        "(-0.098418, 1.291597, -0.295854)",
        "(-0.100562, 1.283632, -0.296277)",
        "(-0.102729, 1.275390, -0.296520)",
        "(-0.105904, 1.262576, -0.295292)",
        "(-0.107896, 1.253785, -0.292743)",
        "(-0.107896, 1.253785, -0.292743)",
        "(-0.109876, 1.244849, -0.289211)",
        "(-0.111935, 1.235769, -0.285003)",
        "(-0.115138, 1.222176, -0.277495)",
        "(-0.117487, 1.213588, -0.272501)",
        "(-0.117487, 1.213588, -0.272501)",
        "(-0.119594, 1.205497, -0.266827)",
        "(-0.121493, 1.198039, -0.260474)",
        "(-0.124119, 1.188398, -0.250481)",
        "(-0.125479, 1.183078, -0.242939)",
        "(-0.125479, 1.183078, -0.242939)",
        "(-0.126606, 1.178718, -0.235218)",
        "(-0.127426, 1.175619, -0.228372)",
        "(-0.127774, 1.173477, -0.217587)",
        "(-0.127044, 1.173648, -0.210512)",
        "(-0.127044, 1.173648, -0.210512)",
        "(-0.125831, 1.175066, -0.203662)",
        "(-0.124380, 1.177700, -0.196835)",
        "(-0.121452, 1.183601, -0.187565)",
        "(-0.119123, 1.188592, -0.181789)",
        "(-0.119123, 1.188592, -0.181789)",
        "(-0.116621, 1.194304, -0.176055)",
        "(-0.114082, 1.200624, -0.170495)",
        "(-0.110252, 1.211130, -0.162325)",
        "(-0.107615, 1.218704, -0.157318)",
        "(-0.107615, 1.218704, -0.157318)",
        "(-0.104797, 1.226719, -0.153079)",
        "(-0.101541, 1.235070, -0.149216)",
        "(-0.096719, 1.248380, -0.143955)",
        "(-0.093930, 1.257622, -0.140494)",
        "(-0.093930, 1.257622, -0.140494)",
        "(-0.091615, 1.267051, -0.137249)",
        "(-0.089341, 1.276610, -0.134645)",
        "(-0.085293, 1.291149, -0.132185)",
        "(-0.082935, 1.301049, -0.131264)",
        "(-0.082935, 1.301049, -0.131264)",
        "(-0.080892, 1.310947, -0.130706)",
        "(-0.079360, 1.320719, -0.130662)",
        "(-0.077588, 1.334946, -0.131893)",
        "(-0.075990, 1.344023, -0.133448)",
        "(-0.075990, 1.344023, -0.133448)",
        "(-0.074413, 1.352663, -0.135622)",
        "(-0.073272, 1.360785, -0.138739)",
        "(-0.072180, 1.371613, -0.144531)",
        "(-0.071683, 1.377742, -0.148903)",
        "(-0.071683, 1.377742, -0.148903)",
        "(-0.071009, 1.382880, -0.153926)",
        "(-0.070627, 1.386979, -0.159853)",
        "(-0.070768, 1.391336, -0.169589)",
        "(-0.071058, 1.392948, -0.176245)",
        "(-0.071058, 1.392948, -0.176245)",
        "(-0.071474, 1.393341, -0.183366)",
        "(-0.071790, 1.392935, -0.190984)",
        "(-0.073274, 1.389948, -0.203138)",
        "(-0.074589, 1.386832, -0.211372)",
        "(-0.074589, 1.386832, -0.211372)",
        "(-0.075537, 1.383006, -0.219871)",
        "(-0.076510, 1.378492, -0.228628)",
        "(-0.078940, 1.370416, -0.241539)",
        "(-0.080707, 1.364527, -0.250042)",
        "(-0.080707, 1.364527, -0.250042)",
        "(-0.082566, 1.358299, -0.258259)",
        "(-0.084795, 1.351685, -0.266091)",
        "(-0.088123, 1.341200, -0.277115)",
        "(-0.090628, 1.334006, -0.283868)",
        "(-0.090628, 1.334006, -0.283868)",
        "(-0.093486, 1.326548, -0.289791)",
        "(-0.096501, 1.318705, -0.294491)",
        "(-0.100388, 1.306447, -0.298817)",
        "(-0.102792, 1.297899, -0.300409)",
        "(-0.102792, 1.297899, -0.300409)",
        "(-0.105603, 1.289119, -0.301855)",
        "(-0.108293, 1.280156, -0.302617)",
        "(-0.112000, 1.266724, -0.301686)",
        "(-0.114393, 1.257890, -0.299981)",
        "(-0.114393, 1.257890, -0.299981)",
        "(-0.116485, 1.249268, -0.297475)",
        "(-0.118269, 1.240872, -0.293873)",
        "(-0.120628, 1.228811, -0.286577)",
        "(-0.122000, 1.221056, -0.280990)",
        "(-0.122000, 1.221056, -0.280990)",
        "(-0.123225, 1.213579, -0.274702)",
        "(-0.124481, 1.206600, -0.267923)",
        "(-0.125864, 1.197634, -0.258898)",
        "(-0.126189, 1.192703, -0.252750)",
        "(-0.126189, 1.192703, -0.252750)",
        "(-0.126209, 1.188701, -0.245694)",
        "(-0.126293, 1.185707, -0.237947)",
        "(-0.125689, 1.182929, -0.226428)",
        "(-0.124811, 1.182142, -0.218929)",
        "(-0.124811, 1.182142, -0.218929)",
        "(-0.123635, 1.182240, -0.211505)",
        "(-0.122281, 1.183151, -0.204308)",
        "(-0.119918, 1.185926, -0.193901)",
        "(-0.117882, 1.188621, -0.187524)",
        "(-0.117882, 1.188621, -0.187524)",
        "(-0.115630, 1.192057, -0.181305)",
        "(-0.112394, 1.198101, -0.171617)",
        "(-0.110141, 1.202918, -0.165646)",
        "(-0.107645, 1.208248, -0.160374)",
        "(-0.107645, 1.208248, -0.160374)",
        "(-0.104917, 1.214082, -0.155899)",
        "(-0.102074, 1.220429, -0.152106)",
        "(-0.097879, 1.230940, -0.146977)",
        "(-0.095176, 1.238750, -0.143959)",
        "(-0.095176, 1.238750, -0.143959)",
        "(-0.092420, 1.246582, -0.141593)",
        "(-0.089812, 1.254786, -0.139423)",
        "(-0.086405, 1.267603, -0.136473)",
        "(-0.086405, 1.267603, -0.136473)",
        "(-0.084395, 1.276239, -0.134913)",
        "(-0.082581, 1.284849, -0.133857)",
        "(-0.080367, 1.293376, -0.133566)",
        "(-0.077338, 1.305982, -0.134207)",
        "(-0.075789, 1.314166, -0.135551)",
        "(-0.075789, 1.314166, -0.135551)",
        "(-0.074587, 1.322021, -0.137375)",
        "(-0.073291, 1.329508, -0.139281)",
        "(-0.071517, 1.340175, -0.143914)",
        "(-0.070313, 1.346963, -0.148583)",
        "(-0.070313, 1.346963, -0.148583)",
        "(-0.069289, 1.353389, -0.153753)",
        "(-0.068754, 1.359307, -0.158986)",
        "(-0.068108, 1.367103, -0.166806)",
        "(-0.067974, 1.371586, -0.172581)",
        "(-0.067974, 1.371586, -0.172581)",
        "(-0.067961, 1.375503, -0.179411)",
        "(-0.068078, 1.378741, -0.186637)",
        "(-0.068740, 1.381929, -0.196998)",
        "(-0.069722, 1.382955, -0.203851)",
        "(-0.069722, 1.382955, -0.203851)",
        "(-0.070882, 1.383206, -0.211134)",
        "(-0.071932, 1.382712, -0.218938)",
        "(-0.074063, 1.380378, -0.230429)",
        "(-0.075980, 1.377723, -0.237290)",
        "(-0.075980, 1.377723, -0.237290)",
        "(-0.077987, 1.374281, -0.243539)",
        "(-0.080028, 1.370097, -0.249568)",
        "(-0.083290, 1.362399, -0.259029)",
        "(-0.085463, 1.356345, -0.264985)",
        "(-0.085463, 1.356345, -0.264985)",
        "(-0.087829, 1.349582, -0.270104)",
        "(-0.090547, 1.342114, -0.274764)",
        "(-0.094601, 1.329609, -0.281489)",
        "(-0.097389, 1.320479, -0.285508)",
        "(-0.097389, 1.320479, -0.285508)",
        "(-0.100558, 1.310728, -0.288649)",
        "(-0.103759, 1.300452, -0.290876)",
        "(-0.108042, 1.284274, -0.293213)",
        "(-0.110991, 1.273113, -0.294150)",
        "(-0.110991, 1.273113, -0.294150)",
        "(-0.114254, 1.261958, -0.294486)",
        "(-0.117466, 1.250875, -0.294165)",
        "(-0.121995, 1.234674, -0.292706)",
        "(-0.124928, 1.224336, -0.291400)",
        "(-0.124928, 1.224336, -0.291400)",
        "(-0.127958, 1.214569, -0.289598)",
        "(-0.130893, 1.205475, -0.286904)",
        "(-0.134534, 1.193392, -0.281169)",
        "(-0.136535, 1.186553, -0.277007)",
        "(-0.136535, 1.186553, -0.277007)",
        "(-0.138221, 1.180692, -0.272314)",
        "(-0.139847, 1.175781, -0.266681)",
        "(-0.140901, 1.170060, -0.257420)",
        "(-0.141177, 1.167168, -0.250835)",
        "(-0.141177, 1.167168, -0.250835)",
        "(-0.141068, 1.165193, -0.244133)",
        "(-0.140423, 1.163954, -0.237239)",
        "(-0.138668, 1.163777, -0.226854)",
        "(-0.136959, 1.164609, -0.220082)",
        "(-0.136959, 1.164609, -0.220082)",
        "(-0.132920, 1.168674, -0.206212)",
        "(-0.132920, 1.168674, -0.206212)",
        "(-0.129536, 1.173661, -0.195865)",
        "(-0.127042, 1.177770, -0.189555)",
        "(-0.127042, 1.177770, -0.189555)",
        "(-0.124204, 1.182505, -0.183591)",
        "(-0.121325, 1.187934, -0.177741)",
        "(-0.116292, 1.197322, -0.169874)",
        "(-0.112871, 1.204364, -0.164901)",
        "(-0.112871, 1.204364, -0.164901)",
        "(-0.109579, 1.211905, -0.160474)",
        "(-0.106329, 1.219962, -0.157092)",
        "(-0.101230, 1.232539, -0.152202)",
        "(-0.097988, 1.241279, -0.149309)",
        "(-0.097988, 1.241279, -0.149309)",
        "(-0.093244, 1.254847, -0.146631)",
        "(-0.093244, 1.254847, -0.146631)",
        "(-0.087577, 1.273108, -0.145162)",
        "(-0.084837, 1.282065, -0.145262)",
        "(-0.084837, 1.282065, -0.145262)",
        "(-0.082256, 1.290818, -0.145893)",
        "(-0.080003, 1.299325, -0.147257)",
        "(-0.077123, 1.311562, -0.150477)",
        "(-0.075421, 1.319273, -0.153192)",
        "(-0.075421, 1.319273, -0.153192)",
        "(-0.074071, 1.326552, -0.156514)",
        "(-0.072830, 1.333325, -0.160419)",
        "(-0.071523, 1.342421, -0.166965)",
        "(-0.070946, 1.347827, -0.171946)",
        "(-0.070946, 1.347827, -0.171946)",
        "(-0.070590, 1.352535, -0.177644)",
        "(-0.070439, 1.356552, -0.184141)",
        "(-0.070755, 1.361426, -0.194524)",
        "(-0.071269, 1.363780, -0.201336)",
        "(-0.071269, 1.363780, -0.201336)",
        "(-0.071994, 1.365320, -0.208435)",
        "(-0.073018, 1.366251, -0.215805)",
        "(-0.074836, 1.366192, -0.227081)",
        "(-0.076331, 1.365404, -0.234650)",
        "(-0.076331, 1.365404, -0.234650)",
        "(-0.077848, 1.364008, -0.242085)",
        "(-0.079412, 1.362085, -0.249302)",
        "(-0.082077, 1.357864, -0.259368)",
        "(-0.083963, 1.354349, -0.266155)",
        "(-0.083963, 1.354349, -0.266155)",
        "(-0.087985, 1.345695, -0.278710)",
        "(-0.087985, 1.345695, -0.278710)",
        "(-0.091047, 1.337981, -0.286495)",
        "(-0.093156, 1.332338, -0.290953)",
        "(-0.093156, 1.332338, -0.290953)",
        "(-0.095245, 1.326432, -0.294864)",
        "(-0.097258, 1.320361, -0.298161)",
        "(-0.100313, 1.310692, -0.301654)",
        "(-0.102024, 1.303897, -0.303391)",
        "(-0.102024, 1.303897, -0.303391)",
        "(-0.103847, 1.296685, -0.304394)",
        "(-0.105693, 1.289082, -0.305242)",
        "(-0.108911, 1.277068, -0.306027)",
        "(-0.110973, 1.268800, -0.306267)",
        "(-0.110973, 1.268800, -0.306267)",
        "(-0.112805, 1.260349, -0.305701)",
        "(-0.115730, 1.247587, -0.303204)",
        "(-0.115730, 1.247587, -0.303204)",
        "(-0.119431, 1.230926, -0.298138)",
        "(-0.119431, 1.230926, -0.298138)",
        "(-0.120979, 1.223013, -0.295002)",
        "(-0.122571, 1.215478, -0.291533)",
        "(-0.124649, 1.205192, -0.285683)",
        "(-0.125848, 1.199129, -0.280992)",
        "(-0.125848, 1.199129, -0.280992)",
        "(-0.126868, 1.193795, -0.276051)",
        "(-0.127591, 1.189200, -0.271153)",
        "(-0.128001, 1.183889, -0.262582)",
        "(-0.127749, 1.181371, -0.256330)",
        "(-0.127749, 1.181371, -0.256330)",
        "(-0.127169, 1.179710, -0.250470)",
        "(-0.126261, 1.178853, -0.244464)",
        "(-0.124378, 1.179132, -0.235171)",
        "(-0.122599, 1.180300, -0.229620)",
        "(-0.122599, 1.180300, -0.229620)",
        "(-0.120475, 1.182213, -0.224012)",
        "(-0.118415, 1.184911, -0.217883)",
        "(-0.114876, 1.190167, -0.208092)",
        "(-0.112244, 1.194271, -0.201805)",
        "(-0.112244, 1.194271, -0.201805)",
        "(-0.109496, 1.198788, -0.196448)",
        "(-0.105422, 1.206486, -0.188701)",
        "(-0.102716, 1.211986, -0.183487)",
        "(-0.099999, 1.217876, -0.178491)",
        "(-0.099999, 1.217876, -0.178491)",
        "(-0.097210, 1.223992, -0.173825)",
        "(-0.094462, 1.230456, -0.169682)",
        "(-0.090550, 1.240037, -0.164384)",
        "(-0.087954, 1.246761, -0.161120)",
        "(-0.087954, 1.246761, -0.161120)",
        "(-0.085498, 1.253740, -0.158408)",
        "(-0.083104, 1.260899, -0.156754)",
        "(-0.079074, 1.272088, -0.155464)",
        "(-0.076638, 1.279755, -0.155007)",
        "(-0.076638, 1.279755, -0.155007)",
        "(-0.074714, 1.287501, -0.155170)",
        "(-0.073019, 1.295209, -0.155802)",
        "(-0.070705, 1.306476, -0.157934)",
        "(-0.068902, 1.313786, -0.160317)",
        "(-0.068902, 1.313786, -0.160317)",
        "(-0.067282, 1.320846, -0.163266)",
        "(-0.066138, 1.327521, -0.166503)",
        "(-0.065138, 1.336472, -0.171890)",
        "(-0.064530, 1.341749, -0.176114)",
        "(-0.064530, 1.341749, -0.176114)",
        "(-0.063735, 1.346443, -0.180915)",
        "(-0.063268, 1.350575, -0.186109)",
        "(-0.062926, 1.355566, -0.194290)",
        "(-0.063014, 1.358151, -0.200145)",
        "(-0.063014, 1.358151, -0.200145)",
        "(-0.063165, 1.360122, -0.206348)",
        "(-0.063514, 1.361485, -0.213030)",
        "(-0.064582, 1.362397, -0.223725)",
        "(-0.064582, 1.362397, -0.223725)",
        "(-0.065424, 1.362282, -0.230762)",
        "(-0.066413, 1.361635, -0.237794)",
        "(-0.067723, 1.360437, -0.244764)",
        "(-0.069679, 1.357684, -0.254286)",
        "(-0.071154, 1.355241, -0.260061)",
        "(-0.071154, 1.355241, -0.260061)",
        "(-0.072619, 1.352185, -0.266086)",
        "(-0.074271, 1.348506, -0.272228)",
        "(-0.077295, 1.341800, -0.280741)",
        "(-0.079246, 1.336625, -0.285494)",
        "(-0.079246, 1.336625, -0.285494)",
        "(-0.081359, 1.330886, -0.289810)",
        "(-0.083780, 1.324583, -0.293698)",
        "(-0.087396, 1.314084, -0.298150)",
        "(-0.089909, 1.306322, -0.300258)",
        "(-0.089909, 1.306322, -0.300258)",
        "(-0.092334, 1.297878, -0.301820)",
        "(-0.097627, 1.279395, -0.303167)",
        "(-0.099002, 1.274557, -0.303133)",
        "(-0.099002, 1.274557, -0.303133)",
        "(-0.101422, 1.264759, -0.302880)",
        "(-0.103763, 1.254948, -0.301887)",
        "(-0.106080, 1.245221, -0.299869)",
        "(-0.109574, 1.230888, -0.294675)",
        "(-0.111777, 1.221715, -0.290259)",
        "(-0.111777, 1.221715, -0.290259)",
        "(-0.114643, 1.208953, -0.282906)",
        "(-0.114643, 1.208953, -0.282906)",
        "(-0.117549, 1.194258, -0.271670)",
        "(-0.118659, 1.188525, -0.265101)",
        "(-0.118659, 1.188525, -0.265101)",
        "(-0.119241, 1.184133, -0.258075)",
        "(-0.119297, 1.180991, -0.250820)",
        "(-0.118476, 1.178843, -0.240038)",
        "(-0.117316, 1.178982, -0.232748)",
        "(-0.117316, 1.178982, -0.232748)",
        "(-0.115815, 1.180350, -0.225175)",
        "(-0.113879, 1.182733, -0.217436)",
        "(-0.110714, 1.187942, -0.206368)",
        "(-0.108482, 1.192281, -0.200161)",
        "(-0.108482, 1.192281, -0.200161)",
        "(-0.106039, 1.197253, -0.193827)",
        "(-0.103625, 1.202815, -0.186984)",
        "(-0.100118, 1.212065, -0.177459)",
        "(-0.100118, 1.212065, -0.177459)",
        "(-0.097622, 1.218682, -0.171999)",
        "(-0.094995, 1.225710, -0.167225)",
        "(-0.090802, 1.236996, -0.160792)",
        "(-0.088328, 1.244984, -0.156689)",
        "(-0.086148, 1.253271, -0.152919)",
        "(-0.086148, 1.253271, -0.152919)",
        "(-0.084021, 1.261719, -0.149734)",
        "(-0.081616, 1.270275, -0.147409)",
        "(-0.078303, 1.283301, -0.145388)",
        "(-0.076444, 1.291955, -0.144501)",
        "(-0.076444, 1.291955, -0.144501)",
        "(-0.074964, 1.300508, -0.144120)",
        "(-0.073544, 1.308850, -0.144620)",
        "(-0.071227, 1.320791, -0.146598)",
        "(-0.070155, 1.328376, -0.148423)",
        "(-0.070155, 1.328376, -0.148423)",
        "(-0.069313, 1.335505, -0.150880)",
        "(-0.068677, 1.342131, -0.153941)",
        "(-0.067881, 1.350878, -0.160235)",
        "(-0.067439, 1.356130, -0.165028)",
        "(-0.067439, 1.356130, -0.165028)",
        "(-0.067306, 1.360807, -0.170162)",
        "(-0.067424, 1.364860, -0.175471)",
        "(-0.067509, 1.369736, -0.184739)",
        "(-0.067845, 1.372074, -0.191792)",
        "(-0.067845, 1.372074, -0.191792)",
        "(-0.068522, 1.373723, -0.198901)",
        "(-0.069257, 1.374654, -0.206299)",
        "(-0.070551, 1.374890, -0.218247)",
        "(-0.071822, 1.374026, -0.225867)",
        "(-0.071822, 1.374026, -0.225867)",
        "(-0.073293, 1.372510, -0.233123)",
        "(-0.074760, 1.370137, -0.240528)",
        "(-0.077137, 1.365272, -0.251884)",
        "(-0.078923, 1.361066, -0.259130)",
        "(-0.078923, 1.361066, -0.259130)",
        "(-0.080829, 1.356140, -0.266215)",
        "(-0.082624, 1.350573, -0.272953)",
        "(-0.085605, 1.340755, -0.282203)",
        "(-0.087947, 1.333312, -0.287196)",
        "(-0.087947, 1.333312, -0.287196)",
        "(-0.090406, 1.325140, -0.290452)",
        "(-0.092629, 1.316381, -0.292768)",
        "(-0.095927, 1.301760, -0.295264)",
        "(-0.098544, 1.291366, -0.296993)",
        "(-0.098544, 1.291366, -0.296993)",
        "(-0.101263, 1.280655, -0.298844)",
        "(-0.103987, 1.269993, -0.299567)",
        "(-0.107774, 1.254291, -0.297282)",
        "(-0.107774, 1.254291, -0.297282)",
        "(-0.110218, 1.244217, -0.294555)",
        "(-0.112810, 1.234572, -0.291679)",
        "(-0.115935, 1.221114, -0.285771)",
        "(-0.117636, 1.212875, -0.281042)",
        "(-0.119259, 1.205509, -0.276094)",
        "(-0.119259, 1.205509, -0.276094)",
        "(-0.120833, 1.198978, -0.270954)",
        "(-0.121747, 1.193311, -0.264885)",
        "(-0.122372, 1.186684, -0.254129)",
        "(-0.122464, 1.183515, -0.247393)",
        "(-0.122464, 1.183515, -0.247393)",
        "(-0.121868, 1.181324, -0.240337)",
        "(-0.121002, 1.180178, -0.232426)",
        "(-0.119353, 1.180420, -0.221802)",
        "(-0.117625, 1.181719, -0.215347)",
        "(-0.117625, 1.181719, -0.215347)",
        "(-0.115649, 1.183961, -0.208087)",
        "(-0.113444, 1.187132, -0.200682)",
        "(-0.110044, 1.193644, -0.190067)",
        "(-0.107286, 1.198869, -0.183156)",
        "(-0.107286, 1.198869, -0.183156)",
        "(-0.104398, 1.204758, -0.176530)",
        "(-0.101574, 1.211329, -0.170464)",
        "(-0.097323, 1.222225, -0.162956)",
        "(-0.094217, 1.229944, -0.158528)",
        "(-0.094217, 1.229944, -0.158528)",
        "(-0.091137, 1.237989, -0.154390)",
        "(-0.088144, 1.246230, -0.150582)",
        "(-0.084124, 1.258743, -0.146171)",
        "(-0.081389, 1.267109, -0.144247)",
        "(-0.081389, 1.267109, -0.144247)",
        "(-0.078492, 1.275530, -0.143530)",
        "(-0.075626, 1.284001, -0.143427)",
        "(-0.072075, 1.296555, -0.143775)",
        "(-0.070385, 1.304959, -0.144508)",
        "(-0.070385, 1.304959, -0.144508)",
        "(-0.068811, 1.312764, -0.145937)",
        "(-0.066888, 1.320354, -0.148086)",
        "(-0.064592, 1.331382, -0.153098)",
        "(-0.063496, 1.338251, -0.157192)",
        "(-0.063496, 1.338251, -0.157192)",
        "(-0.062794, 1.344572, -0.161662)",
        "(-0.062275, 1.350222, -0.166328)",
        "(-0.061739, 1.357390, -0.174417)",
        "(-0.061585, 1.361339, -0.180759)",
        "(-0.061585, 1.361339, -0.180759)",
        "(-0.061667, 1.364551, -0.187748)",
        "(-0.062119, 1.366972, -0.194953)",
        "(-0.063210, 1.368884, -0.205860)",
        "(-0.064081, 1.369122, -0.213240)",
        "(-0.064081, 1.369122, -0.213240)",
        "(-0.065179, 1.368555, -0.220724)",
        "(-0.066505, 1.367063, -0.227810)",
        "(-0.068687, 1.363722, -0.238770)",
        "(-0.070091, 1.360593, -0.246648)",
        "(-0.070091, 1.360593, -0.246648)",
        "(-0.071689, 1.356814, -0.254139)",
        "(-0.073397, 1.352461, -0.260870)",
        "(-0.076377, 1.344743, -0.270733)",
        "(-0.078244, 1.338909, -0.277249)",
        "(-0.078244, 1.338909, -0.277249)",
        "(-0.080302, 1.332726, -0.283819)",
        "(-0.082509, 1.326221, -0.290109)",
        "(-0.086277, 1.315447, -0.296504)",
        "(-0.088811, 1.307413, -0.299280)",
        "(-0.088811, 1.307413, -0.299280)",
        "(-0.091611, 1.298741, -0.301670)",
        "(-0.094882, 1.289483, -0.304493)",
        "(-0.099826, 1.274628, -0.307479)",
        "(-0.102547, 1.264343, -0.307168)",
        "(-0.102547, 1.264343, -0.307168)",
        "(-0.105404, 1.254050, -0.305791)",
        "(-0.108615, 1.243905, -0.304311)",
        "(-0.113154, 1.229182, -0.301837)",
        "(-0.115834, 1.219880, -0.298552)",
        "(-0.115834, 1.219880, -0.298552)",
        "(-0.118213, 1.211104, -0.294550)",
        "(-0.120541, 1.202910, -0.290294)",
        "(-0.123867, 1.191867, -0.283751)",
        "(-0.125567, 1.185388, -0.279074)",
        "(-0.125567, 1.185388, -0.279074)",
        "(-0.126986, 1.179646, -0.273742)",
        "(-0.128069, 1.174548, -0.267123)",
        "(-0.129143, 1.168009, -0.256105)",
        "(-0.129490, 1.164309, -0.249056)",
        "(-0.129490, 1.164309, -0.249056)",
        "(-0.129585, 1.158852, -0.233095)",
        "(-0.129585, 1.158852, -0.233095)",
        "(-0.128769, 1.157033, -0.221343)",
        "(-0.127485, 1.156957, -0.212981)",
        "(-0.127485, 1.156957, -0.212981)",
        "(-0.126366, 1.157931, -0.203380)",
        "(-0.125148, 1.159823, -0.194112)",
        "(-0.122091, 1.164242, -0.182883)",
        "(-0.119501, 1.168256, -0.175964)",
        "(-0.119501, 1.168256, -0.175964)",
        "(-0.116819, 1.173162, -0.169424)",
        "(-0.114109, 1.178751, -0.162835)",
        "(-0.110284, 1.188600, -0.154205)",
        "(-0.107138, 1.195609, -0.149654)",
        "(-0.107138, 1.195609, -0.149654)",
        "(-0.103945, 1.203111, -0.145945)",
        "(-0.100896, 1.211025, -0.142727)",
        "(-0.097151, 1.223455, -0.138295)",
        "(-0.094573, 1.231849, -0.135872)",
        "(-0.094573, 1.231849, -0.135872)",
        "(-0.091632, 1.240287, -0.134303)",
        "(-0.088769, 1.248889, -0.133780)",
        "(-0.084793, 1.261931, -0.134120)",
        "(-0.082592, 1.270560, -0.134680)",
        "(-0.082592, 1.270560, -0.134680)",
        "(-0.080543, 1.279044, -0.135994)",
        "(-0.078424, 1.287381, -0.137770)",
        "(-0.075336, 1.299484, -0.142335)",
        "(-0.073618, 1.307168, -0.145994)",
        "(-0.072937, 1.310819, -0.147966)",
        "(-0.072937, 1.310819, -0.147966)",
        "(-0.071393, 1.321005, -0.154228)",
        "(-0.070281, 1.329923, -0.161382)",
        "(-0.069606, 1.335014, -0.166861)",
        "(-0.069606, 1.335014, -0.166861)",
        "(-0.069194, 1.339375, -0.172611)",
        "(-0.069044, 1.342992, -0.178511)",
        "(-0.069198, 1.345836, -0.184657)",
        "(-0.069641, 1.348593, -0.194750)",
        "(-0.069641, 1.348593, -0.194750)",
        "(-0.070068, 1.349556, -0.201675)",
        "(-0.070888, 1.349595, -0.208579)",
        "(-0.072427, 1.348350, -0.218751)",
        "(-0.073610, 1.346697, -0.225460)",
        "(-0.073610, 1.346697, -0.225460)",
        "(-0.075082, 1.344417, -0.232373)",
        "(-0.076556, 1.341592, -0.239499)",
        "(-0.078995, 1.336385, -0.249481)",
        "(-0.081019, 1.332331, -0.255878)",
        "(-0.081019, 1.332331, -0.255878)",
        "(-0.083076, 1.327783, -0.261934)",
        "(-0.085119, 1.322688, -0.267561)",
        "(-0.088880, 1.313687, -0.275115)",
        "(-0.092062, 1.306797, -0.280174)",
        "(-0.092062, 1.306797, -0.280174)",
        "(-0.095418, 1.299166, -0.285221)",
        "(-0.098501, 1.290865, -0.289712)",
        "(-0.103536, 1.277378, -0.293843)",
        "(-0.107108, 1.267855, -0.295141)",
        "(-0.107108, 1.267855, -0.295141)",
        "(-0.110480, 1.257674, -0.295683)",
        "(-0.113767, 1.247118, -0.296494)",
        "(-0.118952, 1.231121, -0.296563)",
        "(-0.122266, 1.220865, -0.295106)",
        "(-0.122266, 1.220865, -0.295106)",
        "(-0.125330, 1.211008, -0.292762)",
        "(-0.127971, 1.201801, -0.289491)",
        "(-0.130784, 1.189604, -0.282907)",
        "(-0.132222, 1.182439, -0.277534)",
        "(-0.132222, 1.182439, -0.277534)",
        "(-0.133059, 1.176103, -0.272187)",
        "(-0.133455, 1.170709, -0.266841)",
        "(-0.133512, 1.165022, -0.257150)",
        "(-0.132673, 1.162590, -0.248820)",
        "(-0.132673, 1.162590, -0.248820)",
        "(-0.131570, 1.161195, -0.240142)",
        "(-0.130230, 1.160702, -0.232543)",
        "(-0.127524, 1.161593, -0.221066)",
        "(-0.125622, 1.163139, -0.212285)",
        "(-0.125622, 1.163139, -0.212285)",
        "(-0.123482, 1.165367, -0.204420)",
        "(-0.121306, 1.168265, -0.197310)",
        "(-0.117733, 1.173557, -0.185968)",
        "(-0.117733, 1.173557, -0.185968)",
        "(-0.115514, 1.177720, -0.178413)",
        "(-0.113258, 1.182383, -0.171540)",
        "(-0.110977, 1.187507, -0.165069)",
        "(-0.107325, 1.196122, -0.156868)",
        "(-0.105059, 1.202445, -0.151797)",
        "(-0.105059, 1.202445, -0.151797)",
        "(-0.102896, 1.209134, -0.147042)",
        "(-0.100754, 1.216182, -0.143032)",
        "(-0.097445, 1.227212, -0.138367)",
        "(-0.095254, 1.234793, -0.136022)",
        "(-0.095254, 1.234793, -0.136022)",
        "(-0.093105, 1.242496, -0.134093)",
        "(-0.091173, 1.250374, -0.132806)",
        "(-0.088344, 1.262487, -0.132229)",
        "(-0.086365, 1.270673, -0.132896)",
        "(-0.086365, 1.270673, -0.132896)",
        "(-0.084304, 1.278888, -0.134287)",
        "(-0.082403, 1.287009, -0.136114)",
        "(-0.080178, 1.298890, -0.139216)",
        "(-0.079382, 1.306586, -0.141903)",
        "(-0.079382, 1.306586, -0.141903)",
        "(-0.078535, 1.313946, -0.145143)",
        "(-0.076999, 1.321156, -0.149150)",
        "(-0.074767, 1.330778, -0.156428)",
        "(-0.073856, 1.336732, -0.161892)",
        "(-0.073856, 1.336732, -0.161892)",
        "(-0.073129, 1.342195, -0.167355)",
        "(-0.072605, 1.347100, -0.172785)",
        "(-0.071942, 1.353279, -0.181488)",
        "(-0.071587, 1.356623, -0.187679)",
        "(-0.071587, 1.356623, -0.187679)",
        "(-0.071524, 1.359253, -0.194152)",
        "(-0.071845, 1.361106, -0.200612)",
        "(-0.072774, 1.362427, -0.210120)",
        "(-0.073504, 1.362458, -0.216685)",
        "(-0.073504, 1.362458, -0.216685)",
        "(-0.074363, 1.361796, -0.223638)",
        "(-0.075724, 1.360399, -0.230748)",
        "(-0.077886, 1.357176, -0.240523)",
        "(-0.079357, 1.354257, -0.246334)",
        "(-0.079357, 1.354257, -0.246334)",
        "(-0.081200, 1.350742, -0.252303)",
        "(-0.083218, 1.346624, -0.258348)",
        "(-0.086348, 1.339272, -0.267232)",
        "(-0.088777, 1.333596, -0.272651)",
        "(-0.088777, 1.333596, -0.272651)",
        "(-0.091601, 1.327207, -0.277511)",
        "(-0.094576, 1.320109, -0.281784)",
        "(-0.098761, 1.308391, -0.286707)",
        "(-0.101712, 1.300043, -0.289534)",
        "(-0.101712, 1.300043, -0.289534)",
        "(-0.104834, 1.291364, -0.292092)",
        "(-0.108994, 1.277760, -0.293958)",
        "(-0.111876, 1.268442, -0.294488)",
        "(-0.114680, 1.259018, -0.294538)",
        "(-0.114680, 1.259018, -0.294538)",
        "(-0.117212, 1.249670, -0.293734)",
        "(-0.119803, 1.240385, -0.292125)",
        "(-0.123705, 1.226723, -0.288433)",
        "(-0.126116, 1.217808, -0.284708)",
        "(-0.126116, 1.217808, -0.284708)",
        "(-0.128285, 1.209099, -0.279804)",
        "(-0.130468, 1.200735, -0.274881)",
        "(-0.133005, 1.189293, -0.266957)",
        "(-0.134070, 1.182630, -0.260140)",
        "(-0.134070, 1.182630, -0.260140)",
        "(-0.135148, 1.177022, -0.252624)",
        "(-0.135765, 1.172477, -0.245657)",
        "(-0.135415, 1.167614, -0.235034)",
        "(-0.134724, 1.165740, -0.227515)",
        "(-0.134724, 1.165740, -0.227515)",
        "(-0.133763, 1.164917, -0.219738)",
        "(-0.132158, 1.165469, -0.211835)",
        "(-0.129265, 1.167706, -0.200906)",
        "(-0.126958, 1.170273, -0.194514)",
        "(-0.126958, 1.170273, -0.194514)",
        "(-0.124495, 1.173636, -0.188018)",
        "(-0.122014, 1.177757, -0.180988)",
        "(-0.118108, 1.185183, -0.171142)",
        "(-0.115126, 1.190705, -0.165678)",
        "(-0.115126, 1.190705, -0.165678)",
        "(-0.111976, 1.196754, -0.160867)",
        "(-0.108958, 1.203453, -0.156380)",
        "(-0.104541, 1.214315, -0.149869)",
        "(-0.101603, 1.222129, -0.145981)",
        "(-0.101603, 1.222129, -0.145981)",
        "(-0.098397, 1.230348, -0.143054)",
        "(-0.095081, 1.238847, -0.140657)",
        "(-0.090666, 1.252266, -0.138309)",
        "(-0.087992, 1.261401, -0.137382)",
        "(-0.087992, 1.261401, -0.137382)",
        "(-0.085364, 1.270629, -0.137085)",
        "(-0.082746, 1.279868, -0.137404)",
        "(-0.079316, 1.293454, -0.139027)",
        "(-0.077271, 1.302177, -0.140582)",
        "(-0.077271, 1.302177, -0.140582)",
        "(-0.075574, 1.310533, -0.142814)",
        "(-0.074149, 1.318451, -0.146080)",
        "(-0.072435, 1.329333, -0.152149)",
        "(-0.071295, 1.335875, -0.156531)",
        "(-0.071295, 1.335875, -0.156531)",
        "(-0.070595, 1.341787, -0.161307)",
        "(-0.070253, 1.346969, -0.166422)",
        "(-0.069976, 1.353312, -0.175053)",
        "(-0.069770, 1.356503, -0.181700)",
        "(-0.069770, 1.356503, -0.181700)",
        "(-0.069806, 1.359145, -0.188369)",
        "(-0.070272, 1.360958, -0.194936)",
        "(-0.071285, 1.362491, -0.204768)",
        "(-0.071941, 1.362720, -0.211886)",
        "(-0.071941, 1.362720, -0.211886)",
        "(-0.072713, 1.362275, -0.219406)",
        "(-0.073802, 1.361112, -0.226727)",
        "(-0.075725, 1.358041, -0.236825)",
        "(-0.077083, 1.355212, -0.243673)",
        "(-0.077083, 1.355212, -0.243673)",
        "(-0.078780, 1.351748, -0.250896)",
        "(-0.080526, 1.347615, -0.257909)",
        "(-0.083379, 1.340478, -0.267291)",
        "(-0.085648, 1.334972, -0.272749)",
        "(-0.085648, 1.334972, -0.272749)",
        "(-0.088025, 1.328863, -0.277909)",
        "(-0.090307, 1.322122, -0.282861)",
        "(-0.094087, 1.310505, -0.289621)",
        "(-0.097241, 1.301950, -0.293315)",
        "(-0.097241, 1.301950, -0.293315)",
        "(-0.100548, 1.292703, -0.296229)",
        "(-0.103444, 1.282873, -0.298894)",
        "(-0.108346, 1.267489, -0.302081)",
        "(-0.111926, 1.257108, -0.303043)",
        "(-0.111926, 1.257108, -0.303043)",
        "(-0.115282, 1.246659, -0.303115)",
        "(-0.118507, 1.236182, -0.302484)",
        "(-0.123802, 1.220742, -0.299957)",
        "(-0.127134, 1.210774, -0.297414)",
        "(-0.127134, 1.210774, -0.297414)",
        "(-0.130353, 1.201110, -0.294428)",
        "(-0.133541, 1.191899, -0.290977)",
        "(-0.137898, 1.179270, -0.284860)",
        "(-0.139977, 1.171844, -0.279417)",
        "(-0.139977, 1.171844, -0.279417)",
        "(-0.141734, 1.165465, -0.273085)",
        "(-0.143224, 1.160406, -0.266722)",
        "(-0.143998, 1.155010, -0.256619)",
        "(-0.143425, 1.153255, -0.249621)",
        "(-0.143425, 1.153255, -0.249621)",
        "(-0.142206, 1.153003, -0.242721)",
        "(-0.140190, 1.154159, -0.235375)",
        "(-0.136241, 1.158261, -0.224426)",
        "(-0.132823, 1.162240, -0.217293)",
        "(-0.132823, 1.162240, -0.217293)",
        "(-0.129160, 1.167128, -0.210003)",
        "(-0.125467, 1.172879, -0.202651)",
        "(-0.119937, 1.182253, -0.191951)",
        "(-0.116221, 1.189050, -0.184804)",
        "(-0.116221, 1.189050, -0.184804)",
        "(-0.112756, 1.196195, -0.178078)",
        "(-0.109313, 1.203508, -0.171912)",
        "(-0.103891, 1.214804, -0.163861)",
        "(-0.100428, 1.222640, -0.158643)",
        "(-0.100428, 1.222640, -0.158643)",
        "(-0.097076, 1.230707, -0.153865)",
        "(-0.093859, 1.238958, -0.149813)",
        "(-0.089205, 1.251686, -0.145436)",
        "(-0.085754, 1.260353, -0.143382)",
        "(-0.085754, 1.260353, -0.143382)",
        "(-0.082640, 1.269278, -0.142088)",
        "(-0.079955, 1.278312, -0.141252)",
        "(-0.076982, 1.291813, -0.140677)",
        "(-0.075010, 1.300536, -0.141433)",
        "(-0.075010, 1.300536, -0.141433)",
        "(-0.072487, 1.308895, -0.142985)",
        "(-0.070300, 1.316819, -0.145304)",
        "(-0.067919, 1.327819, -0.150620)",
        "(-0.066591, 1.334470, -0.154877)",
        "(-0.066591, 1.334470, -0.154877)",
        "(-0.065195, 1.340464, -0.159520)",
        "(-0.064022, 1.345793, -0.164695)",
        "(-0.063201, 1.352822, -0.174321)",
        "(-0.062946, 1.356572, -0.180750)",
        "(-0.062946, 1.356572, -0.180750)",
        "(-0.062922, 1.359652, -0.187457)",
        "(-0.063098, 1.362109, -0.194741)",
        "(-0.064192, 1.364497, -0.206415)",
        "(-0.064192, 1.364497, -0.206415)",
        "(-0.065076, 1.365229, -0.214591)",
        "(-0.066311, 1.365146, -0.222604)",
        "(-0.067819, 1.364265, -0.230664)",
        "(-0.070660, 1.361632, -0.243531)",
        "(-0.072889, 1.359063, -0.251815)",
        "(-0.072889, 1.359063, -0.251815)",
        "(-0.075203, 1.355828, -0.259599)",
        "(-0.077753, 1.351915, -0.267580)",
        "(-0.081887, 1.344827, -0.279691)",
        "(-0.084884, 1.339370, -0.287002)",
        "(-0.084884, 1.339370, -0.287002)",
        "(-0.088127, 1.333266, -0.293295)",
        "(-0.091342, 1.326449, -0.298946)",
        "(-0.096603, 1.314689, -0.305850)",
        "(-0.100238, 1.305809, -0.309577)",
        "(-0.100238, 1.305809, -0.309577)",
        "(-0.103379, 1.296085, -0.312983)",
        "(-0.106686, 1.285615, -0.316171)",
        "(-0.112723, 1.268969, -0.320159)",
        "(-0.115971, 1.257654, -0.321009)",
        "(-0.115971, 1.257654, -0.321009)",
        "(-0.119213, 1.246348, -0.320629)",
        "(-0.122512, 1.235153, -0.320007)",
        "(-0.127081, 1.219032, -0.318517)",
        "(-0.129750, 1.208952, -0.316150)",
        "(-0.129750, 1.208952, -0.316150)",
        "(-0.132065, 1.199517, -0.312439)",
        "(-0.135513, 1.186924, -0.305051)",
        "(-0.137389, 1.179507, -0.299646)",
        "(-0.138863, 1.173031, -0.294060)",
        "(-0.138863, 1.173031, -0.294060)",
        "(-0.139644, 1.167706, -0.287704)",
        "(-0.139946, 1.163660, -0.280138)",
        "(-0.139461, 1.159754, -0.268203)",
        "(-0.138292, 1.158399, -0.260126)",
        "(-0.138292, 1.158399, -0.260126)",
        "(-0.136697, 1.158060, -0.251057)",
        "(-0.134922, 1.158522, -0.241436)",
        "(-0.131542, 1.160830, -0.228075)",
        "(-0.128832, 1.163146, -0.219173)",
        "(-0.128832, 1.163146, -0.219173)",
        "(-0.126029, 1.166140, -0.209608)",
        "(-0.123407, 1.169740, -0.200009)",
        "(-0.119333, 1.175844, -0.186989)",
        "(-0.116370, 1.180300, -0.179048)",
        "(-0.116370, 1.180300, -0.179048)",
        "(-0.113372, 1.185262, -0.171477)",
        "(-0.110482, 1.190748, -0.164103)",
        "(-0.106283, 1.199667, -0.153963)",
        "(-0.103380, 1.206014, -0.148314)",
        "(-0.103380, 1.206014, -0.148314)",
        "(-0.100233, 1.212724, -0.143553)",
        "(-0.097201, 1.219893, -0.139391)",
        "(-0.093042, 1.231438, -0.134050)",
        "(-0.090523, 1.239538, -0.131582)",
        "(-0.090523, 1.239538, -0.131582)",
        "(-0.087322, 1.247861, -0.129804)",
        "(-0.084029, 1.256509, -0.128770)",
        "(-0.079892, 1.270098, -0.128895)",
        "(-0.077488, 1.279336, -0.129781)",
        "(-0.077488, 1.279336, -0.129781)",
        "(-0.075141, 1.288552, -0.131456)",
        "(-0.072913, 1.297580, -0.133806)",
        "(-0.069912, 1.310618, -0.138736)",
        "(-0.069912, 1.310618, -0.138736)",
        "(-0.068266, 1.318867, -0.142735)",
        "(-0.066921, 1.326713, -0.147156)",
        "(-0.065877, 1.334191, -0.152096)",
        "(-0.064369, 1.344638, -0.160826)",
        "(-0.063691, 1.351002, -0.167134)",
        "(-0.063691, 1.351002, -0.167134)",
        "(-0.063456, 1.356707, -0.173538)",
        "(-0.063521, 1.361653, -0.180379)",
        "(-0.063606, 1.367854, -0.191633)",
        "(-0.063837, 1.371023, -0.199728)",
        "(-0.063837, 1.371023, -0.199728)",
        "(-0.064562, 1.373401, -0.208007)",
        "(-0.065500, 1.375023, -0.216228)",
        "(-0.067154, 1.375982, -0.228667)",
        "(-0.068449, 1.375660, -0.237005)",
        "(-0.068449, 1.375660, -0.237005)",
        "(-0.069946, 1.374521, -0.244955)",
        "(-0.071847, 1.372600, -0.252612)",
        "(-0.074587, 1.368273, -0.263829)",
        "(-0.076530, 1.364497, -0.270964)",
        "(-0.076530, 1.364497, -0.270964)",
        "(-0.078764, 1.359876, -0.277541)",
        "(-0.081206, 1.354723, -0.283353)",
        "(-0.084596, 1.345470, -0.290502)",
        "(-0.087009, 1.338470, -0.294721)",
        "(-0.087009, 1.338470, -0.294721)",
        "(-0.089701, 1.330764, -0.298406)",
        "(-0.092341, 1.322661, -0.301731)",
        "(-0.095675, 1.309611, -0.305341)",
        "(-0.098175, 1.300436, -0.306830)",
        "(-0.098175, 1.300436, -0.306830)",
        "(-0.100996, 1.290990, -0.307587)",
        "(-0.103795, 1.281293, -0.307919)",
        "(-0.107567, 1.266593, -0.306808)",
        "(-0.110153, 1.256843, -0.304734)",
        "(-0.110153, 1.256843, -0.304734)",
        "(-0.112903, 1.247074, -0.302355)",
        "(-0.115584, 1.237168, -0.299401)",
        "(-0.119609, 1.222523, -0.293942)",
        "(-0.122138, 1.213142, -0.289568)",
        "(-0.122138, 1.213142, -0.289568)",
        "(-0.124355, 1.204077, -0.284666)",
        "(-0.126418, 1.195501, -0.279252)",
        "(-0.129452, 1.183840, -0.269857)",
        "(-0.130988, 1.176901, -0.262731)",
        "(-0.130988, 1.176901, -0.262731)",
        "(-0.132464, 1.170848, -0.255730)",
        "(-0.133468, 1.165606, -0.249236)",
        "(-0.133764, 1.159613, -0.238051)",
        "(-0.133644, 1.157209, -0.228977)",
        "(-0.133644, 1.157209, -0.228977)",
        "(-0.133560, 1.154487, -0.216303)",
        "(-0.131548, 1.154581, -0.205068)",
        "(-0.129796, 1.155849, -0.197006)",
        "(-0.127958, 1.158152, -0.189144)",
        "(-0.127958, 1.158152, -0.189144)",
        "(-0.126988, 1.159690, -0.185600)",
        "(-0.124729, 1.163320, -0.178861)",
        "(-0.121874, 1.167857, -0.172563)",
        "(-0.117187, 1.176193, -0.163184)",
        "(-0.117187, 1.176193, -0.163184)",
        "(-0.114127, 1.182809, -0.156987)",
        "(-0.111083, 1.190150, -0.151508)",
        "(-0.107364, 1.197922, -0.146811)",
        "(-0.105152, 1.201976, -0.144817)",
        "(-0.100968, 1.210399, -0.141140)",
        "(-0.097247, 1.219278, -0.137521)"
    ],
    "leftHandPositions": [
        "(-0.473503, 0.844320, 0.212457)",
        "(-0.473503, 0.844320, 0.212457)",
        "(-0.473046, 0.844290, 0.212321)",
        "(-0.472871, 0.844275, 0.212298)",
        "(-0.472871, 0.844275, 0.212298)",
        "(-0.472749, 0.844254, 0.212311)",
        "(-0.472512, 0.844159, 0.212362)",
        "(-0.472217, 0.844114, 0.212410)",
        "(-0.472051, 0.844111, 0.212519)",
        "(-0.472051, 0.844111, 0.212519)",
        "(-0.471865, 0.844126, 0.212748)",
        "(-0.471693, 0.844194, 0.212908)",
        "(-0.471313, 0.844356, 0.213087)",
        "(-0.471065, 0.844428, 0.213153)",
        "(-0.470810, 0.844512, 0.213217)",
        "(-0.470810, 0.844512, 0.213217)",
        "(-0.470507, 0.844600, 0.213297)",
        "(-0.469258, 0.844799, 0.213067)",
        "(-0.468400, 0.844667, 0.212377)",
        "(-0.468400, 0.844667, 0.212377)",
        "(-0.466910, 0.844692, 0.210942)",
        "(-0.464442, 0.844955, 0.208917)",
        "(-0.459190, 0.845823, 0.204810)",
        "(-0.454524, 0.847522, 0.202399)",
        "(-0.449417, 0.849631, 0.200516)",
        "(-0.449417, 0.849631, 0.200516)",
        "(-0.443833, 0.852281, 0.198841)",
        "(-0.433961, 0.858503, 0.195550)",
        "(-0.426588, 0.864342, 0.193479)",
        "(-0.426588, 0.864342, 0.193479)",
        "(-0.419028, 0.871612, 0.191927)",
        "(-0.411533, 0.879066, 0.190619)",
        "(-0.404011, 0.886645, 0.189987)",
        "(-0.400341, 0.890256, 0.189752)",
        "(-0.392611, 0.898503, 0.189169)",
        "(-0.383929, 0.907369, 0.188079)",
        "(-0.374780, 0.918312, 0.186310)",
        "(-0.360957, 0.934424, 0.184929)",
        "(-0.351570, 0.945302, 0.185123)",
        "(-0.351570, 0.945302, 0.185123)",
        "(-0.342370, 0.956621, 0.186253)",
        "(-0.332890, 0.967978, 0.188390)",
        "(-0.316836, 0.985318, 0.188485)",
        "(-0.306366, 0.997605, 0.189567)",
        "(-0.306366, 0.997605, 0.189567)",
        "(-0.295705, 1.008210, 0.191626)",
        "(-0.284425, 1.017057, 0.195298)",
        "(-0.268499, 1.033271, 0.198946)",
        "(-0.258723, 1.044342, 0.201057)",
        "(-0.258723, 1.044342, 0.201057)",
        "(-0.249146, 1.054550, 0.203332)",
        "(-0.240345, 1.064439, 0.206344)",
        "(-0.229054, 1.079253, 0.210613)",
        "(-0.222863, 1.089199, 0.212190)",
        "(-0.222863, 1.089199, 0.212190)",
        "(-0.217321, 1.098205, 0.213159)",
        "(-0.211777, 1.106648, 0.213588)",
        "(-0.203276, 1.117433, 0.213687)",
        "(-0.197344, 1.123632, 0.214465)",
        "(-0.197344, 1.123632, 0.214465)",
        "(-0.190278, 1.129105, 0.215722)",
        "(-0.182068, 1.133813, 0.217990)",
        "(-0.164875, 1.141113, 0.225834)",
        "(-0.152971, 1.146693, 0.230082)",
        "(-0.152971, 1.146693, 0.230082)",
        "(-0.147112, 1.152571, 0.230752)",
        "(-0.145735, 1.155670, 0.230828)",
        "(-0.136911, 1.167753, 0.231678)",
        "(-0.132946, 1.173866, 0.233135)",
        "(-0.132946, 1.173866, 0.233135)",
        "(-0.130686, 1.179588, 0.233763)",
        "(-0.128461, 1.185064, 0.233654)",
        "(-0.125363, 1.194450, 0.234803)",
        "(-0.122572, 1.202239, 0.235509)",
        "(-0.122572, 1.202239, 0.235509)",
        "(-0.117124, 1.216161, 0.233919)",
        "(-0.117124, 1.216161, 0.233919)",
        "(-0.107797, 1.242018, 0.232920)",
        "(-0.103128, 1.257271, 0.231578)",
        "(-0.103128, 1.257271, 0.231578)",
        "(-0.094705, 1.288732, 0.227803)",
        "(-0.092674, 1.296813, 0.226854)",
        "(-0.089147, 1.312635, 0.225175)",
        "(-0.086682, 1.327321, 0.223730)",
        "(-0.086682, 1.327321, 0.223730)",
        "(-0.085624, 1.339891, 0.222278)",
        "(-0.084043, 1.350707, 0.221577)",
        "(-0.081003, 1.363298, 0.220918)",
        "(-0.080998, 1.368361, 0.220483)",
        "(-0.080998, 1.368361, 0.220483)",
        "(-0.081419, 1.371362, 0.219865)",
        "(-0.081534, 1.372388, 0.218890)",
        "(-0.082532, 1.370987, 0.217738)",
        "(-0.083359, 1.369203, 0.217664)",
        "(-0.083359, 1.369203, 0.217664)",
        "(-0.083831, 1.367479, 0.218196)",
        "(-0.084144, 1.366040, 0.218426)",
        "(-0.084211, 1.365660, 0.217919)",
        "(-0.083540, 1.367156, 0.218385)",
        "(-0.083540, 1.367156, 0.218385)",
        "(-0.082695, 1.369656, 0.218963)",
        "(-0.082285, 1.372544, 0.219167)",
        "(-0.081845, 1.377240, 0.219759)",
        "(-0.081540, 1.380056, 0.219992)",
        "(-0.081540, 1.380056, 0.219992)",
        "(-0.081355, 1.382024, 0.219957)",
        "(-0.081212, 1.383049, 0.219885)",
        "(-0.081057, 1.382733, 0.220015)",
        "(-0.081066, 1.381335, 0.220051)",
        "(-0.081066, 1.381335, 0.220051)",
        "(-0.081112, 1.379156, 0.219655)",
        "(-0.081267, 1.376585, 0.219239)",
        "(-0.081447, 1.372695, 0.218873)",
        "(-0.081732, 1.370392, 0.218634)",
        "(-0.081732, 1.370392, 0.218634)",
        "(-0.082067, 1.368599, 0.218452)",
        "(-0.082283, 1.367507, 0.218272)",
        "(-0.082813, 1.367330, 0.218388)",
        "(-0.083270, 1.367899, 0.218804)",
        "(-0.083270, 1.367899, 0.218804)",
        "(-0.083640, 1.369079, 0.219041)",
        "(-0.084193, 1.370525, 0.219268)",
        "(-0.085134, 1.372694, 0.219485)",
        "(-0.085446, 1.373921, 0.219386)",
        "(-0.085446, 1.373921, 0.219386)",
        "(-0.085794, 1.374624, 0.219029)",
        "(-0.086306, 1.374769, 0.218777)",
        "(-0.087065, 1.374072, 0.218615)",
        "(-0.087065, 1.374072, 0.218615)",
        "(-0.087464, 1.373136, 0.218470)",
        "(-0.087833, 1.371297, 0.218015)",
        "(-0.088362, 1.370031, 0.217891)",
        "(-0.088920, 1.368798, 0.217717)",
        "(-0.089179, 1.368211, 0.217629)",
        "(-0.089179, 1.368211, 0.217629)",
        "(-0.089651, 1.366536, 0.217318)",
        "(-0.090057, 1.365067, 0.216664)",
        "(-0.090395, 1.364020, 0.215944)",
        "(-0.090639, 1.362953, 0.215175)",
        "(-0.090639, 1.362953, 0.215175)",
        "(-0.090766, 1.361737, 0.214388)",
        "(-0.090754, 1.360125, 0.213341)",
        "(-0.090957, 1.356635, 0.210788)",
        "(-0.091261, 1.353922, 0.209748)",
        "(-0.091261, 1.353922, 0.209748)",
        "(-0.091420, 1.350863, 0.209005)",
        "(-0.091601, 1.347197, 0.208032)",
        "(-0.092121, 1.340461, 0.206576)",
        "(-0.092971, 1.335095, 0.205734)",
        "(-0.092971, 1.335095, 0.205734)",
        "(-0.093732, 1.329235, 0.205073)",
        "(-0.094414, 1.322690, 0.204857)",
        "(-0.095473, 1.313045, 0.204465)",
        "(-0.096516, 1.306557, 0.204526)",
        "(-0.096516, 1.306557, 0.204526)",
        "(-0.097622, 1.300462, 0.204462)",
        "(-0.098518, 1.295135, 0.204238)",
        "(-0.099476, 1.289454, 0.203828)",
        "(-0.099911, 1.287610, 0.203899)",
        "(-0.099911, 1.287610, 0.203899)",
        "(-0.100048, 1.287369, 0.204311)",
        "(-0.099923, 1.288358, 0.204486)",
        "(-0.099889, 1.291219, 0.204895)",
        "(-0.099508, 1.293302, 0.205261)",
        "(-0.099508, 1.293302, 0.205261)",
        "(-0.099199, 1.294931, 0.205578)",
        "(-0.099041, 1.295801, 0.205893)",
        "(-0.098619, 1.295438, 0.206092)",
        "(-0.098319, 1.294217, 0.206160)",
        "(-0.098319, 1.294217, 0.206160)",
        "(-0.098263, 1.292463, 0.206345)",
        "(-0.098636, 1.290495, 0.206484)",
        "(-0.099001, 1.287778, 0.206033)",
        "(-0.099292, 1.286291, 0.205661)",
        "(-0.099292, 1.286291, 0.205661)",
        "(-0.099723, 1.285072, 0.205298)",
        "(-0.100097, 1.284252, 0.204923)",
        "(-0.100224, 1.283855, 0.204486)",
        "(-0.100193, 1.283866, 0.204304)",
        "(-0.100193, 1.283866, 0.204304)",
        "(-0.100193, 1.284090, 0.204226)",
        "(-0.100166, 1.284384, 0.204150)",
        "(-0.100011, 1.284801, 0.204131)",
        "(-0.099872, 1.285069, 0.204174)",
        "(-0.099872, 1.285069, 0.204174)",
        "(-0.099755, 1.285266, 0.204205)",
        "(-0.099768, 1.285339, 0.204290)",
        "(-0.099815, 1.285258, 0.204555)",
        "(-0.099907, 1.285099, 0.204671)",
        "(-0.099907, 1.285099, 0.204671)",
        "(-0.100053, 1.284843, 0.204773)",
        "(-0.100307, 1.284268, 0.204860)",
        "(-0.100739, 1.283490, 0.204844)",
        "(-0.100908, 1.283124, 0.204905)",
        "(-0.100908, 1.283124, 0.204905)",
        "(-0.100996, 1.282781, 0.204863)",
        "(-0.101117, 1.282257, 0.204762)",
        "(-0.101366, 1.281935, 0.204563)",
        "(-0.101443, 1.281948, 0.204433)",
        "(-0.101443, 1.281948, 0.204433)",
        "(-0.101550, 1.281992, 0.204297)",
        "(-0.101622, 1.282083, 0.204211)",
        "(-0.101806, 1.282341, 0.204013)",
        "(-0.101974, 1.282522, 0.203927)",
        "(-0.101974, 1.282522, 0.203927)",
        "(-0.102098, 1.282665, 0.203951)",
        "(-0.102235, 1.282733, 0.203993)",
        "(-0.102458, 1.282395, 0.203961)",
        "(-0.102603, 1.281831, 0.203938)",
        "(-0.102603, 1.281831, 0.203938)",
        "(-0.102685, 1.281287, 0.203799)",
        "(-0.102713, 1.280494, 0.203375)",
        "(-0.102562, 1.280121, 0.203046)",
        "(-0.102365, 1.279980, 0.202507)",
        "(-0.102365, 1.279980, 0.202507)",
        "(-0.102057, 1.280285, 0.201737)",
        "(-0.101279, 1.281274, 0.201075)",
        "(-0.099625, 1.284214, 0.200135)",
        "(-0.098410, 1.287067, 0.199332)",
        "(-0.098410, 1.287067, 0.199332)",
        "(-0.096771, 1.290680, 0.198397)",
        "(-0.095027, 1.295053, 0.197607)",
        "(-0.091892, 1.303085, 0.196853)",
        "(-0.089782, 1.308858, 0.196272)",
        "(-0.089782, 1.308858, 0.196272)",
        "(-0.087711, 1.315154, 0.195943)",
        "(-0.084547, 1.325612, 0.196121)",
        "(-0.082435, 1.332926, 0.196115)",
        "(-0.080335, 1.340284, 0.196277)",
        "(-0.080335, 1.340284, 0.196277)",
        "(-0.078407, 1.347611, 0.196821)",
        "(-0.075554, 1.358780, 0.198464)",
        "(-0.073985, 1.366017, 0.199371)",
        "(-0.073985, 1.366017, 0.199371)",
        "(-0.071772, 1.376706, 0.201198)",
        "(-0.071772, 1.376706, 0.201198)",
        "(-0.069992, 1.387010, 0.203800)",
        "(-0.068032, 1.396685, 0.206315)",
        "(-0.067021, 1.402696, 0.208505)",
        "(-0.067021, 1.402696, 0.208505)",
        "(-0.066404, 1.408209, 0.210769)",
        "(-0.065972, 1.413275, 0.213004)",
        "(-0.065273, 1.420023, 0.216512)",
        "(-0.065273, 1.420023, 0.216512)",
        "(-0.064824, 1.423879, 0.219308)",
        "(-0.064591, 1.427191, 0.222568)",
        "(-0.064578, 1.431180, 0.227694)",
        "(-0.064582, 1.433342, 0.231127)",
        "(-0.064582, 1.433342, 0.231127)",
        "(-0.064579, 1.435258, 0.234905)",
        "(-0.064871, 1.436836, 0.239005)",
        "(-0.065430, 1.438701, 0.245426)",
        "(-0.065914, 1.439687, 0.249828)",
        "(-0.065914, 1.439687, 0.249828)",
        "(-0.066401, 1.440470, 0.254482)",
        "(-0.067031, 1.440975, 0.259281)",
        "(-0.067677, 1.441211, 0.264253)",
        "(-0.068270, 1.441183, 0.269156)",
        "(-0.068675, 1.441062, 0.271526)",
        "(-0.069658, 1.440549, 0.276232)",
        "(-0.070608, 1.439899, 0.281021)",
        "(-0.071648, 1.439005, 0.285920)",
        "(-0.073548, 1.437051, 0.292661)",
        "(-0.073548, 1.437051, 0.292661)",
        "(-0.074756, 1.435349, 0.296523)",
        "(-0.075822, 1.433461, 0.300304)",
        "(-0.077114, 1.431400, 0.304200)",
        "(-0.078806, 1.428213, 0.309723)",
        "(-0.078806, 1.428213, 0.309723)",
        "(-0.079672, 1.426076, 0.313120)",
        "(-0.080702, 1.423836, 0.316210)",
        "(-0.081783, 1.421532, 0.318981)",
        "(-0.083284, 1.418061, 0.323077)",
        "(-0.083284, 1.418061, 0.323077)",
        "(-0.084369, 1.415730, 0.325540)",
        "(-0.085459, 1.413357, 0.327641)",
        "(-0.087462, 1.409542, 0.330619)",
        "(-0.088639, 1.406842, 0.332420)",
        "(-0.088639, 1.406842, 0.332420)",
        "(-0.089944, 1.404025, 0.334333)",
        "(-0.091276, 1.401037, 0.336418)",
        "(-0.092574, 1.397770, 0.338291)",
        "(-0.094394, 1.392323, 0.340567)",
        "(-0.094394, 1.392323, 0.340567)",
        "(-0.095710, 1.388360, 0.342136)",
        "(-0.097038, 1.384058, 0.343794)",
        "(-0.098124, 1.379543, 0.345388)",
        "(-0.100150, 1.372119, 0.347273)",
        "(-0.100150, 1.372119, 0.347273)",
        "(-0.101422, 1.366830, 0.348123)",
        "(-0.102479, 1.361336, 0.348715)",
        "(-0.104494, 1.352479, 0.349342)",
        "(-0.105772, 1.346185, 0.349286)",
        "(-0.105772, 1.346185, 0.349286)",
        "(-0.106815, 1.339337, 0.348522)",
        "(-0.107833, 1.332680, 0.347750)",
        "(-0.108920, 1.325766, 0.347020)",
        "(-0.110473, 1.315004, 0.345424)",
        "(-0.110473, 1.315004, 0.345424)",
        "(-0.111501, 1.307742, 0.344124)",
        "(-0.112556, 1.300375, 0.342512)",
        "(-0.114185, 1.289075, 0.339059)",
        "(-0.115353, 1.281512, 0.336896)",
        "(-0.115353, 1.281512, 0.336896)",
        "(-0.116495, 1.273981, 0.335173)",
        "(-0.117673, 1.266322, 0.332550)",
        "(-0.118773, 1.258589, 0.329049)",
        "(-0.120399, 1.247274, 0.324626)",
        "(-0.120399, 1.247274, 0.324626)",
        "(-0.121534, 1.239751, 0.321650)",
        "(-0.122665, 1.232162, 0.317788)",
        "(-0.124622, 1.220658, 0.311604)",
        "(-0.125761, 1.212980, 0.307234)",
        "(-0.125761, 1.212980, 0.307234)",
        "(-0.126707, 1.205343, 0.302435)",
        "(-0.127565, 1.197852, 0.298216)",
        "(-0.129503, 1.187168, 0.292264)",
        "(-0.130559, 1.180423, 0.286770)",
        "(-0.130559, 1.180423, 0.286770)",
        "(-0.131284, 1.174114, 0.281114)",
        "(-0.132053, 1.168483, 0.276179)",
        "(-0.132462, 1.163526, 0.271698)",
        "(-0.132452, 1.157462, 0.263942)",
        "(-0.132575, 1.154346, 0.258082)",
        "(-0.132575, 1.154346, 0.258082)",
        "(-0.132317, 1.151980, 0.252556)",
        "(-0.131160, 1.149798, 0.244422)",
        "(-0.130445, 1.149159, 0.238700)",
        "(-0.130445, 1.149159, 0.238700)",
        "(-0.129420, 1.149083, 0.232878)",
        "(-0.128372, 1.149587, 0.227038)",
        "(-0.126390, 1.151375, 0.218651)",
        "(-0.125046, 1.153148, 0.213095)",
        "(-0.123525, 1.155298, 0.207831)",
        "(-0.123525, 1.155298, 0.207831)",
        "(-0.121944, 1.157824, 0.202934)",
        "(-0.119623, 1.162272, 0.195734)",
        "(-0.117858, 1.165644, 0.191207)",
        "(-0.117858, 1.165644, 0.191207)",
        "(-0.116067, 1.169458, 0.187077)",
        "(-0.114344, 1.173720, 0.183363)",
        "(-0.112479, 1.178308, 0.179823)",
        "(-0.109539, 1.186211, 0.174921)",
        "(-0.109539, 1.186211, 0.174921)",
        "(-0.107591, 1.192051, 0.171852)",
        "(-0.105444, 1.198234, 0.169071)",
        "(-0.103298, 1.204737, 0.166527)",
        "(-0.100101, 1.215096, 0.163305)",
        "(-0.100101, 1.215096, 0.163305)",
        "(-0.097938, 1.222260, 0.161493)",
        "(-0.095496, 1.229763, 0.159877)",
        "(-0.091915, 1.241713, 0.157803)",
        "(-0.089595, 1.250266, 0.156498)",
        "(-0.089595, 1.250266, 0.156498)",
        "(-0.087268, 1.259147, 0.155562)",
        "(-0.084950, 1.268369, 0.154968)",
        "(-0.082405, 1.277921, 0.154565)",
        "(-0.078903, 1.292677, 0.154599)",
        "(-0.078903, 1.292677, 0.154599)",
        "(-0.077061, 1.302638, 0.155285)",
        "(-0.075121, 1.312607, 0.156506)",
        "(-0.072063, 1.327433, 0.159279)",
        "(-0.070444, 1.337034, 0.161873)",
        "(-0.070444, 1.337034, 0.161873)",
        "(-0.069202, 1.346236, 0.164881)",
        "(-0.068171, 1.355036, 0.168476)",
        "(-0.066224, 1.367648, 0.175269)",
        "(-0.065709, 1.375195, 0.180217)",
        "(-0.065709, 1.375195, 0.180217)",
        "(-0.065474, 1.382272, 0.185607)",
        "(-0.065130, 1.388894, 0.191464)",
        "(-0.064329, 1.397922, 0.200992)",
        "(-0.064540, 1.403229, 0.207681)",
        "(-0.064540, 1.403229, 0.207681)",
        "(-0.065076, 1.407884, 0.214642)",
        "(-0.065865, 1.411797, 0.221978)",
        "(-0.066470, 1.416642, 0.233627)",
        "(-0.067634, 1.419041, 0.241538)",
        "(-0.067634, 1.419041, 0.241538)",
        "(-0.069094, 1.420698, 0.249191)",
        "(-0.070457, 1.421766, 0.257049)",
        "(-0.072847, 1.422074, 0.269171)",
        "(-0.074887, 1.421296, 0.277053)",
        "(-0.074887, 1.421296, 0.277053)",
        "(-0.076919, 1.419824, 0.284809)",
        "(-0.079231, 1.417659, 0.292222)",
        "(-0.082707, 1.413101, 0.302581)",
        "(-0.084944, 1.409294, 0.309091)",
        "(-0.084944, 1.409294, 0.309091)",
        "(-0.087460, 1.404760, 0.314908)",
        "(-0.090380, 1.399398, 0.320227)",
        "(-0.094090, 1.390275, 0.327773)",
        "(-0.096565, 1.383437, 0.331962)",
        "(-0.096565, 1.383437, 0.331962)",
        "(-0.099251, 1.376030, 0.335765)",
        "(-0.101520, 1.368292, 0.339025)",
        "(-0.103475, 1.360364, 0.341765)",
        "(-0.106915, 1.348017, 0.345508)",
        "(-0.106915, 1.348017, 0.345508)",
        "(-0.109100, 1.339445, 0.347556)",
        "(-0.111144, 1.330796, 0.349048)",
        "(-0.113427, 1.322129, 0.349974)",
        "(-0.116414, 1.309064, 0.351051)",
        "(-0.116414, 1.309064, 0.351051)",
        "(-0.118246, 1.300202, 0.350793)",
        "(-0.120159, 1.291262, 0.349781)",
        "(-0.123683, 1.277808, 0.347173)",
        "(-0.125492, 1.268751, 0.344769)",
        "(-0.125492, 1.268751, 0.344769)",
        "(-0.126969, 1.259697, 0.341936)",
        "(-0.128675, 1.250698, 0.338360)",
        "(-0.130129, 1.241905, 0.334216)",
        "(-0.131940, 1.229289, 0.327195)",
        "(-0.131940, 1.229289, 0.327195)",
        "(-0.133045, 1.221332, 0.321970)",
        "(-0.134025, 1.213751, 0.316332)",
        "(-0.134822, 1.206690, 0.310083)",
        "(-0.135927, 1.196889, 0.300215)",
        "(-0.135927, 1.196889, 0.300215)",
        "(-0.136499, 1.190963, 0.293559)",
        "(-0.137160, 1.185643, 0.286720)",
        "(-0.137774, 1.178779, 0.275975)",
        "(-0.137895, 1.174966, 0.268336)",
        "(-0.137895, 1.174966, 0.268336)",
        "(-0.137850, 1.171765, 0.260615)",
        "(-0.137631, 1.169227, 0.253083)",
        "(-0.137142, 1.166907, 0.242413)",
        "(-0.136494, 1.166267, 0.235293)",
        "(-0.136494, 1.166267, 0.235293)",
        "(-0.135643, 1.166368, 0.228332)",
        "(-0.134551, 1.167219, 0.221871)",
        "(-0.132564, 1.169976, 0.212959)",
        "(-0.130864, 1.172721, 0.207578)",
        "(-0.130864, 1.172721, 0.207578)",
        "(-0.129025, 1.176320, 0.202152)",
        "(-0.126942, 1.180780, 0.197040)",
        "(-0.123242, 1.188991, 0.190554)",
        "(-0.120396, 1.195512, 0.186551)",
        "(-0.120396, 1.195512, 0.186551)",
        "(-0.117730, 1.202440, 0.182825)",
        "(-0.113253, 1.213997, 0.178112)",
        "(-0.109933, 1.222248, 0.175690)",
        "(-0.106630, 1.230986, 0.173562)",
        "(-0.106630, 1.230986, 0.173562)",
        "(-0.103454, 1.240069, 0.171431)",
        "(-0.100475, 1.249354, 0.169715)",
        "(-0.095904, 1.263348, 0.167891)",
        "(-0.092914, 1.272545, 0.167136)",
        "(-0.092914, 1.272545, 0.167136)",
        "(-0.090280, 1.281498, 0.166637)",
        "(-0.088236, 1.290155, 0.166244)",
        "(-0.085898, 1.298450, 0.166116)",
        "(-0.082621, 1.310256, 0.167057)",
        "(-0.082621, 1.310256, 0.167057)",
        "(-0.080954, 1.317579, 0.168169)",
        "(-0.079602, 1.324477, 0.169311)",
        "(-0.078186, 1.330986, 0.170949)",
        "(-0.075908, 1.340111, 0.174618)",
        "(-0.075908, 1.340111, 0.174618)",
        "(-0.074648, 1.345832, 0.177875)",
        "(-0.073592, 1.351268, 0.181250)",
        "(-0.072774, 1.356364, 0.184956)",
        "(-0.071739, 1.361216, 0.189435)",
        "(-0.071313, 1.363540, 0.191928)",
        "(-0.070619, 1.368056, 0.197190)",
        "(-0.070362, 1.372161, 0.202574)",
        "(-0.070235, 1.377580, 0.211255)",
        "(-0.070230, 1.380745, 0.217930)",
        "(-0.070230, 1.380745, 0.217930)",
        "(-0.070465, 1.383491, 0.224898)",
        "(-0.071133, 1.385676, 0.231642)",
        "(-0.072675, 1.387848, 0.242299)",
        "(-0.073811, 1.388643, 0.249987)",
        "(-0.073811, 1.388643, 0.249987)",
        "(-0.075361, 1.388825, 0.257701)",
        "(-0.077150, 1.388323, 0.265275)",
        "(-0.079855, 1.386399, 0.276525)",
        "(-0.081862, 1.384428, 0.284024)",
        "(-0.084344, 1.381680, 0.291059)",
        "(-0.084344, 1.381680, 0.291059)",
        "(-0.086558, 1.378470, 0.297925)",
        "(-0.090152, 1.372535, 0.307584)",
        "(-0.092736, 1.367851, 0.313393)",
        "(-0.092736, 1.367851, 0.313393)",
        "(-0.095174, 1.362636, 0.318841)",
        "(-0.097734, 1.356899, 0.323719)",
        "(-0.101692, 1.347268, 0.329576)",
        "(-0.104056, 1.340360, 0.332821)",
        "(-0.104056, 1.340360, 0.332821)",
        "(-0.106495, 1.333020, 0.335410)",
        "(-0.108992, 1.325375, 0.337617)",
        "(-0.112718, 1.313205, 0.339127)",
        "(-0.115211, 1.304886, 0.339347)",
        "(-0.115211, 1.304886, 0.339347)",
        "(-0.117534, 1.296405, 0.339373)",
        "(-0.119808, 1.287795, 0.338693)",
        "(-0.123069, 1.274903, 0.336851)",
        "(-0.125618, 1.266287, 0.335093)",
        "(-0.125618, 1.266287, 0.335093)",
        "(-0.128017, 1.257673, 0.332793)",
        "(-0.130059, 1.249193, 0.329956)",
        "(-0.133378, 1.236899, 0.325958)",
        "(-0.135424, 1.229108, 0.323107)",
        "(-0.135424, 1.229108, 0.323107)",
        "(-0.137044, 1.221568, 0.319061)",
        "(-0.138874, 1.214357, 0.314499)",
        "(-0.141498, 1.204409, 0.308297)",
        "(-0.142728, 1.198246, 0.303918)",
        "(-0.142728, 1.198246, 0.303918)",
        "(-0.143818, 1.192305, 0.298650)",
        "(-0.145293, 1.184818, 0.290239)",
        "(-0.145975, 1.180250, 0.284899)",
        "(-0.146487, 1.176262, 0.279189)",
        "(-0.146487, 1.176262, 0.279189)",
        "(-0.146722, 1.172761, 0.272795)",
        "(-0.146788, 1.169955, 0.266489)",
        "(-0.146347, 1.166936, 0.257140)",
        "(-0.145738, 1.165910, 0.250613)",
        "(-0.145738, 1.165910, 0.250613)",
        "(-0.144726, 1.165553, 0.244072)",
        "(-0.143530, 1.165895, 0.237520)",
        "(-0.141011, 1.167646, 0.228388)",
        "(-0.139024, 1.169528, 0.222580)",
        "(-0.139024, 1.169528, 0.222580)",
        "(-0.136972, 1.172009, 0.216659)",
        "(-0.134716, 1.175116, 0.211119)",
        "(-0.130912, 1.181125, 0.203286)",
        "(-0.128090, 1.185915, 0.198263)",
        "(-0.128090, 1.185915, 0.198263)",
        "(-0.125217, 1.191361, 0.193447)",
        "(-0.122141, 1.197392, 0.189129)",
        "(-0.118979, 1.203983, 0.184960)",
        "(-0.113943, 1.214699, 0.179506)",
        "(-0.113943, 1.214699, 0.179506)",
        "(-0.110564, 1.222332, 0.176267)",
        "(-0.107214, 1.230313, 0.173379)",
        "(-0.102215, 1.242804, 0.169729)",
        "(-0.098770, 1.251356, 0.167842)",
        "(-0.098770, 1.251356, 0.167842)",
        "(-0.095560, 1.260008, 0.166169)",
        "(-0.092676, 1.268609, 0.164963)",
        "(-0.088839, 1.281270, 0.163643)",
        "(-0.086442, 1.289603, 0.163302)",
        "(-0.086442, 1.289603, 0.163302)",
        "(-0.084294, 1.297707, 0.163349)",
        "(-0.082487, 1.305560, 0.163569)",
        "(-0.079849, 1.316847, 0.164828)",
        "(-0.078405, 1.324046, 0.166252)",
        "(-0.078405, 1.324046, 0.166252)",
        "(-0.077209, 1.330984, 0.167977)",
        "(-0.076252, 1.337631, 0.170254)",
        "(-0.075225, 1.343989, 0.173060)",
        "(-0.074073, 1.352986, 0.178490)",
        "(-0.074073, 1.352986, 0.178490)",
        "(-0.073745, 1.358501, 0.182737)",
        "(-0.073169, 1.363676, 0.187339)",
        "(-0.072572, 1.368460, 0.192771)",
        "(-0.072295, 1.374932, 0.201921)",
        "(-0.072295, 1.374932, 0.201921)",
        "(-0.072484, 1.378648, 0.208069)",
        "(-0.072882, 1.381931, 0.214664)",
        "(-0.073631, 1.385909, 0.225580)",
        "(-0.074359, 1.387890, 0.233101)",
        "(-0.074359, 1.387890, 0.233101)",
        "(-0.075564, 1.389210, 0.240784)",
        "(-0.076914, 1.389934, 0.248494)",
        "(-0.079421, 1.389943, 0.260457)",
        "(-0.081339, 1.389241, 0.268467)",
        "(-0.081339, 1.389241, 0.268467)",
        "(-0.083328, 1.388020, 0.276350)",
        "(-0.085740, 1.386193, 0.283970)",
        "(-0.089587, 1.382248, 0.295459)",
        "(-0.092203, 1.378843, 0.302833)",
        "(-0.092203, 1.378843, 0.302833)",
        "(-0.095314, 1.374713, 0.309422)",
        "(-0.098577, 1.369942, 0.315565)",
        "(-0.103297, 1.361895, 0.324750)",
        "(-0.106465, 1.355924, 0.329672)",
        "(-0.106465, 1.355924, 0.329672)",
        "(-0.109935, 1.349506, 0.333600)",
        "(-0.113340, 1.342476, 0.337455)",
        "(-0.117893, 1.331981, 0.342323)",
        "(-0.117893, 1.331981, 0.342323)",
        "(-0.120788, 1.324469, 0.344309)",
        "(-0.123946, 1.316638, 0.345867)",
        "(-0.126994, 1.308532, 0.347068)",
        "(-0.130978, 1.296139, 0.347396)",
        "(-0.133425, 1.287839, 0.346764)",
        "(-0.133425, 1.287839, 0.346764)",
        "(-0.135856, 1.279491, 0.345708)",
        "(-0.138023, 1.271184, 0.344262)",
        "(-0.140720, 1.258947, 0.341063)",
        "(-0.142242, 1.250915, 0.338381)",
        "(-0.142242, 1.250915, 0.338381)",
        "(-0.143581, 1.243071, 0.335416)",
        "(-0.144665, 1.235440, 0.331983)",
        "(-0.146266, 1.224452, 0.325343)",
        "(-0.147081, 1.217524, 0.320672)",
        "(-0.147081, 1.217524, 0.320672)",
        "(-0.147590, 1.211060, 0.316227)",
        "(-0.147945, 1.205016, 0.311218)",
        "(-0.148210, 1.199394, 0.305488)",
        "(-0.148487, 1.191922, 0.296031)",
        "(-0.148487, 1.191922, 0.296031)",
        "(-0.148257, 1.187612, 0.289500)",
        "(-0.147660, 1.183913, 0.283085)",
        "(-0.147110, 1.180850, 0.276434)",
        "(-0.145829, 1.177403, 0.266047)",
        "(-0.145829, 1.177403, 0.266047)",
        "(-0.144577, 1.175905, 0.259181)",
        "(-0.142990, 1.175110, 0.252560)",
        "(-0.140288, 1.175389, 0.242730)",
        "(-0.138196, 1.176614, 0.236324)",
        "(-0.138196, 1.176614, 0.236324)",
        "(-0.135713, 1.178562, 0.230127)",
        "(-0.133050, 1.181469, 0.223906)",
        "(-0.128954, 1.187189, 0.215188)",
        "(-0.126115, 1.191856, 0.209601)",
        "(-0.126115, 1.191856, 0.209601)",
        "(-0.123151, 1.197167, 0.204434)",
        "(-0.120101, 1.203090, 0.199682)",
        "(-0.115584, 1.212954, 0.193396)",
        "(-0.112684, 1.219986, 0.189369)",
        "(-0.112684, 1.219986, 0.189369)",
        "(-0.109624, 1.227454, 0.185955)",
        "(-0.106623, 1.235205, 0.183087)",
        "(-0.102623, 1.247359, 0.179382)",
        "(-0.100056, 1.255545, 0.177165)",
        "(-0.100056, 1.255545, 0.177165)",
        "(-0.097540, 1.263826, 0.175457)",
        "(-0.095247, 1.272169, 0.174049)",
        "(-0.092111, 1.284634, 0.172622)",
        "(-0.090393, 1.292710, 0.171930)",
        "(-0.090393, 1.292710, 0.171930)",
        "(-0.088710, 1.300582, 0.171630)",
        "(-0.087121, 1.308254, 0.171860)",
        "(-0.085232, 1.319229, 0.172972)",
        "(-0.084257, 1.326222, 0.174366)",
        "(-0.084257, 1.326222, 0.174366)",
        "(-0.083333, 1.332939, 0.176342)",
        "(-0.082383, 1.339379, 0.178882)",
        "(-0.081463, 1.348439, 0.183586)",
        "(-0.081175, 1.354019, 0.187382)",
        "(-0.081175, 1.354019, 0.187382)",
        "(-0.080934, 1.359274, 0.191825)",
        "(-0.080754, 1.364048, 0.196782)",
        "(-0.080924, 1.370258, 0.204834)",
        "(-0.081378, 1.373718, 0.210622)",
        "(-0.081378, 1.373718, 0.210622)",
        "(-0.082053, 1.376698, 0.216747)",
        "(-0.082595, 1.379199, 0.223187)",
        "(-0.084127, 1.381938, 0.233507)",
        "(-0.085326, 1.382994, 0.240587)",
        "(-0.085326, 1.382994, 0.240587)",
        "(-0.086634, 1.383462, 0.247939)",
        "(-0.088116, 1.383403, 0.255270)",
        "(-0.090745, 1.382026, 0.266117)",
        "(-0.092308, 1.380540, 0.274030)",
        "(-0.092308, 1.380540, 0.274030)",
        "(-0.094201, 1.378514, 0.281668)",
        "(-0.096259, 1.375926, 0.288608)",
        "(-0.099353, 1.370981, 0.298718)",
        "(-0.101443, 1.367006, 0.305465)",
        "(-0.101443, 1.367006, 0.305465)",
        "(-0.103861, 1.362412, 0.311475)",
        "(-0.106347, 1.357233, 0.316768)",
        "(-0.109686, 1.348695, 0.324146)",
        "(-0.112010, 1.342572, 0.328275)",
        "(-0.112010, 1.342572, 0.328275)",
        "(-0.114494, 1.336075, 0.331548)",
        "(-0.116772, 1.329255, 0.334443)",
        "(-0.119865, 1.318676, 0.337963)",
        "(-0.121967, 1.311529, 0.339392)",
        "(-0.121967, 1.311529, 0.339392)",
        "(-0.124191, 1.304244, 0.340440)",
        "(-0.126213, 1.296825, 0.341247)",
        "(-0.129037, 1.285395, 0.341046)",
        "(-0.131103, 1.277677, 0.340542)",
        "(-0.131103, 1.277677, 0.340542)",
        "(-0.133129, 1.269832, 0.339405)",
        "(-0.134894, 1.261924, 0.337637)",
        "(-0.137256, 1.250117, 0.334619)",
        "(-0.138860, 1.242458, 0.332279)",
        "(-0.138860, 1.242458, 0.332279)",
        "(-0.140104, 1.235013, 0.329179)",
        "(-0.141160, 1.227825, 0.325443)",
        "(-0.142683, 1.217661, 0.319862)",
        "(-0.142683, 1.217661, 0.319862)",
        "(-0.143557, 1.211356, 0.315986)",
        "(-0.144300, 1.205518, 0.311454)",
        "(-0.144868, 1.200155, 0.306431)",
        "(-0.145419, 1.193227, 0.298446)",
        "(-0.145347, 1.189343, 0.292967)",
        "(-0.145347, 1.189343, 0.292967)",
        "(-0.145084, 1.186102, 0.287235)",
        "(-0.144589, 1.183457, 0.281109)",
        "(-0.143487, 1.180736, 0.271971)",
        "(-0.142536, 1.179549, 0.265699)",
        "(-0.142536, 1.179549, 0.265699)",
        "(-0.141456, 1.178982, 0.259037)",
        "(-0.140102, 1.178818, 0.252419)",
        "(-0.138621, 1.179244, 0.245911)",
        "(-0.136156, 1.180927, 0.236207)",
        "(-0.136156, 1.180927, 0.236207)",
        "(-0.134385, 1.182719, 0.229710)",
        "(-0.132276, 1.185053, 0.223300)",
        "(-0.128964, 1.189791, 0.214021)",
        "(-0.126500, 1.193780, 0.208182)",
        "(-0.126500, 1.193780, 0.208182)",
        "(-0.123986, 1.198379, 0.202661)",
        "(-0.121447, 1.203510, 0.197473)",
        "(-0.117464, 1.212186, 0.190408)",
        "(-0.114850, 1.218590, 0.186449)",
        "(-0.114850, 1.218590, 0.186449)",
        "(-0.112405, 1.225454, 0.182933)",
        "(-0.109742, 1.232626, 0.179623)",
        "(-0.105864, 1.243940, 0.175377)",
        "(-0.103415, 1.251807, 0.173063)",
        "(-0.103415, 1.251807, 0.173063)",
        "(-0.100980, 1.259854, 0.171237)",
        "(-0.098600, 1.267934, 0.169943)",
        "(-0.095371, 1.279940, 0.168535)",
        "(-0.093335, 1.288131, 0.168080)",
        "(-0.093335, 1.288131, 0.168080)",
        "(-0.091466, 1.295710, 0.167949)",
        "(-0.089645, 1.303155, 0.168016)",
        "(-0.088108, 1.310545, 0.168630)",
        "(-0.085735, 1.321602, 0.170498)",
        "(-0.085735, 1.321602, 0.170498)",
        "(-0.084626, 1.328825, 0.171986)",
        "(-0.083686, 1.335832, 0.173852)",
        "(-0.082298, 1.345865, 0.177540)",
        "(-0.081700, 1.352208, 0.180629)",
        "(-0.081700, 1.352208, 0.180629)",
        "(-0.081202, 1.358131, 0.184204)",
        "(-0.080994, 1.363587, 0.188145)",
        "(-0.080834, 1.370773, 0.195067)",
        "(-0.081083, 1.374931, 0.200213)",
        "(-0.081083, 1.374931, 0.200213)",
        "(-0.081379, 1.378538, 0.205743)",
        "(-0.081885, 1.381619, 0.211776)",
        "(-0.083186, 1.385144, 0.221354)",
        "(-0.084263, 1.386791, 0.228266)",
        "(-0.084263, 1.386791, 0.228266)",
        "(-0.085503, 1.387784, 0.235651)",
        "(-0.086846, 1.388069, 0.243072)",
        "(-0.088452, 1.387679, 0.250583)",
        "(-0.091166, 1.385995, 0.262235)",
        "(-0.091166, 1.385995, 0.262235)",
        "(-0.092717, 1.384217, 0.270260)",
        "(-0.094569, 1.381804, 0.278190)",
        "(-0.096634, 1.378746, 0.285835)",
        "(-0.099513, 1.373123, 0.297353)",
        "(-0.099513, 1.373123, 0.297353)",
        "(-0.101687, 1.368735, 0.304614)",
        "(-0.104114, 1.363695, 0.310960)",
        "(-0.107551, 1.355303, 0.319708)",
        "(-0.109826, 1.349225, 0.325131)",
        "(-0.109826, 1.349225, 0.325131)",
        "(-0.114863, 1.335813, 0.333659)",
        "(-0.114863, 1.335813, 0.333659)",
        "(-0.118617, 1.325014, 0.338204)",
        "(-0.121241, 1.317556, 0.340726)",
        "(-0.121241, 1.317556, 0.340726)",
        "(-0.123984, 1.309898, 0.342814)",
        "(-0.126529, 1.302090, 0.344123)",
        "(-0.130455, 1.290118, 0.344874)",
        "(-0.133146, 1.281896, 0.344825)",
        "(-0.133146, 1.281896, 0.344825)",
        "(-0.135834, 1.273476, 0.344278)",
        "(-0.138163, 1.264888, 0.342977)",
        "(-0.141669, 1.251923, 0.339939)",
        "(-0.143908, 1.243297, 0.337772)",
        "(-0.143908, 1.243297, 0.337772)",
        "(-0.146015, 1.234736, 0.334763)",
        "(-0.147983, 1.226312, 0.330747)",
        "(-0.150602, 1.214169, 0.323876)",
        "(-0.152094, 1.206469, 0.319040)",
        "(-0.152094, 1.206469, 0.319040)",
        "(-0.153408, 1.199215, 0.313214)",
        "(-0.154563, 1.192499, 0.307022)",
        "(-0.155680, 1.183689, 0.297678)",
        "(-0.155955, 1.178673, 0.290692)",
        "(-0.155955, 1.178673, 0.290692)",
        "(-0.156069, 1.174418, 0.282914)",
        "(-0.155853, 1.171037, 0.275088)",
        "(-0.155038, 1.168609, 0.267742)",
        "(-0.153096, 1.166887, 0.256594)",
        "(-0.153096, 1.166887, 0.256594)",
        "(-0.151420, 1.167002, 0.248578)",
        "(-0.149254, 1.168189, 0.241006)",
        "(-0.145199, 1.171798, 0.230389)",
        "(-0.142285, 1.175338, 0.223521)",
        "(-0.142285, 1.175338, 0.223521)",
        "(-0.139142, 1.179708, 0.216548)",
        "(-0.135914, 1.185083, 0.209477)",
        "(-0.130824, 1.193825, 0.200649)",
        "(-0.127440, 1.200283, 0.195112)",
        "(-0.127440, 1.200283, 0.195112)",
        "(-0.123979, 1.207190, 0.189829)",
        "(-0.120560, 1.214525, 0.184866)",
        "(-0.115426, 1.226122, 0.178789)",
        "(-0.112299, 1.234132, 0.175261)",
        "(-0.112299, 1.234132, 0.175261)",
        "(-0.109242, 1.242243, 0.172000)",
        "(-0.106168, 1.250408, 0.169310)",
        "(-0.102058, 1.262746, 0.166252)",
        "(-0.099382, 1.270904, 0.164647)",
        "(-0.099382, 1.270904, 0.164647)",
        "(-0.096974, 1.278987, 0.163474)",
        "(-0.094929, 1.286922, 0.162707)",
        "(-0.091902, 1.298542, 0.162118)",
        "(-0.089873, 1.306215, 0.162412)",
        "(-0.089873, 1.306215, 0.162412)",
        "(-0.088272, 1.313745, 0.163279)",
        "(-0.086889, 1.321078, 0.164466)",
        "(-0.085141, 1.331624, 0.167099)",
        "(-0.083879, 1.338380, 0.169686)",
        "(-0.083879, 1.338380, 0.169686)",
        "(-0.082918, 1.344840, 0.172952)",
        "(-0.082385, 1.350882, 0.176550)",
        "(-0.081632, 1.359149, 0.182987)",
        "(-0.081191, 1.364107, 0.188229)",
        "(-0.081191, 1.364107, 0.188229)",
        "(-0.080940, 1.368576, 0.193968)",
        "(-0.081066, 1.372465, 0.200161)",
        "(-0.081739, 1.377124, 0.209935)",
        "(-0.082199, 1.379617, 0.216963)",
        "(-0.082199, 1.379617, 0.216963)",
        "(-0.082915, 1.381593, 0.224509)",
        "(-0.084120, 1.382737, 0.232336)",
        "(-0.085982, 1.383373, 0.244247)",
        "(-0.087504, 1.383082, 0.252459)",
        "(-0.087504, 1.383082, 0.252459)",
        "(-0.089253, 1.382155, 0.260557)",
        "(-0.091011, 1.380589, 0.268701)",
        "(-0.094006, 1.377158, 0.280712)",
        "(-0.096373, 1.374069, 0.288077)",
        "(-0.096373, 1.374069, 0.288077)",
        "(-0.098648, 1.370506, 0.295319)",
        "(-0.100912, 1.366373, 0.302316)",
        "(-0.104999, 1.358820, 0.310999)",
        "(-0.108024, 1.353046, 0.316206)",
        "(-0.108024, 1.353046, 0.316206)",
        "(-0.110774, 1.346574, 0.320818)",
        "(-0.113568, 1.339609, 0.324955)",
        "(-0.118495, 1.328016, 0.329276)",
        "(-0.121715, 1.319676, 0.331234)",
        "(-0.121715, 1.319676, 0.331234)",
        "(-0.124766, 1.311034, 0.332947)",
        "(-0.129384, 1.297304, 0.334160)",
        "(-0.129384, 1.297304, 0.334160)",
        "(-0.135572, 1.278198, 0.333169)",
        "(-0.135572, 1.278198, 0.333169)",
        "(-0.138327, 1.268453, 0.331875)",
        "(-0.140782, 1.258666, 0.329631)",
        "(-0.144465, 1.244184, 0.325603)",
        "(-0.144465, 1.244184, 0.325603)",
        "(-0.148539, 1.225338, 0.318368)",
        "(-0.148539, 1.225338, 0.318368)",
        "(-0.149917, 1.216714, 0.314491)",
        "(-0.152198, 1.205124, 0.307582)",
        "(-0.153401, 1.198262, 0.301903)",
        "(-0.153401, 1.198262, 0.301903)",
        "(-0.154331, 1.192136, 0.295975)",
        "(-0.155051, 1.186711, 0.290211)",
        "(-0.155454, 1.179825, 0.281340)",
        "(-0.155454, 1.179825, 0.281340)",
        "(-0.155553, 1.176185, 0.274418)",
        "(-0.155351, 1.173076, 0.267133)",
        "(-0.154975, 1.170761, 0.260574)",
        "(-0.153492, 1.168684, 0.250370)",
        "(-0.152011, 1.168329, 0.243370)",
        "(-0.152011, 1.168329, 0.243370)",
        "(-0.150265, 1.168939, 0.236693)",
        "(-0.147962, 1.170503, 0.230356)",
        "(-0.143777, 1.174758, 0.221021)",
        "(-0.140700, 1.178755, 0.214786)",
        "(-0.140700, 1.178755, 0.214786)",
        "(-0.137375, 1.183681, 0.208718)",
        "(-0.133759, 1.189378, 0.203033)",
        "(-0.128491, 1.199251, 0.194958)",
        "(-0.124995, 1.206461, 0.189941)",
        "(-0.124995, 1.206461, 0.189941)",
        "(-0.121377, 1.214110, 0.185374)",
        "(-0.117737, 1.222185, 0.181474)",
        "(-0.112720, 1.234984, 0.176527)",
        "(-0.109552, 1.243775, 0.173600)",
        "(-0.109552, 1.243775, 0.173600)",
        "(-0.106331, 1.252725, 0.171208)",
        "(-0.103408, 1.261729, 0.169418)",
        "(-0.099499, 1.275146, 0.167602)",
        "(-0.097130, 1.283882, 0.167107)",
        "(-0.097130, 1.283882, 0.167107)",
        "(-0.094912, 1.292439, 0.167153)",
        "(-0.092994, 1.300702, 0.167606)",
        "(-0.090638, 1.312531, 0.168959)",
        "(-0.089443, 1.319995, 0.170535)",
        "(-0.089443, 1.319995, 0.170535)",
        "(-0.088567, 1.327071, 0.172808)",
        "(-0.087698, 1.333722, 0.175613)",
        "(-0.086870, 1.342726, 0.180618)",
        "(-0.086659, 1.348110, 0.184656)",
        "(-0.086659, 1.348110, 0.184656)",
        "(-0.086591, 1.353044, 0.189492)",
        "(-0.086502, 1.357421, 0.194915)",
        "(-0.086989, 1.362868, 0.203684)",
        "(-0.087680, 1.365821, 0.209742)",
        "(-0.087680, 1.365821, 0.209742)",
        "(-0.088420, 1.368234, 0.216053)",
        "(-0.089328, 1.370205, 0.223105)",
        "(-0.091156, 1.372014, 0.234165)",
        "(-0.092652, 1.372435, 0.241481)",
        "(-0.092652, 1.372435, 0.241481)",
        "(-0.094434, 1.372228, 0.249080)",
        "(-0.096395, 1.371397, 0.256803)",
        "(-0.099536, 1.368841, 0.268545)",
        "(-0.099536, 1.368841, 0.268545)",
        "(-0.101924, 1.366334, 0.276089)",
        "(-0.104532, 1.362990, 0.283159)",
        "(-0.107335, 1.359071, 0.290126)",
        "(-0.111528, 1.351655, 0.300011)",
        "(-0.114563, 1.345917, 0.305617)",
        "(-0.114563, 1.345917, 0.305617)",
        "(-0.117923, 1.339510, 0.310644)",
        "(-0.121463, 1.332425, 0.315511)",
        "(-0.126247, 1.320511, 0.321836)",
        "(-0.129669, 1.311750, 0.324866)",
        "(-0.129669, 1.311750, 0.324866)",
        "(-0.133472, 1.302385, 0.327292)",
        "(-0.136980, 1.292490, 0.329304)",
        "(-0.141569, 1.276811, 0.330654)",
        "(-0.144997, 1.265982, 0.330459)",
        "(-0.144997, 1.265982, 0.330459)",
        "(-0.148210, 1.254953, 0.329306)",
        "(-0.150995, 1.243792, 0.327493)",
        "(-0.155469, 1.226868, 0.324561)",
        "(-0.158084, 1.216316, 0.321844)",
        "(-0.158084, 1.216316, 0.321844)",
        "(-0.160296, 1.206228, 0.318079)",
        "(-0.162655, 1.196698, 0.314620)",
        "(-0.166276, 1.184013, 0.309668)",
        "(-0.168046, 1.176260, 0.305319)",
        "(-0.168046, 1.176260, 0.305319)",
        "(-0.169667, 1.169289, 0.300306)",
        "(-0.171750, 1.160581, 0.292842)",
        "(-0.172661, 1.155847, 0.287839)",
        "(-0.173009, 1.151912, 0.281943)",
        "(-0.173009, 1.151912, 0.281943)",
        "(-0.172979, 1.148836, 0.275396)",
        "(-0.172585, 1.146693, 0.269255)",
        "(-0.170884, 1.145284, 0.259401)",
        "(-0.169259, 1.145581, 0.252170)",
        "(-0.169259, 1.145581, 0.252170)",
        "(-0.167096, 1.147016, 0.245197)",
        "(-0.164404, 1.149543, 0.238162)",
        "(-0.159604, 1.155337, 0.227643)",
        "(-0.156091, 1.160465, 0.220828)",
        "(-0.156091, 1.160465, 0.220828)",
        "(-0.152359, 1.166519, 0.214198)",
        "(-0.148275, 1.173392, 0.207906)",
        "(-0.142124, 1.185289, 0.199017)",
        "(-0.137930, 1.194020, 0.193534)",
        "(-0.137930, 1.194020, 0.193534)",
        "(-0.133601, 1.203323, 0.188430)",
        "(-0.129321, 1.213131, 0.184117)",
        "(-0.123242, 1.228622, 0.178760)",
        "(-0.119562, 1.239228, 0.175947)",
        "(-0.119562, 1.239228, 0.175947)",
        "(-0.115987, 1.249887, 0.173610)",
        "(-0.112549, 1.260411, 0.171943)",
        "(-0.108102, 1.275620, 0.170582)",
        "(-0.105691, 1.285288, 0.170045)",
        "(-0.105691, 1.285288, 0.170045)",
        "(-0.103788, 1.294417, 0.169986)",
        "(-0.101690, 1.303160, 0.170451)",
        "(-0.098817, 1.315459, 0.172244)",
        "(-0.097311, 1.323139, 0.173800)",
        "(-0.097311, 1.323139, 0.173800)",
        "(-0.096078, 1.330386, 0.175643)",
        "(-0.094981, 1.337198, 0.178015)",
        "(-0.093344, 1.346773, 0.183098)",
        "(-0.092695, 1.352603, 0.187066)",
        "(-0.092695, 1.352603, 0.187066)",
        "(-0.092331, 1.357910, 0.191260)",
        "(-0.092165, 1.362717, 0.195771)",
        "(-0.092009, 1.368983, 0.203969)",
        "(-0.092165, 1.372497, 0.210040)",
        "(-0.092165, 1.372497, 0.210040)",
        "(-0.092486, 1.375436, 0.216435)",
        "(-0.093061, 1.377873, 0.223029)",
        "(-0.094276, 1.380315, 0.233410)",
        "(-0.095050, 1.381265, 0.240828)",
        "(-0.095050, 1.381265, 0.240828)",
        "(-0.096327, 1.381538, 0.248277)",
        "(-0.097916, 1.381071, 0.255506)",
        "(-0.100400, 1.378963, 0.266556)",
        "(-0.102222, 1.376710, 0.274046)",
        "(-0.102222, 1.376710, 0.274046)",
        "(-0.104343, 1.373701, 0.281011)",
        "(-0.106587, 1.369921, 0.287625)",
        "(-0.110137, 1.362885, 0.297383)",
        "(-0.112703, 1.357312, 0.303157)",
        "(-0.112703, 1.357312, 0.303157)",
        "(-0.115530, 1.351007, 0.308184)",
        "(-0.118344, 1.344023, 0.312806)",
        "(-0.122437, 1.332573, 0.319136)",
        "(-0.125455, 1.324319, 0.322628)",
        "(-0.125455, 1.324319, 0.322628)",
        "(-0.128706, 1.315272, 0.325745)",
        "(-0.131405, 1.306374, 0.328039)",
        "(-0.135398, 1.292409, 0.329519)",
        "(-0.138189, 1.282572, 0.329676)",
        "(-0.138189, 1.282572, 0.329676)",
        "(-0.140460, 1.272568, 0.329714)",
        "(-0.142556, 1.262526, 0.328978)",
        "(-0.145930, 1.247505, 0.325806)",
        "(-0.147808, 1.237710, 0.323427)",
        "(-0.147808, 1.237710, 0.323427)",
        "(-0.149377, 1.228218, 0.320600)",
        "(-0.150784, 1.219096, 0.316772)",
        "(-0.153032, 1.206420, 0.309660)",
        "(-0.154263, 1.198673, 0.304780)",
        "(-0.154263, 1.198673, 0.304780)",
        "(-0.155375, 1.191533, 0.299387)",
        "(-0.156290, 1.184997, 0.293523)",
        "(-0.157252, 1.176455, 0.283927)",
        "(-0.157740, 1.171628, 0.277393)",
        "(-0.157740, 1.171628, 0.277393)",
        "(-0.157692, 1.167413, 0.270708)",
        "(-0.157298, 1.163856, 0.263727)",
        "(-0.156559, 1.159964, 0.252330)",
        "(-0.155787, 1.158303, 0.244777)",
        "(-0.155787, 1.158303, 0.244777)",
        "(-0.153772, 1.157381, 0.234206)",
        "(-0.153772, 1.157381, 0.234206)",
        "(-0.150550, 1.158631, 0.219848)",
        "(-0.148680, 1.160554, 0.213064)",
        "(-0.148680, 1.160554, 0.213064)",
        "(-0.146466, 1.163194, 0.206914)",
        "(-0.144207, 1.166559, 0.201146)",
        "(-0.140630, 1.172804, 0.193228)",
        "(-0.138165, 1.177685, 0.188504)",
        "(-0.138165, 1.177685, 0.188504)",
        "(-0.135686, 1.183097, 0.184141)",
        "(-0.133063, 1.188931, 0.180222)",
        "(-0.128938, 1.198451, 0.175343)",
        "(-0.126231, 1.205395, 0.172632)",
        "(-0.126231, 1.205395, 0.172632)",
        "(-0.123416, 1.212643, 0.170078)",
        "(-0.120666, 1.220385, 0.167812)",
        "(-0.116542, 1.232586, 0.165441)",
        "(-0.113820, 1.241061, 0.164282)",
        "(-0.113820, 1.241061, 0.164282)",
        "(-0.111296, 1.249737, 0.163304)",
        "(-0.108874, 1.258555, 0.162730)",
        "(-0.106419, 1.267478, 0.162828)",
        "(-0.102517, 1.280979, 0.164120)",
        "(-0.102517, 1.280979, 0.164120)",
        "(-0.100349, 1.289909, 0.165141)",
        "(-0.098637, 1.298658, 0.166553)",
        "(-0.096107, 1.311324, 0.169789)",
        "(-0.094633, 1.319345, 0.172883)",
        "(-0.094633, 1.319345, 0.172883)",
        "(-0.093545, 1.326893, 0.176391)",
        "(-0.092692, 1.334022, 0.180453)",
        "(-0.091650, 1.343583, 0.187439)",
        "(-0.091138, 1.349176, 0.192962)",
        "(-0.091138, 1.349176, 0.192962)",
        "(-0.090956, 1.354058, 0.198923)",
        "(-0.091016, 1.358201, 0.205236)",
        "(-0.091473, 1.363119, 0.215129)",
        "(-0.092016, 1.365584, 0.222137)",
        "(-0.092016, 1.365584, 0.222137)",
        "(-0.092871, 1.367286, 0.229601)",
        "(-0.093937, 1.368225, 0.237071)",
        "(-0.095842, 1.368325, 0.248438)",
        "(-0.097318, 1.367528, 0.256069)",
        "(-0.097318, 1.367528, 0.256069)",
        "(-0.098968, 1.366036, 0.263815)",
        "(-0.100798, 1.363760, 0.271674)",
        "(-0.103921, 1.359311, 0.282024)",
        "(-0.106048, 1.355434, 0.288706)",
        "(-0.106048, 1.355434, 0.288706)",
        "(-0.108274, 1.350824, 0.295373)",
        "(-0.110779, 1.345517, 0.301571)",
        "(-0.114736, 1.336300, 0.309549)",
        "(-0.117301, 1.329478, 0.314710)",
        "(-0.117301, 1.329478, 0.314710)",
        "(-0.120126, 1.322105, 0.319393)",
        "(-0.123144, 1.314325, 0.323299)",
        "(-0.127360, 1.302054, 0.328077)",
        "(-0.129901, 1.293654, 0.330839)",
        "(-0.129901, 1.293654, 0.330839)",
        "(-0.132311, 1.285122, 0.332869)",
        "(-0.134896, 1.276477, 0.333914)",
        "(-0.138335, 1.263462, 0.334215)",
        "(-0.140228, 1.254979, 0.333855)",
        "(-0.140228, 1.254979, 0.333855)",
        "(-0.142168, 1.246697, 0.332897)",
        "(-0.144294, 1.238556, 0.331148)",
        "(-0.147419, 1.226477, 0.327480)",
        "(-0.149171, 1.218624, 0.324270)",
        "(-0.149171, 1.218624, 0.324270)",
        "(-0.150786, 1.211046, 0.320701)",
        "(-0.152382, 1.203827, 0.316726)",
        "(-0.154590, 1.193873, 0.309799)",
        "(-0.154590, 1.193873, 0.309799)",
        "(-0.155830, 1.187894, 0.304392)",
        "(-0.156700, 1.182502, 0.298805)",
        "(-0.157259, 1.177780, 0.293108)",
        "(-0.157601, 1.172128, 0.283968)",
        "(-0.157389, 1.169349, 0.277514)",
        "(-0.157389, 1.169349, 0.277514)",
        "(-0.156768, 1.167419, 0.270841)",
        "(-0.155819, 1.166405, 0.264004)",
        "(-0.153886, 1.166563, 0.253648)",
        "(-0.152061, 1.167723, 0.247219)",
        "(-0.152061, 1.167723, 0.247219)",
        "(-0.150008, 1.169909, 0.240587)",
        "(-0.147689, 1.173056, 0.233659)",
        "(-0.143849, 1.179479, 0.223862)",
        "(-0.140988, 1.184852, 0.217683)",
        "(-0.140988, 1.184852, 0.217683)",
        "(-0.138227, 1.190850, 0.211621)",
        "(-0.135594, 1.197416, 0.205947)",
        "(-0.131259, 1.207948, 0.198289)",
        "(-0.128469, 1.215398, 0.193910)",
        "(-0.128469, 1.215398, 0.193910)",
        "(-0.125931, 1.223168, 0.189844)",
        "(-0.123485, 1.231127, 0.186068)",
        "(-0.119753, 1.243349, 0.181436)",
        "(-0.117432, 1.251644, 0.179261)",
        "(-0.117432, 1.251644, 0.179261)",
        "(-0.115187, 1.259918, 0.177393)",
        "(-0.113301, 1.268114, 0.175743)",
        "(-0.110712, 1.280005, 0.174495)",
        "(-0.108746, 1.287675, 0.174541)",
        "(-0.108746, 1.287675, 0.174541)",
        "(-0.107239, 1.295167, 0.175368)",
        "(-0.105897, 1.302317, 0.176722)",
        "(-0.104454, 1.312248, 0.179789)",
        "(-0.103575, 1.318328, 0.182685)",
        "(-0.103575, 1.318328, 0.182685)",
        "(-0.102985, 1.323873, 0.186406)",
        "(-0.102665, 1.328904, 0.190525)",
        "(-0.102439, 1.335406, 0.197469)",
        "(-0.102421, 1.339122, 0.202624)",
        "(-0.102421, 1.339122, 0.202624)",
        "(-0.102553, 1.342341, 0.208309)",
        "(-0.103032, 1.345026, 0.214232)",
        "(-0.104139, 1.347940, 0.223648)",
        "(-0.105129, 1.349145, 0.229966)",
        "(-0.105129, 1.349145, 0.229966)",
        "(-0.106205, 1.349836, 0.236501)",
        "(-0.107404, 1.350026, 0.243241)",
        "(-0.109324, 1.349327, 0.253701)",
        "(-0.110794, 1.348241, 0.260706)",
        "(-0.110794, 1.348241, 0.260706)",
        "(-0.112456, 1.346609, 0.267603)",
        "(-0.114177, 1.344444, 0.274485)",
        "(-0.116728, 1.340211, 0.284544)",
        "(-0.118686, 1.336773, 0.290663)",
        "(-0.118686, 1.336773, 0.290663)",
        "(-0.120777, 1.332783, 0.296610)",
        "(-0.122970, 1.328145, 0.302443)",
        "(-0.126432, 1.320340, 0.309927)",
        "(-0.128883, 1.314438, 0.314067)",
        "(-0.128883, 1.314438, 0.314067)",
        "(-0.131191, 1.308081, 0.318077)",
        "(-0.133275, 1.301333, 0.321648)",
        "(-0.136795, 1.290484, 0.325410)",
        "(-0.139220, 1.282758, 0.327169)",
        "(-0.139220, 1.282758, 0.327169)",
        "(-0.141276, 1.274830, 0.328457)",
        "(-0.143057, 1.266765, 0.329154)",
        "(-0.146043, 1.254532, 0.329557)",
        "(-0.146043, 1.254532, 0.329557)",
        "(-0.148015, 1.246286, 0.328871)",
        "(-0.149771, 1.238044, 0.327160)",
        "(-0.151535, 1.230042, 0.324918)",
        "(-0.153963, 1.218793, 0.321267)",
        "(-0.155114, 1.211809, 0.317838)",
        "(-0.155114, 1.211809, 0.317838)",
        "(-0.156022, 1.205280, 0.313588)",
        "(-0.156667, 1.199245, 0.308949)",
        "(-0.157314, 1.191238, 0.301356)",
        "(-0.157329, 1.186517, 0.295956)",
        "(-0.157329, 1.186517, 0.295956)",
        "(-0.157102, 1.182326, 0.290182)",
        "(-0.156795, 1.178660, 0.283889)",
        "(-0.156020, 1.174141, 0.274062)",
        "(-0.155369, 1.171801, 0.267478)",
        "(-0.155369, 1.171801, 0.267478)",
        "(-0.154495, 1.169981, 0.260990)",
        "(-0.153409, 1.168930, 0.254533)",
        "(-0.151531, 1.168493, 0.245071)",
        "(-0.150089, 1.169161, 0.238960)",
        "(-0.150089, 1.169161, 0.238960)",
        "(-0.148453, 1.170409, 0.233022)",
        "(-0.146654, 1.172481, 0.227322)",
        "(-0.143788, 1.176763, 0.219510)",
        "(-0.141740, 1.180369, 0.214829)",
        "(-0.141740, 1.180369, 0.214829)",
        "(-0.139591, 1.184467, 0.210421)",
        "(-0.137448, 1.189191, 0.206394)",
        "(-0.133839, 1.197166, 0.201182)",
        "(-0.131469, 1.203014, 0.198114)",
        "(-0.131469, 1.203014, 0.198114)",
        "(-0.129132, 1.209188, 0.195442)",
        "(-0.126761, 1.215626, 0.193050)",
        "(-0.123174, 1.225687, 0.190373)",
        "(-0.120941, 1.232631, 0.188735)",
        "(-0.120941, 1.232631, 0.188735)",
        "(-0.118747, 1.239711, 0.187409)",
        "(-0.116606, 1.246952, 0.186431)",
        "(-0.113454, 1.258062, 0.185527)",
        "(-0.111431, 1.265686, 0.185518)",
        "(-0.111431, 1.265686, 0.185518)",
        "(-0.109497, 1.273530, 0.186014)",
        "(-0.107417, 1.281561, 0.186753)",
        "(-0.105448, 1.289811, 0.188074)",
        "(-0.102775, 1.302377, 0.191134)",
        "(-0.102775, 1.302377, 0.191134)",
        "(-0.101254, 1.310818, 0.193770)",
        "(-0.099792, 1.318766, 0.196638)",
        "(-0.098266, 1.330360, 0.201939)",
        "(-0.097473, 1.337639, 0.206102)",
        "(-0.097473, 1.337639, 0.206102)",
        "(-0.096857, 1.344371, 0.210594)",
        "(-0.096580, 1.350453, 0.215173)",
        "(-0.096699, 1.358190, 0.223188)",
        "(-0.097114, 1.362288, 0.228866)",
        "(-0.097114, 1.362288, 0.228866)",
        "(-0.097751, 1.365568, 0.234756)",
        "(-0.098496, 1.368029, 0.240811)",
        "(-0.100120, 1.370131, 0.250421)",
        "(-0.101301, 1.370607, 0.257249)",
        "(-0.101301, 1.370607, 0.257249)",
        "(-0.102595, 1.370336, 0.264200)",
        "(-0.104013, 1.369304, 0.271064)",
        "(-0.106408, 1.366238, 0.281215)",
        "(-0.108082, 1.363242, 0.288557)",
        "(-0.108082, 1.363242, 0.288557)",
        "(-0.109775, 1.359497, 0.295859)",
        "(-0.111740, 1.354970, 0.302686)",
        "(-0.114929, 1.346797, 0.312204)",
        "(-0.116926, 1.340566, 0.318234)",
        "(-0.116926, 1.340566, 0.318234)",
        "(-0.119275, 1.333674, 0.323806)",
        "(-0.121678, 1.326164, 0.329002)",
        "(-0.124966, 1.313908, 0.335572)",
        "(-0.127325, 1.305166, 0.338782)",
        "(-0.127325, 1.305166, 0.338782)",
        "(-0.129860, 1.296033, 0.341225)",
        "(-0.133190, 1.281773, 0.343924)",
        "(-0.135426, 1.272080, 0.344875)",
        "(-0.137849, 1.262218, 0.344850)",
        "(-0.137849, 1.262218, 0.344850)",
        "(-0.140239, 1.252389, 0.343957)",
        "(-0.142262, 1.242655, 0.342404)",
        "(-0.145314, 1.228573, 0.338535)",
        "(-0.147121, 1.219736, 0.334977)",
        "(-0.147121, 1.219736, 0.334977)",
        "(-0.148300, 1.211397, 0.330598)",
        "(-0.149244, 1.203614, 0.325374)",
        "(-0.150482, 1.193111, 0.316848)",
        "(-0.150769, 1.187023, 0.310233)",
        "(-0.150769, 1.187023, 0.310233)",
        "(-0.150734, 1.181562, 0.303244)",
        "(-0.150318, 1.177058, 0.296336)",
        "(-0.149182, 1.171804, 0.285509)",
        "(-0.148202, 1.169250, 0.277544)",
        "(-0.148202, 1.169250, 0.277544)",
        "(-0.146941, 1.167716, 0.269749)",
        "(-0.145272, 1.166893, 0.262359)",
        "(-0.142443, 1.167588, 0.251667)",
        "(-0.140251, 1.169169, 0.244565)",
        "(-0.140251, 1.169169, 0.244565)",
        "(-0.137764, 1.171697, 0.237490)",
        "(-0.135154, 1.175209, 0.230783)",
        "(-0.130843, 1.182154, 0.221637)",
        "(-0.127943, 1.187744, 0.215945)",
        "(-0.127943, 1.187744, 0.215945)",
        "(-0.125000, 1.194056, 0.210414)",
        "(-0.121922, 1.201008, 0.205344)",
        "(-0.117294, 1.212463, 0.199085)",
        "(-0.114354, 1.220632, 0.195375)",
        "(-0.114354, 1.220632, 0.195375)",
        "(-0.111585, 1.229109, 0.192076)",
        "(-0.108891, 1.237856, 0.189446)",
        "(-0.105089, 1.251265, 0.186530)",
        "(-0.102775, 1.260218, 0.185050)",
        "(-0.102775, 1.260218, 0.185050)",
        "(-0.100455, 1.269421, 0.183984)",
        "(-0.098490, 1.278091, 0.183770)",
        "(-0.095982, 1.290806, 0.184002)",
        "(-0.094486, 1.299143, 0.184493)",
        "(-0.094486, 1.299143, 0.184493)",
        "(-0.093253, 1.307271, 0.185506)",
        "(-0.092243, 1.315120, 0.186880)",
        "(-0.091175, 1.326061, 0.189756)",
        "(-0.090799, 1.332761, 0.192396)",
        "(-0.090799, 1.332761, 0.192396)",
        "(-0.090715, 1.338832, 0.195667)",
        "(-0.090756, 1.344464, 0.199356)",
        "(-0.090987, 1.351774, 0.205930)",
        "(-0.091441, 1.355903, 0.210956)",
        "(-0.091441, 1.355903, 0.210956)",
        "(-0.092097, 1.359388, 0.216347)",
        "(-0.092960, 1.362267, 0.221910)",
        "(-0.094497, 1.365487, 0.231012)",
        "(-0.095643, 1.366910, 0.237502)",
        "(-0.095643, 1.366910, 0.237502)",
        "(-0.096983, 1.367708, 0.244139)",
        "(-0.098564, 1.367809, 0.250750)",
        "(-0.101217, 1.366706, 0.260689)",
        "(-0.103093, 1.365152, 0.267505)",
        "(-0.103093, 1.365152, 0.267505)",
        "(-0.105192, 1.362897, 0.274328)",
        "(-0.107233, 1.359924, 0.280908)",
        "(-0.110504, 1.354087, 0.290334)",
        "(-0.112900, 1.349398, 0.296238)",
        "(-0.115232, 1.344118, 0.301710)",
        "(-0.115232, 1.344118, 0.301710)",
        "(-0.117575, 1.338283, 0.306648)",
        "(-0.121090, 1.328660, 0.312978)",
        "(-0.123421, 1.321761, 0.316435)",
        "(-0.123421, 1.321761, 0.316435)",
        "(-0.125676, 1.314487, 0.319588)",
        "(-0.127807, 1.306923, 0.322209)",
        "(-0.131211, 1.295089, 0.324469)",
        "(-0.133433, 1.287003, 0.325337)",
        "(-0.133433, 1.287003, 0.325337)",
        "(-0.135352, 1.278772, 0.325802)",
        "(-0.137369, 1.270371, 0.325849)",
        "(-0.140727, 1.257412, 0.324681)",
        "(-0.142801, 1.248747, 0.322954)",
        "(-0.142801, 1.248747, 0.322954)",
        "(-0.144787, 1.240247, 0.320889)",
        "(-0.146533, 1.232044, 0.318937)",
        "(-0.148712, 1.220526, 0.314626)",
        "(-0.150055, 1.213438, 0.310643)",
        "(-0.150055, 1.213438, 0.310643)",
        "(-0.151333, 1.206804, 0.306490)",
        "(-0.152134, 1.200775, 0.302100)",
        "(-0.152977, 1.192669, 0.295084)",
        "(-0.153405, 1.187906, 0.289831)",
        "(-0.153405, 1.187906, 0.289831)",
        "(-0.153604, 1.183710, 0.283970)",
        "(-0.153543, 1.180036, 0.278369)",
        "(-0.153111, 1.175540, 0.269881)",
        "(-0.152555, 1.173176, 0.263541)",
        "(-0.152555, 1.173176, 0.263541)",
        "(-0.151697, 1.171384, 0.257326)",
        "(-0.150660, 1.170226, 0.251362)",
        "(-0.148649, 1.169717, 0.242178)",
        "(-0.146969, 1.170254, 0.236058)",
        "(-0.146969, 1.170254, 0.236058)",
        "(-0.145053, 1.171557, 0.229935)",
        "(-0.142882, 1.173594, 0.224032)",
        "(-0.139247, 1.177998, 0.215513)",
        "(-0.136691, 1.181759, 0.210178)",
        "(-0.136691, 1.181759, 0.210178)",
        "(-0.133947, 1.186187, 0.205077)",
        "(-0.130990, 1.191221, 0.200449)",
        "(-0.126269, 1.200048, 0.194593)",
        "(-0.123094, 1.206553, 0.190942)",
        "(-0.123094, 1.206553, 0.190942)",
        "(-0.119924, 1.213727, 0.187947)",
        "(-0.116695, 1.221443, 0.185613)",
        "(-0.111857, 1.233851, 0.182899)",
        "(-0.109073, 1.242512, 0.181700)",
        "(-0.109073, 1.242512, 0.181700)",
        "(-0.106327, 1.251320, 0.181172)",
        "(-0.103799, 1.260129, 0.181256)",
        "(-0.100220, 1.273103, 0.182789)",
        "(-0.097961, 1.281425, 0.184785)",
        "(-0.097961, 1.281425, 0.184785)",
        "(-0.096109, 1.289406, 0.187310)",
        "(-0.094599, 1.296962, 0.190275)",
        "(-0.092872, 1.307400, 0.195678)",
        "(-0.092067, 1.313814, 0.200037)",
        "(-0.092067, 1.313814, 0.200037)",
        "(-0.091662, 1.319733, 0.204901)",
        "(-0.091692, 1.325113, 0.210195)",
        "(-0.092256, 1.332092, 0.219001)",
        "(-0.092905, 1.335994, 0.225296)",
        "(-0.092905, 1.335994, 0.225296)",
        "(-0.093849, 1.339276, 0.231840)",
        "(-0.095138, 1.341967, 0.238675)",
        "(-0.097640, 1.344786, 0.249151)",
        "(-0.099496, 1.345988, 0.256352)",
        "(-0.099496, 1.345988, 0.256352)",
        "(-0.101571, 1.346600, 0.263635)",
        "(-0.103806, 1.346613, 0.271004)",
        "(-0.107296, 1.345484, 0.282547)",
        "(-0.109887, 1.343913, 0.290057)",
        "(-0.109887, 1.343913, 0.290057)",
        "(-0.112557, 1.341666, 0.297185)",
        "(-0.115364, 1.338830, 0.304161)",
        "(-0.119787, 1.333223, 0.314709)",
        "(-0.122997, 1.328602, 0.320793)",
        "(-0.122997, 1.328602, 0.320793)",
        "(-0.126422, 1.323222, 0.326163)",
        "(-0.129747, 1.317144, 0.331410)",
        "(-0.134852, 1.306580, 0.337566)",
        "(-0.138431, 1.298656, 0.340433)",
        "(-0.138431, 1.298656, 0.340433)",
        "(-0.142002, 1.290165, 0.342818)",
        "(-0.145217, 1.281146, 0.344760)",
        "(-0.149760, 1.266858, 0.345553)",
        "(-0.152798, 1.256914, 0.344792)",
        "(-0.152798, 1.256914, 0.344792)",
        "(-0.155598, 1.246819, 0.343841)",
        "(-0.158051, 1.236624, 0.341960)",
        "(-0.161300, 1.221604, 0.337551)",
        "(-0.163057, 1.212071, 0.333955)",
        "(-0.163057, 1.212071, 0.333955)",
        "(-0.164553, 1.203284, 0.329792)",
        "(-0.165712, 1.195170, 0.325118)",
        "(-0.166567, 1.184753, 0.317441)",
        "(-0.166638, 1.178967, 0.311992)",
        "(-0.166638, 1.178967, 0.311992)",
        "(-0.166456, 1.174101, 0.305848)",
        "(-0.165985, 1.170054, 0.299232)",
        "(-0.164657, 1.165470, 0.289271)",
        "(-0.163299, 1.163492, 0.282450)",
        "(-0.163299, 1.163492, 0.282450)",
        "(-0.161629, 1.162278, 0.275729)",
        "(-0.159708, 1.161859, 0.268983)",
        "(-0.156138, 1.163028, 0.258446)",
        "(-0.153486, 1.164921, 0.251170)",
        "(-0.153486, 1.164921, 0.251170)",
        "(-0.150733, 1.167672, 0.244011)",
        "(-0.147740, 1.171198, 0.237097)",
        "(-0.142957, 1.177759, 0.226737)",
        "(-0.139717, 1.183078, 0.220086)",
        "(-0.139717, 1.183078, 0.220086)",
        "(-0.136557, 1.188704, 0.214039)",
        "(-0.133407, 1.194876, 0.208240)",
        "(-0.128649, 1.205087, 0.200553)",
        "(-0.125551, 1.212467, 0.196189)",
        "(-0.125551, 1.212467, 0.196189)",
        "(-0.122607, 1.220224, 0.192194)",
        "(-0.119842, 1.228295, 0.188698)",
        "(-0.115720, 1.240761, 0.184841)",
        "(-0.113085, 1.249177, 0.183292)",
        "(-0.113085, 1.249177, 0.183292)",
        "(-0.110645, 1.257616, 0.182649)",
        "(-0.107473, 1.270026, 0.182560)",
        "(-0.105563, 1.278055, 0.183213)",
        "(-0.103712, 1.285838, 0.184705)",
        "(-0.103712, 1.285838, 0.184705)",
        "(-0.102121, 1.293271, 0.187009)",
        "(-0.100876, 1.300373, 0.189817)",
        "(-0.099482, 1.310127, 0.195068)",
        "(-0.098793, 1.315998, 0.199276)",
        "(-0.098793, 1.315998, 0.199276)",
        "(-0.098343, 1.321321, 0.204078)",
        "(-0.098197, 1.326072, 0.209247)",
        "(-0.098405, 1.332159, 0.217680)",
        "(-0.098866, 1.335538, 0.223763)",
        "(-0.098866, 1.335538, 0.223763)",
        "(-0.099492, 1.338353, 0.230254)",
        "(-0.100317, 1.340586, 0.237051)",
        "(-0.102105, 1.342745, 0.247521)",
        "(-0.103675, 1.343372, 0.254619)",
        "(-0.103675, 1.343372, 0.254619)",
        "(-0.105280, 1.343371, 0.262094)",
        "(-0.107002, 1.342694, 0.269746)",
        "(-0.110190, 1.340219, 0.280894)",
        "(-0.112485, 1.337721, 0.287987)",
        "(-0.112485, 1.337721, 0.287987)",
        "(-0.115017, 1.334364, 0.295153)",
        "(-0.117571, 1.330421, 0.302346)",
        "(-0.121761, 1.323070, 0.311765)",
        "(-0.124647, 1.317457, 0.317304)",
        "(-0.124647, 1.317457, 0.317304)",
        "(-0.127385, 1.311298, 0.322818)",
        "(-0.132998, 1.297457, 0.332054)",
        "(-0.134450, 1.293685, 0.333725)",
        "(-0.137439, 1.285866, 0.336629)",
        "(-0.140255, 1.277646, 0.339261)",
        "(-0.142963, 1.269117, 0.341543)",
        "(-0.142963, 1.269117, 0.341543)",
        "(-0.147023, 1.256021, 0.343662)",
        "(-0.149544, 1.247192, 0.343833)",
        "(-0.151868, 1.238401, 0.343366)",
        "(-0.151868, 1.238401, 0.343366)",
        "(-0.154049, 1.229745, 0.342161)",
        "(-0.157210, 1.217293, 0.339487)",
        "(-0.158885, 1.209480, 0.336762)",
        "(-0.158885, 1.209480, 0.336762)",
        "(-0.160168, 1.202090, 0.333220)",
        "(-0.161164, 1.195187, 0.329292)",
        "(-0.162071, 1.185917, 0.322139)",
        "(-0.162084, 1.180398, 0.316460)",
        "(-0.162084, 1.180398, 0.316460)",
        "(-0.161797, 1.175466, 0.310586)",
        "(-0.161259, 1.171216, 0.304472)",
        "(-0.159720, 1.165973, 0.293973)",
        "(-0.158447, 1.163267, 0.286695)",
        "(-0.158447, 1.163267, 0.286695)",
        "(-0.156792, 1.161197, 0.279661)",
        "(-0.154888, 1.159861, 0.272143)",
        "(-0.151574, 1.159264, 0.259832)",
        "(-0.149139, 1.159763, 0.251747)",
        "(-0.149139, 1.159763, 0.251747)",
        "(-0.146409, 1.161085, 0.243693)",
        "(-0.143605, 1.163064, 0.236235)",
        "(-0.139094, 1.167388, 0.224619)",
        "(-0.135950, 1.171119, 0.217048)",
        "(-0.135950, 1.171119, 0.217048)",
        "(-0.132726, 1.175536, 0.209912)",
        "(-0.129507, 1.180580, 0.202894)",
        "(-0.124707, 1.189209, 0.192977)",
        "(-0.121621, 1.195599, 0.186991)",
        "(-0.121621, 1.195599, 0.186991)",
        "(-0.118607, 1.202475, 0.181818)",
        "(-0.115566, 1.209762, 0.177262)",
        "(-0.111066, 1.221311, 0.171461)",
        "(-0.108455, 1.229374, 0.168323)",
        "(-0.108455, 1.229374, 0.168323)",
        "(-0.105942, 1.237661, 0.165828)",
        "(-0.103384, 1.246096, 0.163866)",
        "(-0.099772, 1.259075, 0.162462)",
        "(-0.099772, 1.259075, 0.162462)",
        "(-0.097679, 1.267740, 0.161998)",
        "(-0.095944, 1.276330, 0.161853)",
        "(-0.094208, 1.284866, 0.162327)",
        "(-0.091724, 1.297335, 0.164254)",
        "(-0.090396, 1.305372, 0.165914)",
        "(-0.090396, 1.305372, 0.165914)",
        "(-0.089436, 1.313070, 0.168149)",
        "(-0.088645, 1.320450, 0.170880)",
        "(-0.087632, 1.330971, 0.176273)",
        "(-0.087230, 1.337507, 0.180553)",
        "(-0.087230, 1.337507, 0.180553)",
        "(-0.087228, 1.343537, 0.185191)",
        "(-0.087517, 1.349031, 0.190277)",
        "(-0.088187, 1.356354, 0.199189)",
        "(-0.088805, 1.360614, 0.205641)",
        "(-0.088805, 1.360614, 0.205641)",
        "(-0.089705, 1.364280, 0.212146)",
        "(-0.090878, 1.367397, 0.218859)",
        "(-0.093086, 1.370786, 0.229496)",
        "(-0.094795, 1.372379, 0.236945)",
        "(-0.094795, 1.372379, 0.236945)",
        "(-0.096519, 1.373377, 0.244412)",
        "(-0.098571, 1.373720, 0.251785)",
        "(-0.101961, 1.373040, 0.262860)",
        "(-0.104232, 1.371893, 0.270188)",
        "(-0.104232, 1.371893, 0.270188)",
        "(-0.106623, 1.370130, 0.277406)",
        "(-0.109046, 1.367731, 0.284493)",
        "(-0.112699, 1.362957, 0.294488)",
        "(-0.115500, 1.358972, 0.300753)",
        "(-0.115500, 1.358972, 0.300753)",
        "(-0.118221, 1.354384, 0.306673)",
        "(-0.120954, 1.349141, 0.312195)",
        "(-0.125210, 1.340018, 0.319599)",
        "(-0.128027, 1.333076, 0.323607)",
        "(-0.128027, 1.333076, 0.323607)",
        "(-0.130809, 1.325507, 0.327214)",
        "(-0.133489, 1.317358, 0.330480)",
        "(-0.137331, 1.303996, 0.333965)",
        "(-0.139717, 1.294482, 0.335263)",
        "(-0.139717, 1.294482, 0.335263)",
        "(-0.141945, 1.284556, 0.336099)",
        "(-0.144148, 1.274364, 0.336574)",
        "(-0.147007, 1.258758, 0.336318)",
        "(-0.148857, 1.248336, 0.335275)",
        "(-0.148857, 1.248336, 0.335275)",
        "(-0.150879, 1.238170, 0.333647)",
        "(-0.152841, 1.228498, 0.331719)",
        "(-0.154904, 1.215175, 0.327803)",
        "(-0.156029, 1.207251, 0.324544)",
        "(-0.156029, 1.207251, 0.324544)",
        "(-0.157082, 1.200201, 0.320589)",
        "(-0.157836, 1.193910, 0.315617)",
        "(-0.158235, 1.186140, 0.308067)",
        "(-0.158120, 1.181647, 0.302751)",
        "(-0.158120, 1.181647, 0.302751)",
        "(-0.157884, 1.177791, 0.296675)",
        "(-0.157526, 1.174563, 0.290092)",
        "(-0.156216, 1.171000, 0.280154)",
        "(-0.154939, 1.169520, 0.273151)",
        "(-0.154939, 1.169520, 0.273151)",
        "(-0.153534, 1.168759, 0.265392)",
        "(-0.151906, 1.168801, 0.257323)",
        "(-0.148894, 1.170161, 0.245958)",
        "(-0.146538, 1.172053, 0.238656)",
        "(-0.146538, 1.172053, 0.238656)",
        "(-0.143985, 1.174749, 0.231391)",
        "(-0.141315, 1.178275, 0.223919)",
        "(-0.137012, 1.185191, 0.212757)",
        "(-0.133726, 1.190838, 0.206424)",
        "(-0.133726, 1.190838, 0.206424)",
        "(-0.130432, 1.197232, 0.200400)",
        "(-0.127380, 1.204238, 0.194569)",
        "(-0.122994, 1.215656, 0.186859)",
        "(-0.119948, 1.223715, 0.182775)",
        "(-0.119948, 1.223715, 0.182775)",
        "(-0.117107, 1.232019, 0.179167)",
        "(-0.114649, 1.240426, 0.175869)",
        "(-0.111137, 1.252941, 0.172006)",
        "(-0.108906, 1.261123, 0.170178)",
        "(-0.108906, 1.261123, 0.170178)",
        "(-0.106964, 1.269157, 0.168820)",
        "(-0.105081, 1.276970, 0.167750)",
        "(-0.102472, 1.288437, 0.167277)",
        "(-0.100912, 1.295851, 0.167582)",
        "(-0.100912, 1.295851, 0.167582)",
        "(-0.099502, 1.303018, 0.168050)",
        "(-0.098332, 1.309964, 0.169025)",
        "(-0.096824, 1.319821, 0.171653)",
        "(-0.095854, 1.326049, 0.173960)",
        "(-0.095854, 1.326049, 0.173960)",
        "(-0.094958, 1.331864, 0.176950)",
        "(-0.094361, 1.337306, 0.180303)",
        "(-0.094018, 1.344478, 0.186096)",
        "(-0.093754, 1.348731, 0.190563)",
        "(-0.093754, 1.348731, 0.190563)",
        "(-0.093552, 1.352524, 0.195601)",
        "(-0.093631, 1.355830, 0.200924)",
        "(-0.094011, 1.359956, 0.209597)",
        "(-0.094389, 1.362147, 0.215545)",
        "(-0.094389, 1.362147, 0.215545)",
        "(-0.094895, 1.363840, 0.221818)",
        "(-0.095588, 1.365052, 0.228364)",
        "(-0.097059, 1.365876, 0.238775)",
        "(-0.098317, 1.365726, 0.245638)",
        "(-0.098317, 1.365726, 0.245638)",
        "(-0.099710, 1.365116, 0.252680)",
        "(-0.101249, 1.363870, 0.259780)",
        "(-0.103640, 1.360809, 0.270154)",
        "(-0.105527, 1.358018, 0.276752)",
        "(-0.105527, 1.358018, 0.276752)",
        "(-0.107487, 1.354573, 0.283185)",
        "(-0.109573, 1.350507, 0.289779)",
        "(-0.112992, 1.342929, 0.298962)",
        "(-0.115499, 1.337160, 0.303823)",
        "(-0.115499, 1.337160, 0.303823)",
        "(-0.117969, 1.330776, 0.308405)",
        "(-0.120346, 1.323861, 0.312902)",
        "(-0.124125, 1.312537, 0.318280)",
        "(-0.126723, 1.304350, 0.320675)",
        "(-0.126723, 1.304350, 0.320675)",
        "(-0.129086, 1.295752, 0.322644)",
        "(-0.131235, 1.286864, 0.324046)",
        "(-0.134526, 1.272677, 0.324816)",
        "(-0.136618, 1.263311, 0.324281)",
        "(-0.136618, 1.263311, 0.324281)",
        "(-0.138538, 1.253760, 0.322979)",
        "(-0.140530, 1.244215, 0.321313)",
        "(-0.143264, 1.230280, 0.318069)",
        "(-0.144769, 1.221477, 0.314857)",
        "(-0.144769, 1.221477, 0.314857)",
        "(-0.146065, 1.213232, 0.310508)",
        "(-0.147185, 1.205690, 0.305834)",
        "(-0.148390, 1.195998, 0.298789)",
        "(-0.148627, 1.190574, 0.292826)",
        "(-0.148627, 1.190574, 0.292826)",
        "(-0.148715, 1.186021, 0.285964)",
        "(-0.148447, 1.182255, 0.278838)",
        "(-0.147407, 1.178068, 0.268416)",
        "(-0.146356, 1.176281, 0.261601)",
        "(-0.146356, 1.176281, 0.261601)",
        "(-0.145073, 1.175418, 0.254362)",
        "(-0.143365, 1.175493, 0.246794)",
        "(-0.140184, 1.177577, 0.236132)",
        "(-0.137736, 1.180149, 0.229269)",
        "(-0.137736, 1.180149, 0.229269)",
        "(-0.135189, 1.183605, 0.222497)",
        "(-0.132509, 1.187805, 0.215767)",
        "(-0.128369, 1.195262, 0.206024)",
        "(-0.125564, 1.200852, 0.200222)",
        "(-0.125564, 1.200852, 0.200222)",
        "(-0.122675, 1.206825, 0.194698)",
        "(-0.119816, 1.213149, 0.189707)",
        "(-0.115395, 1.223190, 0.183528)",
        "(-0.112482, 1.230143, 0.180032)",
        "(-0.112482, 1.230143, 0.180032)",
        "(-0.109781, 1.237288, 0.177034)",
        "(-0.107218, 1.244595, 0.174721)",
        "(-0.103607, 1.255940, 0.172573)",
        "(-0.101412, 1.263712, 0.171631)",
        "(-0.101412, 1.263712, 0.171631)",
        "(-0.099381, 1.271598, 0.171114)",
        "(-0.097413, 1.279594, 0.171094)",
        "(-0.094963, 1.291696, 0.172259)",
        "(-0.093513, 1.299705, 0.173632)",
        "(-0.093513, 1.299705, 0.173632)",
        "(-0.092179, 1.307561, 0.175535)",
        "(-0.091138, 1.315223, 0.178017)",
        "(-0.089948, 1.326252, 0.183046)",
        "(-0.089471, 1.333105, 0.187174)",
        "(-0.089471, 1.333105, 0.187174)",
        "(-0.089054, 1.339633, 0.191791)",
        "(-0.089043, 1.345693, 0.196954)",
        "(-0.089461, 1.353709, 0.205647)",
        "(-0.089923, 1.358318, 0.211805)",
        "(-0.089923, 1.358318, 0.211805)",
        "(-0.090609, 1.362135, 0.218311)",
        "(-0.091630, 1.365301, 0.224980)",
        "(-0.093355, 1.368778, 0.235265)",
        "(-0.094705, 1.370039, 0.242268)",
        "(-0.094705, 1.370039, 0.242268)",
        "(-0.096211, 1.370769, 0.249282)",
        "(-0.097841, 1.370742, 0.256233)",
        "(-0.100672, 1.369529, 0.266815)",
        "(-0.102579, 1.367904, 0.273602)",
        "(-0.102579, 1.367904, 0.273602)",
        "(-0.104467, 1.365677, 0.280378)",
        "(-0.106483, 1.362764, 0.287001)",
        "(-0.109928, 1.356917, 0.295880)",
        "(-0.112131, 1.352171, 0.301475)",
        "(-0.112131, 1.352171, 0.301475)",
        "(-0.114325, 1.346733, 0.306920)",
        "(-0.116729, 1.340526, 0.311635)",
        "(-0.120680, 1.329744, 0.317554)",
        "(-0.123272, 1.321353, 0.320921)",
        "(-0.123272, 1.321353, 0.320921)",
        "(-0.125989, 1.312717, 0.323726)",
        "(-0.128914, 1.303461, 0.326203)",
        "(-0.133140, 1.288901, 0.329401)",
        "(-0.136028, 1.278951, 0.331075)",
        "(-0.136028, 1.278951, 0.331075)",
        "(-0.138876, 1.268964, 0.331967)",
        "(-0.141610, 1.259074, 0.331947)",
        "(-0.145593, 1.244502, 0.330600)",
        "(-0.148130, 1.235181, 0.329534)",
        "(-0.148130, 1.235181, 0.329534)",
        "(-0.150518, 1.226258, 0.327594)",
        "(-0.152632, 1.217774, 0.324448)",
        "(-0.155305, 1.206083, 0.318898)",
        "(-0.156599, 1.199081, 0.315192)",
        "(-0.156599, 1.199081, 0.315192)",
        "(-0.157659, 1.192711, 0.310439)",
        "(-0.158574, 1.187025, 0.304649)",
        "(-0.159227, 1.180030, 0.296293)",
        "(-0.159058, 1.176380, 0.290677)",
        "(-0.159058, 1.176380, 0.290677)",
        "(-0.158566, 1.173484, 0.284176)",
        "(-0.158013, 1.171438, 0.277243)",
        "(-0.156278, 1.169886, 0.267646)",
        "(-0.156278, 1.169886, 0.267646)",
        "(-0.154656, 1.169926, 0.261104)",
        "(-0.152807, 1.170818, 0.254221)",
        "(-0.150693, 1.172639, 0.247343)",
        "(-0.146999, 1.176761, 0.237551)",
        "(-0.144373, 1.180332, 0.230823)",
        "(-0.144373, 1.180332, 0.230823)",
        "(-0.141663, 1.184509, 0.224133)",
        "(-0.138761, 1.189247, 0.217664)",
        "(-0.134249, 1.197271, 0.208651)",
        "(-0.131248, 1.203045, 0.202992)",
        "(-0.131248, 1.203045, 0.202992)",
        "(-0.128361, 1.209103, 0.197481)",
        "(-0.125671, 1.215388, 0.192495)",
        "(-0.121732, 1.225154, 0.185940)",
        "(-0.119011, 1.231750, 0.182123)",
        "(-0.119011, 1.231750, 0.182123)",
        "(-0.116551, 1.238473, 0.178929)",
        "(-0.114358, 1.245236, 0.176060)",
        "(-0.111295, 1.255314, 0.172347)",
        "(-0.109232, 1.262063, 0.170766)",
        "(-0.109232, 1.262063, 0.170766)",
        "(-0.107068, 1.268866, 0.170010)",
        "(-0.105039, 1.275692, 0.169878)",
        "(-0.102260, 1.285808, 0.170243)",
        "(-0.100547, 1.292439, 0.171215)",
        "(-0.100547, 1.292439, 0.171215)",
        "(-0.098786, 1.298965, 0.173046)",
        "(-0.097122, 1.305337, 0.175501)",
        "(-0.095249, 1.314311, 0.180205)",
        "(-0.094336, 1.319833, 0.183969)",
        "(-0.094336, 1.319833, 0.183969)",
        "(-0.093436, 1.324978, 0.188548)",
        "(-0.092686, 1.329720, 0.193812)",
        "(-0.092295, 1.335811, 0.202184)",
        "(-0.092426, 1.339219, 0.208158)",
        "(-0.092426, 1.339219, 0.208158)",
        "(-0.092632, 1.342072, 0.214439)",
        "(-0.093062, 1.344316, 0.221038)",
        "(-0.094291, 1.346449, 0.231611)",
        "(-0.095328, 1.347052, 0.238847)",
        "(-0.095328, 1.347052, 0.238847)",
        "(-0.096843, 1.346950, 0.246055)",
        "(-0.098479, 1.346210, 0.253307)",
        "(-0.100961, 1.344108, 0.264490)",
        "(-0.102940, 1.342031, 0.271754)",
        "(-0.102940, 1.342031, 0.271754)",
        "(-0.105288, 1.339230, 0.278813)",
        "(-0.107501, 1.336054, 0.285488)",
        "(-0.110680, 1.330526, 0.295373)",
        "(-0.113259, 1.326186, 0.301260)",
        "(-0.113259, 1.326186, 0.301260)",
        "(-0.115756, 1.321304, 0.306609)",
        "(-0.118179, 1.315958, 0.311455)",
        "(-0.122168, 1.307067, 0.317405)",
        "(-0.124743, 1.300594, 0.320416)",
        "(-0.124743, 1.300594, 0.320416)",
        "(-0.127140, 1.293775, 0.322852)",
        "(-0.129457, 1.286663, 0.324583)",
        "(-0.132771, 1.275557, 0.325577)",
        "(-0.134647, 1.267959, 0.325680)",
        "(-0.134647, 1.267959, 0.325680)",
        "(-0.136359, 1.260281, 0.325098)",
        "(-0.137978, 1.252634, 0.323572)",
        "(-0.140068, 1.241456, 0.319909)",
        "(-0.141132, 1.234194, 0.317068)",
        "(-0.141132, 1.234194, 0.317068)",
        "(-0.141952, 1.227224, 0.314229)",
        "(-0.142796, 1.220728, 0.310569)",
        "(-0.143769, 1.211842, 0.302934)",
        "(-0.144252, 1.206458, 0.297511)",
        "(-0.144252, 1.206458, 0.297511)",
        "(-0.144570, 1.201514, 0.292152)",
        "(-0.144808, 1.196971, 0.286086)",
        "(-0.145163, 1.190847, 0.275390)",
        "(-0.145259, 1.187205, 0.268139)",
        "(-0.145259, 1.187205, 0.268139)",
        "(-0.145170, 1.184076, 0.261292)",
        "(-0.144784, 1.181520, 0.254198)",
        "(-0.144006, 1.179023, 0.242637)",
        "(-0.143142, 1.178230, 0.234919)",
        "(-0.143142, 1.178230, 0.234919)",
        "(-0.141967, 1.178137, 0.227766)",
        "(-0.140436, 1.178974, 0.221101)",
        "(-0.137823, 1.181640, 0.211563)",
        "(-0.135849, 1.184321, 0.205441)",
        "(-0.135849, 1.184321, 0.205441)",
        "(-0.133760, 1.187601, 0.199766)",
        "(-0.131447, 1.191559, 0.194558)",
        "(-0.127994, 1.198335, 0.187129)",
        "(-0.125803, 1.203320, 0.182582)",
        "(-0.125803, 1.203320, 0.182582)",
        "(-0.123435, 1.208705, 0.178795)",
        "(-0.120959, 1.214311, 0.175439)",
        "(-0.117485, 1.223293, 0.171456)",
        "(-0.115300, 1.229448, 0.169247)",
        "(-0.115300, 1.229448, 0.169247)",
        "(-0.113337, 1.235741, 0.167498)",
        "(-0.111228, 1.242180, 0.166349)",
        "(-0.108266, 1.252114, 0.165575)",
        "(-0.106335, 1.258880, 0.165559)",
        "(-0.106335, 1.258880, 0.165559)",
        "(-0.104752, 1.265734, 0.165724)",
        "(-0.103095, 1.272570, 0.166081)",
        "(-0.100482, 1.282797, 0.168416)",
        "(-0.098845, 1.289472, 0.170937)",
        "(-0.098845, 1.289472, 0.170937)",
        "(-0.097526, 1.295874, 0.173601)",
        "(-0.096324, 1.301974, 0.176591)",
        "(-0.094794, 1.310516, 0.182630)",
        "(-0.093898, 1.315736, 0.187320)",
        "(-0.093898, 1.315736, 0.187320)",
        "(-0.093305, 1.320472, 0.192302)",
        "(-0.092948, 1.324707, 0.197398)",
        "(-0.092886, 1.330069, 0.205378)",
        "(-0.092802, 1.333042, 0.211390)",
        "(-0.092802, 1.333042, 0.211390)",
        "(-0.092920, 1.335473, 0.217612)",
        "(-0.093317, 1.337303, 0.223950)",
        "(-0.094479, 1.338732, 0.233222)",
        "(-0.095358, 1.338980, 0.239830)",
        "(-0.095358, 1.338980, 0.239830)",
        "(-0.096504, 1.338622, 0.246479)",
        "(-0.097890, 1.337657, 0.253133)",
        "(-0.100289, 1.335133, 0.263255)",
        "(-0.102040, 1.332896, 0.269876)",
        "(-0.102040, 1.332896, 0.269876)",
        "(-0.103965, 1.330093, 0.276282)",
        "(-0.105974, 1.326741, 0.282309)",
        "(-0.109456, 1.320676, 0.290950)",
        "(-0.111895, 1.316000, 0.296255)",
        "(-0.111895, 1.316000, 0.296255)",
        "(-0.114381, 1.310856, 0.301102)",
        "(-0.116832, 1.305301, 0.305191)",
        "(-0.120643, 1.296293, 0.310301)",
        "(-0.123103, 1.289956, 0.313353)",
        "(-0.123103, 1.289956, 0.313353)",
        "(-0.125424, 1.283430, 0.316010)",
        "(-0.127755, 1.276755, 0.318095)",
        "(-0.131319, 1.266622, 0.319786)",
        "(-0.133455, 1.259857, 0.320070)",
        "(-0.133455, 1.259857, 0.320070)",
        "(-0.135441, 1.253158, 0.319934)",
        "(-0.137222, 1.246606, 0.319470)",
        "(-0.139471, 1.237054, 0.317454)",
        "(-0.140810, 1.230935, 0.315003)",
        "(-0.140810, 1.230935, 0.315003)",
        "(-0.141856, 1.225106, 0.311482)",
        "(-0.142715, 1.219542, 0.307608)",
        "(-0.143688, 1.211801, 0.301627)",
        "(-0.144066, 1.207168, 0.296481)",
        "(-0.144066, 1.207168, 0.296481)",
        "(-0.144286, 1.202988, 0.290337)",
        "(-0.144315, 1.197497, 0.280994)",
        "(-0.143914, 1.194342, 0.274896)",
        "(-0.143318, 1.191698, 0.268275)",
        "(-0.143318, 1.191698, 0.268275)",
        "(-0.142788, 1.189624, 0.261049)",
        "(-0.142016, 1.187935, 0.253941)",
        "(-0.140260, 1.186451, 0.244094)",
        "(-0.138877, 1.186116, 0.237518)",
        "(-0.138877, 1.186116, 0.237518)",
        "(-0.137339, 1.186333, 0.230848)",
        "(-0.135682, 1.187140, 0.224349)",
        "(-0.133105, 1.189386, 0.215113)",
        "(-0.131297, 1.191475, 0.209356)",
        "(-0.131297, 1.191475, 0.209356)",
        "(-0.129524, 1.194247, 0.203967)",
        "(-0.127672, 1.197477, 0.198847)",
        "(-0.124860, 1.203450, 0.191771)",
        "(-0.122919, 1.208055, 0.187760)",
        "(-0.122919, 1.208055, 0.187760)",
        "(-0.120893, 1.213029, 0.184092)",
        "(-0.118969, 1.218499, 0.180686)",
        "(-0.115952, 1.227463, 0.176688)",
        "(-0.113900, 1.233882, 0.174583)",
        "(-0.113900, 1.233882, 0.174583)",
        "(-0.111978, 1.240584, 0.172725)",
        "(-0.110040, 1.247569, 0.171318)",
        "(-0.106892, 1.258428, 0.170447)",
        "(-0.104806, 1.265853, 0.170593)",
        "(-0.104806, 1.265853, 0.170593)",
        "(-0.102784, 1.273410, 0.171112)",
        "(-0.100950, 1.281006, 0.172154)",
        "(-0.098350, 1.292166, 0.174693)",
        "(-0.098350, 1.292166, 0.174693)",
        "(-0.096891, 1.299386, 0.177104)",
        "(-0.095601, 1.306324, 0.180117)",
        "(-0.094312, 1.312832, 0.183561)",
        "(-0.093147, 1.321815, 0.189982)",
        "(-0.092670, 1.326802, 0.194691)",
        "(-0.092670, 1.326802, 0.194691)",
        "(-0.092391, 1.331198, 0.200096)",
        "(-0.092415, 1.334940, 0.205912)",
        "(-0.092939, 1.339242, 0.215244)",
        "(-0.093638, 1.341258, 0.221935)",
        "(-0.093638, 1.341258, 0.221935)",
        "(-0.094575, 1.342478, 0.229089)",
        "(-0.095666, 1.342874, 0.236542)",
        "(-0.097905, 1.341910, 0.248017)",
        "(-0.099621, 1.340336, 0.255718)",
        "(-0.099621, 1.340336, 0.255718)",
        "(-0.101412, 1.338052, 0.263640)",
        "(-0.103339, 1.335058, 0.271576)",
        "(-0.106753, 1.329237, 0.282747)",
        "(-0.109113, 1.324543, 0.289709)",
        "(-0.109113, 1.324543, 0.289709)",
        "(-0.111606, 1.319256, 0.296360)",
        "(-0.114162, 1.313453, 0.302286)",
        "(-0.118113, 1.303908, 0.309563)",
        "(-0.120745, 1.297081, 0.313862)",
        "(-0.120745, 1.297081, 0.313862)",
        "(-0.123301, 1.290014, 0.317451)",
        "(-0.125706, 1.282777, 0.319810)",
        "(-0.129255, 1.271857, 0.322212)",
        "(-0.131472, 1.264597, 0.323010)",
        "(-0.131472, 1.264597, 0.323010)",
        "(-0.133550, 1.257424, 0.322753)",
        "(-0.135459, 1.250408, 0.321609)",
        "(-0.138279, 1.240212, 0.318720)",
        "(-0.139916, 1.233698, 0.316270)",
        "(-0.139916, 1.233698, 0.316270)",
        "(-0.141932, 1.224509, 0.310756)",
        "(-0.141932, 1.224509, 0.310756)",
        "(-0.144447, 1.213202, 0.301622)",
        "(-0.145401, 1.207950, 0.296435)",
        "(-0.145401, 1.207950, 0.296435)",
        "(-0.146144, 1.203003, 0.290627)",
        "(-0.146832, 1.198413, 0.284686)",
        "(-0.147497, 1.192318, 0.276089)",
        "(-0.147764, 1.188804, 0.270068)",
        "(-0.147764, 1.188804, 0.270068)",
        "(-0.147856, 1.185701, 0.263784)",
        "(-0.147832, 1.183057, 0.257457)",
        "(-0.147586, 1.179946, 0.247721)",
        "(-0.147285, 1.178417, 0.241360)",
        "(-0.147285, 1.178417, 0.241360)",
        "(-0.146733, 1.177374, 0.235277)",
        "(-0.146056, 1.176817, 0.229329)",
        "(-0.144827, 1.177076, 0.220462)",
        "(-0.143785, 1.177808, 0.214846)",
        "(-0.143785, 1.177808, 0.214846)",
        "(-0.142523, 1.179107, 0.209342)",
        "(-0.141190, 1.180975, 0.204152)",
        "(-0.138694, 1.184508, 0.196964)",
        "(-0.136968, 1.187475, 0.192264)",
        "(-0.136968, 1.187475, 0.192264)",
        "(-0.135195, 1.190962, 0.187900)",
        "(-0.133267, 1.194999, 0.183980)",
        "(-0.130033, 1.201998, 0.178879)",
        "(-0.130033, 1.201998, 0.178879)",
        "(-0.127856, 1.207269, 0.175872)",
        "(-0.125638, 1.213040, 0.173136)",
        "(-0.123291, 1.219271, 0.170796)",
        "(-0.119602, 1.229461, 0.168379)",
        "(-0.117190, 1.236757, 0.167009)",
        "(-0.117190, 1.236757, 0.167009)",
        "(-0.114896, 1.244383, 0.165982)",
        "(-0.112452, 1.252269, 0.165563)",
        "(-0.108835, 1.264564, 0.165901)",
        "(-0.106569, 1.273170, 0.166657)",
        "(-0.106569, 1.273170, 0.166657)",
        "(-0.104701, 1.281263, 0.167734)",
        "(-0.102886, 1.289330, 0.169405)",
        "(-0.100209, 1.301077, 0.173053)",
        "(-0.098775, 1.308497, 0.176287)",
        "(-0.098775, 1.308497, 0.176287)",
        "(-0.097610, 1.315400, 0.179886)",
        "(-0.096790, 1.321682, 0.183822)",
        "(-0.095751, 1.329729, 0.190792)",
        "(-0.095241, 1.334222, 0.196205)",
        "(-0.095241, 1.334222, 0.196205)",
        "(-0.095049, 1.337995, 0.201957)",
        "(-0.095151, 1.340995, 0.207655)",
        "(-0.095626, 1.344083, 0.216406)",
        "(-0.096185, 1.345329, 0.222752)",
        "(-0.096185, 1.345329, 0.222752)",
        "(-0.096974, 1.345899, 0.229226)",
        "(-0.097929, 1.345779, 0.235685)",
        "(-0.099788, 1.344383, 0.245657)",
        "(-0.099788, 1.344383, 0.245657)",
        "(-0.101234, 1.342708, 0.252142)",
        "(-0.102709, 1.340502, 0.258612)",
        "(-0.104206, 1.337789, 0.265018)",
        "(-0.106521, 1.332790, 0.274098)",
        "(-0.108241, 1.328929, 0.279732)",
        "(-0.108241, 1.328929, 0.279732)",
        "(-0.110019, 1.324699, 0.285209)",
        "(-0.111722, 1.320110, 0.290368)",
        "(-0.114682, 1.312600, 0.296719)",
        "(-0.116774, 1.307235, 0.300563)",
        "(-0.116774, 1.307235, 0.300563)",
        "(-0.118653, 1.301597, 0.304119)",
        "(-0.120704, 1.295730, 0.306988)",
        "(-0.123599, 1.286680, 0.310385)",
        "(-0.125361, 1.280395, 0.312150)",
        "(-0.125361, 1.280395, 0.312150)",
        "(-0.127040, 1.273999, 0.313734)",
        "(-0.128757, 1.267559, 0.314746)",
        "(-0.131481, 1.257945, 0.314909)",
        "(-0.133091, 1.251540, 0.314477)",
        "(-0.133091, 1.251540, 0.314477)",
        "(-0.134518, 1.245212, 0.313606)",
        "(-0.135990, 1.239003, 0.312097)",
        "(-0.138092, 1.229860, 0.308218)",
        "(-0.139260, 1.223956, 0.304724)",
        "(-0.139260, 1.223956, 0.304724)",
        "(-0.140282, 1.218341, 0.301307)",
        "(-0.141078, 1.212956, 0.297294)",
        "(-0.142237, 1.205343, 0.289329)",
        "(-0.142939, 1.200578, 0.283494)",
        "(-0.142939, 1.200578, 0.283494)",
        "(-0.143455, 1.196210, 0.277643)",
        "(-0.143714, 1.192174, 0.271646)",
        "(-0.143593, 1.187103, 0.262292)",
        "(-0.143531, 1.184482, 0.255724)",
        "(-0.143531, 1.184482, 0.255724)",
        "(-0.143196, 1.182524, 0.248847)",
        "(-0.142553, 1.181301, 0.241957)",
        "(-0.141079, 1.180905, 0.232429)",
        "(-0.139848, 1.181608, 0.226270)",
        "(-0.139848, 1.181608, 0.226270)",
        "(-0.138621, 1.182817, 0.219728)",
        "(-0.137404, 1.184722, 0.213358)",
        "(-0.135043, 1.188402, 0.204622)",
        "(-0.133414, 1.191324, 0.199096)",
        "(-0.133414, 1.191324, 0.199096)",
        "(-0.131807, 1.194659, 0.193821)",
        "(-0.130057, 1.198370, 0.188758)",
        "(-0.127174, 1.204822, 0.182132)",
        "(-0.125080, 1.209719, 0.178363)",
        "(-0.125080, 1.209719, 0.178363)",
        "(-0.122818, 1.215348, 0.175001)",
        "(-0.120333, 1.221273, 0.172296)",
        "(-0.116348, 1.231400, 0.169252)",
        "(-0.113645, 1.238856, 0.167670)",
        "(-0.113645, 1.238856, 0.167670)",
        "(-0.110998, 1.246775, 0.166506)",
        "(-0.108444, 1.255055, 0.166020)",
        "(-0.104750, 1.267733, 0.166084)",
        "(-0.102522, 1.276136, 0.166873)",
        "(-0.102522, 1.276136, 0.166873)",
        "(-0.100544, 1.284358, 0.168359)",
        "(-0.098802, 1.292241, 0.170498)",
        "(-0.096611, 1.303184, 0.175046)",
        "(-0.095509, 1.309822, 0.178954)",
        "(-0.095509, 1.309822, 0.178954)",
        "(-0.094770, 1.315825, 0.183505)",
        "(-0.094384, 1.321117, 0.188648)",
        "(-0.093942, 1.327701, 0.197923)",
        "(-0.094054, 1.331181, 0.204634)",
        "(-0.094054, 1.331181, 0.204634)",
        "(-0.094453, 1.333908, 0.211796)",
        "(-0.095197, 1.335901, 0.219259)",
        "(-0.096649, 1.337467, 0.231377)",
        "(-0.097815, 1.337700, 0.239762)",
        "(-0.097815, 1.337700, 0.239762)",
        "(-0.099304, 1.337223, 0.248064)",
        "(-0.101146, 1.336132, 0.256386)",
        "(-0.104119, 1.333138, 0.269123)",
        "(-0.106261, 1.330582, 0.277756)",
        "(-0.106261, 1.330582, 0.277756)",
        "(-0.108702, 1.327496, 0.285985)",
        "(-0.111096, 1.323865, 0.293704)",
        "(-0.115058, 1.317426, 0.304545)",
        "(-0.117930, 1.312569, 0.311145)",
        "(-0.117930, 1.312569, 0.311145)",
        "(-0.120708, 1.307220, 0.317139)",
        "(-0.123551, 1.301423, 0.322485)",
        "(-0.127853, 1.291998, 0.328832)",
        "(-0.130603, 1.285403, 0.332129)",
        "(-0.130603, 1.285403, 0.332129)",
        "(-0.133100, 1.278571, 0.334585)",
        "(-0.135553, 1.271559, 0.336393)",
        "(-0.138944, 1.260803, 0.337583)",
        "(-0.140994, 1.253725, 0.337140)",
        "(-0.140994, 1.253725, 0.337140)",
        "(-0.142814, 1.246779, 0.336015)",
        "(-0.144585, 1.239939, 0.334281)",
        "(-0.146886, 1.229758, 0.330564)",
        "(-0.148383, 1.223145, 0.327185)",
        "(-0.148383, 1.223145, 0.327185)",
        "(-0.149786, 1.216698, 0.323170)",
        "(-0.150905, 1.210390, 0.318534)",
        "(-0.152329, 1.201274, 0.310263)",
        "(-0.153308, 1.195586, 0.304522)",
        "(-0.153308, 1.195586, 0.304522)",
        "(-0.153912, 1.190316, 0.298357)",
        "(-0.154244, 1.185502, 0.291626)",
        "(-0.154387, 1.179297, 0.281585)",
        "(-0.154118, 1.175928, 0.274987)",
        "(-0.154118, 1.175928, 0.274987)",
        "(-0.153717, 1.173239, 0.268108)",
        "(-0.153168, 1.171331, 0.261298)",
        "(-0.151890, 1.169742, 0.251341)",
        "(-0.150608, 1.169763, 0.244711)",
        "(-0.150608, 1.169763, 0.244711)",
        "(-0.149144, 1.170691, 0.238435)",
        "(-0.147356, 1.172401, 0.232563)",
        "(-0.144481, 1.176444, 0.223934)",
        "(-0.142393, 1.180015, 0.218585)",
        "(-0.142393, 1.180015, 0.218585)",
        "(-0.140193, 1.184313, 0.213533)",
        "(-0.137806, 1.189427, 0.208781)",
        "(-0.134305, 1.197731, 0.202261)",
        "(-0.131939, 1.203949, 0.198107)",
        "(-0.131939, 1.203949, 0.198107)",
        "(-0.129484, 1.210617, 0.194418)",
        "(-0.126890, 1.217625, 0.191074)",
        "(-0.123268, 1.228773, 0.186725)",
        "(-0.120968, 1.236501, 0.184413)",
        "(-0.120968, 1.236501, 0.184413)",
        "(-0.118675, 1.244427, 0.182606)",
        "(-0.116464, 1.252577, 0.181704)",
        "(-0.113287, 1.265033, 0.180994)",
        "(-0.111390, 1.273366, 0.181322)",
        "(-0.111390, 1.273366, 0.181322)",
        "(-0.109632, 1.281657, 0.182607)",
        "(-0.108050, 1.289829, 0.184386)",
        "(-0.105925, 1.301617, 0.188196)",
        "(-0.104857, 1.309059, 0.191610)",
        "(-0.104857, 1.309059, 0.191610)",
        "(-0.104020, 1.316039, 0.195694)",
        "(-0.103587, 1.322481, 0.200256)",
        "(-0.102893, 1.330963, 0.207988)",
        "(-0.102751, 1.335902, 0.213565)",
        "(-0.102751, 1.335902, 0.213565)",
        "(-0.102824, 1.340068, 0.219752)",
        "(-0.103200, 1.343681, 0.226024)",
        "(-0.104241, 1.347877, 0.235793)",
        "(-0.105165, 1.349643, 0.242552)",
        "(-0.105165, 1.349643, 0.242552)",
        "(-0.106327, 1.350764, 0.249292)",
        "(-0.107602, 1.351149, 0.256418)",
        "(-0.109861, 1.350234, 0.267205)",
        "(-0.111645, 1.348721, 0.274136)",
        "(-0.111645, 1.348721, 0.274136)",
        "(-0.113504, 1.346537, 0.281173)",
        "(-0.115413, 1.343754, 0.288169)",
        "(-0.118498, 1.338318, 0.298431)",
        "(-0.120738, 1.334011, 0.304751)",
        "(-0.120738, 1.334011, 0.304751)",
        "(-0.122964, 1.329295, 0.310890)",
        "(-0.125166, 1.323945, 0.316950)",
        "(-0.128654, 1.314862, 0.324605)",
        "(-0.131069, 1.308186, 0.328644)",
        "(-0.131069, 1.308186, 0.328644)",
        "(-0.133626, 1.301118, 0.332584)",
        "(-0.136086, 1.293592, 0.335921)",
        "(-0.139452, 1.281795, 0.338681)",
        "(-0.141807, 1.273690, 0.339863)",
        "(-0.141807, 1.273690, 0.339863)",
        "(-0.143796, 1.265429, 0.340509)",
        "(-0.145368, 1.257127, 0.340228)",
        "(-0.147586, 1.244777, 0.338558)",
        "(-0.148967, 1.236745, 0.336496)",
        "(-0.148967, 1.236745, 0.336496)",
        "(-0.150083, 1.229014, 0.333865)",
        "(-0.151032, 1.221601, 0.330891)",
        "(-0.152244, 1.211406, 0.324672)",
        "(-0.152884, 1.205260, 0.319188)",
        "(-0.152884, 1.205260, 0.319188)",
        "(-0.153430, 1.199658, 0.313742)",
        "(-0.153756, 1.194587, 0.308258)",
        "(-0.153794, 1.188181, 0.298814)",
        "(-0.153611, 1.184683, 0.291381)",
        "(-0.153611, 1.184683, 0.291381)",
        "(-0.153418, 1.181800, 0.283985)",
        "(-0.152739, 1.179474, 0.277281)",
        "(-0.151356, 1.177205, 0.266863)",
        "(-0.150376, 1.176451, 0.259146)",
        "(-0.150376, 1.176451, 0.259146)",
        "(-0.149289, 1.176325, 0.251659)",
        "(-0.147777, 1.176783, 0.244898)",
        "(-0.145060, 1.178691, 0.234678)",
        "(-0.143278, 1.180631, 0.228095)",
        "(-0.143278, 1.180631, 0.228095)",
        "(-0.141349, 1.183286, 0.221728)",
        "(-0.138256, 1.188166, 0.212336)",
        "(-0.136113, 1.192234, 0.206354)",
        "(-0.133834, 1.196875, 0.200772)",
        "(-0.133834, 1.196875, 0.200772)",
        "(-0.131421, 1.202087, 0.195789)",
        "(-0.128962, 1.207795, 0.191277)",
        "(-0.125109, 1.217138, 0.185124)",
        "(-0.122645, 1.223814, 0.181843)",
        "(-0.122645, 1.223814, 0.181843)",
        "(-0.120142, 1.230728, 0.179027)",
        "(-0.117771, 1.237844, 0.176779)",
        "(-0.114084, 1.248687, 0.174679)",
        "(-0.114084, 1.248687, 0.174679)",
        "(-0.111826, 1.255869, 0.173813)",
        "(-0.109607, 1.262979, 0.173672)",
        "(-0.107465, 1.269987, 0.174425)",
        "(-0.104409, 1.280313, 0.176774)",
        "(-0.102713, 1.286946, 0.178875)",
        "(-0.102713, 1.286946, 0.178875)",
        "(-0.101007, 1.293363, 0.181735)",
        "(-0.099539, 1.299531, 0.185166)",
        "(-0.097534, 1.308242, 0.191511)",
        "(-0.096448, 1.313626, 0.196556)",
        "(-0.096448, 1.313626, 0.196556)",
        "(-0.095648, 1.318627, 0.201957)",
        "(-0.095111, 1.323158, 0.207645)",
        "(-0.094536, 1.329045, 0.216872)",
        "(-0.094413, 1.332377, 0.223496)",
        "(-0.094413, 1.332377, 0.223496)",
        "(-0.094546, 1.335265, 0.230338)",
        "(-0.094939, 1.337655, 0.237133)",
        "(-0.096300, 1.340155, 0.247623)",
        "(-0.097352, 1.341084, 0.254935)",
        "(-0.097352, 1.341084, 0.254935)",
        "(-0.098675, 1.341389, 0.262202)",
        "(-0.100379, 1.341073, 0.269330)",
        "(-0.103276, 1.339406, 0.279742)",
        "(-0.105458, 1.337351, 0.286573)",
        "(-0.105458, 1.337351, 0.286573)",
        "(-0.107847, 1.334729, 0.293130)",
        "(-0.110432, 1.331228, 0.299076)",
        "(-0.114545, 1.324772, 0.307220)",
        "(-0.117384, 1.319690, 0.312144)",
        "(-0.117384, 1.319690, 0.312144)",
        "(-0.120216, 1.314026, 0.316639)",
        "(-0.123135, 1.307832, 0.320476)",
        "(-0.127467, 1.297754, 0.324965)",
        "(-0.130437, 1.290508, 0.327285)",
        "(-0.130437, 1.290508, 0.327285)",
        "(-0.133172, 1.282979, 0.329209)",
        "(-0.135692, 1.275137, 0.330513)",
        "(-0.139731, 1.263115, 0.331456)",
        "(-0.142307, 1.254927, 0.331255)",
        "(-0.142307, 1.254927, 0.331255)",
        "(-0.144791, 1.246697, 0.330594)",
        "(-0.147000, 1.238424, 0.329387)",
        "(-0.150322, 1.226392, 0.326478)",
        "(-0.152367, 1.218739, 0.323982)",
        "(-0.152367, 1.218739, 0.323982)",
        "(-0.154240, 1.211340, 0.320850)",
        "(-0.155939, 1.204280, 0.317171)",
        "(-0.158173, 1.194597, 0.310932)",
        "(-0.159357, 1.188782, 0.306222)",
        "(-0.159357, 1.188782, 0.306222)",
        "(-0.160357, 1.183498, 0.301209)",
        "(-0.161064, 1.178780, 0.295672)",
        "(-0.161415, 1.172825, 0.286749)",
        "(-0.161463, 1.169603, 0.280415)",
        "(-0.161463, 1.169603, 0.280415)",
        "(-0.161091, 1.167190, 0.274532)",
        "(-0.160296, 1.165388, 0.268260)",
        "(-0.158784, 1.164092, 0.258442)",
        "(-0.157357, 1.164163, 0.251963)",
        "(-0.157357, 1.164163, 0.251963)",
        "(-0.153545, 1.166368, 0.238752)",
        "(-0.153545, 1.166368, 0.238752)",
        "(-0.150135, 1.169819, 0.229519)",
        "(-0.147568, 1.172931, 0.223619)",
        "(-0.147568, 1.172931, 0.223619)",
        "(-0.144777, 1.176661, 0.218017)",
        "(-0.141821, 1.181017, 0.212850)",
        "(-0.137225, 1.188692, 0.206061)",
        "(-0.134069, 1.194462, 0.202143)",
        "(-0.134069, 1.194462, 0.202143)",
        "(-0.130927, 1.200695, 0.198539)",
        "(-0.127823, 1.207316, 0.195447)",
        "(-0.123256, 1.217919, 0.192280)",
        "(-0.120486, 1.225289, 0.190817)",
        "(-0.120486, 1.225289, 0.190817)",
        "(-0.116556, 1.236542, 0.189704)",
        "(-0.116556, 1.236542, 0.189704)",
        "(-0.111764, 1.251632, 0.190550)",
        "(-0.109710, 1.259076, 0.191638)",
        "(-0.109710, 1.259076, 0.191638)",
        "(-0.107777, 1.266364, 0.193224)",
        "(-0.106028, 1.273502, 0.195535)",
        "(-0.103796, 1.283759, 0.200250)",
        "(-0.102519, 1.290257, 0.204148)",
        "(-0.102519, 1.290257, 0.204148)",
        "(-0.101573, 1.296416, 0.208425)",
        "(-0.100884, 1.302159, 0.213163)",
        "(-0.100372, 1.309927, 0.221240)",
        "(-0.100157, 1.314525, 0.227218)",
        "(-0.100157, 1.314525, 0.227218)",
        "(-0.100340, 1.318610, 0.233393)",
        "(-0.100898, 1.322024, 0.239854)",
        "(-0.101954, 1.326172, 0.249997)",
        "(-0.102947, 1.328239, 0.256971)",
        "(-0.102947, 1.328239, 0.256971)",
        "(-0.104301, 1.329655, 0.263998)",
        "(-0.105748, 1.330607, 0.270880)",
        "(-0.108241, 1.330842, 0.281193)",
        "(-0.110096, 1.330306, 0.288104)",
        "(-0.110096, 1.330306, 0.288104)",
        "(-0.112081, 1.329264, 0.294502)",
        "(-0.113995, 1.327753, 0.300401)",
        "(-0.117130, 1.324446, 0.309360)",
        "(-0.119224, 1.321557, 0.315099)",
        "(-0.119224, 1.321557, 0.315099)",
        "(-0.123510, 1.314389, 0.324566)",
        "(-0.123510, 1.314389, 0.324566)",
        "(-0.126650, 1.308053, 0.330250)",
        "(-0.128598, 1.303507, 0.333462)",
        "(-0.128598, 1.303507, 0.333462)",
        "(-0.130531, 1.298712, 0.336181)",
        "(-0.132466, 1.293624, 0.338322)",
        "(-0.135100, 1.285416, 0.340327)",
        "(-0.136770, 1.279681, 0.340717)",
        "(-0.136770, 1.279681, 0.340717)",
        "(-0.138453, 1.273787, 0.340705)",
        "(-0.140014, 1.267658, 0.340531)",
        "(-0.142109, 1.258136, 0.339063)",
        "(-0.143525, 1.251634, 0.337277)",
        "(-0.143525, 1.251634, 0.337277)",
        "(-0.145003, 1.244964, 0.335107)",
        "(-0.147102, 1.234742, 0.331483)",
        "(-0.147102, 1.234742, 0.331483)",
        "(-0.149440, 1.221611, 0.325597)",
        "(-0.149440, 1.221611, 0.325597)",
        "(-0.150563, 1.215442, 0.321787)",
        "(-0.151284, 1.210003, 0.317843)",
        "(-0.152193, 1.202557, 0.311775)",
        "(-0.152567, 1.198209, 0.307645)",
        "(-0.152567, 1.198209, 0.307645)",
        "(-0.152713, 1.194387, 0.302972)",
        "(-0.152680, 1.191071, 0.297880)",
        "(-0.152063, 1.187140, 0.290588)",
        "(-0.151497, 1.185271, 0.285433)",
        "(-0.151497, 1.185271, 0.285433)",
        "(-0.150599, 1.183887, 0.279923)",
        "(-0.149539, 1.183083, 0.274581)",
        "(-0.147324, 1.182897, 0.266654)",
        "(-0.145813, 1.183434, 0.261083)",
        "(-0.145813, 1.183434, 0.261083)",
        "(-0.144074, 1.184448, 0.255595)",
        "(-0.142188, 1.185966, 0.250110)",
        "(-0.139250, 1.189175, 0.241803)",
        "(-0.137039, 1.191839, 0.236496)",
        "(-0.137039, 1.191839, 0.236496)",
        "(-0.134791, 1.194929, 0.231223)",
        "(-0.131289, 1.200409, 0.223839)",
        "(-0.128903, 1.204457, 0.219163)",
        "(-0.126375, 1.208888, 0.214813)",
        "(-0.126375, 1.208888, 0.214813)",
        "(-0.123902, 1.213671, 0.210959)",
        "(-0.121477, 1.218728, 0.207399)",
        "(-0.117786, 1.226843, 0.203056)",
        "(-0.115237, 1.232590, 0.200815)",
        "(-0.115237, 1.232590, 0.200815)",
        "(-0.112907, 1.238624, 0.199096)",
        "(-0.110455, 1.244897, 0.197783)",
        "(-0.106941, 1.254784, 0.197046)",
        "(-0.104674, 1.261563, 0.197264)",
        "(-0.104674, 1.261563, 0.197264)",
        "(-0.102547, 1.268390, 0.197951)",
        "(-0.100558, 1.275150, 0.199174)",
        "(-0.097913, 1.285013, 0.201844)",
        "(-0.096366, 1.291306, 0.204280)",
        "(-0.096366, 1.291306, 0.204280)",
        "(-0.094990, 1.297257, 0.207145)",
        "(-0.093799, 1.302778, 0.210487)",
        "(-0.092294, 1.310163, 0.216213)",
        "(-0.091527, 1.314463, 0.220796)",
        "(-0.091527, 1.314463, 0.220796)",
        "(-0.090943, 1.318363, 0.225724)",
        "(-0.090504, 1.321653, 0.230930)",
        "(-0.090252, 1.325670, 0.239176)",
        "(-0.090337, 1.327666, 0.245069)",
        "(-0.090337, 1.327666, 0.245069)",
        "(-0.090580, 1.329266, 0.251137)",
        "(-0.091166, 1.330344, 0.257337)",
        "(-0.092463, 1.331044, 0.266907)",
        "(-0.092463, 1.331044, 0.266907)",
        "(-0.093509, 1.330986, 0.273674)",
        "(-0.094960, 1.330469, 0.280317)",
        "(-0.096646, 1.329474, 0.286742)",
        "(-0.099353, 1.327085, 0.296130)",
        "(-0.101280, 1.324922, 0.302139)",
        "(-0.101280, 1.324922, 0.302139)",
        "(-0.103422, 1.322255, 0.308112)",
        "(-0.105706, 1.319101, 0.313712)",
        "(-0.109373, 1.313481, 0.320963)",
        "(-0.111977, 1.309168, 0.325220)",
        "(-0.111977, 1.309168, 0.325220)",
        "(-0.114765, 1.304309, 0.328954)",
        "(-0.117721, 1.298918, 0.331989)",
        "(-0.122155, 1.289981, 0.335477)",
        "(-0.125087, 1.283499, 0.337034)",
        "(-0.125087, 1.283499, 0.337034)",
        "(-0.127962, 1.276629, 0.338091)",
        "(-0.133389, 1.261950, 0.337736)",
        "(-0.134656, 1.258168, 0.337087)",
        "(-0.134656, 1.258168, 0.337087)",
        "(-0.136947, 1.250373, 0.335237)",
        "(-0.138857, 1.242365, 0.332849)",
        "(-0.140730, 1.234356, 0.330273)",
        "(-0.143235, 1.222643, 0.324791)",
        "(-0.144523, 1.215183, 0.319672)",
        "(-0.144523, 1.215183, 0.319672)",
        "(-0.146136, 1.204775, 0.311368)",
        "(-0.146136, 1.204775, 0.311368)",
        "(-0.147097, 1.192684, 0.299528)",
        "(-0.147218, 1.187718, 0.292057)",
        "(-0.147218, 1.187718, 0.292057)",
        "(-0.147048, 1.183602, 0.284388)",
        "(-0.146482, 1.180285, 0.277105)",
        "(-0.145002, 1.176986, 0.265640)",
        "(-0.143625, 1.175899, 0.258009)",
        "(-0.143625, 1.175899, 0.258009)",
        "(-0.142024, 1.175717, 0.250315)",
        "(-0.140235, 1.176450, 0.242912)",
        "(-0.136934, 1.179163, 0.232299)",
        "(-0.134676, 1.181947, 0.225118)",
        "(-0.134676, 1.181947, 0.225118)",
        "(-0.132342, 1.185454, 0.218417)",
        "(-0.129884, 1.189606, 0.212315)",
        "(-0.126140, 1.196935, 0.203720)",
        "(-0.126140, 1.196935, 0.203720)",
        "(-0.123576, 1.202512, 0.198596)",
        "(-0.120927, 1.208630, 0.194118)",
        "(-0.116791, 1.218772, 0.188498)",
        "(-0.114153, 1.226127, 0.185368)",
        "(-0.111597, 1.233786, 0.182962)",
        "(-0.111597, 1.233786, 0.182962)",
        "(-0.109144, 1.241695, 0.181093)",
        "(-0.106912, 1.249785, 0.179623)",
        "(-0.103566, 1.262132, 0.178648)",
        "(-0.101543, 1.270319, 0.178737)",
        "(-0.101543, 1.270319, 0.178737)",
        "(-0.099745, 1.278395, 0.179434)",
        "(-0.098105, 1.286292, 0.180653)",
        "(-0.095812, 1.297601, 0.183477)",
        "(-0.094598, 1.304751, 0.186294)",
        "(-0.094598, 1.304751, 0.186294)",
        "(-0.093639, 1.311484, 0.189655)",
        "(-0.092926, 1.317708, 0.193554)",
        "(-0.092228, 1.326000, 0.200433)",
        "(-0.091966, 1.330739, 0.205776)",
        "(-0.091966, 1.330739, 0.205776)",
        "(-0.091962, 1.334962, 0.211501)",
        "(-0.092155, 1.338432, 0.217711)",
        "(-0.092849, 1.342525, 0.227296)",
        "(-0.093638, 1.344456, 0.234205)",
        "(-0.093638, 1.344456, 0.234205)",
        "(-0.094596, 1.345682, 0.241596)",
        "(-0.095852, 1.346370, 0.249001)",
        "(-0.098390, 1.346050, 0.260604)",
        "(-0.100253, 1.344979, 0.268493)",
        "(-0.100253, 1.344979, 0.268493)",
        "(-0.102041, 1.343222, 0.276397)",
        "(-0.104364, 1.340747, 0.284143)",
        "(-0.108265, 1.335598, 0.295128)",
        "(-0.110878, 1.331268, 0.302106)",
        "(-0.110878, 1.331268, 0.302106)",
        "(-0.113594, 1.326211, 0.308626)",
        "(-0.116675, 1.320445, 0.314601)",
        "(-0.121401, 1.310595, 0.322706)",
        "(-0.124466, 1.303241, 0.327193)",
        "(-0.124466, 1.303241, 0.327193)",
        "(-0.127825, 1.295182, 0.330798)",
        "(-0.131178, 1.286721, 0.333837)",
        "(-0.135866, 1.272898, 0.337160)",
        "(-0.138769, 1.263984, 0.338446)",
        "(-0.138769, 1.263984, 0.338446)",
        "(-0.141530, 1.254974, 0.338945)",
        "(-0.144030, 1.245986, 0.338420)",
        "(-0.147297, 1.232975, 0.335754)",
        "(-0.147297, 1.232975, 0.335754)",
        "(-0.149145, 1.224867, 0.333301)",
        "(-0.150523, 1.217356, 0.330598)",
        "(-0.151910, 1.207425, 0.324812)",
        "(-0.152649, 1.201618, 0.319892)",
        "(-0.153193, 1.196609, 0.314633)",
        "(-0.153193, 1.196609, 0.314633)",
        "(-0.153417, 1.192375, 0.309341)",
        "(-0.153243, 1.188861, 0.303926)",
        "(-0.152524, 1.184921, 0.294429)",
        "(-0.151772, 1.183118, 0.287696)",
        "(-0.151772, 1.183118, 0.287696)",
        "(-0.150780, 1.181986, 0.281404)",
        "(-0.149305, 1.181510, 0.275742)",
        "(-0.146724, 1.182195, 0.266855)",
        "(-0.144760, 1.183520, 0.260497)",
        "(-0.144760, 1.183520, 0.260497)",
        "(-0.142525, 1.185545, 0.254063)",
        "(-0.140175, 1.188292, 0.248080)",
        "(-0.136405, 1.193653, 0.239331)",
        "(-0.133905, 1.197997, 0.233573)",
        "(-0.133905, 1.197997, 0.233573)",
        "(-0.131269, 1.202911, 0.228334)",
        "(-0.128443, 1.208325, 0.223611)",
        "(-0.124469, 1.217332, 0.216951)",
        "(-0.121882, 1.223769, 0.212686)",
        "(-0.121882, 1.223769, 0.212686)",
        "(-0.119316, 1.230575, 0.209103)",
        "(-0.116661, 1.237638, 0.205984)",
        "(-0.112892, 1.248674, 0.202142)",
        "(-0.110618, 1.256138, 0.200190)",
        "(-0.110618, 1.256138, 0.200190)",
        "(-0.108436, 1.263654, 0.198804)",
        "(-0.106259, 1.271176, 0.198074)",
        "(-0.103374, 1.282348, 0.198159)",
        "(-0.101682, 1.289620, 0.199035)",
        "(-0.101682, 1.289620, 0.199035)",
        "(-0.100199, 1.296621, 0.200451)",
        "(-0.098846, 1.303315, 0.202627)",
        "(-0.097252, 1.312568, 0.207250)",
        "(-0.096541, 1.318147, 0.210953)",
        "(-0.096541, 1.318147, 0.210953)",
        "(-0.096093, 1.323231, 0.215083)",
        "(-0.095744, 1.327691, 0.219909)",
        "(-0.095473, 1.333222, 0.228400)",
        "(-0.095647, 1.336028, 0.234328)",
        "(-0.095647, 1.336028, 0.234328)",
        "(-0.096056, 1.338307, 0.240219)",
        "(-0.096610, 1.339910, 0.246495)",
        "(-0.097737, 1.341200, 0.257056)",
        "(-0.098800, 1.341276, 0.264258)",
        "(-0.098800, 1.341276, 0.264258)",
        "(-0.100107, 1.340704, 0.271309)",
        "(-0.101723, 1.339383, 0.278082)",
        "(-0.104294, 1.336612, 0.288597)",
        "(-0.106074, 1.334017, 0.295731)",
        "(-0.106074, 1.334017, 0.295731)",
        "(-0.108146, 1.330872, 0.302574)",
        "(-0.110391, 1.327225, 0.308774)",
        "(-0.114139, 1.320693, 0.317161)",
        "(-0.116987, 1.315568, 0.322836)",
        "(-0.116987, 1.315568, 0.322836)",
        "(-0.120198, 1.309826, 0.328049)",
        "(-0.123394, 1.303563, 0.331877)",
        "(-0.128210, 1.293274, 0.336619)",
        "(-0.131722, 1.285544, 0.339622)",
        "(-0.131722, 1.285544, 0.339622)",
        "(-0.134878, 1.277964, 0.341268)",
        "(-0.137878, 1.270098, 0.341947)",
        "(-0.142263, 1.257791, 0.342077)",
        "(-0.144991, 1.249323, 0.341506)",
        "(-0.144991, 1.249323, 0.341506)",
        "(-0.147521, 1.240792, 0.340071)",
        "(-0.150122, 1.232380, 0.338088)",
        "(-0.153692, 1.220182, 0.334626)",
        "(-0.155627, 1.212440, 0.331366)",
        "(-0.155627, 1.212440, 0.331366)",
        "(-0.157295, 1.205091, 0.327299)",
        "(-0.158969, 1.198136, 0.322835)",
        "(-0.161067, 1.188519, 0.315794)",
        "(-0.162051, 1.182735, 0.310133)",
        "(-0.162051, 1.182735, 0.310133)",
        "(-0.162851, 1.177460, 0.303441)",
        "(-0.163620, 1.172603, 0.296528)",
        "(-0.164251, 1.166305, 0.286607)",
        "(-0.164264, 1.162801, 0.279308)",
        "(-0.164264, 1.162801, 0.279308)",
        "(-0.163880, 1.157470, 0.262515)",
        "(-0.163880, 1.157470, 0.262515)",
        "(-0.162666, 1.155293, 0.250875)",
        "(-0.161396, 1.154844, 0.243133)",
        "(-0.161396, 1.154844, 0.243133)",
        "(-0.159956, 1.155360, 0.235294)",
        "(-0.158104, 1.156847, 0.227670)",
        "(-0.154804, 1.160911, 0.216700)",
        "(-0.152243, 1.164733, 0.210235)",
        "(-0.152243, 1.164733, 0.210235)",
        "(-0.149447, 1.169386, 0.204249)",
        "(-0.146591, 1.174741, 0.198520)",
        "(-0.142226, 1.183853, 0.190781)",
        "(-0.139218, 1.190441, 0.186547)",
        "(-0.139218, 1.190441, 0.186547)",
        "(-0.136208, 1.197546, 0.183122)",
        "(-0.133203, 1.204951, 0.180178)",
        "(-0.128756, 1.216675, 0.176672)",
        "(-0.126102, 1.224709, 0.174876)",
        "(-0.126102, 1.224709, 0.174876)",
        "(-0.123533, 1.232867, 0.173785)",
        "(-0.120782, 1.241111, 0.173636)",
        "(-0.116914, 1.253623, 0.174398)",
        "(-0.114792, 1.261883, 0.175332)",
        "(-0.114792, 1.261883, 0.175332)",
        "(-0.112821, 1.270026, 0.176656)",
        "(-0.110834, 1.278005, 0.178528)",
        "(-0.108106, 1.289573, 0.182967)",
        "(-0.106735, 1.296809, 0.186560)",
        "(-0.106168, 1.300251, 0.188496)",
        "(-0.106168, 1.300251, 0.188496)",
        "(-0.104801, 1.309797, 0.195062)",
        "(-0.104024, 1.318026, 0.202622)",
        "(-0.103744, 1.322584, 0.208145)",
        "(-0.103744, 1.322584, 0.208145)",
        "(-0.103695, 1.326454, 0.214024)",
        "(-0.103926, 1.329619, 0.220238)",
        "(-0.104403, 1.332041, 0.226500)",
        "(-0.105409, 1.334385, 0.236443)",
        "(-0.105409, 1.334385, 0.236443)",
        "(-0.106254, 1.335115, 0.243347)",
        "(-0.107381, 1.335162, 0.250428)",
        "(-0.109505, 1.333977, 0.261067)",
        "(-0.111155, 1.332406, 0.268231)",
        "(-0.111155, 1.332406, 0.268231)",
        "(-0.112822, 1.330265, 0.275357)",
        "(-0.114788, 1.327572, 0.282264)",
        "(-0.118101, 1.322520, 0.292455)",
        "(-0.120250, 1.318414, 0.298911)",
        "(-0.120250, 1.318414, 0.298911)",
        "(-0.122577, 1.314078, 0.304358)",
        "(-0.125107, 1.309183, 0.309593)",
        "(-0.128912, 1.300640, 0.316598)",
        "(-0.131664, 1.294232, 0.320331)",
        "(-0.131664, 1.294232, 0.320331)",
        "(-0.134638, 1.287298, 0.323458)",
        "(-0.137652, 1.279912, 0.325811)",
        "(-0.142003, 1.267929, 0.328528)",
        "(-0.144933, 1.259360, 0.329675)",
        "(-0.144933, 1.259360, 0.329675)",
        "(-0.147778, 1.250378, 0.329934)",
        "(-0.150490, 1.241114, 0.329522)",
        "(-0.154357, 1.226985, 0.327456)",
        "(-0.156620, 1.217610, 0.325250)",
        "(-0.156620, 1.217610, 0.325250)",
        "(-0.158701, 1.208627, 0.322695)",
        "(-0.160395, 1.200216, 0.319408)",
        "(-0.162320, 1.188827, 0.312425)",
        "(-0.163261, 1.182122, 0.307537)",
        "(-0.163261, 1.182122, 0.307537)",
        "(-0.163828, 1.176177, 0.302254)",
        "(-0.164011, 1.171035, 0.296084)",
        "(-0.164021, 1.164969, 0.285689)",
        "(-0.163466, 1.161903, 0.279661)",
        "(-0.163466, 1.161903, 0.279661)",
        "(-0.162636, 1.159714, 0.273367)",
        "(-0.161724, 1.158391, 0.266457)",
        "(-0.160083, 1.158012, 0.256777)",
        "(-0.158652, 1.158700, 0.250306)",
        "(-0.158652, 1.158700, 0.250306)",
        "(-0.157167, 1.160222, 0.243593)",
        "(-0.155488, 1.162495, 0.237300)",
        "(-0.152504, 1.167255, 0.228315)",
        "(-0.152504, 1.167255, 0.228315)",
        "(-0.150336, 1.171232, 0.222523)",
        "(-0.148143, 1.175796, 0.216776)",
        "(-0.145837, 1.180858, 0.211327)",
        "(-0.142235, 1.189323, 0.204048)",
        "(-0.139864, 1.195359, 0.199432)",
        "(-0.139864, 1.195359, 0.199432)",
        "(-0.137541, 1.201815, 0.195192)",
        "(-0.135200, 1.208489, 0.191362)",
        "(-0.131602, 1.218923, 0.186970)",
        "(-0.129353, 1.226037, 0.184340)",
        "(-0.129353, 1.226037, 0.184340)",
        "(-0.127264, 1.233199, 0.182138)",
        "(-0.125243, 1.240388, 0.180444)",
        "(-0.122165, 1.251025, 0.178994)",
        "(-0.120152, 1.258005, 0.178773)",
        "(-0.120152, 1.258005, 0.178773)",
        "(-0.118187, 1.264895, 0.179068)",
        "(-0.116386, 1.271585, 0.179738)",
        "(-0.113936, 1.281117, 0.181886)",
        "(-0.112372, 1.287109, 0.184014)",
        "(-0.112372, 1.287109, 0.184014)",
        "(-0.111009, 1.292771, 0.186823)",
        "(-0.109972, 1.298067, 0.190258)",
        "(-0.108298, 1.305245, 0.196458)",
        "(-0.107455, 1.309593, 0.201289)",
        "(-0.107455, 1.309593, 0.201289)",
        "(-0.106844, 1.313547, 0.206699)",
        "(-0.106514, 1.317086, 0.212408)",
        "(-0.106367, 1.321622, 0.221636)",
        "(-0.106175, 1.324178, 0.228187)",
        "(-0.106175, 1.324178, 0.228187)",
        "(-0.106388, 1.326336, 0.235065)",
        "(-0.106966, 1.328021, 0.242135)",
        "(-0.108129, 1.329571, 0.253125)",
        "(-0.109265, 1.329989, 0.260657)",
        "(-0.109265, 1.329989, 0.260657)",
        "(-0.110627, 1.329914, 0.268264)",
        "(-0.112380, 1.329201, 0.276205)",
        "(-0.115213, 1.327261, 0.287399)",
        "(-0.117397, 1.325246, 0.294683)",
        "(-0.117397, 1.325246, 0.294683)",
        "(-0.119741, 1.322635, 0.301842)",
        "(-0.122232, 1.319378, 0.308998)",
        "(-0.126298, 1.313237, 0.318822)",
        "(-0.129153, 1.308428, 0.324451)",
        "(-0.129153, 1.308428, 0.324451)",
        "(-0.132270, 1.303042, 0.329668)",
        "(-0.135509, 1.296967, 0.334416)",
        "(-0.140101, 1.286673, 0.339988)",
        "(-0.143083, 1.279349, 0.342617)",
        "(-0.143083, 1.279349, 0.342617)",
        "(-0.146022, 1.271719, 0.344629)",
        "(-0.149817, 1.259747, 0.346509)",
        "(-0.151928, 1.251607, 0.346818)",
        "(-0.153984, 1.243430, 0.345874)",
        "(-0.153984, 1.243430, 0.345874)",
        "(-0.156032, 1.235291, 0.343845)",
        "(-0.157785, 1.227283, 0.341656)",
        "(-0.159965, 1.215608, 0.337711)",
        "(-0.161277, 1.208106, 0.333306)",
        "(-0.161277, 1.208106, 0.333306)",
        "(-0.162663, 1.200938, 0.327778)",
        "(-0.163675, 1.194106, 0.322046)",
        "(-0.164468, 1.184574, 0.313279)",
        "(-0.164693, 1.178931, 0.306784)",
        "(-0.164693, 1.178931, 0.306784)",
        "(-0.164642, 1.173973, 0.299371)",
        "(-0.164261, 1.169736, 0.291708)",
        "(-0.163188, 1.164958, 0.280748)",
        "(-0.161943, 1.162752, 0.273696)",
        "(-0.161943, 1.162752, 0.273696)",
        "(-0.160381, 1.161317, 0.266190)",
        "(-0.158834, 1.160820, 0.258257)",
        "(-0.156046, 1.161409, 0.247264)",
        "(-0.153851, 1.162763, 0.240488)",
        "(-0.153851, 1.162763, 0.240488)",
        "(-0.151437, 1.164987, 0.233688)",
        "(-0.149028, 1.167819, 0.226844)",
        "(-0.145045, 1.173533, 0.217178)",
        "(-0.142103, 1.178054, 0.211579)",
        "(-0.142103, 1.178054, 0.211579)",
        "(-0.139031, 1.183172, 0.206469)",
        "(-0.135984, 1.188830, 0.201574)",
        "(-0.131312, 1.198244, 0.195418)",
        "(-0.128237, 1.205004, 0.191893)",
        "(-0.128237, 1.205004, 0.191893)",
        "(-0.125083, 1.212222, 0.189047)",
        "(-0.122056, 1.219654, 0.186576)",
        "(-0.117624, 1.231499, 0.184860)",
        "(-0.114720, 1.239566, 0.184228)",
        "(-0.114720, 1.239566, 0.184228)",
        "(-0.112090, 1.247700, 0.184111)",
        "(-0.109653, 1.255817, 0.184772)",
        "(-0.106155, 1.267713, 0.187324)",
        "(-0.104201, 1.275344, 0.189676)",
        "(-0.104201, 1.275344, 0.189676)",
        "(-0.102672, 1.282614, 0.192489)",
        "(-0.101411, 1.289459, 0.196019)",
        "(-0.099817, 1.298853, 0.202867)",
        "(-0.099247, 1.304371, 0.208032)",
        "(-0.099247, 1.304371, 0.208032)",
        "(-0.098977, 1.309305, 0.213584)",
        "(-0.099002, 1.313626, 0.219400)",
        "(-0.099397, 1.319087, 0.228950)",
        "(-0.099838, 1.322167, 0.235690)",
        "(-0.099838, 1.322167, 0.235690)",
        "(-0.100628, 1.324755, 0.242552)",
        "(-0.101673, 1.326841, 0.249550)",
        "(-0.103824, 1.328832, 0.260505)",
        "(-0.105425, 1.329434, 0.267670)",
        "(-0.105425, 1.329434, 0.267670)",
        "(-0.107107, 1.329508, 0.274830)",
        "(-0.109115, 1.329015, 0.282017)",
        "(-0.112366, 1.327238, 0.292665)",
        "(-0.114687, 1.325409, 0.299518)",
        "(-0.114687, 1.325409, 0.299518)",
        "(-0.117144, 1.323097, 0.306287)",
        "(-0.119678, 1.320226, 0.312750)",
        "(-0.123621, 1.315042, 0.321781)",
        "(-0.126470, 1.310919, 0.327427)",
        "(-0.126470, 1.310919, 0.327427)",
        "(-0.129358, 1.306219, 0.332562)",
        "(-0.132285, 1.300914, 0.337192)",
        "(-0.136970, 1.291822, 0.342733)",
        "(-0.140121, 1.285054, 0.345468)",
        "(-0.140121, 1.285054, 0.345468)",
        "(-0.143166, 1.277687, 0.347611)",
        "(-0.145985, 1.269918, 0.349115)",
        "(-0.150075, 1.257718, 0.350233)",
        "(-0.152634, 1.249272, 0.350133)",
        "(-0.152634, 1.249272, 0.350133)",
        "(-0.154913, 1.240653, 0.349158)",
        "(-0.157166, 1.231934, 0.347278)",
        "(-0.160711, 1.218969, 0.343844)",
        "(-0.162755, 1.210433, 0.340862)",
        "(-0.162755, 1.210433, 0.340862)",
        "(-0.164541, 1.202074, 0.336571)",
        "(-0.166408, 1.194048, 0.331612)",
        "(-0.168933, 1.182999, 0.324439)",
        "(-0.170044, 1.176329, 0.318653)",
        "(-0.170044, 1.176329, 0.318653)",
        "(-0.170702, 1.170353, 0.311911)",
        "(-0.171092, 1.165204, 0.305254)",
        "(-0.170658, 1.159169, 0.295498)",
        "(-0.169623, 1.156343, 0.288471)",
        "(-0.169623, 1.156343, 0.288471)",
        "(-0.168230, 1.154575, 0.281066)",
        "(-0.166483, 1.153802, 0.273437)",
        "(-0.163001, 1.154467, 0.263062)",
        "(-0.160279, 1.155987, 0.256364)",
        "(-0.160279, 1.155987, 0.256364)",
        "(-0.157255, 1.158516, 0.248958)",
        "(-0.154301, 1.161882, 0.241404)",
        "(-0.149360, 1.167826, 0.231144)",
        "(-0.145925, 1.172611, 0.224518)",
        "(-0.145925, 1.172611, 0.224518)",
        "(-0.142659, 1.178009, 0.217881)",
        "(-0.139475, 1.183959, 0.211650)",
        "(-0.134546, 1.193815, 0.203605)",
        "(-0.131290, 1.200907, 0.198727)",
        "(-0.131290, 1.200907, 0.198727)",
        "(-0.128071, 1.208461, 0.194481)",
        "(-0.124996, 1.216290, 0.190644)",
        "(-0.120289, 1.228559, 0.186624)",
        "(-0.117262, 1.237002, 0.184603)",
        "(-0.117262, 1.237002, 0.184603)",
        "(-0.114528, 1.245569, 0.183245)",
        "(-0.111902, 1.254150, 0.182618)",
        "(-0.108031, 1.266952, 0.183368)",
        "(-0.105672, 1.275370, 0.184651)",
        "(-0.105672, 1.275370, 0.184651)",
        "(-0.103502, 1.283585, 0.186423)",
        "(-0.101636, 1.291514, 0.189107)",
        "(-0.099238, 1.302571, 0.194786)",
        "(-0.098059, 1.309298, 0.198922)",
        "(-0.098059, 1.309298, 0.198922)",
        "(-0.097087, 1.315455, 0.203648)",
        "(-0.096300, 1.321025, 0.209059)",
        "(-0.095337, 1.328302, 0.218685)",
        "(-0.095177, 1.332105, 0.225134)",
        "(-0.095177, 1.332105, 0.225134)",
        "(-0.095435, 1.335187, 0.231780)",
        "(-0.096017, 1.337667, 0.238547)",
        "(-0.097303, 1.340023, 0.249352)",
        "(-0.097303, 1.340023, 0.249352)",
        "(-0.098331, 1.340811, 0.257059)",
        "(-0.099753, 1.340891, 0.264691)",
        "(-0.101648, 1.340257, 0.272205)",
        "(-0.104927, 1.337980, 0.283595)",
        "(-0.107192, 1.335606, 0.291680)",
        "(-0.107192, 1.335606, 0.291680)",
        "(-0.109890, 1.332489, 0.299549)",
        "(-0.112871, 1.328675, 0.306976)",
        "(-0.117586, 1.321834, 0.317788)",
        "(-0.121100, 1.316521, 0.324811)",
        "(-0.121100, 1.316521, 0.324811)",
        "(-0.124720, 1.310538, 0.331438)",
        "(-0.128332, 1.304010, 0.337247)",
        "(-0.134248, 1.293311, 0.344788)",
        "(-0.138148, 1.285674, 0.349298)",
        "(-0.138148, 1.285674, 0.349298)",
        "(-0.141814, 1.277749, 0.352960)",
        "(-0.145463, 1.269616, 0.355701)",
        "(-0.150851, 1.257077, 0.358081)",
        "(-0.154123, 1.248554, 0.358605)",
        "(-0.154123, 1.248554, 0.358605)",
        "(-0.157212, 1.239976, 0.358355)",
        "(-0.160272, 1.231474, 0.356906)",
        "(-0.164124, 1.219115, 0.353198)",
        "(-0.166306, 1.211194, 0.350114)",
        "(-0.166306, 1.211194, 0.350114)",
        "(-0.168254, 1.203566, 0.346291)",
        "(-0.170834, 1.192945, 0.338603)",
        "(-0.172098, 1.186541, 0.333134)",
        "(-0.172833, 1.180780, 0.327061)",
        "(-0.172833, 1.180780, 0.327061)",
        "(-0.173214, 1.175802, 0.319926)",
        "(-0.173178, 1.171672, 0.312122)",
        "(-0.172414, 1.167042, 0.300469)",
        "(-0.171407, 1.164988, 0.292898)",
        "(-0.171407, 1.164988, 0.292898)",
        "(-0.169938, 1.163831, 0.284971)",
        "(-0.168190, 1.163501, 0.276180)",
        "(-0.165111, 1.164321, 0.262651)",
        "(-0.162712, 1.165628, 0.254656)",
        "(-0.162712, 1.165628, 0.254656)",
        "(-0.159979, 1.167715, 0.246722)",
        "(-0.157404, 1.170453, 0.238103)",
        "(-0.153287, 1.175665, 0.225580)",
        "(-0.150357, 1.179806, 0.218160)",
        "(-0.150357, 1.179806, 0.218160)",
        "(-0.147327, 1.184413, 0.210921)",
        "(-0.144459, 1.189629, 0.203785)",
        "(-0.140009, 1.198082, 0.194245)",
        "(-0.137061, 1.204157, 0.188820)",
        "(-0.137061, 1.204157, 0.188820)",
        "(-0.134174, 1.210524, 0.183936)",
        "(-0.131312, 1.217165, 0.179576)",
        "(-0.126997, 1.227672, 0.174407)",
        "(-0.124210, 1.235021, 0.172035)",
        "(-0.124210, 1.235021, 0.172035)",
        "(-0.121195, 1.242575, 0.170429)",
        "(-0.118352, 1.250311, 0.169438)",
        "(-0.114437, 1.262053, 0.169225)",
        "(-0.111780, 1.269961, 0.170007)",
        "(-0.111780, 1.269961, 0.170007)",
        "(-0.109253, 1.277833, 0.171513)",
        "(-0.106931, 1.285529, 0.173737)",
        "(-0.104024, 1.296540, 0.178322)",
        "(-0.104024, 1.296540, 0.178322)",
        "(-0.102280, 1.303368, 0.182230)",
        "(-0.100654, 1.309742, 0.187043)",
        "(-0.099373, 1.315447, 0.192237)",
        "(-0.098105, 1.323160, 0.201149)",
        "(-0.097457, 1.327704, 0.207569)",
        "(-0.097457, 1.327704, 0.207569)",
        "(-0.096897, 1.331722, 0.214242)",
        "(-0.096708, 1.335193, 0.221349)",
        "(-0.097046, 1.339326, 0.232311)",
        "(-0.097659, 1.341315, 0.239815)",
        "(-0.097659, 1.341315, 0.239815)",
        "(-0.098650, 1.342657, 0.247512)",
        "(-0.099847, 1.343438, 0.255529)",
        "(-0.102302, 1.343389, 0.267163)",
        "(-0.104225, 1.342597, 0.274942)",
        "(-0.104225, 1.342597, 0.274942)",
        "(-0.106237, 1.341236, 0.282932)",
        "(-0.108525, 1.339279, 0.290695)",
        "(-0.112422, 1.335134, 0.301609)",
        "(-0.115005, 1.331652, 0.308620)",
        "(-0.115005, 1.331652, 0.308620)",
        "(-0.117745, 1.327608, 0.315248)",
        "(-0.120688, 1.323032, 0.321251)",
        "(-0.125116, 1.315067, 0.328974)",
        "(-0.128008, 1.309139, 0.333378)",
        "(-0.128008, 1.309139, 0.333378)",
        "(-0.131025, 1.302690, 0.337111)",
        "(-0.134074, 1.295855, 0.340407)",
        "(-0.138404, 1.284748, 0.343991)",
        "(-0.141201, 1.276982, 0.345419)",
        "(-0.141201, 1.276982, 0.345419)",
        "(-0.144016, 1.269071, 0.346226)",
        "(-0.146630, 1.260975, 0.346193)",
        "(-0.150234, 1.248656, 0.345009)",
        "(-0.152661, 1.240396, 0.343056)",
        "(-0.152661, 1.240396, 0.343056)",
        "(-0.155212, 1.232177, 0.340636)",
        "(-0.157407, 1.224120, 0.337924)",
        "(-0.160194, 1.212461, 0.332565)",
        "(-0.161880, 1.205081, 0.327752)",
        "(-0.161880, 1.205081, 0.327752)",
        "(-0.163416, 1.198061, 0.322572)",
        "(-0.164602, 1.191477, 0.317540)",
        "(-0.165625, 1.182495, 0.308476)",
        "(-0.166074, 1.177090, 0.301469)",
        "(-0.166074, 1.177090, 0.301469)",
        "(-0.166454, 1.172297, 0.294364)",
        "(-0.166451, 1.167941, 0.287816)",
        "(-0.165523, 1.162715, 0.277493)",
        "(-0.164707, 1.160200, 0.269572)",
        "(-0.164707, 1.160200, 0.269572)",
        "(-0.163139, 1.156996, 0.257900)",
        "(-0.160460, 1.156168, 0.247440)",
        "(-0.158155, 1.156773, 0.240584)",
        "(-0.155843, 1.158050, 0.233161)",
        "(-0.155843, 1.158050, 0.233161)",
        "(-0.154672, 1.159078, 0.229546)",
        "(-0.152025, 1.161683, 0.223009)",
        "(-0.148904, 1.165195, 0.216931)",
        "(-0.144263, 1.171922, 0.207975)",
        "(-0.144263, 1.171922, 0.207975)",
        "(-0.140949, 1.177290, 0.202543)",
        "(-0.137712, 1.183357, 0.197397)",
        "(-0.134487, 1.190069, 0.192665)",
        "(-0.132857, 1.193677, 0.190405)",
        "(-0.129642, 1.201278, 0.186362)",
        "(-0.126367, 1.209380, 0.183103)"
    ],
    "rightHandRotations": [
        "(66.133860, 126.012400, 334.195500)",
        "(66.133860, 126.012400, 334.195500)",
        "(66.196590, 126.155600, 334.401700)",
        "(66.115490, 125.927800, 334.175700)",
        "(66.115490, 125.927800, 334.175700)",
        "(66.146860, 125.720600, 333.944500)",
        "(66.325520, 124.935700, 333.225600)",
        "(66.506290, 124.161700, 332.585800)",
        "(66.559690, 123.715300, 332.367400)",
        "(66.559690, 123.715300, 332.367400)",
        "(66.625110, 123.280700, 332.247700)",
        "(66.632900, 122.876000, 332.251500)",
        "(66.457450, 122.533600, 332.657500)",
        "(66.322380, 122.507000, 333.062000)",
        "(66.217320, 122.512300, 333.393100)",
        "(66.217320, 122.512300, 333.393100)",
        "(66.161900, 122.735600, 333.516900)",
        "(65.986790, 123.294600, 333.428400)",
        "(65.769060, 123.662100, 333.225000)",
        "(65.769060, 123.662100, 333.225000)",
        "(65.535810, 123.989100, 332.617800)",
        "(65.029520, 124.067000, 331.227900)",
        "(63.653400, 123.244800, 327.589100)",
        "(62.026110, 122.823600, 324.918700)",
        "(59.758160, 122.843200, 322.259000)",
        "(59.758160, 122.843200, 322.259000)",
        "(57.043510, 122.983200, 319.457700)",
        "(52.834960, 121.774000, 314.165700)",
        "(50.299020, 120.209900, 310.056100)",
        "(50.299020, 120.209900, 310.056100)",
        "(47.817440, 118.328700, 306.453200)",
        "(45.119260, 116.135100, 303.504900)",
        "(41.359500, 113.741900, 301.846600)",
        "(39.338410, 112.724100, 301.418200)",
        "(36.027880, 111.081400, 299.845300)",
        "(33.044280, 109.671300, 297.559000)",
        "(30.133950, 108.850900, 294.649600)",
        "(25.288350, 107.082600, 290.676100)",
        "(21.296920, 106.553500, 289.696500)",
        "(21.296920, 106.553500, 289.696500)",
        "(16.859330, 105.830000, 289.538000)",
        "(12.356180, 104.861500, 288.710800)",
        "(5.120601, 103.740000, 288.892200)",
        "(359.647800, 102.908200, 291.013200)",
        "(359.647800, 102.908200, 291.013200)",
        "(354.025200, 102.372900, 296.069700)",
        "(347.658400, 101.868100, 302.527600)",
        "(339.142900, 100.483600, 307.956400)",
        "(335.418200, 100.078900, 310.049300)",
        "(335.418200, 100.078900, 310.049300)",
        "(331.194800, 99.743400, 313.591500)",
        "(326.484100, 98.077480, 318.976700)",
        "(321.453700, 94.921780, 324.218800)",
        "(319.359500, 94.212430, 325.913500)",
        "(319.359500, 94.212430, 325.913500)",
        "(316.921800, 93.268110, 328.608700)",
        "(314.535000, 91.493640, 332.394400)",
        "(310.984800, 87.777020, 339.050800)",
        "(308.206500, 83.901460, 345.721800)",
        "(308.206500, 83.901460, 345.721800)",
        "(305.355200, 79.324650, 353.201900)",
        "(302.699200, 74.610360, 0.191727)",
        "(298.450000, 66.090450, 11.115580)",
        "(295.765000, 61.155830, 16.575080)",
        "(295.765000, 61.155830, 16.575080)",
        "(293.869100, 57.910890, 20.039980)",
        "(293.244700, 56.527340, 21.458080)",
        "(290.535900, 50.492030, 27.559390)",
        "(289.159100, 47.512970, 30.359790)",
        "(289.159100, 47.512970, 30.359790)",
        "(288.055700, 45.450810, 32.246070)",
        "(287.224400, 43.756010, 33.883510)",
        "(286.154500, 41.485710, 36.111120)",
        "(284.952700, 40.148160, 37.327250)",
        "(284.952700, 40.148160, 37.327250)",
        "(283.639800, 39.525790, 38.118490)",
        "(283.639800, 39.525790, 38.118490)",
        "(280.919800, 40.664370, 37.332790)",
        "(279.541700, 42.170490, 35.921760)",
        "(279.541700, 42.170490, 35.921760)",
        "(277.239800, 38.512860, 40.183200)",
        "(276.757000, 37.091980, 41.734480)",
        "(275.894000, 35.863680, 43.046000)",
        "(274.948800, 34.276450, 44.586150)",
        "(274.948800, 34.276450, 44.586150)",
        "(274.305200, 27.014640, 51.882340)",
        "(274.043100, 9.236268, 69.828380)",
        "(273.990600, 341.859700, 97.626990)",
        "(273.696900, 334.363300, 104.864600)",
        "(273.696900, 334.363300, 104.864600)",
        "(273.654000, 331.733200, 107.467100)",
        "(274.030000, 331.057300, 108.305300)",
        "(274.493300, 330.223600, 109.566300)",
        "(274.363700, 332.193100, 107.623700)",
        "(274.363700, 332.193100, 107.623700)",
        "(274.160400, 336.040400, 103.683500)",
        "(274.150100, 338.710200, 101.005900)",
        "(274.149200, 338.986500, 100.782600)",
        "(274.061600, 341.104600, 98.601820)",
        "(274.061600, 341.104600, 98.601820)",
        "(274.107400, 342.504400, 97.334280)",
        "(274.213000, 341.558900, 98.312640)",
        "(274.360700, 336.312300, 103.373700)",
        "(274.505300, 333.069000, 106.505900)",
        "(274.505300, 333.069000, 106.505900)",
        "(274.683600, 329.179100, 110.340400)",
        "(274.900800, 324.418900, 115.073400)",
        "(275.001900, 319.462400, 119.833000)",
        "(274.985000, 317.912400, 121.432000)",
        "(274.985000, 317.912400, 121.432000)",
        "(274.902500, 316.274300, 123.086900)",
        "(274.792700, 314.371400, 124.778400)",
        "(274.627800, 313.941300, 125.154900)",
        "(274.571300, 316.144400, 122.846200)",
        "(274.571300, 316.144400, 122.846200)",
        "(274.567400, 318.714900, 120.251200)",
        "(274.612600, 320.020700, 118.982300)",
        "(274.565900, 321.847100, 117.178600)",
        "(274.551100, 321.945000, 117.073700)",
        "(274.551100, 321.945000, 117.073700)",
        "(274.587100, 320.459200, 118.589800)",
        "(274.587200, 318.330000, 120.683600)",
        "(274.540400, 315.455500, 123.512800)",
        "(274.494800, 312.983600, 125.886100)",
        "(274.494800, 312.983600, 125.886100)",
        "(274.436600, 311.477700, 127.237400)",
        "(274.428000, 311.425100, 127.275400)",
        "(274.464800, 308.555100, 129.928000)",
        "(274.464800, 308.555100, 129.928000)",
        "(274.352900, 307.489200, 130.784300)",
        "(274.314400, 308.224700, 130.108300)",
        "(274.358000, 308.422400, 129.956600)",
        "(274.442800, 307.153700, 131.145700)",
        "(274.461400, 306.146200, 132.064300)",
        "(274.461400, 306.146200, 132.064300)",
        "(274.499500, 304.765400, 133.394800)",
        "(274.536900, 301.764100, 136.339200)",
        "(274.442700, 300.487500, 137.488600)",
        "(274.305100, 298.944200, 139.077100)",
        "(274.305100, 298.944200, 139.077100)",
        "(274.278000, 294.288500, 143.741300)",
        "(274.266800, 286.512500, 151.344000)",
        "(274.079300, 270.992100, 166.591000)",
        "(274.302700, 265.986300, 171.452900)",
        "(274.302700, 265.986300, 171.452900)",
        "(274.768200, 267.312500, 170.250600)",
        "(275.217500, 267.616600, 170.007800)",
        "(274.831400, 262.356400, 174.786800)",
        "(274.041700, 258.654500, 178.269300)",
        "(274.041700, 258.654500, 178.269300)",
        "(273.440800, 254.957600, 181.921300)",
        "(272.932000, 247.704900, 188.928100)",
        "(271.984100, 228.048000, 208.352500)",
        "(271.314900, 208.455100, 227.805800)",
        "(271.314900, 208.455100, 227.805800)",
        "(270.706700, 195.082200, 241.302500)",
        "(270.494900, 139.701200, 296.700100)",
        "(271.181300, 101.157200, 334.994400)",
        "(271.467900, 91.180630, 344.861400)",
        "(271.467900, 91.180630, 344.861400)",
        "(271.481500, 82.893810, 353.098600)",
        "(271.315500, 73.156320, 2.689865)",
        "(270.972400, 54.871920, 20.816740)",
        "(270.815200, 44.576910, 31.052240)",
        "(270.815200, 44.576910, 31.052240)",
        "(270.686400, 39.029930, 36.402820)",
        "(270.592800, 26.931730, 48.407090)",
        "(270.494900, 14.691680, 60.448740)",
        "(270.509800, 22.768260, 52.322950)",
        "(270.509800, 22.768260, 52.322950)",
        "(270.554600, 14.902410, 60.200490)",
        "(270.575400, 24.265820, 50.719860)",
        "(270.846300, 46.066650, 28.759260)",
        "(271.016400, 44.769030, 30.106780)",
        "(271.016400, 44.769030, 30.106780)",
        "(271.164000, 46.240830, 28.552690)",
        "(271.312000, 51.879780, 22.857920)",
        "(271.443700, 58.545950, 16.131290)",
        "(271.449400, 56.727230, 17.992790)",
        "(271.449400, 56.727230, 17.992790)",
        "(271.464600, 56.002410, 18.733990)",
        "(271.476000, 57.701860, 17.042440)",
        "(271.457500, 60.186980, 14.541930)",
        "(271.290400, 56.434010, 18.319560)",
        "(271.290400, 56.434010, 18.319560)",
        "(271.204300, 56.175270, 18.603850)",
        "(271.163600, 59.007160, 15.756270)",
        "(271.199100, 67.631210, 7.131836)",
        "(271.219800, 69.324170, 5.449296)",
        "(271.219800, 69.324170, 5.449296)",
        "(271.210800, 70.165220, 4.601425)",
        "(271.156700, 68.210620, 6.565827)",
        "(271.159900, 65.772500, 9.029854)",
        "(271.282700, 67.125980, 7.631684)",
        "(271.282700, 67.125980, 7.631684)",
        "(271.324400, 65.113660, 9.650006)",
        "(271.292700, 59.808710, 14.985530)",
        "(271.284500, 58.318190, 16.457140)",
        "(271.288500, 58.563290, 16.187000)",
        "(271.288500, 58.563290, 16.187000)",
        "(271.260800, 59.346200, 15.362190)",
        "(271.257400, 59.773520, 14.910050)",
        "(271.251600, 57.975400, 16.699670)",
        "(271.213500, 58.260410, 16.334720)",
        "(271.213500, 58.260410, 16.334720)",
        "(271.199100, 57.991700, 16.560710)",
        "(271.214200, 58.651530, 15.831980)",
        "(271.208900, 57.019680, 17.410500)",
        "(271.263600, 57.490510, 16.891780)",
        "(271.263600, 57.490510, 16.891780)",
        "(271.383500, 59.141450, 15.165710)",
        "(271.532100, 58.885300, 15.360480)",
        "(271.567500, 58.277120, 15.979450)",
        "(271.595200, 61.454370, 12.717100)",
        "(271.595200, 61.454370, 12.717100)",
        "(271.599400, 59.700550, 14.346210)",
        "(271.678100, 55.719930, 18.293460)",
        "(271.769500, 44.085870, 29.913110)",
        "(271.853900, 36.341590, 37.582000)",
        "(271.853900, 36.341590, 37.582000)",
        "(271.829700, 22.936240, 50.912930)",
        "(271.864400, 7.754697, 65.943790)",
        "(272.241200, 353.650200, 79.963150)",
        "(272.781900, 344.258600, 89.385270)",
        "(272.781900, 344.258600, 89.385270)",
        "(273.400400, 335.509300, 98.207050)",
        "(274.228800, 326.292900, 107.330200)",
        "(274.770200, 323.230700, 110.440100)",
        "(275.300200, 321.321000, 112.624800)",
        "(275.300200, 321.321000, 112.624800)",
        "(275.770300, 318.516900, 115.516500)",
        "(276.483100, 311.990900, 122.159900)",
        "(276.990000, 308.935500, 125.356500)",
        "(276.990000, 308.935500, 125.356500)",
        "(277.450000, 307.414600, 127.330500)",
        "(277.450000, 307.414600, 127.330500)",
        "(277.933200, 305.324900, 129.681400)",
        "(278.598300, 304.374800, 131.129700)",
        "(278.908500, 305.168400, 130.715900)",
        "(278.908500, 305.168400, 130.715900)",
        "(279.120800, 305.091200, 131.097900)",
        "(279.433200, 303.881300, 132.433300)",
        "(279.900200, 303.765000, 133.104200)",
        "(279.900200, 303.765000, 133.104200)",
        "(280.085800, 304.598700, 132.766500)",
        "(280.196200, 304.504300, 133.040100)",
        "(280.507900, 304.441200, 133.560200)",
        "(280.709800, 304.659200, 133.853100)",
        "(280.709800, 304.659200, 133.853100)",
        "(280.873900, 304.486700, 134.454400)",
        "(280.924900, 303.779300, 135.385100)",
        "(281.015500, 303.413200, 136.184000)",
        "(281.078900, 304.028400, 136.115100)",
        "(281.078900, 304.028400, 136.115100)",
        "(281.155800, 304.153700, 136.525700)",
        "(281.226800, 303.979800, 137.132500)",
        "(281.270100, 303.905700, 137.633200)",
        "(281.279700, 303.695800, 138.210700)",
        "(281.263800, 303.355700, 138.740600)",
        "(281.305200, 303.106900, 139.534700)",
        "(281.178500, 303.042600, 140.195600)",
        "(280.945800, 302.373100, 141.178700)",
        "(280.681000, 301.291600, 142.801400)",
        "(280.681000, 301.291600, 142.801400)",
        "(280.561300, 301.416600, 143.200900)",
        "(280.447800, 301.279700, 143.807000)",
        "(280.291900, 300.989300, 144.421500)",
        "(279.876900, 300.707800, 145.202900)",
        "(279.876900, 300.707800, 145.202900)",
        "(279.616600, 300.964200, 145.368100)",
        "(279.392500, 301.010400, 145.657300)",
        "(279.238300, 300.727700, 146.160600)",
        "(278.799200, 300.220200, 147.081200)",
        "(278.799200, 300.220200, 147.081200)",
        "(278.451500, 299.752500, 147.770200)",
        "(278.206100, 299.304400, 148.349300)",
        "(277.938800, 299.261400, 148.691700)",
        "(277.711700, 299.042800, 149.125200)",
        "(277.711700, 299.042800, 149.125200)",
        "(277.403600, 299.435500, 148.959000)",
        "(277.093300, 300.164100, 148.468100)",
        "(276.846000, 300.754200, 148.049500)",
        "(276.478300, 301.918900, 147.153000)",
        "(276.478300, 301.918900, 147.153000)",
        "(276.128400, 303.393200, 145.999300)",
        "(275.703000, 304.642400, 144.911000)",
        "(275.325100, 304.819500, 144.831600)",
        "(274.689600, 306.372700, 143.406200)",
        "(274.689600, 306.372700, 143.406200)",
        "(274.356800, 308.687200, 141.318300)",
        "(274.056900, 311.404500, 138.773500)",
        "(273.375000, 313.551000, 136.734100)",
        "(272.770500, 313.271400, 136.894300)",
        "(272.770500, 313.271400, 136.894300)",
        "(272.086200, 317.391100, 132.637800)",
        "(271.665300, 327.567700, 122.650500)",
        "(271.252400, 343.383200, 106.906700)",
        "(270.844400, 45.284600, 44.788470)",
        "(270.844400, 45.284600, 44.788470)",
        "(271.247100, 84.601230, 5.225611)",
        "(271.893100, 95.711620, 353.807400)",
        "(273.002400, 91.615460, 357.905700)",
        "(273.688100, 92.830950, 356.575700)",
        "(273.688100, 92.830950, 356.575700)",
        "(274.390300, 96.023830, 352.967500)",
        "(275.008600, 96.381570, 352.160300)",
        "(275.554000, 92.799280, 355.667900)",
        "(276.199700, 91.032370, 357.290300)",
        "(276.199700, 91.032370, 357.290300)",
        "(276.776600, 94.363000, 353.538400)",
        "(277.416700, 97.250950, 350.129800)",
        "(278.440700, 98.737440, 348.044800)",
        "(279.253800, 98.251700, 348.152300)",
        "(279.253800, 98.251700, 348.152300)",
        "(280.108500, 96.776790, 349.385700)",
        "(280.890500, 96.340840, 349.498000)",
        "(282.112500, 97.533810, 347.409600)",
        "(282.985100, 97.232170, 347.279100)",
        "(282.985100, 97.232170, 347.279100)",
        "(283.843500, 96.993590, 347.147100)",
        "(284.692100, 97.448250, 346.096200)",
        "(285.613200, 97.581240, 345.373200)",
        "(286.811200, 96.906320, 345.363500)",
        "(287.467500, 96.858970, 344.826100)",
        "(287.467500, 96.858970, 344.826100)",
        "(288.004600, 96.741360, 344.293000)",
        "(288.398700, 96.525400, 343.395900)",
        "(288.761400, 95.806050, 343.171700)",
        "(288.761400, 95.806050, 343.171700)",
        "(289.048300, 94.927240, 343.213600)",
        "(289.077400, 94.552060, 342.744100)",
        "(289.019700, 93.912560, 342.085100)",
        "(288.894700, 92.950030, 342.359100)",
        "(288.608500, 92.050480, 342.519100)",
        "(288.608500, 92.050480, 342.519100)",
        "(288.332000, 91.208400, 342.677400)",
        "(287.626400, 89.498070, 343.724100)",
        "(287.234800, 88.876910, 343.960300)",
        "(287.234800, 88.876910, 343.960300)",
        "(286.947700, 88.736570, 343.626300)",
        "(286.529800, 88.338910, 343.578200)",
        "(286.004200, 87.786990, 343.928200)",
        "(285.226500, 87.189160, 344.146500)",
        "(285.226500, 87.189160, 344.146500)",
        "(284.663500, 86.924140, 344.227800)",
        "(284.072000, 86.822630, 344.109800)",
        "(283.565700, 86.708190, 343.988900)",
        "(282.475400, 85.486110, 344.997700)",
        "(282.475400, 85.486110, 344.997700)",
        "(281.594700, 84.187370, 346.363400)",
        "(280.841600, 83.762350, 346.780200)",
        "(279.977500, 83.535500, 346.931200)",
        "(279.429500, 82.360760, 348.037000)",
        "(279.429500, 82.360760, 348.037000)",
        "(278.463000, 80.760750, 349.666400)",
        "(277.583700, 79.284150, 351.235500)",
        "(276.977400, 78.837910, 351.702400)",
        "(275.690800, 77.294270, 353.125200)",
        "(275.690800, 77.294270, 353.125200)",
        "(274.509100, 73.472790, 356.874400)",
        "(273.524100, 65.022500, 5.539164)",
        "(272.444200, 52.677710, 18.233910)",
        "(271.659900, 41.665370, 29.231990)",
        "(271.659900, 41.665370, 29.231990)",
        "(271.081500, 5.974081, 64.944210)",
        "(271.407500, 325.345300, 105.832000)",
        "(272.460700, 306.294200, 125.611800)",
        "(272.959800, 300.593500, 131.744200)",
        "(272.959800, 300.593500, 131.744200)",
        "(273.509500, 295.212600, 137.380200)",
        "(274.038900, 292.987200, 139.904300)",
        "(275.038100, 293.925800, 139.853100)",
        "(275.749500, 294.627200, 139.855500)",
        "(275.749500, 294.627200, 139.855500)",
        "(276.171600, 295.055900, 140.023900)",
        "(276.539200, 295.457900, 140.145800)",
        "(277.067000, 297.255400, 139.426300)",
        "(277.396500, 298.177300, 139.236000)",
        "(277.396500, 298.177300, 139.236000)",
        "(277.598600, 298.582900, 139.552900)",
        "(277.743000, 298.663400, 140.124300)",
        "(277.824000, 298.587300, 141.072700)",
        "(277.671000, 298.749900, 141.418400)",
        "(277.671000, 298.749900, 141.418400)",
        "(277.632200, 300.085100, 140.826300)",
        "(277.542100, 300.957600, 140.813100)",
        "(276.998300, 300.319600, 142.024900)",
        "(276.722000, 300.681900, 142.091200)",
        "(276.722000, 300.681900, 142.091200)",
        "(276.546600, 302.369800, 140.964100)",
        "(276.332600, 303.135500, 140.719700)",
        "(275.363300, 302.677400, 141.632200)",
        "(274.771400, 303.307900, 141.287000)",
        "(274.771400, 303.307900, 141.287000)",
        "(274.572000, 303.469200, 141.362900)",
        "(274.286800, 302.360100, 142.671700)",
        "(273.719800, 303.874700, 141.290500)",
        "(272.934600, 314.547400, 130.892600)",
        "(272.934600, 314.547400, 130.892600)",
        "(272.681900, 324.588900, 121.166100)",
        "(272.434000, 335.691800, 110.238700)",
        "(272.041200, 348.840000, 97.288990)",
        "(271.664100, 29.542240, 56.583380)",
        "(271.664100, 29.542240, 56.583380)",
        "(272.150000, 57.331420, 28.806480)",
        "(272.893700, 69.105950, 17.063320)",
        "(273.787500, 81.001240, 5.133091)",
        "(274.631900, 86.906870, 359.065400)",
        "(274.631900, 86.906870, 359.065400)",
        "(275.526300, 89.423840, 356.483200)",
        "(276.303600, 90.147880, 355.706900)",
        "(277.037500, 91.248390, 354.413100)",
        "(278.293900, 95.496030, 349.706500)",
        "(278.293900, 95.496030, 349.706500)",
        "(279.243200, 98.048480, 346.722400)",
        "(280.095500, 99.179740, 345.194500)",
        "(280.871400, 99.394430, 344.615200)",
        "(281.971300, 100.603800, 342.690200)",
        "(281.971300, 100.603800, 342.690200)",
        "(282.583800, 102.322100, 340.248600)",
        "(283.118800, 102.894800, 338.926100)",
        "(283.709400, 101.466500, 339.632500)",
        "(284.149200, 101.740000, 338.687600)",
        "(284.149200, 101.740000, 338.687600)",
        "(284.757100, 102.419400, 337.050000)",
        "(285.249000, 102.183900, 336.513100)",
        "(285.675600, 101.632400, 335.963400)",
        "(285.845300, 101.631900, 335.188200)",
        "(285.845300, 101.631900, 335.188200)",
        "(286.012500, 101.584800, 334.300900)",
        "(286.084700, 100.935500, 334.149100)",
        "(285.695700, 99.622530, 334.485800)",
        "(285.482100, 98.967760, 334.391100)",
        "(285.482100, 98.967760, 334.391100)",
        "(285.160000, 98.708240, 333.908600)",
        "(284.766500, 98.272000, 333.702800)",
        "(283.966300, 97.124180, 334.082600)",
        "(283.271500, 96.526220, 334.226700)",
        "(283.271500, 96.526220, 334.226700)",
        "(282.645300, 96.347170, 334.003300)",
        "(281.571400, 96.014220, 333.684900)",
        "(280.710600, 95.779090, 333.648300)",
        "(279.750800, 95.263860, 334.008600)",
        "(279.750800, 95.263860, 334.008600)",
        "(278.850200, 95.692880, 333.383000)",
        "(278.055500, 96.232830, 332.517300)",
        "(276.534700, 95.882590, 332.785500)",
        "(275.600700, 95.652170, 332.998100)",
        "(275.600700, 95.652170, 332.998100)",
        "(274.904800, 96.004080, 332.538500)",
        "(274.072100, 97.937190, 330.519800)",
        "(273.450400, 103.672900, 324.811500)",
        "(272.625800, 108.555200, 319.915900)",
        "(272.625800, 108.555200, 319.915900)",
        "(271.852400, 111.793300, 316.858800)",
        "(271.158800, 122.154100, 306.578700)",
        "(270.633100, 150.721700, 278.110400)",
        "(270.660300, 245.704500, 183.411700)",
        "(270.660300, 245.704500, 183.411700)",
        "(271.138800, 273.330600, 156.168900)",
        "(271.764800, 281.080000, 148.861400)",
        "(272.325400, 281.467400, 148.799000)",
        "(272.800600, 280.902900, 149.686300)",
        "(273.042700, 280.762500, 149.953100)",
        "(273.484300, 281.720700, 149.454000)",
        "(273.951000, 282.445000, 149.253300)",
        "(274.567200, 281.895900, 150.511700)",
        "(274.932000, 282.941600, 149.987300)",
        "(274.932000, 282.941600, 149.987300)",
        "(275.449700, 284.270300, 149.429500)",
        "(275.788100, 284.178700, 150.158500)",
        "(276.021700, 283.781800, 151.439000)",
        "(276.219100, 284.312900, 151.642500)",
        "(276.219100, 284.312900, 151.642500)",
        "(276.549000, 285.733500, 151.102300)",
        "(276.739300, 287.529500, 150.278600)",
        "(276.473000, 288.174300, 150.541700)",
        "(276.350500, 289.072300, 150.237900)",
        "(276.339000, 292.407800, 147.890000)",
        "(276.339000, 292.407800, 147.890000)",
        "(276.242500, 296.194900, 145.083300)",
        "(275.778700, 298.061000, 144.095800)",
        "(275.450700, 299.239900, 143.380600)",
        "(275.450700, 299.239900, 143.380600)",
        "(275.122800, 303.288100, 140.013800)",
        "(274.785800, 307.915800, 136.179500)",
        "(273.890200, 313.221600, 131.519400)",
        "(273.597100, 316.001600, 129.001400)",
        "(273.597100, 316.001600, 129.001400)",
        "(273.516400, 319.875800, 125.578400)",
        "(273.268200, 327.209800, 118.668700)",
        "(272.822000, 343.632400, 102.615600)",
        "(272.679600, 353.587100, 92.919470)",
        "(272.679600, 353.587100, 92.919470)",
        "(272.522000, 7.257879, 79.391680)",
        "(272.559900, 24.168600, 62.761080)",
        "(272.802400, 45.341620, 41.593870)",
        "(273.158900, 57.053470, 29.917410)",
        "(273.158900, 57.053470, 29.917410)",
        "(273.718400, 67.795930, 19.114830)",
        "(274.385000, 76.043430, 10.744710)",
        "(275.474800, 81.441910, 5.041023)",
        "(276.219000, 82.349600, 3.947984)",
        "(276.219000, 82.349600, 3.947984)",
        "(276.952000, 83.373400, 2.631889)",
        "(277.644600, 84.192300, 1.488644)",
        "(278.798500, 86.357320, 358.606600)",
        "(279.508000, 87.173450, 357.327000)",
        "(279.508000, 87.173450, 357.327000)",
        "(280.019500, 87.658520, 356.427000)",
        "(280.822000, 89.083760, 354.123400)",
        "(281.426100, 89.465640, 353.184900)",
        "(281.869900, 89.498200, 352.656000)",
        "(281.869900, 89.498200, 352.656000)",
        "(282.198400, 90.487810, 350.970600)",
        "(282.623300, 91.049500, 349.489200)",
        "(282.747400, 89.313590, 350.372800)",
        "(282.782300, 88.592150, 350.260900)",
        "(282.782300, 88.592150, 350.260900)",
        "(282.782200, 87.631890, 350.358200)",
        "(282.719900, 86.562390, 350.694400)",
        "(282.270900, 85.395570, 350.649700)",
        "(281.883500, 84.304790, 350.917300)",
        "(281.883500, 84.304790, 350.917300)",
        "(281.434800, 82.792720, 351.732800)",
        "(280.929100, 81.557460, 352.240700)",
        "(280.082400, 79.734220, 353.032800)",
        "(279.494100, 77.808830, 354.422100)",
        "(279.494100, 77.808830, 354.422100)",
        "(278.937500, 75.887470, 356.011400)",
        "(278.473800, 75.040920, 356.406400)",
        "(277.807800, 73.223080, 357.762900)",
        "(276.501400, 66.885060, 3.707492)",
        "(276.501400, 66.885060, 3.707492)",
        "(275.847300, 63.576230, 6.829647)",
        "(275.295700, 62.499590, 7.598777)",
        "(274.306800, 56.970710, 12.637360)",
        "(273.455500, 44.504670, 24.943040)",
        "(273.455500, 44.504670, 24.943040)",
        "(273.002000, 29.597870, 39.827990)",
        "(272.740600, 15.380540, 53.932640)",
        "(272.522000, 350.317000, 78.770880)",
        "(272.532700, 333.679100, 95.271160)",
        "(272.532700, 333.679100, 95.271160)",
        "(272.816300, 321.237400, 107.644700)",
        "(273.285300, 312.071900, 116.891400)",
        "(274.118200, 303.747700, 125.308100)",
        "(274.704900, 300.753500, 128.367800)",
        "(274.704900, 300.753500, 128.367800)",
        "(275.304200, 299.383200, 129.964700)",
        "(275.939600, 298.394400, 131.207200)",
        "(276.492100, 297.669400, 132.148600)",
        "(277.239900, 298.388000, 132.066600)",
        "(277.239900, 298.388000, 132.066600)",
        "(277.766400, 298.843800, 132.132000)",
        "(278.270100, 298.111600, 133.357900)",
        "(278.596800, 297.186100, 134.726900)",
        "(279.248500, 296.504200, 136.379200)",
        "(279.248500, 296.504200, 136.379200)",
        "(279.664600, 296.090200, 137.405500)",
        "(280.013800, 295.595200, 138.535200)",
        "(280.430400, 295.045600, 140.211600)",
        "(280.701600, 294.779800, 141.237100)",
        "(280.701600, 294.779800, 141.237100)",
        "(280.923700, 294.570600, 142.069300)",
        "(281.136800, 293.870500, 143.304900)",
        "(281.314800, 293.470100, 144.713700)",
        "(281.273100, 294.229700, 144.818800)",
        "(281.273100, 294.229700, 144.818800)",
        "(281.196800, 294.357900, 145.343400)",
        "(281.125000, 293.868000, 146.345500)",
        "(280.762600, 293.602400, 147.532100)",
        "(280.387100, 293.292000, 148.259200)",
        "(280.387100, 293.292000, 148.259200)",
        "(280.074500, 293.502000, 148.519500)",
        "(279.911900, 294.071800, 148.494100)",
        "(279.515200, 294.740400, 148.782800)",
        "(278.897500, 293.513900, 150.240400)",
        "(278.897500, 293.513900, 150.240400)",
        "(278.182300, 291.472600, 152.304900)",
        "(277.747300, 292.093000, 152.061400)",
        "(277.143500, 293.946400, 150.835100)",
        "(277.143500, 293.946400, 150.835100)",
        "(276.336500, 294.501200, 150.368400)",
        "(275.546700, 296.082100, 148.892000)",
        "(274.943500, 298.151700, 147.015300)",
        "(273.867000, 304.734200, 140.843900)",
        "(273.125800, 309.301100, 136.293500)",
        "(273.125800, 309.301100, 136.293500)",
        "(272.335700, 315.984600, 129.587400)",
        "(271.712100, 328.915600, 116.685000)",
        "(271.111400, 22.072430, 63.498840)",
        "(271.606200, 64.531830, 20.912780)",
        "(271.606200, 64.531830, 20.912780)",
        "(272.322700, 80.413210, 4.891486)",
        "(273.044800, 88.987050, 356.126100)",
        "(274.358200, 94.682440, 350.061600)",
        "(275.203100, 96.094610, 348.439800)",
        "(275.203100, 96.094610, 348.439800)",
        "(276.046200, 98.025660, 346.139500)",
        "(277.062600, 100.449100, 343.129000)",
        "(277.947200, 100.894100, 342.189600)",
        "(278.972700, 101.068700, 341.325000)",
        "(278.972700, 101.068700, 341.325000)",
        "(279.793800, 101.799600, 339.880300)",
        "(280.571300, 101.919900, 338.988900)",
        "(281.064300, 101.564000, 338.629300)",
        "(281.645700, 101.406800, 337.596300)",
        "(281.645700, 101.406800, 337.596300)",
        "(282.007400, 101.614800, 336.402400)",
        "(282.272700, 100.963200, 336.155000)",
        "(282.136300, 98.614590, 337.465400)",
        "(282.011800, 97.796830, 337.418400)",
        "(282.011800, 97.796830, 337.418400)",
        "(281.785500, 97.037160, 337.452300)",
        "(281.469100, 96.314880, 337.350800)",
        "(280.740700, 95.356260, 337.160100)",
        "(280.264600, 95.088240, 336.780400)",
        "(280.264600, 95.088240, 336.780400)",
        "(279.767600, 94.944000, 336.375500)",
        "(279.281600, 94.918010, 335.758700)",
        "(278.319000, 94.231270, 335.727600)",
        "(277.679300, 93.262400, 336.226700)",
        "(277.679300, 93.262400, 336.226700)",
        "(276.963000, 92.314200, 336.794300)",
        "(276.222700, 91.053980, 337.717300)",
        "(275.174300, 89.654500, 338.835000)",
        "(274.574300, 89.831030, 338.390700)",
        "(274.574300, 89.831030, 338.390700)",
        "(273.780900, 89.694600, 338.197100)",
        "(273.031400, 88.928260, 338.724300)",
        "(271.853900, 81.128090, 346.359800)",
        "(271.004500, 67.826260, 359.710400)",
        "(271.004500, 67.826260, 359.710400)",
        "(270.428900, 28.966070, 38.510030)",
        "(270.518900, 299.968600, 127.372300)",
        "(271.397200, 281.220200, 145.979400)",
        "(272.313300, 277.926200, 149.341100)",
        "(272.313300, 277.926200, 149.341100)",
        "(273.142200, 277.156600, 150.295000)",
        "(273.692300, 278.819500, 148.854800)",
        "(274.435600, 280.850500, 147.142900)",
        "(275.292400, 281.765600, 146.539000)",
        "(275.292400, 281.765600, 146.539000)",
        "(276.201800, 282.958300, 145.869700)",
        "(276.827500, 284.143600, 145.226200)",
        "(277.299900, 284.252000, 145.639300)",
        "(277.827100, 284.382700, 145.898600)",
        "(277.827100, 284.382700, 145.898600)",
        "(278.542900, 285.145400, 145.906600)",
        "(279.031000, 286.417800, 145.515000)",
        "(279.242100, 286.063400, 146.711900)",
        "(279.392000, 285.835000, 147.450900)",
        "(279.392000, 285.835000, 147.450900)",
        "(279.734800, 286.933000, 147.286200)",
        "(279.947400, 287.842200, 147.367600)",
        "(279.753700, 287.771000, 148.372900)",
        "(279.587200, 288.002200, 148.715300)",
        "(279.587200, 288.002200, 148.715300)",
        "(279.522000, 288.818700, 148.693400)",
        "(279.290000, 289.619900, 148.718400)",
        "(278.400000, 289.937600, 149.195500)",
        "(277.903800, 290.264400, 149.364200)",
        "(277.903800, 290.264400, 149.364200)",
        "(277.563800, 291.341400, 148.949700)",
        "(277.189600, 292.343400, 148.561900)",
        "(276.224700, 292.486200, 148.866800)",
        "(275.574600, 292.001100, 149.478400)",
        "(275.574600, 292.001100, 149.478400)",
        "(275.027000, 293.886300, 148.022400)",
        "(274.498600, 298.520500, 143.900300)",
        "(273.737200, 303.613300, 139.239500)",
        "(272.991200, 308.576800, 134.291000)",
        "(272.991200, 308.576800, 134.291000)",
        "(272.268100, 321.230800, 121.747800)",
        "(271.999600, 339.205800, 104.122700)",
        "(271.633500, 4.107475, 79.421970)",
        "(271.512200, 37.995130, 45.478980)",
        "(271.512200, 37.995130, 45.478980)",
        "(271.960100, 71.742070, 11.642090)",
        "(272.657400, 85.585380, 357.549200)",
        "(273.722100, 88.423250, 354.750400)",
        "(274.620000, 89.278370, 353.887500)",
        "(274.620000, 89.278370, 353.887500)",
        "(275.586400, 92.000920, 350.923700)",
        "(276.532900, 93.703830, 348.845600)",
        "(277.720600, 92.655810, 349.721400)",
        "(277.720600, 92.655810, 349.721400)",
        "(278.373800, 92.803700, 349.460700)",
        "(279.176900, 95.363020, 346.516400)",
        "(280.101700, 98.201350, 342.983500)",
        "(281.086700, 98.478100, 342.145500)",
        "(281.526800, 97.980770, 342.255600)",
        "(281.526800, 97.980770, 342.255600)",
        "(281.867900, 98.202410, 341.615300)",
        "(282.311100, 99.295170, 339.842000)",
        "(282.864500, 99.737680, 338.392400)",
        "(283.067600, 99.416120, 338.223600)",
        "(283.067600, 99.416120, 338.223600)",
        "(283.261500, 99.874320, 337.053900)",
        "(283.497900, 100.064400, 336.051100)",
        "(283.608900, 99.705200, 335.775200)",
        "(283.557500, 98.828080, 335.610800)",
        "(283.557500, 98.828080, 335.610800)",
        "(283.419500, 98.183150, 335.601900)",
        "(283.223100, 97.589620, 335.472800)",
        "(282.657700, 96.279890, 335.679700)",
        "(282.089000, 94.999190, 336.387600)",
        "(282.089000, 94.999190, 336.387600)",
        "(281.461500, 93.720720, 337.146400)",
        "(280.869600, 92.791230, 337.490100)",
        "(279.765400, 91.235200, 338.375200)",
        "(278.877500, 90.459160, 338.679400)",
        "(278.877500, 90.459160, 338.679400)",
        "(278.019400, 90.278240, 338.461500)",
        "(277.219900, 90.559960, 337.766900)",
        "(276.073100, 89.784390, 338.028700)",
        "(275.068700, 86.807530, 340.824300)",
        "(275.068700, 86.807530, 340.824300)",
        "(274.062100, 82.136290, 345.542400)",
        "(273.160100, 78.455050, 349.080300)",
        "(272.053800, 76.127820, 351.098800)",
        "(271.570200, 73.260310, 353.918800)",
        "(271.570200, 73.260310, 353.918800)",
        "(270.942700, 60.392780, 6.705964)",
        "(270.524900, 347.556300, 79.539880)",
        "(271.115200, 299.943500, 127.227300)",
        "(272.077700, 287.081800, 140.266400)",
        "(272.077700, 287.081800, 140.266400)",
        "(272.683700, 284.682000, 142.719800)",
        "(273.335700, 282.931400, 144.639800)",
        "(274.558800, 281.491200, 146.418800)",
        "(275.262200, 281.858500, 146.439400)",
        "(275.262200, 281.858500, 146.439400)",
        "(275.697100, 282.689600, 145.926300)",
        "(276.153000, 282.936200, 145.986200)",
        "(277.025300, 284.043900, 145.658000)",
        "(277.498000, 285.362800, 144.998900)",
        "(277.498000, 285.362800, 144.998900)",
        "(277.943700, 285.965500, 144.917200)",
        "(278.374600, 286.698000, 144.703100)",
        "(278.955500, 287.933000, 144.570200)",
        "(279.170100, 288.627600, 144.654400)",
        "(279.170100, 288.627600, 144.654400)",
        "(279.238300, 289.419100, 144.709900)",
        "(279.275500, 290.010400, 144.824900)",
        "(279.404100, 290.176100, 145.499900)",
        "(279.153100, 289.105000, 147.878300)",
        "(279.153100, 289.105000, 147.878300)",
        "(278.704000, 288.163100, 149.582500)",
        "(278.317700, 286.398200, 151.985700)",
        "(278.105200, 284.459900, 154.544700)",
        "(277.689600, 282.504100, 157.623200)",
        "(277.689600, 282.504100, 157.623200)",
        "(277.286100, 281.628300, 159.276700)",
        "(276.823700, 279.515200, 161.943000)",
        "(276.230900, 275.352800, 166.694000)",
        "(275.775500, 272.067000, 170.335300)",
        "(275.775500, 272.067000, 170.335300)",
        "(274.892700, 267.159300, 175.978800)",
        "(274.892700, 267.159300, 175.978800)",
        "(274.056400, 265.569900, 178.093500)",
        "(273.392300, 267.381800, 176.473100)",
        "(273.392300, 267.381800, 176.473100)",
        "(272.945300, 270.305900, 173.874100)",
        "(272.630300, 270.350700, 174.135600)",
        "(271.626500, 265.164300, 179.420100)",
        "(270.912800, 260.949200, 183.696900)",
        "(270.912800, 260.949200, 183.696900)",
        "(270.555700, 257.730200, 186.959500)",
        "(270.262500, 223.601700, 221.201400)",
        "(271.025300, 125.429000, 319.142200)",
        "(271.830600, 116.057900, 328.369200)",
        "(271.830600, 116.057900, 328.369200)",
        "(272.663300, 110.498300, 333.941400)",
        "(273.541300, 108.166500, 336.224900)",
        "(274.842200, 109.803200, 334.278700)",
        "(275.937100, 110.606300, 333.121600)",
        "(275.937100, 110.606300, 333.121600)",
        "(277.072600, 110.586000, 332.659800)",
        "(278.087800, 108.889600, 333.976000)",
        "(279.398200, 105.296100, 337.001600)",
        "(280.286600, 103.917600, 337.994400)",
        "(280.286600, 103.917600, 337.994400)",
        "(281.106000, 104.106800, 337.255800)",
        "(281.954700, 105.196100, 335.351500)",
        "(282.680000, 105.196200, 334.391500)",
        "(283.051500, 102.512700, 336.281300)",
        "(283.051500, 102.512700, 336.281300)",
        "(283.111600, 101.875700, 336.103700)",
        "(283.279800, 102.229300, 334.620700)",
        "(282.818000, 100.573900, 334.892300)",
        "(282.151100, 98.685920, 335.986100)",
        "(282.151100, 98.685920, 335.986100)",
        "(281.593900, 96.830160, 336.999800)",
        "(281.047700, 95.631110, 337.314900)",
        "(280.026400, 93.736620, 337.846100)",
        "(279.128300, 91.474110, 339.375500)",
        "(279.128300, 91.474110, 339.375500)",
        "(278.064800, 89.281120, 340.899900)",
        "(277.163100, 87.600120, 341.934800)",
        "(276.312100, 84.159700, 344.599600)",
        "(275.290900, 80.626370, 347.509900)",
        "(275.290900, 80.626370, 347.509900)",
        "(274.242800, 76.592480, 351.139100)",
        "(273.497500, 68.711520, 358.718200)",
        "(272.479300, 51.635510, 15.550820)",
        "(271.844000, 39.619500, 27.141650)",
        "(271.844000, 39.619500, 27.141650)",
        "(271.222800, 15.321240, 50.983620)",
        "(271.225100, 333.498700, 92.567480)",
        "(272.154200, 315.491600, 110.693900)",
        "(272.837200, 308.122600, 118.178400)",
        "(272.837200, 308.122600, 118.178400)",
        "(273.217300, 300.831500, 125.442900)",
        "(273.642400, 295.845000, 130.434700)",
        "(274.281000, 294.975600, 131.489400)",
        "(274.780600, 296.240800, 130.571700)",
        "(274.780600, 296.240800, 130.571700)",
        "(275.464400, 296.525600, 130.749100)",
        "(276.084100, 295.815600, 131.874300)",
        "(276.815000, 294.271600, 133.883600)",
        "(277.290500, 293.522600, 135.085500)",
        "(277.290500, 293.522600, 135.085500)",
        "(277.850100, 293.667100, 135.522600)",
        "(278.551300, 294.327400, 135.639600)",
        "(279.343800, 294.318400, 136.787700)",
        "(279.641800, 293.723800, 137.946300)",
        "(279.641800, 293.723800, 137.946300)",
        "(279.924300, 293.455700, 138.829000)",
        "(280.295300, 294.075800, 139.166100)",
        "(280.570400, 294.769700, 140.005200)",
        "(280.355400, 294.077100, 141.362200)",
        "(280.355400, 294.077100, 141.362200)",
        "(280.125500, 293.205300, 142.910400)",
        "(279.943100, 292.943200, 143.940800)",
        "(279.710500, 292.629600, 145.480200)",
        "(279.293800, 291.808000, 146.940500)",
        "(279.293800, 291.808000, 146.940500)",
        "(278.789600, 290.170100, 148.947600)",
        "(278.440600, 289.092300, 150.393900)",
        "(278.174100, 289.510900, 150.970400)",
        "(277.526000, 289.159300, 151.788800)",
        "(277.526000, 289.159300, 151.788800)",
        "(276.614600, 286.387100, 154.661100)",
        "(275.924300, 281.545300, 159.326800)",
        "(274.999000, 279.089800, 162.127200)",
        "(274.241500, 281.751700, 159.920200)",
        "(274.241500, 281.751700, 159.920200)",
        "(273.458200, 285.049200, 156.994600)",
        "(272.333300, 289.138500, 153.161200)",
        "(272.333300, 289.138500, 153.161200)",
        "(270.767700, 291.309900, 151.318600)",
        "(270.767700, 291.309900, 151.318600)",
        "(270.247100, 158.465200, 284.177900)",
        "(271.305100, 127.690400, 314.696400)",
        "(272.804600, 113.611500, 328.606900)",
        "(272.804600, 113.611500, 328.606900)",
        "(274.434800, 103.622400, 338.599600)",
        "(274.434800, 103.622400, 338.599600)",
        "(275.484400, 97.717670, 344.402800)",
        "(277.043200, 89.496200, 352.633500)",
        "(277.975100, 88.411030, 353.277700)",
        "(277.975100, 88.411030, 353.277700)",
        "(278.981000, 88.606820, 352.438300)",
        "(279.841700, 88.105130, 352.548100)",
        "(280.768500, 88.878890, 350.871100)",
        "(280.768500, 88.878890, 350.871100)",
        "(281.298000, 88.350650, 350.660400)",
        "(281.709800, 86.432190, 352.058400)",
        "(282.088700, 85.011110, 353.013400)",
        "(282.602400, 85.965860, 350.513600)",
        "(282.711300, 85.184460, 350.471300)",
        "(282.711300, 85.184460, 350.471300)",
        "(282.533100, 83.130420, 351.881200)",
        "(282.325300, 81.233940, 353.050500)",
        "(281.756500, 78.770010, 354.194200)",
        "(281.199200, 77.029850, 355.093800)",
        "(281.199200, 77.029850, 355.093800)",
        "(280.669300, 75.043140, 356.257600)",
        "(279.984300, 72.365650, 358.288400)",
        "(278.783000, 68.024820, 1.716543)",
        "(277.977000, 66.199840, 2.917359)",
        "(277.977000, 66.199840, 2.917359)",
        "(277.174800, 64.858420, 3.478779)",
        "(276.490500, 61.311070, 6.471626)",
        "(275.732200, 51.101670, 16.452950)",
        "(274.912800, 42.379240, 24.784560)",
        "(274.912800, 42.379240, 24.784560)",
        "(274.242300, 35.231800, 31.544800)",
        "(273.865100, 28.689690, 37.908250)",
        "(273.567100, 14.331310, 52.057560)",
        "(273.453700, 358.279300, 68.054990)",
        "(273.453700, 358.279300, 68.054990)",
        "(273.629500, 341.515000, 84.849100)",
        "(273.957900, 330.577500, 96.016500)",
        "(274.288800, 321.382500, 105.361800)",
        "(274.658300, 314.823200, 112.006400)",
        "(274.658300, 314.823200, 112.006400)",
        "(275.204900, 308.524700, 118.451300)",
        "(275.716900, 304.317000, 122.948400)",
        "(276.253900, 303.184100, 124.641500)",
        "(276.661100, 301.971600, 126.369700)",
        "(276.661100, 301.971600, 126.369700)",
        "(277.011300, 300.069900, 128.611300)",
        "(277.258000, 297.773500, 131.250200)",
        "(277.554100, 296.644000, 133.123200)",
        "(277.826900, 296.781800, 133.709800)",
        "(277.826900, 296.781800, 133.709800)",
        "(278.081500, 296.366500, 134.771100)",
        "(278.252400, 294.689500, 136.990500)",
        "(278.074700, 293.655800, 138.900800)",
        "(278.070200, 293.603700, 139.691400)",
        "(278.070200, 293.603700, 139.691400)",
        "(278.142500, 293.310300, 140.683700)",
        "(278.094200, 293.446200, 141.399600)",
        "(277.541600, 293.039100, 142.806700)",
        "(277.541600, 293.039100, 142.806700)",
        "(277.032700, 290.949800, 145.314400)",
        "(276.721500, 289.487900, 147.213200)",
        "(276.436600, 289.088600, 148.317300)",
        "(275.423200, 288.707900, 149.319000)",
        "(274.871600, 286.911200, 151.257800)",
        "(274.871600, 286.911200, 151.257800)",
        "(274.586800, 285.052700, 153.406600)",
        "(274.208000, 285.310300, 153.673600)",
        "(273.017800, 287.032100, 152.591600)",
        "(272.240400, 284.976600, 154.852800)",
        "(272.240400, 284.976600, 154.852800)",
        "(271.817900, 275.791200, 164.142800)",
        "(271.216300, 261.386700, 178.649000)",
        "(270.385600, 177.563600, 262.866000)",
        "(270.916600, 114.329700, 326.355200)",
        "(270.916600, 114.329700, 326.355200)",
        "(271.673300, 107.057800, 333.776400)",
        "(272.553600, 105.651100, 335.201000)",
        "(274.033200, 105.390000, 335.329400)",
        "(275.067600, 105.568100, 334.995200)",
        "(275.067600, 105.568100, 334.995200)",
        "(276.170200, 106.164000, 333.964500)",
        "(277.218600, 104.578600, 335.167600)",
        "(278.502600, 97.216480, 342.272200)",
        "(279.523800, 93.899830, 345.200500)",
        "(279.523800, 93.899830, 345.200500)",
        "(280.480300, 92.937840, 345.645700)",
        "(281.563100, 94.442530, 343.165700)",
        "(282.431600, 95.892750, 340.862100)",
        "(283.128100, 95.521900, 340.504200)",
        "(283.128100, 95.521900, 340.504200)",
        "(283.534500, 94.445200, 341.046900)",
        "(283.820300, 94.304790, 340.304400)",
        "(284.041400, 94.544040, 338.469900)",
        "(283.978200, 93.629700, 338.554900)",
        "(283.978200, 93.629700, 338.554900)",
        "(283.665100, 92.658680, 338.722400)",
        "(283.214700, 92.255760, 338.246900)",
        "(282.378500, 92.377600, 336.758000)",
        "(281.648500, 91.879070, 336.468800)",
        "(281.648500, 91.879070, 336.468800)",
        "(280.845900, 90.732820, 337.004600)",
        "(279.952900, 90.024730, 337.296000)",
        "(278.899700, 90.615360, 336.010100)",
        "(278.312000, 90.531700, 335.662900)",
        "(278.312000, 90.531700, 335.662900)",
        "(277.341700, 90.051640, 335.751000)",
        "(276.225900, 89.560910, 336.072700)",
        "(274.924000, 87.682460, 337.863100)",
        "(274.151600, 87.333540, 338.193800)",
        "(274.151600, 87.333540, 338.193800)",
        "(273.343200, 88.815250, 336.518700)",
        "(272.460100, 89.259010, 335.948500)",
        "(271.080300, 83.850880, 341.582900)",
        "(270.245500, 65.696370, 359.786800)",
        "(270.245500, 65.696370, 359.786800)",
        "(270.446700, 287.197000, 138.366000)",
        "(271.136800, 282.466400, 143.220900)",
        "(272.287300, 277.617900, 148.188600)",
        "(272.996400, 277.329700, 148.694400)",
        "(272.996400, 277.329700, 148.694400)",
        "(273.695300, 277.629900, 148.593000)",
        "(274.364000, 278.204800, 148.230700)",
        "(275.232400, 279.074400, 147.814400)",
        "(275.682900, 281.434800, 145.831700)",
        "(275.682900, 281.434800, 145.831700)",
        "(276.316300, 283.530300, 144.142000)",
        "(276.951400, 284.803300, 143.300600)",
        "(277.533300, 285.113200, 143.560800)",
        "(277.750600, 285.299100, 143.768300)",
        "(277.750600, 285.299100, 143.768300)",
        "(277.948100, 285.700900, 143.838600)",
        "(278.177500, 285.892500, 144.129900)",
        "(278.590400, 285.985500, 144.886500)",
        "(278.725500, 285.951600, 145.405400)",
        "(278.725500, 285.951600, 145.405400)",
        "(278.752700, 285.820000, 146.142000)",
        "(278.662200, 285.804700, 146.822600)",
        "(278.402700, 285.519600, 148.080700)",
        "(278.253300, 284.498400, 149.668700)",
        "(278.253300, 284.498400, 149.668700)",
        "(278.161400, 283.374500, 151.380100)",
        "(277.945500, 282.168900, 153.338600)",
        "(277.189800, 278.747100, 157.737700)",
        "(276.676500, 273.978100, 162.822800)",
        "(276.676500, 273.978100, 162.822800)",
        "(276.246100, 269.421300, 167.721000)",
        "(275.736500, 267.115100, 170.601000)",
        "(274.891600, 264.920700, 173.910600)",
        "(274.195800, 259.589600, 179.626400)",
        "(274.195800, 259.589600, 179.626400)",
        "(273.450100, 251.902300, 187.572700)",
        "(272.725200, 243.472000, 196.435200)",
        "(271.870100, 227.410800, 213.226200)",
        "(271.525700, 200.436100, 240.575100)",
        "(271.525700, 200.436100, 240.575100)",
        "(271.881800, 168.073700, 273.109300)",
        "(272.642000, 152.356700, 288.663100)",
        "(273.706300, 141.879600, 299.138300)",
        "(274.487200, 135.182900, 305.807000)",
        "(274.487200, 135.182900, 305.807000)",
        "(275.363600, 130.652200, 310.274200)",
        "(276.266200, 129.234700, 311.365700)",
        "(277.552700, 125.705000, 314.095200)",
        "(278.102100, 120.585300, 319.106500)",
        "(278.102100, 120.585300, 319.106500)",
        "(278.644600, 116.519900, 323.106800)",
        "(279.373200, 116.123100, 323.154600)",
        "(280.920000, 117.042300, 320.842400)",
        "(281.463300, 115.538300, 321.866000)",
        "(281.463300, 115.538300, 321.866000)",
        "(281.717900, 113.979900, 323.084000)",
        "(282.163400, 113.315500, 323.094100)",
        "(283.090100, 113.906800, 321.151200)",
        "(283.367100, 114.227200, 319.984900)",
        "(283.367100, 114.227200, 319.984900)",
        "(283.569300, 113.630800, 319.409000)",
        "(283.569300, 113.630800, 319.409000)",
        "(283.657000, 111.476200, 319.933900)",
        "(283.496300, 110.044300, 320.478500)",
        "(283.496300, 110.044300, 320.478500)",
        "(283.128600, 108.469700, 321.312900)",
        "(282.790900, 106.547600, 322.513600)",
        "(282.005800, 103.822400, 324.204600)",
        "(281.421400, 102.163600, 325.307600)",
        "(281.421400, 102.163600, 325.307600)",
        "(280.886900, 101.016400, 325.849300)",
        "(280.307400, 100.287500, 326.070100)",
        "(279.246600, 100.631900, 325.013500)",
        "(278.533100, 101.588300, 323.680000)",
        "(278.533100, 101.588300, 323.680000)",
        "(277.899700, 103.090300, 321.835200)",
        "(277.241100, 105.470400, 319.065600)",
        "(276.051900, 108.449800, 315.698300)",
        "(275.167100, 110.878300, 313.199500)",
        "(275.167100, 110.878300, 313.199500)",
        "(274.421900, 114.042600, 309.888200)",
        "(273.803900, 116.521400, 307.320300)",
        "(273.060800, 118.227500, 305.629500)",
        "(271.813800, 129.479300, 294.613600)",
        "(271.813800, 129.479300, 294.613600)",
        "(271.378600, 151.676100, 272.405000)",
        "(271.355100, 179.642300, 244.355700)",
        "(271.632100, 225.929600, 198.396000)",
        "(272.206500, 248.349300, 176.354200)",
        "(272.206500, 248.349300, 176.354200)",
        "(272.919800, 258.860800, 166.162300)",
        "(273.651400, 263.179600, 162.146200)",
        "(274.533900, 267.244200, 158.641400)",
        "(275.109000, 270.810600, 155.705000)",
        "(275.109000, 270.810600, 155.705000)",
        "(275.727300, 273.156800, 153.972400)",
        "(276.167600, 273.992000, 153.672800)",
        "(276.702600, 274.577300, 153.873100)",
        "(277.067900, 275.329100, 153.788800)",
        "(277.067900, 275.329100, 153.788800)",
        "(277.389500, 276.343300, 153.603200)",
        "(277.574600, 276.876800, 153.989200)",
        "(277.374900, 276.020800, 155.925200)",
        "(277.249200, 274.449500, 158.153700)",
        "(277.249200, 274.449500, 158.153700)",
        "(277.242200, 273.126300, 160.112400)",
        "(277.168000, 272.644000, 161.494700)",
        "(276.608200, 270.826400, 164.530900)",
        "(276.190100, 267.663600, 168.289200)",
        "(276.190100, 267.663600, 168.289200)",
        "(275.872500, 264.163000, 172.281500)",
        "(275.559300, 261.283200, 175.690600)",
        "(274.875500, 257.974700, 180.261500)",
        "(274.340800, 252.338400, 186.470500)",
        "(274.340800, 252.338400, 186.470500)",
        "(273.897500, 241.730400, 197.290200)",
        "(273.557900, 229.750000, 209.283000)",
        "(272.870700, 218.513800, 221.357000)",
        "(272.398400, 205.023800, 235.437000)",
        "(272.398400, 205.023800, 235.437000)",
        "(272.328800, 180.057900, 260.660300)",
        "(272.777600, 158.353400, 282.525300)",
        "(273.254700, 142.223100, 298.996400)",
        "(273.490200, 129.849000, 311.858700)",
        "(273.490200, 129.849000, 311.858700)",
        "(274.053400, 118.845600, 323.259300)",
        "(274.589100, 111.658300, 330.832800)",
        "(275.387900, 107.831500, 335.056400)",
        "(276.323500, 107.987500, 334.987200)",
        "(276.323500, 107.987500, 334.987200)",
        "(277.134600, 110.186100, 332.685500)",
        "(277.826000, 112.947000, 329.698900)",
        "(279.101100, 116.772400, 325.106600)",
        "(279.101100, 116.772400, 325.106600)",
        "(280.068800, 117.283800, 323.925400)",
        "(280.774500, 115.741300, 324.978500)",
        "(281.250100, 113.400500, 326.799900)",
        "(281.755600, 110.871000, 328.322800)",
        "(282.150300, 110.024200, 328.291100)",
        "(282.150300, 110.024200, 328.291100)",
        "(282.489300, 109.337100, 328.024000)",
        "(282.688200, 108.371200, 327.991500)",
        "(282.748400, 105.911400, 329.210800)",
        "(282.784800, 104.355500, 329.864100)",
        "(282.784800, 104.355500, 329.864100)",
        "(282.540500, 102.687600, 330.727000)",
        "(282.061400, 101.267800, 331.381400)",
        "(281.553700, 99.840640, 331.587900)",
        "(281.274600, 98.401180, 332.252900)",
        "(281.274600, 98.401180, 332.252900)",
        "(280.574800, 96.777850, 333.236500)",
        "(279.745000, 96.115380, 333.290100)",
        "(278.851900, 96.545430, 331.899100)",
        "(278.184500, 96.785050, 331.121300)",
        "(278.184500, 96.785050, 331.121300)",
        "(277.461700, 96.865580, 330.699000)",
        "(276.693800, 97.413310, 329.745800)",
        "(275.357600, 100.195600, 326.306600)",
        "(274.514900, 101.566600, 324.598900)",
        "(274.514900, 101.566600, 324.598900)",
        "(273.826800, 102.211500, 323.763700)",
        "(273.106800, 105.410400, 320.250700)",
        "(271.992300, 114.270800, 311.006400)",
        "(271.101800, 116.071300, 309.275700)",
        "(271.101800, 116.071300, 309.275700)",
        "(270.259400, 163.333300, 262.204400)",
        "(270.746500, 242.782000, 182.726900)",
        "(271.461200, 244.866300, 180.547900)",
        "(271.747200, 250.899700, 174.625500)",
        "(271.747200, 250.899700, 174.625500)",
        "(272.351800, 259.349000, 166.477400)",
        "(273.056600, 265.844500, 160.489900)",
        "(273.810500, 270.768700, 156.286600)",
        "(274.207600, 271.366400, 156.075800)",
        "(274.207600, 271.366400, 156.075800)",
        "(274.540600, 271.960200, 155.918600)",
        "(274.864700, 273.147100, 155.400300)",
        "(275.133800, 274.907000, 154.659700)",
        "(275.255500, 275.353600, 154.808900)",
        "(275.255500, 275.353600, 154.808900)",
        "(275.396200, 275.621000, 155.403900)",
        "(275.328100, 274.638400, 157.152300)",
        "(275.052400, 269.341200, 163.242500)",
        "(274.926800, 266.838700, 166.364500)",
        "(274.926800, 266.838700, 166.364500)",
        "(274.838200, 266.285400, 167.796700)",
        "(274.561400, 265.517400, 169.516200)",
        "(274.028600, 257.792500, 178.171300)",
        "(273.814500, 249.937100, 186.378000)",
        "(273.814500, 249.937100, 186.378000)",
        "(273.523300, 244.680100, 192.288800)",
        "(273.092900, 239.169600, 198.624100)",
        "(272.680900, 224.843400, 213.769900)",
        "(272.640900, 211.837100, 227.098900)",
        "(272.640900, 211.837100, 227.098900)",
        "(272.643700, 198.362700, 240.842100)",
        "(272.698300, 186.104100, 253.528700)",
        "(273.228500, 168.704000, 271.317100)",
        "(273.707100, 159.358500, 280.725700)",
        "(273.707100, 159.358500, 280.725700)",
        "(274.227400, 151.857900, 288.426100)",
        "(274.753300, 145.814800, 294.548900)",
        "(275.660500, 134.920700, 305.622900)",
        "(275.660500, 134.920700, 305.622900)",
        "(276.362400, 128.206400, 312.527500)",
        "(277.169400, 124.193800, 316.628600)",
        "(278.111100, 122.856900, 317.788700)",
        "(279.613600, 121.122900, 319.095500)",
        "(280.423000, 119.434200, 320.623400)",
        "(280.423000, 119.434200, 320.623400)",
        "(281.190400, 117.972800, 321.848600)",
        "(282.097000, 116.933200, 322.360000)",
        "(283.270500, 115.559600, 322.817900)",
        "(283.672300, 114.579400, 323.168900)",
        "(283.672300, 114.579400, 323.168900)",
        "(284.043500, 112.865500, 324.313200)",
        "(284.347600, 111.057400, 325.618000)",
        "(284.938700, 110.839500, 324.587200)",
        "(285.323100, 110.665000, 323.670800)",
        "(285.323100, 110.665000, 323.670800)",
        "(285.279900, 109.479300, 324.195100)",
        "(285.050500, 108.092600, 325.021000)",
        "(285.004800, 106.685600, 325.188400)",
        "(284.826700, 106.044000, 325.104200)",
        "(284.826700, 106.044000, 325.104200)",
        "(284.578200, 105.472000, 324.902100)",
        "(284.207400, 104.830900, 324.869800)",
        "(283.504100, 104.138500, 324.735800)",
        "(283.109600, 104.104800, 324.162100)",
        "(283.109600, 104.104800, 324.162100)",
        "(282.691300, 104.010700, 323.687300)",
        "(282.171400, 103.727500, 323.524100)",
        "(281.198300, 103.892400, 322.732600)",
        "(280.520000, 104.202000, 322.131200)",
        "(280.520000, 104.202000, 322.131200)",
        "(279.890700, 104.888200, 321.144500)",
        "(279.255800, 105.727100, 320.003500)",
        "(278.245100, 106.769700, 318.664300)",
        "(277.617100, 107.275900, 317.985300)",
        "(277.617100, 107.275900, 317.985300)",
        "(276.942800, 108.791500, 316.288500)",
        "(276.234500, 110.637100, 314.349100)",
        "(275.230200, 110.200500, 314.847400)",
        "(274.357900, 109.964900, 315.318500)",
        "(274.357900, 109.964900, 315.318500)",
        "(273.561700, 112.951000, 312.426300)",
        "(272.923800, 118.362800, 307.079900)",
        "(272.250600, 125.264400, 300.361900)",
        "(271.194500, 159.825000, 266.265700)",
        "(271.194500, 159.825000, 266.265700)",
        "(271.290300, 206.738600, 219.536700)",
        "(271.916200, 230.826300, 195.621200)",
        "(273.077100, 248.125600, 178.802900)",
        "(273.900800, 254.973500, 172.359500)",
        "(273.900800, 254.973500, 172.359500)",
        "(274.718400, 260.600300, 167.094200)",
        "(275.366100, 265.516800, 162.775100)",
        "(276.189100, 270.239100, 158.966700)",
[truncated: 265,786 more chars]
