# Supplementary material for: Playing the mirror game in virtual reality with an autonomous character
Source: Sci Rep. 2022 Dec 9;12:21329. doi: 10.1038/s41598-022-25197-z (PMC9734752; doi:10.1038/s41598-022-25197-z)
Supplement: Supplementary file 2 — Supplementary Information 1. [file 41598_2022_25197_MOESM2_ESM.zip › Data/Couple1/baseline_player2.json]

{
    "isFemale": false,
    "eyesLevel": 1.6522296667099,
    "timestamps": [
        0.0,
        0.0200042724609375,
        0.040008544921875,
        0.05999755859375,
        0.0800018310546875,
        0.100006103515625,
        0.1200103759765625,
        0.1399993896484375,
        0.160003662109375,
        0.1800079345703125,
        0.20001220703125,
        0.220001220703125,
        0.2400054931640625,
        0.260009765625,
        0.279998779296875,
        0.3000030517578125,
        0.32000732421875,
        0.3400115966796875,
        0.3600006103515625,
        0.3800048828125,
        0.4000091552734375,
        0.4199981689453125,
        0.44000244140625,
        0.4600067138671875,
        0.480010986328125,
        0.5,
        0.5200042724609375,
        0.540008544921875,
        0.55999755859375,
        0.5800018310546875,
        0.600006103515625,
        0.6200103759765625,
        0.6399993896484375,
        0.660003662109375,
        0.6800079345703125,
        0.70001220703125,
        0.720001220703125,
        0.7400054931640625,
        0.760009765625,
        0.779998779296875,
        0.8000030517578125,
        0.82000732421875,
        0.8400115966796875,
        0.8600006103515625,
        0.8800048828125,
        0.9000091552734375,
        0.9199981689453125,
        0.94000244140625,
        0.9600067138671875,
        0.980010986328125,
        1.0,
        1.0200042724609376,
        1.040008544921875,
        1.05999755859375,
        1.0800018310546876,
        1.100006103515625,
        1.1200103759765626,
        1.1399993896484376,
        1.160003662109375,
        1.1800079345703126,
        1.20001220703125,
        1.220001220703125,
        1.2400054931640626,
        1.260009765625,
        1.279998779296875,
        1.3000030517578126,
        1.32000732421875,
        1.3400115966796876,
        1.3600006103515626,
        1.3800048828125,
        1.4000091552734376,
        1.4199981689453126,
        1.44000244140625,
        1.4600067138671876,
        1.480010986328125,
        1.5,
        1.5200042724609376,
        1.540008544921875,
        1.55999755859375,
        1.5800018310546876,
        1.600006103515625,
        1.6200103759765626,
        1.6399993896484376,
        1.660003662109375,
        1.6800079345703126,
        1.70001220703125,
        1.720001220703125,
        1.7400054931640626,
        1.760009765625,
        1.779998779296875,
        1.8000030517578126,
        1.82000732421875,
        1.8400115966796876,
        1.8600006103515626,
        1.8800048828125,
        1.9000091552734376,
        1.9199981689453126,
        1.94000244140625,
        1.9600067138671876,
        1.980010986328125,
        2.0,
        2.0200042724609377,
        2.040008544921875,
        2.05999755859375,
        2.0800018310546877,
        2.100006103515625,
        2.1200103759765627,
        2.1399993896484377,
        2.160003662109375,
        2.1800079345703127,
        2.20001220703125,
        2.220001220703125,
        2.2400054931640627,
        2.260009765625,
        2.279998779296875,
        2.3000030517578127,
        2.32000732421875,
        2.3400115966796877,
        2.3600006103515627,
        2.3800048828125,
        2.4000091552734377,
        2.4199981689453127,
        2.44000244140625,
        2.4600067138671877,
        2.480010986328125,
        2.5,
        2.5200042724609377,
        2.540008544921875,
        2.55999755859375,
        2.5800018310546877,
        2.600006103515625,
        2.6200103759765627,
        2.6399993896484377,
        2.660003662109375,
        2.6800079345703127,
        2.70001220703125,
        2.720001220703125,
        2.7400054931640627,
        2.760009765625,
        2.779998779296875,
        2.8000030517578127,
        2.82000732421875,
        2.8400115966796877,
        2.8600006103515627,
        2.8800048828125,
        2.9000091552734377,
        2.9199981689453127,
        2.94000244140625,
        2.9600067138671877,
        2.980010986328125,
        3.0,
        3.0200042724609377,
        3.040008544921875,
        3.05999755859375,
        3.0800018310546877,
        3.100006103515625,
        3.1200103759765627,
        3.1399993896484377,
        3.160003662109375,
        3.1800079345703127,
        3.20001220703125,
        3.220001220703125,
        3.2400054931640627,
        3.260009765625,
        3.279998779296875,
        3.3000030517578127,
        3.32000732421875,
        3.3400115966796877,
        3.3600006103515627,
        3.3800048828125,
        3.4000091552734377,
        3.4199981689453127,
        3.44000244140625,
        3.4600067138671877,
        3.480010986328125,
        3.5,
        3.5200042724609377,
        3.540008544921875,
        3.55999755859375,
        3.5800018310546877,
        3.600006103515625,
        3.6200103759765627,
        3.6399993896484377,
        3.660003662109375,
        3.6800079345703127,
        3.70001220703125,
        3.720001220703125,
        3.7400054931640627,
        3.760009765625,
        3.779998779296875,
        3.8000030517578127,
        3.82000732421875,
        3.8400115966796877,
        3.8600006103515627,
        3.8800048828125,
        3.9000091552734377,
        3.9199981689453127,
        3.94000244140625,
        3.9600067138671877,
        3.980010986328125,
        4.0,
        4.0200042724609379,
        4.040008544921875,
        4.05999755859375,
        4.0800018310546879,
        4.100006103515625,
        4.1200103759765629,
        4.1399993896484379,
        4.160003662109375,
        4.1800079345703129,
        4.20001220703125,
        4.220001220703125,
        4.2400054931640629,
        4.260009765625,
        4.279998779296875,
        4.3000030517578129,
        4.32000732421875,
        4.3400115966796879,
        4.3600006103515629,
        4.3800048828125,
        4.4000091552734379,
        4.4199981689453129,
        4.44000244140625,
        4.4600067138671879,
        4.480010986328125,
        4.5,
        4.5200042724609379,
        4.540008544921875,
        4.55999755859375,
        4.5800018310546879,
        4.600006103515625,
        4.6200103759765629,
        4.6399993896484379,
        4.660003662109375,
        4.6800079345703129,
        4.70001220703125,
        4.720001220703125,
        4.7400054931640629,
        4.760009765625,
        4.779998779296875,
        4.8000030517578129,
        4.82000732421875,
        4.8400115966796879,
        4.8600006103515629,
        4.8800048828125,
        4.9000091552734379,
        4.9199981689453129,
        4.94000244140625,
        4.9600067138671879,
        4.980010986328125,
        5.0,
        5.0200042724609379,
        5.040008544921875,
        5.05999755859375,
        5.0800018310546879,
        5.100006103515625,
        5.1200103759765629,
        5.1399993896484379,
        5.160003662109375,
        5.1800079345703129,
        5.20001220703125,
        5.220001220703125,
        5.2400054931640629,
        5.260009765625,
        5.279998779296875,
        5.3000030517578129,
        5.32000732421875,
        5.3400115966796879,
        5.3600006103515629,
        5.3800048828125,
        5.4000091552734379,
        5.4199981689453129,
        5.44000244140625,
        5.4600067138671879,
        5.480010986328125,
        5.5,
        5.5200042724609379,
        5.540008544921875,
        5.55999755859375,
        5.5800018310546879,
        5.600006103515625,
        5.6200103759765629,
        5.6399993896484379,
        5.660003662109375,
        5.6800079345703129,
        5.70001220703125,
        5.720001220703125,
        5.7400054931640629,
        5.760009765625,
        5.779998779296875,
        5.8000030517578129,
        5.82000732421875,
        5.8400115966796879,
        5.8600006103515629,
        5.8800048828125,
        5.9000091552734379,
        5.9199981689453129,
        5.94000244140625,
        5.9600067138671879,
        5.980010986328125,
        6.0,
        6.0200042724609379,
        6.040008544921875,
        6.05999755859375,
        6.0800018310546879,
        6.100006103515625,
        6.1200103759765629,
        6.1399993896484379,
        6.160003662109375,
        6.1800079345703129,
        6.20001220703125,
        6.220001220703125,
        6.2400054931640629,
        6.260009765625,
        6.279998779296875,
        6.3000030517578129,
        6.32000732421875,
        6.3400115966796879,
        6.3600006103515629,
        6.3800048828125,
        6.4000091552734379,
        6.4199981689453129,
        6.44000244140625,
        6.4600067138671879,
        6.480010986328125,
        6.5,
        6.5200042724609379,
        6.540008544921875,
        6.55999755859375,
        6.5800018310546879,
        6.600006103515625,
        6.6200103759765629,
        6.6399993896484379,
        6.660003662109375,
        6.6800079345703129,
        6.70001220703125,
        6.720001220703125,
        6.7400054931640629,
        6.760009765625,
        6.779998779296875,
        6.8000030517578129,
        6.82000732421875,
        6.8400115966796879,
        6.8600006103515629,
        6.8800048828125,
        6.9000091552734379,
        6.9199981689453129,
        6.94000244140625,
        6.9600067138671879,
        6.980010986328125,
        7.0,
        7.0200042724609379,
        7.040008544921875,
        7.05999755859375,
        7.0800018310546879,
        7.100006103515625,
        7.1200103759765629,
        7.1399993896484379,
        7.160003662109375,
        7.1800079345703129,
        7.20001220703125,
        7.220001220703125,
        7.2400054931640629,
        7.260009765625,
        7.279998779296875,
        7.3000030517578129,
        7.32000732421875,
        7.3400115966796879,
        7.3600006103515629,
        7.3800048828125,
        7.4000091552734379,
        7.4199981689453129,
        7.44000244140625,
        7.4600067138671879,
        7.480010986328125,
        7.5,
        7.5200042724609379,
        7.540008544921875,
        7.55999755859375,
        7.5800018310546879,
        7.600006103515625,
        7.6200103759765629,
        7.6399993896484379,
        7.660003662109375,
        7.6800079345703129,
        7.70001220703125,
        7.720001220703125,
        7.7400054931640629,
        7.760009765625,
        7.779998779296875,
        7.8000030517578129,
        7.82000732421875,
        7.8400115966796879,
        7.8600006103515629,
        7.8800048828125,
        7.9000091552734379,
        7.9199981689453129,
        7.94000244140625,
        7.9600067138671879,
        7.980010986328125,
        8.0,
        8.020004272460938,
        8.040008544921875,
        8.05999755859375,
        8.080001831054688,
        8.100006103515625,
        8.120010375976563,
        8.139999389648438,
        8.160003662109375,
        8.180007934570313,
        8.20001220703125,
        8.220001220703125,
        8.240005493164063,
        8.260009765625,
        8.279998779296875,
        8.300003051757813,
        8.32000732421875,
        8.340011596679688,
        8.360000610351563,
        8.3800048828125,
        8.400009155273438,
        8.419998168945313,
        8.44000244140625,
        8.460006713867188,
        8.480010986328125,
        8.5,
        8.520004272460938,
        8.540008544921875,
        8.55999755859375,
        8.580001831054688,
        8.600006103515625,
        8.620010375976563,
        8.639999389648438,
        8.660003662109375,
        8.680007934570313,
        8.70001220703125,
        8.720001220703125,
        8.740005493164063,
        8.760009765625,
        8.779998779296875,
        8.800003051757813,
        8.82000732421875,
        8.840011596679688,
        8.860000610351563,
        8.8800048828125,
        8.900009155273438,
        8.919998168945313,
        8.94000244140625,
        8.960006713867188,
        8.980010986328125,
        9.0,
        9.020004272460938,
        9.040008544921875,
        9.05999755859375,
        9.080001831054688,
        9.100006103515625,
        9.120010375976563,
        9.139999389648438,
        9.160003662109375,
        9.180007934570313,
        9.20001220703125,
        9.220001220703125,
        9.240005493164063,
        9.260009765625,
        9.279998779296875,
        9.300003051757813,
        9.32000732421875,
        9.340011596679688,
        9.360000610351563,
        9.3800048828125,
        9.400009155273438,
        9.419998168945313,
        9.44000244140625,
        9.460006713867188,
        9.480010986328125,
        9.5,
        9.520004272460938,
        9.540008544921875,
        9.55999755859375,
        9.580001831054688,
        9.600006103515625,
        9.620010375976563,
        9.639999389648438,
        9.660003662109375,
        9.680007934570313,
        9.70001220703125,
        9.720001220703125,
        9.740005493164063,
        9.760009765625,
        9.779998779296875,
        9.800003051757813,
        9.82000732421875,
        9.840011596679688,
        9.860000610351563,
        9.8800048828125,
        9.900009155273438,
        9.919998168945313,
        9.94000244140625,
        9.960006713867188,
        9.980010986328125,
        10.0,
        10.020004272460938,
        10.040008544921875,
        10.05999755859375,
        10.080001831054688,
        10.100006103515625,
        10.120010375976563,
        10.139999389648438,
        10.160003662109375,
        10.180007934570313,
        10.20001220703125,
        10.220001220703125,
        10.240005493164063,
        10.260009765625,
        10.279998779296875,
        10.300003051757813,
        10.32000732421875,
        10.340011596679688,
        10.360000610351563,
        10.3800048828125,
        10.400009155273438,
        10.419998168945313,
        10.44000244140625,
        10.460006713867188,
        10.480010986328125,
        10.5,
        10.520004272460938,
        10.540008544921875,
        10.55999755859375,
        10.580001831054688,
        10.600006103515625,
        10.620010375976563,
        10.639999389648438,
        10.660003662109375,
        10.680007934570313,
        10.70001220703125,
        10.720001220703125,
        10.740005493164063,
        10.760009765625,
        10.779998779296875,
        10.800003051757813,
        10.82000732421875,
        10.840011596679688,
        10.860000610351563,
        10.8800048828125,
        10.900009155273438,
        10.919998168945313,
        10.94000244140625,
        10.960006713867188,
        10.980010986328125,
        11.0,
        11.020004272460938,
        11.040008544921875,
        11.05999755859375,
        11.080001831054688,
        11.100006103515625,
        11.120010375976563,
        11.139999389648438,
        11.160003662109375,
        11.180007934570313,
        11.20001220703125,
        11.220001220703125,
        11.240005493164063,
        11.260009765625,
        11.279998779296875,
        11.300003051757813,
        11.32000732421875,
        11.340011596679688,
        11.360000610351563,
        11.3800048828125,
        11.400009155273438,
        11.419998168945313,
        11.44000244140625,
        11.460006713867188,
        11.480010986328125,
        11.5,
        11.520004272460938,
        11.540008544921875,
        11.55999755859375,
        11.580001831054688,
        11.600006103515625,
        11.620010375976563,
        11.639999389648438,
        11.660003662109375,
        11.680007934570313,
        11.70001220703125,
        11.720001220703125,
        11.740005493164063,
        11.760009765625,
        11.779998779296875,
        11.800003051757813,
        11.82000732421875,
        11.840011596679688,
        11.860000610351563,
        11.8800048828125,
        11.900009155273438,
        11.919998168945313,
        11.94000244140625,
        11.960006713867188,
        11.980010986328125,
        12.0,
        12.020004272460938,
        12.040008544921875,
        12.05999755859375,
        12.080001831054688,
        12.100006103515625,
        12.120010375976563,
        12.139999389648438,
        12.160003662109375,
        12.180007934570313,
        12.20001220703125,
        12.220001220703125,
        12.240005493164063,
        12.260009765625,
        12.279998779296875,
        12.300003051757813,
        12.32000732421875,
        12.340011596679688,
        12.360000610351563,
        12.3800048828125,
        12.400009155273438,
        12.419998168945313,
        12.44000244140625,
        12.460006713867188,
        12.480010986328125,
        12.5,
        12.520004272460938,
        12.540008544921875,
        12.55999755859375,
        12.580001831054688,
        12.600006103515625,
        12.620010375976563,
        12.639999389648438,
        12.660003662109375,
        12.680007934570313,
        12.70001220703125,
        12.720001220703125,
        12.740005493164063,
        12.760009765625,
        12.779998779296875,
        12.800003051757813,
        12.82000732421875,
        12.840011596679688,
        12.860000610351563,
        12.8800048828125,
        12.900009155273438,
        12.919998168945313,
        12.94000244140625,
        12.960006713867188,
        12.980010986328125,
        13.0,
        13.020004272460938,
        13.040008544921875,
        13.05999755859375,
        13.080001831054688,
        13.100006103515625,
        13.120010375976563,
        13.139999389648438,
        13.160003662109375,
        13.180007934570313,
        13.20001220703125,
        13.220001220703125,
        13.240005493164063,
        13.260009765625,
        13.279998779296875,
        13.300003051757813,
        13.32000732421875,
        13.340011596679688,
        13.360000610351563,
        13.3800048828125,
        13.400009155273438,
        13.419998168945313,
        13.44000244140625,
        13.460006713867188,
        13.480010986328125,
        13.5,
        13.520004272460938,
        13.540008544921875,
        13.55999755859375,
        13.580001831054688,
        13.600006103515625,
        13.620010375976563,
        13.639999389648438,
        13.660003662109375,
        13.680007934570313,
        13.70001220703125,
        13.720001220703125,
        13.740005493164063,
        13.760009765625,
        13.779998779296875,
        13.800003051757813,
        13.82000732421875,
        13.840011596679688,
        13.860000610351563,
        13.8800048828125,
        13.900009155273438,
        13.919998168945313,
        13.94000244140625,
        13.960006713867188,
        13.980010986328125,
        14.0,
        14.020004272460938,
        14.040008544921875,
        14.05999755859375,
        14.080001831054688,
        14.100006103515625,
        14.120010375976563,
        14.139999389648438,
        14.160003662109375,
        14.180007934570313,
        14.20001220703125,
        14.220001220703125,
        14.240005493164063,
        14.260009765625,
        14.279998779296875,
        14.300003051757813,
        14.32000732421875,
        14.340011596679688,
        14.360000610351563,
        14.3800048828125,
        14.400009155273438,
        14.419998168945313,
        14.44000244140625,
        14.460006713867188,
        14.480010986328125,
        14.5,
        14.520004272460938,
        14.540008544921875,
        14.55999755859375,
        14.580001831054688,
        14.600006103515625,
        14.620010375976563,
        14.639999389648438,
        14.660003662109375,
        14.680007934570313,
        14.70001220703125,
        14.720001220703125,
        14.740005493164063,
        14.760009765625,
        14.779998779296875,
        14.800003051757813,
        14.82000732421875,
        14.840011596679688,
        14.860000610351563,
        14.8800048828125,
        14.900009155273438,
        14.919998168945313,
        14.94000244140625,
        14.960006713867188,
        14.980010986328125,
        15.0,
        15.020004272460938,
        15.040008544921875,
        15.05999755859375,
        15.080001831054688,
        15.100006103515625,
        15.120010375976563,
        15.139999389648438,
        15.160003662109375,
        15.180007934570313,
        15.20001220703125,
        15.220001220703125,
        15.240005493164063,
        15.260009765625,
        15.279998779296875,
        15.300003051757813,
        15.32000732421875,
        15.340011596679688,
        15.360000610351563,
        15.3800048828125,
        15.400009155273438,
        15.419998168945313,
        15.44000244140625,
        15.460006713867188,
        15.480010986328125,
        15.5,
        15.520004272460938,
        15.540008544921875,
        15.55999755859375,
        15.580001831054688,
        15.600006103515625,
        15.620010375976563,
        15.639999389648438,
        15.660003662109375,
        15.680007934570313,
        15.70001220703125,
        15.720001220703125,
        15.740005493164063,
        15.760009765625,
        15.779998779296875,
        15.800003051757813,
        15.82000732421875,
        15.840011596679688,
        15.860000610351563,
        15.8800048828125,
        15.900009155273438,
        15.919998168945313,
        15.94000244140625,
        15.960006713867188,
        15.980010986328125,
        16.0,
        16.020004272460939,
        16.040008544921876,
        16.05999755859375,
        16.080001831054689,
        16.100006103515626,
        16.120010375976564,
        16.139999389648439,
        16.160003662109376,
        16.180007934570314,
        16.20001220703125,
        16.220001220703126,
        16.240005493164064,
        16.260009765625,
        16.279998779296876,
        16.300003051757814,
        16.32000732421875,
        16.340011596679689,
        16.360000610351564,
        16.3800048828125,
        16.400009155273439,
        16.419998168945314,
        16.44000244140625,
        16.460006713867189,
        16.480010986328126,
        16.5,
        16.520004272460939,
        16.540008544921876,
        16.55999755859375,
        16.580001831054689,
        16.600006103515626,
        16.620010375976564,
        16.639999389648439,
        16.660003662109376,
        16.680007934570314,
        16.70001220703125,
        16.720001220703126,
        16.740005493164064,
        16.760009765625,
        16.779998779296876,
        16.800003051757814,
        16.82000732421875,
        16.840011596679689,
        16.860000610351564,
        16.8800048828125,
        16.900009155273439,
        16.919998168945314,
        16.94000244140625,
        16.960006713867189,
        16.980010986328126,
        17.0,
        17.020004272460939,
        17.040008544921876,
        17.05999755859375,
        17.080001831054689,
        17.100006103515626,
        17.120010375976564,
        17.139999389648439,
        17.160003662109376,
        17.180007934570314,
        17.20001220703125,
        17.220001220703126,
        17.240005493164064,
        17.260009765625,
        17.279998779296876,
        17.300003051757814,
        17.32000732421875,
        17.340011596679689,
        17.360000610351564,
        17.3800048828125,
        17.400009155273439,
        17.419998168945314,
        17.44000244140625,
        17.460006713867189,
        17.480010986328126,
        17.5,
        17.520004272460939,
        17.540008544921876,
        17.55999755859375,
        17.580001831054689,
        17.600006103515626,
        17.620010375976564,
        17.639999389648439,
        17.660003662109376,
        17.680007934570314,
        17.70001220703125,
        17.720001220703126,
        17.740005493164064,
        17.760009765625,
        17.779998779296876,
        17.800003051757814,
        17.82000732421875,
        17.840011596679689,
        17.860000610351564,
        17.8800048828125,
        17.900009155273439,
        17.919998168945314,
        17.94000244140625,
        17.960006713867189,
        17.980010986328126,
        18.0,
        18.020004272460939,
        18.040008544921876,
        18.05999755859375,
        18.080001831054689,
        18.100006103515626,
        18.120010375976564,
        18.139999389648439,
        18.160003662109376,
        18.180007934570314,
        18.20001220703125,
        18.220001220703126,
        18.240005493164064,
        18.260009765625,
        18.279998779296876,
        18.300003051757814,
        18.32000732421875,
        18.340011596679689,
        18.360000610351564,
        18.3800048828125,
        18.400009155273439,
        18.419998168945314,
        18.44000244140625,
        18.460006713867189,
        18.480010986328126,
        18.5,
        18.520004272460939,
        18.540008544921876,
        18.55999755859375,
        18.580001831054689,
        18.600006103515626,
        18.620010375976564,
        18.639999389648439,
        18.660003662109376,
        18.680007934570314,
        18.699996948242189,
        18.720001220703126,
        18.740005493164064,
        18.760009765625,
        18.779998779296876,
        18.800003051757814,
        18.82000732421875,
        18.840011596679689,
        18.860000610351564,
        18.8800048828125,
        18.900009155273439,
        18.919998168945314,
        18.94000244140625,
        18.960006713867189,
        18.980010986328126,
        19.0,
        19.020004272460939,
        19.040008544921876,
        19.05999755859375,
        19.080001831054689,
        19.100006103515626,
        19.120010375976564,
        19.139999389648439,
        19.160003662109376,
        19.180007934570314,
        19.199996948242189,
        19.220001220703126,
        19.240005493164064,
        19.260009765625,
        19.279998779296876,
        19.300003051757814,
        19.32000732421875,
        19.340011596679689,
        19.360000610351564,
        19.3800048828125,
        19.400009155273439,
        19.419998168945314,
        19.44000244140625,
        19.460006713867189,
        19.480010986328126,
        19.5,
        19.520004272460939,
        19.540008544921876,
        19.55999755859375,
        19.580001831054689,
        19.600006103515626,
        19.620010375976564,
        19.639999389648439,
        19.660003662109376,
        19.680007934570314,
        19.699996948242189,
        19.720001220703126,
        19.740005493164064,
        19.760009765625,
        19.779998779296876,
        19.800003051757814,
        19.82000732421875,
        19.840011596679689,
        19.860000610351564,
        19.8800048828125,
        19.900009155273439,
        19.919998168945314,
        19.94000244140625,
        19.960006713867189,
        19.980010986328126,
        20.0,
        20.020004272460939,
        20.040008544921876,
        20.05999755859375,
        20.080001831054689,
        20.100006103515626,
        20.120010375976564,
        20.139999389648439,
        20.160003662109376,
        20.180007934570314,
        20.199996948242189,
        20.220001220703126,
        20.240005493164064,
        20.260009765625,
        20.279998779296876,
        20.300003051757814,
        20.32000732421875,
        20.340011596679689,
        20.360000610351564,
        20.3800048828125,
        20.400009155273439,
        20.419998168945314,
        20.44000244140625,
        20.460006713867189,
        20.480010986328126,
        20.5,
        20.520004272460939,
        20.540008544921876,
        20.55999755859375,
        20.580001831054689,
        20.600006103515626,
        20.620010375976564,
        20.639999389648439,
        20.660003662109376,
        20.680007934570314,
        20.699996948242189,
        20.720001220703126,
        20.740005493164064,
        20.760009765625,
        20.779998779296876,
        20.800003051757814,
        20.82000732421875,
        20.840011596679689,
        20.860000610351564,
        20.8800048828125,
        20.900009155273439,
        20.919998168945314,
        20.94000244140625,
        20.960006713867189,
        20.980010986328126,
        21.0,
        21.020004272460939,
        21.040008544921876,
        21.05999755859375,
        21.080001831054689,
        21.100006103515626,
        21.120010375976564,
        21.139999389648439,
        21.160003662109376,
        21.180007934570314,
        21.199996948242189,
        21.220001220703126,
        21.240005493164064,
        21.260009765625,
        21.279998779296876,
        21.300003051757814,
        21.32000732421875,
        21.340011596679689,
        21.360000610351564,
        21.3800048828125,
        21.400009155273439,
        21.419998168945314,
        21.44000244140625,
        21.460006713867189,
        21.480010986328126,
        21.5,
        21.520004272460939,
        21.540008544921876,
        21.55999755859375,
        21.580001831054689,
        21.600006103515626,
        21.620010375976564,
        21.639999389648439,
        21.660003662109376,
        21.680007934570314,
        21.699996948242189,
        21.720001220703126,
        21.740005493164064,
        21.760009765625,
        21.779998779296876,
        21.800003051757814,
        21.82000732421875,
        21.840011596679689,
        21.860000610351564,
        21.8800048828125,
        21.900009155273439,
        21.919998168945314,
        21.94000244140625,
        21.960006713867189,
        21.980010986328126,
        22.0,
        22.020004272460939,
        22.040008544921876,
        22.05999755859375,
        22.080001831054689,
        22.100006103515626,
        22.120010375976564,
        22.139999389648439,
        22.160003662109376,
        22.180007934570314,
        22.199996948242189,
        22.220001220703126,
        22.240005493164064,
        22.260009765625,
        22.279998779296876,
        22.300003051757814,
        22.32000732421875,
        22.340011596679689,
        22.360000610351564,
        22.3800048828125,
        22.400009155273439,
        22.419998168945314,
        22.44000244140625,
        22.460006713867189,
        22.480010986328126,
        22.5,
        22.520004272460939,
        22.540008544921876,
        22.55999755859375,
        22.580001831054689,
        22.600006103515626,
        22.620010375976564,
        22.639999389648439,
        22.660003662109376,
        22.680007934570314,
        22.699996948242189,
        22.720001220703126,
        22.740005493164064,
        22.760009765625,
        22.779998779296876,
        22.800003051757814,
        22.82000732421875,
        22.840011596679689,
        22.860000610351564,
        22.8800048828125,
        22.900009155273439,
        22.919998168945314,
        22.94000244140625,
        22.960006713867189,
        22.980010986328126,
        23.0,
        23.020004272460939,
        23.040008544921876,
        23.05999755859375,
        23.080001831054689,
        23.100006103515626,
        23.120010375976564,
        23.139999389648439,
        23.160003662109376,
        23.180007934570314,
        23.199996948242189,
        23.220001220703126,
        23.240005493164064,
        23.260009765625,
        23.279998779296876,
        23.300003051757814,
        23.32000732421875,
        23.340011596679689,
        23.360000610351564,
        23.3800048828125,
        23.400009155273439,
        23.419998168945314,
        23.44000244140625,
        23.460006713867189,
        23.480010986328126,
        23.5,
        23.520004272460939,
        23.540008544921876,
        23.55999755859375,
        23.580001831054689,
        23.600006103515626,
        23.620010375976564,
        23.639999389648439,
        23.660003662109376,
        23.680007934570314,
        23.699996948242189,
        23.720001220703126,
        23.740005493164064,
        23.760009765625,
        23.779998779296876,
        23.800003051757814,
        23.82000732421875,
        23.840011596679689,
        23.860000610351564,
        23.8800048828125,
        23.900009155273439,
        23.919998168945314,
        23.94000244140625,
        23.960006713867189,
        23.980010986328126,
        24.0,
        24.020004272460939,
        24.040008544921876,
        24.05999755859375,
        24.080001831054689,
        24.100006103515626,
        24.120010375976564,
        24.139999389648439,
        24.160003662109376,
        24.180007934570314,
        24.199996948242189,
        24.220001220703126,
        24.240005493164064,
        24.260009765625,
        24.279998779296876,
        24.300003051757814,
        24.32000732421875,
        24.340011596679689,
        24.360000610351564,
        24.3800048828125,
        24.400009155273439,
        24.419998168945314,
        24.44000244140625,
        24.460006713867189,
        24.480010986328126,
        24.5,
        24.520004272460939,
        24.540008544921876,
        24.55999755859375,
        24.580001831054689,
        24.600006103515626,
        24.620010375976564,
        24.639999389648439,
        24.660003662109376,
        24.680007934570314,
        24.699996948242189,
        24.720001220703126,
        24.740005493164064,
        24.760009765625,
        24.779998779296876,
        24.800003051757814,
        24.82000732421875,
        24.840011596679689,
        24.860000610351564,
        24.8800048828125,
        24.900009155273439,
        24.919998168945314,
        24.94000244140625,
        24.960006713867189,
        24.980010986328126,
        25.0,
        25.020004272460939,
        25.040008544921876,
        25.05999755859375,
        25.080001831054689,
        25.100006103515626,
        25.120010375976564,
        25.139999389648439,
        25.160003662109376,
        25.180007934570314,
        25.199996948242189,
        25.220001220703126,
        25.240005493164064,
        25.260009765625,
        25.279998779296876,
        25.300003051757814,
        25.32000732421875,
        25.340011596679689,
        25.360000610351564,
        25.3800048828125,
        25.400009155273439,
        25.419998168945314,
        25.44000244140625,
        25.460006713867189,
        25.480010986328126,
        25.5,
        25.520004272460939,
        25.540008544921876,
        25.55999755859375,
        25.580001831054689,
        25.600006103515626,
        25.620010375976564,
        25.639999389648439,
        25.660003662109376,
        25.680007934570314,
        25.699996948242189,
        25.720001220703126,
        25.740005493164064,
        25.760009765625,
        25.779998779296876,
        25.800003051757814,
        25.82000732421875,
        25.840011596679689,
        25.860000610351564,
        25.8800048828125,
        25.900009155273439,
        25.919998168945314,
        25.94000244140625,
        25.960006713867189,
        25.980010986328126,
        26.0,
        26.020004272460939,
        26.040008544921876,
        26.05999755859375,
        26.080001831054689,
        26.100006103515626,
        26.120010375976564,
        26.139999389648439,
        26.160003662109376,
        26.180007934570314,
        26.199996948242189,
        26.220001220703126,
        26.240005493164064,
        26.260009765625,
        26.279998779296876,
        26.300003051757814,
        26.32000732421875,
        26.340011596679689,
        26.360000610351564,
        26.3800048828125,
        26.400009155273439,
        26.419998168945314,
        26.44000244140625,
        26.460006713867189,
        26.480010986328126,
        26.5,
        26.520004272460939,
        26.540008544921876,
        26.55999755859375,
        26.580001831054689,
        26.600006103515626,
        26.620010375976564,
        26.639999389648439,
        26.660003662109376,
        26.680007934570314,
        26.699996948242189,
        26.720001220703126,
        26.740005493164064,
        26.760009765625,
        26.779998779296876,
        26.800003051757814,
        26.82000732421875,
        26.840011596679689,
        26.860000610351564,
        26.8800048828125,
        26.900009155273439,
        26.919998168945314,
        26.94000244140625,
        26.960006713867189,
        26.980010986328126,
        27.0,
        27.020004272460939,
        27.040008544921876,
        27.05999755859375,
        27.080001831054689,
        27.100006103515626,
        27.120010375976564,
        27.139999389648439,
        27.160003662109376,
        27.180007934570314,
        27.199996948242189,
        27.220001220703126,
        27.240005493164064,
        27.260009765625,
        27.279998779296876,
        27.300003051757814,
        27.32000732421875,
        27.340011596679689,
        27.360000610351564,
        27.3800048828125,
        27.400009155273439,
        27.419998168945314,
        27.44000244140625,
        27.460006713867189,
        27.480010986328126,
        27.5,
        27.520004272460939,
        27.540008544921876,
        27.55999755859375,
        27.580001831054689,
        27.600006103515626,
        27.620010375976564,
        27.639999389648439,
        27.660003662109376,
        27.680007934570314,
        27.699996948242189,
        27.720001220703126,
        27.740005493164064,
        27.760009765625,
        27.779998779296876,
        27.800003051757814,
        27.82000732421875,
        27.840011596679689,
        27.860000610351564,
        27.8800048828125,
        27.900009155273439,
        27.919998168945314,
        27.94000244140625,
        27.960006713867189,
        27.980010986328126,
        28.0,
        28.020004272460939,
        28.040008544921876,
        28.05999755859375,
        28.080001831054689,
        28.100006103515626,
        28.120010375976564,
        28.139999389648439,
        28.160003662109376,
        28.180007934570314,
        28.199996948242189,
        28.220001220703126,
        28.240005493164064,
        28.260009765625,
        28.279998779296876,
        28.300003051757814,
        28.32000732421875,
        28.340011596679689,
        28.360000610351564,
        28.3800048828125,
        28.400009155273439,
        28.419998168945314,
        28.44000244140625,
        28.460006713867189,
        28.480010986328126,
        28.5,
        28.520004272460939,
        28.540008544921876,
        28.55999755859375,
        28.580001831054689,
        28.600006103515626,
        28.620010375976564,
        28.639999389648439,
        28.660003662109376,
        28.680007934570314,
        28.699996948242189,
        28.720001220703126,
        28.740005493164064,
        28.760009765625,
        28.779998779296876,
        28.800003051757814,
        28.82000732421875,
        28.840011596679689,
        28.860000610351564,
        28.8800048828125,
        28.900009155273439,
        28.919998168945314,
        28.94000244140625,
        28.960006713867189,
        28.980010986328126,
        29.0,
        29.020004272460939,
        29.040008544921876,
        29.05999755859375,
        29.080001831054689,
        29.100006103515626,
        29.120010375976564,
        29.139999389648439,
        29.160003662109376,
        29.180007934570314,
        29.199996948242189,
        29.220001220703126,
        29.240005493164064,
        29.260009765625,
        29.279998779296876,
        29.300003051757814,
        29.32000732421875,
        29.340011596679689,
        29.360000610351564,
        29.3800048828125,
        29.400009155273439,
        29.419998168945314,
        29.44000244140625,
        29.460006713867189,
        29.480010986328126,
        29.5,
        29.520004272460939,
        29.540008544921876,
        29.55999755859375,
        29.580001831054689,
        29.600006103515626,
        29.620010375976564,
        29.639999389648439,
        29.660003662109376,
        29.680007934570314,
        29.699996948242189,
        29.720001220703126,
        29.740005493164064,
        29.760009765625,
        29.779998779296876,
        29.800003051757814,
        29.82000732421875,
        29.840011596679689,
        29.860000610351564,
        29.8800048828125,
        29.900009155273439,
        29.919998168945314,
        29.94000244140625,
        29.960006713867189,
        29.980010986328126,
        30.0,
        30.020004272460939,
        30.040008544921876,
        30.05999755859375,
        30.080001831054689,
        30.100006103515626,
        30.120010375976564,
        30.139999389648439,
        30.160003662109376,
        30.180007934570314,
        30.199996948242189,
        30.220001220703126,
        30.240005493164064,
        30.260009765625,
        30.279998779296876,
        30.300003051757814,
        30.32000732421875,
        30.340011596679689,
        30.360000610351564,
        30.3800048828125,
        30.400009155273439,
        30.419998168945314,
        30.44000244140625,
        30.460006713867189,
        30.480010986328126,
        30.5,
        30.520004272460939,
        30.540008544921876,
        30.55999755859375,
        30.580001831054689,
        30.600006103515626,
        30.620010375976564,
        30.639999389648439,
        30.660003662109376,
        30.680007934570314,
        30.699996948242189,
        30.720001220703126,
        30.740005493164064,
        30.760009765625,
        30.779998779296876,
        30.800003051757814,
        30.82000732421875,
        30.840011596679689,
        30.860000610351564,
        30.8800048828125,
        30.900009155273439,
        30.919998168945314,
        30.94000244140625,
        30.960006713867189,
        30.980010986328126,
        31.0,
        31.020004272460939,
        31.040008544921876,
        31.05999755859375,
        31.080001831054689,
        31.100006103515626,
        31.120010375976564,
        31.139999389648439,
        31.160003662109376,
        31.180007934570314,
        31.199996948242189,
        31.220001220703126,
        31.240005493164064,
        31.260009765625,
        31.279998779296876,
        31.300003051757814,
        31.32000732421875,
        31.340011596679689,
        31.360000610351564,
        31.3800048828125,
        31.400009155273439,
        31.419998168945314,
        31.44000244140625,
        31.460006713867189,
        31.480010986328126,
        31.5,
        31.520004272460939,
        31.540008544921876,
        31.55999755859375,
        31.580001831054689,
        31.600006103515626,
        31.620010375976564,
        31.639999389648439,
        31.660003662109376,
        31.680007934570314,
        31.699996948242189,
        31.720001220703126,
        31.740005493164064,
        31.760009765625,
        31.779998779296876,
        31.800003051757814,
        31.82000732421875,
        31.840011596679689,
        31.860000610351564,
        31.8800048828125,
        31.900009155273439,
        31.919998168945314,
        31.94000244140625,
        31.960006713867189,
        31.980010986328126,
        32.0,
        32.02000427246094,
        32.040008544921878,
        32.05999755859375,
        32.08000183105469,
        32.100006103515628,
        32.12001037597656,
        32.13999938964844,
        32.160003662109378,
        32.18000793457031,
        32.19999694824219,
        32.220001220703128,
        32.24000549316406,
        32.260009765625,
        32.279998779296878,
        32.30000305175781,
        32.32000732421875,
        32.34001159667969,
        32.36000061035156,
        32.3800048828125,
        32.40000915527344,
        32.41999816894531,
        32.44000244140625,
        32.46000671386719,
        32.480010986328128,
        32.5,
        32.52000427246094,
        32.540008544921878,
        32.55999755859375,
        32.58000183105469,
        32.600006103515628,
        32.62001037597656,
        32.63999938964844,
        32.660003662109378,
        32.68000793457031,
        32.69999694824219,
        32.720001220703128,
        32.74000549316406,
        32.760009765625,
        32.779998779296878,
        32.80000305175781,
        32.82000732421875,
        32.84001159667969,
        32.86000061035156,
        32.8800048828125,
        32.90000915527344,
        32.91999816894531,
        32.94000244140625,
        32.96000671386719,
        32.980010986328128,
        33.0,
        33.02000427246094,
        33.040008544921878,
        33.05999755859375,
        33.08000183105469,
        33.100006103515628,
        33.12001037597656,
        33.13999938964844,
        33.160003662109378,
        33.18000793457031,
        33.19999694824219,
        33.220001220703128,
        33.24000549316406,
        33.260009765625,
        33.279998779296878,
        33.30000305175781,
        33.32000732421875,
        33.34001159667969,
        33.36000061035156,
        33.3800048828125,
        33.40000915527344,
        33.41999816894531,
        33.44000244140625,
        33.46000671386719,
        33.480010986328128,
        33.5,
        33.52000427246094,
        33.540008544921878,
        33.55999755859375,
        33.58000183105469,
        33.600006103515628,
        33.62001037597656,
        33.63999938964844,
        33.660003662109378,
        33.68000793457031,
        33.69999694824219,
        33.720001220703128,
        33.74000549316406,
        33.760009765625,
        33.779998779296878,
        33.80000305175781,
        33.82000732421875,
        33.84001159667969,
        33.86000061035156,
        33.8800048828125,
        33.90000915527344,
        33.91999816894531,
        33.94000244140625,
        33.96000671386719,
        33.980010986328128,
        34.0,
        34.02000427246094,
        34.040008544921878,
        34.05999755859375,
        34.08000183105469,
        34.100006103515628,
        34.12001037597656,
        34.13999938964844,
        34.160003662109378,
        34.18000793457031,
        34.19999694824219,
        34.220001220703128,
        34.24000549316406,
        34.260009765625,
        34.279998779296878,
        34.30000305175781,
        34.32000732421875,
        34.34001159667969,
        34.36000061035156,
        34.3800048828125,
        34.40000915527344,
        34.41999816894531,
        34.44000244140625,
        34.46000671386719,
        34.480010986328128,
        34.5,
        34.52000427246094,
        34.540008544921878,
        34.55999755859375,
        34.58000183105469,
        34.600006103515628,
        34.62001037597656,
        34.63999938964844,
        34.660003662109378,
        34.68000793457031,
        34.69999694824219,
        34.720001220703128,
        34.74000549316406,
        34.760009765625,
        34.779998779296878,
        34.80000305175781,
        34.82000732421875,
        34.84001159667969,
        34.86000061035156,
        34.8800048828125,
        34.90000915527344,
        34.91999816894531,
        34.94000244140625,
        34.96000671386719,
        34.980010986328128,
        35.0,
        35.02000427246094,
        35.040008544921878,
        35.05999755859375,
        35.08000183105469,
        35.100006103515628,
        35.12001037597656,
        35.13999938964844,
        35.160003662109378,
        35.18000793457031,
        35.19999694824219,
        35.220001220703128,
        35.24000549316406,
        35.260009765625,
        35.279998779296878,
        35.30000305175781,
        35.32000732421875,
        35.34001159667969,
        35.36000061035156,
        35.3800048828125,
        35.40000915527344,
        35.41999816894531,
        35.44000244140625,
        35.46000671386719,
        35.480010986328128,
        35.5,
        35.52000427246094,
        35.540008544921878,
        35.55999755859375,
        35.58000183105469,
        35.600006103515628,
        35.62001037597656,
        35.63999938964844,
        35.660003662109378,
        35.68000793457031,
        35.69999694824219,
        35.720001220703128,
        35.74000549316406,
        35.760009765625,
        35.779998779296878,
        35.80000305175781,
        35.82000732421875,
        35.84001159667969,
        35.86000061035156,
        35.8800048828125,
        35.90000915527344,
        35.91999816894531,
        35.94000244140625,
        35.96000671386719,
        35.980010986328128,
        36.0,
        36.02000427246094,
        36.040008544921878,
        36.05999755859375,
        36.08000183105469,
        36.100006103515628,
        36.12001037597656,
        36.13999938964844,
        36.160003662109378,
        36.18000793457031,
        36.19999694824219,
        36.220001220703128,
        36.24000549316406,
        36.260009765625,
        36.279998779296878,
        36.30000305175781,
        36.32000732421875,
        36.34001159667969,
        36.36000061035156,
        36.3800048828125,
        36.40000915527344,
        36.41999816894531,
        36.44000244140625,
        36.46000671386719,
        36.480010986328128,
        36.5,
        36.52000427246094,
        36.540008544921878,
        36.55999755859375,
        36.58000183105469,
        36.600006103515628,
        36.62001037597656,
        36.63999938964844,
        36.660003662109378,
        36.68000793457031,
        36.69999694824219,
        36.720001220703128,
        36.74000549316406,
        36.760009765625,
        36.779998779296878,
        36.80000305175781,
        36.82000732421875,
        36.84001159667969,
        36.86000061035156,
        36.8800048828125,
        36.90000915527344,
        36.91999816894531,
        36.94000244140625,
        36.96000671386719,
        36.980010986328128,
        37.0,
        37.02000427246094,
        37.040008544921878,
        37.05999755859375,
        37.08000183105469,
        37.100006103515628,
        37.12001037597656,
        37.13999938964844,
        37.160003662109378,
        37.18000793457031,
        37.19999694824219,
        37.220001220703128,
        37.24000549316406,
        37.260009765625,
        37.279998779296878,
        37.30000305175781,
        37.32000732421875,
        37.34001159667969,
        37.36000061035156,
        37.3800048828125,
        37.40000915527344,
        37.41999816894531,
        37.44000244140625,
        37.46000671386719,
        37.480010986328128,
        37.5,
        37.52000427246094,
        37.540008544921878,
        37.55999755859375,
        37.58000183105469,
        37.600006103515628,
        37.62001037597656,
        37.63999938964844,
        37.660003662109378,
        37.68000793457031,
        37.69999694824219,
        37.720001220703128,
        37.74000549316406,
        37.760009765625,
        37.779998779296878,
        37.80000305175781,
        37.82000732421875,
        37.84001159667969,
        37.86000061035156,
        37.8800048828125,
        37.90000915527344,
        37.91999816894531,
        37.94000244140625,
        37.96000671386719,
        37.980010986328128,
        38.0,
        38.02000427246094,
        38.040008544921878,
        38.05999755859375,
        38.08000183105469,
        38.100006103515628,
        38.12001037597656,
        38.13999938964844,
        38.160003662109378,
        38.18000793457031,
        38.19999694824219,
        38.220001220703128,
        38.24000549316406,
        38.260009765625,
        38.279998779296878,
        38.30000305175781,
        38.32000732421875,
        38.34001159667969,
        38.36000061035156,
        38.3800048828125,
        38.40000915527344,
        38.41999816894531,
        38.44000244140625,
        38.46000671386719,
        38.480010986328128,
        38.5,
        38.52000427246094,
        38.540008544921878,
        38.55999755859375,
        38.58000183105469,
        38.600006103515628,
        38.62001037597656,
        38.63999938964844,
        38.660003662109378,
        38.68000793457031,
        38.69999694824219,
        38.720001220703128,
        38.74000549316406,
        38.760009765625,
        38.779998779296878,
        38.80000305175781,
        38.82000732421875,
        38.84001159667969,
        38.86000061035156,
        38.8800048828125,
        38.90000915527344,
        38.91999816894531,
        38.94000244140625,
        38.96000671386719,
        38.980010986328128,
        39.0,
        39.02000427246094,
        39.040008544921878,
        39.05999755859375,
        39.08000183105469,
        39.100006103515628,
        39.12001037597656,
        39.13999938964844,
        39.160003662109378,
        39.18000793457031,
        39.19999694824219,
        39.220001220703128,
        39.24000549316406,
        39.260009765625,
        39.279998779296878,
        39.30000305175781,
        39.32000732421875,
        39.34001159667969,
        39.36000061035156,
        39.3800048828125,
        39.40000915527344,
        39.41999816894531,
        39.44000244140625,
        39.46000671386719,
        39.480010986328128,
        39.5,
        39.52000427246094,
        39.540008544921878,
        39.55999755859375,
        39.58000183105469,
        39.600006103515628,
        39.62001037597656,
        39.63999938964844,
        39.660003662109378,
        39.68000793457031,
        39.69999694824219,
        39.720001220703128,
        39.74000549316406,
        39.760009765625,
        39.779998779296878,
        39.80000305175781,
        39.82000732421875,
        39.84001159667969,
        39.86000061035156,
        39.8800048828125,
        39.90000915527344,
        39.91999816894531,
        39.94000244140625,
        39.96000671386719,
        39.980010986328128,
        40.0,
        40.02000427246094,
        40.040008544921878,
        40.05999755859375,
        40.08000183105469,
        40.100006103515628,
        40.12001037597656,
        40.13999938964844,
        40.160003662109378,
        40.18000793457031,
        40.19999694824219,
        40.220001220703128,
        40.24000549316406,
        40.260009765625,
        40.279998779296878,
        40.30000305175781,
        40.32000732421875,
        40.34001159667969,
        40.36000061035156,
        40.3800048828125,
        40.40000915527344,
        40.41999816894531,
        40.44000244140625,
        40.46000671386719,
        40.480010986328128,
        40.5,
        40.52000427246094,
        40.540008544921878,
        40.55999755859375,
        40.58000183105469,
        40.600006103515628,
        40.62001037597656,
        40.63999938964844,
        40.660003662109378,
        40.68000793457031,
        40.69999694824219,
        40.720001220703128,
        40.74000549316406,
        40.760009765625,
        40.779998779296878,
        40.80000305175781,
        40.82000732421875,
        40.84001159667969,
        40.86000061035156,
        40.8800048828125,
        40.90000915527344,
        40.91999816894531,
        40.94000244140625,
        40.96000671386719,
        40.980010986328128,
        41.0,
        41.02000427246094,
        41.040008544921878,
        41.05999755859375,
        41.08000183105469,
        41.100006103515628,
        41.12001037597656,
        41.13999938964844,
        41.160003662109378,
        41.18000793457031,
        41.19999694824219,
        41.220001220703128,
        41.24000549316406,
        41.260009765625,
        41.279998779296878,
        41.30000305175781,
        41.32000732421875,
        41.34001159667969,
        41.36000061035156,
        41.3800048828125,
        41.40000915527344,
        41.41999816894531,
        41.44000244140625,
        41.46000671386719,
        41.480010986328128,
        41.5,
        41.52000427246094,
        41.540008544921878,
        41.55999755859375,
        41.58000183105469,
        41.600006103515628,
        41.62001037597656,
        41.63999938964844,
        41.660003662109378,
        41.68000793457031,
        41.69999694824219,
        41.720001220703128,
        41.74000549316406,
        41.760009765625,
        41.779998779296878,
        41.80000305175781,
        41.82000732421875,
        41.84001159667969,
        41.86000061035156,
        41.8800048828125,
        41.90000915527344,
        41.91999816894531,
        41.94000244140625,
        41.96000671386719,
        41.980010986328128,
        42.0,
        42.02000427246094,
        42.040008544921878,
        42.05999755859375,
        42.08000183105469,
        42.100006103515628,
        42.12001037597656,
        42.13999938964844,
        42.160003662109378,
        42.18000793457031,
        42.19999694824219,
        42.220001220703128,
        42.24000549316406,
        42.260009765625,
        42.279998779296878,
        42.30000305175781,
        42.32000732421875,
        42.34001159667969,
        42.36000061035156,
        42.3800048828125,
        42.40000915527344,
        42.41999816894531,
        42.44000244140625,
        42.46000671386719,
        42.480010986328128,
        42.5,
        42.52000427246094,
        42.540008544921878,
        42.55999755859375,
        42.58000183105469,
        42.600006103515628,
        42.62001037597656,
        42.63999938964844,
        42.660003662109378,
        42.68000793457031,
        42.69999694824219,
        42.720001220703128,
        42.74000549316406,
        42.760009765625,
        42.779998779296878,
        42.80000305175781,
        42.82000732421875,
        42.84001159667969,
        42.86000061035156,
        42.8800048828125,
        42.90000915527344,
        42.91999816894531,
        42.94000244140625,
        42.96000671386719,
        42.980010986328128,
        43.0,
        43.02000427246094,
        43.040008544921878,
        43.05999755859375,
        43.08000183105469,
        43.100006103515628,
        43.12001037597656,
        43.13999938964844,
        43.160003662109378,
        43.18000793457031,
        43.19999694824219,
        43.220001220703128,
        43.24000549316406,
        43.260009765625,
        43.279998779296878,
        43.30000305175781,
        43.32000732421875,
        43.34001159667969,
        43.36000061035156,
        43.3800048828125,
        43.40000915527344,
        43.41999816894531,
        43.44000244140625,
        43.46000671386719,
        43.480010986328128,
        43.5,
        43.52000427246094,
        43.540008544921878,
        43.55999755859375,
        43.58000183105469,
        43.600006103515628,
        43.62001037597656,
        43.63999938964844,
        43.660003662109378,
        43.68000793457031,
        43.69999694824219,
        43.720001220703128,
        43.74000549316406,
        43.760009765625,
        43.779998779296878,
        43.80000305175781,
        43.82000732421875,
        43.84001159667969,
        43.86000061035156,
        43.8800048828125,
        43.90000915527344,
        43.91999816894531,
        43.94000244140625,
        43.96000671386719,
        43.980010986328128,
        44.0,
        44.02000427246094,
        44.040008544921878,
        44.05999755859375,
        44.08000183105469,
        44.100006103515628,
        44.12001037597656,
        44.13999938964844,
        44.160003662109378,
        44.18000793457031,
        44.19999694824219,
        44.220001220703128,
        44.24000549316406,
        44.260009765625,
        44.279998779296878,
        44.30000305175781,
        44.32000732421875,
        44.34001159667969,
        44.36000061035156,
        44.3800048828125,
        44.40000915527344,
        44.41999816894531,
        44.44000244140625,
        44.46000671386719,
        44.480010986328128,
        44.5,
        44.52000427246094,
        44.540008544921878,
        44.55999755859375,
        44.58000183105469,
        44.600006103515628,
        44.62001037597656,
        44.63999938964844,
        44.660003662109378,
        44.68000793457031,
        44.69999694824219,
        44.720001220703128,
        44.74000549316406,
        44.760009765625,
        44.779998779296878,
        44.80000305175781,
        44.82000732421875,
        44.84001159667969,
        44.86000061035156,
        44.8800048828125,
        44.90000915527344,
        44.91999816894531,
        44.94000244140625,
        44.96000671386719,
        44.980010986328128,
        45.0,
        45.02000427246094,
        45.040008544921878,
        45.05999755859375,
        45.08000183105469,
        45.100006103515628,
        45.12001037597656,
        45.13999938964844,
        45.160003662109378,
        45.18000793457031,
        45.19999694824219,
        45.220001220703128,
        45.24000549316406,
        45.260009765625,
        45.279998779296878,
        45.30000305175781,
        45.32000732421875,
        45.34001159667969,
        45.36000061035156,
        45.3800048828125,
        45.40000915527344,
        45.41999816894531,
        45.44000244140625,
        45.46000671386719,
        45.480010986328128,
        45.5,
        45.52000427246094,
        45.540008544921878,
        45.55999755859375,
        45.58000183105469,
        45.600006103515628,
        45.62001037597656,
        45.63999938964844,
        45.660003662109378,
        45.68000793457031,
        45.69999694824219,
        45.720001220703128,
        45.74000549316406,
        45.760009765625,
        45.779998779296878,
        45.80000305175781,
        45.82000732421875,
        45.839996337890628,
        45.86000061035156,
        45.8800048828125,
        45.90000915527344,
        45.91999816894531,
        45.94000244140625,
        45.96000671386719,
        45.980010986328128,
        46.0,
        46.02000427246094,
        46.040008544921878,
        46.05999755859375,
        46.08000183105469,
        46.100006103515628,
        46.12001037597656,
        46.13999938964844,
        46.160003662109378,
        46.18000793457031,
        46.19999694824219,
        46.220001220703128,
        46.24000549316406,
        46.260009765625,
        46.279998779296878,
        46.30000305175781,
        46.32000732421875,
        46.339996337890628,
        46.36000061035156,
        46.3800048828125,
        46.40000915527344,
        46.41999816894531,
        46.44000244140625,
        46.46000671386719,
        46.480010986328128,
        46.5,
        46.52000427246094,
        46.540008544921878,
        46.55999755859375,
        46.58000183105469,
        46.600006103515628,
        46.62001037597656,
        46.63999938964844,
        46.660003662109378,
        46.68000793457031,
        46.69999694824219,
        46.720001220703128,
        46.74000549316406,
        46.760009765625,
        46.779998779296878,
        46.80000305175781,
        46.82000732421875,
        46.839996337890628,
        46.86000061035156,
        46.8800048828125,
        46.90000915527344,
        46.91999816894531,
        46.94000244140625,
        46.96000671386719,
        46.980010986328128,
        47.0,
        47.02000427246094,
        47.040008544921878,
        47.05999755859375,
        47.08000183105469,
        47.100006103515628,
        47.12001037597656,
        47.13999938964844,
        47.160003662109378,
        47.18000793457031,
        47.19999694824219,
        47.220001220703128,
        47.24000549316406,
        47.260009765625,
        47.279998779296878,
        47.30000305175781,
        47.32000732421875,
        47.339996337890628,
        47.36000061035156,
        47.3800048828125,
        47.40000915527344,
        47.41999816894531,
        47.44000244140625,
        47.46000671386719,
        47.480010986328128,
        47.5,
        47.52000427246094,
        47.540008544921878,
        47.55999755859375,
        47.58000183105469,
        47.600006103515628,
        47.62001037597656,
        47.63999938964844,
        47.660003662109378,
        47.68000793457031,
        47.69999694824219,
        47.720001220703128,
        47.74000549316406,
        47.760009765625,
        47.779998779296878,
        47.80000305175781,
        47.82000732421875,
        47.839996337890628,
        47.86000061035156,
        47.8800048828125,
        47.90000915527344,
        47.91999816894531,
        47.94000244140625,
        47.96000671386719,
        47.980010986328128,
        48.0,
        48.02000427246094,
        48.040008544921878,
        48.05999755859375,
        48.08000183105469,
        48.100006103515628,
        48.12001037597656,
        48.13999938964844,
        48.160003662109378,
        48.18000793457031,
        48.19999694824219,
        48.220001220703128,
        48.24000549316406,
        48.260009765625,
        48.279998779296878,
        48.30000305175781,
        48.32000732421875,
        48.339996337890628,
        48.36000061035156,
        48.3800048828125,
        48.40000915527344,
        48.41999816894531,
        48.44000244140625,
        48.46000671386719,
        48.480010986328128,
        48.5,
        48.52000427246094,
        48.540008544921878,
        48.55999755859375,
        48.58000183105469,
        48.600006103515628,
        48.62001037597656,
        48.63999938964844,
        48.660003662109378,
        48.68000793457031,
        48.69999694824219,
        48.720001220703128,
        48.74000549316406,
        48.760009765625,
        48.779998779296878,
        48.80000305175781,
        48.82000732421875,
        48.839996337890628,
        48.86000061035156,
        48.8800048828125,
        48.90000915527344,
        48.91999816894531,
        48.94000244140625,
        48.96000671386719,
        48.980010986328128,
        49.0,
        49.02000427246094,
        49.040008544921878,
        49.05999755859375,
        49.08000183105469,
        49.100006103515628,
        49.12001037597656,
        49.13999938964844,
        49.160003662109378,
        49.18000793457031,
        49.19999694824219,
        49.220001220703128,
        49.24000549316406,
        49.260009765625,
        49.279998779296878,
        49.30000305175781,
        49.32000732421875,
        49.339996337890628,
        49.36000061035156,
        49.3800048828125,
        49.40000915527344,
        49.41999816894531,
        49.44000244140625,
        49.46000671386719,
        49.480010986328128,
        49.5,
        49.52000427246094,
        49.540008544921878,
        49.55999755859375,
        49.58000183105469,
        49.600006103515628,
        49.62001037597656,
        49.63999938964844,
        49.660003662109378,
        49.68000793457031,
        49.69999694824219,
        49.720001220703128,
        49.74000549316406,
        49.760009765625,
        49.779998779296878,
        49.80000305175781,
        49.82000732421875,
        49.839996337890628,
        49.86000061035156,
        49.8800048828125,
        49.90000915527344,
        49.91999816894531,
        49.94000244140625,
        49.96000671386719,
        49.980010986328128,
        50.0,
        50.02000427246094,
        50.040008544921878,
        50.05999755859375,
        50.08000183105469,
        50.100006103515628,
        50.12001037597656,
        50.13999938964844,
        50.160003662109378,
        50.18000793457031,
        50.19999694824219,
        50.220001220703128,
        50.24000549316406,
        50.260009765625,
        50.279998779296878,
        50.30000305175781,
        50.32000732421875,
        50.339996337890628,
        50.36000061035156,
        50.3800048828125,
        50.40000915527344,
        50.41999816894531,
        50.44000244140625,
        50.46000671386719,
        50.480010986328128,
        50.5,
        50.52000427246094,
        50.540008544921878,
        50.55999755859375,
        50.58000183105469,
        50.600006103515628,
        50.62001037597656,
        50.63999938964844,
        50.660003662109378,
        50.68000793457031,
        50.69999694824219,
        50.720001220703128,
        50.74000549316406,
        50.760009765625,
        50.779998779296878,
        50.80000305175781,
        50.82000732421875,
        50.839996337890628,
        50.86000061035156,
        50.8800048828125,
        50.90000915527344,
        50.91999816894531,
        50.94000244140625,
        50.96000671386719,
        50.980010986328128,
        51.0,
        51.02000427246094,
        51.040008544921878,
        51.05999755859375,
        51.08000183105469,
        51.100006103515628,
        51.12001037597656,
        51.13999938964844,
        51.160003662109378,
        51.18000793457031,
        51.19999694824219,
        51.220001220703128,
        51.24000549316406,
        51.260009765625,
        51.279998779296878,
        51.30000305175781,
        51.32000732421875,
        51.339996337890628,
        51.36000061035156,
        51.3800048828125,
        51.40000915527344,
        51.41999816894531,
        51.44000244140625,
        51.46000671386719,
        51.480010986328128,
        51.5,
        51.52000427246094,
        51.540008544921878,
        51.55999755859375,
        51.58000183105469,
        51.600006103515628,
        51.62001037597656,
        51.63999938964844,
        51.660003662109378,
        51.68000793457031,
        51.69999694824219,
        51.720001220703128,
        51.74000549316406,
        51.760009765625,
        51.779998779296878,
        51.80000305175781,
        51.82000732421875,
        51.839996337890628,
        51.86000061035156,
        51.8800048828125,
        51.90000915527344,
        51.91999816894531,
        51.94000244140625,
        51.96000671386719,
        51.980010986328128,
        52.0,
        52.02000427246094,
        52.040008544921878,
        52.05999755859375,
        52.08000183105469,
        52.100006103515628,
        52.12001037597656,
        52.13999938964844,
        52.160003662109378,
        52.18000793457031,
        52.19999694824219,
        52.220001220703128,
        52.24000549316406,
        52.260009765625,
        52.279998779296878,
        52.30000305175781,
        52.32000732421875,
        52.339996337890628,
        52.36000061035156,
        52.3800048828125,
        52.40000915527344,
        52.41999816894531,
        52.44000244140625,
        52.46000671386719,
        52.480010986328128,
        52.5,
        52.52000427246094,
        52.540008544921878,
        52.55999755859375,
        52.58000183105469,
        52.600006103515628,
        52.62001037597656,
        52.63999938964844,
        52.660003662109378,
        52.68000793457031,
        52.69999694824219,
        52.720001220703128,
        52.74000549316406,
        52.760009765625,
        52.779998779296878,
        52.80000305175781,
        52.82000732421875,
        52.839996337890628,
        52.86000061035156,
        52.8800048828125,
        52.90000915527344,
        52.91999816894531,
        52.94000244140625,
        52.96000671386719,
        52.980010986328128,
        53.0,
        53.02000427246094,
        53.040008544921878,
        53.05999755859375,
        53.08000183105469,
        53.100006103515628,
        53.12001037597656,
        53.13999938964844,
        53.160003662109378,
        53.18000793457031,
        53.19999694824219,
        53.220001220703128,
        53.24000549316406,
        53.260009765625,
        53.279998779296878,
        53.30000305175781,
        53.32000732421875,
        53.339996337890628,
        53.36000061035156,
        53.3800048828125,
        53.40000915527344,
        53.41999816894531,
        53.44000244140625,
        53.46000671386719,
        53.480010986328128,
        53.5,
        53.52000427246094,
        53.540008544921878,
        53.55999755859375,
        53.58000183105469,
        53.600006103515628,
        53.62001037597656,
        53.63999938964844,
        53.660003662109378,
        53.68000793457031,
        53.69999694824219,
        53.720001220703128,
        53.74000549316406,
        53.760009765625,
        53.779998779296878,
        53.80000305175781,
        53.82000732421875,
        53.839996337890628,
        53.86000061035156,
        53.8800048828125,
        53.90000915527344,
        53.91999816894531,
        53.94000244140625,
        53.96000671386719,
        53.980010986328128,
        54.0,
        54.02000427246094,
        54.040008544921878,
        54.05999755859375,
        54.08000183105469,
        54.100006103515628,
        54.12001037597656,
        54.13999938964844,
        54.160003662109378,
        54.18000793457031,
        54.19999694824219,
        54.220001220703128,
        54.24000549316406,
        54.260009765625,
        54.279998779296878,
        54.30000305175781,
        54.32000732421875,
        54.339996337890628,
        54.36000061035156,
        54.3800048828125,
        54.40000915527344,
        54.41999816894531,
        54.44000244140625,
        54.46000671386719,
        54.480010986328128,
        54.5,
        54.52000427246094,
        54.540008544921878,
        54.55999755859375,
        54.58000183105469,
        54.600006103515628,
        54.62001037597656,
        54.63999938964844,
        54.660003662109378,
        54.68000793457031,
        54.69999694824219,
        54.720001220703128,
        54.74000549316406,
        54.760009765625,
        54.779998779296878,
        54.80000305175781,
        54.82000732421875,
        54.839996337890628,
        54.86000061035156,
        54.8800048828125,
        54.90000915527344,
        54.91999816894531,
        54.94000244140625,
        54.96000671386719,
        54.980010986328128,
        55.0,
        55.02000427246094,
        55.040008544921878,
        55.05999755859375,
        55.08000183105469,
        55.100006103515628,
        55.12001037597656,
        55.13999938964844,
        55.160003662109378,
        55.18000793457031,
        55.19999694824219,
        55.220001220703128,
        55.24000549316406,
        55.260009765625,
        55.279998779296878,
        55.30000305175781,
        55.32000732421875,
        55.339996337890628,
        55.36000061035156,
        55.3800048828125,
        55.40000915527344,
        55.41999816894531,
        55.44000244140625,
        55.46000671386719,
        55.480010986328128,
        55.5,
        55.52000427246094,
        55.540008544921878,
        55.55999755859375,
        55.58000183105469,
        55.600006103515628,
        55.62001037597656,
        55.63999938964844,
        55.660003662109378,
        55.68000793457031,
        55.69999694824219,
        55.720001220703128,
        55.74000549316406,
        55.760009765625,
        55.779998779296878,
        55.80000305175781,
        55.82000732421875,
        55.839996337890628,
        55.86000061035156,
        55.8800048828125,
        55.90000915527344,
        55.91999816894531,
        55.94000244140625,
        55.96000671386719,
        55.980010986328128,
        56.0,
        56.02000427246094,
        56.040008544921878,
        56.05999755859375,
        56.08000183105469,
        56.100006103515628,
        56.12001037597656,
        56.13999938964844,
        56.160003662109378,
        56.18000793457031,
        56.19999694824219,
        56.220001220703128,
        56.24000549316406,
        56.260009765625,
        56.279998779296878,
        56.30000305175781,
        56.32000732421875,
        56.339996337890628,
        56.36000061035156,
        56.3800048828125,
        56.40000915527344,
        56.41999816894531,
        56.44000244140625,
        56.46000671386719,
        56.480010986328128,
        56.5,
        56.52000427246094,
        56.540008544921878,
        56.55999755859375,
        56.58000183105469,
        56.600006103515628,
        56.62001037597656,
        56.63999938964844,
        56.660003662109378,
        56.68000793457031,
        56.69999694824219,
        56.720001220703128,
        56.74000549316406,
        56.760009765625,
        56.779998779296878,
        56.80000305175781,
        56.82000732421875,
        56.839996337890628,
        56.86000061035156,
        56.8800048828125,
        56.90000915527344,
        56.91999816894531,
        56.94000244140625,
        56.96000671386719,
        56.980010986328128,
        57.0,
        57.02000427246094,
        57.040008544921878,
        57.05999755859375,
        57.08000183105469,
        57.100006103515628,
        57.12001037597656,
        57.13999938964844,
        57.160003662109378,
        57.18000793457031,
        57.19999694824219,
        57.220001220703128,
        57.24000549316406,
        57.260009765625,
        57.279998779296878,
        57.30000305175781,
        57.32000732421875,
        57.339996337890628,
        57.36000061035156,
        57.3800048828125,
        57.40000915527344,
        57.41999816894531,
        57.44000244140625,
        57.46000671386719,
        57.480010986328128,
        57.5,
        57.52000427246094,
        57.540008544921878,
        57.55999755859375,
        57.58000183105469,
        57.600006103515628,
        57.62001037597656,
        57.63999938964844,
        57.660003662109378,
        57.68000793457031,
        57.69999694824219,
        57.720001220703128,
        57.74000549316406,
        57.760009765625,
        57.779998779296878,
        57.80000305175781,
        57.82000732421875,
        57.839996337890628,
        57.86000061035156,
        57.8800048828125,
        57.90000915527344,
        57.91999816894531,
        57.94000244140625,
        57.96000671386719,
        57.980010986328128,
        58.0,
        58.02000427246094,
        58.040008544921878,
        58.05999755859375,
        58.08000183105469,
        58.100006103515628,
        58.12001037597656,
        58.13999938964844,
        58.160003662109378,
        58.18000793457031,
        58.19999694824219,
        58.220001220703128,
        58.24000549316406,
        58.260009765625,
        58.279998779296878,
        58.30000305175781,
        58.32000732421875,
        58.339996337890628,
        58.36000061035156,
        58.3800048828125,
        58.40000915527344,
        58.41999816894531,
        58.44000244140625,
        58.46000671386719,
        58.480010986328128,
        58.5,
        58.52000427246094,
        58.540008544921878,
        58.55999755859375,
        58.58000183105469,
        58.600006103515628,
        58.62001037597656,
        58.63999938964844,
        58.660003662109378,
        58.68000793457031,
        58.69999694824219,
        58.720001220703128,
        58.74000549316406,
        58.760009765625,
        58.779998779296878,
        58.80000305175781,
        58.82000732421875,
        58.839996337890628,
        58.86000061035156,
        58.8800048828125,
        58.90000915527344,
        58.91999816894531,
        58.94000244140625,
        58.96000671386719,
        58.980010986328128,
        59.0,
        59.02000427246094,
        59.040008544921878,
        59.05999755859375,
        59.08000183105469,
        59.100006103515628,
        59.12001037597656,
        59.13999938964844,
        59.160003662109378,
        59.18000793457031,
        59.19999694824219,
        59.220001220703128,
        59.24000549316406,
        59.260009765625,
        59.279998779296878,
        59.30000305175781,
        59.32000732421875,
        59.339996337890628,
        59.36000061035156,
        59.3800048828125,
        59.40000915527344,
        59.41999816894531,
        59.44000244140625,
        59.46000671386719,
        59.480010986328128,
        59.5,
        59.52000427246094,
        59.540008544921878,
        59.55999755859375,
        59.58000183105469,
        59.600006103515628,
        59.62001037597656,
        59.63999938964844,
        59.660003662109378,
        59.68000793457031,
        59.69999694824219,
        59.720001220703128,
        59.74000549316406,
        59.760009765625,
        59.779998779296878,
        59.80000305175781,
        59.82000732421875,
        59.839996337890628,
        59.86000061035156,
        59.8800048828125,
        59.90000915527344,
        59.91999816894531,
        59.94000244140625,
        59.96000671386719,
        59.980010986328128
    ],
    "rightHandPositions": [
        "(0.509940, 1.207071, 0.086355)",
        "(0.509940, 1.207071, 0.086355)",
        "(0.509815, 1.207193, 0.086338)",
        "(0.509837, 1.207154, 0.086308)",
        "(0.509885, 1.207088, 0.086338)",
        "(0.510018, 1.206987, 0.086332)",
        "(0.510119, 1.206951, 0.086283)",
        "(0.510198, 1.206905, 0.086286)",
        "(0.510274, 1.206856, 0.086292)",
        "(0.510321, 1.206856, 0.086302)",
        "(0.510397, 1.206872, 0.086318)",
        "(0.510519, 1.206862, 0.086408)",
        "(0.510598, 1.206818, 0.086596)",
        "(0.510614, 1.206809, 0.086726)",
        "(0.510593, 1.206789, 0.086852)",
        "(0.510561, 1.206769, 0.086932)",
        "(0.510457, 1.206673, 0.087032)",
        "(0.510308, 1.206501, 0.087103)",
        "(0.510142, 1.206322, 0.087159)",
        "(0.510049, 1.206180, 0.087176)",
        "(0.509822, 1.205874, 0.087187)",
        "(0.509557, 1.205377, 0.087136)",
        "(0.509067, 1.204399, 0.086984)",
        "(0.508665, 1.203843, 0.086843)",
        "(0.508222, 1.203209, 0.086791)",
        "(0.507943, 1.202719, 0.086854)",
        "(0.506802, 1.200644, 0.087025)",
        "(0.505003, 1.197372, 0.086978)",
        "(0.502258, 1.192512, 0.086757)",
        "(0.500937, 1.190435, 0.086805)",
        "(0.498094, 1.186261, 0.086970)",
        "(0.494909, 1.180758, 0.087978)",
        "(0.493704, 1.178614, 0.088755)",
        "(0.490894, 1.173971, 0.090781)",
        "(0.490046, 1.172144, 0.091655)",
        "(0.488448, 1.168721, 0.093373)",
        "(0.487211, 1.166276, 0.095002)",
        "(0.486377, 1.164013, 0.097001)",
        "(0.485663, 1.161660, 0.099039)",
        "(0.485294, 1.160409, 0.099921)",
        "(0.484511, 1.157980, 0.101266)",
        "(0.483789, 1.155488, 0.102651)",
        "(0.483036, 1.152326, 0.104214)",
        "(0.482242, 1.148690, 0.105864)",
        "(0.481861, 1.146955, 0.106685)",
        "(0.480998, 1.143257, 0.108169)",
        "(0.480215, 1.140162, 0.109287)",
        "(0.479664, 1.137693, 0.110493)",
        "(0.479289, 1.135998, 0.111665)",
        "(0.479103, 1.135283, 0.112182)",
        "(0.478673, 1.133923, 0.113345)",
        "(0.478169, 1.133154, 0.114403)",
        "(0.477579, 1.133091, 0.115340)",
        "(0.476749, 1.133307, 0.115961)",
        "(0.476299, 1.133729, 0.116156)",
        "(0.475330, 1.134978, 0.116637)",
        "(0.474309, 1.135926, 0.117812)",
        "(0.472999, 1.137057, 0.119190)",
        "(0.471274, 1.138300, 0.120551)",
        "(0.470283, 1.139107, 0.121198)",
        "(0.468040, 1.140995, 0.122624)",
        "(0.465478, 1.143186, 0.124001)",
        "(0.462711, 1.145479, 0.125305)",
        "(0.459963, 1.147767, 0.126850)",
        "(0.458552, 1.148892, 0.127558)",
        "(0.455725, 1.151127, 0.128868)",
        "(0.452847, 1.153199, 0.129771)",
        "(0.450131, 1.155458, 0.130429)",
        "(0.447890, 1.158102, 0.131445)",
        "(0.446771, 1.159386, 0.132003)",
        "(0.444566, 1.161935, 0.133100)",
        "(0.442199, 1.164618, 0.133542)",
        "(0.439791, 1.168277, 0.133713)",
        "(0.437189, 1.172602, 0.134089)",
        "(0.435764, 1.174995, 0.134259)",
        "(0.432669, 1.179814, 0.134860)",
        "(0.429279, 1.184658, 0.135625)",
        "(0.425649, 1.189487, 0.136152)",
        "(0.421687, 1.193727, 0.136818)",
        "(0.419545, 1.195529, 0.137578)",
        "(0.415000, 1.199459, 0.139298)",
        "(0.410374, 1.203637, 0.140569)",
        "(0.405468, 1.208017, 0.141395)",
        "(0.400504, 1.212351, 0.142459)",
        "(0.397932, 1.214370, 0.143070)",
        "(0.392842, 1.218542, 0.143997)",
        "(0.387873, 1.223040, 0.144836)",
        "(0.383104, 1.227904, 0.145619)",
        "(0.378597, 1.232906, 0.146839)",
        "(0.376408, 1.235409, 0.147427)",
        "(0.372155, 1.240544, 0.148276)",
        "(0.368198, 1.245953, 0.148568)",
        "(0.364462, 1.250988, 0.149497)",
        "(0.360792, 1.256037, 0.150711)",
        "(0.359082, 1.258843, 0.151170)",
        "(0.355881, 1.264797, 0.151660)",
        "(0.352987, 1.270939, 0.152064)",
        "(0.350367, 1.276911, 0.152391)",
        "(0.348171, 1.282622, 0.152699)",
        "(0.347251, 1.285335, 0.152928)",
        "(0.345645, 1.290329, 0.153341)",
        "(0.344313, 1.294645, 0.153666)",
        "(0.343587, 1.296249, 0.153828)",
        "(0.341441, 1.300707, 0.154149)",
        "(0.340663, 1.301693, 0.154168)",
        "(0.339034, 1.303585, 0.154071)",
        "(0.337543, 1.305550, 0.153971)",
        "(0.336406, 1.307732, 0.154031)",
        "(0.335246, 1.309865, 0.154092)",
        "(0.334634, 1.310951, 0.154082)",
        "(0.333443, 1.313552, 0.154236)",
        "(0.332094, 1.316472, 0.155275)",
        "(0.330394, 1.319870, 0.156516)",
        "(0.328284, 1.323697, 0.157406)",
        "(0.327254, 1.325848, 0.157847)",
        "(0.325425, 1.330512, 0.158928)",
        "(0.323695, 1.335261, 0.160237)",
        "(0.322135, 1.339908, 0.161611)",
        "(0.320748, 1.344332, 0.162805)",
        "(0.320136, 1.346453, 0.163136)",
        "(0.319046, 1.350273, 0.163641)",
        "(0.318197, 1.353398, 0.164080)",
        "(0.317728, 1.355953, 0.164495)",
        "(0.317619, 1.357930, 0.164713)",
        "(0.317673, 1.358620, 0.164687)",
        "(0.317685, 1.359447, 0.164545)",
        "(0.317588, 1.359499, 0.164605)",
        "(0.317422, 1.359248, 0.164571)",
        "(0.317424, 1.359058, 0.164491)",
        "(0.317381, 1.358815, 0.164064)",
        "(0.317428, 1.358613, 0.163389)",
        "(0.317379, 1.358036, 0.163172)",
        "(0.317316, 1.357434, 0.163038)",
        "(0.317419, 1.357020, 0.162922)",
        "(0.317518, 1.356858, 0.162910)",
        "(0.317603, 1.356352, 0.163351)",
        "(0.317679, 1.356015, 0.163535)",
        "(0.317763, 1.355757, 0.163803)",
        "(0.317809, 1.355570, 0.164221)",
        "(0.317855, 1.355580, 0.164352)",
        "(0.317902, 1.355583, 0.164536)",
        "(0.317789, 1.355558, 0.164567)",
        "(0.317436, 1.355274, 0.164632)",
        "(0.316959, 1.354955, 0.164409)",
        "(0.316820, 1.354869, 0.164537)",
        "(0.316628, 1.354704, 0.164969)",
        "(0.316543, 1.354761, 0.165125)",
        "(0.316260, 1.354812, 0.164934)",
        "(0.315527, 1.354468, 0.164655)",
        "(0.315014, 1.354127, 0.164503)",
        "(0.314181, 1.353596, 0.164228)",
        "(0.313754, 1.353314, 0.164386)",
        "(0.313514, 1.352998, 0.164743)",
        "(0.313487, 1.352766, 0.164908)",
        "(0.313603, 1.352668, 0.164995)",
        "(0.313436, 1.351608, 0.165852)",
        "(0.313089, 1.349992, 0.166724)",
        "(0.312738, 1.348024, 0.167562)",
        "(0.312316, 1.345736, 0.168251)",
        "(0.311826, 1.344039, 0.168281)",
        "(0.310524, 1.339661, 0.168247)",
        "(0.309029, 1.334085, 0.168325)",
        "(0.307685, 1.328142, 0.168408)",
        "(0.306778, 1.322474, 0.168452)",
        "(0.306388, 1.319723, 0.168199)",
        "(0.305426, 1.313992, 0.167642)",
        "(0.304386, 1.308086, 0.167188)",
        "(0.303555, 1.302374, 0.167416)",
        "(0.302813, 1.297029, 0.167954)",
        "(0.302395, 1.294538, 0.168261)",
        "(0.301655, 1.290476, 0.168614)",
        "(0.300905, 1.287540, 0.168578)",
        "(0.300031, 1.285612, 0.168511)",
        "(0.299100, 1.285152, 0.168129)",
        "(0.298699, 1.285476, 0.167902)",
        "(0.297967, 1.286284, 0.168289)",
        "(0.297497, 1.288018, 0.169056)",
        "(0.297306, 1.290547, 0.169702)",
        "(0.297373, 1.293483, 0.170340)",
        "(0.297284, 1.294872, 0.170547)",
        "(0.296840, 1.297118, 0.170393)",
        "(0.296367, 1.298749, 0.170320)",
        "(0.296443, 1.300448, 0.170417)",
        "(0.297317, 1.302394, 0.170969)",
        "(0.297798, 1.303023, 0.171090)",
        "(0.298290, 1.303391, 0.171034)",
        "(0.298480, 1.302512, 0.171249)",
        "(0.298605, 1.301629, 0.170597)",
        "(0.298759, 1.300550, 0.169632)",
        "(0.299021, 1.300056, 0.169507)",
        "(0.299592, 1.298708, 0.169692)",
        "(0.299916, 1.296753, 0.170033)",
        "(0.299972, 1.294806, 0.169501)",
        "(0.299935, 1.292895, 0.168895)",
        "(0.300043, 1.292155, 0.168784)",
        "(0.300573, 1.291336, 0.168982)",
        "(0.301019, 1.291061, 0.169189)",
        "(0.301394, 1.291335, 0.169261)",
        "(0.301417, 1.291710, 0.169213)",
        "(0.301462, 1.291862, 0.169194)",
        "(0.301595, 1.292504, 0.169310)",
        "(0.301635, 1.293582, 0.169489)",
        "(0.301716, 1.294755, 0.169572)",
        "(0.301750, 1.295692, 0.169713)",
        "(0.301786, 1.295940, 0.169950)",
        "(0.302090, 1.296218, 0.170363)",
        "(0.302448, 1.296761, 0.170933)",
        "(0.302606, 1.296972, 0.170986)",
        "(0.302467, 1.296815, 0.170488)",
        "(0.302426, 1.296581, 0.170358)",
        "(0.302508, 1.296129, 0.170766)",
        "(0.302946, 1.296444, 0.170941)",
        "(0.303409, 1.296761, 0.171146)",
        "(0.303529, 1.296475, 0.171420)",
        "(0.303609, 1.296284, 0.171643)",
        "(0.303688, 1.296209, 0.171607)",
        "(0.303681, 1.296032, 0.171613)",
        "(0.303697, 1.295945, 0.171615)",
        "(0.303615, 1.295846, 0.171282)",
        "(0.303503, 1.295749, 0.171089)",
        "(0.303427, 1.295654, 0.170967)",
        "(0.303383, 1.295598, 0.170985)",
        "(0.303368, 1.295768, 0.170805)",
        "(0.303420, 1.295882, 0.170755)",
        "(0.303428, 1.295922, 0.170758)",
        "(0.303353, 1.295991, 0.170436)",
        "(0.303316, 1.296206, 0.169969)",
        "(0.303374, 1.296358, 0.169910)",
        "(0.303332, 1.296510, 0.169746)",
        "(0.303277, 1.296568, 0.169664)",
        "(0.303199, 1.296852, 0.169426)",
        "(0.303023, 1.297385, 0.169159)",
        "(0.302577, 1.298350, 0.168718)",
        "(0.302459, 1.298862, 0.168618)",
        "(0.302051, 1.299973, 0.168301)",
        "(0.301626, 1.301195, 0.167933)",
        "(0.301305, 1.302763, 0.167783)",
        "(0.300997, 1.303987, 0.168478)",
        "(0.300637, 1.305824, 0.168364)",
        "(0.300476, 1.306830, 0.168194)",
        "(0.299986, 1.308655, 0.167918)",
        "(0.299514, 1.310707, 0.167568)",
        "(0.299194, 1.313057, 0.167092)",
        "(0.299132, 1.314113, 0.167083)",
        "(0.298873, 1.315756, 0.167889)",
        "(0.298466, 1.317014, 0.168481)",
        "(0.297841, 1.318235, 0.168760)",
        "(0.297309, 1.319683, 0.168315)",
        "(0.297060, 1.320180, 0.168237)",
        "(0.296782, 1.321661, 0.168183)",
        "(0.296720, 1.323360, 0.168073)",
        "(0.296629, 1.324977, 0.168017)",
        "(0.296501, 1.326420, 0.167671)",
        "(0.296319, 1.326899, 0.167478)",
        "(0.296043, 1.327943, 0.167051)",
        "(0.296066, 1.329141, 0.166606)",
        "(0.296320, 1.330328, 0.166494)",
        "(0.296665, 1.331071, 0.166408)",
        "(0.296849, 1.331835, 0.166288)",
        "(0.296808, 1.332053, 0.166417)",
        "(0.296960, 1.332242, 0.166912)",
        "(0.297085, 1.332600, 0.167372)",
        "(0.297069, 1.333260, 0.167851)",
        "(0.296997, 1.333492, 0.167974)",
        "(0.296817, 1.333903, 0.168364)",
        "(0.296682, 1.334385, 0.169330)",
        "(0.296687, 1.335004, 0.170450)",
        "(0.296604, 1.335905, 0.171133)",
        "(0.296389, 1.336178, 0.171528)",
        "(0.295762, 1.336853, 0.172503)",
        "(0.295024, 1.336984, 0.173953)",
        "(0.294183, 1.337246, 0.175099)",
        "(0.293668, 1.337667, 0.176893)",
        "(0.293268, 1.337674, 0.177600)",
        "(0.292815, 1.338021, 0.179768)",
        "(0.292157, 1.338037, 0.181410)",
        "(0.291846, 1.338469, 0.182824)",
        "(0.291455, 1.338792, 0.184337)",
        "(0.291336, 1.338829, 0.185140)",
        "(0.291158, 1.338794, 0.186725)",
        "(0.291137, 1.338561, 0.188377)",
        "(0.291140, 1.338374, 0.189658)",
        "(0.290683, 1.337760, 0.190573)",
        "(0.290519, 1.337556, 0.190985)",
        "(0.290097, 1.337098, 0.191573)",
        "(0.290030, 1.336963, 0.192122)",
        "(0.290064, 1.336799, 0.192311)",
        "(0.289769, 1.336363, 0.192327)",
        "(0.289622, 1.336102, 0.192296)",
        "(0.289306, 1.335518, 0.192238)",
        "(0.289058, 1.335116, 0.192170)",
        "(0.289077, 1.334370, 0.192552)",
        "(0.288910, 1.333045, 0.193488)",
        "(0.288699, 1.332503, 0.193104)",
        "(0.288429, 1.330949, 0.192725)",
        "(0.288119, 1.329251, 0.192851)",
        "(0.288547, 1.328953, 0.193136)",
        "(0.288879, 1.327788, 0.193373)",
        "(0.288873, 1.327504, 0.193188)",
        "(0.288713, 1.326462, 0.192976)",
        "(0.288487, 1.324849, 0.193116)",
        "(0.288505, 1.323539, 0.193199)",
        "(0.288875, 1.322275, 0.193586)",
        "(0.288970, 1.321541, 0.193756)",
        "(0.288960, 1.320049, 0.193541)",
        "(0.288954, 1.318452, 0.193055)",
        "(0.289256, 1.316417, 0.193126)",
        "(0.289532, 1.314125, 0.193297)",
        "(0.289775, 1.313102, 0.193336)",
        "(0.290369, 1.311275, 0.193288)",
        "(0.291006, 1.309225, 0.193165)",
        "(0.291698, 1.306890, 0.193162)",
        "(0.292519, 1.304509, 0.193233)",
        "(0.292854, 1.303202, 0.193138)",
        "(0.293343, 1.300196, 0.192735)",
        "(0.293921, 1.297353, 0.192011)",
        "(0.294582, 1.294354, 0.191448)",
        "(0.295557, 1.291486, 0.191122)",
        "(0.295858, 1.289976, 0.190755)",
        "(0.296416, 1.286897, 0.189685)",
        "(0.297287, 1.283866, 0.188642)",
        "(0.298061, 1.280529, 0.187898)",
        "(0.298721, 1.277418, 0.186760)",
        "(0.299045, 1.275949, 0.185998)",
        "(0.299603, 1.272716, 0.184813)",
        "(0.300528, 1.269163, 0.184205)",
        "(0.301046, 1.265541, 0.182974)",
        "(0.301435, 1.262149, 0.181326)",
        "(0.301650, 1.260403, 0.180641)",
        "(0.302255, 1.256846, 0.179714)",
        "(0.302612, 1.253040, 0.178735)",
        "(0.302541, 1.249337, 0.177288)",
        "(0.302415, 1.246077, 0.175731)",
        "(0.302292, 1.243031, 0.174303)",
        "(0.302265, 1.241502, 0.173614)",
        "(0.302227, 1.238939, 0.171800)",
        "(0.302321, 1.237311, 0.169695)",
        "(0.302333, 1.236068, 0.167589)",
        "(0.302341, 1.235779, 0.166378)",
        "(0.302241, 1.235715, 0.163441)",
        "(0.302158, 1.236446, 0.160269)",
        "(0.302220, 1.237527, 0.157530)",
        "(0.302171, 1.239266, 0.154625)",
        "(0.302075, 1.240400, 0.153047)",
        "(0.301737, 1.243136, 0.149755)",
        "(0.301361, 1.246221, 0.146685)",
        "(0.300969, 1.249574, 0.144032)",
        "(0.300632, 1.253635, 0.141628)",
        "(0.300454, 1.255815, 0.140451)",
        "(0.300167, 1.260374, 0.138304)",
        "(0.299835, 1.264847, 0.136518)",
        "(0.299560, 1.269476, 0.134951)",
        "(0.299396, 1.274161, 0.133776)",
        "(0.299284, 1.276444, 0.133231)",
        "(0.299087, 1.280914, 0.132351)",
        "(0.298852, 1.285575, 0.131529)",
        "(0.298683, 1.290353, 0.131016)",
        "(0.298459, 1.295178, 0.130794)",
        "(0.298393, 1.297665, 0.130700)",
        "(0.298311, 1.302697, 0.130860)",
        "(0.298058, 1.307348, 0.131263)",
        "(0.297737, 1.312069, 0.131619)",
        "(0.297742, 1.317339, 0.132072)",
        "(0.297736, 1.319944, 0.132364)",
        "(0.297739, 1.324969, 0.133081)",
        "(0.297654, 1.329545, 0.134031)",
        "(0.297536, 1.333792, 0.135196)",
        "(0.297470, 1.338165, 0.136090)",
        "(0.297463, 1.340323, 0.136501)",
        "(0.297616, 1.344606, 0.137584)",
        "(0.298057, 1.348922, 0.139095)",
        "(0.297270, 1.351664, 0.141021)",
        "(0.297648, 1.355024, 0.142800)",
        "(0.297879, 1.356675, 0.143731)",
        "(0.298757, 1.360183, 0.145507)",
        "(0.299545, 1.363223, 0.147770)",
        "(0.300522, 1.365904, 0.150507)",
        "(0.301297, 1.368071, 0.153463)",
        "(0.301602, 1.368983, 0.154960)",
        "(0.302329, 1.370926, 0.158117)",
        "(0.303159, 1.372519, 0.161900)",
        "(0.304057, 1.373963, 0.165917)",
        "(0.304704, 1.374978, 0.169835)",
        "(0.304962, 1.375390, 0.171755)",
        "(0.305436, 1.376007, 0.175628)",
        "(0.305995, 1.376242, 0.180018)",
        "(0.306672, 1.376319, 0.184492)",
        "(0.307339, 1.376275, 0.188889)",
        "(0.307627, 1.376200, 0.190998)",
        "(0.307982, 1.375638, 0.195231)",
        "(0.308293, 1.374609, 0.199449)",
        "(0.308493, 1.373200, 0.203823)",
        "(0.308558, 1.371894, 0.207996)",
        "(0.308551, 1.371217, 0.209990)",
        "(0.308619, 1.369929, 0.213572)",
        "(0.308850, 1.368305, 0.217137)",
        "(0.309262, 1.366421, 0.221030)",
        "(0.309355, 1.364189, 0.224703)",
        "(0.309297, 1.363007, 0.226221)",
        "(0.309091, 1.360460, 0.228895)",
        "(0.308797, 1.357372, 0.231464)",
        "(0.308437, 1.353903, 0.233883)",
        "(0.308221, 1.350286, 0.235920)",
        "(0.308226, 1.348407, 0.236931)",
        "(0.308194, 1.344326, 0.238547)",
        "(0.307757, 1.339642, 0.239755)",
        "(0.307031, 1.334513, 0.240452)",
        "(0.306355, 1.329335, 0.241117)",
        "(0.306034, 1.326570, 0.241311)",
        "(0.305040, 1.320564, 0.241366)",
        "(0.304015, 1.314497, 0.240868)",
        "(0.303202, 1.308231, 0.240507)",
        "(0.302047, 1.301680, 0.239887)",
        "(0.301465, 1.298740, 0.239348)",
        "(0.300533, 1.293458, 0.237775)",
        "(0.299759, 1.288028, 0.236199)",
        "(0.298755, 1.282482, 0.234322)",
        "(0.297786, 1.278057, 0.231509)",
        "(0.297297, 1.276075, 0.229895)",
        "(0.296295, 1.272325, 0.226351)",
        "(0.295340, 1.268729, 0.222902)",
        "(0.294528, 1.266323, 0.218986)",
        "(0.293816, 1.264865, 0.214466)",
        "(0.293459, 1.264180, 0.212169)",
        "(0.292662, 1.262887, 0.207235)",
        "(0.292190, 1.262104, 0.202125)",
        "(0.292166, 1.262426, 0.197147)",
        "(0.292142, 1.263368, 0.191983)",
        "(0.292060, 1.263819, 0.189383)",
        "(0.291901, 1.265062, 0.184159)",
        "(0.291737, 1.266631, 0.179095)",
        "(0.291413, 1.268660, 0.174016)",
        "(0.291048, 1.271253, 0.169064)",
        "(0.290884, 1.272657, 0.166739)",
        "(0.290447, 1.275491, 0.162556)",
        "(0.289889, 1.278548, 0.158439)",
        "(0.289235, 1.281718, 0.154697)",
        "(0.288601, 1.285023, 0.151197)",
        "(0.288253, 1.286634, 0.149532)",
        "(0.287618, 1.289766, 0.146643)",
        "(0.287032, 1.292935, 0.144082)",
        "(0.286568, 1.296425, 0.141687)",
        "(0.286076, 1.299645, 0.139532)",
        "(0.285826, 1.301062, 0.138643)",
        "(0.285428, 1.303818, 0.137264)",
        "(0.285097, 1.306741, 0.136155)",
        "(0.284563, 1.309908, 0.135005)",
        "(0.283708, 1.312869, 0.133790)",
        "(0.283291, 1.314384, 0.133289)",
        "(0.282476, 1.317691, 0.132642)",
        "(0.281702, 1.321472, 0.132343)",
        "(0.280919, 1.325918, 0.131921)",
        "(0.280113, 1.330427, 0.131824)",
        "(0.279775, 1.332795, 0.131912)",
        "(0.279163, 1.337710, 0.132354)",
        "(0.278746, 1.342875, 0.133252)",
        "(0.278407, 1.348266, 0.134053)",
        "(0.278236, 1.353463, 0.135292)",
        "(0.278166, 1.356027, 0.136029)",
        "(0.278143, 1.361261, 0.137577)",
        "(0.278335, 1.366352, 0.139212)",
        "(0.278378, 1.371031, 0.141507)",
        "(0.278400, 1.373227, 0.142707)",
        "(0.278404, 1.377357, 0.144900)",
        "(0.278550, 1.381125, 0.147123)",
        "(0.278011, 1.383635, 0.149897)",
        "(0.278359, 1.386595, 0.152503)",
        "(0.278710, 1.389116, 0.155133)",
        "(0.278927, 1.390175, 0.156623)",
        "(0.279345, 1.392208, 0.159529)",
        "(0.279791, 1.393977, 0.162500)",
        "(0.280161, 1.395350, 0.165638)",
        "(0.280436, 1.396208, 0.169117)",
        "(0.280575, 1.396416, 0.171045)",
        "(0.280786, 1.396631, 0.174906)",
        "(0.280835, 1.396414, 0.178783)",
        "(0.281024, 1.396012, 0.182938)",
        "(0.281116, 1.395000, 0.187437)",
        "(0.281235, 1.393723, 0.192145)",
        "(0.281307, 1.393107, 0.194497)",
        "(0.281441, 1.391742, 0.199085)",
        "(0.281652, 1.389967, 0.203536)",
        "(0.282046, 1.387719, 0.208506)",
        "(0.282221, 1.386484, 0.211071)",
        "(0.282624, 1.383920, 0.216019)",
        "(0.283021, 1.381214, 0.220577)",
        "(0.283428, 1.378656, 0.224876)",
        "(0.283623, 1.375744, 0.229189)",
        "(0.283714, 1.374171, 0.231301)",
        "(0.284156, 1.371189, 0.235089)",
        "(0.284397, 1.367835, 0.238684)",
        "(0.284421, 1.364232, 0.242085)",
        "(0.284592, 1.360617, 0.244945)",
        "(0.284794, 1.358701, 0.246310)",
        "(0.285310, 1.354482, 0.248945)",
        "(0.285574, 1.349695, 0.251388)",
        "(0.285738, 1.344711, 0.253184)",
        "(0.286240, 1.339851, 0.254630)",
        "(0.286456, 1.337320, 0.255365)",
        "(0.286586, 1.331921, 0.256636)",
        "(0.286256, 1.326319, 0.257328)",
        "(0.285837, 1.321133, 0.257081)",
        "(0.285540, 1.315913, 0.256903)",
        "(0.285267, 1.313090, 0.256818)",
        "(0.284461, 1.307355, 0.256204)",
        "(0.283377, 1.302276, 0.254339)",
        "(0.282492, 1.297159, 0.252559)",
        "(0.281584, 1.291749, 0.250957)",
        "(0.281076, 1.289159, 0.249955)",
        "(0.279914, 1.284661, 0.247054)",
        "(0.278790, 1.280483, 0.243935)",
        "(0.277619, 1.276051, 0.240924)",
        "(0.276208, 1.272008, 0.237261)",
        "(0.275515, 1.270463, 0.235129)",
        "(0.274466, 1.268215, 0.230813)",
        "(0.273397, 1.266151, 0.226408)",
        "(0.272386, 1.264765, 0.221639)",
        "(0.271737, 1.264301, 0.216608)",
        "(0.271488, 1.264167, 0.213985)",
        "(0.271205, 1.264191, 0.208824)",
        "(0.271023, 1.264685, 0.203501)",
        "(0.271008, 1.265597, 0.198280)",
        "(0.271114, 1.266974, 0.193163)",
        "(0.271184, 1.267789, 0.190654)",
        "(0.271270, 1.269667, 0.185690)",
        "(0.271141, 1.271597, 0.180883)",
        "(0.271076, 1.273977, 0.176306)",
        "(0.271063, 1.276716, 0.172157)",
        "(0.271043, 1.278208, 0.170142)",
        "(0.271045, 1.281405, 0.166438)",
        "(0.271134, 1.284823, 0.163257)",
        "(0.271109, 1.288423, 0.160265)",
        "(0.270970, 1.292148, 0.157548)",
        "(0.270908, 1.293998, 0.156360)",
        "(0.270933, 1.297805, 0.154562)",
        "(0.271100, 1.302077, 0.152827)",
        "(0.271117, 1.306233, 0.151278)",
        "(0.271104, 1.310515, 0.150006)",
        "(0.271101, 1.312686, 0.149447)",
        "(0.271029, 1.316921, 0.148648)",
        "(0.270960, 1.321040, 0.148286)",
        "(0.270885, 1.325231, 0.148042)",
        "(0.270830, 1.329665, 0.147688)",
        "(0.270814, 1.331932, 0.147544)",
        "(0.270826, 1.336455, 0.147522)",
        "(0.270759, 1.340540, 0.148098)",
        "(0.270791, 1.344807, 0.148649)",
        "(0.270884, 1.349217, 0.149174)",
        "(0.270937, 1.351345, 0.149540)",
        "(0.271021, 1.355439, 0.150442)",
        "(0.271122, 1.359412, 0.151545)",
        "(0.271251, 1.363211, 0.152875)",
        "(0.271458, 1.366899, 0.154438)",
        "(0.271606, 1.368765, 0.155203)",
        "(0.271898, 1.372202, 0.156883)",
        "(0.272230, 1.375225, 0.158829)",
        "(0.272496, 1.377886, 0.161004)",
        "(0.272803, 1.380501, 0.163210)",
        "(0.272976, 1.381779, 0.164304)",
        "(0.273269, 1.384043, 0.166713)",
        "(0.273519, 1.386039, 0.169336)",
        "(0.273807, 1.387969, 0.172224)",
        "(0.273871, 1.389512, 0.174959)",
        "(0.273859, 1.390129, 0.176370)",
        "(0.273887, 1.391283, 0.179365)",
        "(0.273959, 1.392426, 0.182449)",
        "(0.274116, 1.393466, 0.185738)",
        "(0.274163, 1.394080, 0.189119)",
        "(0.274141, 1.394229, 0.190776)",
        "(0.274175, 1.394111, 0.194392)",
        "(0.274484, 1.393710, 0.198668)",
        "(0.274978, 1.393560, 0.203038)",
        "(0.275174, 1.393179, 0.207103)",
        "(0.275187, 1.392795, 0.209097)",
        "(0.275201, 1.391638, 0.213160)",
        "(0.275545, 1.390177, 0.217584)",
        "(0.276048, 1.388829, 0.221957)",
        "(0.276217, 1.387073, 0.225943)",
        "(0.276229, 1.385982, 0.227820)",
        "(0.276271, 1.383215, 0.231749)",
        "(0.276487, 1.380179, 0.236007)",
        "(0.276763, 1.377409, 0.239845)",
        "(0.276863, 1.376054, 0.241464)",
        "(0.276695, 1.372795, 0.244611)",
        "(0.276241, 1.368954, 0.247675)",
        "(0.275995, 1.365410, 0.250535)",
        "(0.275724, 1.362030, 0.252814)",
        "(0.275244, 1.358355, 0.254543)",
        "(0.274829, 1.356250, 0.255280)",
        "(0.273869, 1.352002, 0.256515)",
        "(0.273111, 1.348039, 0.257143)",
        "(0.272553, 1.344383, 0.257375)",
        "(0.271646, 1.340428, 0.257051)",
        "(0.271138, 1.338386, 0.256744)",
        "(0.270188, 1.334517, 0.255515)",
        "(0.269418, 1.330929, 0.253853)",
        "(0.268658, 1.327179, 0.251985)",
        "(0.267641, 1.323305, 0.249524)",
        "(0.267107, 1.321468, 0.247987)",
        "(0.266324, 1.318034, 0.244825)",
        "(0.265720, 1.314509, 0.241780)",
        "(0.264810, 1.310948, 0.238212)",
        "(0.263811, 1.307884, 0.233964)",
        "(0.263455, 1.306417, 0.231966)",
        "(0.262868, 1.303531, 0.228258)",
        "(0.261949, 1.300889, 0.224028)",
        "(0.261020, 1.299036, 0.219197)",
        "(0.260240, 1.297285, 0.214643)",
        "(0.259832, 1.296484, 0.212326)",
        "(0.259316, 1.295547, 0.207377)",
        "(0.258746, 1.294559, 0.202505)",
        "(0.258391, 1.293899, 0.197346)",
        "(0.258283, 1.293652, 0.192157)",
        "(0.258324, 1.293699, 0.189655)",
        "(0.258552, 1.294131, 0.184563)",
        "(0.258761, 1.294870, 0.179397)",
        "(0.259144, 1.296228, 0.174448)",
        "(0.259724, 1.298093, 0.169701)",
        "(0.259961, 1.299052, 0.167377)",
        "(0.260390, 1.301125, 0.162763)",
        "(0.260916, 1.303690, 0.158434)",
        "(0.261527, 1.306558, 0.154536)",
        "(0.262092, 1.309490, 0.150824)",
        "(0.262377, 1.311081, 0.149003)",
        "(0.263004, 1.314404, 0.145809)",
        "(0.263631, 1.317999, 0.142969)",
        "(0.264298, 1.322007, 0.140341)",
        "(0.264858, 1.326094, 0.138065)",
        "(0.265081, 1.328053, 0.137067)",
        "(0.265525, 1.332075, 0.135340)",
        "(0.266165, 1.336659, 0.133915)",
        "(0.266782, 1.341225, 0.132850)",
        "(0.267335, 1.346019, 0.131878)",
        "(0.267642, 1.348483, 0.131449)",
        "(0.268221, 1.353287, 0.130881)",
        "(0.268733, 1.357911, 0.130632)",
        "(0.269306, 1.362716, 0.130516)",
        "(0.269905, 1.367434, 0.130491)",
        "(0.270251, 1.369660, 0.130744)",
        "(0.270961, 1.374104, 0.131349)",
        "(0.271651, 1.378479, 0.131959)",
        "(0.272241, 1.382500, 0.132776)",
        "(0.272807, 1.386273, 0.133865)",
        "(0.273112, 1.388162, 0.134498)",
        "(0.273371, 1.391408, 0.135973)",
        "(0.272705, 1.393543, 0.137712)",
        "(0.273104, 1.396390, 0.139548)",
        "(0.273574, 1.399224, 0.141564)",
        "(0.273759, 1.400621, 0.142457)",
        "(0.274012, 1.402989, 0.144357)",
        "(0.274307, 1.404887, 0.146748)",
        "(0.274509, 1.406406, 0.149468)",
        "(0.274718, 1.407772, 0.152233)",
        "(0.274866, 1.408353, 0.153788)",
        "(0.275294, 1.409254, 0.157371)",
        "(0.275739, 1.409739, 0.161620)",
        "(0.276008, 1.410032, 0.166088)",
        "(0.276188, 1.410249, 0.170636)",
        "(0.276263, 1.410293, 0.173004)",
        "(0.276386, 1.410151, 0.178017)",
        "(0.276573, 1.409433, 0.183560)",
        "(0.276930, 1.408659, 0.189306)",
        "(0.277272, 1.407839, 0.194960)",
        "(0.277378, 1.407285, 0.197681)",
        "(0.277677, 1.405697, 0.203341)",
        "(0.278043, 1.403448, 0.209399)",
        "(0.278440, 1.401503, 0.215425)",
        "(0.278711, 1.399901, 0.220862)",
        "(0.278785, 1.398985, 0.223404)",
        "(0.278863, 1.396516, 0.228532)",
        "(0.279092, 1.393625, 0.233810)",
        "(0.279615, 1.391041, 0.238857)",
        "(0.280166, 1.388212, 0.243324)",
        "(0.280386, 1.386557, 0.245376)",
        "(0.280669, 1.382323, 0.249488)",
        "(0.280970, 1.377856, 0.253328)",
        "(0.281427, 1.373304, 0.256539)",
        "(0.281787, 1.368070, 0.259402)",
        "(0.281833, 1.365174, 0.260804)",
        "(0.281540, 1.359101, 0.262973)",
        "(0.281193, 1.353174, 0.264202)",
        "(0.280831, 1.346714, 0.264634)",
        "(0.280212, 1.339636, 0.264804)",
        "(0.279728, 1.336190, 0.264570)",
        "(0.278352, 1.329471, 0.263186)",
        "(0.277030, 1.323288, 0.261333)",
        "(0.275394, 1.317236, 0.258977)",
        "(0.274360, 1.314240, 0.257475)",
        "(0.272338, 1.308762, 0.254310)",
        "(0.270393, 1.304240, 0.250444)",
        "(0.268647, 1.299960, 0.246462)",
        "(0.266797, 1.295796, 0.242143)",
        "(0.264835, 1.292261, 0.237420)",
        "(0.264020, 1.290986, 0.234966)",
        "(0.262564, 1.288704, 0.230046)",
        "(0.261129, 1.286529, 0.225218)",
        "(0.259602, 1.284713, 0.220331)",
        "(0.258179, 1.283776, 0.215107)",
        "(0.257636, 1.283607, 0.212500)",
        "(0.256630, 1.283357, 0.207630)",
        "(0.255886, 1.283558, 0.203019)",
        "(0.255179, 1.284168, 0.198212)",
        "(0.254617, 1.285155, 0.193447)",
        "(0.254449, 1.285767, 0.191189)",
        "(0.254198, 1.287292, 0.186882)",
        "(0.254121, 1.289586, 0.182574)",
        "(0.254078, 1.292137, 0.178546)",
        "(0.253870, 1.294781, 0.174596)",
        "(0.253705, 1.296158, 0.172647)",
        "(0.253391, 1.299416, 0.168686)",
        "(0.253299, 1.303164, 0.165295)",
        "(0.253137, 1.306901, 0.162187)",
        "(0.252853, 1.310715, 0.159077)",
        "(0.252767, 1.312733, 0.157603)",
        "(0.252816, 1.317124, 0.154880)",
        "(0.252937, 1.321343, 0.152701)",
        "(0.253015, 1.325567, 0.150763)",
        "(0.253116, 1.329834, 0.149160)",
        "(0.253217, 1.332037, 0.148510)",
        "(0.253465, 1.336621, 0.147341)",
        "(0.253851, 1.341300, 0.146632)",
        "(0.254154, 1.345602, 0.146298)",
        "(0.254313, 1.349678, 0.146121)",
        "(0.254427, 1.351813, 0.146078)",
        "(0.254723, 1.355951, 0.146419)",
        "(0.255106, 1.359840, 0.147247)",
        "(0.255487, 1.363552, 0.148243)",
        "(0.255978, 1.367220, 0.149355)",
        "(0.256220, 1.368920, 0.149984)",
        "(0.256689, 1.372194, 0.151299)",
        "(0.257183, 1.375138, 0.153004)",
        "(0.257784, 1.378119, 0.154870)",
        "(0.258418, 1.380970, 0.156783)",
        "(0.258692, 1.382219, 0.157843)",
        "(0.259202, 1.384570, 0.160168)",
        "(0.259664, 1.386726, 0.162618)",
        "(0.260228, 1.388982, 0.165112)",
        "(0.260705, 1.391074, 0.167634)",
        "(0.260943, 1.392033, 0.168970)",
        "(0.261512, 1.393617, 0.172088)",
        "(0.262224, 1.395073, 0.175283)",
        "(0.262840, 1.396218, 0.178491)",
        "(0.263443, 1.397140, 0.182051)",
        "(0.263766, 1.397537, 0.183976)",
        "(0.264410, 1.398237, 0.187886)",
        "(0.264768, 1.398537, 0.191731)",
        "(0.265136, 1.398527, 0.195635)",
        "(0.265455, 1.397826, 0.200176)",
        "(0.265556, 1.397403, 0.202465)",
        "(0.265552, 1.396353, 0.206932)",
        "(0.265531, 1.394833, 0.211476)",
        "(0.265388, 1.392707, 0.216265)",
        "(0.265060, 1.390139, 0.221224)",
        "(0.264898, 1.388818, 0.223676)",
        "(0.264656, 1.386133, 0.228395)",
        "(0.264294, 1.382932, 0.233017)",
        "(0.263856, 1.379291, 0.237859)",
        "(0.263527, 1.375510, 0.242642)",
        "(0.263420, 1.373566, 0.245018)",
        "(0.263232, 1.369349, 0.249451)",
        "(0.262893, 1.365063, 0.253851)",
        "(0.262457, 1.360527, 0.257732)",
        "(0.261978, 1.355532, 0.261153)",
        "(0.261818, 1.353017, 0.262690)",
        "(0.261516, 1.348089, 0.265562)",
        "(0.260790, 1.342998, 0.267643)",
        "(0.259706, 1.337586, 0.268932)",
        "(0.258755, 1.332350, 0.269746)",
        "(0.258378, 1.329850, 0.270048)",
        "(0.257503, 1.324812, 0.270190)",
        "(0.256260, 1.319697, 0.269375)",
        "(0.255233, 1.314883, 0.268051)",
        "(0.254188, 1.310261, 0.266315)",
        "(0.253560, 1.307898, 0.265292)",
        "(0.252251, 1.303534, 0.262633)",
        "(0.251126, 1.299522, 0.259863)",
        "(0.249864, 1.295548, 0.256929)",
        "(0.248099, 1.291536, 0.253320)",
        "(0.247136, 1.289787, 0.251190)",
        "(0.245708, 1.286874, 0.246974)",
        "(0.244555, 1.283784, 0.242964)",
        "(0.243119, 1.280843, 0.238211)",
        "(0.242362, 1.279662, 0.235392)",
        "(0.241746, 1.278502, 0.232796)",
        "(0.239940, 1.275300, 0.225265)",
        "(0.238787, 1.273921, 0.219686)",
        "(0.237741, 1.273074, 0.214020)",
        "(0.236926, 1.272530, 0.208674)",
        "(0.236469, 1.272394, 0.205903)",
        "(0.235646, 1.272633, 0.200080)",
        "(0.235144, 1.273381, 0.194468)",
        "(0.234696, 1.274438, 0.189335)",
        "(0.234185, 1.276027, 0.183927)",
        "(0.233933, 1.276901, 0.181196)",
        "(0.233446, 1.278858, 0.175927)",
        "(0.233167, 1.281304, 0.171186)",
        "(0.232707, 1.284095, 0.166414)",
        "(0.232221, 1.287074, 0.161757)",
        "(0.231940, 1.288673, 0.159525)",
        "(0.231503, 1.292139, 0.155420)",
        "(0.231070, 1.295728, 0.151980)",
        "(0.230453, 1.299539, 0.148647)",
        "(0.230072, 1.303973, 0.145618)",
        "(0.229927, 1.306190, 0.144393)",
        "(0.229588, 1.310654, 0.142230)",
        "(0.229132, 1.315389, 0.140151)",
        "(0.228678, 1.320259, 0.138372)",
        "(0.228447, 1.325336, 0.137343)",
        "(0.228319, 1.327899, 0.136876)",
        "(0.227974, 1.332996, 0.136049)",
        "(0.227721, 1.338002, 0.135865)",
        "(0.227575, 1.343194, 0.136094)",
        "(0.227474, 1.348312, 0.136583)",
        "(0.227465, 1.350851, 0.136949)",
        "(0.227525, 1.355923, 0.137901)",
        "(0.227614, 1.360947, 0.139155)",
        "(0.227780, 1.365745, 0.140863)",
        "(0.228207, 1.370528, 0.142849)",
        "(0.228434, 1.372885, 0.143872)",
        "(0.228941, 1.377373, 0.146088)",
        "(0.229461, 1.381551, 0.148648)",
        "(0.230037, 1.385497, 0.151526)",
        "(0.230679, 1.389286, 0.154427)",
        "(0.231025, 1.391070, 0.155910)",
        "(0.231719, 1.394227, 0.159014)",
        "(0.232334, 1.396926, 0.162143)",
        "(0.233106, 1.399244, 0.165723)",
        "(0.233847, 1.401201, 0.169317)",
        "(0.234241, 1.402066, 0.171089)",
        "(0.234992, 1.403291, 0.174835)",
        "(0.235869, 1.404041, 0.178803)",
        "(0.236748, 1.404208, 0.182970)",
        "(0.237628, 1.404156, 0.187121)",
        "(0.238043, 1.404054, 0.189190)",
        "(0.238702, 1.403473, 0.193199)",
        "(0.239212, 1.402171, 0.197209)",
        "(0.239856, 1.400145, 0.201641)",
        "(0.240620, 1.398080, 0.206088)",
        "(0.240937, 1.396948, 0.208179)",
        "(0.241456, 1.394093, 0.212280)",
        "(0.241946, 1.390741, 0.216463)",
        "(0.242455, 1.387073, 0.220850)",
        "(0.243046, 1.383158, 0.224983)",
        "(0.243414, 1.381103, 0.226984)",
        "(0.244282, 1.376518, 0.231164)",
        "(0.244958, 1.371785, 0.235328)",
        "(0.245579, 1.366908, 0.239225)",
        "(0.246130, 1.362066, 0.242830)",
        "(0.246327, 1.359545, 0.244633)",
        "(0.246542, 1.354281, 0.248212)",
        "(0.246363, 1.348835, 0.251156)",
        "(0.246217, 1.343666, 0.253629)",
        "(0.245973, 1.338282, 0.255786)",
        "(0.245802, 1.335494, 0.256738)",
        "(0.245195, 1.329637, 0.258202)",
        "(0.244232, 1.323898, 0.258723)",
        "(0.243670, 1.318572, 0.258670)",
        "(0.243431, 1.315813, 0.258630)",
        "(0.242085, 1.307184, 0.257359)",
        "(0.241346, 1.304270, 0.256391)",
        "(0.239798, 1.298774, 0.253848)",
        "(0.238559, 1.293650, 0.251151)",
        "(0.237123, 1.288732, 0.247952)",
        "(0.236179, 1.286292, 0.245923)",
        "(0.234274, 1.281796, 0.241432)",
        "(0.232697, 1.277766, 0.236716)",
        "(0.231527, 1.274297, 0.232077)",
        "(0.230882, 1.272889, 0.229326)",
        "(0.229117, 1.269944, 0.223699)",
        "(0.227484, 1.267621, 0.217652)",
        "(0.226256, 1.265802, 0.212009)",
        "(0.225257, 1.264852, 0.206081)",
        "(0.224477, 1.264935, 0.199934)",
        "(0.224155, 1.265137, 0.196891)",
        "(0.223668, 1.265773, 0.191060)",
        "(0.223281, 1.267095, 0.185225)",
        "(0.223054, 1.269099, 0.179414)",
        "(0.222878, 1.271559, 0.174083)",
        "(0.222685, 1.272832, 0.171463)",
        "(0.222441, 1.275845, 0.166499)",
        "(0.222078, 1.279226, 0.161800)",
        "(0.221823, 1.282839, 0.157512)",
        "(0.221595, 1.286870, 0.153783)",
        "(0.221496, 1.289004, 0.151978)",
        "(0.221312, 1.293548, 0.148554)",
        "(0.221110, 1.297896, 0.145746)",
        "(0.221089, 1.302396, 0.143463)",
        "(0.221300, 1.307410, 0.141617)",
        "(0.221334, 1.309907, 0.140642)",
        "(0.221313, 1.314807, 0.138948)",
        "(0.221476, 1.319828, 0.137963)",
        "(0.221728, 1.324962, 0.137378)",
        "(0.221968, 1.330114, 0.136824)",
        "(0.222075, 1.332646, 0.136621)",
        "(0.222434, 1.337775, 0.136595)",
        "(0.222924, 1.343116, 0.136873)",
        "(0.223510, 1.348535, 0.137296)",
        "(0.224156, 1.353569, 0.138184)",
        "(0.224477, 1.355969, 0.138738)",
        "(0.225058, 1.360552, 0.139866)",
        "(0.225947, 1.365367, 0.141060)",
        "(0.226938, 1.369786, 0.142642)",
        "(0.227977, 1.373618, 0.145002)",
        "(0.228594, 1.375503, 0.146343)",
        "(0.229925, 1.379180, 0.148949)",
        "(0.231143, 1.382515, 0.151546)",
        "(0.232340, 1.385554, 0.154470)",
        "(0.233630, 1.388122, 0.157942)",
        "(0.234292, 1.389274, 0.159817)",
        "(0.235529, 1.391318, 0.163473)",
        "(0.236610, 1.392977, 0.167193)",
        "(0.237769, 1.394286, 0.171263)",
        "(0.238712, 1.394819, 0.175458)",
        "(0.239068, 1.394879, 0.177580)",
        "(0.239686, 1.394683, 0.181984)",
        "(0.240299, 1.394280, 0.186299)",
        "(0.240934, 1.393319, 0.190690)",
        "(0.241188, 1.392246, 0.193133)",
        "(0.241580, 1.390270, 0.198056)",
        "(0.241980, 1.388291, 0.202958)",
        "(0.242231, 1.386066, 0.207484)",
        "(0.242404, 1.383039, 0.212232)",
        "(0.242554, 1.379383, 0.217343)",
        "(0.242554, 1.377457, 0.219877)",
        "(0.242595, 1.373749, 0.224581)",
        "(0.242761, 1.369924, 0.229011)",
        "(0.243101, 1.365480, 0.233628)",
        "(0.242966, 1.360195, 0.238051)",
        "(0.242767, 1.357498, 0.240035)",
        "(0.242490, 1.352424, 0.243389)",
        "(0.242565, 1.347538, 0.246256)",
        "(0.242709, 1.341892, 0.249260)",
        "(0.242208, 1.335843, 0.251356)",
        "(0.241784, 1.332933, 0.252006)",
        "(0.240852, 1.327194, 0.252590)",
        "(0.240365, 1.321347, 0.253350)",
        "(0.239648, 1.315404, 0.253675)",
        "(0.238436, 1.309787, 0.252994)",
        "(0.237767, 1.307069, 0.252346)",
        "(0.236483, 1.301575, 0.250580)",
        "(0.235356, 1.295942, 0.248875)",
        "(0.233912, 1.290801, 0.246530)",
        "(0.232397, 1.286273, 0.243457)",
        "(0.231700, 1.284080, 0.241784)",
        "(0.230263, 1.279478, 0.238174)",
        "(0.228583, 1.274549, 0.234428)",
        "(0.226990, 1.270587, 0.229952)",
        "(0.225641, 1.267448, 0.225270)",
        "(0.225011, 1.265819, 0.222922)",
        "(0.223644, 1.262407, 0.218085)",
        "(0.222374, 1.259600, 0.212833)",
        "(0.221268, 1.257949, 0.207419)",
        "(0.220262, 1.256554, 0.202278)",
        "(0.219800, 1.255945, 0.199752)",
        "(0.218895, 1.255158, 0.194600)",
        "(0.218277, 1.255503, 0.189410)",
        "(0.218049, 1.256884, 0.184351)",
        "(0.217748, 1.258092, 0.179425)",
        "(0.217649, 1.258950, 0.176883)",
        "(0.217471, 1.261054, 0.171903)",
        "(0.217297, 1.263531, 0.167159)",
        "(0.217163, 1.266487, 0.162652)",
        "(0.217149, 1.269785, 0.158351)",
        "(0.217125, 1.271576, 0.156294)",
        "(0.217044, 1.275416, 0.152308)",
        "(0.217064, 1.279569, 0.148866)",
        "(0.217060, 1.284086, 0.145870)",
        "(0.217182, 1.289398, 0.143239)",
        "(0.217237, 1.292112, 0.142077)",
        "(0.217264, 1.297426, 0.139952)",
        "(0.217336, 1.303084, 0.138249)",
        "(0.217511, 1.309067, 0.136939)",
        "(0.217738, 1.315210, 0.135925)",
        "(0.217852, 1.318267, 0.135543)",
        "(0.218122, 1.324533, 0.135117)",
        "(0.218471, 1.330823, 0.135226)",
        "(0.218890, 1.337093, 0.135527)",
        "(0.219530, 1.343390, 0.136163)",
        "(0.219876, 1.346495, 0.136552)",
        "(0.220592, 1.352467, 0.137568)",
        "(0.221622, 1.358482, 0.139027)",
        "(0.222835, 1.364158, 0.141002)",
        "(0.224319, 1.369758, 0.143484)",
        "(0.225075, 1.372518, 0.144752)",
        "(0.226520, 1.377638, 0.147412)",
        "(0.228084, 1.382139, 0.150595)",
        "(0.230110, 1.386521, 0.154364)",
        "(0.232225, 1.390426, 0.158754)",
        "(0.233234, 1.392086, 0.161060)",
        "(0.235066, 1.394975, 0.165503)",
        "(0.236683, 1.396895, 0.170191)",
        "(0.238402, 1.398817, 0.175010)",
        "(0.240147, 1.400584, 0.180300)",
        "(0.241008, 1.401328, 0.182946)",
        "(0.242470, 1.402154, 0.188264)",
        "(0.243523, 1.402009, 0.193311)",
        "(0.244587, 1.401389, 0.198474)",
        "(0.245818, 1.400341, 0.203998)",
        "(0.246579, 1.399678, 0.206779)",
        "(0.247954, 1.397822, 0.212425)",
        "(0.248957, 1.395006, 0.218082)",
        "(0.249639, 1.391582, 0.223573)",
        "(0.250470, 1.388021, 0.228855)",
        "(0.250963, 1.386237, 0.231473)",
        "(0.251673, 1.382155, 0.236759)",
        "(0.251898, 1.377256, 0.241853)",
        "(0.252197, 1.372316, 0.246731)",
        "(0.252375, 1.367693, 0.250948)",
        "(0.252300, 1.365236, 0.252870)",
        "(0.252034, 1.359957, 0.256546)",
        "(0.251633, 1.354348, 0.259558)",
        "(0.251015, 1.348997, 0.261961)",
        "(0.250171, 1.343524, 0.263808)",
        "(0.249650, 1.340604, 0.264475)",
        "(0.248352, 1.334421, 0.265256)",
        "(0.246966, 1.328055, 0.265592)",
        "(0.245225, 1.321519, 0.265437)",
        "(0.243337, 1.315189, 0.264696)",
        "(0.242509, 1.312367, 0.263999)",
        "(0.240601, 1.306430, 0.262300)",
        "(0.238240, 1.300078, 0.260262)",
        "(0.235246, 1.293898, 0.257352)",
        "(0.232308, 1.288731, 0.253522)",
        "(0.230906, 1.286168, 0.251624)",
        "(0.228097, 1.280851, 0.248116)",
        "(0.224575, 1.275571, 0.243655)",
        "(0.221526, 1.271751, 0.238598)",
        "(0.219203, 1.268714, 0.233600)",
        "(0.218148, 1.267137, 0.231233)",
        "(0.215580, 1.264099, 0.225818)",
        "(0.213067, 1.262004, 0.219574)",
        "(0.211201, 1.260780, 0.213594)",
        "(0.209873, 1.259800, 0.208214)",
        "(0.209201, 1.259714, 0.205294)",
        "(0.207951, 1.260216, 0.199064)",
        "(0.207273, 1.261578, 0.193123)",
        "(0.206913, 1.263197, 0.187522)",
        "(0.206792, 1.265291, 0.182022)",
        "(0.206809, 1.266663, 0.179274)",
        "(0.206960, 1.269816, 0.173841)",
        "(0.207354, 1.273300, 0.168591)",
        "(0.207980, 1.276999, 0.163842)",
        "(0.208671, 1.281110, 0.159241)",
        "(0.209024, 1.283386, 0.157009)",
        "(0.209909, 1.288274, 0.152935)",
        "(0.210896, 1.293288, 0.149548)",
        "(0.211788, 1.298373, 0.146547)",
        "(0.212771, 1.303693, 0.143924)",
        "(0.213296, 1.306404, 0.142751)",
        "(0.214436, 1.311719, 0.140836)",
        "(0.215655, 1.317065, 0.139692)",
        "(0.216833, 1.322644, 0.138503)",
        "(0.218217, 1.328372, 0.137640)",
        "(0.218975, 1.331117, 0.137495)",
        "(0.220466, 1.336485, 0.137417)",
        "(0.221981, 1.341729, 0.137719)",
        "(0.223528, 1.346918, 0.138130)",
        "(0.225137, 1.352035, 0.138842)",
        "(0.226012, 1.354593, 0.139372)",
        "(0.227700, 1.359678, 0.140445)",
        "(0.229319, 1.364678, 0.141655)",
        "(0.230777, 1.369188, 0.143148)",
        "(0.232136, 1.373364, 0.144697)",
        "(0.232853, 1.375435, 0.145532)",
        "(0.234321, 1.379428, 0.147415)",
        "(0.235848, 1.383159, 0.149697)",
        "(0.237421, 1.386515, 0.152329)",
        "(0.238750, 1.389259, 0.155367)",
        "(0.239300, 1.390529, 0.156789)",
        "(0.240418, 1.393103, 0.159500)",
        "(0.241586, 1.395208, 0.162830)",
        "(0.242901, 1.397213, 0.166489)",
        "(0.244100, 1.398813, 0.170330)",
        "(0.244586, 1.399409, 0.172300)",
        "(0.245621, 1.400370, 0.176391)",
        "(0.246783, 1.401026, 0.180712)",
        "(0.247754, 1.401307, 0.185125)",
        "(0.248442, 1.401244, 0.189634)",
        "(0.248719, 1.401123, 0.191892)",
        "(0.249145, 1.400589, 0.196294)",
        "(0.249415, 1.399520, 0.200819)",
        "(0.249413, 1.397886, 0.205594)",
        "(0.249496, 1.395989, 0.210526)",
        "(0.249660, 1.394997, 0.213058)",
        "(0.249958, 1.392711, 0.218116)",
        "(0.249665, 1.389834, 0.223057)",
        "(0.249201, 1.386700, 0.227945)",
        "(0.248937, 1.383513, 0.232680)",
        "(0.248896, 1.381786, 0.235067)",
        "(0.248810, 1.377855, 0.239762)",
        "(0.248328, 1.373351, 0.244035)",
        "(0.247552, 1.368682, 0.247615)",
        "(0.246991, 1.363897, 0.250716)",
        "(0.246850, 1.361469, 0.252160)",
        "(0.246455, 1.356272, 0.255002)",
        "(0.245466, 1.350508, 0.256935)",
        "(0.243690, 1.344490, 0.257828)",
        "(0.242074, 1.339130, 0.258136)",
        "(0.241348, 1.336491, 0.258257)",
        "(0.239804, 1.331252, 0.258256)",
        "(0.237247, 1.325702, 0.257309)",
        "(0.234203, 1.320531, 0.255319)",
        "(0.231505, 1.315726, 0.252997)",
        "(0.230365, 1.313537, 0.251757)",
        "(0.227871, 1.308883, 0.249162)",
        "(0.224966, 1.304238, 0.245822)",
        "(0.222162, 1.300448, 0.241839)",
        "(0.220836, 1.298711, 0.239756)",
        "(0.218450, 1.295453, 0.235626)",
        "(0.216269, 1.292784, 0.231362)",
        "(0.214204, 1.290763, 0.226533)",
        "(0.212357, 1.289219, 0.221227)",
        "(0.210941, 1.287924, 0.216167)",
        "(0.210410, 1.287562, 0.213612)",
        "(0.209467, 1.287430, 0.208322)",
        "(0.208490, 1.287853, 0.202637)",
        "(0.207803, 1.288486, 0.197070)",
        "(0.207426, 1.289550, 0.191853)",
        "(0.207324, 1.290391, 0.189255)",
        "(0.206880, 1.292196, 0.183984)",
        "(0.206633, 1.294329, 0.179105)",
        "(0.206453, 1.296649, 0.174669)",
        "(0.206329, 1.299472, 0.170492)",
        "(0.206330, 1.301180, 0.168487)",
        "(0.206243, 1.304547, 0.164956)",
        "(0.206063, 1.308166, 0.161700)",
        "(0.205952, 1.311850, 0.158863)",
        "(0.206115, 1.316079, 0.156362)",
        "(0.206251, 1.318263, 0.155262)",
        "(0.206426, 1.322562, 0.153071)",
        "(0.206753, 1.326897, 0.151410)",
        "(0.207147, 1.331439, 0.149949)",
        "(0.207634, 1.336261, 0.148596)",
        "(0.207897, 1.338625, 0.148073)",
        "(0.208517, 1.343370, 0.147215)",
        "(0.209257, 1.348197, 0.146829)",
        "(0.210070, 1.353258, 0.146559)",
        "(0.210963, 1.358264, 0.146609)",
        "(0.211411, 1.360735, 0.146729)",
        "(0.212362, 1.365637, 0.147288)",
        "(0.213345, 1.370410, 0.148224)",
        "(0.214336, 1.374924, 0.149439)",
        "(0.215250, 1.379198, 0.150621)",
        "(0.215781, 1.381277, 0.151431)",
        "(0.216868, 1.385329, 0.153193)",
        "(0.218035, 1.389124, 0.155261)",
        "(0.219355, 1.392679, 0.157770)",
        "(0.220936, 1.396194, 0.160479)",
        "(0.221774, 1.397795, 0.161981)",
        "(0.223311, 1.400516, 0.165214)",
        "(0.224860, 1.402900, 0.168643)",
        "(0.226347, 1.404963, 0.172182)",
        "(0.227670, 1.406492, 0.175932)",
        "(0.228272, 1.406963, 0.177937)",
        "(0.229363, 1.407651, 0.181840)",
        "(0.230496, 1.408108, 0.185987)",
        "(0.231783, 1.408453, 0.190436)",
        "(0.232902, 1.408405, 0.194846)",
        "(0.233337, 1.408075, 0.197033)",
        "(0.234212, 1.406970, 0.201546)",
        "(0.235090, 1.405387, 0.206239)",
        "(0.235848, 1.403656, 0.211072)",
        "(0.236548, 1.401653, 0.215958)",
        "(0.236908, 1.400491, 0.218401)",
        "(0.237630, 1.397933, 0.223258)",
        "(0.238091, 1.395053, 0.227978)",
        "(0.238313, 1.391901, 0.232474)",
        "(0.238643, 1.388421, 0.236950)",
        "(0.238788, 1.386585, 0.239153)",
        "(0.238763, 1.382926, 0.243113)",
        "(0.238352, 1.379112, 0.246472)",
        "(0.237809, 1.375017, 0.249478)",
        "(0.237201, 1.370577, 0.252264)",
        "(0.236859, 1.368371, 0.253545)",
        "(0.235830, 1.363837, 0.255765)",
        "(0.234467, 1.359145, 0.257321)",
        "(0.233271, 1.354329, 0.258393)",
        "(0.232742, 1.351657, 0.258800)",
        "(0.231613, 1.346454, 0.259627)",
        "(0.230328, 1.341104, 0.259981)",
        "(0.228897, 1.335897, 0.259481)",
        "(0.227441, 1.330837, 0.258328)",
        "(0.225973, 1.325346, 0.257070)",
        "(0.225257, 1.322788, 0.256286)",
        "(0.223462, 1.318195, 0.254116)",
        "(0.221492, 1.314352, 0.251259)",
        "(0.219500, 1.310233, 0.248315)",
        "(0.217491, 1.306088, 0.245329)",
        "(0.216347, 1.304155, 0.243648)",
        "(0.214013, 1.300878, 0.239631)",
        "(0.211743, 1.297514, 0.235298)",
        "(0.209771, 1.294106, 0.231082)",
        "(0.207923, 1.291398, 0.226724)",
        "(0.206992, 1.290286, 0.224282)",
        "(0.205354, 1.288264, 0.219112)",
        "(0.204249, 1.286508, 0.213911)",
        "(0.203658, 1.285610, 0.208828)",
        "(0.203336, 1.285486, 0.203527)",
        "(0.203329, 1.285815, 0.200768)",
        "(0.203496, 1.286741, 0.195513)",
        "(0.203978, 1.288344, 0.190522)",
        "(0.204446, 1.290614, 0.185506)",
        "(0.205051, 1.293474, 0.180768)",
        "(0.205447, 1.295188, 0.178587)",
        "(0.206202, 1.298927, 0.174557)",
        "(0.207024, 1.303168, 0.170891)",
        "(0.207886, 1.307717, 0.167617)",
        "(0.208632, 1.312323, 0.164742)",
        "(0.209078, 1.314818, 0.163505)",
        "(0.210003, 1.319865, 0.161389)",
        "(0.210897, 1.324885, 0.159694)",
        "(0.211678, 1.329718, 0.158289)",
        "(0.212469, 1.334544, 0.157183)",
        "(0.212884, 1.336969, 0.156789)",
        "(0.213794, 1.341795, 0.156216)",
        "(0.214742, 1.346421, 0.156203)",
        "(0.215798, 1.351022, 0.156402)",
        "(0.216786, 1.355381, 0.156645)",
        "(0.217254, 1.357432, 0.156804)",
        "(0.218333, 1.361467, 0.157569)",
        "(0.219566, 1.365372, 0.158817)",
        "(0.220860, 1.369191, 0.160248)",
        "(0.222091, 1.372759, 0.161867)",
        "(0.222683, 1.374471, 0.162718)",
        "(0.223914, 1.377823, 0.164781)",
        "(0.225172, 1.381033, 0.167179)",
        "(0.226419, 1.384069, 0.169780)",
        "(0.227681, 1.387026, 0.172355)",
        "(0.228309, 1.388390, 0.173758)",
        "(0.229475, 1.390706, 0.176882)",
        "(0.230690, 1.392776, 0.180328)",
        "(0.231888, 1.394606, 0.183952)",
        "(0.232991, 1.396164, 0.187764)",
        "(0.233508, 1.396863, 0.189749)",
        "(0.234440, 1.397997, 0.193851)",
        "(0.235254, 1.398592, 0.198248)",
        "(0.236081, 1.398843, 0.202938)",
        "(0.236976, 1.398854, 0.207844)",
        "(0.237386, 1.398567, 0.210463)",
        "(0.238090, 1.397427, 0.215847)",
        "(0.238792, 1.396061, 0.221256)",
        "(0.239518, 1.394568, 0.226771)",
        "(0.240187, 1.392462, 0.232579)",
        "(0.240517, 1.391166, 0.235552)",
        "(0.241065, 1.388273, 0.241475)",
        "(0.241326, 1.385384, 0.247053)",
        "(0.241385, 1.382421, 0.252125)",
        "(0.241408, 1.378917, 0.256893)",
        "(0.241421, 1.376871, 0.259191)",
        "(0.241398, 1.372534, 0.263614)",
        "(0.241099, 1.368104, 0.267413)",
        "(0.240773, 1.363715, 0.270560)",
        "(0.240623, 1.358979, 0.273250)",
        "(0.240483, 1.356416, 0.274462)",
        "(0.239671, 1.351051, 0.276336)",
        "(0.238562, 1.345990, 0.277505)",
        "(0.237453, 1.341289, 0.278010)",
        "(0.236206, 1.336323, 0.278231)",
        "(0.235467, 1.333694, 0.278241)",
        "(0.233636, 1.328461, 0.277773)",
        "(0.231796, 1.323817, 0.276659)",
        "(0.229918, 1.319323, 0.275018)",
        "(0.228049, 1.314477, 0.273108)",
        "(0.226976, 1.312111, 0.271838)",
        "(0.224792, 1.307828, 0.269026)",
        "(0.222804, 1.303970, 0.266143)",
        "(0.220810, 1.300159, 0.263056)",
        "(0.218525, 1.296524, 0.259465)",
        "(0.217381, 1.295116, 0.257407)",
        "(0.215344, 1.292462, 0.253424)",
        "(0.213470, 1.289881, 0.249549)",
        "(0.211350, 1.287705, 0.245070)",
        "(0.209417, 1.286208, 0.240138)",
        "(0.208715, 1.285558, 0.237642)",
        "(0.207473, 1.284484, 0.232678)",
        "(0.206259, 1.283768, 0.227235)",
        "(0.205010, 1.283327, 0.221222)",
        "(0.204307, 1.283472, 0.215480)",
        "(0.204028, 1.283698, 0.212559)",
        "(0.203432, 1.284613, 0.206473)",
        "(0.203059, 1.286317, 0.200287)",
        "(0.202975, 1.288295, 0.194571)",
        "(0.202758, 1.290540, 0.188951)",
        "(0.202630, 1.291876, 0.186142)",
        "(0.202587, 1.295022, 0.180626)",
        "(0.202690, 1.298434, 0.175759)",
        "(0.202820, 1.302123, 0.171261)",
        "(0.202960, 1.306198, 0.166862)",
        "(0.203063, 1.308225, 0.164907)",
        "(0.203257, 1.312302, 0.161226)",
        "(0.203514, 1.316607, 0.158134)",
        "(0.203879, 1.321254, 0.155528)",
        "(0.204336, 1.326005, 0.153425)",
        "(0.204562, 1.328351, 0.152594)",
        "(0.205043, 1.333118, 0.151341)",
        "(0.205603, 1.338072, 0.150579)",
        "(0.206295, 1.343136, 0.150320)",
        "(0.206961, 1.348100, 0.150413)",
        "(0.207244, 1.350484, 0.150606)",
        "(0.207885, 1.355218, 0.151237)",
        "(0.208651, 1.359843, 0.152408)",
        "(0.209466, 1.364311, 0.153849)",
        "(0.210156, 1.368367, 0.155579)",
        "(0.210528, 1.370321, 0.156624)",
        "(0.211341, 1.374127, 0.158962)",
        "(0.212132, 1.377588, 0.161670)",
        "(0.212864, 1.380738, 0.164664)",
        "(0.213419, 1.383489, 0.167792)",
        "(0.213701, 1.384801, 0.169568)",
        "(0.214214, 1.387471, 0.173167)",
        "(0.214396, 1.389605, 0.176813)",
        "(0.214494, 1.391442, 0.180562)",
        "(0.214644, 1.393010, 0.184624)",
        "(0.214736, 1.393666, 0.186834)",
        "(0.214882, 1.394840, 0.191356)",
        "(0.215052, 1.395828, 0.195874)",
        "(0.215284, 1.396555, 0.200680)",
        "(0.215402, 1.396791, 0.205765)",
        "(0.215508, 1.396797, 0.208371)",
        "(0.215898, 1.396533, 0.213846)",
        "(0.216201, 1.395918, 0.219450)",
        "(0.216252, 1.395106, 0.225071)",
        "(0.216255, 1.393840, 0.230794)",
        "(0.216323, 1.393145, 0.233603)",
        "(0.216463, 1.391567, 0.239324)",
        "(0.216623, 1.389560, 0.244954)",
        "(0.216646, 1.386978, 0.250358)",
        "(0.216816, 1.383942, 0.255495)",
        "(0.216903, 1.382122, 0.258017)",
        "(0.217012, 1.378330, 0.262910)",
        "(0.216893, 1.374324, 0.267162)",
        "(0.216667, 1.369843, 0.270806)",
        "(0.216361, 1.365281, 0.273943)",
        "(0.216084, 1.362900, 0.275326)",
        "(0.215298, 1.357932, 0.277742)",
        "(0.214375, 1.352895, 0.279396)",
        "(0.213456, 1.347998, 0.280572)",
        "(0.212230, 1.342899, 0.281172)",
        "(0.211502, 1.340343, 0.281124)",
        "(0.210114, 1.335245, 0.280655)",
        "(0.208875, 1.330417, 0.279590)",
        "(0.207356, 1.325570, 0.277976)",
        "(0.205551, 1.320784, 0.275643)",
        "(0.204642, 1.318560, 0.274329)",
        "(0.202916, 1.314502, 0.271399)",
        "(0.201000, 1.310750, 0.267797)",
        "(0.199133, 1.307680, 0.263562)",
        "(0.197527, 1.305272, 0.259012)",
        "(0.196902, 1.304463, 0.256511)",
        "(0.195640, 1.303058, 0.251327)",
        "(0.194681, 1.302505, 0.245738)",
        "(0.193861, 1.302586, 0.240009)",
        "(0.193123, 1.303446, 0.233993)",
        "(0.192818, 1.304106, 0.230938)",
        "(0.192309, 1.305609, 0.225036)",
        "(0.191794, 1.307561, 0.219240)",
        "(0.191277, 1.310076, 0.213370)",
        "(0.190789, 1.312751, 0.207767)",
        "(0.190666, 1.314130, 0.205219)",
        "(0.190504, 1.317199, 0.200231)",
        "(0.190466, 1.320778, 0.195657)",
        "(0.190525, 1.324427, 0.191481)",
        "(0.190589, 1.327981, 0.187796)",
        "(0.190759, 1.329866, 0.186195)",
        "(0.191166, 1.333812, 0.183245)",
        "(0.191601, 1.337713, 0.180859)",
        "(0.191944, 1.341518, 0.178811)",
        "(0.192377, 1.345361, 0.177149)",
        "(0.192625, 1.347238, 0.176535)",
        "(0.193002, 1.350776, 0.175511)",
        "(0.193430, 1.354256, 0.174787)",
        "(0.193884, 1.357638, 0.174393)",
        "(0.194188, 1.360776, 0.174163)",
        "(0.194359, 1.362311, 0.174110)",
        "(0.194767, 1.365227, 0.174379)",
        "(0.195188, 1.368047, 0.174903)",
        "(0.195566, 1.370726, 0.175719)",
        "(0.195896, 1.373321, 0.176619)",
        "(0.196093, 1.374573, 0.177173)",
        "(0.196429, 1.376700, 0.178476)",
        "(0.196794, 1.378459, 0.180115)",
        "(0.197406, 1.380228, 0.181921)",
        "(0.198105, 1.381732, 0.183909)",
        "(0.198455, 1.382298, 0.184995)",
        "(0.199227, 1.383375, 0.187288)",
        "(0.200081, 1.384173, 0.189737)",
        "(0.200758, 1.384575, 0.192037)",
        "(0.201412, 1.384697, 0.194555)",
        "(0.201741, 1.384721, 0.195796)",
        "(0.202482, 1.384703, 0.198042)",
        "(0.203219, 1.384190, 0.200142)",
        "(0.203970, 1.382990, 0.202320)",
        "(0.204773, 1.381255, 0.204598)",
        "(0.205155, 1.380320, 0.205628)",
        "(0.205868, 1.378388, 0.207487)",
        "(0.206417, 1.376056, 0.209364)",
        "(0.206704, 1.373355, 0.211015)",
        "(0.206813, 1.370486, 0.212525)",
        "(0.206859, 1.369027, 0.213280)",
        "(0.206937, 1.366061, 0.214767)",
        "(0.206882, 1.362845, 0.216160)",
        "(0.206672, 1.359508, 0.217480)",
        "(0.206417, 1.356027, 0.218795)",
        "(0.206385, 1.354222, 0.219604)",
        "(0.206318, 1.350507, 0.221184)",
        "(0.206179, 1.347000, 0.222564)",
        "(0.205902, 1.343734, 0.223578)",
        "(0.205751, 1.340389, 0.224663)",
        "(0.205657, 1.338577, 0.225198)",
        "(0.205321, 1.335145, 0.225909)",
        "(0.205001, 1.332152, 0.226238)",
        "(0.204676, 1.329165, 0.226217)",
        "(0.204214, 1.326295, 0.225750)",
        "(0.203974, 1.325003, 0.225373)",
        "(0.203155, 1.321886, 0.223902)",
        "(0.202467, 1.318618, 0.222640)",
        "(0.202262, 1.316043, 0.221411)",
        "(0.201955, 1.313784, 0.219627)",
        "(0.201648, 1.312643, 0.218481)",
        "(0.200805, 1.310287, 0.215622)",
        "(0.200140, 1.308092, 0.212653)",
        "(0.199823, 1.306234, 0.209802)",
        "(0.199406, 1.304677, 0.206542)",
        "(0.199159, 1.303943, 0.204684)",
        "(0.198673, 1.302523, 0.200864)",
        "(0.198283, 1.301324, 0.196880)",
        "(0.198068, 1.300392, 0.193220)",
        "(0.197818, 1.299808, 0.189430)",
        "(0.197692, 1.299836, 0.187393)",
        "(0.197402, 1.299789, 0.183643)",
        "(0.197313, 1.300334, 0.180559)",
        "(0.197386, 1.301777, 0.177744)",
        "(0.197284, 1.303213, 0.174723)",
        "(0.197277, 1.304153, 0.173275)",
        "(0.197244, 1.306430, 0.170591)",
        "(0.197058, 1.309392, 0.168132)",
        "(0.197206, 1.312367, 0.166304)",
        "(0.197414, 1.315219, 0.164622)",
        "(0.197559, 1.316662, 0.164396)",
        "(0.197808, 1.320062, 0.163504)",
        "(0.197966, 1.323347, 0.162659)",
        "(0.198127, 1.326542, 0.162178)",
        "(0.198344, 1.329741, 0.161799)",
        "(0.198493, 1.331235, 0.161743)",
        "(0.198899, 1.334261, 0.161672)",
        "(0.199506, 1.337418, 0.161704)",
        "(0.200244, 1.340480, 0.161954)",
        "(0.201151, 1.343609, 0.162450)",
        "(0.201695, 1.345332, 0.162706)",
        "(0.202777, 1.348628, 0.163397)",
        "(0.204075, 1.352004, 0.164486)",
        "(0.205351, 1.355323, 0.165872)",
        "(0.206679, 1.358720, 0.167593)",
        "(0.207394, 1.360491, 0.168547)",
        "(0.208841, 1.363934, 0.170757)",
        "(0.210204, 1.367126, 0.173205)",
        "(0.211426, 1.370125, 0.175854)",
        "(0.212596, 1.372878, 0.178874)",
        "(0.213128, 1.373966, 0.180451)",
        "(0.214314, 1.376262, 0.183896)",
        "(0.215359, 1.378241, 0.187431)",
        "(0.216327, 1.379675, 0.191093)",
        "(0.217468, 1.380779, 0.194944)",
        "(0.218045, 1.381172, 0.196949)",
        "(0.219080, 1.381754, 0.200917)",
        "(0.219880, 1.381867, 0.204814)",
        "(0.220096, 1.381292, 0.208254)",
        "(0.219988, 1.380306, 0.211405)",
        "(0.219920, 1.379695, 0.213041)",
        "(0.219809, 1.378242, 0.216571)",
        "(0.219636, 1.376635, 0.219826)",
        "(0.219268, 1.374504, 0.222928)",
        "(0.218733, 1.372043, 0.225680)",
        "(0.218468, 1.370787, 0.226979)",
        "(0.218052, 1.368216, 0.229455)",
        "(0.217772, 1.365346, 0.231861)",
        "(0.217866, 1.362435, 0.234151)",
        "(0.217865, 1.358681, 0.236352)",
        "(0.217830, 1.356569, 0.237378)",
        "(0.217611, 1.350041, 0.240476)",
        "(0.217314, 1.345998, 0.242153)",
        "(0.217096, 1.343819, 0.243199)",
        "(0.216147, 1.339505, 0.244785)",
        "(0.215135, 1.335725, 0.245902)",
        "(0.213906, 1.331918, 0.247007)",
        "(0.213257, 1.330119, 0.247439)",
        "(0.211994, 1.326515, 0.248161)",
        "(0.210916, 1.322765, 0.248780)",
        "(0.209572, 1.318754, 0.248918)",
        "(0.208807, 1.316934, 0.248726)",
        "(0.206900, 1.312983, 0.247732)",
        "(0.204947, 1.309251, 0.246305)",
        "(0.202895, 1.305566, 0.244286)",
        "(0.202453, 1.303568, 0.244016)",
        "(0.201020, 1.299158, 0.242106)",
        "(0.200183, 1.296771, 0.240277)",
        "(0.199347, 1.295328, 0.237566)",
        "(0.198213, 1.292940, 0.234512)",
        "(0.197522, 1.291718, 0.232698)",
        "(0.196502, 1.290042, 0.228787)",
        "(0.195997, 1.288387, 0.225116)",
        "(0.195344, 1.286904, 0.221044)",
        "(0.195024, 1.286181, 0.216718)",
        "(0.194945, 1.285975, 0.214574)",
        "(0.194451, 1.285693, 0.210398)",
        "(0.193961, 1.285941, 0.206073)",
        "(0.193427, 1.286611, 0.201700)",
        "(0.193265, 1.288085, 0.197471)",
        "(0.193322, 1.289060, 0.195491)",
        "(0.193620, 1.291413, 0.191620)",
        "(0.194127, 1.294517, 0.187836)",
        "(0.194833, 1.298121, 0.184557)",
        "(0.195488, 1.302111, 0.181386)",
        "(0.195824, 1.304301, 0.179834)",
        "(0.196573, 1.308849, 0.177074)",
        "(0.197247, 1.313534, 0.174521)",
        "(0.198097, 1.318427, 0.172535)",
        "(0.199118, 1.323495, 0.171023)",
        "(0.199614, 1.326094, 0.170280)",
        "(0.200608, 1.331321, 0.168727)",
        "(0.201562, 1.336555, 0.167450)",
        "(0.202521, 1.341783, 0.166418)",
        "(0.203530, 1.346734, 0.165754)",
        "(0.204087, 1.349092, 0.165628)",
        "(0.205296, 1.353895, 0.165345)",
        "(0.206295, 1.358600, 0.164874)",
        "(0.207285, 1.363269, 0.164780)",
        "(0.207960, 1.365822, 0.164925)",
        "(0.209153, 1.370707, 0.165423)",
        "(0.210152, 1.375543, 0.165955)",
        "(0.211034, 1.380319, 0.166474)",
        "(0.211864, 1.384885, 0.167238)",
        "(0.212591, 1.389108, 0.168400)",
        "(0.212994, 1.391258, 0.169057)",
        "(0.213916, 1.395546, 0.170655)",
        "(0.214843, 1.399819, 0.172459)",
        "(0.215409, 1.403473, 0.174373)",
        "(0.215904, 1.406764, 0.176626)",
        "(0.216186, 1.408370, 0.177851)",
        "(0.216697, 1.411414, 0.180250)",
        "(0.216968, 1.413879, 0.182710)",
        "(0.217224, 1.415894, 0.185591)",
        "(0.217620, 1.417647, 0.189021)",
        "(0.217784, 1.418394, 0.190779)",
        "(0.217822, 1.419654, 0.194178)",
        "(0.217754, 1.420727, 0.197662)",
        "(0.217855, 1.421410, 0.201573)",
        "(0.217994, 1.421676, 0.205745)",
        "(0.217986, 1.421606, 0.207840)",
        "(0.217874, 1.421192, 0.212067)",
        "(0.217882, 1.420361, 0.216592)",
        "(0.217911, 1.419114, 0.221302)",
        "(0.217763, 1.417369, 0.226045)",
        "(0.217710, 1.416397, 0.228408)",
        "(0.217588, 1.414215, 0.233146)",
        "(0.217446, 1.411417, 0.237921)",
        "(0.217252, 1.408014, 0.242802)",
        "(0.217162, 1.404393, 0.247699)",
        "(0.217176, 1.402469, 0.250064)",
        "(0.217207, 1.398013, 0.254707)",
        "(0.217179, 1.393016, 0.259252)",
        "(0.217129, 1.388118, 0.263622)",
        "(0.216908, 1.383055, 0.267538)",
        "(0.216779, 1.380430, 0.269265)",
        "(0.216429, 1.374750, 0.272489)",
        "(0.216201, 1.369242, 0.275348)",
        "(0.215808, 1.363678, 0.277709)",
        "(0.215263, 1.358049, 0.279391)",
        "(0.214867, 1.355186, 0.279940)",
        "(0.213965, 1.349160, 0.280990)",
        "(0.213067, 1.343260, 0.281636)",
        "(0.212138, 1.337743, 0.281639)",
        "(0.210705, 1.331873, 0.280866)",
        "(0.209837, 1.328754, 0.280261)",
        "(0.208064, 1.322644, 0.278803)",
        "(0.206306, 1.317162, 0.276691)",
        "(0.204524, 1.312074, 0.273934)",
        "(0.202484, 1.306638, 0.270577)",
        "(0.201385, 1.303804, 0.268620)",
        "(0.199430, 1.298696, 0.264254)",
        "(0.197782, 1.294356, 0.259345)",
        "(0.196236, 1.290000, 0.254220)",
        "(0.194567, 1.285702, 0.248339)",
        "(0.193650, 1.283820, 0.244992)",
        "(0.192283, 1.280621, 0.238466)",
        "(0.191283, 1.277568, 0.232157)",
        "(0.190213, 1.274989, 0.225322)",
        "(0.189226, 1.272991, 0.217864)",
        "(0.188931, 1.272111, 0.214270)",
        "(0.188521, 1.270792, 0.207367)",
        "(0.187997, 1.270077, 0.200232)",
        "(0.187557, 1.269966, 0.192896)",
        "(0.187410, 1.270217, 0.186111)",
        "(0.187425, 1.270486, 0.182901)",
        "(0.187515, 1.271520, 0.176586)",
        "(0.187633, 1.273233, 0.170483)",
        "(0.187991, 1.275548, 0.164997)",
        "(0.188371, 1.278360, 0.160152)",
        "(0.188563, 1.279890, 0.157861)",
        "(0.189038, 1.283449, 0.153758)",
        "(0.189564, 1.287153, 0.150156)",
        "(0.190194, 1.291144, 0.147214)",
        "(0.190831, 1.295559, 0.144676)",
        "(0.191181, 1.297920, 0.143507)",
        "(0.191891, 1.302665, 0.141602)",
        "(0.192684, 1.307279, 0.140377)",
        "(0.193539, 1.312298, 0.139509)",
        "(0.194439, 1.317454, 0.138952)",
        "(0.194895, 1.320019, 0.138813)",
        "(0.195860, 1.325056, 0.138833)",
        "(0.196858, 1.330252, 0.139116)",
        "(0.197816, 1.335335, 0.139674)",
        "(0.198829, 1.340400, 0.140449)",
        "(0.199387, 1.342921, 0.140938)",
        "(0.200547, 1.347834, 0.142218)",
        "(0.201822, 1.352751, 0.143772)",
        "(0.203075, 1.357332, 0.145508)",
        "(0.204331, 1.361550, 0.147452)",
        "(0.205015, 1.363619, 0.148583)",
        "(0.206372, 1.367615, 0.150977)",
        "(0.207596, 1.371160, 0.153512)",
        "(0.208764, 1.374361, 0.156129)",
        "(0.209765, 1.377304, 0.158980)",
        "(0.210209, 1.378643, 0.160538)",
        "(0.211126, 1.381252, 0.163702)",
        "(0.211932, 1.383435, 0.167009)",
        "(0.212703, 1.385247, 0.170544)",
        "(0.213555, 1.386855, 0.174501)",
        "(0.213980, 1.387544, 0.176549)",
        "(0.214602, 1.388514, 0.180524)",
        "(0.214980, 1.388741, 0.184651)",
        "(0.215405, 1.388606, 0.189130)",
        "(0.215945, 1.388301, 0.193862)",
        "(0.216158, 1.387984, 0.196218)",
        "(0.216285, 1.386636, 0.200975)",
        "(0.216292, 1.384654, 0.205776)",
        "(0.216337, 1.382279, 0.210453)",
        "(0.216408, 1.379659, 0.215097)",
        "(0.216409, 1.378189, 0.217389)",
        "(0.216284, 1.375009, 0.221845)",
        "(0.216052, 1.371472, 0.225858)",
        "(0.215858, 1.367859, 0.229605)",
        "(0.215856, 1.364204, 0.233130)",
        "(0.215918, 1.362174, 0.234875)",
        "(0.215948, 1.358094, 0.237875)",
        "(0.215729, 1.353858, 0.240212)",
        "(0.215537, 1.349501, 0.242247)",
        "(0.215331, 1.344830, 0.244008)",
        "(0.215272, 1.342540, 0.244772)",
        "(0.214929, 1.337797, 0.245843)",
        "(0.214268, 1.333042, 0.246230)",
        "(0.213461, 1.327910, 0.246256)",
        "(0.212870, 1.323159, 0.245967)",
        "(0.212583, 1.320804, 0.245757)",
        "(0.211819, 1.316156, 0.244885)",
        "(0.210481, 1.311315, 0.243161)",
        "(0.209237, 1.307002, 0.240919)",
        "(0.208312, 1.303036, 0.238863)",
        "(0.207752, 1.301185, 0.237639)",
        "(0.206175, 1.297345, 0.234600)",
        "(0.204525, 1.294190, 0.230894)",
        "(0.203216, 1.291592, 0.227229)",
        "(0.201905, 1.289241, 0.223415)",
        "(0.201248, 1.288246, 0.221319)",
        "(0.200078, 1.286727, 0.216778)",
        "(0.199209, 1.285524, 0.212252)",
        "(0.198575, 1.284682, 0.207639)",
        "(0.198037, 1.284328, 0.202701)",
        "(0.197845, 1.284357, 0.200156)",
        "(0.197550, 1.284616, 0.195277)",
        "(0.197245, 1.285386, 0.190309)",
        "(0.196966, 1.286569, 0.185290)",
        "(0.196815, 1.288100, 0.180511)",
        "(0.196720, 1.288981, 0.178282)",
        "(0.196545, 1.291235, 0.173793)",
        "(0.196426, 1.294022, 0.169448)",
        "(0.196254, 1.297100, 0.165450)",
        "(0.196123, 1.300555, 0.161723)",
        "(0.196073, 1.302389, 0.159986)",
        "(0.195989, 1.306437, 0.156766)",
        "(0.195991, 1.310794, 0.154035)",
        "(0.196052, 1.315297, 0.151757)",
        "(0.196137, 1.319882, 0.149701)",
        "(0.196156, 1.322160, 0.148809)",
        "(0.196390, 1.327032, 0.147480)",
        "(0.196756, 1.332108, 0.146818)",
        "(0.197111, 1.337265, 0.146245)",
        "(0.197470, 1.342271, 0.146074)",
        "(0.197689, 1.344732, 0.146146)",
        "(0.198293, 1.349710, 0.146733)",
        "(0.198904, 1.354670, 0.147504)",
        "(0.199599, 1.359583, 0.148534)",
        "(0.200310, 1.364304, 0.149852)",
        "(0.200707, 1.366591, 0.150710)",
        "(0.201444, 1.370999, 0.152556)",
        "(0.202230, 1.375174, 0.154587)",
        "(0.203049, 1.379068, 0.156779)",
        "(0.203965, 1.382668, 0.159165)",
        "(0.204480, 1.384376, 0.160446)",
        "(0.205525, 1.387539, 0.163151)",
        "(0.206605, 1.390208, 0.166229)",
        "(0.207613, 1.392582, 0.169411)",
        "(0.208454, 1.394707, 0.172492)",
        "(0.208838, 1.395661, 0.174126)",
        "(0.209448, 1.397339, 0.177423)",
        "(0.209966, 1.398595, 0.180995)",
        "(0.210491, 1.399419, 0.184807)",
        "(0.210714, 1.399691, 0.188568)",
        "(0.210720, 1.399657, 0.190479)",
        "(0.210685, 1.399326, 0.194368)",
        "(0.210687, 1.398708, 0.198157)",
        "(0.210773, 1.397484, 0.202173)",
        "(0.210974, 1.395768, 0.206302)",
        "(0.211053, 1.394708, 0.208305)",
        "(0.211164, 1.392212, 0.212297)",
        "(0.211328, 1.389328, 0.216362)",
        "(0.211588, 1.386545, 0.220415)",
        "(0.211570, 1.383296, 0.224143)",
        "(0.211490, 1.381537, 0.225858)",
        "(0.211243, 1.377724, 0.229267)",
        "(0.210914, 1.373909, 0.232484)",
        "(0.210385, 1.370139, 0.235263)",
        "(0.209784, 1.366247, 0.237365)",
        "(0.209523, 1.364198, 0.238331)",
        "(0.208796, 1.359822, 0.240012)",
        "(0.207953, 1.355512, 0.241224)",
        "(0.207195, 1.351546, 0.241687)",
        "(0.206397, 1.347408, 0.241695)",
        "(0.205959, 1.345254, 0.241539)",
        "(0.204860, 1.340779, 0.240984)",
        "(0.203812, 1.336703, 0.239830)",
        "(0.202915, 1.332901, 0.238239)",
        "(0.201955, 1.329132, 0.236198)",
        "(0.201407, 1.327183, 0.235076)",
        "(0.200137, 1.323228, 0.232446)",
        "(0.199022, 1.319971, 0.229422)",
        "(0.198138, 1.316990, 0.226373)",
        "(0.197009, 1.313817, 0.223043)",
        "(0.196397, 1.312276, 0.221222)",
        "(0.195418, 1.309606, 0.217621)",
        "(0.194681, 1.307279, 0.213901)",
        "(0.194048, 1.305108, 0.210188)",
        "(0.193349, 1.303063, 0.206397)",
        "(0.192989, 1.302147, 0.204392)",
        "(0.192425, 1.300698, 0.200212)",
        "(0.191950, 1.299390, 0.196296)",
        "(0.191413, 1.298479, 0.192284)",
        "(0.191119, 1.298189, 0.190189)",
        "(0.190557, 1.297889, 0.185840)",
        "(0.190164, 1.297957, 0.181642)",
        "(0.190000, 1.298309, 0.177819)",
        "(0.189805, 1.299161, 0.173726)",
        "(0.189701, 1.300428, 0.169703)",
        "(0.189681, 1.301112, 0.167941)",
        "(0.189571, 1.302730, 0.164450)",
        "(0.189593, 1.304925, 0.161040)",
        "(0.189640, 1.307518, 0.157955)",
        "(0.189751, 1.310415, 0.155131)",
        "(0.189821, 1.311893, 0.153851)",
        "(0.190051, 1.315206, 0.151570)",
        "(0.190352, 1.318872, 0.149586)",
        "(0.190711, 1.322839, 0.147910)",
        "(0.191173, 1.326915, 0.146555)",
        "(0.191442, 1.329024, 0.145986)",
        "(0.192067, 1.333478, 0.145114)",
        "(0.192748, 1.338093, 0.144525)",
        "(0.193523, 1.342708, 0.144352)",
        "(0.194353, 1.347339, 0.144513)",
        "(0.194780, 1.349706, 0.144597)",
        "(0.195885, 1.354611, 0.145026)",
        "(0.197157, 1.359429, 0.145936)",
        "(0.198478, 1.364134, 0.147105)",
        "(0.199867, 1.368603, 0.148645)",
        "(0.200592, 1.370766, 0.149521)",
        "(0.202185, 1.375060, 0.151541)",
        "(0.203807, 1.379185, 0.153794)",
        "(0.205544, 1.383142, 0.156198)",
        "(0.207253, 1.386650, 0.158994)",
        "(0.208091, 1.388290, 0.160495)",
        "(0.209646, 1.391375, 0.163518)",
        "(0.211095, 1.394018, 0.166749)",
        "(0.212744, 1.396562, 0.170165)",
        "(0.214307, 1.398784, 0.173795)",
        "(0.214953, 1.399713, 0.175652)",
        "(0.216125, 1.401361, 0.179479)",
        "(0.217305, 1.402915, 0.183288)",
        "(0.218334, 1.404074, 0.187024)",
        "(0.219551, 1.404756, 0.191241)",
        "(0.220147, 1.404827, 0.193548)",
        "(0.221458, 1.404802, 0.198200)",
        "(0.222698, 1.404307, 0.202858)",
        "(0.223877, 1.403331, 0.207674)",
        "(0.224977, 1.401811, 0.212745)",
        "(0.225443, 1.400849, 0.215291)",
        "(0.226339, 1.398900, 0.220232)",
        "(0.227054, 1.396289, 0.225158)",
        "(0.227643, 1.392919, 0.230132)",
        "(0.228084, 1.389207, 0.235028)",
        "(0.228214, 1.387351, 0.237281)",
        "(0.228375, 1.383550, 0.241330)",
        "(0.228428, 1.379213, 0.244938)",
        "(0.228404, 1.374160, 0.248229)",
        "(0.228261, 1.368654, 0.251415)",
        "(0.228158, 1.366026, 0.252807)",
        "(0.227732, 1.360926, 0.255005)",
        "(0.226952, 1.355639, 0.256047)",
        "(0.226214, 1.349522, 0.257257)",
        "(0.225712, 1.343533, 0.258689)",
        "(0.225330, 1.340727, 0.259131)",
        "(0.224435, 1.335671, 0.259358)",
        "(0.223412, 1.330644, 0.259310)",
        "(0.221939, 1.325182, 0.259012)",
        "(0.220327, 1.320114, 0.258202)",
        "(0.219511, 1.317765, 0.257593)",
        "(0.217856, 1.313264, 0.256078)",
        "(0.216088, 1.308740, 0.254288)",
        "(0.214091, 1.304199, 0.252034)",
        "(0.212131, 1.300328, 0.249227)",
        "(0.211198, 1.298549, 0.247732)",
        "(0.209175, 1.294771, 0.244608)",
        "(0.207009, 1.290960, 0.241216)",
        "(0.205034, 1.287985, 0.237451)",
        "(0.203359, 1.285547, 0.233395)",
        "(0.202524, 1.284195, 0.231282)",
        "(0.200809, 1.281651, 0.226870)",
        "(0.199394, 1.279845, 0.222319)",
        "(0.198300, 1.278500, 0.217694)",
        "(0.197389, 1.277611, 0.212794)",
        "(0.197058, 1.277342, 0.210227)",
        "(0.196742, 1.277215, 0.205251)",
        "(0.196823, 1.277949, 0.200457)",
        "(0.197081, 1.279332, 0.195243)",
        "(0.197402, 1.281204, 0.189963)",
        "(0.197651, 1.282309, 0.187446)",
        "(0.198256, 1.284850, 0.182767)",
        "(0.198867, 1.287917, 0.177981)",
        "(0.199440, 1.291317, 0.173368)",
        "(0.200060, 1.295139, 0.169288)",
        "(0.200390, 1.297201, 0.167416)",
        "(0.201072, 1.301664, 0.163771)",
        "(0.201690, 1.306237, 0.160524)",
        "(0.202407, 1.310917, 0.157845)",
        "(0.203248, 1.315795, 0.155713)",
        "(0.203687, 1.318318, 0.154742)",
        "(0.204523, 1.323393, 0.153137)",
        "(0.205354, 1.328376, 0.152014)",
        "(0.206360, 1.333556, 0.151465)",
        "(0.207333, 1.338663, 0.151273)",
        "(0.207806, 1.341182, 0.151267)",
        "(0.208820, 1.346169, 0.151721)",
        "(0.209932, 1.351144, 0.152720)",
        "(0.211132, 1.355937, 0.154276)",
        "(0.212492, 1.360767, 0.156215)",
        "(0.213121, 1.363004, 0.157290)",
        "(0.214396, 1.367251, 0.159779)",
        "(0.215787, 1.371442, 0.162709)",
        "(0.217132, 1.375189, 0.166105)",
        "(0.218531, 1.378588, 0.169937)",
        "(0.219237, 1.380224, 0.171885)",
        "(0.220467, 1.383094, 0.175833)",
        "(0.221641, 1.385592, 0.180086)",
        "(0.222785, 1.387712, 0.184556)",
        "(0.223821, 1.389477, 0.189154)",
        "(0.224283, 1.390197, 0.191487)",
        "(0.225161, 1.391414, 0.196280)",
        "(0.225955, 1.392050, 0.201122)",
        "(0.226894, 1.392174, 0.206301)",
        "(0.227874, 1.392092, 0.211670)",
        "(0.228283, 1.392012, 0.214267)",
        "(0.228938, 1.391337, 0.219453)",
        "(0.229525, 1.390145, 0.224372)",
        "(0.230351, 1.388433, 0.229381)",
        "(0.231286, 1.386269, 0.234675)",
        "(0.231671, 1.385069, 0.237151)",
        "(0.232522, 1.382696, 0.241681)",
        "(0.233067, 1.379545, 0.246015)",
        "(0.233527, 1.375804, 0.250320)",
        "(0.233895, 1.372078, 0.254257)",
        "(0.233963, 1.370251, 0.255863)",
        "(0.233841, 1.366347, 0.258686)",
        "(0.233434, 1.361977, 0.261118)",
        "(0.232812, 1.357366, 0.263113)",
        "(0.231956, 1.352784, 0.264538)",
        "(0.231474, 1.350622, 0.264919)",
        "(0.230380, 1.346202, 0.265471)",
        "(0.228737, 1.341520, 0.265552)",
        "(0.226685, 1.336799, 0.265234)",
        "(0.224717, 1.332821, 0.264267)",
        "(0.223827, 1.330981, 0.263751)",
        "(0.221750, 1.326907, 0.262480)",
        "(0.219254, 1.322374, 0.260782)",
        "(0.216847, 1.318465, 0.258612)",
        "(0.214694, 1.314816, 0.256446)",
        "(0.213629, 1.312921, 0.255350)",
        "(0.211422, 1.309041, 0.252877)",
        "(0.209279, 1.305754, 0.249926)",
        "(0.207152, 1.302591, 0.246825)",
        "(0.205176, 1.299510, 0.243708)",
        "(0.204272, 1.298190, 0.242029)",
        "(0.202380, 1.295698, 0.238398)",
        "(0.200422, 1.293360, 0.234377)",
        "(0.198554, 1.290994, 0.230338)",
        "(0.196664, 1.288867, 0.226134)",
        "(0.195725, 1.287941, 0.223960)",
        "(0.193800, 1.286209, 0.219349)",
        "(0.191936, 1.284802, 0.214504)",
        "(0.190288, 1.283805, 0.209789)",
        "(0.188678, 1.283424, 0.204857)",
        "(0.187937, 1.283523, 0.202272)",
        "(0.186938, 1.284160, 0.197156)",
        "(0.186115, 1.284795, 0.192047)",
        "(0.185633, 1.286093, 0.186850)",
        "(0.185751, 1.288504, 0.181725)",
        "(0.185954, 1.289835, 0.179332)",
        "(0.186182, 1.292400, 0.174538)",
        "(0.186496, 1.295348, 0.169625)",
        "(0.187107, 1.298924, 0.164998)",
        "(0.187856, 1.302755, 0.160899)",
        "(0.188179, 1.304713, 0.158904)",
        "(0.188783, 1.308764, 0.155074)",
        "(0.189610, 1.313300, 0.151817)",
        "(0.190511, 1.318078, 0.148875)",
        "(0.191601, 1.323027, 0.146419)",
        "(0.192211, 1.325575, 0.145414)",
        "(0.193521, 1.330763, 0.143765)",
        "(0.194961, 1.336014, 0.142654)",
        "(0.196437, 1.341125, 0.142219)",
        "(0.198136, 1.346638, 0.142151)",
        "(0.198932, 1.349328, 0.142238)",
        "(0.200456, 1.354423, 0.142776)",
        "(0.202075, 1.359643, 0.143741)",
        "(0.203752, 1.364723, 0.145299)",
        "(0.204583, 1.367096, 0.146353)",
        "(0.206234, 1.371594, 0.148805)",
        "(0.207871, 1.375872, 0.151307)",
        "(0.209574, 1.379803, 0.154408)",
        "(0.211470, 1.383623, 0.157975)",
        "(0.213307, 1.386939, 0.161973)",
        "(0.214192, 1.388504, 0.164038)",
        "(0.215824, 1.391463, 0.168303)",
        "(0.217205, 1.394166, 0.172508)",
        "(0.218491, 1.396464, 0.176866)",
        "(0.219810, 1.398458, 0.181418)",
        "(0.220454, 1.399304, 0.183800)",
        "(0.221707, 1.400703, 0.188745)",
        "(0.223027, 1.401678, 0.194109)",
        "(0.224230, 1.402206, 0.199422)",
        "(0.225302, 1.402352, 0.204808)",
        "(0.225830, 1.402337, 0.207615)",
        "(0.226927, 1.402150, 0.213393)",
        "(0.227923, 1.401562, 0.219201)",
        "(0.228676, 1.400426, 0.225079)",
        "(0.229333, 1.398975, 0.231169)",
        "(0.229630, 1.398222, 0.234179)",
        "(0.230134, 1.396499, 0.240017)",
        "(0.230592, 1.394431, 0.245801)",
        "(0.230879, 1.391971, 0.251621)",
        "(0.231080, 1.389274, 0.257274)",
        "(0.231192, 1.387865, 0.259989)",
        "(0.231488, 1.384970, 0.264997)",
        "(0.231571, 1.381325, 0.269849)",
        "(0.231639, 1.377266, 0.274569)",
        "(0.231714, 1.373540, 0.278569)",
        "(0.231701, 1.371602, 0.280410)",
        "(0.231533, 1.367267, 0.283712)",
        "(0.230984, 1.362468, 0.286509)",
        "(0.229919, 1.357476, 0.288607)",
        "(0.228756, 1.352609, 0.290082)",
        "(0.228174, 1.350111, 0.290577)",
        "(0.226627, 1.344559, 0.291194)",
        "(0.224458, 1.338623, 0.290833)",
        "(0.222320, 1.332753, 0.289724)",
        "(0.220025, 1.326886, 0.287777)",
        "(0.218753, 1.323918, 0.286526)",
        "(0.216145, 1.318117, 0.283242)",
        "(0.213600, 1.312722, 0.279043)",
        "(0.210990, 1.307591, 0.274104)",
        "(0.208368, 1.302968, 0.268405)",
        "(0.207102, 1.300882, 0.265364)",
        "(0.204693, 1.297059, 0.258949)",
        "(0.202600, 1.294198, 0.252278)",
        "(0.200295, 1.292162, 0.244894)",
        "(0.198196, 1.290609, 0.237420)",
        "(0.197142, 1.290092, 0.233531)",
        "(0.195136, 1.289781, 0.225351)",
        "(0.193718, 1.290136, 0.217377)",
        "(0.192571, 1.290981, 0.209695)",
        "(0.191610, 1.292688, 0.201915)",
        "(0.191272, 1.293932, 0.197973)",
        "(0.190712, 1.296622, 0.190363)",
        "(0.190404, 1.299583, 0.183626)",
        "(0.190194, 1.303110, 0.177435)",
        "(0.190122, 1.307073, 0.171761)",
        "(0.190107, 1.309160, 0.169244)",
        "(0.190147, 1.313690, 0.164584)",
        "(0.190239, 1.318481, 0.160483)",
        "(0.190447, 1.323204, 0.157461)",
        "(0.190619, 1.325586, 0.156225)",
        "(0.191076, 1.330601, 0.154062)",
        "(0.191683, 1.335777, 0.152545)",
        "(0.192307, 1.340851, 0.151461)",
        "(0.192931, 1.345759, 0.150808)",
        "(0.193771, 1.350634, 0.150688)",
        "(0.194278, 1.353064, 0.150825)",
        "(0.195302, 1.357766, 0.151229)",
        "(0.196307, 1.362171, 0.151927)",
        "(0.197418, 1.366406, 0.153034)",
        "(0.198542, 1.370281, 0.154432)",
        "(0.199063, 1.372111, 0.155201)",
        "(0.200156, 1.375511, 0.156964)",
        "(0.201267, 1.378692, 0.158997)",
        "(0.202437, 1.381900, 0.161281)",
        "(0.203610, 1.384584, 0.163819)",
        "(0.204229, 1.385822, 0.165227)",
        "(0.205676, 1.388199, 0.168359)",
        "(0.207013, 1.390395, 0.171663)",
        "(0.208211, 1.392534, 0.174877)",
        "(0.209298, 1.394292, 0.178319)",
        "(0.209905, 1.395101, 0.180129)",
        "(0.211047, 1.396480, 0.183796)",
        "(0.212145, 1.397499, 0.187601)",
        "(0.213065, 1.398346, 0.191344)",
        "(0.213945, 1.398923, 0.195514)",
        "(0.214383, 1.399108, 0.197720)",
        "(0.215278, 1.399243, 0.202250)",
        "(0.215735, 1.399110, 0.204623)",
        "(0.217128, 1.398462, 0.212063)",
        "(0.217529, 1.398035, 0.214655)",
        "(0.218199, 1.397126, 0.219620)",
        "(0.218711, 1.395927, 0.224499)",
        "(0.219290, 1.394300, 0.229607)",
        "(0.219833, 1.392275, 0.234669)",
        "(0.220224, 1.389713, 0.239466)",
        "(0.220420, 1.388167, 0.241781)",
        "(0.220837, 1.385027, 0.246369)",
        "(0.221115, 1.381827, 0.250742)",
        "(0.221098, 1.378384, 0.254579)",
        "(0.220964, 1.374475, 0.257983)",
        "(0.220956, 1.372299, 0.259730)",
        "(0.220822, 1.367753, 0.263169)",
        "(0.220333, 1.363141, 0.265850)",
        "(0.219538, 1.358534, 0.267693)",
        "(0.218566, 1.353368, 0.269222)",
        "(0.218133, 1.350685, 0.270089)",
        "(0.216933, 1.345291, 0.271272)",
        "(0.215285, 1.340137, 0.271614)",
        "(0.213362, 1.335106, 0.271006)",
        "(0.211294, 1.329429, 0.270206)",
        "(0.210225, 1.326574, 0.269731)",
        "(0.208005, 1.321139, 0.268225)",
        "(0.205628, 1.316085, 0.266168)",
        "(0.203338, 1.311129, 0.263978)",
        "(0.200951, 1.306051, 0.261315)",
        "(0.199749, 1.303681, 0.259691)",
        "(0.197591, 1.299591, 0.256120)",
        "(0.195455, 1.295631, 0.252099)",
        "(0.193629, 1.291931, 0.247808)",
        "(0.191870, 1.288699, 0.243107)",
        "(0.191063, 1.287384, 0.240696)",
        "(0.189713, 1.285420, 0.235819)",
        "(0.188399, 1.283888, 0.230558)",
        "(0.187356, 1.282977, 0.224971)",
        "(0.186637, 1.282912, 0.219486)",
        "(0.186406, 1.282988, 0.216901)",
        "(0.186090, 1.283705, 0.211646)",
        "(0.185826, 1.284936, 0.206049)",
        "(0.185896, 1.286685, 0.201092)",
        "(0.185671, 1.288980, 0.195854)",
        "(0.185605, 1.290383, 0.193301)",
        "(0.185476, 1.293271, 0.188425)",
        "(0.185392, 1.296142, 0.184075)",
        "(0.185379, 1.299353, 0.179880)",
        "(0.185259, 1.302708, 0.175638)",
        "(0.185273, 1.304392, 0.173748)",
        "(0.185417, 1.307926, 0.170211)",
        "(0.185609, 1.311540, 0.167112)",
        "(0.185852, 1.315282, 0.164250)",
        "(0.186197, 1.319189, 0.161649)",
        "(0.186409, 1.321154, 0.160474)",
        "(0.187034, 1.325220, 0.158612)",
        "(0.187821, 1.329481, 0.157199)",
        "(0.188627, 1.333860, 0.155950)",
        "(0.189632, 1.338397, 0.155130)",
        "(0.190203, 1.340632, 0.154973)",
        "(0.191349, 1.345052, 0.154882)",
        "(0.192632, 1.349617, 0.155046)",
        "(0.193950, 1.354113, 0.155565)",
        "(0.195379, 1.358712, 0.156382)",
        "(0.196105, 1.360928, 0.156982)",
        "(0.197554, 1.365096, 0.158543)",
        "(0.199123, 1.369199, 0.160512)",
        "(0.200631, 1.373043, 0.162565)",
        "(0.202202, 1.376540, 0.164875)",
        "(0.203042, 1.378228, 0.166176)",
        "(0.204826, 1.381346, 0.169172)",
        "(0.206493, 1.384011, 0.172442)",
        "(0.207969, 1.386307, 0.175671)",
        "(0.209326, 1.388226, 0.179016)",
        "(0.209971, 1.389030, 0.180796)",
        "(0.211167, 1.390204, 0.184498)",
        "(0.212209, 1.390698, 0.188434)",
        "(0.213088, 1.390864, 0.192308)",
        "(0.213923, 1.390973, 0.196123)",
        "(0.214237, 1.390772, 0.198107)",
        "(0.214704, 1.389968, 0.201952)",
        "(0.215166, 1.388821, 0.205716)",
        "(0.215806, 1.387251, 0.209657)",
        "(0.216447, 1.385079, 0.213644)",
        "(0.216773, 1.383885, 0.215678)",
        "(0.217424, 1.381186, 0.219811)",
        "(0.218126, 1.378154, 0.223921)",
        "(0.218748, 1.374491, 0.228218)",
        "(0.219226, 1.370597, 0.232730)",
        "(0.219396, 1.368723, 0.234901)",
        "(0.219564, 1.364899, 0.238894)",
        "(0.219509, 1.360399, 0.242700)",
        "(0.219475, 1.355375, 0.246556)",
        "(0.219257, 1.350254, 0.250118)",
        "(0.219014, 1.347628, 0.251602)",
        "(0.218427, 1.342204, 0.253959)",
        "(0.217699, 1.336079, 0.256176)",
        "(0.216849, 1.329587, 0.257988)",
        "(0.215950, 1.323287, 0.259322)",
        "(0.215493, 1.320333, 0.259666)",
        "(0.214436, 1.314456, 0.259936)",
        "(0.212968, 1.308213, 0.259764)",
        "(0.211222, 1.302147, 0.259159)",
        "(0.209441, 1.296756, 0.257979)",
        "(0.208643, 1.294302, 0.257287)",
        "(0.206972, 1.289612, 0.255439)",
        "(0.204990, 1.284845, 0.253101)",
        "(0.202959, 1.280647, 0.250000)",
        "(0.201369, 1.276986, 0.247020)",
        "(0.200614, 1.275242, 0.245445)",
        "(0.198922, 1.271780, 0.241815)",
        "(0.197120, 1.268869, 0.237412)",
        "(0.195691, 1.266741, 0.232927)",
        "(0.194603, 1.265330, 0.228320)",
        "(0.194190, 1.264828, 0.225844)",
        "(0.193316, 1.264162, 0.220458)",
        "(0.192797, 1.263868, 0.215094)",
        "(0.192380, 1.264097, 0.209284)",
        "(0.192156, 1.264827, 0.203309)",
        "(0.192113, 1.265400, 0.200317)",
        "(0.192130, 1.266943, 0.194582)",
        "(0.192204, 1.269123, 0.188747)",
        "(0.192476, 1.271785, 0.182986)",
        "(0.192713, 1.274676, 0.177389)",
        "(0.192815, 1.276196, 0.174765)",
        "(0.193095, 1.279715, 0.169590)",
        "(0.193474, 1.283760, 0.164725)",
        "(0.193809, 1.287956, 0.160263)",
        "(0.194191, 1.292305, 0.156119)",
        "(0.194444, 1.294647, 0.154233)",
        "(0.195032, 1.299640, 0.150803)",
        "(0.195558, 1.304631, 0.147641)",
        "(0.196103, 1.309659, 0.145013)",
        "(0.196797, 1.314856, 0.143124)",
        "(0.197171, 1.317459, 0.142438)",
        "(0.197907, 1.322715, 0.141189)",
        "(0.198641, 1.327913, 0.140514)",
        "(0.199464, 1.333050, 0.140212)",
        "(0.200480, 1.338181, 0.140464)",
        "(0.200989, 1.340657, 0.140779)",
        "(0.202035, 1.345499, 0.141807)",
        "(0.203263, 1.350470, 0.143348)",
        "(0.204363, 1.355154, 0.144972)",
        "(0.205376, 1.359432, 0.147131)",
        "(0.205991, 1.361628, 0.148381)",
        "(0.207227, 1.365871, 0.151158)",
        "(0.208475, 1.369894, 0.154240)",
        "(0.209654, 1.373694, 0.157635)",
        "(0.210666, 1.377227, 0.161057)",
        "(0.211040, 1.378682, 0.162857)",
        "(0.211860, 1.381379, 0.166860)",
        "(0.212634, 1.383996, 0.170748)",
        "(0.213249, 1.386366, 0.174694)",
        "(0.213862, 1.388475, 0.178817)",
        "(0.214179, 1.389414, 0.180899)",
        "(0.214747, 1.390768, 0.185286)",
        "(0.215152, 1.391572, 0.189753)",
        "(0.215456, 1.391975, 0.194185)",
        "(0.215814, 1.391764, 0.198969)",
        "(0.215991, 1.391494, 0.201408)",
        "(0.216151, 1.390654, 0.206219)",
        "(0.216067, 1.389481, 0.210941)",
        "(0.215951, 1.387962, 0.215484)",
        "(0.215872, 1.385727, 0.220074)",
        "(0.215900, 1.384302, 0.222479)",
        "(0.216038, 1.381239, 0.227271)",
        "(0.216085, 1.377867, 0.231779)",
        "(0.215845, 1.374018, 0.235642)",
        "(0.215463, 1.369369, 0.239166)",
        "(0.215272, 1.366815, 0.240997)",
        "(0.214841, 1.361645, 0.244342)",
        "(0.214126, 1.356557, 0.246674)",
        "(0.213188, 1.351166, 0.248384)",
        "(0.212071, 1.345348, 0.249637)",
        "(0.211471, 1.342339, 0.250199)",
        "(0.210163, 1.336568, 0.250936)",
        "(0.208529, 1.331335, 0.250552)",
        "(0.206932, 1.326246, 0.249855)",
        "(0.205167, 1.320932, 0.248905)",
        "(0.204172, 1.318320, 0.248149)",
        "(0.202228, 1.313895, 0.245995)",
        "(0.200459, 1.309934, 0.243258)",
        "(0.198802, 1.305581, 0.240438)",
        "(0.196898, 1.301076, 0.236936)",
        "(0.195930, 1.299010, 0.234930)",
        "(0.194185, 1.295670, 0.230284)",
        "(0.192820, 1.292402, 0.225709)",
        "(0.191550, 1.289173, 0.220917)",
        "(0.190264, 1.286558, 0.215585)",
        "(0.189675, 1.285573, 0.212736)",
        "(0.188709, 1.283775, 0.207038)",
        "(0.188083, 1.282338, 0.201551)",
        "(0.187334, 1.281339, 0.195849)",
        "(0.186739, 1.281227, 0.190103)",
        "(0.186528, 1.281447, 0.187327)",
        "(0.186256, 1.282122, 0.181872)",
        "(0.186033, 1.282775, 0.176598)",
        "(0.186003, 1.283931, 0.171322)",
        "(0.186236, 1.285611, 0.166137)",
        "(0.186391, 1.286466, 0.163564)",
        "(0.186726, 1.288095, 0.158743)",
        "(0.187219, 1.290084, 0.154096)",
        "(0.187909, 1.292453, 0.149565)",
        "(0.188685, 1.295097, 0.145262)",
        "(0.189044, 1.296503, 0.143197)",
        "(0.189890, 1.299785, 0.139333)",
        "(0.190734, 1.303152, 0.135940)",
        "(0.191466, 1.306751, 0.132780)",
        "(0.192227, 1.310656, 0.130031)",
        "(0.192637, 1.312738, 0.128868)",
        "(0.193593, 1.317384, 0.126940)",
        "(0.194577, 1.322277, 0.125603)",
        "(0.195646, 1.327628, 0.124722)",
        "(0.196153, 1.330275, 0.124395)",
        "(0.197185, 1.335657, 0.124175)",
        "(0.198188, 1.341075, 0.124507)",
        "(0.199285, 1.346555, 0.125554)",
        "(0.200549, 1.352118, 0.127097)",
        "(0.201957, 1.357671, 0.129034)",
        "(0.202680, 1.360378, 0.130114)",
        "(0.204129, 1.365607, 0.132541)",
        "(0.205602, 1.370379, 0.135483)",
        "(0.207132, 1.374647, 0.138816)",
        "(0.208894, 1.378937, 0.142370)",
        "(0.209800, 1.381045, 0.144143)",
        "(0.211495, 1.384781, 0.147894)",
        "(0.213143, 1.388183, 0.151754)",
        "(0.214879, 1.391104, 0.155961)",
        "(0.216631, 1.393700, 0.160469)",
        "(0.217477, 1.394892, 0.162678)",
        "(0.219021, 1.396838, 0.167114)",
        "(0.220451, 1.398460, 0.171803)",
        "(0.221753, 1.399890, 0.176699)",
        "(0.223026, 1.400971, 0.181713)",
        "(0.223583, 1.401225, 0.184225)",
        "(0.224627, 1.401324, 0.189272)",
        "(0.225704, 1.400965, 0.194674)",
        "(0.226653, 1.400344, 0.200313)",
        "(0.227233, 1.399589, 0.205762)",
        "(0.227502, 1.399176, 0.208472)",
        "(0.227831, 1.397967, 0.213900)",
        "(0.227903, 1.395990, 0.219331)",
        "(0.227840, 1.393335, 0.224768)",
        "(0.227790, 1.390418, 0.230103)",
        "(0.227767, 1.388862, 0.232689)",
        "(0.227708, 1.385218, 0.237734)",
        "(0.227375, 1.380879, 0.242552)",
        "(0.226705, 1.376001, 0.247055)",
        "(0.225666, 1.370862, 0.251163)",
        "(0.225092, 1.368342, 0.252901)",
        "(0.223922, 1.363292, 0.256133)",
        "(0.222573, 1.357951, 0.259003)",
        "(0.220621, 1.352048, 0.261176)",
        "(0.218325, 1.346289, 0.262366)",
        "(0.217304, 1.343640, 0.262777)",
        "(0.215374, 1.338324, 0.263280)",
        "(0.213146, 1.332463, 0.263206)",
        "(0.210516, 1.326910, 0.261745)",
        "(0.208020, 1.321834, 0.259490)",
        "(0.206847, 1.319221, 0.258190)",
        "(0.204480, 1.313817, 0.255389)",
        "(0.202100, 1.308891, 0.251822)",
        "(0.199865, 1.304692, 0.247448)",
        "(0.197575, 1.300513, 0.242668)",
        "(0.196458, 1.298449, 0.240187)",
        "(0.194478, 1.295065, 0.234899)",
        "(0.193102, 1.292795, 0.229443)",
        "(0.191454, 1.290564, 0.223664)",
        "(0.190083, 1.289099, 0.217819)",
        "(0.189491, 1.288575, 0.214931)",
        "(0.188427, 1.287976, 0.209203)",
        "(0.187380, 1.288087, 0.203290)",
        "(0.186725, 1.288816, 0.197425)",
        "(0.186371, 1.289834, 0.191845)",
        "(0.186298, 1.290521, 0.189072)",
        "(0.186792, 1.292775, 0.183716)",
        "(0.186798, 1.294644, 0.178515)",
        "(0.187034, 1.296879, 0.173596)",
        "(0.187393, 1.299449, 0.168988)",
        "(0.187633, 1.300895, 0.166837)",
        "(0.188048, 1.303834, 0.162672)",
        "(0.188606, 1.307031, 0.159016)",
        "(0.189199, 1.310431, 0.155808)",
        "(0.189803, 1.313949, 0.152993)",
        "(0.190109, 1.315758, 0.151714)",
        "(0.190849, 1.319554, 0.149512)",
        "(0.191846, 1.323685, 0.147825)",
        "(0.192877, 1.328002, 0.146399)",
        "(0.193986, 1.332422, 0.145224)",
        "(0.194547, 1.334528, 0.144849)",
        "(0.195806, 1.338782, 0.144527)",
        "(0.197136, 1.343277, 0.144406)",
        "(0.198564, 1.347912, 0.144653)",
        "(0.200105, 1.352610, 0.145239)",
        "(0.200921, 1.355001, 0.145591)",
        "(0.202622, 1.359788, 0.146523)",
        "(0.204327, 1.364325, 0.148000)",
        "(0.206269, 1.369039, 0.149833)",
        "(0.208224, 1.373799, 0.151703)",
        "(0.209095, 1.375975, 0.152662)",
        "(0.210677, 1.379938, 0.154782)",
        "(0.212517, 1.383990, 0.157318)",
        "(0.214317, 1.387830, 0.159999)",
        "(0.215960, 1.391453, 0.162602)",
        "(0.216718, 1.393183, 0.163836)",
        "(0.218006, 1.396219, 0.166349)",
        "(0.219052, 1.398689, 0.169333)",
        "(0.220169, 1.401162, 0.172573)",
        "(0.221059, 1.403466, 0.176076)",
        "(0.221411, 1.404573, 0.177429)",
        "(0.222231, 1.406537, 0.180119)",
        "(0.223406, 1.408870, 0.182768)",
        "(0.223730, 1.412056, 0.182948)",
        "(0.223815, 1.411286, 0.186040)",
        "(0.224423, 1.411912, 0.188562)",
        "(0.225451, 1.411981, 0.192746)",
        "(0.225968, 1.411649, 0.196163)",
        "(0.226385, 1.410910, 0.199569)",
        "(0.226669, 1.409304, 0.203524)",
        "(0.226967, 1.408373, 0.205939)",
        "(0.227467, 1.406369, 0.211408)",
        "(0.227613, 1.405642, 0.213824)",
        "(0.227689, 1.403049, 0.221131)",
        "(0.227670, 1.400857, 0.226400)",
        "(0.227595, 1.399504, 0.229180)",
        "(0.227200, 1.396399, 0.234654)",
        "(0.226465, 1.392965, 0.239823)",
        "(0.225816, 1.389310, 0.244616)",
        "(0.225182, 1.385174, 0.249245)",
        "(0.224833, 1.382917, 0.251318)",
        "(0.223763, 1.377889, 0.255034)",
        "(0.222251, 1.372340, 0.258004)",
        "(0.220797, 1.366836, 0.260183)",
        "(0.219240, 1.360996, 0.261871)",
        "(0.218134, 1.357649, 0.262544)",
        "(0.215510, 1.350971, 0.263294)",
        "(0.212725, 1.344897, 0.263071)",
        "(0.211341, 1.342007, 0.262700)",
        "(0.206410, 1.332644, 0.261503)",
        "(0.204390, 1.329463, 0.260417)",
        "(0.200756, 1.323998, 0.258105)",
        "(0.197678, 1.318820, 0.255788)",
        "(0.194640, 1.313219, 0.253452)",
        "(0.190891, 1.307532, 0.249761)",
        "(0.188797, 1.304905, 0.247168)",
        "(0.184923, 1.299967, 0.242138)",
        "(0.181688, 1.295410, 0.237443)",
        "(0.178959, 1.290902, 0.232516)",
        "(0.176877, 1.288510, 0.227728)",
        "(0.175874, 1.287724, 0.225002)",
        "(0.174019, 1.286126, 0.219498)",
        "(0.171919, 1.284592, 0.213478)",
        "(0.170487, 1.283790, 0.208193)",
        "(0.169208, 1.284542, 0.202735)",
        "(0.168743, 1.285018, 0.200310)",
        "(0.167941, 1.286262, 0.195221)",
        "(0.167342, 1.288297, 0.190122)",
        "(0.166958, 1.290974, 0.185451)",
        "(0.166667, 1.293749, 0.181267)",
        "(0.166614, 1.294890, 0.179869)",
        "(0.166432, 1.298007, 0.176570)",
        "(0.166252, 1.301889, 0.173027)",
        "(0.166117, 1.305042, 0.170083)",
        "(0.165950, 1.308924, 0.167374)",
        "(0.165930, 1.311293, 0.165997)",
        "(0.165936, 1.316042, 0.164060)",
        "(0.165776, 1.321012, 0.161998)",
        "(0.165930, 1.326302, 0.160528)",
        "(0.166419, 1.331395, 0.159974)",
        "(0.166692, 1.334198, 0.159682)",
        "(0.167110, 1.339906, 0.158735)",
        "(0.167687, 1.345396, 0.158098)",
        "(0.168500, 1.350805, 0.157946)",
        "(0.169551, 1.356553, 0.157674)",
        "(0.170161, 1.359470, 0.157589)",
        "(0.171496, 1.365271, 0.157679)",
        "(0.172784, 1.370976, 0.157841)",
        "(0.174314, 1.376905, 0.158261)",
        "(0.176087, 1.382668, 0.159134)",
        "(0.177023, 1.385528, 0.159568)",
        "(0.179022, 1.391040, 0.160674)",
        "(0.181180, 1.396295, 0.162067)",
        "(0.183574, 1.401315, 0.163878)",
        "(0.186146, 1.406073, 0.166173)",
        "(0.187340, 1.408189, 0.167401)",
        "(0.189797, 1.412325, 0.169975)",
        "(0.192056, 1.415861, 0.172735)",
        "(0.194395, 1.418989, 0.175845)",
        "(0.196675, 1.421402, 0.179471)",
        "(0.197729, 1.422217, 0.181530)",
        "(0.199655, 1.423477, 0.185803)",
        "(0.201369, 1.424414, 0.190061)",
        "(0.202670, 1.424405, 0.194730)",
        "(0.203171, 1.423979, 0.197140)",
        "(0.204107, 1.422635, 0.202029)",
        "(0.204678, 1.420490, 0.207037)",
        "(0.204818, 1.418026, 0.211614)",
        "(0.204716, 1.414894, 0.216154)",
        "(0.204645, 1.410877, 0.220694)",
        "(0.204653, 1.408738, 0.222935)",
        "(0.204462, 1.404120, 0.227246)",
        "(0.203832, 1.398889, 0.230988)",
        "(0.202921, 1.393022, 0.234196)",
        "(0.201919, 1.386876, 0.237059)",
        "(0.201418, 1.383741, 0.238420)",
        "(0.200278, 1.377114, 0.241018)",
        "(0.198892, 1.370130, 0.242838)",
        "(0.197261, 1.363214, 0.243881)",
        "(0.195583, 1.356470, 0.244655)",
        "(0.194860, 1.353129, 0.245092)",
        "(0.193497, 1.346662, 0.245783)",
        "(0.192500, 1.341051, 0.245708)",
        "(0.191943, 1.338169, 0.245485)",
        "(0.190616, 1.332153, 0.245130)",
        "(0.189550, 1.326505, 0.244361)",
        "(0.188666, 1.321702, 0.243161)",
        "(0.187963, 1.317298, 0.241819)",
        "(0.187090, 1.312924, 0.239962)",
        "(0.185999, 1.308712, 0.237262)",
        "(0.185456, 1.306774, 0.235639)",
        "(0.184648, 1.302953, 0.232463)",
        "(0.183850, 1.299320, 0.228711)",
        "(0.183119, 1.295904, 0.224410)",
        "(0.182530, 1.293020, 0.219746)",
        "(0.182291, 1.291685, 0.217352)",
        "(0.181988, 1.289549, 0.212359)",
        "(0.181855, 1.287973, 0.207252)",
        "(0.181747, 1.287164, 0.201969)",
        "(0.181891, 1.287237, 0.196627)",
        "(0.182042, 1.287518, 0.193928)",
        "(0.182294, 1.288284, 0.188612)",
        "(0.182516, 1.289385, 0.183599)",
        "(0.182756, 1.291225, 0.178607)",
        "(0.183006, 1.293468, 0.173698)",
        "(0.183170, 1.294644, 0.171425)",
        "(0.183533, 1.297199, 0.167079)",
        "(0.184032, 1.300220, 0.163021)",
        "(0.184620, 1.303730, 0.159152)",
        "(0.184987, 1.305669, 0.157488)",
        "(0.185810, 1.309692, 0.154281)",
        "(0.186694, 1.313832, 0.151658)",
        "(0.187565, 1.318153, 0.149493)",
        "(0.188458, 1.322682, 0.147747)",
        "(0.189584, 1.327581, 0.146684)",
        "(0.190211, 1.330122, 0.146315)",
        "(0.191451, 1.335091, 0.146005)",
        "(0.192709, 1.340125, 0.146119)",
        "(0.194011, 1.345043, 0.146597)",
        "(0.195485, 1.349900, 0.147631)",
        "(0.196252, 1.352314, 0.148226)",
        "(0.197857, 1.357056, 0.149856)",
        "(0.199603, 1.361655, 0.152001)",
        "(0.201409, 1.366005, 0.154352)",
        "(0.203296, 1.370034, 0.157101)",
        "(0.204262, 1.371884, 0.158758)",
        "(0.206239, 1.375494, 0.162276)",
        "(0.208372, 1.379044, 0.165881)",
        "(0.210446, 1.382238, 0.169603)",
        "(0.212252, 1.384801, 0.173560)",
        "(0.213173, 1.386023, 0.175621)",
        "(0.215010, 1.388008, 0.180069)",
        "(0.216740, 1.389500, 0.184463)",
        "(0.218267, 1.390365, 0.188937)",
        "(0.219817, 1.390694, 0.193742)",
        "(0.220599, 1.390659, 0.196304)",
        "(0.221973, 1.390036, 0.201475)",
        "(0.223152, 1.389037, 0.206514)",
        "(0.224252, 1.387492, 0.211852)",
        "(0.225095, 1.385265, 0.217084)",
        "(0.225484, 1.383992, 0.219758)",
        "(0.226376, 1.381191, 0.224937)",
        "(0.227648, 1.378260, 0.230174)",
        "(0.228894, 1.374892, 0.235464)",
        "(0.229880, 1.371237, 0.240550)",
        "(0.230389, 1.369414, 0.242974)",
        "(0.231352, 1.365636, 0.247552)",
        "(0.232008, 1.361304, 0.251536)",
        "(0.232621, 1.356568, 0.255575)",
        "(0.233138, 1.351911, 0.259374)",
        "(0.233310, 1.349594, 0.261039)",
        "(0.233264, 1.344804, 0.263753)",
        "(0.232746, 1.339756, 0.265906)",
        "(0.231778, 1.334264, 0.267805)",
        "(0.230610, 1.329011, 0.268941)",
        "(0.230014, 1.326667, 0.269194)",
        "(0.228301, 1.321627, 0.269206)",
        "(0.226239, 1.316283, 0.268856)",
        "(0.223930, 1.310742, 0.267942)",
        "(0.222745, 1.308364, 0.266919)",
        "(0.220361, 1.303567, 0.265079)",
        "(0.217863, 1.298793, 0.262632)",
        "(0.214825, 1.293681, 0.259376)",
        "(0.211799, 1.289191, 0.255498)",
        "(0.209186, 1.285414, 0.251533)",
        "(0.207866, 1.283568, 0.249470)",
        "(0.204828, 1.280035, 0.244554)",
        "(0.201977, 1.277625, 0.239158)",
        "(0.199609, 1.276168, 0.233767)",
        "(0.197734, 1.275259, 0.228276)",
        "(0.196809, 1.275034, 0.225470)",
        "(0.195268, 1.275292, 0.219908)",
        "(0.193967, 1.276446, 0.214043)",
        "(0.192917, 1.278101, 0.208043)",
        "(0.192540, 1.280365, 0.202732)",
        "(0.192502, 1.281762, 0.200302)",
        "(0.192284, 1.285057, 0.195217)",
        "(0.192174, 1.288726, 0.190259)",
        "(0.192174, 1.292564, 0.185883)",
        "(0.192268, 1.296658, 0.182055)",
        "(0.192382, 1.298987, 0.180236)",
        "(0.192748, 1.303972, 0.176895)",
        "(0.193123, 1.309084, 0.173958)",
        "(0.193610, 1.314223, 0.171588)",
        "(0.194344, 1.319608, 0.169745)",
        "(0.194756, 1.322397, 0.168901)",
        "(0.195685, 1.327978, 0.167604)",
        "(0.196641, 1.333255, 0.167006)",
        "(0.197581, 1.338598, 0.166703)",
        "(0.198705, 1.344151, 0.166622)",
        "(0.199289, 1.346786, 0.166793)",
        "(0.200640, 1.351855, 0.167633)",
        "(0.202165, 1.356872, 0.168881)",
        "(0.203692, 1.361751, 0.170319)",
        "(0.205233, 1.366195, 0.172243)",
        "(0.206035, 1.368268, 0.173375)",
        "(0.207742, 1.372419, 0.175760)",
        "(0.209586, 1.376473, 0.178456)",
        "(0.211618, 1.380157, 0.181737)",
        "(0.213451, 1.383337, 0.185107)",
        "(0.214258, 1.384732, 0.186797)",
        "(0.215909, 1.387293, 0.190351)",
        "(0.217618, 1.389608, 0.194159)",
        "(0.219335, 1.391597, 0.198397)",
        "(0.220863, 1.393081, 0.202791)",
        "(0.221585, 1.393708, 0.204931)",
        "(0.222881, 1.394552, 0.209251)",
        "(0.224089, 1.394971, 0.214012)",
        "(0.225150, 1.395011, 0.219124)",
        "(0.225814, 1.394759, 0.223756)",
        "(0.226027, 1.394383, 0.226064)",
        "(0.226435, 1.393397, 0.230877)",
        "(0.226771, 1.392003, 0.235860)",
        "(0.227139, 1.390289, 0.240748)",
        "(0.227365, 1.388229, 0.245354)",
        "(0.227367, 1.386871, 0.247610)",
        "(0.227365, 1.383937, 0.252080)",
        "(0.227411, 1.380514, 0.256275)",
        "(0.227439, 1.376894, 0.260087)",
        "(0.227279, 1.372939, 0.263580)",
        "(0.227142, 1.370764, 0.265207)",
        "(0.226814, 1.366398, 0.268029)",
        "(0.226435, 1.361888, 0.270275)",
        "(0.226079, 1.357084, 0.272494)",
        "(0.225550, 1.351951, 0.274426)",
        "(0.225189, 1.349334, 0.275204)",
        "(0.224321, 1.344194, 0.276376)",
        "(0.223161, 1.339177, 0.277119)",
        "(0.221956, 1.333945, 0.277833)",
        "(0.220519, 1.328716, 0.278042)",
        "(0.219769, 1.326283, 0.277868)",
        "(0.218163, 1.321407, 0.277169)",
        "(0.216388, 1.316221, 0.275918)",
        "(0.214484, 1.311228, 0.273803)",
        "(0.212890, 1.307271, 0.271024)",
        "(0.212086, 1.305240, 0.269474)",
        "(0.210337, 1.301194, 0.265614)",
        "(0.208604, 1.297435, 0.261140)",
        "(0.207085, 1.294429, 0.256254)",
        "(0.205748, 1.292063, 0.250985)",
        "(0.205013, 1.290917, 0.248098)",
        "(0.203528, 1.288903, 0.241882)",
        "(0.202211, 1.287314, 0.235569)",
        "(0.201283, 1.286637, 0.229232)",
        "(0.200729, 1.286801, 0.222603)",
        "(0.200263, 1.286827, 0.219184)",
        "(0.199734, 1.287502, 0.212597)",
        "(0.199014, 1.288231, 0.206063)",
        "(0.198609, 1.289676, 0.199627)",
        "(0.198528, 1.291623, 0.193554)",
        "(0.198550, 1.292783, 0.190606)",
        "(0.198678, 1.295273, 0.185104)",
        "(0.198823, 1.298034, 0.180226)",
        "(0.198864, 1.301195, 0.175619)",
        "(0.199069, 1.304887, 0.171648)",
        "(0.199229, 1.306931, 0.169853)",
        "(0.199372, 1.310914, 0.166870)",
        "(0.199600, 1.315362, 0.164496)",
        "(0.200040, 1.320058, 0.163150)",
        "(0.200306, 1.324599, 0.162247)",
        "(0.200413, 1.326922, 0.161904)",
        "(0.200745, 1.331643, 0.161719)",
        "(0.201375, 1.336663, 0.162173)",
        "(0.202178, 1.341709, 0.163117)",
        "(0.203005, 1.346449, 0.164599)",
        "(0.203411, 1.348743, 0.165424)",
        "(0.204316, 1.353277, 0.167304)",
        "(0.205425, 1.357705, 0.169614)",
        "(0.206821, 1.361829, 0.172605)",
        "(0.208279, 1.365708, 0.175926)",
        "(0.208976, 1.367531, 0.177707)",
        "(0.210398, 1.371063, 0.181485)",
        "(0.211788, 1.374425, 0.185476)",
        "(0.213101, 1.377508, 0.189797)",
        "(0.214371, 1.380278, 0.194350)",
        "(0.215064, 1.381596, 0.196761)",
        "(0.216352, 1.384020, 0.201588)",
        "(0.217474, 1.386032, 0.206675)",
        "(0.218555, 1.388075, 0.211884)",
        "(0.219522, 1.389897, 0.217037)",
        "(0.219987, 1.390712, 0.219638)",
        "(0.220911, 1.392249, 0.224971)",
        "(0.221739, 1.393458, 0.230326)",
        "(0.222103, 1.393852, 0.232968)",
        "(0.223227, 1.395064, 0.240969)",
        "(0.223567, 1.395300, 0.243628)",
        "(0.224299, 1.395614, 0.248938)",
        "(0.224942, 1.395572, 0.254017)",
        "(0.225526, 1.395199, 0.258971)",
        "(0.226128, 1.394445, 0.264003)",
        "(0.226395, 1.393983, 0.266422)",
        "(0.226917, 1.392841, 0.270937)",
        "(0.227407, 1.391089, 0.275188)",
        "(0.228095, 1.388754, 0.279642)",
        "(0.228792, 1.386180, 0.283845)",
        "(0.229087, 1.384858, 0.285754)",
        "(0.229399, 1.381795, 0.289296)",
        "(0.229719, 1.378264, 0.292741)",
        "(0.229977, 1.374260, 0.296212)",
        "(0.229837, 1.369910, 0.299237)",
        "(0.229723, 1.367753, 0.300518)",
        "(0.229578, 1.363163, 0.302954)",
        "(0.229378, 1.358097, 0.305397)",
        "(0.228918, 1.352810, 0.307398)",
        "(0.228172, 1.347283, 0.308717)",
        "(0.227775, 1.344476, 0.309269)",
        "(0.227012, 1.338717, 0.310104)",
        "(0.226401, 1.332803, 0.310813)",
        "(0.225652, 1.327119, 0.310726)",
        "(0.224611, 1.321397, 0.310075)",
        "(0.223948, 1.318418, 0.309583)",
        "(0.222468, 1.312327, 0.307969)",
        "(0.221221, 1.306447, 0.305640)",
        "(0.220199, 1.300656, 0.303133)",
        "(0.219071, 1.294957, 0.300161)",
        "(0.218401, 1.292138, 0.298403)",
        "(0.217014, 1.286947, 0.294102)",
        "(0.215753, 1.281748, 0.289875)",
        "(0.214470, 1.276697, 0.285338)",
        "(0.212696, 1.271929, 0.279892)",
        "(0.211833, 1.269920, 0.277013)",
        "(0.210261, 1.266255, 0.271299)",
        "(0.208653, 1.262877, 0.265376)",
        "(0.207016, 1.260341, 0.258716)",
        "(0.205762, 1.258334, 0.252078)",
        "(0.205188, 1.257480, 0.248806)",
        "(0.204279, 1.256520, 0.242035)",
        "(0.203791, 1.256796, 0.234787)",
        "(0.203008, 1.257226, 0.227667)",
        "(0.202777, 1.257792, 0.224177)",
        "(0.202300, 1.259335, 0.217231)",
        "(0.201923, 1.261482, 0.210281)",
        "(0.201629, 1.264160, 0.203743)",
        "(0.201122, 1.267218, 0.197504)",
        "(0.200486, 1.270815, 0.191526)",
        "(0.200221, 1.272805, 0.188725)",
        "(0.199811, 1.277245, 0.183790)",
        "(0.199438, 1.281978, 0.179535)",
        "(0.199181, 1.287109, 0.175911)",
        "(0.199070, 1.292464, 0.172727)",
        "(0.199073, 1.295193, 0.171374)",
        "(0.199173, 1.300855, 0.169220)",
        "(0.199444, 1.306910, 0.167681)",
        "(0.199830, 1.313062, 0.166695)",
        "(0.200187, 1.318920, 0.166316)",
        "(0.200397, 1.321893, 0.166326)",
        "(0.200923, 1.328112, 0.166665)",
        "(0.201568, 1.334221, 0.167592)",
        "(0.202361, 1.339949, 0.169176)",
        "(0.203227, 1.345529, 0.171079)",
        "(0.203706, 1.348286, 0.172129)",
        "(0.204643, 1.353554, 0.174380)",
        "(0.205649, 1.358445, 0.177097)",
        "(0.206866, 1.363111, 0.180202)",
        "(0.207996, 1.367274, 0.183722)",
        "(0.208517, 1.369271, 0.185457)",
        "(0.209292, 1.372655, 0.188985)",
        "(0.210210, 1.375857, 0.192881)",
        "(0.211210, 1.378796, 0.197047)",
        "(0.211894, 1.381074, 0.201474)",
        "(0.212126, 1.382089, 0.203727)",
        "(0.212365, 1.383841, 0.208358)",
        "(0.212355, 1.385291, 0.212892)",
        "(0.212451, 1.386394, 0.217763)",
        "(0.212520, 1.386855, 0.222879)",
        "(0.212509, 1.386794, 0.225441)",
        "(0.212405, 1.386186, 0.230492)",
        "(0.212348, 1.384891, 0.235757)",
        "(0.212645, 1.383290, 0.241230)",
        "(0.212817, 1.381253, 0.246634)",
        "(0.212930, 1.380130, 0.249269)",
        "(0.213138, 1.377299, 0.254412)",
        "(0.213273, 1.373761, 0.259363)",
        "(0.213436, 1.369836, 0.264072)",
        "(0.213755, 1.365552, 0.268714)",
        "(0.213905, 1.363223, 0.270912)",
        "(0.214043, 1.357980, 0.274603)",
        "(0.213868, 1.352549, 0.278052)",
        "(0.213365, 1.346887, 0.280781)",
        "(0.212924, 1.341165, 0.282952)",
        "(0.212753, 1.338274, 0.283782)",
        "(0.212096, 1.332172, 0.285192)",
        "(0.211064, 1.325967, 0.285811)",
        "(0.209878, 1.319771, 0.285734)",
        "(0.208975, 1.314190, 0.284977)",
        "(0.208515, 1.311412, 0.284381)",
        "(0.207312, 1.305656, 0.283015)",
        "(0.205825, 1.300009, 0.280842)",
        "(0.204375, 1.294958, 0.277943)",
        "(0.202938, 1.290093, 0.274711)",
        "(0.202191, 1.287714, 0.272955)",
        "(0.200623, 1.283319, 0.268832)",
        "(0.199187, 1.279631, 0.264265)",
        "(0.197838, 1.276628, 0.259327)",
        "(0.196503, 1.273847, 0.253954)",
        "(0.195868, 1.272509, 0.251125)",
        "(0.194828, 1.270325, 0.245202)",
        "(0.194155, 1.268730, 0.239276)",
        "(0.193406, 1.267628, 0.232779)",
        "(0.192837, 1.266805, 0.226025)",
        "(0.192769, 1.266741, 0.222824)",
        "(0.192612, 1.266922, 0.216489)",
        "(0.192451, 1.267866, 0.209956)",
        "(0.192217, 1.269412, 0.203315)",
        "(0.192136, 1.271309, 0.197170)",
        "(0.192076, 1.272402, 0.194287)",
        "(0.191857, 1.275082, 0.188600)",
        "(0.191606, 1.278208, 0.183319)",
        "(0.191288, 1.281903, 0.178461)",
        "(0.191034, 1.286127, 0.174330)",
        "(0.190863, 1.288263, 0.172364)",
        "(0.190481, 1.292738, 0.168790)",
        "(0.190144, 1.297547, 0.165637)",
        "(0.190011, 1.302895, 0.162973)",
        "(0.189846, 1.308150, 0.160643)",
        "(0.189780, 1.310788, 0.159612)",
        "(0.189815, 1.316242, 0.157910)",
        "(0.189904, 1.321686, 0.156573)",
        "(0.190092, 1.327321, 0.155600)",
        "(0.190488, 1.333235, 0.155174)",
        "(0.190716, 1.336165, 0.155152)",
        "(0.191064, 1.341715, 0.155443)",
        "(0.191604, 1.347474, 0.155975)",
        "(0.192530, 1.353515, 0.157179)",
        "(0.193507, 1.359436, 0.158687)",
        "(0.194002, 1.362292, 0.159559)",
        "(0.195165, 1.367872, 0.161721)",
        "(0.196303, 1.372937, 0.164531)",
        "(0.197708, 1.377850, 0.167649)",
        "(0.199188, 1.382276, 0.171158)",
        "(0.199930, 1.384332, 0.173008)",
        "(0.201452, 1.387984, 0.176948)",
        "(0.202878, 1.390997, 0.181157)",
        "(0.204216, 1.393288, 0.185817)",
        "(0.205461, 1.395194, 0.190545)",
        "(0.205947, 1.395820, 0.192963)",
        "(0.206940, 1.396757, 0.197928)",
        "(0.207939, 1.396956, 0.203135)",
        "(0.208836, 1.396616, 0.208612)",
        "(0.209491, 1.395943, 0.214204)",
        "(0.209764, 1.395536, 0.216918)",
        "(0.210378, 1.394571, 0.222305)",
        "(0.210873, 1.392883, 0.227849)",
        "(0.211494, 1.390795, 0.233709)",
        "(0.212068, 1.388217, 0.239443)",
        "(0.212375, 1.386764, 0.242214)",
        "(0.213089, 1.383407, 0.247651)",
        "(0.213923, 1.379582, 0.253091)",
        "(0.214797, 1.375452, 0.258420)",
        "(0.215559, 1.370920, 0.263177)",
        "(0.215897, 1.368513, 0.265354)",
        "(0.216598, 1.363174, 0.269736)",
        "(0.217119, 1.357630, 0.273530)",
        "(0.217413, 1.352001, 0.276647)",
        "(0.217234, 1.346227, 0.279068)",
        "(0.217012, 1.343229, 0.280192)",
        "(0.216277, 1.337148, 0.282055)",
        "(0.215410, 1.331173, 0.283154)",
        "(0.214269, 1.325417, 0.283384)",
        "(0.212782, 1.319414, 0.283101)",
        "(0.211901, 1.316299, 0.282779)",
        "(0.210155, 1.310476, 0.281456)",
        "(0.208667, 1.305436, 0.279469)",
        "(0.207138, 1.300354, 0.277101)",
        "(0.205259, 1.294860, 0.274034)",
        "(0.204277, 1.292191, 0.272253)",
        "(0.202408, 1.287352, 0.268416)",
        "(0.200749, 1.283219, 0.264091)",
        "(0.199063, 1.279218, 0.259423)",
        "(0.197144, 1.275256, 0.254489)",
        "(0.196174, 1.273613, 0.251839)",
        "(0.194313, 1.270793, 0.246366)",
        "(0.192523, 1.268413, 0.240585)",
        "(0.191062, 1.266553, 0.235120)",
        "(0.189568, 1.265458, 0.229422)",
        "(0.188901, 1.265468, 0.226455)",
        "(0.187568, 1.265704, 0.220427)",
        "(0.186603, 1.266309, 0.214668)",
        "(0.185765, 1.267626, 0.209004)",
        "(0.184858, 1.269836, 0.202962)",
        "(0.184550, 1.271169, 0.200024)",
        "(0.184119, 1.273864, 0.194487)",
        "(0.183724, 1.276824, 0.189356)",
        "(0.183368, 1.280421, 0.184246)",
        "(0.183232, 1.284417, 0.179655)",
        "(0.183194, 1.286476, 0.177606)",
        "(0.183169, 1.290739, 0.173712)",
        "(0.183356, 1.295524, 0.170471)",
        "(0.183638, 1.300723, 0.167622)",
        "(0.184044, 1.306061, 0.165367)",
        "(0.184275, 1.308781, 0.164473)",
        "(0.184855, 1.314416, 0.163071)",
        "(0.185668, 1.320325, 0.162325)",
        "(0.186538, 1.326288, 0.162014)",
        "(0.187482, 1.332189, 0.162307)",
        "(0.187977, 1.335148, 0.162592)",
        "(0.189025, 1.340949, 0.163586)",
        "(0.190321, 1.346818, 0.165253)",
        "(0.191813, 1.352592, 0.167375)",
        "(0.193425, 1.358181, 0.170031)",
        "(0.194240, 1.360797, 0.171583)",
        "(0.195860, 1.365734, 0.174955)",
        "(0.197683, 1.370408, 0.178950)",
        "(0.199510, 1.374826, 0.183359)",
        "(0.201257, 1.378941, 0.187807)",
        "(0.202146, 1.380831, 0.190149)",
        "(0.203908, 1.384161, 0.195156)",
        "(0.205717, 1.387099, 0.200644)",
        "(0.207215, 1.389477, 0.206253)",
        "(0.208564, 1.391568, 0.211600)",
        "(0.209228, 1.392452, 0.214338)",
        "(0.210444, 1.393740, 0.220085)",
        "(0.211576, 1.394320, 0.226206)",
        "(0.212793, 1.394470, 0.232579)",
        "(0.213260, 1.394394, 0.235590)",
        "(0.214100, 1.394161, 0.241734)",
        "(0.214797, 1.393428, 0.248191)",
        "(0.215320, 1.392137, 0.254544)",
        "(0.215836, 1.390464, 0.260846)",
        "(0.216266, 1.388004, 0.267559)",
        "(0.216528, 1.386864, 0.270899)",
        "(0.217089, 1.384404, 0.277403)",
        "(0.217235, 1.381585, 0.283284)",
        "(0.217102, 1.378106, 0.289100)",
        "(0.217128, 1.374159, 0.295009)",
        "(0.217098, 1.372048, 0.297762)",
        "(0.216960, 1.367915, 0.302541)",
        "(0.216503, 1.363047, 0.306510)",
        "(0.215796, 1.357443, 0.310000)",
        "(0.214953, 1.351930, 0.312643)",
        "(0.214429, 1.349271, 0.313632)",
        "(0.213097, 1.343948, 0.314766)",
        "(0.211208, 1.337929, 0.314978)",
        "(0.208857, 1.331561, 0.314377)",
        "(0.206532, 1.325748, 0.312818)",
        "(0.205470, 1.323034, 0.311750)",
        "(0.203324, 1.317484, 0.309465)",
        "(0.200872, 1.311691, 0.306415)",
        "(0.197608, 1.305660, 0.302109)",
        "(0.194533, 1.300035, 0.297324)",
        "(0.193244, 1.297390, 0.294967)",
        "(0.190820, 1.292084, 0.290161)",
        "(0.187762, 1.286586, 0.284502)",
        "(0.184854, 1.282072, 0.277915)",
        "(0.182619, 1.277906, 0.271712)",
        "(0.181582, 1.275896, 0.268629)",
        "(0.179460, 1.272253, 0.262108)",
        "(0.177199, 1.269236, 0.255024)",
        "(0.175325, 1.267035, 0.247908)",
        "(0.173706, 1.265228, 0.241302)",
        "(0.172904, 1.264614, 0.237965)",
        "(0.171240, 1.264091, 0.230914)",
        "(0.169653, 1.264078, 0.223416)",
        "(0.168555, 1.264308, 0.216876)",
        "(0.167540, 1.265110, 0.210589)",
        "(0.166878, 1.265800, 0.207166)",
        "(0.165662, 1.267605, 0.200320)",
        "(0.164897, 1.269683, 0.194056)",
        "(0.164349, 1.272312, 0.188239)",
        "(0.163719, 1.275597, 0.182393)",
        "(0.163465, 1.277467, 0.179540)",
        "(0.163020, 1.281246, 0.174343)",
        "(0.162787, 1.285679, 0.169720)",
        "(0.162570, 1.290527, 0.165353)",
        "(0.162542, 1.295732, 0.161602)",
        "(0.162674, 1.298618, 0.160032)",
        "(0.162940, 1.304514, 0.157283)",
        "(0.163386, 1.310942, 0.155321)",
        "(0.163838, 1.317613, 0.154057)",
        "(0.164454, 1.324705, 0.153510)",
        "(0.164808, 1.328328, 0.153553)",
        "(0.165647, 1.335850, 0.153953)",
        "(0.166716, 1.343621, 0.154965)",
        "(0.167947, 1.351319, 0.156809)",
        "(0.169392, 1.358956, 0.159115)",
        "(0.170210, 1.362770, 0.160471)",
        "(0.171824, 1.370074, 0.163506)",
        "(0.173528, 1.377201, 0.166956)",
        "(0.175584, 1.384280, 0.171039)",
        "(0.176647, 1.387652, 0.173310)",
        "(0.178712, 1.394077, 0.177968)",
        "(0.180700, 1.400087, 0.182981)",
        "(0.182464, 1.405733, 0.188142)",
        "(0.184063, 1.410795, 0.193501)",
        "(0.185802, 1.415535, 0.199184)",
        "(0.186581, 1.417680, 0.202095)",
        "(0.187883, 1.421551, 0.207899)",
        "(0.189148, 1.424918, 0.213920)",
        "(0.190286, 1.427573, 0.220311)",
        "(0.191268, 1.429748, 0.226779)",
        "(0.191730, 1.430711, 0.230019)",
        "(0.192452, 1.432039, 0.236556)",
        "(0.192886, 1.432463, 0.242991)",
        "(0.193403, 1.432077, 0.249910)",
        "(0.194020, 1.431311, 0.256846)",
        "(0.194229, 1.430637, 0.260227)",
        "(0.194468, 1.428685, 0.266853)",
        "(0.194745, 1.425856, 0.273502)",
        "(0.195185, 1.423146, 0.279918)",
        "(0.195365, 1.420047, 0.285759)",
        "(0.195276, 1.418183, 0.288311)",
        "(0.195261, 1.413805, 0.293511)",
        "(0.195597, 1.408490, 0.298790)",
        "(0.196018, 1.402560, 0.303646)",
        "(0.196205, 1.396206, 0.307726)",
        "(0.196214, 1.392837, 0.309387)",
        "(0.196170, 1.385439, 0.312537)",
        "(0.195824, 1.377263, 0.314961)",
        "(0.195545, 1.368711, 0.317083)",
        "(0.195211, 1.360197, 0.318359)",
        "(0.194881, 1.355886, 0.318914)",
        "(0.194006, 1.347189, 0.318970)",
        "(0.193024, 1.338210, 0.318641)",
        "(0.192138, 1.329571, 0.317817)",
        "(0.191233, 1.321213, 0.316498)",
        "(0.190802, 1.317374, 0.315440)",
        "(0.189864, 1.309885, 0.313028)",
        "(0.188816, 1.302535, 0.310105)",
        "(0.187498, 1.295495, 0.306564)",
        "(0.185955, 1.289235, 0.302162)",
        "(0.185179, 1.286167, 0.299868)",
        "(0.183556, 1.280390, 0.294818)",
        "(0.181987, 1.275508, 0.288986)",
        "(0.180624, 1.271470, 0.283131)",
        "(0.179092, 1.268230, 0.276757)",
        "(0.178325, 1.266923, 0.273235)",
        "(0.176960, 1.264731, 0.266244)",
        "(0.175906, 1.263558, 0.259306)",
        "(0.174807, 1.263085, 0.252155)",
        "(0.173699, 1.263296, 0.244430)",
        "(0.173098, 1.263504, 0.240452)",
        "(0.172210, 1.264231, 0.232927)",
        "(0.171554, 1.265447, 0.225648)",
        "(0.170770, 1.267406, 0.218011)",
        "(0.170471, 1.270202, 0.210509)",
        "(0.170369, 1.271618, 0.206934)",
        "(0.169905, 1.274201, 0.200209)",
        "(0.169439, 1.277324, 0.193276)",
        "(0.169098, 1.281115, 0.186685)",
        "(0.168852, 1.285163, 0.180981)",
        "(0.168722, 1.287365, 0.178203)",
        "(0.168523, 1.292094, 0.173084)",
        "(0.168581, 1.297297, 0.168840)",
        "(0.168700, 1.300083, 0.167032)",
        "(0.168786, 1.305666, 0.163726)",
        "(0.169009, 1.311596, 0.161039)",
        "(0.169439, 1.317804, 0.159188)"
    ],
    "leftHandPositions": [
        "(0.477060, 1.184415, -0.045471)",
        "(0.477060, 1.184415, -0.045471)",
        "(0.477185, 1.184526, -0.045527)",
        "(0.477290, 1.184449, -0.045487)",
        "(0.477345, 1.184359, -0.045469)",
        "(0.477467, 1.184352, -0.045449)",
        "(0.477596, 1.184387, -0.045435)",
        "(0.477768, 1.184405, -0.045352)",
        "(0.477927, 1.184402, -0.045271)",
        "(0.477989, 1.184368, -0.045260)",
        "(0.478147, 1.184328, -0.045203)",
        "(0.478282, 1.184320, -0.045102)",
        "(0.478348, 1.184364, -0.044981)",
        "(0.478345, 1.184436, -0.044867)",
        "(0.478311, 1.184536, -0.044767)",
        "(0.478274, 1.184586, -0.044697)",
        "(0.478129, 1.184719, -0.044504)",
        "(0.477960, 1.184861, -0.044316)",
        "(0.477779, 1.184951, -0.044188)",
        "(0.477662, 1.184918, -0.044136)",
        "(0.477355, 1.184794, -0.044059)",
        "(0.476852, 1.184410, -0.043912)",
        "(0.476315, 1.183663, -0.043790)",
        "(0.475319, 1.182427, -0.043458)",
        "(0.474515, 1.180940, -0.043509)",
        "(0.474026, 1.179625, -0.043518)",
        "(0.472488, 1.175780, -0.043737)",
        "(0.470457, 1.169972, -0.044694)",
        "(0.467840, 1.162711, -0.047145)",
        "(0.466566, 1.160170, -0.048335)",
        "(0.464133, 1.156374, -0.050148)",
        "(0.461115, 1.151718, -0.051416)",
        "(0.459477, 1.148234, -0.052081)",
        "(0.455637, 1.139145, -0.054549)",
        "(0.454759, 1.136450, -0.055893)",
        "(0.453322, 1.131844, -0.058711)",
        "(0.452627, 1.128710, -0.061478)",
        "(0.452281, 1.126011, -0.063588)",
        "(0.452243, 1.122068, -0.065882)",
        "(0.452341, 1.121117, -0.066963)",
        "(0.452794, 1.120769, -0.067825)",
        "(0.453227, 1.118731, -0.068602)",
        "(0.453906, 1.116348, -0.070419)",
        "(0.454572, 1.113828, -0.071724)",
        "(0.454949, 1.112509, -0.072375)",
        "(0.455739, 1.109843, -0.073950)",
        "(0.456474, 1.107795, -0.074979)",
        "(0.457300, 1.106616, -0.075682)",
        "(0.458196, 1.106103, -0.076323)",
        "(0.458608, 1.105956, -0.076603)",
        "(0.459266, 1.105193, -0.077566)",
        "(0.459383, 1.104022, -0.078950)",
        "(0.458933, 1.104210, -0.079845)",
        "(0.458088, 1.105636, -0.080522)",
        "(0.457315, 1.106503, -0.080893)",
        "(0.455504, 1.107925, -0.081995)",
        "(0.452992, 1.109340, -0.083673)",
        "(0.450010, 1.111608, -0.085840)",
        "(0.446674, 1.114376, -0.088388)",
        "(0.444924, 1.115762, -0.089742)",
        "(0.440886, 1.118610, -0.092698)",
        "(0.436567, 1.121390, -0.095343)",
        "(0.431887, 1.123857, -0.097831)",
        "(0.427370, 1.126722, -0.100205)",
        "(0.425241, 1.128265, -0.101473)",
        "(0.421156, 1.131215, -0.104022)",
        "(0.417540, 1.134415, -0.106111)",
        "(0.414108, 1.137667, -0.107731)",
        "(0.411255, 1.141137, -0.109099)",
        "(0.409854, 1.142818, -0.109948)",
        "(0.407265, 1.146117, -0.111533)",
        "(0.404767, 1.149729, -0.112655)",
        "(0.402289, 1.153686, -0.113531)",
        "(0.399864, 1.158391, -0.114169)",
        "(0.398563, 1.160924, -0.114349)",
        "(0.395604, 1.165793, -0.114821)",
        "(0.392357, 1.170470, -0.115382)",
        "(0.389143, 1.175323, -0.115832)",
        "(0.385292, 1.179480, -0.116423)",
        "(0.382793, 1.180871, -0.117243)",
        "(0.377348, 1.184504, -0.118799)",
        "(0.372164, 1.189071, -0.119531)",
        "(0.366734, 1.194367, -0.119744)",
        "(0.361405, 1.199849, -0.120627)",
        "(0.358718, 1.202474, -0.121429)",
        "(0.353393, 1.207708, -0.122862)",
        "(0.348362, 1.213396, -0.123742)",
        "(0.343797, 1.219537, -0.125114)",
        "(0.339387, 1.225512, -0.126964)",
        "(0.337354, 1.228669, -0.127446)",
        "(0.333840, 1.235379, -0.128414)",
        "(0.330753, 1.242179, -0.129864)",
        "(0.328106, 1.249469, -0.130994)",
        "(0.325780, 1.256914, -0.132298)",
        "(0.324500, 1.260344, -0.133062)",
        "(0.321820, 1.267005, -0.134633)",
        "(0.319474, 1.273983, -0.135660)",
        "(0.317726, 1.281065, -0.136590)",
        "(0.316481, 1.288058, -0.137425)",
        "(0.316029, 1.291420, -0.137738)",
        "(0.315160, 1.297677, -0.138526)",
        "(0.314206, 1.303068, -0.139407)",
        "(0.313660, 1.305185, -0.139975)",
        "(0.311947, 1.311204, -0.140971)",
        "(0.310916, 1.312563, -0.141049)",
        "(0.308525, 1.314802, -0.141446)",
        "(0.306098, 1.316585, -0.142689)",
        "(0.304103, 1.318550, -0.143715)",
        "(0.302436, 1.320573, -0.144450)",
        "(0.301674, 1.321587, -0.145083)",
        "(0.300243, 1.323915, -0.146319)",
        "(0.298918, 1.326665, -0.147224)",
        "(0.297428, 1.329762, -0.147869)",
        "(0.295934, 1.333221, -0.148327)",
        "(0.295327, 1.335142, -0.148687)",
        "(0.294331, 1.339215, -0.149441)",
        "(0.293499, 1.343458, -0.149881)",
        "(0.292813, 1.347645, -0.150066)",
        "(0.291987, 1.351470, -0.150293)",
        "(0.291512, 1.353193, -0.150394)",
        "(0.290503, 1.356287, -0.150204)",
        "(0.289538, 1.358772, -0.149825)",
        "(0.288687, 1.360653, -0.149542)",
        "(0.287924, 1.362003, -0.149390)",
        "(0.287627, 1.362478, -0.149308)",
        "(0.287055, 1.363152, -0.149076)",
        "(0.286186, 1.363253, -0.148765)",
        "(0.285195, 1.362888, -0.148446)",
        "(0.284795, 1.362552, -0.148177)",
        "(0.284265, 1.362122, -0.147635)",
        "(0.284214, 1.361667, -0.147154)",
        "(0.284380, 1.361187, -0.146723)",
        "(0.284328, 1.360425, -0.146430)",
        "(0.284226, 1.359617, -0.146260)",
        "(0.284304, 1.359330, -0.145998)",
        "(0.284625, 1.358578, -0.145393)",
        "(0.285000, 1.358040, -0.145290)",
        "(0.285301, 1.357461, -0.145348)",
        "(0.285640, 1.356937, -0.145210)",
        "(0.285818, 1.356735, -0.145039)",
        "(0.285915, 1.356490, -0.144810)",
        "(0.286125, 1.356120, -0.144618)",
        "(0.286397, 1.355620, -0.144477)",
        "(0.286624, 1.355180, -0.144312)",
        "(0.286662, 1.355034, -0.144271)",
        "(0.286886, 1.354690, -0.143844)",
        "(0.286974, 1.354492, -0.143871)",
        "(0.287065, 1.354226, -0.144058)",
        "(0.287089, 1.353900, -0.144078)",
        "(0.287098, 1.353801, -0.144018)",
        "(0.287056, 1.353466, -0.144226)",
        "(0.287027, 1.353081, -0.144194)",
        "(0.286919, 1.352360, -0.144366)",
        "(0.287029, 1.351685, -0.144766)",
        "(0.287083, 1.351242, -0.145039)",
        "(0.286897, 1.349830, -0.145667)",
        "(0.286425, 1.347643, -0.145850)",
        "(0.285859, 1.344755, -0.145438)",
        "(0.285343, 1.341074, -0.145503)",
        "(0.285127, 1.338991, -0.145528)",
        "(0.284603, 1.333820, -0.145314)",
        "(0.283982, 1.327819, -0.145309)",
        "(0.283258, 1.321312, -0.145845)",
        "(0.282726, 1.314818, -0.146035)",
        "(0.282413, 1.311562, -0.145978)",
        "(0.281654, 1.305112, -0.146142)",
        "(0.280646, 1.298460, -0.146583)",
        "(0.280159, 1.292680, -0.146689)",
        "(0.279758, 1.287558, -0.146767)",
        "(0.279092, 1.284736, -0.146793)",
        "(0.277922, 1.279834, -0.146898)",
        "(0.277689, 1.277096, -0.146887)",
        "(0.278161, 1.276311, -0.146913)",
        "(0.278397, 1.276397, -0.147159)",
        "(0.278564, 1.276957, -0.147271)",
        "(0.278862, 1.278659, -0.147387)",
        "(0.279081, 1.281195, -0.147425)",
        "(0.279213, 1.284273, -0.147345)",
        "(0.279138, 1.287530, -0.147204)",
        "(0.278973, 1.289062, -0.147236)",
        "(0.278662, 1.292111, -0.147240)",
        "(0.278630, 1.295287, -0.146814)",
        "(0.278577, 1.297911, -0.146072)",
        "(0.278390, 1.299604, -0.145254)",
        "(0.278316, 1.300027, -0.144828)",
        "(0.278015, 1.300216, -0.144012)",
        "(0.277397, 1.299354, -0.143547)",
        "(0.276750, 1.298088, -0.143142)",
        "(0.276568, 1.296865, -0.142781)",
        "(0.276571, 1.296251, -0.142412)",
        "(0.276492, 1.294885, -0.141768)",
        "(0.276395, 1.293301, -0.141336)",
        "(0.276555, 1.291969, -0.140975)",
        "(0.276687, 1.290868, -0.140657)",
        "(0.276715, 1.290391, -0.140475)",
        "(0.276822, 1.289828, -0.140217)",
        "(0.276943, 1.289627, -0.140175)",
        "(0.277000, 1.289957, -0.140125)",
        "(0.276960, 1.290207, -0.140145)",
        "(0.276900, 1.290409, -0.140158)",
        "(0.276745, 1.290961, -0.140116)",
        "(0.276634, 1.291763, -0.140156)",
        "(0.276428, 1.292827, -0.140172)",
        "(0.276361, 1.293372, -0.140174)",
        "(0.276309, 1.293601, -0.140197)",
        "(0.276243, 1.294030, -0.140305)",
        "(0.276218, 1.294347, -0.140357)",
        "(0.276222, 1.294667, -0.140302)",
        "(0.276249, 1.294761, -0.140288)",
        "(0.276279, 1.294837, -0.140290)",
        "(0.276322, 1.294868, -0.140257)",
        "(0.276403, 1.294746, -0.140155)",
        "(0.276476, 1.294535, -0.140010)",
        "(0.276601, 1.294198, -0.139827)",
        "(0.276663, 1.294033, -0.139704)",
        "(0.276729, 1.293715, -0.139455)",
        "(0.276950, 1.293304, -0.139162)",
        "(0.277245, 1.293141, -0.139137)",
        "(0.277278, 1.292901, -0.138732)",
        "(0.277269, 1.292802, -0.138513)",
        "(0.277363, 1.292642, -0.138133)",
        "(0.277406, 1.292479, -0.138153)",
        "(0.277464, 1.292545, -0.138029)",
        "(0.277459, 1.292634, -0.137813)",
        "(0.277431, 1.292634, -0.137794)",
        "(0.277351, 1.292678, -0.137690)",
        "(0.277281, 1.292840, -0.137477)",
        "(0.277237, 1.293024, -0.137357)",
        "(0.277221, 1.293339, -0.137216)",
        "(0.277212, 1.293504, -0.137152)",
        "(0.277190, 1.293883, -0.137014)",
        "(0.277149, 1.294334, -0.136892)",
        "(0.277105, 1.294854, -0.136755)",
        "(0.277069, 1.295212, -0.136666)",
        "(0.277030, 1.295957, -0.136436)",
        "(0.276944, 1.297023, -0.136119)",
        "(0.276849, 1.298420, -0.135930)",
        "(0.276687, 1.299822, -0.135781)",
        "(0.276499, 1.301412, -0.135344)",
        "(0.276428, 1.302269, -0.135170)",
        "(0.276281, 1.304065, -0.134991)",
        "(0.276184, 1.306123, -0.134778)",
        "(0.276036, 1.308351, -0.134471)",
        "(0.276015, 1.309527, -0.134461)",
        "(0.275957, 1.312055, -0.134427)",
        "(0.275834, 1.314700, -0.134306)",
        "(0.275600, 1.317485, -0.134358)",
        "(0.275369, 1.320483, -0.134473)",
        "(0.275283, 1.322104, -0.134478)",
        "(0.275096, 1.325315, -0.134495)",
        "(0.274839, 1.328502, -0.134585)",
        "(0.274316, 1.331373, -0.134731)",
        "(0.273902, 1.334139, -0.134961)",
        "(0.273718, 1.335513, -0.135018)",
        "(0.273552, 1.338208, -0.135188)",
        "(0.273535, 1.340654, -0.135719)",
        "(0.273668, 1.342866, -0.136175)",
        "(0.273873, 1.343856, -0.136265)",
        "(0.273920, 1.345458, -0.136774)",
        "(0.273645, 1.346423, -0.137657)",
        "(0.273222, 1.347219, -0.138703)",
        "(0.272756, 1.348035, -0.139925)",
        "(0.272193, 1.348786, -0.141049)",
        "(0.271831, 1.349095, -0.141521)",
        "(0.271123, 1.349642, -0.142667)",
        "(0.270432, 1.349923, -0.144237)",
        "(0.269728, 1.350097, -0.145887)",
        "(0.268920, 1.350143, -0.147541)",
        "(0.268532, 1.350156, -0.148404)",
        "(0.267889, 1.350268, -0.150089)",
        "(0.267270, 1.350350, -0.151887)",
        "(0.266648, 1.350349, -0.153857)",
        "(0.266146, 1.350364, -0.156075)",
        "(0.265900, 1.350418, -0.157196)",
        "(0.265468, 1.350655, -0.159390)",
        "(0.264997, 1.350692, -0.161803)",
        "(0.264375, 1.350475, -0.164057)",
        "(0.263857, 1.349991, -0.166689)",
        "(0.263680, 1.349760, -0.168126)",
        "(0.263788, 1.349681, -0.170874)",
        "(0.263713, 1.349705, -0.172909)",
        "(0.263444, 1.349194, -0.174979)",
        "(0.263160, 1.348667, -0.176832)",
        "(0.263054, 1.348391, -0.177603)",
        "(0.263010, 1.347876, -0.179015)",
        "(0.263266, 1.347228, -0.180486)",
        "(0.263794, 1.346751, -0.181666)",
        "(0.264201, 1.345985, -0.182912)",
        "(0.264324, 1.345594, -0.183430)",
        "(0.264405, 1.344730, -0.184195)",
        "(0.264384, 1.343763, -0.184660)",
        "(0.264583, 1.342607, -0.185162)",
        "(0.265017, 1.341204, -0.185593)",
        "(0.265364, 1.340371, -0.185895)",
        "(0.266295, 1.338357, -0.186970)",
        "(0.266776, 1.336794, -0.187330)",
        "(0.266915, 1.335369, -0.188122)",
        "(0.267013, 1.332129, -0.188807)",
        "(0.266965, 1.331089, -0.188816)",
        "(0.267100, 1.328794, -0.189266)",
        "(0.267191, 1.326042, -0.190347)",
        "(0.267239, 1.324054, -0.190620)",
        "(0.267401, 1.322144, -0.190860)",
        "(0.267394, 1.321105, -0.191009)",
        "(0.267447, 1.319118, -0.191294)",
        "(0.267754, 1.317087, -0.191583)",
        "(0.268437, 1.314947, -0.192113)",
        "(0.269116, 1.313083, -0.192620)",
        "(0.269345, 1.312008, -0.192777)",
        "(0.269937, 1.309791, -0.193232)",
        "(0.270384, 1.307825, -0.192955)",
        "(0.270694, 1.305442, -0.192628)",
        "(0.271128, 1.302881, -0.192241)",
        "(0.271387, 1.301508, -0.192078)",
        "(0.271851, 1.298743, -0.191203)",
        "(0.272509, 1.295766, -0.190335)",
        "(0.273254, 1.292780, -0.189273)",
        "(0.273780, 1.289664, -0.188319)",
        "(0.273933, 1.288116, -0.187679)",
        "(0.274190, 1.284928, -0.186446)",
        "(0.274425, 1.281547, -0.185057)",
        "(0.274653, 1.277932, -0.183554)",
        "(0.274909, 1.274331, -0.182088)",
        "(0.275135, 1.272600, -0.181412)",
        "(0.275560, 1.269067, -0.180121)",
        "(0.275969, 1.265025, -0.179234)",
        "(0.276246, 1.260917, -0.178062)",
        "(0.276597, 1.257125, -0.176429)",
        "(0.276834, 1.255282, -0.175713)",
        "(0.277182, 1.251319, -0.174358)",
        "(0.277365, 1.247165, -0.172726)",
        "(0.277168, 1.242665, -0.170726)",
        "(0.277220, 1.238328, -0.168853)",
        "(0.277304, 1.234290, -0.166542)",
        "(0.277411, 1.232548, -0.165014)",
        "(0.277800, 1.229131, -0.161611)",
        "(0.278602, 1.225960, -0.158601)",
        "(0.279485, 1.223487, -0.154796)",
        "(0.279872, 1.222511, -0.152560)",
        "(0.280598, 1.221027, -0.148056)",
        "(0.281321, 1.220602, -0.143312)",
        "(0.281992, 1.221672, -0.138435)",
        "(0.282398, 1.223392, -0.133795)",
        "(0.282521, 1.224317, -0.131696)",
        "(0.282436, 1.226686, -0.127545)",
        "(0.281936, 1.229613, -0.123295)",
        "(0.281322, 1.233314, -0.119179)",
        "(0.280660, 1.237907, -0.115298)",
        "(0.280272, 1.240190, -0.113447)",
        "(0.279530, 1.245055, -0.110210)",
        "(0.278753, 1.250098, -0.107816)",
        "(0.277815, 1.255621, -0.105582)",
        "(0.276805, 1.261328, -0.103442)",
        "(0.276317, 1.264161, -0.102560)",
        "(0.275347, 1.269845, -0.100913)",
        "(0.274158, 1.275341, -0.099771)",
        "(0.273177, 1.281029, -0.099228)",
        "(0.272173, 1.286862, -0.098792)",
        "(0.271637, 1.289756, -0.098562)",
        "(0.270523, 1.295426, -0.098363)",
        "(0.269566, 1.301090, -0.098642)",
        "(0.268942, 1.307078, -0.099433)",
        "(0.268233, 1.313110, -0.100101)",
        "(0.267698, 1.315974, -0.100349)",
        "(0.266543, 1.321565, -0.100742)",
        "(0.265562, 1.327116, -0.101918)",
        "(0.264790, 1.332901, -0.103466)",
        "(0.264052, 1.338784, -0.104633)",
        "(0.263717, 1.341716, -0.105233)",
        "(0.263221, 1.347375, -0.106914)",
        "(0.262977, 1.353058, -0.108647)",
        "(0.263251, 1.358711, -0.111074)",
        "(0.263476, 1.364157, -0.113549)",
        "(0.263479, 1.366637, -0.114703)",
        "(0.263391, 1.371138, -0.117304)",
        "(0.263296, 1.375217, -0.120396)",
        "(0.263241, 1.378844, -0.123915)",
        "(0.263250, 1.382113, -0.127826)",
        "(0.263313, 1.383667, -0.129769)",
        "(0.263455, 1.386633, -0.133449)",
        "(0.263517, 1.389117, -0.137565)",
        "(0.263554, 1.391237, -0.141796)",
        "(0.263354, 1.392756, -0.146163)",
        "(0.263248, 1.393330, -0.148550)",
        "(0.263236, 1.394137, -0.153669)",
        "(0.263370, 1.394631, -0.158684)",
        "(0.263550, 1.394808, -0.163648)",
        "(0.264097, 1.394862, -0.168750)",
        "(0.264357, 1.394756, -0.171225)",
        "(0.264778, 1.394061, -0.176151)",
        "(0.264920, 1.392818, -0.180977)",
        "(0.265026, 1.391009, -0.185893)",
        "(0.265271, 1.389277, -0.190295)",
        "(0.265433, 1.388377, -0.192427)",
        "(0.265902, 1.386525, -0.196596)",
        "(0.266270, 1.384129, -0.200686)",
        "(0.266320, 1.381125, -0.204373)",
        "(0.266262, 1.377862, -0.207681)",
        "(0.266222, 1.376120, -0.209290)",
        "(0.266219, 1.372376, -0.212339)",
        "(0.266318, 1.368247, -0.214906)",
        "(0.266118, 1.363248, -0.217129)",
        "(0.265904, 1.357660, -0.219311)",
        "(0.265805, 1.354855, -0.220206)",
        "(0.265732, 1.349156, -0.221614)",
        "(0.265337, 1.342585, -0.222461)",
        "(0.264837, 1.335200, -0.222647)",
        "(0.264785, 1.328021, -0.223132)",
        "(0.264863, 1.324343, -0.223334)",
        "(0.264808, 1.316622, -0.223003)",
        "(0.263985, 1.308910, -0.221580)",
        "(0.263311, 1.300807, -0.220306)",
        "(0.263168, 1.292954, -0.218787)",
        "(0.263074, 1.289155, -0.217563)",
        "(0.262582, 1.281397, -0.214755)",
        "(0.262128, 1.273317, -0.212242)",
        "(0.261664, 1.265615, -0.208880)",
        "(0.261218, 1.258867, -0.204367)",
        "(0.261241, 1.255801, -0.202438)",
        "(0.261626, 1.250666, -0.198842)",
        "(0.261842, 1.246546, -0.194365)",
        "(0.261777, 1.243323, -0.188861)",
        "(0.261979, 1.240795, -0.184170)",
        "(0.262120, 1.239851, -0.181873)",
        "(0.262308, 1.238854, -0.176768)",
        "(0.262238, 1.238514, -0.170932)",
        "(0.262476, 1.238739, -0.166293)",
        "(0.262595, 1.239842, -0.161030)",
        "(0.262540, 1.240538, -0.158037)",
        "(0.262602, 1.242277, -0.152505)",
        "(0.262613, 1.244334, -0.147235)",
        "(0.262693, 1.246802, -0.141644)",
        "(0.263031, 1.249642, -0.135861)",
        "(0.263266, 1.250945, -0.133402)",
        "(0.263607, 1.253582, -0.128900)",
        "(0.263772, 1.256687, -0.123901)",
        "(0.263740, 1.259702, -0.119076)",
        "(0.263748, 1.262703, -0.114915)",
        "(0.263724, 1.264280, -0.112849)",
        "(0.263592, 1.267543, -0.108829)",
        "(0.263371, 1.270821, -0.105717)",
        "(0.262816, 1.274197, -0.103244)",
        "(0.261907, 1.277620, -0.100493)",
        "(0.261396, 1.279234, -0.099115)",
        "(0.260429, 1.282439, -0.096882)",
        "(0.259427, 1.286005, -0.095417)",
        "(0.257936, 1.290020, -0.093799)",
        "(0.256271, 1.294326, -0.092326)",
        "(0.255468, 1.296673, -0.091633)",
        "(0.253899, 1.301620, -0.090497)",
        "(0.252327, 1.306710, -0.090001)",
        "(0.250878, 1.312311, -0.090070)",
        "(0.249492, 1.318525, -0.090354)",
        "(0.248821, 1.321808, -0.090467)",
        "(0.247488, 1.328569, -0.090873)",
        "(0.246262, 1.335503, -0.091905)",
        "(0.245099, 1.342443, -0.093307)",
        "(0.244333, 1.349681, -0.094801)",
        "(0.244051, 1.353375, -0.095594)",
        "(0.243627, 1.360660, -0.097648)",
        "(0.243416, 1.367731, -0.099890)",
        "(0.243253, 1.374257, -0.102288)",
        "(0.243199, 1.377401, -0.103484)",
        "(0.243314, 1.383317, -0.106042)",
        "(0.243692, 1.388921, -0.108680)",
        "(0.244366, 1.393962, -0.111770)",
        "(0.245076, 1.398261, -0.115156)",
        "(0.245676, 1.401870, -0.118485)",
        "(0.245840, 1.403319, -0.120120)",
        "(0.246002, 1.405818, -0.123324)",
        "(0.246296, 1.407757, -0.126709)",
        "(0.246682, 1.409050, -0.130313)",
        "(0.247099, 1.409735, -0.134125)",
        "(0.247326, 1.409770, -0.136159)",
        "(0.247742, 1.409452, -0.140334)",
        "(0.248075, 1.408405, -0.144686)",
        "(0.248328, 1.407060, -0.149193)",
        "(0.248604, 1.405360, -0.153930)",
        "(0.248835, 1.403422, -0.158669)",
        "(0.248922, 1.402289, -0.161099)",
        "(0.249118, 1.399616, -0.166300)",
        "(0.249331, 1.397009, -0.171527)",
        "(0.249345, 1.394250, -0.176590)",
        "(0.249429, 1.392819, -0.179178)",
        "(0.249544, 1.389851, -0.184153)",
        "(0.249474, 1.386766, -0.188949)",
        "(0.249199, 1.383398, -0.193612)",
        "(0.249015, 1.379899, -0.197891)",
        "(0.249037, 1.378154, -0.199818)",
        "(0.249088, 1.374343, -0.203675)",
        "(0.248964, 1.369801, -0.207463)",
        "(0.248859, 1.364920, -0.210788)",
        "(0.249272, 1.360160, -0.213520)",
        "(0.249615, 1.357751, -0.214807)",
        "(0.250304, 1.352430, -0.217269)",
        "(0.250829, 1.346413, -0.219153)",
        "(0.251419, 1.340249, -0.220602)",
        "(0.251995, 1.334046, -0.222143)",
        "(0.252160, 1.330867, -0.222759)",
        "(0.252241, 1.324482, -0.223358)",
        "(0.252007, 1.318079, -0.223424)",
        "(0.251938, 1.311949, -0.223449)",
        "(0.251660, 1.305816, -0.223004)",
        "(0.251316, 1.302676, -0.222352)",
        "(0.250317, 1.296370, -0.220219)",
        "(0.249765, 1.290093, -0.217932)",
        "(0.249490, 1.283868, -0.215335)",
        "(0.249197, 1.277698, -0.212135)",
        "(0.249113, 1.274689, -0.210546)",
        "(0.249340, 1.269251, -0.207179)",
        "(0.249300, 1.264064, -0.203019)",
        "(0.248963, 1.259205, -0.197916)",
        "(0.249133, 1.254941, -0.193586)",
        "(0.249294, 1.253152, -0.191358)",
        "(0.249402, 1.250173, -0.186158)",
        "(0.249122, 1.247850, -0.179939)",
        "(0.249374, 1.246239, -0.174832)",
        "(0.249527, 1.245426, -0.169679)",
        "(0.249515, 1.245247, -0.166732)",
        "(0.249228, 1.245489, -0.160153)",
        "(0.249219, 1.245977, -0.154615)",
        "(0.249296, 1.246918, -0.149503)",
        "(0.249203, 1.248321, -0.143435)",
        "(0.249143, 1.249099, -0.140297)",
        "(0.249379, 1.250923, -0.134852)",
        "(0.249789, 1.253047, -0.130179)",
        "(0.250154, 1.255644, -0.124818)",
        "(0.250653, 1.258710, -0.119313)",
        "(0.250969, 1.260269, -0.117061)",
        "(0.251563, 1.263587, -0.113145)",
        "(0.251895, 1.267149, -0.109036)",
        "(0.252136, 1.270954, -0.105159)",
        "(0.252348, 1.275004, -0.102080)",
        "(0.252369, 1.277093, -0.100684)",
        "(0.252308, 1.281637, -0.098000)",
        "(0.252053, 1.286449, -0.095661)",
        "(0.251591, 1.291368, -0.093661)",
        "(0.251037, 1.296583, -0.092117)",
        "(0.250715, 1.299296, -0.091436)",
        "(0.249957, 1.304856, -0.090318)",
        "(0.249035, 1.310569, -0.089503)",
        "(0.247887, 1.316122, -0.089116)",
        "(0.246749, 1.321782, -0.089058)",
        "(0.246203, 1.324675, -0.089178)",
        "(0.245146, 1.330616, -0.089893)",
        "(0.244020, 1.336738, -0.090407)",
        "(0.243055, 1.342980, -0.091146)",
        "(0.242086, 1.348950, -0.092372)",
        "(0.241660, 1.351892, -0.093066)",
        "(0.240979, 1.357694, -0.094549)",
        "(0.240475, 1.363217, -0.096322)",
        "(0.239934, 1.368534, -0.098164)",
        "(0.239577, 1.373631, -0.099963)",
        "(0.239499, 1.376032, -0.100988)",
        "(0.239230, 1.380399, -0.103346)",
        "(0.238915, 1.384405, -0.105760)",
        "(0.238763, 1.388123, -0.108131)",
        "(0.238742, 1.391428, -0.110740)",
        "(0.238775, 1.392958, -0.112133)",
        "(0.238968, 1.395726, -0.115189)",
        "(0.239218, 1.398259, -0.118321)",
        "(0.239406, 1.400136, -0.121423)",
        "(0.239634, 1.401811, -0.124653)",
        "(0.239741, 1.402585, -0.126311)",
        "(0.240011, 1.403851, -0.129873)",
        "(0.240298, 1.404930, -0.133638)",
        "(0.240597, 1.405632, -0.137665)",
        "(0.240901, 1.405874, -0.142029)",
        "(0.241009, 1.405843, -0.144200)",
        "(0.241313, 1.405601, -0.148741)",
        "(0.241794, 1.404951, -0.153706)",
        "(0.242227, 1.403708, -0.159216)",
        "(0.242295, 1.402174, -0.164642)",
        "(0.242264, 1.401370, -0.167375)",
        "(0.242205, 1.399715, -0.172865)",
        "(0.242092, 1.397848, -0.178454)",
        "(0.242007, 1.395710, -0.184025)",
        "(0.241597, 1.393025, -0.189548)",
        "(0.241345, 1.391622, -0.192202)",
        "(0.240830, 1.388662, -0.197103)",
        "(0.240539, 1.385336, -0.201773)",
        "(0.240555, 1.381460, -0.206381)",
        "(0.240473, 1.379244, -0.208562)",
        "(0.240394, 1.374942, -0.212683)",
        "(0.240251, 1.370649, -0.215941)",
        "(0.240078, 1.366075, -0.218637)",
        "(0.239950, 1.360876, -0.221101)",
        "(0.239915, 1.355479, -0.223141)",
        "(0.239857, 1.352742, -0.223750)",
        "(0.239644, 1.347158, -0.224211)",
        "(0.239910, 1.341201, -0.223832)",
        "(0.240540, 1.334696, -0.223787)",
        "(0.240918, 1.328603, -0.222585)",
        "(0.240856, 1.325436, -0.221663)",
        "(0.240700, 1.319044, -0.219467)",
        "(0.240698, 1.312658, -0.217359)",
        "(0.240545, 1.306530, -0.214747)",
        "(0.240082, 1.300691, -0.211049)",
        "(0.239944, 1.297902, -0.209108)",
        "(0.239869, 1.292002, -0.205844)",
        "(0.239695, 1.286266, -0.202075)",
        "(0.239234, 1.280607, -0.196949)",
        "(0.239064, 1.275023, -0.192071)",
        "(0.239227, 1.272289, -0.190216)",
        "(0.239505, 1.267284, -0.186444)",
        "(0.239023, 1.262662, -0.181109)",
        "(0.238719, 1.259173, -0.174883)",
        "(0.239150, 1.255973, -0.170017)",
        "(0.239465, 1.254609, -0.167676)",
        "(0.239787, 1.252636, -0.161660)",
        "(0.239997, 1.250773, -0.155070)",
        "(0.241094, 1.249834, -0.149787)",
        "(0.242145, 1.249513, -0.145045)",
        "(0.242466, 1.249704, -0.142122)",
        "(0.242959, 1.250304, -0.135778)",
        "(0.243620, 1.251229, -0.129998)",
        "(0.244635, 1.252942, -0.125406)",
        "(0.245493, 1.255341, -0.120251)",
        "(0.245853, 1.256680, -0.117413)",
        "(0.246789, 1.259843, -0.112050)",
        "(0.247847, 1.263288, -0.107733)",
        "(0.248917, 1.267331, -0.103563)",
        "(0.249998, 1.271938, -0.099343)",
        "(0.250494, 1.274338, -0.097341)",
        "(0.251304, 1.279156, -0.093777)",
        "(0.252102, 1.284500, -0.090591)",
        "(0.252885, 1.290368, -0.087718)",
        "(0.253459, 1.296385, -0.085140)",
        "(0.253695, 1.299415, -0.083945)",
        "(0.254125, 1.305752, -0.081949)",
        "(0.254444, 1.312392, -0.080254)",
        "(0.254736, 1.319250, -0.078891)",
        "(0.254902, 1.325973, -0.078087)",
        "(0.254950, 1.329346, -0.077716)",
        "(0.255072, 1.336166, -0.077078)",
        "(0.255068, 1.342680, -0.077060)",
        "(0.254953, 1.349068, -0.077769)",
        "(0.254823, 1.355610, -0.078177)",
        "(0.254732, 1.358843, -0.078454)",
        "(0.254442, 1.364967, -0.079122)",
        "(0.253881, 1.370502, -0.080100)",
        "(0.253325, 1.375823, -0.081456)",
        "(0.252916, 1.380950, -0.083314)",
        "(0.252673, 1.383439, -0.084252)",
        "(0.252080, 1.388110, -0.085953)",
        "(0.251507, 1.392351, -0.087771)",
        "(0.251048, 1.396217, -0.090224)",
        "(0.250722, 1.399697, -0.092855)",
        "(0.250560, 1.401359, -0.094064)",
        "(0.250375, 1.404283, -0.096543)",
        "(0.250305, 1.406550, -0.099436)",
        "(0.250449, 1.408315, -0.103016)",
        "(0.250809, 1.409672, -0.107358)",
        "(0.250932, 1.410354, -0.109488)",
        "(0.251244, 1.411594, -0.113770)",
        "(0.251370, 1.412520, -0.118174)",
        "(0.251336, 1.412781, -0.123118)",
        "(0.251306, 1.412636, -0.128238)",
        "(0.251338, 1.412379, -0.130958)",
        "(0.251586, 1.411493, -0.137014)",
        "(0.251716, 1.410177, -0.143446)",
        "(0.251595, 1.408470, -0.149731)",
        "(0.251463, 1.406356, -0.156415)",
        "(0.251403, 1.405302, -0.159850)",
        "(0.251378, 1.403380, -0.166716)",
        "(0.251634, 1.401715, -0.173601)",
        "(0.251715, 1.399808, -0.179935)",
        "(0.251420, 1.397442, -0.186078)",
        "(0.251034, 1.395884, -0.189260)",
        "(0.250510, 1.392719, -0.195620)",
        "(0.250419, 1.389572, -0.201465)",
        "(0.250418, 1.385999, -0.206964)",
        "(0.250518, 1.381729, -0.212612)",
        "(0.250483, 1.379472, -0.215240)",
        "(0.250331, 1.374760, -0.219745)",
        "(0.250264, 1.369631, -0.223317)",
        "(0.249838, 1.363141, -0.226495)",
        "(0.249815, 1.356552, -0.229386)",
        "(0.249745, 1.353071, -0.230597)",
        "(0.249232, 1.345531, -0.232187)",
        "(0.248653, 1.337603, -0.232947)",
        "(0.248609, 1.329932, -0.232937)",
        "(0.248062, 1.322140, -0.231868)",
        "(0.247585, 1.318003, -0.231091)",
        "(0.246701, 1.309623, -0.228866)",
        "(0.246142, 1.301612, -0.226220)",
        "(0.245253, 1.293957, -0.222612)",
        "(0.244610, 1.290278, -0.220235)",
        "(0.243459, 1.282917, -0.215921)",
        "(0.242772, 1.276463, -0.211599)",
        "(0.241979, 1.270935, -0.206267)",
        "(0.240877, 1.265753, -0.200631)",
        "(0.240284, 1.261423, -0.195812)",
        "(0.240031, 1.259779, -0.193270)",
        "(0.239201, 1.256639, -0.187554)",
        "(0.238143, 1.254104, -0.181028)",
        "(0.237875, 1.251843, -0.176393)",
        "(0.237569, 1.250540, -0.171474)",
        "(0.237227, 1.250036, -0.168645)",
        "(0.236406, 1.249122, -0.162623)",
        "(0.236022, 1.248563, -0.157471)",
        "(0.236062, 1.248859, -0.152864)",
        "(0.235867, 1.249549, -0.147632)",
        "(0.235809, 1.250104, -0.144936)",
        "(0.235900, 1.251436, -0.140452)",
        "(0.235918, 1.253755, -0.135818)",
        "(0.235973, 1.256697, -0.131064)",
        "(0.236064, 1.260045, -0.126728)",
        "(0.236060, 1.261811, -0.124691)",
        "(0.235965, 1.265890, -0.120717)",
        "(0.235840, 1.270682, -0.116676)",
        "(0.235673, 1.275615, -0.112860)",
        "(0.235538, 1.280530, -0.109749)",
        "(0.235529, 1.283130, -0.108537)",
        "(0.235460, 1.288782, -0.105951)",
        "(0.235380, 1.294341, -0.103707)",
        "(0.235247, 1.300119, -0.101989)",
        "(0.235094, 1.306099, -0.100996)",
        "(0.235049, 1.309306, -0.100643)",
        "(0.234778, 1.315772, -0.099892)",
        "(0.234281, 1.322011, -0.099432)",
        "(0.233692, 1.327986, -0.099614)",
        "(0.233151, 1.333933, -0.100355)",
        "(0.232930, 1.336951, -0.100839)",
        "(0.232509, 1.342934, -0.102052)",
        "(0.232026, 1.348690, -0.103502)",
        "(0.231659, 1.354244, -0.105181)",
        "(0.231180, 1.359382, -0.107189)",
        "(0.230894, 1.361786, -0.108256)",
        "(0.230406, 1.366446, -0.110557)",
        "(0.230146, 1.370903, -0.113170)",
        "(0.229891, 1.375166, -0.115799)",
        "(0.229760, 1.379255, -0.118473)",
        "(0.229703, 1.381139, -0.119900)",
        "(0.229633, 1.384706, -0.122973)",
        "(0.229559, 1.387877, -0.126156)",
        "(0.229467, 1.390849, -0.129329)",
        "(0.229330, 1.393422, -0.132466)",
        "(0.229213, 1.394568, -0.134023)",
        "(0.229075, 1.396465, -0.137617)",
        "(0.229078, 1.398132, -0.141247)",
        "(0.228900, 1.399230, -0.145046)",
        "(0.228633, 1.399965, -0.149145)",
        "(0.228532, 1.400282, -0.151334)",
        "(0.228346, 1.400830, -0.155838)",
        "(0.228062, 1.401158, -0.160222)",
        "(0.227547, 1.401057, -0.164508)",
        "(0.227047, 1.400417, -0.169288)",
        "(0.226863, 1.399913, -0.171767)",
        "(0.226483, 1.398474, -0.176832)",
        "(0.226271, 1.396841, -0.182078)",
        "(0.226165, 1.395128, -0.187220)",
        "(0.225983, 1.393057, -0.191877)",
        "(0.225803, 1.391688, -0.194133)",
        "(0.225335, 1.388476, -0.198852)",
        "(0.225131, 1.384604, -0.203806)",
        "(0.225037, 1.380287, -0.208579)",
        "(0.225019, 1.375587, -0.212803)",
        "(0.224980, 1.373024, -0.214817)",
        "(0.225003, 1.367225, -0.219148)",
        "(0.224865, 1.361615, -0.223030)",
        "(0.224566, 1.355851, -0.226022)",
        "(0.224207, 1.349843, -0.228325)",
        "(0.224020, 1.346668, -0.229229)",
        "(0.223791, 1.340068, -0.231030)",
        "(0.223555, 1.333459, -0.232355)",
        "(0.223309, 1.326992, -0.232821)",
        "(0.222921, 1.320733, -0.232131)",
        "(0.222650, 1.317548, -0.231541)",
        "(0.222298, 1.311168, -0.230553)",
        "(0.222271, 1.305317, -0.229200)",
        "(0.222221, 1.300027, -0.226778)",
        "(0.221746, 1.294747, -0.223599)",
        "(0.221518, 1.292161, -0.222013)",
        "(0.221191, 1.287152, -0.218902)",
        "(0.220709, 1.282158, -0.215327)",
        "(0.219953, 1.277459, -0.210874)",
        "(0.219455, 1.272818, -0.207234)",
        "(0.219233, 1.270648, -0.205438)",
        "(0.218595, 1.266498, -0.201417)",
        "(0.217659, 1.262754, -0.196201)",
        "(0.216889, 1.259069, -0.191188)",
        "(0.216794, 1.257378, -0.189054)",
        "(0.216607, 1.255714, -0.186623)",
        "(0.215804, 1.250795, -0.178350)",
        "(0.215700, 1.247944, -0.173261)",
        "(0.215650, 1.245494, -0.168350)",
        "(0.215375, 1.243508, -0.162584)",
        "(0.215231, 1.242650, -0.159620)",
        "(0.215171, 1.241361, -0.154218)",
        "(0.215178, 1.240726, -0.149083)",
        "(0.214964, 1.240645, -0.143327)",
        "(0.214862, 1.241278, -0.137234)",
        "(0.214943, 1.241631, -0.134702)",
        "(0.215154, 1.242717, -0.130288)",
        "(0.215131, 1.244549, -0.125264)",
        "(0.214991, 1.246844, -0.119937)",
        "(0.215004, 1.249592, -0.115504)",
        "(0.214981, 1.251098, -0.113543)",
        "(0.214880, 1.254859, -0.109514)",
        "(0.214700, 1.259209, -0.105203)",
        "(0.214566, 1.263852, -0.101817)",
        "(0.214405, 1.269301, -0.098941)",
        "(0.214215, 1.272077, -0.097498)",
        "(0.213740, 1.278282, -0.094811)",
        "(0.213422, 1.284999, -0.092679)",
        "(0.213073, 1.291993, -0.091356)",
        "(0.212642, 1.299485, -0.090119)",
        "(0.212405, 1.303303, -0.089468)",
        "(0.212034, 1.311110, -0.088568)",
        "(0.211566, 1.318872, -0.088357)",
        "(0.211161, 1.326646, -0.088680)",
        "(0.210720, 1.334263, -0.089329)",
        "(0.210460, 1.338054, -0.089600)",
        "(0.209857, 1.345431, -0.090336)",
        "(0.209346, 1.352602, -0.091500)",
        "(0.209008, 1.359575, -0.093219)",
        "(0.208745, 1.366343, -0.094969)",
        "(0.208609, 1.369602, -0.095893)",
        "(0.208373, 1.375727, -0.097956)",
        "(0.208092, 1.381494, -0.100274)",
        "(0.207905, 1.386881, -0.102907)",
        "(0.207742, 1.391575, -0.105791)",
        "(0.207610, 1.393840, -0.107206)",
        "(0.207240, 1.397652, -0.110154)",
        "(0.206903, 1.400861, -0.113495)",
        "(0.206911, 1.403491, -0.117317)",
        "(0.206754, 1.405602, -0.121092)",
        "(0.206650, 1.406525, -0.122925)",
        "(0.206421, 1.407564, -0.126902)",
        "(0.206277, 1.407840, -0.131214)",
        "(0.206202, 1.407711, -0.135729)",
        "(0.206285, 1.406970, -0.140405)",
        "(0.206397, 1.406400, -0.142840)",
        "(0.206639, 1.404640, -0.147770)",
        "(0.206649, 1.402124, -0.152612)",
        "(0.206806, 1.399024, -0.157854)",
        "(0.207193, 1.395643, -0.163194)",
        "(0.207311, 1.393851, -0.165740)",
        "(0.207347, 1.389892, -0.170697)",
        "(0.207380, 1.385212, -0.175958)",
        "(0.207528, 1.380054, -0.181527)",
        "(0.207625, 1.375009, -0.186619)",
        "(0.207625, 1.372460, -0.189020)",
        "(0.207683, 1.366838, -0.193670)",
        "(0.207773, 1.360952, -0.198455)",
        "(0.207745, 1.354874, -0.203259)",
        "(0.207525, 1.348911, -0.207526)",
        "(0.207489, 1.346045, -0.209281)",
        "(0.207332, 1.340195, -0.212188)",
        "(0.207247, 1.333927, -0.214485)",
        "(0.207605, 1.327578, -0.217217)",
        "(0.207816, 1.321404, -0.219300)",
        "(0.207818, 1.318323, -0.219959)",
        "(0.207893, 1.312431, -0.220341)",
        "(0.208092, 1.306215, -0.220533)",
        "(0.208244, 1.299887, -0.220312)",
        "(0.208162, 1.296720, -0.219772)",
        "(0.207874, 1.287592, -0.216970)",
        "(0.208001, 1.284704, -0.216052)",
        "(0.208086, 1.279032, -0.213707)",
        "(0.207647, 1.273456, -0.210319)",
        "(0.207132, 1.268408, -0.206071)",
        "(0.207000, 1.266016, -0.203867)",
        "(0.206985, 1.261495, -0.199563)",
        "(0.206653, 1.257209, -0.194526)",
        "(0.206105, 1.253518, -0.189210)",
        "(0.205881, 1.252043, -0.186662)",
        "(0.205514, 1.249139, -0.181394)",
        "(0.205138, 1.246904, -0.176223)",
        "(0.204418, 1.245159, -0.170421)",
        "(0.203707, 1.243920, -0.164406)",
        "(0.203288, 1.243304, -0.159187)",
        "(0.203090, 1.243313, -0.156627)",
        "(0.202554, 1.243888, -0.151063)",
        "(0.202020, 1.244907, -0.145592)",
        "(0.201746, 1.246555, -0.140991)",
        "(0.201241, 1.248984, -0.136472)",
        "(0.200916, 1.250475, -0.133943)",
        "(0.200333, 1.253879, -0.129137)",
        "(0.200058, 1.257774, -0.125225)",
        "(0.199757, 1.262200, -0.121714)",
        "(0.199286, 1.267032, -0.117939)",
        "(0.199112, 1.269519, -0.116172)",
        "(0.198925, 1.274755, -0.113332)",
        "(0.198741, 1.280343, -0.111315)",
        "(0.198356, 1.286242, -0.109259)",
        "(0.197994, 1.292375, -0.107559)",
        "(0.197838, 1.295476, -0.106876)",
        "(0.197537, 1.301965, -0.105983)",
        "(0.197225, 1.308554, -0.105436)",
        "(0.196928, 1.315147, -0.105159)",
        "(0.196810, 1.321936, -0.105521)",
        "(0.196765, 1.325393, -0.105796)",
        "(0.196831, 1.332349, -0.106776)",
        "(0.196835, 1.339069, -0.108082)",
        "(0.196779, 1.345551, -0.109343)",
        "(0.196689, 1.351537, -0.111296)",
        "(0.196673, 1.354478, -0.112364)",
        "(0.196877, 1.360314, -0.114667)",
        "(0.197189, 1.365903, -0.116937)",
        "(0.197563, 1.370935, -0.119415)",
        "(0.198026, 1.375524, -0.122358)",
        "(0.198266, 1.377655, -0.123912)",
        "(0.198798, 1.381474, -0.127171)",
        "(0.199350, 1.384872, -0.130555)",
        "(0.199737, 1.387643, -0.134072)",
        "(0.200068, 1.389729, -0.137910)",
        "(0.200171, 1.390595, -0.139854)",
        "(0.200239, 1.391820, -0.143863)",
        "(0.200201, 1.392552, -0.147977)",
        "(0.200030, 1.392834, -0.152026)",
        "(0.199917, 1.392666, -0.156207)",
        "(0.199846, 1.392395, -0.158350)",
        "(0.199687, 1.391310, -0.162638)",
        "(0.199609, 1.389639, -0.167053)",
        "(0.199695, 1.387697, -0.171477)",
        "(0.199796, 1.386439, -0.173706)",
        "(0.199979, 1.383740, -0.178232)",
        "(0.200139, 1.380294, -0.182785)",
        "(0.200143, 1.376514, -0.187095)",
        "(0.200072, 1.372306, -0.191294)",
        "(0.200151, 1.367615, -0.195243)",
        "(0.200205, 1.365121, -0.197134)",
        "(0.200151, 1.359525, -0.201097)",
        "(0.199856, 1.353681, -0.204985)",
        "(0.199426, 1.347596, -0.208416)",
        "(0.199003, 1.341404, -0.211068)",
        "(0.198957, 1.338373, -0.212300)",
        "(0.198916, 1.332111, -0.215090)",
        "(0.198652, 1.325737, -0.217278)",
        "(0.198141, 1.319184, -0.218707)",
        "(0.197986, 1.312871, -0.219427)",
        "(0.198035, 1.309786, -0.219935)",
        "(0.198009, 1.303767, -0.220588)",
        "(0.197513, 1.297984, -0.220035)",
        "(0.196976, 1.292260, -0.218699)",
        "(0.196907, 1.286503, -0.217457)",
        "(0.196865, 1.283713, -0.216796)",
        "(0.196560, 1.278522, -0.214693)",
        "(0.196100, 1.273635, -0.211730)",
        "(0.195616, 1.268582, -0.208067)",
        "(0.195344, 1.263536, -0.204953)",
        "(0.195187, 1.261120, -0.203350)",
        "(0.194665, 1.256610, -0.199466)",
        "(0.193903, 1.252577, -0.194388)",
        "(0.193403, 1.248727, -0.189889)",
        "(0.193094, 1.245662, -0.185548)",
        "(0.192848, 1.244204, -0.183212)",
        "(0.192054, 1.241741, -0.177583)",
        "(0.191281, 1.239185, -0.171753)",
        "(0.191290, 1.237403, -0.167246)",
        "(0.191037, 1.236169, -0.162007)",
        "(0.190822, 1.235628, -0.159142)",
        "(0.190389, 1.234840, -0.153127)",
        "(0.190458, 1.234667, -0.147974)",
        "(0.190712, 1.235322, -0.142470)",
        "(0.190866, 1.236122, -0.136758)",
        "(0.190989, 1.236666, -0.134087)",
        "(0.191228, 1.238285, -0.129156)",
        "(0.191255, 1.240564, -0.124141)",
        "(0.191127, 1.243373, -0.118981)",
        "(0.191038, 1.246546, -0.114607)",
        "(0.190970, 1.248426, -0.112766)",
        "(0.190576, 1.252624, -0.109014)",
        "(0.189884, 1.257629, -0.105033)",
        "(0.189268, 1.263027, -0.101802)",
        "(0.188723, 1.269120, -0.099283)",
        "(0.188399, 1.272441, -0.098129)",
        "(0.187687, 1.279263, -0.095848)",
        "(0.187179, 1.286869, -0.094266)",
        "(0.186701, 1.294806, -0.093099)",
        "(0.186292, 1.302952, -0.092050)",
        "(0.186189, 1.307128, -0.091837)",
        "(0.186224, 1.315621, -0.092093)",
        "(0.186285, 1.324150, -0.092358)",
        "(0.186517, 1.332701, -0.092746)",
        "(0.187041, 1.341133, -0.093675)",
        "(0.187446, 1.345314, -0.094342)",
        "(0.188274, 1.353404, -0.095877)",
        "(0.189276, 1.360963, -0.097699)",
        "(0.190491, 1.368082, -0.100017)",
        "(0.192011, 1.374686, -0.102839)",
        "(0.192793, 1.377697, -0.104240)",
        "(0.194163, 1.382999, -0.107165)",
        "(0.195732, 1.387471, -0.111037)",
        "(0.197583, 1.391513, -0.115194)",
        "(0.199230, 1.394832, -0.119103)",
        "(0.200058, 1.396186, -0.121271)",
        "(0.201772, 1.398643, -0.126032)",
        "(0.203346, 1.400329, -0.131224)",
        "(0.204662, 1.401606, -0.136385)",
        "(0.205680, 1.402378, -0.141624)",
        "(0.206063, 1.402558, -0.144286)",
        "(0.206452, 1.402197, -0.149656)",
        "(0.206749, 1.401196, -0.155379)",
        "(0.207090, 1.399966, -0.161797)",
        "(0.207358, 1.398538, -0.167965)",
        "(0.207344, 1.397602, -0.170833)",
        "(0.207094, 1.395253, -0.176462)",
        "(0.206997, 1.392220, -0.182760)",
        "(0.207071, 1.388865, -0.189438)",
        "(0.207284, 1.385379, -0.195658)",
        "(0.207352, 1.383587, -0.198504)",
        "(0.207045, 1.379258, -0.204173)",
        "(0.206107, 1.373864, -0.210211)",
        "(0.205194, 1.368646, -0.215309)",
        "(0.204071, 1.362918, -0.219732)",
        "(0.203596, 1.359842, -0.221834)",
        "(0.202796, 1.353319, -0.226252)",
        "(0.202338, 1.346850, -0.230379)",
        "(0.201561, 1.339987, -0.233601)",
        "(0.200138, 1.332265, -0.235869)",
        "(0.199642, 1.328422, -0.236749)",
        "(0.199028, 1.320769, -0.238497)",
        "(0.198217, 1.312894, -0.239443)",
        "(0.197247, 1.304628, -0.240038)",
        "(0.196574, 1.296667, -0.239732)",
        "(0.196340, 1.293212, -0.239276)",
        "(0.195455, 1.286145, -0.237881)",
        "(0.194068, 1.278654, -0.235968)",
        "(0.193060, 1.271924, -0.233260)",
        "(0.192358, 1.265782, -0.229675)",
        "(0.191922, 1.262578, -0.227708)",
        "(0.191214, 1.256538, -0.223802)",
        "(0.190782, 1.251369, -0.219603)",
        "(0.190196, 1.246894, -0.214486)",
        "(0.189566, 1.243134, -0.208656)",
        "(0.189422, 1.241467, -0.206035)",
        "(0.189197, 1.238712, -0.200678)",
        "(0.188810, 1.236684, -0.194431)",
        "(0.188388, 1.235078, -0.187963)",
        "(0.188386, 1.234296, -0.182369)",
        "(0.188412, 1.234328, -0.179472)",
        "(0.188240, 1.234792, -0.173072)",
        "(0.187923, 1.235762, -0.166259)",
        "(0.187741, 1.237154, -0.160367)",
        "(0.187560, 1.239056, -0.154758)",
        "(0.187481, 1.240350, -0.151809)",
        "(0.187399, 1.243358, -0.145925)",
        "(0.187365, 1.246670, -0.140621)",
        "(0.187432, 1.250480, -0.135378)",
        "(0.187666, 1.254863, -0.130259)",
        "(0.187846, 1.257131, -0.128052)",
        "(0.188198, 1.261865, -0.124020)",
        "(0.188569, 1.267135, -0.120289)",
        "(0.188979, 1.272799, -0.117009)",
        "(0.189370, 1.278839, -0.114341)",
        "(0.189511, 1.281947, -0.113091)",
        "(0.189755, 1.288346, -0.110636)",
        "(0.190061, 1.294881, -0.109119)",
        "(0.190402, 1.301517, -0.108028)",
        "(0.190750, 1.308410, -0.107129)",
        "(0.190970, 1.312001, -0.106717)",
        "(0.191437, 1.319089, -0.106277)",
        "(0.191994, 1.326066, -0.106480)",
        "(0.192493, 1.332831, -0.106929)",
        "(0.193121, 1.339584, -0.107586)",
        "(0.193507, 1.342912, -0.108016)",
        "(0.194337, 1.349271, -0.109308)",
        "(0.195275, 1.355402, -0.110809)",
        "(0.196161, 1.361304, -0.112350)",
        "(0.197040, 1.366761, -0.114327)",
        "(0.197491, 1.369351, -0.115425)",
        "(0.198450, 1.374277, -0.117548)",
        "(0.199468, 1.378743, -0.119926)",
        "(0.200509, 1.382736, -0.122916)",
        "(0.201589, 1.386198, -0.126294)",
        "(0.202059, 1.387726, -0.127939)",
        "(0.202795, 1.390435, -0.131156)",
        "(0.203512, 1.392447, -0.134934)",
        "(0.204289, 1.394029, -0.139084)",
        "(0.204947, 1.395156, -0.143405)",
        "(0.205239, 1.395604, -0.145534)",
        "(0.205657, 1.396195, -0.150031)",
        "(0.206040, 1.396442, -0.154832)",
        "(0.206159, 1.396250, -0.159539)",
        "(0.205890, 1.395352, -0.164207)",
        "(0.205753, 1.394665, -0.166755)",
        "(0.205415, 1.392747, -0.172139)",
        "(0.205295, 1.390386, -0.177668)",
        "(0.204985, 1.387785, -0.182871)",
        "(0.204509, 1.384529, -0.188119)",
        "(0.204372, 1.382726, -0.191020)",
        "(0.204016, 1.378850, -0.196832)",
        "(0.203164, 1.374706, -0.202025)",
        "(0.202140, 1.370216, -0.206659)",
        "(0.201413, 1.365212, -0.211435)",
        "(0.201242, 1.362749, -0.213915)",
        "(0.200803, 1.357729, -0.218422)",
        "(0.199715, 1.352341, -0.221730)",
        "(0.198650, 1.346644, -0.224590)",
        "(0.198298, 1.340779, -0.227228)",
        "(0.198268, 1.337864, -0.228538)",
        "(0.197805, 1.332015, -0.230443)",
        "(0.196885, 1.326163, -0.231220)",
        "(0.196244, 1.320441, -0.231560)",
        "(0.195770, 1.314910, -0.231419)",
        "(0.195432, 1.312167, -0.231000)",
        "(0.194510, 1.306659, -0.229789)",
        "(0.193783, 1.301738, -0.227876)",
        "(0.193338, 1.297202, -0.225387)",
        "(0.192784, 1.292711, -0.222155)",
        "(0.192434, 1.290448, -0.220415)",
        "(0.191889, 1.286422, -0.217030)",
        "(0.191311, 1.283124, -0.213012)",
        "(0.190425, 1.280074, -0.208209)",
        "(0.190079, 1.278621, -0.205928)",
        "(0.189724, 1.276133, -0.201996)",
        "(0.189312, 1.274475, -0.197697)",
        "(0.188535, 1.273141, -0.192464)",
        "(0.187906, 1.272101, -0.187115)",
        "(0.187821, 1.271521, -0.183134)",
        "(0.187712, 1.271592, -0.180922)",
        "(0.187132, 1.271796, -0.175817)",
        "(0.186451, 1.272037, -0.170706)",
        "(0.186040, 1.272420, -0.166811)",
        "(0.185386, 1.273380, -0.162649)",
        "(0.184941, 1.274024, -0.160313)",
        "(0.184067, 1.275343, -0.155867)",
        "(0.183439, 1.277008, -0.152263)",
        "(0.182991, 1.279362, -0.148832)",
        "(0.182427, 1.282088, -0.145136)",
        "(0.182233, 1.283675, -0.143367)",
        "(0.181934, 1.287166, -0.140141)",
        "(0.181824, 1.291286, -0.137362)",
        "(0.181818, 1.295779, -0.134754)",
        "(0.181965, 1.300821, -0.132421)",
        "(0.182007, 1.303394, -0.131366)",
        "(0.182242, 1.309099, -0.129477)",
        "(0.182501, 1.315247, -0.127600)",
        "(0.182557, 1.321401, -0.125777)",
        "(0.182849, 1.327847, -0.124572)",
        "(0.183070, 1.331210, -0.124143)",
        "(0.183510, 1.338056, -0.123098)",
        "(0.184239, 1.345202, -0.122364)",
        "(0.185040, 1.352400, -0.121931)",
        "(0.185879, 1.359674, -0.121510)",
        "(0.186313, 1.363229, -0.121361)",
        "(0.187097, 1.370041, -0.121363)",
        "(0.187943, 1.376336, -0.122027)",
        "(0.188896, 1.382337, -0.122956)",
        "(0.189969, 1.388080, -0.123914)",
        "(0.190534, 1.390809, -0.124460)",
        "(0.191938, 1.396141, -0.125680)",
        "(0.193526, 1.400897, -0.127338)",
        "(0.194895, 1.404939, -0.129407)",
        "(0.196249, 1.408458, -0.131921)",
        "(0.197004, 1.410041, -0.133272)",
        "(0.198537, 1.412972, -0.136047)",
        "(0.199836, 1.415267, -0.139260)",
        "(0.201091, 1.417195, -0.142672)",
        "(0.202167, 1.418558, -0.146333)",
        "(0.202704, 1.419073, -0.148339)",
        "(0.203626, 1.419752, -0.152742)",
        "(0.204317, 1.420148, -0.157459)",
        "(0.204702, 1.420174, -0.162025)",
        "(0.204554, 1.419689, -0.166221)",
        "(0.204456, 1.419186, -0.168418)",
        "(0.204403, 1.417490, -0.173500)",
        "(0.204639, 1.415299, -0.179272)",
        "(0.204637, 1.412877, -0.184398)",
        "(0.204491, 1.409809, -0.189533)",
        "(0.204421, 1.407998, -0.192155)",
        "(0.204275, 1.404132, -0.197350)",
        "(0.204005, 1.399876, -0.202411)",
        "(0.203656, 1.395460, -0.207025)",
        "(0.203190, 1.390622, -0.211454)",
        "(0.202827, 1.387972, -0.213616)",
        "(0.202173, 1.382710, -0.217953)",
        "(0.201410, 1.377908, -0.221295)",
        "(0.200344, 1.372982, -0.223861)",
        "(0.199135, 1.367645, -0.225946)",
        "(0.198596, 1.364814, -0.227008)",
        "(0.197842, 1.359315, -0.228965)",
        "(0.196862, 1.353855, -0.230017)",
        "(0.195611, 1.348048, -0.230367)",
        "(0.194896, 1.344923, -0.230188)",
        "(0.193778, 1.338714, -0.230041)",
        "(0.193237, 1.332938, -0.229940)",
        "(0.192473, 1.327377, -0.229204)",
        "(0.191139, 1.321770, -0.227361)",
        "(0.189519, 1.316105, -0.225114)",
        "(0.188876, 1.313329, -0.224174)",
        "(0.187588, 1.308040, -0.222089)",
        "(0.185870, 1.302883, -0.218933)",
        "(0.184008, 1.297764, -0.215213)",
        "(0.182808, 1.293092, -0.212181)",
        "(0.182272, 1.290937, -0.210627)",
        "(0.180750, 1.286448, -0.206926)",
        "(0.179031, 1.282661, -0.201806)",
        "(0.177898, 1.278897, -0.197388)",
        "(0.177280, 1.276015, -0.193146)",
        "(0.177001, 1.275068, -0.190468)",
        "(0.176548, 1.273258, -0.184885)",
        "(0.176663, 1.271863, -0.180259)",
        "(0.176792, 1.271391, -0.175447)",
        "(0.176742, 1.271848, -0.170106)",
        "(0.176742, 1.272475, -0.167420)",
        "(0.176908, 1.274307, -0.162772)",
        "(0.177101, 1.277101, -0.158467)",
        "(0.177222, 1.280604, -0.154294)",
        "(0.177387, 1.284786, -0.150504)",
        "(0.177598, 1.287276, -0.148881)",
        "(0.178130, 1.292786, -0.146064)",
        "(0.178494, 1.298874, -0.143175)",
        "(0.178899, 1.305316, -0.140376)",
        "(0.179721, 1.312085, -0.138399)",
        "(0.180291, 1.315640, -0.137671)",
        "(0.181458, 1.322598, -0.136352)",
        "(0.182673, 1.329408, -0.135224)",
        "(0.183714, 1.335851, -0.134266)",
        "(0.184827, 1.342021, -0.133754)",
        "(0.185521, 1.345103, -0.133657)",
        "(0.186950, 1.350965, -0.133635)",
        "(0.188443, 1.356542, -0.133820)",
        "(0.189941, 1.361760, -0.134343)",
        "(0.191472, 1.366697, -0.134958)",
        "(0.192253, 1.369045, -0.135312)",
        "(0.193798, 1.373533, -0.136136)",
        "(0.195380, 1.377670, -0.137355)",
        "(0.196994, 1.381401, -0.139234)",
        "(0.198565, 1.384898, -0.141313)",
        "(0.199151, 1.386485, -0.142257)",
        "(0.200233, 1.389453, -0.144100)",
        "(0.201127, 1.391891, -0.146554)",
        "(0.202070, 1.394200, -0.149218)",
        "(0.202828, 1.396254, -0.151915)",
        "(0.203147, 1.397148, -0.153273)",
        "(0.203784, 1.398721, -0.156280)",
        "(0.204349, 1.399995, -0.159717)",
        "(0.204868, 1.400988, -0.163475)",
        "(0.205297, 1.401586, -0.167487)",
        "(0.205508, 1.401707, -0.169557)",
        "(0.205784, 1.401579, -0.173914)",
        "(0.205984, 1.401108, -0.178406)",
        "(0.206178, 1.400048, -0.183495)",
        "(0.206484, 1.398669, -0.188989)",
        "(0.206589, 1.397869, -0.191741)",
        "(0.206815, 1.396243, -0.197157)",
        "(0.207138, 1.394255, -0.202685)",
        "(0.207452, 1.391561, -0.208733)",
        "(0.207575, 1.388447, -0.215026)",
        "(0.207689, 1.387058, -0.218028)",
        "(0.207672, 1.384184, -0.223438)",
        "(0.207291, 1.380789, -0.228233)",
        "(0.206676, 1.376647, -0.233069)",
        "(0.206153, 1.372288, -0.237846)",
        "(0.205861, 1.370172, -0.239881)",
        "(0.205102, 1.365957, -0.243028)",
        "(0.204150, 1.361253, -0.245273)",
        "(0.203274, 1.355790, -0.247525)",
        "(0.202554, 1.350152, -0.249418)",
        "(0.201983, 1.347184, -0.250050)",
        "(0.200445, 1.341134, -0.250131)",
        "(0.199117, 1.334981, -0.249851)",
        "(0.198428, 1.329125, -0.249395)",
        "(0.197443, 1.323100, -0.248669)",
        "(0.196629, 1.320029, -0.247920)",
        "(0.194934, 1.314131, -0.246156)",
        "(0.193332, 1.308672, -0.244119)",
        "(0.191406, 1.303202, -0.241399)",
        "(0.189369, 1.297886, -0.238434)",
        "(0.188481, 1.295310, -0.237100)",
        "(0.186955, 1.290728, -0.234339)",
        "(0.185314, 1.286337, -0.231148)",
        "(0.183370, 1.282017, -0.227261)",
        "(0.181649, 1.278010, -0.223429)",
        "(0.180968, 1.276207, -0.221476)",
        "(0.179534, 1.272653, -0.217167)",
        "(0.177753, 1.269000, -0.212002)",
        "(0.176526, 1.265734, -0.207105)",
        "(0.176064, 1.263252, -0.202792)",
        "(0.175677, 1.262122, -0.200218)",
        "(0.174675, 1.259914, -0.194534)",
        "(0.174021, 1.258319, -0.189030)",
        "(0.173755, 1.257739, -0.183885)",
        "(0.173318, 1.257751, -0.178059)",
        "(0.173057, 1.258012, -0.174836)",
        "(0.172844, 1.258828, -0.169257)",
        "(0.172759, 1.260417, -0.164129)",
        "(0.172552, 1.262735, -0.158547)",
        "(0.172436, 1.265602, -0.153019)",
        "(0.172482, 1.267283, -0.150581)",
        "(0.172624, 1.270905, -0.145907)",
        "(0.172781, 1.275251, -0.141331)",
        "(0.172941, 1.279874, -0.137124)",
        "(0.173151, 1.285030, -0.133714)",
        "(0.173230, 1.287808, -0.132144)",
        "(0.173301, 1.293578, -0.129222)",
        "(0.173339, 1.299649, -0.126704)",
        "(0.173419, 1.306047, -0.124656)",
        "(0.173459, 1.312544, -0.123432)",
        "(0.173512, 1.315837, -0.123027)",
        "(0.173686, 1.322440, -0.122484)",
        "(0.173829, 1.328902, -0.122211)",
        "(0.174116, 1.335375, -0.122435)",
        "(0.174593, 1.341837, -0.123263)",
        "(0.174941, 1.345074, -0.123897)",
        "(0.175654, 1.351433, -0.125530)",
        "(0.176313, 1.357646, -0.127239)",
        "(0.176897, 1.363497, -0.129152)",
        "(0.177398, 1.368654, -0.132008)",
        "(0.177627, 1.371076, -0.133637)",
        "(0.177960, 1.375865, -0.136685)",
        "(0.178335, 1.380465, -0.139914)",
        "(0.178641, 1.384638, -0.143464)",
        "(0.178785, 1.388257, -0.147218)",
        "(0.178860, 1.389935, -0.149264)",
        "(0.179026, 1.392882, -0.153827)",
        "(0.178984, 1.395496, -0.158427)",
        "(0.178852, 1.397779, -0.163003)",
        "(0.178678, 1.399602, -0.167820)",
        "(0.178637, 1.400372, -0.170374)",
        "(0.178605, 1.401682, -0.175517)",
        "(0.178527, 1.402579, -0.180580)",
        "(0.178473, 1.402890, -0.185691)",
        "(0.178580, 1.402757, -0.191133)",
        "(0.178693, 1.402633, -0.193925)",
        "(0.178822, 1.402050, -0.199501)",
        "(0.179151, 1.401126, -0.204968)",
        "(0.179301, 1.399720, -0.209967)",
        "(0.179655, 1.397797, -0.215174)",
        "(0.179811, 1.396693, -0.217777)",
        "(0.180062, 1.394331, -0.222743)",
        "(0.180249, 1.391285, -0.227164)",
        "(0.180527, 1.387455, -0.231937)",
        "(0.180815, 1.383186, -0.237013)",
        "(0.180816, 1.380834, -0.239452)",
        "(0.180738, 1.376225, -0.243504)",
        "(0.180533, 1.371192, -0.246973)",
        "(0.180176, 1.365384, -0.250356)",
        "(0.179675, 1.359057, -0.253480)",
        "(0.179395, 1.355779, -0.254850)",
        "(0.178824, 1.349282, -0.257270)",
        "(0.178206, 1.342885, -0.259128)",
        "(0.177360, 1.336610, -0.260275)",
        "(0.176234, 1.330201, -0.260810)",
        "(0.175713, 1.327082, -0.260774)",
        "(0.174691, 1.320958, -0.260385)",
        "(0.173520, 1.314817, -0.259404)",
        "(0.172022, 1.308816, -0.257341)",
        "(0.170899, 1.303301, -0.254741)",
        "(0.170421, 1.300616, -0.253321)",
        "(0.169527, 1.295545, -0.250112)",
        "(0.168586, 1.291100, -0.245602)",
        "(0.167943, 1.287273, -0.240364)",
        "(0.167700, 1.284010, -0.235237)",
        "(0.167626, 1.282836, -0.232313)",
        "(0.167281, 1.280711, -0.225938)",
        "(0.167060, 1.279165, -0.219469)",
        "(0.166769, 1.278285, -0.212934)",
        "(0.166166, 1.278242, -0.205515)",
        "(0.165898, 1.278471, -0.201899)",
        "(0.165430, 1.279323, -0.195412)",
        "(0.164674, 1.280955, -0.188775)",
        "(0.163833, 1.283211, -0.181838)",
        "(0.163124, 1.285871, -0.175795)",
        "(0.162822, 1.287502, -0.172965)",
        "(0.162188, 1.291078, -0.167410)",
        "(0.161625, 1.295190, -0.162243)",
        "(0.161154, 1.299479, -0.157656)",
        "(0.160787, 1.304111, -0.153808)",
        "(0.160635, 1.306552, -0.152027)",
        "(0.160297, 1.311478, -0.148776)",
        "(0.159944, 1.316376, -0.145947)",
        "(0.159690, 1.321270, -0.143657)",
        "(0.159551, 1.326078, -0.141950)",
        "(0.159493, 1.328394, -0.141247)",
        "(0.159355, 1.332942, -0.140110)",
        "(0.159286, 1.337397, -0.139365)",
        "(0.159125, 1.341498, -0.138794)",
        "(0.159085, 1.345492, -0.138381)",
        "(0.159061, 1.347360, -0.138283)",
        "(0.159079, 1.350984, -0.138417)",
        "(0.159181, 1.354426, -0.139084)",
        "(0.159143, 1.357627, -0.139910)",
        "(0.159136, 1.360717, -0.140580)",
        "(0.159106, 1.362051, -0.141018)",
        "(0.159270, 1.364605, -0.142274)",
        "(0.159616, 1.366864, -0.143995)",
        "(0.159969, 1.368701, -0.146085)",
        "(0.160285, 1.370190, -0.148121)",
        "(0.160423, 1.370764, -0.149194)",
        "(0.160853, 1.371886, -0.151501)",
        "(0.161352, 1.372802, -0.154007)",
        "(0.161818, 1.373403, -0.156501)",
        "(0.162204, 1.373562, -0.159062)",
        "(0.162368, 1.373463, -0.160319)",
        "(0.162622, 1.373074, -0.162885)",
        "(0.162850, 1.372428, -0.165503)",
        "(0.163204, 1.371602, -0.168442)",
        "(0.163651, 1.370706, -0.170682)",
        "(0.163611, 1.370177, -0.171129)",
        "(0.163075, 1.369141, -0.171840)",
        "(0.162776, 1.366809, -0.173510)",
        "(0.162519, 1.362954, -0.175814)",
        "(0.163550, 1.360805, -0.180047)",
        "(0.163485, 1.359047, -0.180984)",
        "(0.164042, 1.356406, -0.183724)",
        "(0.163939, 1.353410, -0.185298)",
        "(0.163061, 1.350313, -0.185910)",
        "(0.162280, 1.347524, -0.186414)",
        "(0.162202, 1.345211, -0.187563)",
        "(0.162595, 1.340870, -0.190119)",
        "(0.163361, 1.336739, -0.192639)",
        "(0.163988, 1.333016, -0.194557)",
        "(0.163925, 1.329193, -0.194942)",
        "(0.163862, 1.327149, -0.194921)",
        "(0.164294, 1.323062, -0.195354)",
        "(0.165239, 1.318611, -0.196447)",
        "(0.166093, 1.314539, -0.196991)",
        "(0.166946, 1.310963, -0.196863)",
        "(0.167330, 1.309051, -0.196804)",
        "(0.168102, 1.305309, -0.196544)",
        "(0.168671, 1.301913, -0.195701)",
        "(0.169037, 1.299097, -0.194091)",
        "(0.169392, 1.296397, -0.192172)",
        "(0.169551, 1.295155, -0.190903)",
        "(0.169916, 1.293016, -0.188017)",
        "(0.170388, 1.291211, -0.185045)",
        "(0.170836, 1.289598, -0.181709)",
        "(0.171459, 1.288356, -0.178241)",
        "(0.171847, 1.287801, -0.176963)",
        "(0.172291, 1.286903, -0.173926)",
        "(0.172607, 1.286386, -0.170297)",
        "(0.172750, 1.286280, -0.166060)",
        "(0.172958, 1.286154, -0.162396)",
        "(0.173141, 1.286312, -0.160793)",
        "(0.173505, 1.286930, -0.157478)",
        "(0.173666, 1.287664, -0.153995)",
        "(0.173872, 1.288748, -0.150794)",
        "(0.174137, 1.290183, -0.147947)",
        "(0.174248, 1.290921, -0.146538)",
        "(0.174534, 1.292796, -0.143977)",
        "(0.174840, 1.294843, -0.141878)",
        "(0.175128, 1.297076, -0.139995)",
        "(0.175390, 1.299383, -0.138451)",
        "(0.175496, 1.300653, -0.137719)",
        "(0.175699, 1.303329, -0.136429)",
        "(0.175864, 1.306227, -0.135321)",
        "(0.175896, 1.309193, -0.134362)",
        "(0.175905, 1.312314, -0.133834)",
        "(0.175896, 1.314000, -0.133659)",
        "(0.175756, 1.317385, -0.133140)",
        "(0.175618, 1.320985, -0.132889)",
        "(0.175666, 1.324939, -0.133218)",
        "(0.175690, 1.329009, -0.133782)",
        "(0.175686, 1.331186, -0.133968)",
        "(0.175613, 1.335584, -0.134315)",
        "(0.175724, 1.340067, -0.135248)",
        "(0.176079, 1.344698, -0.136668)",
        "(0.176471, 1.349248, -0.138245)",
        "(0.176707, 1.351507, -0.139107)",
        "(0.177183, 1.355749, -0.141326)",
        "(0.177506, 1.359591, -0.143631)",
        "(0.177657, 1.363008, -0.145689)",
        "(0.178018, 1.365961, -0.148374)",
        "(0.178280, 1.367198, -0.149970)",
        "(0.178774, 1.369306, -0.153456)",
        "(0.179032, 1.371003, -0.156747)",
        "(0.179228, 1.372223, -0.160019)",
        "(0.179400, 1.372748, -0.163690)",
        "(0.179393, 1.372762, -0.165546)",
        "(0.179229, 1.372598, -0.169087)",
        "(0.179130, 1.371972, -0.172912)",
        "(0.178938, 1.370817, -0.176809)",
        "(0.178295, 1.369152, -0.180420)",
        "(0.178039, 1.368270, -0.182315)",
        "(0.177664, 1.366422, -0.186265)",
        "(0.176977, 1.364271, -0.189877)",
        "(0.176252, 1.362190, -0.192855)",
        "(0.175767, 1.359710, -0.195876)",
        "(0.175648, 1.358293, -0.197474)",
        "(0.175325, 1.355281, -0.200336)",
        "(0.175204, 1.352411, -0.202873)",
        "(0.175147, 1.349342, -0.205151)",
        "(0.175214, 1.345912, -0.207064)",
        "(0.175312, 1.344034, -0.207949)",
        "(0.175822, 1.337791, -0.210705)",
        "(0.176220, 1.332621, -0.212565)",
        "(0.176481, 1.330123, -0.213528)",
        "(0.176939, 1.325400, -0.215417)",
        "(0.176600, 1.320487, -0.216574)",
        "(0.175720, 1.315717, -0.216790)",
        "(0.175258, 1.313373, -0.216906)",
        "(0.174427, 1.308909, -0.217208)",
        "(0.173408, 1.304372, -0.217068)",
        "(0.172506, 1.300371, -0.216619)",
        "(0.172105, 1.298411, -0.216498)",
        "(0.171243, 1.294490, -0.216436)",
        "(0.170155, 1.289979, -0.215704)",
        "(0.168269, 1.284901, -0.214539)",
        "(0.167484, 1.282550, -0.213996)",
        "(0.166471, 1.280593, -0.211039)",
        "(0.165716, 1.278324, -0.209039)",
        "(0.165252, 1.277004, -0.206022)",
        "(0.165101, 1.276079, -0.202620)",
        "(0.165114, 1.275564, -0.200927)",
        "(0.165065, 1.274295, -0.197623)",
        "(0.164795, 1.273272, -0.193813)",
        "(0.164319, 1.272399, -0.189501)",
        "(0.163744, 1.271769, -0.184664)",
        "(0.163595, 1.271635, -0.182419)",
        "(0.163485, 1.271465, -0.178370)",
        "(0.163173, 1.271561, -0.173786)",
        "(0.162852, 1.271735, -0.169121)",
        "(0.162806, 1.272550, -0.165172)",
        "(0.162891, 1.273476, -0.163226)",
        "(0.162933, 1.275593, -0.159168)",
        "(0.162912, 1.278267, -0.155152)",
        "(0.162941, 1.281615, -0.151677)",
        "(0.163015, 1.285693, -0.148521)",
        "(0.163052, 1.287950, -0.146978)",
        "(0.162999, 1.292736, -0.144123)",
        "(0.162900, 1.297858, -0.141395)",
        "(0.162982, 1.303461, -0.139006)",
        "(0.163214, 1.309094, -0.136954)",
        "(0.163419, 1.311953, -0.136069)",
        "(0.164028, 1.317949, -0.134488)",
        "(0.164798, 1.324014, -0.133182)",
        "(0.165409, 1.329823, -0.131911)",
        "(0.165955, 1.335698, -0.130489)",
        "(0.166332, 1.338725, -0.129901)",
        "(0.167202, 1.344739, -0.129229)",
        "(0.168137, 1.350642, -0.128685)",
        "(0.169041, 1.356556, -0.128154)",
        "(0.169447, 1.359457, -0.128039)",
        "(0.170198, 1.365158, -0.128004)",
        "(0.171064, 1.370883, -0.128158)",
        "(0.172052, 1.376642, -0.128631)",
        "(0.172976, 1.382265, -0.129756)",
        "(0.173384, 1.387385, -0.130821)",
        "(0.173391, 1.389785, -0.131138)",
        "(0.173322, 1.394321, -0.132041)",
        "(0.173400, 1.398621, -0.133565)",
        "(0.173638, 1.402596, -0.135500)",
        "(0.173886, 1.406234, -0.137589)",
        "(0.174044, 1.407879, -0.138805)",
        "(0.174269, 1.410830, -0.141422)",
        "(0.174343, 1.413338, -0.143970)",
        "(0.174453, 1.415482, -0.146888)",
        "(0.174582, 1.417274, -0.150085)",
        "(0.174660, 1.417983, -0.151767)",
        "(0.174854, 1.418998, -0.155414)",
        "(0.175047, 1.419501, -0.159269)",
        "(0.175100, 1.419558, -0.163353)",
        "(0.175159, 1.419239, -0.167783)",
        "(0.175204, 1.418987, -0.169966)",
        "(0.175136, 1.418039, -0.174160)",
        "(0.174961, 1.416524, -0.178416)",
        "(0.175042, 1.414147, -0.183432)",
        "(0.175067, 1.411335, -0.188822)",
        "(0.174979, 1.409838, -0.191332)",
        "(0.174892, 1.406900, -0.196110)",
        "(0.174716, 1.403273, -0.201120)",
        "(0.174649, 1.398768, -0.206622)",
        "(0.174615, 1.393768, -0.212507)",
        "(0.174498, 1.391118, -0.215494)",
        "(0.174118, 1.385743, -0.221004)",
        "(0.173583, 1.380334, -0.225624)",
        "(0.173317, 1.374313, -0.230640)",
        "(0.173268, 1.367853, -0.235997)",
        "(0.173166, 1.364598, -0.238398)",
        "(0.172747, 1.357916, -0.242381)",
        "(0.172333, 1.351312, -0.245389)",
        "(0.172051, 1.344321, -0.248615)",
        "(0.171589, 1.337101, -0.251256)",
        "(0.171275, 1.333420, -0.252281)",
        "(0.170672, 1.326308, -0.253864)",
        "(0.170083, 1.319369, -0.254790)",
        "(0.169377, 1.312269, -0.255405)",
        "(0.168512, 1.305521, -0.255138)",
        "(0.168154, 1.302440, -0.254557)",
        "(0.167491, 1.296082, -0.253257)",
        "(0.166816, 1.289465, -0.251389)",
        "(0.165958, 1.283182, -0.248591)",
        "(0.165242, 1.277658, -0.245039)",
        "(0.164967, 1.275053, -0.243010)",
        "(0.164267, 1.269506, -0.238553)",
        "(0.163533, 1.264257, -0.233311)",
        "(0.163082, 1.259473, -0.227939)",
        "(0.162636, 1.255326, -0.222144)",
        "(0.162345, 1.253279, -0.219050)",
        "(0.161633, 1.249445, -0.212289)",
        "(0.161100, 1.245924, -0.205222)",
        "(0.161007, 1.243070, -0.198527)",
        "(0.160940, 1.240756, -0.191881)",
        "(0.160843, 1.239810, -0.188343)",
        "(0.160535, 1.238128, -0.180760)",
        "(0.160597, 1.236937, -0.173766)",
        "(0.160847, 1.236385, -0.167792)",
        "(0.160720, 1.236442, -0.161150)",
        "(0.160585, 1.236691, -0.157629)",
        "(0.160523, 1.237427, -0.151201)",
        "(0.160763, 1.238745, -0.145932)",
        "(0.160821, 1.240556, -0.140472)",
        "(0.160783, 1.242684, -0.134997)",
        "(0.160839, 1.243939, -0.132539)",
        "(0.161095, 1.246885, -0.128753)",
        "(0.161075, 1.250293, -0.125017)",
        "(0.160938, 1.253959, -0.121340)",
        "(0.160921, 1.258000, -0.118772)",
        "(0.160874, 1.260184, -0.117634)",
        "(0.160563, 1.264992, -0.115431)",
        "(0.160234, 1.270006, -0.113546)",
        "(0.160029, 1.275637, -0.112438)",
        "(0.159785, 1.281783, -0.111707)",
        "(0.159687, 1.284955, -0.111461)",
        "(0.159374, 1.291326, -0.110903)",
        "(0.159186, 1.297858, -0.110764)",
        "(0.159227, 1.304581, -0.111255)",
        "(0.159386, 1.311377, -0.112218)",
        "(0.159442, 1.314706, -0.112819)",
        "(0.159557, 1.321268, -0.114052)",
        "(0.159800, 1.327629, -0.115732)",
        "(0.160187, 1.333910, -0.117647)",
        "(0.160694, 1.339987, -0.119767)",
        "(0.160981, 1.342843, -0.120960)",
        "(0.161655, 1.348305, -0.123642)",
        "(0.162357, 1.353451, -0.126396)",
        "(0.163093, 1.358027, -0.129603)",
        "(0.163878, 1.361934, -0.132857)",
        "(0.164257, 1.363669, -0.134607)",
        "(0.165012, 1.366959, -0.138203)",
        "(0.165749, 1.369772, -0.141983)",
        "(0.166439, 1.372023, -0.145964)",
        "(0.167030, 1.373769, -0.150034)",
        "(0.167303, 1.374381, -0.152186)",
        "(0.167948, 1.375305, -0.156887)",
        "(0.168623, 1.375776, -0.161587)",
        "(0.168896, 1.375468, -0.166206)",
        "(0.168840, 1.374426, -0.171014)",
        "(0.168838, 1.373783, -0.173461)",
        "(0.168839, 1.372263, -0.178104)",
        "(0.168872, 1.370227, -0.182437)",
        "(0.169028, 1.367431, -0.187258)",
        "(0.169068, 1.364344, -0.191924)",
        "(0.168927, 1.362616, -0.193947)",
        "(0.168665, 1.358991, -0.197684)",
        "(0.168531, 1.354546, -0.201589)",
        "(0.168734, 1.349752, -0.205766)",
        "(0.168576, 1.344925, -0.209025)",
        "(0.168325, 1.342401, -0.210347)",
        "(0.167885, 1.337006, -0.212900)",
        "(0.167765, 1.331188, -0.215268)",
        "(0.167722, 1.325442, -0.217111)",
        "(0.167586, 1.319751, -0.218514)",
        "(0.167466, 1.316910, -0.218980)",
        "(0.167178, 1.310933, -0.219494)",
        "(0.167015, 1.304963, -0.219696)",
        "(0.166866, 1.299420, -0.219514)",
        "(0.166507, 1.293876, -0.218549)",
        "(0.166267, 1.291093, -0.217864)",
        "(0.166001, 1.285878, -0.216566)",
        "(0.165642, 1.281125, -0.214749)",
        "(0.164974, 1.276510, -0.212154)",
        "(0.164368, 1.272243, -0.209088)",
        "(0.164154, 1.270271, -0.207557)",
        "(0.163746, 1.266523, -0.204453)",
        "(0.163243, 1.263258, -0.200593)",
        "(0.162821, 1.260422, -0.196266)",
        "(0.162878, 1.258132, -0.192489)",
        "(0.162851, 1.257208, -0.190386)",
        "(0.162709, 1.255653, -0.185715)",
        "(0.162612, 1.254324, -0.180845)",
        "(0.162840, 1.253496, -0.176556)",
        "(0.163025, 1.253270, -0.172437)",
        "(0.162960, 1.253334, -0.170053)",
        "(0.162799, 1.253661, -0.164975)",
        "(0.162865, 1.254238, -0.160647)",
        "(0.163045, 1.255506, -0.156853)",
        "(0.162897, 1.257260, -0.152530)",
        "(0.162726, 1.258212, -0.150189)",
        "(0.162620, 1.260475, -0.145993)",
        "(0.162787, 1.263349, -0.142613)",
        "(0.162831, 1.266827, -0.139206)",
        "(0.162697, 1.270779, -0.135675)",
        "(0.162683, 1.272994, -0.134046)",
        "(0.162777, 1.277826, -0.131264)",
        "(0.162898, 1.283208, -0.128704)",
        "(0.162974, 1.288817, -0.126556)",
        "(0.163090, 1.294749, -0.124631)",
        "(0.163160, 1.297820, -0.123900)",
        "(0.163324, 1.304247, -0.122849)",
        "(0.163435, 1.310896, -0.122037)",
        "(0.163508, 1.317481, -0.121500)",
        "(0.163646, 1.324011, -0.121321)",
        "(0.163714, 1.327250, -0.121342)",
        "(0.164065, 1.333675, -0.121665)",
        "(0.164516, 1.340029, -0.122257)",
        "(0.165105, 1.346184, -0.123390)",
        "(0.165648, 1.352193, -0.124536)",
        "(0.165898, 1.355071, -0.125118)",
        "(0.166397, 1.360596, -0.126486)",
        "(0.167077, 1.365886, -0.128375)",
        "(0.167782, 1.370628, -0.130794)",
        "(0.168493, 1.375133, -0.133167)",
        "(0.168760, 1.377159, -0.134245)",
        "(0.169113, 1.380884, -0.136559)",
        "(0.169464, 1.384060, -0.139419)",
        "(0.169899, 1.386810, -0.142762)",
        "(0.170107, 1.388923, -0.146283)",
        "(0.170053, 1.389776, -0.147922)",
        "(0.169773, 1.391192, -0.151150)",
        "(0.169352, 1.391921, -0.154532)",
        "(0.168994, 1.391897, -0.158429)",
        "(0.168742, 1.391185, -0.162660)",
        "(0.168529, 1.390602, -0.164756)",
        "(0.167970, 1.389043, -0.168993)",
        "(0.167436, 1.386978, -0.173550)",
        "(0.166854, 1.384494, -0.178256)",
        "(0.166091, 1.381558, -0.182924)",
        "(0.165691, 1.379937, -0.185248)",
        "(0.164983, 1.376532, -0.189896)",
        "(0.164300, 1.372562, -0.194287)",
        "(0.163668, 1.368021, -0.198698)",
        "(0.163164, 1.362636, -0.203345)",
        "(0.162947, 1.359856, -0.205528)",
        "(0.162492, 1.354577, -0.209202)",
        "(0.162418, 1.349768, -0.212145)",
        "(0.162630, 1.344686, -0.215167)",
        "(0.162414, 1.339248, -0.217364)",
        "(0.162207, 1.336485, -0.218243)",
        "(0.162010, 1.331089, -0.219771)",
        "(0.162141, 1.325836, -0.220924)",
        "(0.162266, 1.320554, -0.221582)",
        "(0.162181, 1.315491, -0.221628)",
        "(0.162050, 1.313000, -0.221407)",
        "(0.161749, 1.308022, -0.220453)",
        "(0.161550, 1.303040, -0.219274)",
        "(0.161442, 1.298353, -0.217765)",
        "(0.161244, 1.293849, -0.215572)",
        "(0.161151, 1.291619, -0.214206)",
        "(0.161192, 1.287300, -0.211620)",
        "(0.161170, 1.283214, -0.208767)",
        "(0.160967, 1.279211, -0.205272)",
        "(0.160830, 1.275377, -0.201284)",
        "(0.160917, 1.273557, -0.199534)",
        "(0.161214, 1.270205, -0.196417)",
        "(0.161181, 1.267238, -0.192800)",
        "(0.160927, 1.264583, -0.188285)",
        "(0.160741, 1.262121, -0.183756)",
        "(0.160833, 1.261041, -0.181895)",
        "(0.160995, 1.259314, -0.178206)",
        "(0.160700, 1.258006, -0.173651)",
        "(0.160265, 1.257014, -0.168699)",
        "(0.160125, 1.256630, -0.166452)",
        "(0.160167, 1.256435, -0.162382)",
        "(0.160164, 1.256658, -0.157924)",
        "(0.160154, 1.257216, -0.153073)",
        "(0.160314, 1.258196, -0.148983)",
        "(0.160423, 1.259801, -0.144845)",
        "(0.160424, 1.260772, -0.142590)",
        "(0.160487, 1.262867, -0.138085)",
        "(0.160712, 1.265266, -0.134352)",
        "(0.160866, 1.268573, -0.131001)",
        "(0.160729, 1.272222, -0.127169)",
        "(0.160649, 1.274176, -0.125282)",
        "(0.160681, 1.278551, -0.122257)",
        "(0.160817, 1.283519, -0.119607)",
        "(0.160884, 1.288766, -0.117232)",
        "(0.160865, 1.294214, -0.115073)",
        "(0.160901, 1.297121, -0.114175)",
        "(0.161082, 1.303094, -0.112777)",
        "(0.161236, 1.309179, -0.111673)",
        "(0.161449, 1.315342, -0.110982)",
        "(0.161703, 1.321553, -0.110759)",
        "(0.161864, 1.324711, -0.110722)",
        "(0.162126, 1.330876, -0.110813)",
        "(0.162377, 1.336812, -0.111545)",
        "(0.162920, 1.342971, -0.112798)",
        "(0.163584, 1.348633, -0.114383)",
        "(0.163865, 1.351267, -0.115201)",
        "(0.164502, 1.356331, -0.117129)",
        "(0.165383, 1.361287, -0.119742)",
        "(0.166357, 1.365984, -0.122619)",
        "(0.167196, 1.370203, -0.125492)",
        "(0.167586, 1.371993, -0.127101)",
        "(0.168381, 1.375320, -0.130604)",
        "(0.169049, 1.378277, -0.134354)",
        "(0.169737, 1.381056, -0.138001)",
        "(0.170317, 1.383379, -0.141827)",
        "(0.170587, 1.384341, -0.143872)",
        "(0.171154, 1.386023, -0.148054)",
        "(0.171699, 1.387069, -0.152372)",
        "(0.172299, 1.387457, -0.157090)",
        "(0.173147, 1.387535, -0.162128)",
        "(0.173632, 1.387381, -0.164811)",
        "(0.174425, 1.386656, -0.170104)",
        "(0.175108, 1.385487, -0.175360)",
        "(0.175811, 1.383887, -0.180812)",
        "(0.176285, 1.382002, -0.186166)",
        "(0.176444, 1.380911, -0.188790)",
        "(0.176679, 1.378318, -0.194273)",
        "(0.176713, 1.375438, -0.199666)",
        "(0.176273, 1.372065, -0.204616)",
        "(0.175763, 1.368209, -0.209383)",
        "(0.175525, 1.366033, -0.211880)",
        "(0.175126, 1.361652, -0.216553)",
        "(0.174710, 1.357322, -0.220252)",
        "(0.174012, 1.352498, -0.223339)",
        "(0.173257, 1.347021, -0.226204)",
        "(0.173032, 1.344103, -0.227553)",
        "(0.172668, 1.338294, -0.229804)",
        "(0.172214, 1.332326, -0.231358)",
        "(0.171221, 1.326035, -0.232096)",
        "(0.170305, 1.319601, -0.232568)",
        "(0.170024, 1.316347, -0.232910)",
        "(0.169654, 1.310059, -0.233532)",
        "(0.168853, 1.304067, -0.233484)",
        "(0.167513, 1.298077, -0.232535)",
        "(0.166426, 1.292663, -0.231208)",
        "(0.166024, 1.290124, -0.230465)",
        "(0.165120, 1.284971, -0.228807)",
        "(0.163898, 1.279511, -0.226324)",
        "(0.162865, 1.274408, -0.223398)",
        "(0.162356, 1.269913, -0.220644)",
        "(0.162046, 1.267672, -0.219139)",
        "(0.161155, 1.263116, -0.215567)",
        "(0.160049, 1.258966, -0.211014)",
        "(0.159429, 1.255240, -0.206727)",
        "(0.159170, 1.251814, -0.202589)",
        "(0.159014, 1.250308, -0.200143)",
        "(0.158600, 1.247499, -0.194718)",
        "(0.158683, 1.245371, -0.189561)",
        "(0.159056, 1.244205, -0.184472)",
        "(0.159273, 1.243425, -0.178777)",
        "(0.159452, 1.243174, -0.175970)",
        "(0.159981, 1.243185, -0.170993)",
        "(0.160256, 1.244160, -0.165619)",
        "(0.160296, 1.245592, -0.159807)",
        "(0.160609, 1.247669, -0.154725)",
        "(0.160811, 1.248956, -0.152506)",
        "(0.161023, 1.252031, -0.147776)",
        "(0.160914, 1.255351, -0.142611)",
        "(0.161052, 1.259174, -0.137761)",
        "(0.161524, 1.263522, -0.133948)",
        "(0.161748, 1.265890, -0.132079)",
        "(0.162059, 1.270762, -0.128124)",
        "(0.162475, 1.275876, -0.124516)",
        "(0.163182, 1.281309, -0.121746)",
        "(0.164011, 1.287151, -0.119462)",
        "(0.164375, 1.290103, -0.118356)",
        "(0.165024, 1.296236, -0.116307)",
        "(0.165812, 1.302517, -0.115092)",
        "(0.166505, 1.308838, -0.114474)",
        "(0.167260, 1.315428, -0.113882)",
        "(0.167687, 1.318675, -0.113836)",
        "(0.168512, 1.324967, -0.114452)",
        "(0.169506, 1.331251, -0.115709)",
        "(0.170547, 1.337501, -0.117237)",
        "(0.171672, 1.343632, -0.119050)",
        "(0.172229, 1.346585, -0.120125)",
        "(0.173420, 1.352086, -0.122813)",
        "(0.174813, 1.357068, -0.126132)",
        "(0.176050, 1.361629, -0.129824)",
        "(0.177185, 1.365803, -0.133885)",
        "(0.177828, 1.367867, -0.136001)",
        "(0.179139, 1.371597, -0.140436)",
        "(0.180368, 1.374729, -0.145150)",
        "(0.181346, 1.377298, -0.150063)",
        "(0.182134, 1.379043, -0.155525)",
        "(0.182483, 1.379773, -0.158373)",
        "(0.183031, 1.380860, -0.163985)",
        "(0.183364, 1.381466, -0.169770)",
        "(0.183577, 1.381454, -0.176014)",
        "(0.183652, 1.380844, -0.182344)",
        "(0.183638, 1.380568, -0.185388)",
        "(0.183448, 1.379407, -0.191479)",
        "(0.183276, 1.377659, -0.197777)",
        "(0.183095, 1.375367, -0.203935)",
        "(0.182800, 1.372541, -0.210070)",
        "(0.182742, 1.370915, -0.213164)",
        "(0.182591, 1.367739, -0.219229)",
        "(0.182346, 1.364538, -0.224717)",
        "(0.181883, 1.361027, -0.229700)",
        "(0.181130, 1.357166, -0.233920)",
        "(0.180804, 1.355185, -0.235868)",
        "(0.180190, 1.351290, -0.239133)",
        "(0.179425, 1.347226, -0.241499)",
        "(0.178399, 1.342503, -0.243130)",
        "(0.177484, 1.337399, -0.244346)",
        "(0.177240, 1.334953, -0.244713)",
        "(0.176413, 1.329967, -0.244963)",
        "(0.175347, 1.324739, -0.244085)",
        "(0.174342, 1.319455, -0.243156)",
        "(0.173518, 1.314577, -0.241620)",
        "(0.172975, 1.312102, -0.240695)",
        "(0.171590, 1.307051, -0.238171)",
        "(0.170158, 1.301969, -0.235285)",
        "(0.169234, 1.297331, -0.232697)",
        "(0.168256, 1.292823, -0.229786)",
        "(0.167671, 1.290587, -0.228052)",
        "(0.166316, 1.286090, -0.224083)",
        "(0.165463, 1.281794, -0.220612)",
        "(0.164871, 1.277922, -0.217335)",
        "(0.163865, 1.274061, -0.213217)",
        "(0.163167, 1.272107, -0.210776)",
        "(0.162230, 1.268191, -0.206322)",
        "(0.161954, 1.264706, -0.202557)",
        "(0.161551, 1.261654, -0.198281)",
        "(0.160801, 1.258811, -0.193102)",
        "(0.160592, 1.257488, -0.190805)",
        "(0.160307, 1.255390, -0.186392)",
        "(0.159739, 1.253937, -0.181442)",
        "(0.159066, 1.252950, -0.175999)",
        "(0.158706, 1.252422, -0.171052)",
        "(0.158558, 1.252450, -0.168515)",
        "(0.158227, 1.252876, -0.163187)",
        "(0.158012, 1.253845, -0.157716)",
        "(0.158140, 1.255634, -0.152751)",
        "(0.158285, 1.258017, -0.147895)",
        "(0.158321, 1.259402, -0.145328)",
        "(0.158427, 1.262448, -0.140204)",
        "(0.158766, 1.265997, -0.135636)",
        "(0.159130, 1.270072, -0.131440)",
        "(0.159430, 1.274587, -0.127256)",
        "(0.159545, 1.276973, -0.125190)",
        "(0.159793, 1.281899, -0.121422)",
        "(0.160251, 1.287377, -0.118274)",
        "(0.160732, 1.293339, -0.115459)",
        "(0.161292, 1.299126, -0.113507)",
        "(0.161536, 1.302049, -0.112694)",
        "(0.162133, 1.308197, -0.111482)",
        "(0.162768, 1.314566, -0.110559)",
        "(0.163664, 1.321199, -0.110105)",
        "(0.164734, 1.327915, -0.110132)",
        "(0.165301, 1.331206, -0.110383)",
        "(0.166498, 1.337565, -0.111538)",
        "(0.167490, 1.343534, -0.112918)",
        "(0.168471, 1.349351, -0.114469)",
        "(0.168980, 1.352163, -0.115420)",
        "(0.170132, 1.357457, -0.117889)",
        "(0.171388, 1.362418, -0.120949)",
        "(0.172717, 1.367165, -0.124035)",
        "(0.173981, 1.371455, -0.127154)",
        "(0.175258, 1.375155, -0.131069)",
        "(0.175947, 1.376876, -0.133192)",
        "(0.177322, 1.379971, -0.137516)",
        "(0.178334, 1.382455, -0.141680)",
        "(0.179145, 1.384352, -0.146127)",
        "(0.179999, 1.385963, -0.150853)",
        "(0.180431, 1.386674, -0.153312)",
        "(0.181136, 1.387680, -0.158244)",
        "(0.181621, 1.388112, -0.163253)",
        "(0.182047, 1.388040, -0.168700)",
        "(0.182334, 1.387740, -0.174242)",
        "(0.182380, 1.387515, -0.176844)",
        "(0.182444, 1.386835, -0.182291)",
        "(0.182495, 1.385828, -0.188091)",
        "(0.182282, 1.384470, -0.193869)",
        "(0.181923, 1.382898, -0.199541)",
        "(0.181722, 1.381986, -0.202391)",
        "(0.181173, 1.379904, -0.207996)",
        "(0.180790, 1.377568, -0.213443)",
        "(0.180506, 1.374777, -0.218989)",
        "(0.180388, 1.371641, -0.224467)",
        "(0.180243, 1.369945, -0.227036)",
        "(0.179665, 1.366099, -0.231615)",
        "(0.178843, 1.361416, -0.235942)",
        "(0.178206, 1.356513, -0.240168)",
        "(0.177724, 1.351860, -0.243839)",
        "(0.177373, 1.349541, -0.245428)",
        "(0.175986, 1.344446, -0.248072)",
        "(0.173818, 1.338488, -0.250125)",
        "(0.171770, 1.332254, -0.251802)",
        "(0.170301, 1.326547, -0.253052)",
        "(0.169527, 1.323767, -0.253476)",
        "(0.167502, 1.317749, -0.253689)",
        "(0.165154, 1.311160, -0.253051)",
        "(0.163354, 1.304919, -0.251610)",
        "(0.161741, 1.298582, -0.250058)",
        "(0.160876, 1.295504, -0.248989)",
        "(0.158970, 1.289643, -0.245714)",
        "(0.157131, 1.284105, -0.241147)",
        "(0.155880, 1.278631, -0.236513)",
        "(0.155116, 1.273605, -0.231561)",
        "(0.154738, 1.271229, -0.228712)",
        "(0.153855, 1.266790, -0.222061)",
        "(0.153332, 1.262948, -0.214992)",
        "(0.153575, 1.260178, -0.207306)",
        "(0.154093, 1.257879, -0.199052)",
        "(0.154439, 1.256781, -0.195006)",
        "(0.155046, 1.254741, -0.186862)",
        "(0.155483, 1.253283, -0.178281)",
        "(0.156105, 1.252806, -0.169715)",
        "(0.156915, 1.253149, -0.161459)",
        "(0.157323, 1.253600, -0.157554)",
        "(0.157950, 1.254888, -0.149578)",
        "(0.158579, 1.256957, -0.142184)",
        "(0.159275, 1.259986, -0.135931)",
        "(0.159736, 1.263612, -0.129904)",
        "(0.159865, 1.265860, -0.127117)",
        "(0.160237, 1.270626, -0.122104)",
        "(0.160698, 1.276032, -0.117825)",
        "(0.161008, 1.281936, -0.114403)",
        "(0.161167, 1.285066, -0.112944)",
        "(0.161496, 1.291582, -0.110427)",
        "(0.161813, 1.298183, -0.108525)",
        "(0.162056, 1.304776, -0.107220)",
        "(0.162390, 1.311369, -0.106617)",
        "(0.162754, 1.317977, -0.106470)",
        "(0.162976, 1.321274, -0.106517)",
        "(0.163509, 1.327720, -0.106827)",
        "(0.164075, 1.333894, -0.107426)",
        "(0.164779, 1.339831, -0.108724)",
        "(0.165627, 1.345734, -0.110363)",
        "(0.166001, 1.348545, -0.111205)",
        "(0.166723, 1.353840, -0.113142)",
        "(0.167359, 1.358508, -0.115574)",
        "(0.168005, 1.362903, -0.118231)",
        "(0.168674, 1.367013, -0.121083)",
        "(0.168996, 1.369029, -0.122543)",
        "(0.169668, 1.372486, -0.125750)",
        "(0.170262, 1.375539, -0.129197)",
        "(0.170760, 1.378055, -0.133066)",
        "(0.171156, 1.380321, -0.136944)",
        "(0.171333, 1.381370, -0.138873)",
        "(0.171396, 1.383067, -0.142824)",
        "(0.171578, 1.384428, -0.146906)",
        "(0.171812, 1.385202, -0.151476)",
        "(0.172093, 1.385827, -0.156189)",
        "(0.172248, 1.386154, -0.158600)",
        "(0.172692, 1.386641, -0.163727)",
        "(0.173004, 1.386763, -0.166418)",
        "(0.173511, 1.386550, -0.174614)",
        "(0.173646, 1.386192, -0.177630)",
        "(0.173809, 1.385377, -0.183572)",
        "(0.173717, 1.384212, -0.189314)",
        "(0.173673, 1.382622, -0.195127)",
        "(0.173945, 1.380220, -0.201339)",
        "(0.173910, 1.377189, -0.207420)",
        "(0.173683, 1.375561, -0.210195)",
        "(0.173260, 1.372163, -0.215582)",
        "(0.173104, 1.368359, -0.220819)",
        "(0.172990, 1.363983, -0.225702)",
        "(0.172469, 1.358845, -0.230063)",
        "(0.172022, 1.355935, -0.231978)",
        "(0.171049, 1.349726, -0.235426)",
        "(0.170315, 1.343393, -0.237941)",
        "(0.170314, 1.337201, -0.240351)",
        "(0.169794, 1.330584, -0.241983)",
        "(0.169237, 1.327173, -0.242405)",
        "(0.167900, 1.320439, -0.242443)",
        "(0.166890, 1.314031, -0.242195)",
        "(0.166103, 1.307924, -0.241622)",
        "(0.164524, 1.301479, -0.240187)",
        "(0.163561, 1.298248, -0.239148)",
        "(0.161986, 1.292184, -0.236938)",
        "(0.160779, 1.286393, -0.235037)",
        "(0.159298, 1.280885, -0.232498)",
        "(0.157512, 1.275771, -0.229039)",
        "(0.156742, 1.273445, -0.227109)",
        "(0.155561, 1.268980, -0.223584)",
        "(0.154658, 1.265162, -0.219784)",
        "(0.153715, 1.261869, -0.215389)",
        "(0.152812, 1.259122, -0.210166)",
        "(0.152489, 1.257851, -0.207523)",
        "(0.152249, 1.255456, -0.203027)",
        "(0.151817, 1.253885, -0.197931)",
        "(0.151357, 1.253065, -0.192224)",
        "(0.151165, 1.252409, -0.186834)",
        "(0.151166, 1.252314, -0.184149)",
        "(0.151315, 1.252643, -0.178640)",
        "(0.151527, 1.253386, -0.172768)",
        "(0.151968, 1.254560, -0.167499)",
        "(0.152276, 1.256260, -0.162253)",
        "(0.152411, 1.257335, -0.159447)",
        "(0.152827, 1.259692, -0.153901)",
        "(0.153511, 1.262460, -0.149171)",
        "(0.154247, 1.265931, -0.144592)",
        "(0.154904, 1.269423, -0.140082)",
        "(0.155242, 1.271268, -0.137934)",
        "(0.156016, 1.275178, -0.134230)",
        "(0.156862, 1.279698, -0.131111)",
        "(0.157502, 1.284639, -0.128151)",
        "(0.157976, 1.289875, -0.125305)",
        "(0.158207, 1.292623, -0.124130)",
        "(0.158788, 1.298450, -0.122310)",
        "(0.159549, 1.304741, -0.121101)",
        "(0.160221, 1.311162, -0.119999)",
        "(0.160987, 1.317645, -0.119194)",
        "(0.161499, 1.320823, -0.119208)",
        "(0.162716, 1.327163, -0.119557)",
        "(0.163858, 1.333264, -0.120228)",
        "(0.165014, 1.339356, -0.121226)",
        "(0.166338, 1.345464, -0.122608)",
        "(0.166996, 1.348407, -0.123398)",
        "(0.168295, 1.354107, -0.125137)",
        "(0.169806, 1.359538, -0.127325)",
        "(0.171311, 1.364534, -0.129974)",
        "(0.172744, 1.368935, -0.132901)",
        "(0.173456, 1.370993, -0.134430)",
        "(0.174756, 1.374606, -0.137674)",
        "(0.175843, 1.377725, -0.141054)",
        "(0.176809, 1.380364, -0.144618)",
        "(0.177656, 1.382240, -0.148431)",
        "(0.177924, 1.382982, -0.150333)",
        "(0.178070, 1.383748, -0.154239)",
        "(0.178218, 1.384106, -0.158497)",
        "(0.178377, 1.384132, -0.162788)",
        "(0.178178, 1.383602, -0.166899)",
        "(0.177951, 1.383049, -0.169059)",
        "(0.177664, 1.381800, -0.173505)",
        "(0.177310, 1.380105, -0.177826)",
        "(0.176926, 1.378082, -0.181957)",
        "(0.176642, 1.375466, -0.186457)",
        "(0.176573, 1.373936, -0.188838)",
        "(0.176493, 1.370365, -0.193694)",
        "(0.176333, 1.366366, -0.198352)",
        "(0.176348, 1.362043, -0.203090)",
        "(0.176499, 1.357435, -0.207965)",
        "(0.176505, 1.354973, -0.210307)",
        "(0.176561, 1.349637, -0.214960)",
        "(0.176400, 1.343936, -0.219239)",
        "(0.175771, 1.337733, -0.222951)",
        "(0.174993, 1.331281, -0.226362)",
        "(0.174654, 1.327952, -0.227949)",
        "(0.173838, 1.320915, -0.230740)",
        "(0.172919, 1.313992, -0.233011)",
        "(0.172000, 1.307135, -0.234796)",
        "(0.171004, 1.300432, -0.236159)",
        "(0.170268, 1.297051, -0.236431)",
        "(0.168697, 1.290259, -0.236559)",
        "(0.167345, 1.283790, -0.236224)",
        "(0.165967, 1.277390, -0.235478)",
        "(0.164500, 1.271223, -0.234094)",
        "(0.163719, 1.268209, -0.233118)",
        "(0.162429, 1.262570, -0.230693)",
        "(0.161329, 1.257167, -0.227991)",
        "(0.160157, 1.251850, -0.224490)",
        "(0.159116, 1.246699, -0.220641)",
        "(0.158759, 1.244427, -0.218723)",
        "(0.158207, 1.240520, -0.214290)",
        "(0.157624, 1.237226, -0.208908)",
        "(0.157321, 1.234335, -0.203513)",
        "(0.157329, 1.232171, -0.198186)",
        "(0.157290, 1.231328, -0.195364)",
        "(0.157226, 1.230345, -0.189054)",
        "(0.157335, 1.229823, -0.182610)",
        "(0.157686, 1.229804, -0.176557)",
        "(0.158033, 1.230464, -0.170641)",
        "(0.158116, 1.231019, -0.167479)",
        "(0.158255, 1.232560, -0.160814)",
        "(0.158766, 1.234758, -0.154636)",
        "(0.159435, 1.237584, -0.149005)",
        "(0.160047, 1.241031, -0.143033)",
        "(0.160375, 1.242856, -0.140100)",
        "(0.161059, 1.246790, -0.134601)",
        "(0.161923, 1.251339, -0.129471)",
        "(0.162983, 1.256428, -0.124807)",
        "(0.164174, 1.261984, -0.120516)",
        "(0.164813, 1.264983, -0.118637)",
        "(0.166088, 1.271066, -0.115017)",
        "(0.167344, 1.277396, -0.111993)",
        "(0.168517, 1.284067, -0.109282)",
        "(0.169577, 1.290942, -0.107477)",
        "(0.170104, 1.294444, -0.106908)",
        "(0.171188, 1.301740, -0.105772)",
        "(0.172201, 1.309092, -0.104936)",
        "(0.173134, 1.316161, -0.105173)",
        "(0.173820, 1.322861, -0.105997)",
        "(0.174159, 1.326195, -0.106484)",
        "(0.174905, 1.332933, -0.107803)",
        "(0.175640, 1.339487, -0.109764)",
        "(0.176148, 1.345413, -0.112529)",
        "(0.176703, 1.351296, -0.115382)",
        "(0.176894, 1.354053, -0.116831)",
        "(0.177021, 1.358909, -0.120030)",
        "(0.177030, 1.363275, -0.123567)",
        "(0.177137, 1.367264, -0.127390)",
        "(0.177345, 1.371162, -0.131308)",
        "(0.177420, 1.372926, -0.133344)",
        "(0.177531, 1.376161, -0.137666)",
        "(0.177362, 1.378984, -0.141962)",
        "(0.177101, 1.381558, -0.146101)",
        "(0.176713, 1.383875, -0.150327)",
        "(0.176479, 1.384821, -0.152521)",
        "(0.176058, 1.386531, -0.157087)",
        "(0.175441, 1.387570, -0.161602)",
        "(0.174847, 1.388105, -0.166382)",
        "(0.174338, 1.387993, -0.171281)",
        "(0.174024, 1.387853, -0.173666)",
        "(0.173420, 1.386839, -0.178589)",
        "(0.172884, 1.385342, -0.183671)",
        "(0.172312, 1.383038, -0.188808)",
        "(0.171771, 1.380332, -0.193715)",
        "(0.171547, 1.378768, -0.196031)",
        "(0.171202, 1.375155, -0.200547)",
        "(0.171042, 1.370714, -0.204918)",
        "(0.170818, 1.365373, -0.209460)",
        "(0.170283, 1.359678, -0.213498)",
        "(0.169869, 1.356674, -0.215267)",
        "(0.168752, 1.350263, -0.218222)",
        "(0.168025, 1.343942, -0.220723)",
        "(0.167530, 1.337280, -0.223170)",
        "(0.166824, 1.330006, -0.224726)",
        "(0.166312, 1.326226, -0.225146)",
        "(0.165544, 1.318797, -0.225645)",
        "(0.165033, 1.311511, -0.225671)",
        "(0.164292, 1.304304, -0.224826)",
        "(0.163412, 1.297117, -0.223423)",
        "(0.163154, 1.293822, -0.222642)",
        "(0.162834, 1.287697, -0.220816)",
        "(0.162087, 1.281645, -0.217999)",
        "(0.161032, 1.275647, -0.214309)",
        "(0.160589, 1.270398, -0.210690)",
        "(0.160496, 1.268033, -0.208731)",
        "(0.160136, 1.263392, -0.204052)",
        "(0.159964, 1.259210, -0.199092)",
        "(0.160000, 1.255500, -0.194165)",
        "(0.160218, 1.252362, -0.188971)",
        "(0.160328, 1.250901, -0.186086)",
        "(0.160505, 1.248274, -0.180085)",
        "(0.160932, 1.246185, -0.174606)",
        "(0.161283, 1.244644, -0.169081)",
        "(0.161361, 1.243611, -0.162903)",
        "(0.161414, 1.243261, -0.159717)",
        "(0.161839, 1.243067, -0.153709)",
        "(0.162587, 1.243672, -0.148732)",
        "(0.162892, 1.245093, -0.142644)",
        "(0.163284, 1.246708, -0.136673)",
        "(0.163670, 1.247661, -0.134018)",
        "(0.164672, 1.250024, -0.129284)",
        "(0.165541, 1.252962, -0.124331)",
        "(0.166238, 1.256177, -0.118717)",
        "(0.167265, 1.259706, -0.113641)",
        "(0.167915, 1.261654, -0.111606)",
        "(0.169180, 1.266051, -0.107742)",
        "(0.170211, 1.270786, -0.103238)",
        "(0.171199, 1.275622, -0.099088)",
        "(0.172438, 1.281129, -0.096347)",
        "(0.173026, 1.284103, -0.095460)",
        "(0.173882, 1.290409, -0.093799)",
        "(0.174314, 1.297034, -0.091703)",
        "(0.174800, 1.303896, -0.090830)",
        "(0.175036, 1.307374, -0.090573)",
        "(0.175543, 1.314554, -0.090606)",
        "(0.176118, 1.322039, -0.091173)",
        "(0.176503, 1.329181, -0.092276)",
        "(0.176839, 1.335952, -0.094135)",
        "(0.177119, 1.342465, -0.096590)",
        "(0.177317, 1.345656, -0.097958)",
        "(0.177754, 1.351885, -0.100950)",
        "(0.178187, 1.357616, -0.104415)",
        "(0.178706, 1.363001, -0.108670)",
        "(0.179167, 1.368088, -0.112949)",
        "(0.179395, 1.370520, -0.115066)",
        "(0.179734, 1.374893, -0.119429)",
        "(0.180121, 1.378874, -0.124222)",
        "(0.180702, 1.382515, -0.129360)",
        "(0.181512, 1.386041, -0.134492)",
        "(0.181889, 1.387624, -0.137049)",
        "(0.182463, 1.390203, -0.142232)",
        "(0.183090, 1.392028, -0.147651)",
        "(0.183686, 1.393164, -0.153504)",
        "(0.184222, 1.393993, -0.159349)",
        "(0.184460, 1.394291, -0.162303)",
        "(0.184895, 1.394651, -0.168343)",
        "(0.185265, 1.394595, -0.174550)",
        "(0.185460, 1.393991, -0.180612)",
        "(0.185563, 1.392548, -0.187190)",
        "(0.185625, 1.391840, -0.190477)",
        "(0.185684, 1.389700, -0.196980)",
        "(0.185574, 1.387166, -0.202957)",
        "(0.185648, 1.383947, -0.209419)",
        "(0.185643, 1.380236, -0.215853)",
        "(0.185546, 1.378259, -0.218819)",
        "(0.185037, 1.373875, -0.224063)",
        "(0.184432, 1.368875, -0.228954)",
        "(0.184173, 1.363378, -0.233887)",
        "(0.183730, 1.357584, -0.238293)",
        "(0.183303, 1.354469, -0.240121)",
        "(0.181992, 1.347942, -0.242984)",
        "(0.180827, 1.341124, -0.245557)",
        "(0.180109, 1.334501, -0.247685)",
        "(0.179073, 1.327740, -0.248926)",
        "(0.178251, 1.324173, -0.249165)",
        "(0.176771, 1.317354, -0.249026)",
        "(0.175823, 1.310835, -0.248484)",
        "(0.174643, 1.304188, -0.246884)",
        "(0.173262, 1.297662, -0.244715)",
        "(0.172645, 1.294689, -0.243376)",
        "(0.171507, 1.289346, -0.240120)",
        "(0.170359, 1.284248, -0.235863)",
        "(0.169199, 1.279233, -0.231157)",
        "(0.168494, 1.274632, -0.226664)",
        "(0.168242, 1.272664, -0.224254)",
        "(0.167429, 1.268979, -0.218563)",
        "(0.166303, 1.265264, -0.212127)",
        "(0.165973, 1.262211, -0.206378)",
        "(0.165974, 1.259939, -0.200948)",
        "(0.165764, 1.259094, -0.197803)",
        "(0.165101, 1.257622, -0.190751)",
        "(0.164933, 1.256437, -0.184182)",
        "(0.165471, 1.255985, -0.178967)",
        "(0.165542, 1.256245, -0.172880)",
        "(0.165390, 1.256401, -0.169560)",
        "(0.165434, 1.257264, -0.163344)",
        "(0.165754, 1.258250, -0.157950)",
        "(0.166076, 1.259759, -0.152583)",
        "(0.166274, 1.261685, -0.146928)",
        "(0.166471, 1.262731, -0.144464)",
        "(0.166968, 1.265171, -0.140082)",
        "(0.167507, 1.268523, -0.136154)",
        "(0.167857, 1.272050, -0.132234)",
        "(0.168223, 1.275924, -0.128788)",
        "(0.168478, 1.278039, -0.127392)",
        "(0.168907, 1.282541, -0.124896)",
        "(0.169353, 1.287467, -0.122698)",
        "(0.169849, 1.292672, -0.121082)",
        "(0.170289, 1.298134, -0.119797)",
        "(0.170481, 1.300921, -0.119232)",
        "(0.171125, 1.306843, -0.118605)",
        "(0.171860, 1.312841, -0.118352)",
        "(0.172517, 1.318792, -0.118403)",
        "(0.173374, 1.324946, -0.119018)",
        "(0.173817, 1.328079, -0.119425)",
        "(0.174716, 1.334311, -0.120304)",
        "(0.175715, 1.340504, -0.121494)",
        "(0.176682, 1.346419, -0.123275)",
        "(0.177463, 1.351952, -0.125289)",
        "(0.177992, 1.354759, -0.126329)",
        "(0.179066, 1.360301, -0.128462)",
        "(0.180228, 1.365420, -0.131396)",
        "(0.181323, 1.370329, -0.134574)",
        "(0.182291, 1.374953, -0.137546)",
        "(0.182763, 1.377196, -0.138992)",
        "(0.183553, 1.381238, -0.142050)",
        "(0.184195, 1.384879, -0.145431)",
        "(0.184891, 1.388192, -0.149039)",
        "(0.185562, 1.391445, -0.152483)",
        "(0.185779, 1.392899, -0.153869)",
        "(0.186422, 1.395497, -0.156821)",
        "(0.187388, 1.398232, -0.159721)",
        "(0.187114, 1.400400, -0.162655)",
        "(0.186263, 1.399449, -0.165440)",
        "(0.186878, 1.400019, -0.168489)",
        "(0.188359, 1.400825, -0.172613)",
        "(0.190036, 1.401566, -0.176490)",
        "(0.190618, 1.400532, -0.180534)",
        "(0.191212, 1.398833, -0.184731)",
        "(0.191427, 1.397397, -0.187242)",
        "(0.191463, 1.393592, -0.192772)",
        "(0.191563, 1.391669, -0.195604)",
        "(0.191890, 1.386028, -0.204205)",
        "(0.192149, 1.381783, -0.210388)",
        "(0.192073, 1.379515, -0.213489)",
        "(0.191345, 1.374847, -0.219181)",
        "(0.189731, 1.369519, -0.224069)",
        "(0.188106, 1.364050, -0.228591)",
        "(0.186832, 1.358608, -0.232838)",
        "(0.186329, 1.355603, -0.235070)",
        "(0.185076, 1.348940, -0.239519)",
        "(0.183089, 1.341761, -0.242974)",
        "(0.180400, 1.334688, -0.244762)",
        "(0.177815, 1.327437, -0.245993)",
        "(0.176692, 1.323561, -0.246718)",
        "(0.174747, 1.316037, -0.248210)",
        "(0.172745, 1.308979, -0.249066)",
        "(0.171359, 1.305660, -0.248809)",
        "(0.166447, 1.295621, -0.246530)",
        "(0.164578, 1.292259, -0.245405)",
        "(0.161400, 1.285679, -0.243431)",
        "(0.159162, 1.279701, -0.241476)",
        "(0.156921, 1.274190, -0.238818)",
        "(0.153655, 1.268686, -0.234685)",
        "(0.152011, 1.266247, -0.232309)",
        "(0.149618, 1.261766, -0.227722)",
        "(0.147431, 1.257656, -0.222683)",
        "(0.146023, 1.254718, -0.217936)",
        "(0.144754, 1.252921, -0.212559)",
        "(0.144027, 1.252093, -0.209675)",
        "(0.142248, 1.250714, -0.203305)",
        "(0.140580, 1.249333, -0.196387)",
        "(0.139715, 1.248762, -0.189882)",
        "(0.139609, 1.249042, -0.184237)",
        "(0.139489, 1.249462, -0.181150)",
        "(0.139069, 1.249897, -0.174995)",
        "(0.138687, 1.250822, -0.169283)",
        "(0.138513, 1.252748, -0.163755)",
        "(0.138216, 1.254826, -0.158823)",
        "(0.137984, 1.256060, -0.156501)",
        "(0.137824, 1.259013, -0.152383)",
        "(0.137458, 1.262836, -0.148466)",
        "(0.136802, 1.266608, -0.144860)",
        "(0.136058, 1.270645, -0.142152)",
        "(0.135806, 1.272833, -0.140834)",
        "(0.135495, 1.279056, -0.138336)",
        "(0.135089, 1.284833, -0.136406)",
        "(0.134791, 1.291330, -0.134757)",
        "(0.134584, 1.298402, -0.133521)",
        "(0.134482, 1.302066, -0.133012)",
        "(0.134423, 1.309718, -0.132067)",
        "(0.134823, 1.317416, -0.131568)",
        "(0.135581, 1.325036, -0.131659)",
        "(0.136644, 1.332510, -0.132162)",
        "(0.137269, 1.336329, -0.132422)",
        "(0.138629, 1.343872, -0.132825)",
        "(0.140132, 1.351099, -0.133247)",
        "(0.141895, 1.358230, -0.134148)",
        "(0.143926, 1.365147, -0.135265)",
        "(0.144955, 1.368588, -0.135801)",
        "(0.146888, 1.375213, -0.136874)",
        "(0.148850, 1.381470, -0.138222)",
        "(0.150968, 1.387314, -0.140002)",
        "(0.153369, 1.392790, -0.142428)",
        "(0.154508, 1.395322, -0.143877)",
        "(0.156739, 1.400156, -0.146717)",
        "(0.159046, 1.404337, -0.149963)",
        "(0.161321, 1.407658, -0.153760)",
        "(0.163173, 1.409725, -0.158219)",
        "(0.164021, 1.410288, -0.160789)",
        "(0.165563, 1.411089, -0.166133)",
        "(0.166573, 1.411347, -0.171152)",
        "(0.166669, 1.410109, -0.176546)",
        "(0.166419, 1.408865, -0.179691)",
        "(0.166137, 1.406194, -0.186205)",
        "(0.166220, 1.403278, -0.192912)",
        "(0.166066, 1.399433, -0.199620)",
        "(0.165119, 1.394788, -0.205895)",
        "(0.163958, 1.389345, -0.212155)",
        "(0.163299, 1.386666, -0.215081)",
        "(0.161908, 1.381034, -0.220600)",
        "(0.161059, 1.374986, -0.226111)",
        "(0.159705, 1.367794, -0.231394)",
        "(0.157868, 1.360307, -0.235721)",
        "(0.156810, 1.357014, -0.236952)",
        "(0.154830, 1.349805, -0.239357)",
        "(0.153507, 1.341848, -0.241802)",
        "(0.152448, 1.333365, -0.244193)",
        "(0.151156, 1.325055, -0.245878)",
        "(0.150688, 1.321661, -0.246159)",
        "(0.149460, 1.315413, -0.245459)",
        "(0.148389, 1.307838, -0.244951)",
        "(0.148148, 1.304470, -0.244541)",
        "(0.147591, 1.298041, -0.243623)",
        "(0.147142, 1.292435, -0.241912)",
        "(0.146690, 1.286673, -0.239850)",
        "(0.146414, 1.280919, -0.237369)",
        "(0.146380, 1.276113, -0.234257)",
        "(0.146461, 1.272113, -0.230098)",
        "(0.146461, 1.270169, -0.227789)",
        "(0.146648, 1.266289, -0.223264)",
        "(0.147039, 1.262882, -0.218617)",
        "(0.147168, 1.260371, -0.212829)",
        "(0.147157, 1.258400, -0.206366)",
        "(0.147316, 1.257492, -0.203395)",
        "(0.148025, 1.256397, -0.197727)",
        "(0.148567, 1.255944, -0.191427)",
        "(0.148966, 1.255868, -0.184557)",
        "(0.149476, 1.256195, -0.178031)",
        "(0.149725, 1.256446, -0.175005)",
        "(0.150081, 1.257374, -0.168754)",
        "(0.150434, 1.258674, -0.162178)",
        "(0.151064, 1.260744, -0.156008)",
        "(0.151747, 1.263032, -0.150535)",
        "(0.152062, 1.264427, -0.147827)",
        "(0.152642, 1.267308, -0.142026)",
        "(0.153480, 1.270642, -0.136910)",
        "(0.154322, 1.274332, -0.132286)",
        "(0.154740, 1.276366, -0.130179)",
        "(0.155517, 1.280703, -0.126018)",
        "(0.156359, 1.285702, -0.122512)",
        "(0.157115, 1.290996, -0.119478)",
        "(0.157809, 1.296412, -0.117383)",
        "(0.158391, 1.301962, -0.115715)",
        "(0.158718, 1.304852, -0.115177)",
        "(0.159256, 1.310555, -0.114664)",
        "(0.159751, 1.316326, -0.114571)",
        "(0.160420, 1.322195, -0.115355)",
        "(0.161265, 1.328207, -0.116754)",
        "(0.161644, 1.331133, -0.117515)",
        "(0.162357, 1.336715, -0.119222)",
        "(0.163053, 1.341887, -0.121505)",
        "(0.163753, 1.346730, -0.124495)",
        "(0.164629, 1.351541, -0.127846)",
        "(0.165056, 1.353824, -0.129680)",
        "(0.165793, 1.358056, -0.133526)",
        "(0.166374, 1.361770, -0.137510)",
        "(0.166884, 1.365076, -0.141626)",
        "(0.167449, 1.368075, -0.145788)",
        "(0.167744, 1.369417, -0.147940)",
        "(0.168438, 1.371693, -0.152588)",
        "(0.169245, 1.373288, -0.157545)",
        "(0.170029, 1.374208, -0.162766)",
        "(0.170519, 1.374567, -0.167780)",
        "(0.170657, 1.374538, -0.170339)",
        "(0.170922, 1.373891, -0.175905)",
        "(0.171256, 1.372692, -0.181802)",
        "(0.171578, 1.371113, -0.187768)",
        "(0.171672, 1.368736, -0.193786)",
        "(0.171698, 1.367282, -0.196906)",
        "(0.171678, 1.363573, -0.203097)",
        "(0.171904, 1.359511, -0.209631)",
        "(0.172207, 1.355157, -0.216223)",
        "(0.172463, 1.350772, -0.222149)",
        "(0.172484, 1.348583, -0.224684)",
        "(0.172474, 1.343719, -0.229962)",
        "(0.172455, 1.338201, -0.235242)",
        "(0.172197, 1.332060, -0.239687)",
        "(0.172450, 1.325791, -0.243650)",
        "(0.172622, 1.322607, -0.245398)",
        "(0.172705, 1.315598, -0.248337)",
        "(0.172607, 1.308272, -0.250354)",
        "(0.172640, 1.301057, -0.251510)",
        "(0.172783, 1.293682, -0.252046)",
        "(0.172782, 1.289865, -0.252170)",
        "(0.172593, 1.282215, -0.251861)",
        "(0.172172, 1.275116, -0.250457)",
        "(0.171666, 1.268556, -0.248109)",
        "(0.171210, 1.265214, -0.246551)",
        "(0.170517, 1.258619, -0.243700)",
        "(0.169759, 1.252863, -0.239943)",
        "(0.168982, 1.247438, -0.235703)",
        "(0.167967, 1.242175, -0.230703)",
        "(0.167191, 1.237480, -0.225701)",
        "(0.166933, 1.235484, -0.223188)",
        "(0.166262, 1.232185, -0.217778)",
        "(0.165201, 1.229784, -0.211993)",
        "(0.163939, 1.228065, -0.205721)",
        "(0.163236, 1.227313, -0.199832)",
        "(0.162991, 1.227322, -0.196903)",
        "(0.162199, 1.227814, -0.190722)",
        "(0.161260, 1.228835, -0.184375)",
        "(0.160693, 1.230710, -0.178573)",
        "(0.160426, 1.233381, -0.173476)",
        "(0.160220, 1.235106, -0.170748)",
        "(0.159707, 1.238700, -0.165452)",
        "(0.159266, 1.242723, -0.160643)",
        "(0.159123, 1.247505, -0.156217)",
        "(0.159073, 1.252690, -0.152229)",
        "(0.159027, 1.255405, -0.150318)",
        "(0.159023, 1.261188, -0.146635)",
        "(0.159313, 1.267265, -0.143392)",
        "(0.159900, 1.273551, -0.140785)",
        "(0.160641, 1.280316, -0.138598)",
        "(0.160939, 1.283663, -0.137577)",
        "(0.161653, 1.290424, -0.136116)",
        "(0.162560, 1.297445, -0.135394)",
        "(0.163483, 1.304559, -0.135193)",
        "(0.164387, 1.311835, -0.134880)",
        "(0.164820, 1.315354, -0.134840)",
        "(0.165844, 1.322157, -0.135577)",
        "(0.167244, 1.328961, -0.137316)",
        "(0.168469, 1.335706, -0.139044)",
        "(0.169356, 1.342067, -0.140863)",
        "(0.169826, 1.345155, -0.141903)",
        "(0.170922, 1.351057, -0.144565)",
        "(0.171936, 1.356340, -0.147924)",
        "(0.173045, 1.361145, -0.151746)",
        "(0.173996, 1.365458, -0.155656)",
        "(0.174292, 1.367365, -0.157554)",
        "(0.174840, 1.370731, -0.161488)",
        "(0.175670, 1.373684, -0.165898)",
        "(0.176629, 1.375909, -0.170660)",
        "(0.177427, 1.377507, -0.175546)",
        "(0.177731, 1.378065, -0.177945)",
        "(0.178264, 1.378668, -0.182938)",
        "(0.178648, 1.378629, -0.188201)",
        "(0.179178, 1.378275, -0.193639)",
        "(0.179553, 1.377658, -0.198724)",
        "(0.179482, 1.377010, -0.201113)",
        "(0.179365, 1.375267, -0.206177)",
        "(0.179388, 1.373064, -0.211539)",
        "(0.179436, 1.370657, -0.216630)",
        "(0.179259, 1.367750, -0.221449)",
        "(0.179144, 1.365999, -0.223879)",
        "(0.178858, 1.362402, -0.228422)",
        "(0.178326, 1.358176, -0.232654)",
        "(0.177849, 1.353831, -0.236400)",
        "(0.177388, 1.349446, -0.239614)",
        "(0.177132, 1.347192, -0.240978)",
        "(0.176514, 1.342483, -0.243436)",
        "(0.175569, 1.337136, -0.245353)",
        "(0.174428, 1.331342, -0.246929)",
        "(0.173587, 1.325460, -0.248388)",
        "(0.173360, 1.322618, -0.248967)",
        "(0.172951, 1.316899, -0.249808)",
        "(0.172155, 1.310996, -0.249864)",
        "(0.171508, 1.305042, -0.249658)",
        "(0.170983, 1.299082, -0.249379)",
        "(0.170684, 1.296170, -0.248920)",
        "(0.169898, 1.290386, -0.247402)",
        "(0.168872, 1.284850, -0.244856)",
        "(0.168158, 1.279747, -0.241884)",
        "(0.167491, 1.274832, -0.238185)",
        "(0.166989, 1.272369, -0.235955)",
        "(0.166059, 1.267731, -0.231052)",
        "(0.165475, 1.263783, -0.225710)",
        "(0.165059, 1.260412, -0.219530)",
        "(0.164661, 1.257465, -0.212765)",
        "(0.164498, 1.256085, -0.209387)",
        "(0.164253, 1.253599, -0.202635)",
        "(0.163969, 1.251821, -0.195118)",
        "(0.163709, 1.250534, -0.187288)",
        "(0.163721, 1.249743, -0.179747)",
        "(0.163795, 1.249479, -0.176056)",
        "(0.163949, 1.249555, -0.168530)",
        "(0.164115, 1.249770, -0.160980)",
        "(0.164600, 1.250736, -0.153908)",
        "(0.165242, 1.252458, -0.147461)",
        "(0.165518, 1.253624, -0.144319)",
        "(0.165892, 1.256147, -0.137892)",
        "(0.166591, 1.259351, -0.132888)",
        "(0.167148, 1.263148, -0.128665)",
        "(0.167512, 1.267584, -0.124512)",
        "(0.167636, 1.269892, -0.122539)",
        "(0.167930, 1.274897, -0.119425)",
        "(0.168362, 1.280480, -0.117349)",
        "(0.168686, 1.286486, -0.115857)",
        "(0.168804, 1.292542, -0.114644)",
        "(0.168842, 1.295576, -0.114213)",
        "(0.169129, 1.301843, -0.114068)",
        "(0.169443, 1.308058, -0.114523)",
        "(0.170025, 1.314523, -0.115607)",
        "(0.170782, 1.321172, -0.116879)",
        "(0.171169, 1.324365, -0.117657)",
        "(0.171834, 1.330516, -0.119434)",
        "(0.172573, 1.336182, -0.122201)",
        "(0.173093, 1.341314, -0.125476)",
        "(0.173744, 1.346451, -0.128698)",
        "(0.174079, 1.348961, -0.130431)",
        "(0.174843, 1.353607, -0.134731)",
        "(0.175479, 1.358073, -0.139221)",
        "(0.175994, 1.362277, -0.143981)",
        "(0.176321, 1.366191, -0.148678)",
        "(0.176341, 1.367788, -0.151145)",
        "(0.176408, 1.370801, -0.156108)",
        "(0.176593, 1.373311, -0.161502)",
        "(0.176760, 1.375607, -0.167080)",
        "(0.176900, 1.377723, -0.172711)",
        "(0.176907, 1.378690, -0.175417)",
        "(0.176806, 1.380390, -0.180584)",
        "(0.176582, 1.381458, -0.185746)",
        "(0.176670, 1.381627, -0.188668)",
        "(0.176820, 1.382150, -0.196995)",
        "(0.176898, 1.382011, -0.199808)",
        "(0.177253, 1.381702, -0.205627)",
        "(0.177499, 1.381009, -0.211250)",
        "(0.177592, 1.380232, -0.216218)",
        "(0.177733, 1.378962, -0.221148)",
        "(0.177864, 1.378106, -0.223707)",
        "(0.178182, 1.375952, -0.228749)",
        "(0.178293, 1.373347, -0.233410)",
        "(0.178371, 1.370548, -0.237621)",
        "(0.178644, 1.367392, -0.241855)",
        "(0.178844, 1.365751, -0.243864)",
        "(0.179085, 1.362167, -0.247548)",
        "(0.179055, 1.358064, -0.251047)",
        "(0.178717, 1.353448, -0.254301)",
        "(0.178276, 1.348464, -0.257343)",
        "(0.178043, 1.345967, -0.258718)",
        "(0.177671, 1.340845, -0.261291)",
        "(0.177143, 1.335239, -0.263472)",
        "(0.176164, 1.328820, -0.265286)",
        "(0.175247, 1.322079, -0.266730)",
        "(0.175073, 1.319025, -0.267213)",
        "(0.174876, 1.312796, -0.267779)",
        "(0.174102, 1.305751, -0.267667)",
        "(0.173015, 1.298077, -0.267225)",
        "(0.172607, 1.290748, -0.266471)",
        "(0.172405, 1.287052, -0.265925)",
        "(0.171825, 1.279522, -0.264013)",
        "(0.171107, 1.272040, -0.260962)",
        "(0.170903, 1.264387, -0.258255)",
        "(0.170743, 1.256687, -0.254893)",
        "(0.170509, 1.252941, -0.253030)",
        "(0.169926, 1.246122, -0.248156)",
        "(0.169730, 1.239635, -0.243207)",
        "(0.169751, 1.233308, -0.238167)",
        "(0.169414, 1.227308, -0.231846)",
        "(0.169154, 1.224491, -0.228352)",
        "(0.169071, 1.219386, -0.221693)",
        "(0.169260, 1.215148, -0.215349)",
        "(0.168992, 1.211882, -0.207707)",
        "(0.168750, 1.209469, -0.199954)",
        "(0.168652, 1.208536, -0.196215)",
        "(0.168414, 1.207452, -0.188893)",
        "(0.167916, 1.207400, -0.180885)",
        "(0.167498, 1.207833, -0.172900)",
        "(0.167435, 1.208403, -0.169241)",
        "(0.167453, 1.210129, -0.162601)",
        "(0.166976, 1.212567, -0.155443)",
        "(0.166551, 1.215905, -0.148438)",
        "(0.166403, 1.219931, -0.142015)",
        "(0.166290, 1.224518, -0.136101)",
        "(0.166204, 1.226952, -0.133145)",
        "(0.166161, 1.232272, -0.127909)",
        "(0.166209, 1.238174, -0.123519)",
        "(0.166251, 1.244976, -0.119843)",
        "(0.166200, 1.252407, -0.116494)",
        "(0.166079, 1.256216, -0.114945)",
        "(0.165743, 1.264129, -0.112398)",
        "(0.165499, 1.272319, -0.110609)",
        "(0.165406, 1.280872, -0.109619)",
        "(0.165306, 1.289453, -0.109013)",
        "(0.165273, 1.293728, -0.108937)",
        "(0.165222, 1.301983, -0.109334)",
        "(0.165179, 1.309888, -0.110432)",
        "(0.165274, 1.317679, -0.112073)",
        "(0.165581, 1.325248, -0.114190)",
        "(0.165780, 1.328910, -0.115544)",
        "(0.166141, 1.335986, -0.118432)",
        "(0.166287, 1.342469, -0.121681)",
        "(0.166435, 1.348433, -0.125335)",
        "(0.166325, 1.353761, -0.129166)",
        "(0.166211, 1.356225, -0.131128)",
        "(0.165965, 1.360345, -0.135688)",
        "(0.165819, 1.364282, -0.140562)",
        "(0.165533, 1.367712, -0.145576)",
        "(0.164969, 1.370626, -0.150454)",
        "(0.164574, 1.371837, -0.152947)",
        "(0.163771, 1.373791, -0.157884)",
        "(0.162984, 1.374972, -0.162993)",
        "(0.162421, 1.375530, -0.168510)",
        "(0.161905, 1.375464, -0.174017)",
        "(0.161682, 1.375196, -0.176660)",
        "(0.161450, 1.374165, -0.182127)",
        "(0.161490, 1.372319, -0.188100)",
        "(0.161619, 1.369427, -0.194382)",
        "(0.161463, 1.365913, -0.200321)",
        "(0.161410, 1.363988, -0.203323)",
        "(0.161380, 1.359567, -0.209595)",
        "(0.161394, 1.354765, -0.215769)",
        "(0.161348, 1.349639, -0.221453)",
        "(0.161206, 1.343866, -0.227196)",
        "(0.160942, 1.340754, -0.229919)",
        "(0.160259, 1.333991, -0.235004)",
        "(0.159775, 1.327251, -0.239816)",
        "(0.159378, 1.320291, -0.243895)",
        "(0.158921, 1.313390, -0.247126)",
        "(0.158767, 1.309993, -0.248437)",
        "(0.158426, 1.302967, -0.250580)",
        "(0.157900, 1.295275, -0.251938)",
        "(0.157718, 1.287741, -0.252588)",
        "(0.157808, 1.280834, -0.252681)",
        "(0.157666, 1.277535, -0.252288)",
        "(0.157208, 1.270976, -0.250807)",
        "(0.156585, 1.264756, -0.248301)",
        "(0.156381, 1.258839, -0.245735)",
        "(0.156094, 1.253459, -0.242514)",
        "(0.155848, 1.250891, -0.240526)",
        "(0.155260, 1.246172, -0.235807)",
        "(0.155116, 1.242064, -0.231250)",
        "(0.154975, 1.238416, -0.226761)",
        "(0.154379, 1.235196, -0.221326)",
        "(0.154054, 1.233801, -0.218310)",
        "(0.153637, 1.231749, -0.212180)",
        "(0.153477, 1.230150, -0.206819)",
        "(0.152994, 1.229019, -0.201003)",
        "(0.152254, 1.228530, -0.194383)",
        "(0.151963, 1.228451, -0.191149)",
        "(0.151826, 1.228707, -0.185410)",
        "(0.151756, 1.229619, -0.179761)",
        "(0.151377, 1.231224, -0.173225)",
        "(0.151388, 1.233400, -0.167051)",
        "(0.151579, 1.234657, -0.164336)",
        "(0.151988, 1.237648, -0.159067)",
        "(0.152070, 1.241122, -0.153264)",
        "(0.152329, 1.245019, -0.147816)",
        "(0.152850, 1.249415, -0.143370)",
        "(0.153126, 1.251896, -0.141255)",
        "(0.153636, 1.257307, -0.136799)",
        "(0.154020, 1.262818, -0.132647)",
        "(0.154681, 1.268942, -0.129510)",
        "(0.155292, 1.275492, -0.126601)",
        "(0.155475, 1.278782, -0.125140)",
        "(0.155870, 1.285617, -0.122314)",
        "(0.156477, 1.292839, -0.120247)",
        "(0.157277, 1.300351, -0.118960)",
        "(0.158025, 1.308055, -0.118375)",
        "(0.158279, 1.311922, -0.118181)",
        "(0.158657, 1.319536, -0.118084)",
        "(0.159024, 1.327165, -0.118461)",
        "(0.159527, 1.334696, -0.119444)",
        "(0.160108, 1.342037, -0.121150)",
        "(0.160363, 1.345628, -0.122069)",
        "(0.160878, 1.352504, -0.124430)",
        "(0.161362, 1.359078, -0.127196)",
        "(0.161695, 1.365176, -0.130002)",
        "(0.162074, 1.370665, -0.133424)",
        "(0.162247, 1.373188, -0.135293)",
        "(0.162662, 1.377594, -0.139485)",
        "(0.162971, 1.381396, -0.143783)",
        "(0.163001, 1.384415, -0.148185)",
        "(0.163038, 1.386696, -0.152821)",
        "(0.163170, 1.387510, -0.155394)",
        "(0.163481, 1.388638, -0.160923)",
        "(0.163577, 1.388747, -0.166549)",
        "(0.163359, 1.388203, -0.172280)",
        "(0.163244, 1.387135, -0.178137)",
        "(0.163261, 1.386501, -0.181064)",
        "(0.163286, 1.384788, -0.187044)",
        "(0.163097, 1.382138, -0.193399)",
        "(0.162956, 1.378762, -0.200173)",
        "(0.162774, 1.375165, -0.206575)",
        "(0.162612, 1.373281, -0.209563)",
        "(0.162476, 1.369179, -0.215515)",
        "(0.162524, 1.364084, -0.221474)",
        "(0.162773, 1.358159, -0.227671)",
        "(0.162967, 1.351799, -0.233615)",
        "(0.162971, 1.348588, -0.236318)",
        "(0.162736, 1.341861, -0.241008)",
        "(0.162647, 1.334648, -0.245298)",
        "(0.162765, 1.327192, -0.249672)",
        "(0.162399, 1.319650, -0.253308)",
        "(0.161960, 1.315875, -0.254742)",
        "(0.160835, 1.308606, -0.256500)",
        "(0.159740, 1.301288, -0.257725)",
        "(0.158820, 1.293911, -0.259023)",
        "(0.157381, 1.286583, -0.259357)",
        "(0.156526, 1.283022, -0.259088)",
        "(0.154883, 1.276598, -0.257605)",
        "(0.153835, 1.270865, -0.255743)",
        "(0.152825, 1.264996, -0.253435)",
        "(0.151810, 1.259987, -0.250213)",
        "(0.151312, 1.257690, -0.248205)",
        "(0.150506, 1.253242, -0.244032)",
        "(0.150329, 1.249376, -0.239589)",
        "(0.150146, 1.245838, -0.234760)",
        "(0.149674, 1.242687, -0.229144)",
        "(0.149433, 1.241362, -0.226088)",
        "(0.149153, 1.238872, -0.220189)",
        "(0.148869, 1.236901, -0.214031)",
        "(0.148294, 1.235481, -0.207164)",
        "(0.147687, 1.234388, -0.199933)",
        "(0.147543, 1.233933, -0.196545)",
        "(0.147377, 1.233510, -0.189848)",
        "(0.147065, 1.233661, -0.182601)",
        "(0.146936, 1.234333, -0.175477)",
        "(0.147071, 1.235754, -0.168995)",
        "(0.147117, 1.236797, -0.165865)",
        "(0.146994, 1.239296, -0.159368)",
        "(0.146924, 1.242453, -0.153275)",
        "(0.147101, 1.246282, -0.148127)",
        "(0.147300, 1.250851, -0.143522)",
        "(0.147307, 1.253422, -0.141267)",
        "(0.147291, 1.258866, -0.136933)",
        "(0.147457, 1.264941, -0.133562)",
        "(0.147814, 1.271475, -0.130871)",
        "(0.148238, 1.278435, -0.128627)",
        "(0.148461, 1.281958, -0.127689)",
        "(0.149051, 1.289043, -0.126307)",
        "(0.149853, 1.296210, -0.125830)",
        "(0.150725, 1.303525, -0.125555)",
        "(0.151811, 1.310896, -0.125779)",
        "(0.152500, 1.314548, -0.126176)",
        "(0.153794, 1.321614, -0.127441)",
        "(0.155294, 1.328667, -0.129164)",
        "(0.157114, 1.335671, -0.131389)",
        "(0.158874, 1.342235, -0.134269)",
        "(0.159588, 1.345224, -0.135843)",
        "(0.161127, 1.351154, -0.139214)",
        "(0.162850, 1.356858, -0.143042)",
        "(0.164626, 1.362236, -0.147304)",
        "(0.166284, 1.367145, -0.151904)",
        "(0.167109, 1.369357, -0.154385)",
        "(0.168673, 1.373510, -0.159713)",
        "(0.170212, 1.377382, -0.165342)",
        "(0.171459, 1.380994, -0.170814)",
        "(0.172296, 1.384076, -0.176201)",
        "(0.172636, 1.385355, -0.179052)",
        "(0.173206, 1.387476, -0.184943)",
        "(0.173478, 1.388843, -0.191328)",
        "(0.173667, 1.389712, -0.197902)",
        "(0.173777, 1.389951, -0.201194)",
        "(0.173916, 1.389959, -0.207845)",
        "(0.173900, 1.389177, -0.214659)",
        "(0.173614, 1.387421, -0.221867)",
        "(0.173310, 1.384972, -0.229383)",
        "(0.173294, 1.382368, -0.236429)",
        "(0.173277, 1.381109, -0.239813)",
        "(0.173144, 1.377883, -0.246201)",
        "(0.172377, 1.373323, -0.252752)",
        "(0.172110, 1.368227, -0.259607)",
        "(0.171925, 1.362989, -0.265746)",
        "(0.171552, 1.360214, -0.268273)",
        "(0.170008, 1.354115, -0.272579)",
        "(0.168357, 1.347356, -0.276365)",
        "(0.167703, 1.340529, -0.279918)",
        "(0.166724, 1.333299, -0.282395)",
        "(0.165892, 1.329466, -0.283179)",
        "(0.164242, 1.322011, -0.284167)",
        "(0.163109, 1.315032, -0.284024)",
        "(0.162199, 1.308084, -0.283169)",
        "(0.161279, 1.301323, -0.281286)",
        "(0.160770, 1.298066, -0.280027)",
        "(0.159761, 1.291749, -0.277097)",
        "(0.158879, 1.285901, -0.272933)",
        "(0.158229, 1.280234, -0.268419)",
        "(0.157822, 1.274652, -0.264156)",
        "(0.157420, 1.271923, -0.261784)",
        "(0.156298, 1.266571, -0.256438)",
        "(0.155213, 1.261759, -0.250205)",
        "(0.154290, 1.257037, -0.244259)",
        "(0.153507, 1.252545, -0.238401)",
        "(0.153030, 1.250351, -0.235215)",
        "(0.151848, 1.246122, -0.228164)",
        "(0.150900, 1.242054, -0.221436)",
        "(0.150535, 1.238750, -0.215363)",
        "(0.149877, 1.235845, -0.208727)",
        "(0.149411, 1.234550, -0.205077)",
        "(0.148649, 1.232486, -0.198035)",
        "(0.148390, 1.231404, -0.192002)",
        "(0.147913, 1.231165, -0.185351)",
        "(0.147360, 1.231445, -0.177926)",
        "(0.147224, 1.231734, -0.174321)",
        "(0.147269, 1.232584, -0.168093)",
        "(0.147511, 1.234300, -0.162196)",
        "(0.147446, 1.236776, -0.155253)",
        "(0.147723, 1.239758, -0.148976)",
        "(0.147995, 1.241575, -0.146369)",
        "(0.148377, 1.245482, -0.141143)",
        "(0.148654, 1.250535, -0.135444)",
        "(0.148921, 1.255826, -0.130768)",
        "(0.149234, 1.261788, -0.127381)",
        "(0.149353, 1.265123, -0.125714)",
        "(0.149516, 1.272147, -0.122291)",
        "(0.149692, 1.279700, -0.119779)",
        "(0.149861, 1.287599, -0.118209)",
        "(0.149882, 1.295665, -0.117437)",
        "(0.149864, 1.299800, -0.117312)",
        "(0.149878, 1.308190, -0.117469)",
        "(0.149970, 1.316780, -0.118701)",
        "(0.150055, 1.325420, -0.120600)",
        "(0.150248, 1.334193, -0.123173)",
        "(0.150356, 1.338617, -0.124583)",
        "(0.150628, 1.347394, -0.127926)",
        "(0.151052, 1.356112, -0.131607)",
        "(0.151310, 1.364290, -0.136005)",
        "(0.151470, 1.368261, -0.138376)",
        "(0.151642, 1.375922, -0.143209)",
        "(0.151654, 1.383004, -0.148637)",
        "(0.151746, 1.389804, -0.154017)",
        "(0.151919, 1.396101, -0.159794)",
        "(0.152106, 1.401820, -0.165860)",
        "(0.152192, 1.404364, -0.169077)",
        "(0.152219, 1.408978, -0.175585)",
        "(0.152119, 1.412726, -0.182198)",
        "(0.152060, 1.415557, -0.189215)",
        "(0.152246, 1.417521, -0.196766)",
        "(0.152309, 1.418253, -0.200488)",
        "(0.152245, 1.418945, -0.207716)",
        "(0.152064, 1.418940, -0.214818)",
        "(0.152029, 1.418050, -0.221980)",
        "(0.152054, 1.416184, -0.229025)",
        "(0.152134, 1.414795, -0.232662)",
        "(0.152412, 1.411480, -0.239914)",
        "(0.152466, 1.407382, -0.246623)",
        "(0.152033, 1.402490, -0.252250)",
        "(0.151659, 1.396582, -0.257872)",
        "(0.151459, 1.393108, -0.260841)",
        "(0.151111, 1.385839, -0.266402)",
        "(0.150851, 1.378432, -0.270923)",
        "(0.150409, 1.370652, -0.274427)",
        "(0.149814, 1.361886, -0.277681)",
        "(0.149684, 1.357222, -0.279301)",
        "(0.149792, 1.348086, -0.282257)",
        "(0.149934, 1.339275, -0.284510)",
        "(0.149628, 1.330682, -0.285756)",
        "(0.149281, 1.322079, -0.285835)",
        "(0.149241, 1.317790, -0.285983)",
        "(0.149334, 1.309128, -0.285763)",
        "(0.149122, 1.301114, -0.284756)",
        "(0.148711, 1.292958, -0.282938)",
        "(0.148602, 1.285355, -0.280653)",
        "(0.148568, 1.281615, -0.279461)",
        "(0.148475, 1.274325, -0.276609)",
        "(0.148119, 1.267021, -0.272696)",
        "(0.147891, 1.260283, -0.268566)",
        "(0.147834, 1.254314, -0.264358)",
        "(0.147648, 1.251489, -0.261959)",
        "(0.147177, 1.246070, -0.256436)",
        "(0.146818, 1.241524, -0.250554)",
        "(0.146575, 1.237507, -0.245142)",
        "(0.146049, 1.234180, -0.238884)",
        "(0.145713, 1.232686, -0.235413)",
        "(0.145164, 1.230128, -0.228482)",
        "(0.145036, 1.228502, -0.222145)",
        "(0.144672, 1.227401, -0.215200)",
        "(0.144164, 1.226707, -0.207455)",
        "(0.144018, 1.226501, -0.203594)",
        "(0.144288, 1.226674, -0.196981)",
        "(0.144530, 1.227682, -0.190405)",
        "(0.144323, 1.229183, -0.182868)",
        "(0.144458, 1.231200, -0.176049)",
        "(0.144654, 1.232432, -0.173131)",
        "(0.144978, 1.235677, -0.167134)",
        "(0.145006, 1.239313, -0.160586)",
        "(0.145203, 1.243441, -0.154766)",
        "(0.145714, 1.248295, -0.150151)",
        "(0.145865, 1.250888, -0.147841)",
        "(0.146033, 1.256377, -0.143065)",
        "(0.146399, 1.262427, -0.139441)",
        "(0.146620, 1.265717, -0.138014)",
        "(0.146949, 1.272449, -0.135208)",
        "(0.147132, 1.279367, -0.132726)",
        "(0.147441, 1.286531, -0.130864)"
    ],
    "rightHandRotations": [
        "(2.353773, 274.347700, 257.450700)",
        "(2.353773, 274.347700, 257.450700)",
        "(2.140100, 274.300000, 257.440300)",
        "(2.002095, 274.238600, 257.414500)",
        "(1.953401, 274.187300, 257.394800)",
        "(1.878171, 274.123400, 257.346300)",
        "(1.856063, 274.112200, 257.333600)",
        "(1.836420, 274.088700, 257.344700)",
        "(1.815717, 274.074000, 257.328100)",
        "(1.813949, 274.070700, 257.313200)",
        "(1.819733, 274.077000, 257.300300)",
        "(1.805304, 274.084400, 257.305200)",
        "(1.783652, 274.076200, 257.327600)",
        "(1.781747, 274.077300, 257.346600)",
        "(1.782904, 274.080400, 257.347600)",
        "(1.780259, 274.090100, 257.350300)",
        "(1.755902, 274.116800, 257.376700)",
        "(1.723590, 274.141000, 257.435800)",
        "(1.725245, 274.153100, 257.503900)",
        "(1.718949, 274.158300, 257.524500)",
        "(1.727864, 274.203500, 257.600000)",
        "(1.641649, 274.282100, 257.599300)",
        "(1.473137, 274.450900, 257.705900)",
        "(1.487048, 274.622400, 257.890200)",
        "(1.453895, 274.696200, 257.915800)",
        "(1.397549, 274.704500, 257.939200)",
        "(1.084028, 274.800000, 258.147700)",
        "(0.519199, 275.037200, 258.409900)",
        "(359.879300, 275.446900, 258.964500)",
        "(359.852800, 275.659500, 259.330900)",
        "(0.109536, 276.091900, 259.588600)",
        "(0.253450, 276.289300, 259.535100)",
        "(0.837134, 276.589400, 260.238700)",
        "(2.266360, 277.585400, 261.713000)",
        "(2.393600, 277.844600, 261.826500)",
        "(2.666480, 278.375700, 262.168000)",
        "(3.149868, 278.950500, 262.770000)",
        "(3.487483, 279.266100, 263.324600)",
        "(3.606009, 279.412800, 263.617100)",
        "(3.613547, 279.522900, 263.734700)",
        "(3.595354, 279.837500, 263.943600)",
        "(3.570851, 280.024400, 264.119400)",
        "(3.354482, 280.029500, 264.315400)",
        "(3.055143, 279.914600, 264.499500)",
        "(2.966038, 279.835000, 264.554900)",
        "(2.759421, 279.768600, 264.712200)",
        "(2.731979, 279.853300, 264.827200)",
        "(2.712947, 279.886200, 264.856100)",
        "(2.775004, 279.929400, 265.017200)",
        "(2.736034, 279.975900, 265.102700)",
        "(2.575620, 280.003200, 265.125400)",
        "(2.513301, 280.091200, 265.269800)",
        "(2.573030, 280.221900, 265.434300)",
        "(2.622617, 280.464100, 265.498700)",
        "(2.701952, 280.603800, 265.494000)",
        "(2.811235, 280.687900, 265.335800)",
        "(2.612262, 280.378000, 265.306700)",
        "(2.222456, 280.034900, 265.605500)",
        "(1.670790, 279.805500, 265.924900)",
        "(1.398859, 279.721600, 266.042000)",
        "(0.875231, 279.548100, 266.275800)",
        "(0.445937, 279.449600, 266.545000)",
        "(359.975400, 279.340900, 266.673800)",
        "(359.499500, 279.102100, 266.765700)",
        "(359.268700, 279.023700, 266.929000)",
        "(358.807200, 278.889200, 267.349900)",
        "(358.261700, 278.830300, 267.615000)",
        "(357.814900, 278.717400, 267.791800)",
        "(357.496100, 278.252200, 267.858000)",
        "(357.311500, 277.997200, 267.935000)",
        "(356.876400, 277.469100, 268.248900)",
        "(356.362600, 277.251700, 268.492600)",
        "(355.951800, 277.194100, 268.661900)",
        "(355.487200, 277.129900, 268.746300)",
        "(355.219100, 277.106600, 268.708500)",
        "(354.576000, 276.997100, 268.732800)",
        "(353.808600, 276.897500, 268.853300)",
        "(352.995800, 276.967300, 268.980600)",
        "(351.828800, 277.040600, 268.977100)",
        "(351.053300, 276.929100, 269.008600)",
        "(349.611000, 276.789300, 269.450300)",
        "(348.307900, 276.844100, 269.821900)",
        "(347.100000, 277.161400, 270.110100)",
        "(345.854800, 277.346600, 270.407100)",
        "(345.176000, 277.426700, 270.592000)",
        "(343.944500, 277.730200, 270.952500)",
        "(342.985100, 278.054600, 271.372200)",
        "(342.209000, 278.365000, 271.953000)",
        "(341.423700, 278.428200, 272.463700)",
        "(341.009200, 278.423400, 272.539100)",
        "(340.262800, 278.514600, 272.621500)",
        "(339.641300, 278.734100, 272.731100)",
        "(338.826300, 278.573000, 273.065000)",
        "(337.907400, 278.207400, 273.366400)",
        "(337.531000, 278.071600, 273.450700)",
        "(336.939000, 277.959700, 273.486500)",
        "(336.403300, 277.852100, 273.419100)",
        "(335.886700, 277.763100, 273.457900)",
        "(335.466100, 277.636100, 273.577200)",
        "(335.313400, 277.517900, 273.628400)",
        "(335.120600, 277.291000, 273.770400)",
        "(335.065000, 277.099400, 274.037400)",
        "(335.005400, 277.007100, 274.217800)",
        "(334.805800, 276.797500, 274.374200)",
        "(334.674300, 276.778800, 274.168100)",
        "(334.477100, 276.845800, 273.776500)",
        "(334.490200, 276.990800, 273.693000)",
        "(334.653800, 277.061600, 273.533300)",
        "(334.697800, 277.095800, 273.161000)",
        "(334.661300, 277.130600, 272.966800)",
        "(334.545200, 277.153900, 272.785200)",
        "(334.168200, 276.860100, 272.833700)",
        "(333.582100, 276.710700, 273.153400)",
        "(332.800900, 276.903400, 273.383200)",
        "(332.407900, 277.049400, 273.471700)",
        "(331.734300, 277.264700, 273.641100)",
        "(331.092100, 277.369400, 273.715700)",
        "(330.573600, 277.444000, 273.855600)",
        "(330.153800, 277.590500, 273.812300)",
        "(329.998700, 277.757400, 273.614200)",
        "(329.773200, 278.110600, 273.144000)",
        "(329.748800, 278.459200, 272.863000)",
        "(329.968800, 278.737000, 272.792200)",
        "(330.313200, 278.917500, 272.485300)",
        "(330.468400, 278.965100, 272.115800)",
        "(330.674900, 278.982600, 271.388400)",
        "(330.783100, 278.902400, 271.231600)",
        "(330.853000, 278.891800, 271.327500)",
        "(330.924000, 278.879300, 271.262400)",
        "(331.117200, 278.942100, 270.925200)",
        "(331.447000, 279.068600, 270.758500)",
        "(331.606400, 279.012200, 270.859400)",
        "(331.644200, 278.864800, 270.737100)",
        "(331.762400, 278.712400, 270.642300)",
        "(331.847300, 278.618300, 270.654300)",
        "(331.949200, 278.301200, 271.005400)",
        "(332.029700, 278.193200, 271.394900)",
        "(332.029800, 278.041800, 271.498700)",
        "(332.028400, 277.823500, 271.584600)",
        "(332.065100, 277.761000, 271.623800)",
        "(332.170800, 277.710400, 271.729000)",
        "(332.158400, 277.742600, 271.687000)",
        "(332.159900, 277.812200, 271.592300)",
        "(332.322100, 278.059300, 271.426700)",
        "(332.379700, 278.017900, 271.382200)",
        "(332.581600, 277.842200, 271.373600)",
        "(332.932100, 277.753700, 271.239600)",
        "(333.276300, 277.833600, 270.939900)",
        "(333.401900, 278.079300, 270.958100)",
        "(333.363300, 278.227200, 270.956400)",
        "(333.355900, 278.460000, 270.870200)",
        "(333.521700, 278.407700, 270.938400)",
        "(333.742800, 278.205100, 271.037900)",
        "(334.167000, 278.042200, 271.093400)",
        "(334.469100, 277.935700, 271.140900)",
        "(334.858600, 277.484300, 271.333600)",
        "(335.462500, 277.119900, 271.330300)",
        "(336.563700, 276.778400, 271.235900)",
        "(337.958800, 276.505400, 271.126000)",
        "(338.495500, 276.489000, 270.857800)",
        "(339.318300, 276.492200, 270.594100)",
        "(340.031200, 276.570600, 271.128300)",
        "(340.785200, 276.695100, 271.915500)",
        "(341.683300, 276.720700, 272.019300)",
        "(342.133600, 276.833600, 271.735000)",
        "(342.889000, 277.202200, 271.274900)",
        "(343.592600, 277.663000, 271.256200)",
        "(344.341900, 277.864800, 271.692700)",
        "(344.799000, 277.913600, 271.888200)",
        "(344.889700, 277.884400, 271.845300)",
        "(345.188600, 277.976000, 271.841000)",
        "(345.359700, 278.264500, 271.707000)",
        "(345.261500, 278.539900, 271.342000)",
        "(345.123200, 279.040000, 270.905900)",
        "(345.033700, 279.345400, 270.843000)",
        "(344.586400, 279.595700, 271.200200)",
        "(343.995900, 279.582700, 271.506200)",
        "(343.356800, 279.441000, 271.273700)",
        "(342.766700, 279.228100, 270.936200)",
        "(342.433900, 279.223800, 270.924900)",
        "(341.718400, 279.604900, 271.157000)",
        "(341.059100, 279.921200, 271.593900)",
        "(340.794500, 279.887200, 271.512600)",
        "(341.164300, 279.499000, 271.457800)",
        "(341.389400, 279.339900, 271.365200)",
        "(341.733400, 279.188900, 271.213800)",
        "(342.055500, 278.918800, 271.469400)",
        "(342.616400, 279.062000, 271.573300)",
        "(343.332000, 279.163900, 271.023100)",
        "(343.767500, 278.987700, 270.716100)",
        "(344.512900, 278.510100, 270.560300)",
        "(345.048000, 278.101000, 270.805000)",
        "(345.434700, 278.128200, 271.051300)",
        "(345.578500, 278.223600, 271.262100)",
        "(345.632900, 278.173500, 271.336100)",
        "(345.807100, 277.855300, 271.298600)",
        "(345.945600, 277.593200, 271.246500)",
        "(346.055000, 277.486800, 271.160700)",
        "(345.963500, 277.574300, 271.172600)",
        "(345.948100, 277.600000, 271.174300)",
        "(345.817400, 277.689400, 271.161700)",
        "(345.691000, 277.801400, 271.018100)",
        "(345.674700, 277.938100, 270.740000)",
        "(345.630200, 278.078000, 270.580900)",
        "(345.578600, 278.073800, 270.592100)",
        "(345.583700, 277.959100, 270.636000)",
        "(345.592100, 277.864000, 270.569700)",
        "(345.597000, 277.944700, 270.466400)",
        "(345.570800, 278.519000, 270.652700)",
        "(345.511000, 278.696300, 270.896300)",
        "(345.432200, 278.647700, 271.087800)",
        "(345.721100, 278.502700, 270.976700)",
        "(346.057300, 278.399200, 270.807700)",
        "(346.118300, 278.261100, 270.732900)",
        "(346.109100, 278.167700, 270.780500)",
        "(346.134500, 278.195300, 270.864700)",
        "(346.177600, 278.181700, 270.913800)",
        "(346.204600, 278.162800, 270.915500)",
        "(346.283900, 278.289200, 270.775600)",
        "(346.276900, 278.375200, 270.704700)",
        "(346.224600, 278.423900, 270.689600)",
        "(346.192900, 278.428300, 270.763600)",
        "(346.260100, 278.477500, 270.701900)",
        "(346.305800, 278.419700, 270.630300)",
        "(346.321000, 278.389400, 270.631700)",
        "(346.329700, 278.445800, 270.529500)",
        "(346.379500, 278.537000, 270.417400)",
        "(346.382900, 278.517100, 270.426400)",
        "(346.396900, 278.483300, 270.409500)",
        "(346.391100, 278.458800, 270.378600)",
        "(346.366500, 278.455400, 270.312000)",
        "(346.334600, 278.464500, 270.240600)",
        "(346.208800, 278.506600, 270.021600)",
        "(346.134200, 278.507900, 269.939700)",
        "(345.975300, 278.607900, 269.847300)",
        "(345.714100, 278.737400, 269.788400)",
        "(345.448100, 278.716200, 269.567600)",
        "(344.946400, 278.333300, 269.392500)",
        "(344.635700, 278.330400, 269.256400)",
        "(344.511600, 278.387300, 269.189200)",
        "(344.106500, 278.470200, 269.016100)",
        "(343.693400, 278.601200, 268.837100)",
        "(343.401300, 278.794000, 268.518600)",
        "(343.222500, 278.769300, 268.347500)",
        "(342.698900, 278.374000, 268.262800)",
        "(341.963300, 278.103600, 268.040700)",
        "(341.223600, 278.027500, 267.723400)",
        "(340.628700, 278.291500, 267.339300)",
        "(340.310600, 278.351200, 267.229800)",
        "(339.903400, 278.404600, 267.271600)",
        "(339.660100, 278.420200, 266.981900)",
        "(339.410500, 278.379900, 266.559100)",
        "(339.171200, 278.534600, 266.399800)",
        "(339.000200, 278.663600, 266.361900)",
        "(338.632300, 278.910000, 266.160100)",
        "(338.377900, 279.118300, 265.879100)",
        "(338.302800, 279.138600, 265.733200)",
        "(338.308600, 279.157200, 265.577800)",
        "(338.199500, 279.225000, 265.339800)",
        "(338.022200, 279.247900, 265.292700)",
        "(337.933000, 279.181700, 265.379500)",
        "(337.886600, 279.207800, 265.374200)",
        "(337.851500, 279.466700, 265.142100)",
        "(337.805400, 279.634200, 265.018200)",
        "(337.710100, 279.951100, 264.926800)",
        "(337.689800, 280.042200, 264.995600)",
        "(337.762200, 280.118300, 265.049500)",
        "(337.921100, 280.443800, 264.936100)",
        "(337.943000, 280.622700, 264.956500)",
        "(337.963200, 281.054200, 265.200000)",
        "(337.793500, 281.409100, 265.320600)",
        "(337.688700, 281.891700, 265.075800)",
        "(337.628400, 282.156800, 264.926400)",
        "(337.505300, 282.460200, 264.821600)",
        "(337.437600, 282.753400, 264.856600)",
        "(337.297100, 283.273000, 264.374900)",
        "(337.401200, 283.926000, 264.065700)",
        "(337.602100, 284.506500, 263.736100)",
        "(337.718300, 284.748300, 263.645600)",
        "(337.985300, 285.145100, 263.614100)",
        "(338.212200, 285.306800, 263.477900)",
        "(338.431400, 285.498800, 263.049100)",
        "(338.500900, 285.809200, 262.805300)",
        "(338.589100, 285.942000, 262.840800)",
        "(338.773900, 286.193600, 262.812300)",
        "(339.106800, 286.232400, 262.625400)",
        "(339.439500, 286.308400, 262.466700)",
        "(339.653900, 286.398500, 262.287200)",
        "(339.736800, 286.441700, 262.211600)",
        "(339.926000, 286.446700, 262.174800)",
        "(340.153400, 286.433000, 262.145200)",
        "(340.249700, 286.167700, 262.033600)",
        "(340.039300, 285.732400, 261.886800)",
        "(340.062500, 285.918900, 261.738000)",
        "(339.994500, 286.226800, 261.873100)",
        "(339.925100, 286.335400, 262.253200)",
        "(340.118900, 286.243800, 262.228800)",
        "(340.716200, 286.246000, 262.104800)",
        "(340.950100, 286.381700, 261.942600)",
        "(341.286100, 286.650500, 261.814800)",
        "(341.539800, 286.734000, 261.859000)",
        "(341.958400, 286.781300, 261.929400)",
        "(342.409000, 286.614400, 262.055400)",
        "(342.605600, 286.551500, 262.056100)",
        "(342.996000, 286.649700, 261.825600)",
        "(343.416200, 286.860100, 261.599300)",
        "(343.809200, 286.851100, 261.901900)",
        "(344.177600, 286.769800, 262.175600)",
        "(344.408400, 286.698400, 262.183500)",
        "(344.975500, 286.508200, 261.963100)",
        "(345.559200, 286.318800, 261.814800)",
        "(346.188300, 286.078100, 261.991600)",
        "(346.869300, 285.784000, 262.177200)",
        "(347.156800, 285.700000, 262.159900)",
        "(347.597500, 285.632400, 262.042100)",
        "(348.213000, 285.671100, 262.083200)",
        "(348.813700, 285.565300, 262.078400)",
        "(349.412400, 285.346100, 262.178500)",
        "(349.719500, 285.312700, 262.206200)",
        "(350.315700, 285.328600, 262.220400)",
        "(350.907900, 285.227700, 262.286700)",
        "(351.388900, 284.996600, 262.509600)",
        "(351.966300, 284.934900, 262.459200)",
        "(352.320300, 284.940200, 262.415000)",
        "(352.962600, 284.802600, 262.500700)",
        "(353.442400, 284.357800, 262.731500)",
        "(353.953700, 284.195100, 262.741600)",
        "(354.615500, 284.174500, 262.840800)",
        "(354.908600, 284.076500, 262.941200)",
        "(355.347500, 283.662500, 263.186700)",
        "(355.585100, 283.378400, 263.440800)",
        "(355.856200, 283.363900, 263.691700)",
        "(356.263900, 283.311900, 263.826200)",
        "(356.727600, 283.144800, 264.034800)",
        "(356.919600, 283.038600, 264.179200)",
        "(357.354000, 282.866900, 264.304300)",
        "(357.891500, 282.580500, 264.256900)",
        "(358.106300, 282.131400, 264.070500)",
        "(358.148500, 281.935500, 264.015200)",
        "(358.195600, 281.671800, 263.909000)",
        "(358.168500, 281.322000, 263.777300)",
        "(357.839200, 280.697600, 263.727200)",
        "(357.289000, 280.132400, 263.866900)",
        "(357.017200, 279.893800, 263.880300)",
        "(356.339300, 279.495800, 263.924000)",
        "(355.502400, 279.077200, 264.130500)",
        "(354.543300, 278.610000, 264.344800)",
        "(353.688300, 278.172100, 264.358900)",
        "(353.298000, 277.976100, 264.272200)",
        "(352.517400, 277.616700, 264.019000)",
        "(351.738800, 277.296300, 263.994700)",
        "(351.032000, 277.027000, 263.972300)",
        "(350.346600, 276.663900, 263.826700)",
        "(349.988100, 276.488800, 263.766800)",
        "(349.221200, 276.136100, 263.692600)",
        "(348.517500, 275.872100, 263.627400)",
        "(347.879000, 275.599400, 263.688600)",
        "(347.208900, 275.377200, 263.736200)",
        "(346.893900, 275.285100, 263.685400)",
        "(346.250800, 275.034900, 263.643900)",
        "(345.411500, 274.839300, 263.834700)",
        "(344.600600, 274.786200, 264.006700)",
        "(343.991700, 274.712400, 263.769500)",
        "(343.676900, 274.654200, 263.621900)",
        "(343.060600, 274.572500, 263.604700)",
        "(342.282300, 274.462900, 263.889200)",
        "(341.359500, 274.334500, 264.041400)",
        "(340.585100, 274.421000, 264.091100)",
        "(340.215700, 274.506200, 264.081900)",
        "(339.531400, 274.606100, 263.975800)",
        "(338.963900, 274.609200, 263.947200)",
        "(338.189400, 274.633500, 263.712600)",
        "(337.445600, 274.739900, 263.647300)",
        "(337.130300, 274.845300, 263.636400)",
        "(336.516000, 275.148400, 263.478000)",
        "(335.920400, 275.401900, 263.431300)",
        "(335.438400, 275.645300, 263.465000)",
        "(334.861000, 275.993700, 263.311900)",
        "(334.583200, 276.251300, 263.189600)",
        "(334.224600, 276.819500, 263.123700)",
        "(333.917400, 277.226600, 263.054900)",
        "(333.685400, 277.645700, 262.892100)",
        "(333.404100, 278.311200, 262.724300)",
        "(333.254000, 278.716900, 262.629900)",
        "(333.002200, 279.615300, 262.375100)",
        "(332.767400, 280.352500, 262.220400)",
        "(332.677600, 281.095900, 261.964100)",
        "(332.710900, 281.867200, 261.613900)",
        "(332.760500, 282.290800, 261.459800)",
        "(332.808500, 283.142700, 261.140300)",
        "(332.879200, 283.987800, 260.847000)",
        "(333.031300, 284.718300, 260.679400)",
        "(333.279300, 285.496300, 260.476100)",
        "(333.432800, 285.899600, 260.326200)",
        "(333.841400, 286.776800, 259.854900)",
        "(334.304000, 287.425300, 259.495800)",
        "(334.829100, 287.703600, 259.525700)",
        "(335.225000, 288.034400, 259.576200)",
        "(335.427200, 288.297500, 259.502400)",
        "(335.857800, 288.910000, 259.330900)",
        "(336.239700, 289.407800, 259.391100)",
        "(336.651600, 289.768800, 259.542300)",
        "(337.270100, 290.040200, 259.703300)",
        "(337.623000, 290.108900, 259.785000)",
        "(338.360500, 290.296400, 259.732100)",
        "(339.066300, 290.603900, 259.690100)",
        "(339.959200, 290.951400, 259.846700)",
        "(340.918900, 291.172200, 259.903800)",
        "(341.397700, 291.225000, 259.806200)",
        "(342.342000, 291.371000, 259.626300)",
        "(343.517800, 291.574200, 259.811400)",
        "(344.674300, 291.536500, 260.183600)",
        "(345.695900, 291.529900, 260.341200)",
        "(346.300500, 291.551200, 260.260800)",
        "(347.710200, 291.448900, 259.896800)",
        "(348.953900, 291.056100, 259.971100)",
        "(349.822500, 290.707900, 260.355800)",
        "(350.752100, 290.366100, 260.248800)",
        "(351.238200, 290.172900, 260.138300)",
        "(352.066600, 289.698500, 260.183000)",
        "(352.577300, 289.054100, 260.630800)",
        "(353.128600, 288.306300, 260.656100)",
        "(353.679000, 287.522300, 260.445000)",
        "(353.887200, 287.158000, 260.506400)",
        "(353.961200, 286.531600, 260.866000)",
        "(353.837800, 285.796100, 261.066800)",
        "(353.842500, 284.857700, 261.115500)",
        "(353.747900, 283.954000, 261.107100)",
        "(353.633000, 283.517400, 261.131500)",
        "(353.365700, 282.631700, 261.175400)",
        "(352.979200, 281.762500, 261.212900)",
        "(352.555600, 281.038500, 261.219200)",
        "(352.161000, 280.347100, 260.996900)",
        "(351.975600, 279.962600, 260.878100)",
        "(351.519500, 279.191100, 260.796800)",
        "(351.037800, 278.617600, 260.759500)",
        "(350.539400, 278.045000, 260.615300)",
        "(350.025100, 277.561200, 260.426600)",
        "(349.768700, 277.345500, 260.409300)",
        "(349.248900, 276.886000, 260.489400)",
        "(348.745400, 276.450200, 260.526800)",
        "(348.377900, 276.059100, 260.394700)",
        "(347.993700, 275.765800, 260.386700)",
        "(347.767500, 275.616600, 260.472000)",
        "(347.321300, 275.331200, 260.624800)",
        "(347.003000, 275.013700, 260.603700)",
        "(346.748800, 274.825200, 260.593800)",
        "(346.356100, 274.788500, 260.607600)",
        "(346.159300, 274.762900, 260.705800)",
        "(345.685400, 274.574900, 260.959400)",
        "(345.095700, 274.323500, 261.060600)",
        "(344.528900, 274.290500, 261.042200)",
        "(343.827900, 274.312700, 261.233000)",
        "(343.468500, 274.320100, 261.332700)",
        "(342.668700, 274.304400, 261.316000)",
        "(341.898400, 274.250600, 261.345900)",
        "(341.115600, 274.400300, 261.354600)",
        "(340.284700, 274.488600, 261.445800)",
        "(339.874200, 274.526300, 261.492300)",
        "(339.135600, 274.683600, 261.495300)",
        "(338.500900, 274.827800, 261.292600)",
        "(337.757200, 274.844200, 261.210600)",
        "(337.388800, 274.872400, 261.241200)",
        "(336.706100, 275.146100, 261.375100)",
        "(336.045600, 275.467700, 261.430100)",
        "(335.510900, 275.683700, 261.382000)",
        "(335.061400, 275.961300, 261.450000)",
        "(334.616800, 276.290700, 261.651200)",
        "(334.390300, 276.419700, 261.752500)",
        "(333.967100, 276.745800, 261.733200)",
        "(333.693300, 277.153800, 261.684100)",
        "(333.538400, 277.616300, 261.696700)",
        "(333.379600, 278.067000, 261.793100)",
        "(333.294200, 278.270500, 261.827500)",
        "(333.123700, 278.761000, 261.827400)",
        "(333.047000, 279.475800, 261.696800)",
        "(333.037500, 280.166300, 261.542800)",
        "(333.008900, 280.862100, 261.447100)",
        "(333.098500, 281.569700, 261.489600)",
        "(333.189600, 281.939300, 261.398600)",
        "(333.418400, 282.787200, 260.988200)",
        "(333.728100, 283.774800, 260.769300)",
        "(333.982200, 284.477400, 260.812300)",
        "(334.083300, 284.789700, 260.821300)",
        "(334.383100, 285.509600, 260.747200)",
        "(334.788500, 286.378100, 260.512400)",
        "(335.369700, 287.201800, 260.335000)",
        "(335.824700, 287.911300, 260.286800)",
        "(336.043400, 288.251600, 260.305700)",
        "(336.653200, 288.890500, 260.179300)",
        "(337.175500, 289.427400, 260.133200)",
        "(337.683900, 290.002600, 260.234700)",
        "(338.326300, 290.605200, 260.236000)",
        "(338.670300, 290.820500, 260.208500)",
        "(339.333600, 291.063500, 260.290200)",
        "(339.883100, 291.292400, 260.537700)",
        "(340.550000, 291.641500, 260.690300)",
        "(341.452000, 291.836900, 260.733400)",
        "(341.887500, 291.855900, 260.794900)",
        "(342.703000, 291.887000, 261.035000)",
        "(343.473200, 292.078600, 261.107000)",
        "(344.516200, 292.316700, 260.894400)",
        "(345.561600, 292.223100, 260.953600)",
        "(345.994400, 292.120200, 261.054400)",
        "(346.824300, 291.966600, 261.237600)",
        "(347.906200, 291.999100, 261.032700)",
        "(348.930000, 291.685000, 261.189100)",
        "(349.702200, 291.161700, 261.614700)",
        "(350.076900, 290.948100, 261.695000)",
        "(351.013000, 290.677900, 261.535600)",
        "(351.955900, 290.191000, 261.629900)",
        "(352.571200, 289.534000, 261.976800)",
        "(353.083000, 288.983900, 262.178000)",
        "(353.434300, 288.764500, 262.214000)",
        "(354.095600, 288.202000, 262.256000)",
        "(354.359900, 287.562800, 262.206800)",
        "(354.573300, 286.875300, 262.178800)",
        "(354.820300, 286.147300, 262.235400)",
        "(354.827300, 285.776600, 262.197800)",
        "(354.636600, 284.960400, 262.205000)",
        "(354.391800, 284.208900, 262.309300)",
        "(354.149600, 283.364000, 262.495000)",
        "(353.846700, 282.438100, 262.543000)",
        "(353.674000, 281.972800, 262.517300)",
        "(353.315000, 281.150100, 262.571500)",
        "(352.849300, 280.469100, 262.781600)",
        "(352.344100, 279.849100, 262.851900)",
        "(351.880300, 279.177800, 262.761100)",
        "(351.653700, 278.884100, 262.688300)",
        "(351.185200, 278.349800, 262.524800)",
        "(350.682700, 277.819900, 262.378200)",
        "(350.166000, 277.444300, 262.216200)",
        "(349.614900, 277.183900, 262.065600)",
        "(349.315900, 277.027400, 262.024800)",
        "(348.707800, 276.579400, 262.027700)",
        "(348.232100, 276.256700, 261.934200)",
        "(347.704600, 276.038600, 261.916000)",
        "(347.216300, 275.868300, 261.962800)",
        "(346.979600, 275.788100, 261.953000)",
        "(346.371600, 275.547100, 261.791900)",
        "(345.753600, 275.257100, 261.900900)",
        "(345.156000, 275.068800, 262.078200)",
        "(344.615400, 275.039200, 262.043800)",
        "(344.370200, 275.032100, 261.989000)",
        "(343.871900, 274.974100, 261.983600)",
        "(343.153600, 274.783900, 262.093400)",
        "(342.523500, 274.739800, 262.098600)",
        "(341.996200, 274.810800, 262.102700)",
        "(341.704300, 274.837000, 262.103900)",
        "(341.084500, 274.937400, 262.134100)",
        "(340.504800, 275.070800, 262.107500)",
        "(339.934400, 275.158700, 262.137500)",
        "(339.402200, 275.247400, 262.119300)",
        "(339.179800, 275.333100, 262.048700)",
        "(338.709600, 275.487900, 261.947800)",
        "(338.222200, 275.625600, 262.085400)",
        "(337.694200, 275.810900, 262.261000)",
        "(337.249700, 276.054700, 262.158100)",
        "(337.068500, 276.197200, 262.080800)",
        "(336.738600, 276.472400, 262.122300)",
        "(336.442000, 276.752900, 262.232800)",
        "(336.218400, 277.023700, 262.252100)",
        "(335.919300, 277.495500, 262.098900)",
        "(335.751700, 277.766600, 262.028900)",
        "(335.502000, 278.316300, 261.933500)",
        "(335.373600, 278.873900, 261.750500)",
        "(335.322000, 279.417500, 261.554600)",
        "(335.181500, 280.062200, 261.178600)",
        "(335.110200, 280.455700, 260.992400)",
        "(334.993400, 281.231400, 260.879100)",
        "(334.960200, 281.810800, 260.894000)",
        "(335.102900, 282.403900, 260.448500)",
        "(335.276000, 283.253800, 260.015500)",
        "(335.339200, 283.745400, 259.904900)",
        "(335.428000, 284.712800, 259.716500)",
        "(335.575500, 285.401500, 259.445700)",
        "(335.954000, 285.999100, 259.126000)",
        "(336.280100, 286.798700, 258.898900)",
        "(336.414600, 287.245000, 258.818500)",
        "(336.635100, 287.996100, 258.817000)",
        "(336.946700, 288.462300, 258.983500)",
        "(337.521800, 288.906400, 258.912000)",
        "(337.890400, 289.192100, 258.806300)",
        "(338.450100, 289.843400, 258.789200)",
        "(338.890900, 290.401300, 258.970900)",
        "(339.565900, 290.752000, 258.977000)",
        "(340.427600, 291.082300, 258.860700)",
        "(341.239000, 291.406800, 258.828500)",
        "(341.544300, 291.560200, 258.898900)",
        "(342.166400, 291.856100, 259.075000)",
        "(342.949700, 291.993300, 259.103400)",
        "(343.808600, 291.982600, 259.035500)",
        "(344.501600, 291.994400, 258.990800)",
        "(344.823500, 292.009700, 259.037100)",
        "(345.556300, 292.029700, 259.050700)",
        "(346.305400, 291.842600, 258.870000)",
        "(346.936900, 291.469600, 258.916900)",
        "(347.515400, 291.206900, 259.022300)",
        "(347.825800, 291.101800, 258.978700)",
        "(348.526600, 290.639000, 259.027800)",
        "(349.123100, 289.954200, 259.241600)",
        "(349.621000, 289.419400, 259.325800)",
        "(350.236800, 289.004300, 259.280300)",
        "(350.524400, 288.688700, 259.373300)",
        "(350.952700, 287.897100, 259.700900)",
        "(351.365500, 287.317300, 259.815700)",
        "(351.911200, 286.840900, 259.900600)",
        "(352.283300, 286.149500, 260.084800)",
        "(352.453200, 285.797400, 260.159100)",
        "(352.828300, 285.122800, 260.244200)",
        "(353.107100, 284.391600, 260.409700)",
        "(353.246600, 283.669300, 260.693900)",
        "(353.306500, 282.852400, 260.878800)",
        "(353.278200, 282.397800, 260.904700)",
        "(353.184300, 281.563100, 260.993500)",
        "(352.994000, 280.823100, 261.171200)",
        "(352.827500, 280.091500, 261.286100)",
        "(352.595000, 279.390900, 261.293700)",
        "(352.415100, 279.076900, 261.306900)",
        "(351.958400, 278.532600, 261.298700)",
        "(351.596600, 277.974700, 261.199200)",
        "(351.212900, 277.442800, 261.173000)",
        "(350.726200, 276.981200, 261.237300)",
        "(350.486500, 276.776400, 261.220100)",
        "(349.963200, 276.358300, 261.187100)",
        "(349.434700, 275.979000, 261.064900)",
        "(348.981000, 275.687600, 260.930500)",
        "(348.415800, 275.464800, 260.900800)",
        "(348.050200, 275.347300, 260.896200)",
        "(347.235500, 275.081800, 260.751200)",
        "(346.616600, 274.800800, 260.607500)",
        "(345.924100, 274.556500, 260.586100)",
        "(345.240100, 274.442900, 260.505300)",
        "(344.928200, 274.385400, 260.466900)",
        "(344.223300, 274.239800, 260.406300)",
        "(343.457000, 274.080700, 260.422500)",
        "(342.811900, 274.002400, 260.435000)",
        "(342.159100, 273.995200, 260.464400)",
        "(341.792400, 273.921000, 260.523300)",
        "(341.110300, 273.809200, 260.613700)",
        "(340.508000, 273.781100, 260.629000)",
        "(339.883700, 273.783600, 260.825400)",
        "(339.278000, 273.828400, 261.043100)",
        "(338.990700, 273.842600, 261.068300)",
        "(338.353300, 273.909900, 260.987200)",
        "(337.778600, 274.115900, 261.046500)",
        "(337.200500, 274.277000, 261.224800)",
        "(336.776900, 274.482100, 261.312000)",
        "(336.584900, 274.655400, 261.289500)",
        "(336.210800, 274.987100, 261.288800)",
        "(335.840100, 275.181100, 261.346700)",
        "(335.488300, 275.445700, 261.445800)",
        "(335.215600, 275.965800, 261.392100)",
        "(335.087600, 276.206900, 261.383400)",
        "(334.864900, 276.650000, 261.399000)",
        "(334.611700, 277.060200, 261.493300)",
        "(334.405500, 277.696400, 261.482900)",
        "(334.304400, 278.514100, 261.286700)",
        "(334.269400, 278.944100, 261.167400)",
        "(334.214200, 279.837800, 260.939200)",
        "(334.145200, 280.687800, 260.814100)",
        "(334.255100, 281.542400, 260.636300)",
        "(334.441000, 282.491200, 260.183300)",
        "(334.518100, 283.050900, 259.949400)",
        "(334.659300, 284.145200, 259.731000)",
        "(334.694000, 285.058500, 259.652400)",
        "(334.924000, 285.884800, 259.349900)",
        "(335.373900, 286.926900, 258.849100)",
        "(335.594600, 287.515200, 258.595000)",
        "(335.885800, 288.596600, 258.330800)",
        "(336.160700, 289.400800, 258.310000)",
        "(336.676500, 290.071400, 258.041400)",
        "(337.293900, 290.832200, 257.682000)",
        "(337.586300, 291.249200, 257.581700)",
        "(338.009000, 291.943200, 257.699400)",
        "(338.596300, 292.528100, 257.833600)",
        "(339.407300, 293.035200, 257.623700)",
        "(340.170700, 293.472400, 257.653900)",
        "(340.528700, 293.636700, 257.787300)",
        "(341.355000, 293.986300, 258.046200)",
        "(342.515200, 294.318500, 258.107200)",
        "(343.679900, 294.448200, 258.132400)",
        "(344.743300, 294.311000, 258.533800)",
        "(345.343700, 294.275000, 258.774800)",
        "(346.618100, 294.248700, 258.990200)",
        "(347.916200, 293.977900, 258.965100)",
        "(348.997800, 293.654700, 258.856100)",
        "(349.498000, 293.519900, 258.991400)",
        "(350.590000, 293.268500, 259.213700)",
        "(351.630300, 292.952300, 259.029200)",
        "(352.437900, 292.392400, 258.891200)",
        "(353.097900, 291.826900, 259.155200)",
        "(353.680700, 291.314200, 259.478300)",
        "(353.988200, 290.997800, 259.472100)",
        "(354.515800, 290.221900, 259.301400)",
        "(354.892900, 289.394400, 259.590900)",
        "(355.099300, 288.681700, 260.120100)",
        "(355.260600, 288.097000, 260.240000)",
        "(355.336700, 287.787200, 260.223600)",
        "(355.453700, 287.067700, 260.404200)",
        "(355.374400, 286.354700, 260.622700)",
        "(355.280600, 285.700400, 260.612500)",
        "(355.115600, 285.113900, 260.731500)",
        "(354.960600, 284.819900, 260.855700)",
        "(354.555200, 284.171600, 260.999900)",
        "(354.266800, 283.512600, 260.961500)",
        "(353.905800, 282.805700, 260.925000)",
        "(353.396400, 282.229700, 260.930100)",
        "(353.132700, 281.977700, 260.962500)",
        "(352.678600, 281.545300, 261.006200)",
        "(352.198200, 280.904800, 260.869700)",
        "(351.603800, 280.299300, 260.824600)",
        "(350.990500, 279.874200, 260.867100)",
        "(350.697600, 279.676900, 260.891400)",
        "(350.115800, 279.300800, 260.817200)",
        "(349.403000, 278.829400, 260.707000)",
        "(348.674600, 278.443100, 260.714500)",
        "(347.931900, 278.138200, 260.753200)",
        "(347.571600, 277.983600, 260.757900)",
        "(346.901800, 277.778700, 260.634300)",
        "(346.309300, 277.564500, 260.509500)",
        "(345.604900, 277.387600, 260.467000)",
        "(344.826400, 277.392500, 260.425000)",
        "(344.497500, 277.436200, 260.389400)",
        "(343.828200, 277.467700, 260.302500)",
        "(343.143000, 277.412600, 260.215300)",
        "(342.493400, 277.431600, 260.263200)",
        "(341.908400, 277.496700, 260.180800)",
        "(341.590000, 277.542100, 260.140900)",
        "(340.973800, 277.672100, 260.156100)",
        "(340.350000, 277.767300, 260.284200)",
        "(339.845900, 277.874900, 260.293800)",
        "(339.368500, 278.020100, 260.220100)",
        "(339.119700, 278.088300, 260.252700)",
        "(338.609400, 278.213000, 260.420000)",
        "(338.073400, 278.443900, 260.402300)",
        "(337.664100, 278.754400, 260.254800)",
        "(337.273900, 279.151700, 260.136700)",
        "(337.080500, 279.340100, 260.128600)",
        "(336.690800, 279.579200, 260.206800)",
        "(336.368300, 279.876400, 260.072100)",
        "(336.057600, 280.326200, 259.940900)",
        "(335.800600, 280.781700, 259.955500)",
        "(335.702200, 281.004200, 259.967600)",
        "(335.556700, 281.482100, 259.912100)",
        "(335.368400, 282.079900, 259.737100)",
        "(335.300100, 282.727300, 259.550000)",
        "(335.253800, 283.235300, 259.621200)",
        "(335.295400, 283.544700, 259.685300)",
        "(335.432300, 284.280600, 259.645500)",
        "(335.651700, 285.032500, 259.368700)",
        "(335.913600, 285.759800, 259.266900)",
        "(336.218800, 286.492000, 259.350700)",
        "(336.447900, 286.871100, 259.322000)",
        "(336.976700, 287.704400, 259.021900)",
        "(337.501100, 288.570100, 258.701400)",
        "(338.035600, 289.344600, 258.741000)",
        "(338.692700, 290.123600, 258.758900)",
        "(339.042700, 290.496900, 258.696600)",
        "(339.779000, 291.241400, 258.476200)",
        "(340.526000, 291.963700, 258.377000)",
        "(341.384000, 292.738700, 258.375000)",
        "(342.200900, 293.401100, 258.333900)",
        "(342.663400, 293.618700, 258.311100)",
        "(343.657200, 293.884600, 258.233200)",
        "(344.642900, 294.266100, 258.267500)",
        "(345.504200, 294.743500, 258.435100)",
        "(346.407800, 294.959400, 258.466500)",
        "(346.904800, 294.943500, 258.430100)",
        "(347.905000, 294.837900, 258.528700)",
        "(348.775500, 294.863500, 258.707100)",
        "(349.619600, 294.661300, 258.873400)",
        "(350.383800, 294.392000, 258.946000)",
        "(350.721600, 294.266100, 259.017000)",
        "(351.487800, 294.043200, 259.153100)",
        "(352.230300, 293.583100, 259.254800)",
        "(352.775200, 293.055800, 259.337100)",
        "(353.241700, 292.797400, 259.459700)",
        "(353.555900, 292.722600, 259.469200)",
        "(354.298200, 292.237800, 259.512700)",
        "(354.740400, 291.432400, 259.632100)",
        "(355.116700, 290.848300, 259.901100)",
        "(355.331000, 290.650100, 260.022600)",
        "(355.486300, 290.307600, 260.197500)",
        "(355.910600, 289.162700, 260.596500)",
        "(356.119400, 288.467800, 260.740100)",
        "(356.293800, 287.724500, 260.888500)",
        "(356.242400, 286.878200, 261.193700)",
        "(356.187600, 286.507000, 261.275800)",
        "(356.106000, 285.858700, 261.397000)",
        "(356.007900, 285.067400, 261.659800)",
        "(355.777100, 284.142900, 261.945100)",
        "(355.422400, 283.415100, 261.932600)",
        "(355.258300, 283.071600, 261.988900)",
        "(354.901400, 282.333900, 262.254800)",
        "(354.453300, 281.484800, 262.467500)",
        "(353.982200, 280.796400, 262.489000)",
        "(353.454900, 280.220400, 262.668700)",
        "(353.200800, 279.935700, 262.748100)",
        "(352.639700, 279.313200, 262.819200)",
        "(352.019700, 278.632800, 262.910700)",
        "(351.391100, 278.169700, 263.081000)",
        "(350.850300, 277.704900, 262.987000)",
        "(350.561400, 277.419400, 262.933900)",
        "(349.925700, 276.970700, 262.962900)",
        "(349.290700, 276.788000, 263.062300)",
        "(348.629100, 276.607400, 262.993000)",
        "(347.983800, 276.358900, 262.873400)",
        "(347.664300, 276.288800, 262.820500)",
        "(346.950300, 276.262400, 262.690700)",
        "(346.200700, 276.153900, 262.675000)",
        "(345.517000, 276.073300, 262.614800)",
        "(344.781300, 276.070700, 262.466500)",
        "(344.405500, 276.087000, 262.410300)",
        "(343.681600, 276.139100, 262.378300)",
        "(342.967300, 276.233700, 262.399300)",
        "(342.178200, 276.282600, 262.369600)",
        "(341.466800, 276.344800, 262.313100)",
        "(341.126100, 276.406500, 262.262300)",
        "(340.451100, 276.603600, 262.234100)",
        "(339.757600, 276.793000, 262.316400)",
        "(339.104600, 277.021600, 262.320300)",
        "(338.516200, 277.342700, 262.067200)",
        "(338.227300, 277.503100, 261.950400)",
        "(337.654600, 277.849100, 261.827500)",
        "(337.106200, 278.301500, 261.834400)",
        "(336.662500, 278.633300, 261.892100)",
        "(336.232000, 279.018900, 261.797500)",
        "(336.060300, 279.239100, 261.747100)",
        "(335.736700, 279.672500, 261.708600)",
        "(335.496000, 280.113100, 261.760200)",
        "(335.284700, 280.580200, 261.812100)",
        "(335.192000, 281.093200, 261.770900)",
        "(335.185000, 281.368600, 261.660900)",
        "(335.211800, 282.070900, 261.357100)",
        "(335.232100, 282.844100, 261.228100)",
        "(335.281600, 283.438500, 261.270400)",
        "(335.516000, 284.022600, 261.065200)",
        "(335.670100, 284.387900, 260.914500)",
        "(335.992200, 285.191500, 260.791500)",
        "(336.314700, 285.931100, 260.819000)",
        "(336.692400, 286.577300, 260.814200)",
        "(337.178500, 287.285800, 260.650400)",
        "(337.462400, 287.643500, 260.596300)",
        "(338.029900, 288.232400, 260.609500)",
        "(338.606500, 288.865400, 260.602500)",
        "(339.372300, 289.575100, 260.516300)",
        "(340.263300, 290.288200, 260.252800)",
        "(340.670300, 290.573200, 260.149600)",
        "(341.443800, 291.096600, 260.076300)",
        "(342.315200, 291.719700, 260.064100)",
        "(343.379000, 292.279500, 259.995000)",
        "(344.300700, 292.676900, 259.873300)",
        "(344.731600, 292.836400, 259.848900)",
        "(345.541700, 293.176700, 259.993100)",
        "(346.450500, 293.641700, 260.067000)",
        "(347.541600, 293.803500, 259.893900)",
        "(348.047200, 293.780500, 259.810000)",
        "(349.473900, 293.760600, 259.813900)",
        "(349.938300, 293.799800, 259.878800)",
        "(350.924200, 293.817500, 259.877100)",
        "(351.954000, 293.411500, 259.781900)",
        "(352.953200, 292.920000, 259.858100)",
        "(353.390400, 292.726700, 259.937200)",
        "(354.291700, 292.253300, 260.122200)",
        "(355.174500, 291.477800, 260.260300)",
        "(355.901100, 290.515500, 260.535100)",
        "(356.118600, 290.127400, 260.671500)",
        "(356.697000, 289.418800, 260.809600)",
        "(357.233100, 288.636000, 260.982300)",
        "(357.578000, 287.641800, 261.474200)",
        "(357.700400, 286.697100, 261.629100)",
        "(357.904000, 285.754600, 261.608100)",
        "(357.967000, 285.266700, 261.661600)",
        "(357.791100, 284.271700, 262.063100)",
        "(357.443100, 283.356100, 262.298400)",
        "(357.071000, 282.445100, 262.374100)",
        "(356.619400, 281.507200, 262.722100)",
        "(356.325800, 281.096000, 262.852200)",
        "(355.687500, 280.270600, 262.907800)",
        "(355.126500, 279.543900, 263.043200)",
        "(354.504500, 278.851000, 263.300800)",
        "(353.839600, 278.186600, 263.345900)",
        "(353.518100, 277.875400, 263.252700)",
        "(352.923300, 277.368500, 263.096000)",
        "(352.185000, 276.882200, 263.223800)",
        "(351.390400, 276.380700, 263.329200)",
        "(350.712000, 275.914400, 263.189900)",
        "(350.365400, 275.780300, 263.137700)",
        "(349.632300, 275.630100, 263.205400)",
        "(348.882200, 275.359700, 263.289800)",
        "(348.098400, 275.079400, 263.184800)",
        "(347.312600, 275.017000, 263.162000)",
        "(346.918500, 275.016600, 263.197000)",
        "(346.144100, 274.998700, 263.206500)",
        "(345.443400, 275.002800, 263.102000)",
        "(344.762600, 275.067000, 262.898300)",
        "(343.939500, 275.089800, 262.816500)",
        "(343.502700, 275.116000, 262.818000)",
        "(342.574000, 275.327400, 262.745900)",
        "(341.846300, 275.657400, 262.588200)",
        "(341.061400, 275.981100, 262.478900)",
        "(340.154100, 276.083200, 262.491700)",
        "(339.753500, 276.120100, 262.487500)",
        "(339.057600, 276.382900, 262.381800)",
        "(338.375900, 276.825900, 262.219100)",
        "(337.771100, 277.253700, 262.127600)",
        "(337.221700, 277.557200, 262.082500)",
        "(336.969500, 277.684100, 262.049300)",
        "(336.574900, 278.100100, 261.894400)",
        "(336.255000, 278.614300, 261.650900)",
        "(336.070600, 279.086800, 261.403900)",
        "(335.893800, 279.680500, 261.205800)",
        "(335.796100, 280.017900, 261.183500)",
        "(335.720300, 280.714500, 261.113900)",
        "(335.780300, 281.520900, 260.646300)",
        "(335.932700, 282.384200, 260.163800)",
        "(336.009200, 282.783700, 260.181000)",
        "(336.151800, 283.561900, 260.132000)",
        "(336.573100, 284.389900, 259.811400)",
        "(337.145000, 285.405500, 259.255800)",
        "(337.677600, 286.301900, 258.940300)",
        "(338.174200, 287.041900, 258.916800)",
        "(338.447000, 287.427000, 258.876100)",
        "(339.262100, 288.304200, 258.626700)",
        "(340.239900, 289.132300, 258.181200)",
        "(341.137000, 289.649900, 258.003500)",
        "(341.854200, 290.242300, 258.160200)",
        "(342.247600, 290.606400, 258.239400)",
        "(343.303000, 291.359000, 258.201800)",
        "(344.534400, 291.831500, 257.902100)",
        "(345.537700, 291.903600, 257.863600)",
        "(346.487600, 292.257500, 258.067600)",
        "(347.031600, 292.546100, 258.124700)",
        "(348.155800, 293.075100, 258.103600)",
        "(349.202300, 293.057600, 258.131500)",
        "(350.227800, 292.932300, 258.258400)",
        "(351.285300, 293.060200, 258.303000)",
        "(351.824900, 293.137700, 258.246500)",
        "(352.819100, 293.125800, 258.091600)",
        "(353.699000, 292.767300, 258.325000)",
        "(354.594500, 292.478300, 258.570400)",
        "(355.549400, 292.197400, 258.336200)",
        "(356.026900, 291.986900, 258.204300)",
        "(356.847300, 291.451300, 258.475700)",
        "(357.405900, 290.875400, 259.137600)",
        "(358.074500, 290.317700, 259.329000)",
        "(358.921900, 289.541700, 259.317700)",
        "(359.233800, 289.116400, 259.463200)",
        "(359.567300, 288.329200, 260.061400)",
        "(359.763700, 287.702000, 260.524500)",
        "(0.039171, 287.058600, 260.611300)",
        "(0.153903, 286.289900, 260.799200)",
        "(0.153954, 285.910000, 260.973100)",
        "(0.030729, 285.222600, 261.206800)",
        "(0.041429, 284.493400, 261.156400)",
        "(0.088924, 283.656700, 261.054500)",
        "(359.788800, 282.836800, 261.192500)",
        "(359.589600, 282.484500, 261.249700)",
        "(359.226700, 281.768400, 261.324800)",
        "(358.740000, 281.047100, 261.447100)",
        "(358.214200, 280.334800, 261.594900)",
        "(357.614000, 279.633200, 261.679500)",
        "(357.309100, 279.298700, 261.736500)",
        "(356.667500, 278.737200, 261.902800)",
        "(355.938300, 278.158800, 262.047100)",
        "(355.198100, 277.638200, 262.169600)",
        "(354.504800, 277.205200, 262.033400)",
        "(354.124500, 276.993600, 261.961100)",
        "(353.290600, 276.631500, 262.047400)",
        "(352.444700, 276.356600, 262.162700)",
        "(351.618300, 276.060500, 262.099700)",
        "(350.771000, 275.818600, 262.152200)",
        "(350.339700, 275.712200, 262.259000)",
        "(349.451000, 275.547800, 262.497100)",
        "(348.454400, 275.352100, 262.533100)",
        "(347.407700, 275.182700, 262.416400)",
        "(346.441900, 275.052100, 262.427200)",
        "(345.962200, 275.020500, 262.459100)",
        "(344.988200, 275.037300, 262.583500)",
        "(344.120400, 275.060600, 262.675200)",
        "(343.098400, 274.981400, 262.514500)",
        "(342.148300, 274.925800, 262.274700)",
        "(341.728800, 275.019300, 262.154600)",
        "(340.873800, 275.336400, 262.053200)",
        "(340.025300, 275.705600, 262.169700)",
        "(339.350000, 275.976900, 262.053800)",
        "(338.627500, 276.094700, 261.665800)",
        "(338.258500, 276.208100, 261.535200)",
        "(337.532000, 276.666400, 261.518900)",
        "(336.819600, 277.299800, 261.808700)",
        "(336.409600, 277.856600, 261.876300)",
        "(336.140400, 278.358800, 261.598400)",
        "(336.008900, 278.622000, 261.442100)",
        "(335.711500, 279.193000, 261.173900)",
        "(335.438100, 280.020200, 261.174500)",
        "(335.308300, 280.860000, 261.252900)",
        "(335.343100, 281.577700, 261.230600)",
        "(335.446400, 281.903200, 261.071100)",
        "(335.596200, 282.533400, 260.767000)",
        "(335.758700, 283.287600, 260.753600)",
        "(335.987900, 284.230600, 260.867500)",
        "(336.464600, 285.158200, 260.723800)",
        "(336.788800, 285.546900, 260.559700)",
        "(337.397700, 286.241700, 260.389800)",
        "(337.950500, 287.045200, 260.625900)",
        "(338.706200, 287.794000, 260.788600)",
        "(339.701600, 288.512000, 260.477200)",
        "(340.166200, 288.847500, 260.307000)",
        "(341.022600, 289.534900, 260.274900)",
        "(341.891100, 290.252600, 260.400900)",
        "(342.907700, 290.874300, 260.246700)",
        "(343.932000, 291.359400, 260.013600)",
        "(344.403200, 291.583400, 259.941300)",
        "(345.262100, 292.072000, 259.852300)",
        "(346.171600, 292.386300, 259.950000)",
        "(347.140900, 292.626400, 260.245300)",
        "(348.278100, 292.771200, 260.393200)",
        "(348.918400, 292.759800, 260.173500)",
        "(350.026600, 292.661200, 259.887100)",
        "(351.001900, 292.490000, 260.161700)",
        "(352.058100, 292.467600, 260.668500)",
        "(353.334400, 292.341000, 260.699900)",
        "(353.879900, 292.068300, 260.625400)",
        "(354.811800, 291.392200, 260.980300)",
        "(355.518600, 291.151700, 261.626100)",
        "(356.446200, 290.806100, 261.888100)",
        "(357.310000, 290.030300, 261.940200)",
        "(357.617100, 289.544200, 262.162000)",
        "(358.036300, 288.971600, 262.725900)",
        "(358.421400, 288.588200, 262.845900)",
        "(358.793200, 287.881200, 262.846700)",
        "(358.868400, 286.951900, 263.260100)",
        "(358.875200, 286.621800, 263.427900)",
        "(358.848000, 286.047600, 263.351400)",
        "(358.825500, 285.240500, 263.292700)",
        "(358.551400, 284.336700, 263.523700)",
        "(358.070300, 283.497800, 263.719800)",
        "(357.823800, 283.105800, 263.724700)",
        "(357.356900, 282.355000, 263.707300)",
        "(356.789800, 281.646400, 263.867400)",
        "(356.085200, 280.894500, 264.034300)",
        "(355.350900, 280.289800, 264.114300)",
        "(355.020100, 280.051400, 264.098100)",
        "(354.361100, 279.503400, 263.982100)",
        "(353.619700, 278.944100, 263.953900)",
        "(352.851000, 278.555100, 263.902800)",
        "(352.081800, 278.267000, 263.800000)",
        "(351.664000, 278.166500, 263.759900)",
        "(350.753300, 277.894500, 263.704700)",
        "(349.799500, 277.577000, 263.499100)",
        "(348.932900, 277.424000, 263.278800)",
        "(348.093600, 277.357600, 263.172600)",
        "(347.619200, 277.278000, 263.196300)",
        "(346.603000, 277.118400, 263.114000)",
        "(345.541200, 276.945100, 263.037400)",
        "(344.497200, 276.828200, 262.935300)",
        "(343.510400, 276.702000, 262.908100)",
        "(343.060400, 276.620500, 262.874300)",
        "(342.207900, 276.544900, 262.797500)",
        "(341.419000, 276.549700, 262.670500)",
        "(340.515000, 276.560300, 262.619500)",
        "(339.633000, 276.707800, 262.602500)",
        "(339.253200, 276.801500, 262.575100)",
        "(338.580200, 276.988100, 262.484600)",
        "(337.997700, 277.156900, 262.453400)",
        "(337.412600, 277.303700, 262.319900)",
        "(336.703200, 277.432300, 262.157800)",
        "(336.387700, 277.638300, 262.116600)",
        "(335.846800, 278.196400, 261.981600)",
        "(335.297600, 278.662900, 261.797400)",
        "(334.854100, 279.132300, 261.542400)",
        "(334.438200, 279.689200, 261.307800)",
        "(334.194000, 279.995900, 261.202500)",
        "(333.821700, 280.665400, 260.956300)",
        "(333.600400, 281.349500, 260.654500)",
        "(333.431200, 282.054300, 260.364000)",
        "(333.355400, 282.802300, 260.158600)",
        "(333.345800, 283.206100, 260.033500)",
        "(333.373900, 284.145100, 259.551000)",
        "(333.436600, 285.094600, 259.151500)",
        "(333.544500, 285.992000, 259.174200)",
        "(333.794300, 286.812200, 259.154500)",
        "(333.990100, 287.171400, 259.046800)",
        "(334.495600, 287.876000, 258.697000)",
        "(334.962900, 288.761400, 258.650000)",
        "(335.505200, 289.699100, 258.657600)",
        "(336.211100, 290.564800, 258.334800)",
        "(336.605300, 290.930700, 258.152400)",
        "(337.441500, 291.601000, 257.966200)",
        "(338.292500, 292.395200, 257.915800)",
        "(339.287100, 293.317800, 257.681300)",
        "(340.469900, 294.003500, 257.251100)",
        "(341.109000, 294.161600, 257.000700)",
        "(342.281800, 294.316500, 256.766100)",
        "(343.414600, 294.574500, 256.871300)",
        "(344.529400, 295.147500, 257.086900)",
        "(345.802200, 295.453400, 256.890900)",
        "(346.405900, 295.405600, 256.737900)",
        "(347.647300, 295.191300, 256.588300)",
        "(348.755800, 295.301100, 256.834800)",
        "(349.914700, 295.569900, 257.036200)",
        "(351.068000, 295.359000, 256.840200)",
        "(351.693000, 295.037700, 256.762500)",
        "(352.791100, 294.344000, 257.107500)",
        "(353.691500, 293.899500, 257.731000)",
        "(354.631000, 293.460700, 257.937900)",
        "(355.063400, 293.172600, 257.933100)",
        "(355.807200, 292.371500, 258.290500)",
        "(356.492500, 291.555800, 258.795800)",
        "(357.038900, 290.860100, 258.987000)",
        "(357.517400, 290.122900, 259.202800)",
        "(357.794100, 289.138800, 259.780200)",
        "(357.832600, 288.646100, 260.039700)",
        "(357.893200, 287.685300, 260.262300)",
        "(357.915400, 286.882100, 260.459500)",
        "(357.769600, 286.040500, 260.878100)",
        "(357.493400, 285.083400, 261.247100)",
        "(357.344900, 284.643400, 261.330300)",
        "(357.023600, 283.883900, 261.473400)",
        "(356.621400, 283.136400, 261.765800)",
        "(356.130900, 282.396900, 262.051300)",
        "(355.637200, 281.749600, 262.188800)",
        "(355.420100, 281.455600, 262.156600)",
        "(354.931500, 280.846800, 262.128000)",
        "(354.424600, 280.417800, 262.164600)",
        "(353.771300, 280.032300, 262.198100)",
        "(353.177600, 279.629800, 262.080000)",
        "(352.871500, 279.417800, 261.997500)",
        "(352.209900, 279.089600, 261.944500)",
        "(351.457400, 278.738400, 262.107300)",
        "(350.677000, 278.415500, 262.121500)",
        "(349.939600, 278.164400, 262.111700)",
        "(349.544500, 278.036400, 262.186400)",
        "(348.722700, 277.770200, 262.351500)",
        "(347.876400, 277.462500, 262.455100)",
        "(347.088500, 277.277400, 262.482200)",
        "(346.284800, 277.125700, 262.532900)",
        "(345.885100, 277.088800, 262.545600)",
        "(345.113000, 276.983800, 262.559900)",
        "(344.359800, 276.886700, 262.616700)",
        "(343.605200, 276.886800, 262.653900)",
        "(342.811600, 277.033400, 262.578800)",
        "(342.446700, 277.087200, 262.569500)",
        "(341.770000, 277.262900, 262.569200)",
        "(341.105000, 277.460100, 262.551600)",
        "(340.483100, 277.593700, 262.444700)",
        "(340.010200, 277.766500, 262.162400)",
        "(339.789600, 277.854000, 262.046800)",
        "(339.320100, 278.059000, 261.968100)",
        "(338.975000, 278.365800, 261.946500)",
        "(338.654400, 278.789200, 261.736500)",
        "(338.231400, 279.257300, 261.340000)",
        "(338.013800, 279.530800, 261.306300)",
        "(337.641200, 280.256100, 261.346400)",
        "(337.356000, 280.919600, 261.237100)",
        "(337.261200, 281.454200, 260.995700)",
        "(337.211200, 282.056800, 260.678600)",
        "(337.173300, 282.415700, 260.598300)",
        "(337.125800, 283.128000, 260.520300)",
        "(337.151000, 283.850800, 260.394300)",
        "(337.326500, 284.570500, 260.273000)",
        "(337.613200, 285.270900, 260.126600)",
        "(337.786800, 285.613700, 260.027000)",
        "(338.169300, 286.287500, 259.822400)",
        "(338.633900, 286.999000, 259.674800)",
        "(339.164700, 287.774200, 259.614700)",
        "(339.769300, 288.426700, 259.465100)",
        "(340.097200, 288.708100, 259.335800)",
        "(340.840400, 289.341900, 259.059500)",
        "(341.649100, 290.012600, 258.866900)",
        "(342.463600, 290.569700, 258.770700)",
        "(343.271600, 290.996400, 258.802300)",
        "(343.713600, 291.168600, 258.882800)",
        "(344.549300, 291.558500, 258.940700)",
        "(345.406300, 292.024300, 258.832900)",
        "(346.410900, 292.413900, 258.848000)",
        "(346.874100, 292.482200, 258.931000)",
        "(347.846600, 292.586400, 259.105800)",
        "(348.810500, 292.612200, 259.218400)",
        "(349.878700, 292.766700, 259.108300)",
        "(350.943600, 292.843000, 259.004700)",
        "(351.735900, 292.699100, 259.287800)",
        "(352.147000, 292.589600, 259.445000)",
        "(353.032100, 292.540400, 259.518800)",
        "(353.957800, 292.442400, 259.149800)",
        "(354.700200, 292.068300, 259.173800)",
        "(355.388300, 291.537100, 259.556900)",
        "(355.741700, 291.305600, 259.675900)",
        "(356.537400, 290.964900, 259.584800)",
        "(357.243500, 290.509200, 259.802600)",
        "(357.894700, 289.826000, 260.513900)",
        "(358.523800, 289.113200, 260.995600)",
        "(358.810900, 288.815100, 261.105800)",
        "(359.303300, 288.220900, 261.427900)",
        "(359.601000, 287.454000, 261.932600)",
        "(359.836600, 286.540000, 262.401700)",
        "(359.881700, 285.674500, 262.549000)",
        "(359.879200, 285.273600, 262.605400)",
        "(359.688900, 284.404000, 262.880400)",
        "(359.325400, 283.477100, 263.221800)",
        "(358.821400, 282.645300, 263.346000)",
        "(358.211300, 281.834700, 263.514800)",
        "(357.886100, 281.431900, 263.612800)",
        "(357.190900, 280.637200, 263.663100)",
        "(356.451900, 279.924200, 263.621500)",
        "(355.615600, 279.332300, 263.577800)",
        "(354.703300, 278.839300, 263.590900)",
        "(354.266800, 278.616400, 263.579300)",
        "(353.404000, 278.164500, 263.501400)",
        "(352.551500, 277.777800, 263.423600)",
        "(351.651400, 277.534900, 263.424400)",
        "(350.739900, 277.383400, 263.314500)",
        "(350.314300, 277.325900, 263.233600)",
        "(349.517200, 277.230000, 263.175900)",
        "(348.764100, 277.070300, 263.202600)",
        "(348.051800, 276.955500, 263.202500)",
        "(347.251000, 276.976600, 263.171300)",
        "(346.838900, 277.034000, 263.163100)",
        "(346.074500, 277.006900, 263.201500)",
        "(345.374000, 276.907300, 263.288300)",
        "(344.739300, 276.878200, 263.396000)",
        "(344.045600, 276.937200, 263.414200)",
        "(343.709500, 277.030200, 263.413200)",
        "(343.105900, 277.173900, 263.504100)",
        "(342.569200, 277.324300, 263.526300)",
        "(342.086200, 277.553200, 263.420500)",
        "(341.679400, 277.946200, 263.167900)",
        "(341.464600, 278.153300, 263.065000)",
        "(340.958800, 278.547000, 263.046100)",
        "(340.512100, 278.983300, 263.068500)",
        "(340.082300, 279.467300, 262.867600)",
        "(339.707600, 280.005100, 262.615600)",
        "(339.562000, 280.316900, 262.519000)",
        "(339.288600, 281.014300, 262.343400)",
        "(339.004600, 281.778800, 262.248700)",
        "(338.791200, 282.535100, 262.016700)",
        "(338.697600, 283.288800, 261.572000)",
        "(338.657100, 283.676800, 261.489700)",
        "(338.554100, 284.528700, 261.523400)",
        "(338.624100, 285.471300, 261.454000)",
        "(338.846700, 286.374300, 261.040500)",
        "(339.102600, 287.245900, 260.783900)",
        "(339.256900, 287.685600, 260.731800)",
        "(339.582100, 288.590600, 260.634300)",
        "(340.081200, 289.580500, 260.339400)",
        "(340.768800, 290.597300, 259.919400)",
        "(341.455700, 291.507800, 259.675000)",
        "(341.761400, 291.884100, 259.605500)",
        "(342.403000, 292.542600, 259.549000)",
        "(343.183900, 293.198100, 259.527400)",
        "(344.103000, 293.811200, 259.412700)",
        "(344.994400, 294.214100, 259.204700)",
        "(345.397500, 294.335700, 259.186700)",
        "(346.156500, 294.665700, 259.301600)",
        "(347.081900, 294.985000, 259.388200)",
        "(348.117900, 295.236900, 259.145800)",
        "(349.038100, 295.308100, 259.010200)",
        "(349.433200, 295.313400, 259.103900)",
        "(350.258900, 295.386300, 259.245800)",
        "(351.294800, 295.444800, 259.169200)",
        "(352.227700, 295.379900, 258.930400)",
        "(352.927800, 295.160400, 259.024000)",
        "(353.329300, 295.070300, 259.189200)",
        "(354.216300, 294.856400, 259.471900)",
        "(355.020700, 294.445600, 259.656400)",
        "(355.639900, 293.941200, 259.779100)",
        "(356.237900, 293.543400, 260.073900)",
        "(356.632200, 293.370100, 260.217000)",
        "(357.237700, 292.846300, 260.380600)",
        "(357.613600, 292.200400, 260.565300)",
        "(358.020000, 291.703200, 260.719700)",
        "(358.533500, 291.177400, 260.914200)",
        "(358.664800, 290.847000, 260.984600)",
        "(358.887100, 290.094700, 261.213900)",
        "(359.051700, 289.398900, 261.447800)",
        "(359.120100, 288.673900, 261.646500)",
        "(359.122400, 287.703500, 262.030900)",
        "(359.014000, 287.224500, 262.187600)",
        "(358.759900, 286.402900, 262.441200)",
        "(358.488800, 285.576100, 262.606300)",
        "(358.011000, 284.572700, 262.866900)",
        "(357.379800, 283.737900, 263.211400)",
        "(357.058000, 283.392900, 263.328100)",
        "(356.483400, 282.684600, 263.514800)",
        "(355.861500, 281.815300, 263.647900)",
        "(355.194200, 280.985700, 263.741900)",
        "(354.564900, 280.342100, 263.772500)",
        "(354.190900, 280.030800, 263.820600)",
        "(353.403800, 279.492800, 264.051800)",
        "(352.631500, 278.976800, 264.208300)",
        "(351.917400, 278.447700, 264.110100)",
        "(351.141000, 278.073400, 264.078800)",
        "(350.712600, 277.929700, 264.134100)",
        "(349.849600, 277.669600, 264.223600)",
        "(349.027400, 277.466900, 264.187800)",
        "(348.257700, 277.297000, 264.091800)",
        "(347.469200, 277.226300, 264.012900)",
        "(347.060500, 277.230600, 264.026700)",
        "(346.273600, 277.249400, 264.057800)",
        "(345.534800, 277.236900, 264.083500)",
        "(344.843000, 277.308700, 264.067700)",
        "(344.098900, 277.443800, 264.055800)",
        "(343.758900, 277.509300, 264.064000)",
        "(343.154100, 277.647200, 264.129500)",
        "(342.605400, 277.778600, 264.258100)",
        "(342.100200, 278.025200, 264.374200)",
        "(341.579200, 278.351000, 264.424900)",
        "(341.366200, 278.497100, 264.390900)",
        "(341.057400, 278.885900, 264.215000)",
        "(340.694900, 279.454000, 264.155800)",
        "(340.368400, 280.125700, 264.025300)",
        "(340.087300, 280.747200, 263.784000)",
        "(339.979600, 281.026300, 263.721800)",
        "(339.785100, 281.669900, 263.572700)",
        "(339.652000, 282.435800, 263.260100)",
        "(339.566300, 283.182700, 263.006600)",
        "(339.425300, 283.946000, 262.874100)",
        "(339.397200, 284.342700, 262.800800)",
        "(339.386300, 285.070100, 262.615800)",
        "(339.423800, 285.868900, 262.393200)",
        "(339.563400, 286.777200, 262.227800)",
        "(339.781100, 287.723600, 262.024400)",
        "(339.907800, 288.188400, 261.862300)",
        "(340.159100, 289.056800, 261.598700)",
        "(340.562300, 289.886200, 261.425600)",
        "(340.987100, 290.757300, 261.414700)",
        "(341.475500, 291.571400, 261.378600)",
        "(341.709600, 291.906900, 261.346200)",
        "(342.310100, 292.504800, 261.388500)",
        "(343.072200, 293.189300, 261.431600)",
        "(343.847000, 293.867300, 261.477700)",
        "(344.696600, 294.371100, 261.430200)",
        "(345.119800, 294.567200, 261.401500)",
        "(345.937200, 295.037500, 261.406400)",
        "(346.832700, 295.554100, 261.319200)",
        "(347.777100, 295.947600, 261.088900)",
        "(348.680800, 296.244500, 260.982700)",
        "(349.148800, 296.389400, 260.956200)",
        "(350.085300, 296.623100, 260.893400)",
        "(351.027300, 296.590000, 260.716600)",
        "(351.917600, 296.504100, 260.653800)",
        "(352.794500, 296.414200, 260.833600)",
        "(353.241900, 296.315800, 260.926100)",
        "(354.022600, 295.929900, 260.963800)",
        "(354.596000, 295.540500, 260.982000)",
[truncated: 526,091 more chars]
