# Supplementary material for: Playing the mirror game in virtual reality with an autonomous character
Source: Sci Rep. 2022 Dec 9;12:21329. doi: 10.1038/s41598-022-25197-z (PMC9734752; doi:10.1038/s41598-022-25197-z)
Supplement: Supplementary file 2 — Supplementary Information 1. [file 41598_2022_25197_MOESM2_ESM.zip › Data/Couple1/condition1_trial1_player1.json]

{
    "isFemale": false,
    "eyesLevel": 1.674979567527771,
    "timestamps": [
        0.0,
        0.0200042724609375,
        0.040008544921875,
        0.05999755859375,
        0.0800018310546875,
        0.100006103515625,
        0.1200103759765625,
        0.1399993896484375,
        0.160003662109375,
        0.1800079345703125,
        0.1999969482421875,
        0.220001220703125,
        0.2400054931640625,
        0.260009765625,
        0.279998779296875,
        0.3000030517578125,
        0.32000732421875,
        0.3400115966796875,
        0.3600006103515625,
        0.3800048828125,
        0.4000091552734375,
        0.4199981689453125,
        0.44000244140625,
        0.4600067138671875,
        0.480010986328125,
        0.5,
        0.5200042724609375,
        0.540008544921875,
        0.55999755859375,
        0.5800018310546875,
        0.600006103515625,
        0.6200103759765625,
        0.6399993896484375,
        0.660003662109375,
        0.6800079345703125,
        0.6999969482421875,
        0.720001220703125,
        0.7400054931640625,
        0.760009765625,
        0.779998779296875,
        0.8000030517578125,
        0.82000732421875,
        0.8400115966796875,
        0.8600006103515625,
        0.8800048828125,
        0.9000091552734375,
        0.9199981689453125,
        0.94000244140625,
        0.9600067138671875,
        0.980010986328125,
        1.0,
        1.0200042724609376,
        1.040008544921875,
        1.05999755859375,
        1.0800018310546876,
        1.100006103515625,
        1.1200103759765626,
        1.1399993896484376,
        1.160003662109375,
        1.1800079345703126,
        1.1999969482421876,
        1.220001220703125,
        1.2400054931640626,
        1.260009765625,
        1.279998779296875,
        1.3000030517578126,
        1.32000732421875,
        1.339996337890625,
        1.3600006103515626,
        1.3800048828125,
        1.4000091552734376,
        1.4199981689453126,
        1.44000244140625,
        1.4600067138671876,
        1.480010986328125,
        1.5,
        1.5200042724609376,
        1.540008544921875,
        1.55999755859375,
        1.5800018310546876,
        1.600006103515625,
        1.6200103759765626,
        1.6399993896484376,
        1.660003662109375,
        1.6800079345703126,
        1.6999969482421876,
        1.720001220703125,
        1.7400054931640626,
        1.760009765625,
        1.779998779296875,
        1.8000030517578126,
        1.82000732421875,
        1.839996337890625,
        1.8600006103515626,
        1.8800048828125,
        1.9000091552734376,
        1.9199981689453126,
        1.94000244140625,
        1.9600067138671876,
        1.980010986328125,
        2.0,
        2.0200042724609377,
        2.040008544921875,
        2.05999755859375,
        2.0800018310546877,
        2.100006103515625,
        2.1200103759765627,
        2.1399993896484377,
        2.160003662109375,
        2.1800079345703127,
        2.1999969482421877,
        2.220001220703125,
        2.2400054931640627,
        2.260009765625,
        2.279998779296875,
        2.3000030517578127,
        2.32000732421875,
        2.339996337890625,
        2.3600006103515627,
        2.3800048828125,
        2.4000091552734377,
        2.4199981689453127,
        2.44000244140625,
        2.4600067138671877,
        2.480010986328125,
        2.5,
        2.5200042724609377,
        2.540008544921875,
        2.55999755859375,
        2.5800018310546877,
        2.600006103515625,
        2.6200103759765627,
        2.6399993896484377,
        2.660003662109375,
        2.6800079345703127,
        2.6999969482421877,
        2.720001220703125,
        2.7400054931640627,
        2.760009765625,
        2.779998779296875,
        2.8000030517578127,
        2.82000732421875,
        2.839996337890625,
        2.8600006103515627,
        2.8800048828125,
        2.9000091552734377,
        2.9199981689453127,
        2.94000244140625,
        2.9600067138671877,
        2.980010986328125,
        3.0,
        3.0200042724609377,
        3.040008544921875,
        3.05999755859375,
        3.0800018310546877,
        3.100006103515625,
        3.1200103759765627,
        3.1399993896484377,
        3.160003662109375,
        3.1800079345703127,
        3.1999969482421877,
        3.220001220703125,
        3.2400054931640627,
        3.260009765625,
        3.279998779296875,
        3.3000030517578127,
        3.32000732421875,
        3.339996337890625,
        3.3600006103515627,
        3.3800048828125,
        3.4000091552734377,
        3.4199981689453127,
        3.44000244140625,
        3.4600067138671877,
        3.480010986328125,
        3.5,
        3.5200042724609377,
        3.540008544921875,
        3.55999755859375,
        3.5800018310546877,
        3.600006103515625,
        3.6200103759765627,
        3.6399993896484377,
        3.660003662109375,
        3.6800079345703127,
        3.6999969482421877,
        3.720001220703125,
        3.7400054931640627,
        3.760009765625,
        3.779998779296875,
        3.8000030517578127,
        3.82000732421875,
        3.839996337890625,
        3.8600006103515627,
        3.8800048828125,
        3.9000091552734377,
        3.9199981689453127,
        3.94000244140625,
        3.9600067138671877,
        3.980010986328125,
        4.0,
        4.0200042724609379,
        4.040008544921875,
        4.05999755859375,
        4.0800018310546879,
        4.100006103515625,
        4.1200103759765629,
        4.1399993896484379,
        4.160003662109375,
        4.1800079345703129,
        4.1999969482421879,
        4.220001220703125,
        4.2400054931640629,
        4.260009765625,
        4.279998779296875,
        4.3000030517578129,
        4.32000732421875,
        4.339996337890625,
        4.3600006103515629,
        4.3800048828125,
        4.4000091552734379,
        4.4199981689453129,
        4.44000244140625,
        4.4600067138671879,
        4.480010986328125,
        4.5,
        4.5200042724609379,
        4.540008544921875,
        4.55999755859375,
        4.5800018310546879,
        4.600006103515625,
        4.6200103759765629,
        4.6399993896484379,
        4.660003662109375,
        4.6800079345703129,
        4.6999969482421879,
        4.720001220703125,
        4.7400054931640629,
        4.760009765625,
        4.779998779296875,
        4.8000030517578129,
        4.82000732421875,
        4.839996337890625,
        4.8600006103515629,
        4.8800048828125,
        4.9000091552734379,
        4.9199981689453129,
        4.94000244140625,
        4.9600067138671879,
        4.980010986328125,
        5.0,
        5.0200042724609379,
        5.040008544921875,
        5.05999755859375,
        5.0800018310546879,
        5.100006103515625,
        5.1200103759765629,
        5.1399993896484379,
        5.160003662109375,
        5.1800079345703129,
        5.1999969482421879,
        5.220001220703125,
        5.2400054931640629,
        5.260009765625,
        5.279998779296875,
        5.3000030517578129,
        5.32000732421875,
        5.339996337890625,
        5.3600006103515629,
        5.3800048828125,
        5.4000091552734379,
        5.4199981689453129,
        5.44000244140625,
        5.4600067138671879,
        5.480010986328125,
        5.5,
        5.5200042724609379,
        5.540008544921875,
        5.55999755859375,
        5.5800018310546879,
        5.600006103515625,
        5.6200103759765629,
        5.6399993896484379,
        5.660003662109375,
        5.6800079345703129,
        5.6999969482421879,
        5.720001220703125,
        5.7400054931640629,
        5.760009765625,
        5.779998779296875,
        5.8000030517578129,
        5.82000732421875,
        5.839996337890625,
        5.8600006103515629,
        5.8800048828125,
        5.9000091552734379,
        5.9199981689453129,
        5.94000244140625,
        5.9600067138671879,
        5.980010986328125,
        6.0,
        6.0200042724609379,
        6.040008544921875,
        6.05999755859375,
        6.0800018310546879,
        6.100006103515625,
        6.1200103759765629,
        6.1399993896484379,
        6.160003662109375,
        6.1800079345703129,
        6.1999969482421879,
        6.220001220703125,
        6.2400054931640629,
        6.260009765625,
        6.279998779296875,
        6.3000030517578129,
        6.32000732421875,
        6.339996337890625,
        6.3600006103515629,
        6.3800048828125,
        6.4000091552734379,
        6.4199981689453129,
        6.44000244140625,
        6.4600067138671879,
        6.480010986328125,
        6.5,
        6.5200042724609379,
        6.540008544921875,
        6.55999755859375,
        6.5800018310546879,
        6.600006103515625,
        6.6200103759765629,
        6.6399993896484379,
        6.660003662109375,
        6.6800079345703129,
        6.6999969482421879,
        6.720001220703125,
        6.7400054931640629,
        6.760009765625,
        6.779998779296875,
        6.8000030517578129,
        6.82000732421875,
        6.839996337890625,
        6.8600006103515629,
        6.8800048828125,
        6.9000091552734379,
        6.9199981689453129,
        6.94000244140625,
        6.9600067138671879,
        6.980010986328125,
        7.0,
        7.0200042724609379,
        7.040008544921875,
        7.05999755859375,
        7.0800018310546879,
        7.100006103515625,
        7.1200103759765629,
        7.1399993896484379,
        7.160003662109375,
        7.1800079345703129,
        7.1999969482421879,
        7.220001220703125,
        7.2400054931640629,
        7.260009765625,
        7.279998779296875,
        7.3000030517578129,
        7.32000732421875,
        7.339996337890625,
        7.3600006103515629,
        7.3800048828125,
        7.4000091552734379,
        7.4199981689453129,
        7.44000244140625,
        7.4600067138671879,
        7.480010986328125,
        7.5,
        7.5200042724609379,
        7.540008544921875,
        7.55999755859375,
        7.5800018310546879,
        7.600006103515625,
        7.6200103759765629,
        7.6399993896484379,
        7.660003662109375,
        7.6800079345703129,
        7.6999969482421879,
        7.720001220703125,
        7.7400054931640629,
        7.760009765625,
        7.779998779296875,
        7.8000030517578129,
        7.82000732421875,
        7.839996337890625,
        7.8600006103515629,
        7.8800048828125,
        7.9000091552734379,
        7.9199981689453129,
        7.94000244140625,
        7.9600067138671879,
        7.980010986328125,
        8.0,
        8.020004272460938,
        8.040008544921875,
        8.05999755859375,
        8.080001831054688,
        8.100006103515625,
        8.120010375976563,
        8.139999389648438,
        8.160003662109375,
        8.180007934570313,
        8.199996948242188,
        8.220001220703125,
        8.240005493164063,
        8.260009765625,
        8.279998779296875,
        8.300003051757813,
        8.32000732421875,
        8.339996337890625,
        8.360000610351563,
        8.3800048828125,
        8.400009155273438,
        8.419998168945313,
        8.44000244140625,
        8.460006713867188,
        8.480010986328125,
        8.5,
        8.520004272460938,
        8.540008544921875,
        8.55999755859375,
        8.580001831054688,
        8.600006103515625,
        8.620010375976563,
        8.639999389648438,
        8.660003662109375,
        8.680007934570313,
        8.699996948242188,
        8.720001220703125,
        8.740005493164063,
        8.760009765625,
        8.779998779296875,
        8.800003051757813,
        8.82000732421875,
        8.839996337890625,
        8.860000610351563,
        8.8800048828125,
        8.900009155273438,
        8.919998168945313,
        8.94000244140625,
        8.960006713867188,
        8.980010986328125,
        9.0,
        9.020004272460938,
        9.040008544921875,
        9.05999755859375,
        9.080001831054688,
        9.100006103515625,
        9.120010375976563,
        9.139999389648438,
        9.160003662109375,
        9.180007934570313,
        9.199996948242188,
        9.220001220703125,
        9.240005493164063,
        9.260009765625,
        9.279998779296875,
        9.300003051757813,
        9.32000732421875,
        9.339996337890625,
        9.360000610351563,
        9.3800048828125,
        9.400009155273438,
        9.419998168945313,
        9.44000244140625,
        9.460006713867188,
        9.480010986328125,
        9.5,
        9.520004272460938,
        9.540008544921875,
        9.55999755859375,
        9.580001831054688,
        9.600006103515625,
        9.620010375976563,
        9.639999389648438,
        9.660003662109375,
        9.680007934570313,
        9.699996948242188,
        9.720001220703125,
        9.740005493164063,
        9.760009765625,
        9.779998779296875,
        9.800003051757813,
        9.82000732421875,
        9.839996337890625,
        9.860000610351563,
        9.8800048828125,
        9.900009155273438,
        9.919998168945313,
        9.94000244140625,
        9.960006713867188,
        9.980010986328125,
        10.0,
        10.020004272460938,
        10.040008544921875,
        10.05999755859375,
        10.080001831054688,
        10.100006103515625,
        10.120010375976563,
        10.139999389648438,
        10.160003662109375,
        10.180007934570313,
        10.199996948242188,
        10.220001220703125,
        10.240005493164063,
        10.260009765625,
        10.279998779296875,
        10.300003051757813,
        10.32000732421875,
        10.339996337890625,
        10.360000610351563,
        10.3800048828125,
        10.400009155273438,
        10.419998168945313,
        10.44000244140625,
        10.460006713867188,
        10.480010986328125,
        10.5,
        10.520004272460938,
        10.540008544921875,
        10.55999755859375,
        10.580001831054688,
        10.600006103515625,
        10.620010375976563,
        10.639999389648438,
        10.660003662109375,
        10.680007934570313,
        10.699996948242188,
        10.720001220703125,
        10.740005493164063,
        10.760009765625,
        10.779998779296875,
        10.800003051757813,
        10.82000732421875,
        10.839996337890625,
        10.860000610351563,
        10.8800048828125,
        10.900009155273438,
        10.919998168945313,
        10.94000244140625,
        10.960006713867188,
        10.980010986328125,
        11.0,
        11.020004272460938,
        11.040008544921875,
        11.05999755859375,
        11.080001831054688,
        11.100006103515625,
        11.120010375976563,
        11.139999389648438,
        11.160003662109375,
        11.180007934570313,
        11.199996948242188,
        11.220001220703125,
        11.240005493164063,
        11.260009765625,
        11.279998779296875,
        11.300003051757813,
        11.32000732421875,
        11.339996337890625,
        11.360000610351563,
        11.3800048828125,
        11.400009155273438,
        11.419998168945313,
        11.44000244140625,
        11.460006713867188,
        11.480010986328125,
        11.5,
        11.520004272460938,
        11.540008544921875,
        11.55999755859375,
        11.580001831054688,
        11.600006103515625,
        11.620010375976563,
        11.639999389648438,
        11.660003662109375,
        11.680007934570313,
        11.699996948242188,
        11.720001220703125,
        11.740005493164063,
        11.760009765625,
        11.779998779296875,
        11.800003051757813,
        11.82000732421875,
        11.839996337890625,
        11.860000610351563,
        11.8800048828125,
        11.900009155273438,
        11.919998168945313,
        11.94000244140625,
        11.960006713867188,
        11.980010986328125,
        12.0,
        12.020004272460938,
        12.040008544921875,
        12.05999755859375,
        12.080001831054688,
        12.100006103515625,
        12.120010375976563,
        12.139999389648438,
        12.160003662109375,
        12.180007934570313,
        12.199996948242188,
        12.220001220703125,
        12.240005493164063,
        12.260009765625,
        12.279998779296875,
        12.300003051757813,
        12.32000732421875,
        12.339996337890625,
        12.360000610351563,
        12.3800048828125,
        12.400009155273438,
        12.419998168945313,
        12.44000244140625,
        12.460006713867188,
        12.480010986328125,
        12.5,
        12.520004272460938,
        12.540008544921875,
        12.55999755859375,
        12.580001831054688,
        12.600006103515625,
        12.620010375976563,
        12.639999389648438,
        12.660003662109375,
        12.680007934570313,
        12.699996948242188,
        12.720001220703125,
        12.740005493164063,
        12.760009765625,
        12.779998779296875,
        12.800003051757813,
        12.82000732421875,
        12.839996337890625,
        12.860000610351563,
        12.8800048828125,
        12.900009155273438,
        12.919998168945313,
        12.94000244140625,
        12.960006713867188,
        12.980010986328125,
        13.0,
        13.020004272460938,
        13.040008544921875,
        13.05999755859375,
        13.080001831054688,
        13.100006103515625,
        13.120010375976563,
        13.139999389648438,
        13.160003662109375,
        13.180007934570313,
        13.199996948242188,
        13.220001220703125,
        13.240005493164063,
        13.260009765625,
        13.279998779296875,
        13.300003051757813,
        13.32000732421875,
        13.339996337890625,
        13.360000610351563,
        13.3800048828125,
        13.400009155273438,
        13.419998168945313,
        13.44000244140625,
        13.460006713867188,
        13.480010986328125,
        13.5,
        13.520004272460938,
        13.540008544921875,
        13.55999755859375,
        13.580001831054688,
        13.600006103515625,
        13.620010375976563,
        13.639999389648438,
        13.660003662109375,
        13.680007934570313,
        13.699996948242188,
        13.720001220703125,
        13.740005493164063,
        13.760009765625,
        13.779998779296875,
        13.800003051757813,
        13.82000732421875,
        13.839996337890625,
        13.860000610351563,
        13.8800048828125,
        13.900009155273438,
        13.919998168945313,
        13.94000244140625,
        13.960006713867188,
        13.980010986328125,
        14.0,
        14.020004272460938,
        14.040008544921875,
        14.05999755859375,
        14.080001831054688,
        14.100006103515625,
        14.120010375976563,
        14.139999389648438,
        14.160003662109375,
        14.180007934570313,
        14.199996948242188,
        14.220001220703125,
        14.240005493164063,
        14.260009765625,
        14.279998779296875,
        14.300003051757813,
        14.32000732421875,
        14.339996337890625,
        14.360000610351563,
        14.3800048828125,
        14.400009155273438,
        14.419998168945313,
        14.44000244140625,
        14.460006713867188,
        14.480010986328125,
        14.5,
        14.520004272460938,
        14.540008544921875,
        14.55999755859375,
        14.580001831054688,
        14.600006103515625,
        14.620010375976563,
        14.639999389648438,
        14.660003662109375,
        14.680007934570313,
        14.699996948242188,
        14.720001220703125,
        14.740005493164063,
        14.760009765625,
        14.779998779296875,
        14.800003051757813,
        14.82000732421875,
        14.839996337890625,
        14.860000610351563,
        14.8800048828125,
        14.900009155273438,
        14.919998168945313,
        14.94000244140625,
        14.960006713867188,
        14.980010986328125,
        15.0,
        15.020004272460938,
        15.040008544921875,
        15.05999755859375,
        15.080001831054688,
        15.100006103515625,
        15.120010375976563,
        15.139999389648438,
        15.160003662109375,
        15.180007934570313,
        15.199996948242188,
        15.220001220703125,
        15.240005493164063,
        15.260009765625,
        15.279998779296875,
        15.300003051757813,
        15.32000732421875,
        15.339996337890625,
        15.360000610351563,
        15.3800048828125,
        15.400009155273438,
        15.419998168945313,
        15.44000244140625,
        15.460006713867188,
        15.480010986328125,
        15.5,
        15.520004272460938,
        15.540008544921875,
        15.55999755859375,
        15.580001831054688,
        15.600006103515625,
        15.620010375976563,
        15.639999389648438,
        15.660003662109375,
        15.680007934570313,
        15.699996948242188,
        15.720001220703125,
        15.740005493164063,
        15.760009765625,
        15.779998779296875,
        15.800003051757813,
        15.82000732421875,
        15.839996337890625,
        15.860000610351563,
        15.8800048828125,
        15.900009155273438,
        15.919998168945313,
        15.94000244140625,
        15.960006713867188,
        15.980010986328125,
        16.0,
        16.020004272460939,
        16.040008544921876,
        16.05999755859375,
        16.080001831054689,
        16.100006103515626,
        16.120010375976564,
        16.139999389648439,
        16.160003662109376,
        16.180007934570314,
        16.199996948242189,
        16.220001220703126,
        16.240005493164064,
        16.260009765625,
        16.279998779296876,
        16.300003051757814,
        16.32000732421875,
        16.339996337890626,
        16.360000610351564,
        16.3800048828125,
        16.400009155273439,
        16.419998168945314,
        16.44000244140625,
        16.460006713867189,
        16.480010986328126,
        16.5,
        16.520004272460939,
        16.540008544921876,
        16.55999755859375,
        16.580001831054689,
        16.600006103515626,
        16.620010375976564,
        16.639999389648439,
        16.660003662109376,
        16.680007934570314,
        16.699996948242189,
        16.720001220703126,
        16.740005493164064,
        16.760009765625,
        16.779998779296876,
        16.800003051757814,
        16.82000732421875,
        16.839996337890626,
        16.860000610351564,
        16.8800048828125,
        16.900009155273439,
        16.919998168945314,
        16.94000244140625,
        16.960006713867189,
        16.980010986328126,
        17.0,
        17.020004272460939,
        17.040008544921876,
        17.05999755859375,
        17.080001831054689,
        17.100006103515626,
        17.120010375976564,
        17.139999389648439,
        17.160003662109376,
        17.180007934570314,
        17.199996948242189,
        17.220001220703126,
        17.240005493164064,
        17.260009765625,
        17.279998779296876,
        17.300003051757814,
        17.32000732421875,
        17.339996337890626,
        17.360000610351564,
        17.3800048828125,
        17.400009155273439,
        17.419998168945314,
        17.44000244140625,
        17.460006713867189,
        17.480010986328126,
        17.5,
        17.520004272460939,
        17.540008544921876,
        17.55999755859375,
        17.580001831054689,
        17.600006103515626,
        17.620010375976564,
        17.639999389648439,
        17.660003662109376,
        17.680007934570314,
        17.699996948242189,
        17.720001220703126,
        17.740005493164064,
        17.760009765625,
        17.779998779296876,
        17.800003051757814,
        17.82000732421875,
        17.839996337890626,
        17.860000610351564,
        17.8800048828125,
        17.900009155273439,
        17.919998168945314,
        17.94000244140625,
        17.960006713867189,
        17.980010986328126,
        18.0,
        18.020004272460939,
        18.040008544921876,
        18.05999755859375,
        18.080001831054689,
        18.100006103515626,
        18.120010375976564,
        18.139999389648439,
        18.160003662109376,
        18.180007934570314,
        18.199996948242189,
        18.220001220703126,
        18.240005493164064,
        18.260009765625,
        18.279998779296876,
        18.300003051757814,
        18.32000732421875,
        18.339996337890626,
        18.360000610351564,
        18.3800048828125,
        18.400009155273439,
        18.419998168945314,
        18.44000244140625,
        18.460006713867189,
        18.480010986328126,
        18.5,
        18.520004272460939,
        18.540008544921876,
        18.55999755859375,
        18.580001831054689,
        18.600006103515626,
        18.620010375976564,
        18.639999389648439,
        18.660003662109376,
        18.680007934570314,
        18.699996948242189,
        18.720001220703126,
        18.740005493164064,
        18.760009765625,
        18.779998779296876,
        18.800003051757814,
        18.82000732421875,
        18.839996337890626,
        18.860000610351564,
        18.8800048828125,
        18.900009155273439,
        18.919998168945314,
        18.94000244140625,
        18.960006713867189,
        18.980010986328126,
        19.0,
        19.020004272460939,
        19.040008544921876,
        19.05999755859375,
        19.080001831054689,
        19.100006103515626,
        19.120010375976564,
        19.139999389648439,
        19.160003662109376,
        19.180007934570314,
        19.199996948242189,
        19.220001220703126,
        19.240005493164064,
        19.260009765625,
        19.279998779296876,
        19.300003051757814,
        19.32000732421875,
        19.339996337890626,
        19.360000610351564,
        19.3800048828125,
        19.400009155273439,
        19.419998168945314,
        19.44000244140625,
        19.460006713867189,
        19.480010986328126,
        19.5,
        19.520004272460939,
        19.540008544921876,
        19.55999755859375,
        19.580001831054689,
        19.600006103515626,
        19.620010375976564,
        19.639999389648439,
        19.660003662109376,
        19.680007934570314,
        19.699996948242189,
        19.720001220703126,
        19.740005493164064,
        19.760009765625,
        19.779998779296876,
        19.800003051757814,
        19.82000732421875,
        19.839996337890626,
        19.860000610351564,
        19.8800048828125,
        19.900009155273439,
        19.919998168945314,
        19.94000244140625,
        19.960006713867189,
        19.980010986328126,
        20.0,
        20.020004272460939,
        20.040008544921876,
        20.05999755859375,
        20.080001831054689,
        20.100006103515626,
        20.120010375976564,
        20.139999389648439,
        20.160003662109376,
        20.180007934570314,
        20.199996948242189,
        20.220001220703126,
        20.240005493164064,
        20.260009765625,
        20.279998779296876,
        20.300003051757814,
        20.32000732421875,
        20.339996337890626,
        20.360000610351564,
        20.3800048828125,
        20.400009155273439,
        20.419998168945314,
        20.44000244140625,
        20.460006713867189,
        20.480010986328126,
        20.5,
        20.520004272460939,
        20.540008544921876,
        20.55999755859375,
        20.580001831054689,
        20.600006103515626,
        20.620010375976564,
        20.639999389648439,
        20.660003662109376,
        20.680007934570314,
        20.699996948242189,
        20.720001220703126,
        20.740005493164064,
        20.760009765625,
        20.779998779296876,
        20.800003051757814,
        20.82000732421875,
        20.839996337890626,
        20.860000610351564,
        20.8800048828125,
        20.900009155273439,
        20.919998168945314,
        20.94000244140625,
        20.960006713867189,
        20.980010986328126,
        21.0,
        21.020004272460939,
        21.040008544921876,
        21.05999755859375,
        21.080001831054689,
        21.100006103515626,
        21.120010375976564,
        21.139999389648439,
        21.160003662109376,
        21.180007934570314,
        21.199996948242189,
        21.220001220703126,
        21.240005493164064,
        21.260009765625,
        21.279998779296876,
        21.300003051757814,
        21.32000732421875,
        21.339996337890626,
        21.360000610351564,
        21.3800048828125,
        21.400009155273439,
        21.419998168945314,
        21.44000244140625,
        21.460006713867189,
        21.480010986328126,
        21.5,
        21.520004272460939,
        21.540008544921876,
        21.55999755859375,
        21.580001831054689,
        21.600006103515626,
        21.620010375976564,
        21.639999389648439,
        21.660003662109376,
        21.680007934570314,
        21.699996948242189,
        21.720001220703126,
        21.740005493164064,
        21.760009765625,
        21.779998779296876,
        21.800003051757814,
        21.82000732421875,
        21.839996337890626,
        21.860000610351564,
        21.8800048828125,
        21.900009155273439,
        21.919998168945314,
        21.94000244140625,
        21.960006713867189,
        21.980010986328126,
        22.0,
        22.020004272460939,
        22.040008544921876,
        22.05999755859375,
        22.080001831054689,
        22.100006103515626,
        22.120010375976564,
        22.139999389648439,
        22.160003662109376,
        22.180007934570314,
        22.199996948242189,
        22.220001220703126,
        22.240005493164064,
        22.260009765625,
        22.279998779296876,
        22.300003051757814,
        22.32000732421875,
        22.339996337890626,
        22.360000610351564,
        22.3800048828125,
        22.400009155273439,
        22.419998168945314,
        22.44000244140625,
        22.460006713867189,
        22.480010986328126,
        22.5,
        22.520004272460939,
        22.540008544921876,
        22.55999755859375,
        22.580001831054689,
        22.600006103515626,
        22.620010375976564,
        22.639999389648439,
        22.660003662109376,
        22.680007934570314,
        22.699996948242189,
        22.720001220703126,
        22.740005493164064,
        22.760009765625,
        22.779998779296876,
        22.800003051757814,
        22.82000732421875,
        22.839996337890626,
        22.860000610351564,
        22.8800048828125,
        22.900009155273439,
        22.919998168945314,
        22.94000244140625,
        22.960006713867189,
        22.980010986328126,
        23.0,
        23.020004272460939,
        23.040008544921876,
        23.05999755859375,
        23.080001831054689,
        23.100006103515626,
        23.120010375976564,
        23.139999389648439,
        23.160003662109376,
        23.180007934570314,
        23.199996948242189,
        23.220001220703126,
        23.240005493164064,
        23.260009765625,
        23.279998779296876,
        23.300003051757814,
        23.32000732421875,
        23.339996337890626,
        23.360000610351564,
        23.3800048828125,
        23.400009155273439,
        23.419998168945314,
        23.44000244140625,
        23.460006713867189,
        23.480010986328126,
        23.5,
        23.520004272460939,
        23.540008544921876,
        23.55999755859375,
        23.580001831054689,
        23.600006103515626,
        23.620010375976564,
        23.639999389648439,
        23.660003662109376,
        23.680007934570314,
        23.699996948242189,
        23.720001220703126,
        23.740005493164064,
        23.760009765625,
        23.779998779296876,
        23.800003051757814,
        23.82000732421875,
        23.839996337890626,
        23.860000610351564,
        23.8800048828125,
        23.900009155273439,
        23.919998168945314,
        23.94000244140625,
        23.960006713867189,
        23.980010986328126,
        24.0,
        24.020004272460939,
        24.040008544921876,
        24.05999755859375,
        24.080001831054689,
        24.100006103515626,
        24.120010375976564,
        24.139999389648439,
        24.160003662109376,
        24.180007934570314,
        24.199996948242189,
        24.220001220703126,
        24.240005493164064,
        24.260009765625,
        24.279998779296876,
        24.300003051757814,
        24.32000732421875,
        24.339996337890626,
        24.360000610351564,
        24.3800048828125,
        24.400009155273439,
        24.419998168945314,
        24.44000244140625,
        24.460006713867189,
        24.480010986328126,
        24.5,
        24.520004272460939,
        24.540008544921876,
        24.55999755859375,
        24.580001831054689,
        24.600006103515626,
        24.620010375976564,
        24.639999389648439,
        24.660003662109376,
        24.680007934570314,
        24.699996948242189,
        24.720001220703126,
        24.740005493164064,
        24.760009765625,
        24.779998779296876,
        24.800003051757814,
        24.82000732421875,
        24.839996337890626,
        24.860000610351564,
        24.8800048828125,
        24.900009155273439,
        24.919998168945314,
        24.940017700195314,
        24.960006713867189,
        24.979995727539064,
        25.000015258789064,
        25.020004272460939,
        25.039993286132814,
        25.060012817382814,
        25.080001831054689,
        25.099990844726564,
        25.120010375976564,
        25.139999389648439,
        25.159988403320314,
        25.180007934570314,
        25.199996948242189,
        25.220016479492189,
        25.240005493164064,
        25.259994506835939,
        25.280014038085939,
        25.300003051757814,
        25.319992065429689,
        25.340011596679689,
        25.360000610351564,
        25.379989624023439,
        25.400009155273439,
        25.419998168945314,
        25.440017700195314,
        25.460006713867189,
        25.479995727539064,
        25.500015258789064,
        25.520004272460939,
        25.539993286132814,
        25.560012817382814,
        25.580001831054689,
        25.599990844726564,
        25.620010375976564,
        25.639999389648439,
        25.659988403320314,
        25.680007934570314,
        25.699996948242189,
        25.720016479492189,
        25.740005493164064,
        25.759994506835939,
        25.780014038085939,
        25.800003051757814,
        25.819992065429689,
        25.840011596679689,
        25.860000610351564,
        25.879989624023439,
        25.900009155273439,
        25.919998168945314,
        25.940017700195314,
        25.960006713867189,
        25.979995727539064,
        26.000015258789064,
        26.020004272460939,
        26.039993286132814,
        26.060012817382814,
        26.080001831054689,
        26.099990844726564,
        26.120010375976564,
        26.139999389648439,
        26.159988403320314,
        26.180007934570314,
        26.199996948242189,
        26.220016479492189,
        26.240005493164064,
        26.259994506835939,
        26.280014038085939,
        26.300003051757814,
        26.319992065429689,
        26.340011596679689,
        26.360000610351564,
        26.379989624023439,
        26.400009155273439,
        26.419998168945314,
        26.440017700195314,
        26.460006713867189,
        26.479995727539064,
        26.500015258789064,
        26.520004272460939,
        26.539993286132814,
        26.560012817382814,
        26.580001831054689,
        26.599990844726564,
        26.620010375976564,
        26.639999389648439,
        26.659988403320314,
        26.680007934570314,
        26.699996948242189,
        26.720016479492189,
        26.740005493164064,
        26.759994506835939,
        26.780014038085939,
        26.800003051757814,
        26.819992065429689,
        26.840011596679689,
        26.860000610351564,
        26.879989624023439,
        26.900009155273439,
        26.919998168945314,
        26.940017700195314,
        26.960006713867189,
        26.979995727539064,
        27.000015258789064,
        27.020004272460939,
        27.039993286132814,
        27.060012817382814,
        27.080001831054689,
        27.099990844726564,
        27.120010375976564,
        27.139999389648439,
        27.159988403320314,
        27.180007934570314,
        27.199996948242189,
        27.220016479492189,
        27.240005493164064,
        27.259994506835939,
        27.280014038085939,
        27.300003051757814,
        27.319992065429689,
        27.340011596679689,
        27.360000610351564,
        27.379989624023439,
        27.400009155273439,
        27.419998168945314,
        27.440017700195314,
        27.460006713867189,
        27.479995727539064,
        27.500015258789064,
        27.520004272460939,
        27.539993286132814,
        27.560012817382814,
        27.580001831054689,
        27.599990844726564,
        27.620010375976564,
        27.639999389648439,
        27.659988403320314,
        27.680007934570314,
        27.699996948242189,
        27.720016479492189,
        27.740005493164064,
        27.759994506835939,
        27.780014038085939,
        27.800003051757814,
        27.819992065429689,
        27.840011596679689,
        27.860000610351564,
        27.879989624023439,
        27.900009155273439,
        27.919998168945314,
        27.940017700195314,
        27.960006713867189,
        27.979995727539064,
        28.000015258789064,
        28.020004272460939,
        28.039993286132814,
        28.060012817382814,
        28.080001831054689,
        28.099990844726564,
        28.120010375976564,
        28.139999389648439,
        28.159988403320314,
        28.180007934570314,
        28.199996948242189,
        28.220016479492189,
        28.240005493164064,
        28.259994506835939,
        28.280014038085939,
        28.300003051757814,
        28.319992065429689,
        28.340011596679689,
        28.360000610351564,
        28.379989624023439,
        28.400009155273439,
        28.419998168945314,
        28.440017700195314,
        28.460006713867189,
        28.479995727539064,
        28.500015258789064,
        28.520004272460939,
        28.539993286132814,
        28.560012817382814,
        28.580001831054689,
        28.599990844726564,
        28.620010375976564,
        28.639999389648439,
        28.659988403320314,
        28.680007934570314,
        28.699996948242189,
        28.720016479492189,
        28.740005493164064,
        28.759994506835939,
        28.780014038085939,
        28.800003051757814,
        28.819992065429689,
        28.840011596679689,
        28.860000610351564,
        28.879989624023439,
        28.900009155273439,
        28.919998168945314,
        28.940017700195314,
        28.960006713867189,
        28.979995727539064,
        29.000015258789064,
        29.020004272460939,
        29.039993286132814,
        29.060012817382814,
        29.080001831054689,
        29.099990844726564,
        29.120010375976564,
        29.139999389648439,
        29.159988403320314,
        29.180007934570314,
        29.199996948242189,
        29.220016479492189,
        29.240005493164064,
        29.259994506835939,
        29.280014038085939,
        29.300003051757814,
        29.319992065429689,
        29.340011596679689,
        29.360000610351564,
        29.379989624023439,
        29.400009155273439,
        29.419998168945314,
        29.440017700195314,
        29.460006713867189,
        29.479995727539064,
        29.500015258789064,
        29.520004272460939,
        29.539993286132814,
        29.560012817382814,
        29.580001831054689,
        29.599990844726564,
        29.620010375976564,
        29.639999389648439,
        29.659988403320314,
        29.680007934570314,
        29.699996948242189,
        29.720016479492189,
        29.740005493164064,
        29.759994506835939,
        29.780014038085939,
        29.800003051757814,
        29.819992065429689,
        29.840011596679689,
        29.860000610351564,
        29.879989624023439,
        29.900009155273439,
        29.919998168945314,
        29.940017700195314,
        29.960006713867189,
        29.979995727539064,
        30.000015258789064,
        30.020004272460939,
        30.039993286132814,
        30.060012817382814,
        30.080001831054689,
        30.099990844726564,
        30.120010375976564,
        30.139999389648439,
        30.159988403320314,
        30.180007934570314,
        30.199996948242189,
        30.220016479492189,
        30.240005493164064,
        30.259994506835939,
        30.280014038085939,
        30.300003051757814,
        30.319992065429689,
        30.340011596679689,
        30.360000610351564,
        30.379989624023439,
        30.400009155273439,
        30.419998168945314,
        30.440017700195314,
        30.460006713867189,
        30.479995727539064,
        30.500015258789064,
        30.520004272460939,
        30.539993286132814,
        30.560012817382814,
        30.580001831054689,
        30.599990844726564,
        30.620010375976564,
        30.639999389648439,
        30.659988403320314,
        30.680007934570314,
        30.699996948242189,
        30.720016479492189,
        30.740005493164064,
        30.759994506835939,
        30.780014038085939,
        30.800003051757814,
        30.819992065429689,
        30.840011596679689,
        30.860000610351564,
        30.879989624023439,
        30.900009155273439,
        30.919998168945314,
        30.940017700195314,
        30.960006713867189,
        30.979995727539064,
        31.000015258789064,
        31.020004272460939,
        31.039993286132814,
        31.060012817382814,
        31.080001831054689,
        31.099990844726564,
        31.120010375976564,
        31.139999389648439,
        31.159988403320314,
        31.180007934570314,
        31.199996948242189,
        31.220016479492189,
        31.240005493164064,
        31.259994506835939,
        31.280014038085939,
        31.300003051757814,
        31.319992065429689,
        31.340011596679689,
        31.360000610351564,
        31.379989624023439,
        31.400009155273439,
        31.419998168945314,
        31.440017700195314,
        31.460006713867189,
        31.479995727539064,
        31.500015258789064,
        31.520004272460939,
        31.539993286132814,
        31.560012817382814,
        31.580001831054689,
        31.599990844726564,
        31.620010375976564,
        31.639999389648439,
        31.659988403320314,
        31.680007934570314,
        31.699996948242189,
        31.720016479492189,
        31.740005493164064,
        31.759994506835939,
        31.780014038085939,
        31.800003051757814,
        31.819992065429689,
        31.840011596679689,
        31.860000610351564,
        31.879989624023439,
        31.900009155273439,
        31.919998168945314,
        31.940017700195314,
        31.960006713867189,
        31.979995727539064,
        32.00001525878906,
        32.02000427246094,
        32.03999328613281,
        32.06001281738281,
        32.08000183105469,
        32.09999084472656,
        32.12001037597656,
        32.13999938964844,
        32.15998840332031,
        32.18000793457031,
        32.19999694824219,
        32.22001647949219,
        32.24000549316406,
        32.25999450683594,
        32.28001403808594,
        32.30000305175781,
        32.31999206542969,
        32.34001159667969,
        32.36000061035156,
        32.37998962402344,
        32.40000915527344,
        32.41999816894531,
        32.44001770019531,
        32.46000671386719,
        32.47999572753906,
        32.50001525878906,
        32.52000427246094,
        32.53999328613281,
        32.56001281738281,
        32.58000183105469,
        32.59999084472656,
        32.62001037597656,
        32.63999938964844,
        32.65998840332031,
        32.68000793457031,
        32.69999694824219,
        32.72001647949219,
        32.74000549316406,
        32.75999450683594,
        32.78001403808594,
        32.80000305175781,
        32.81999206542969,
        32.84001159667969,
        32.86000061035156,
        32.87998962402344,
        32.90000915527344,
        32.91999816894531,
        32.94001770019531,
        32.96000671386719,
        32.97999572753906,
        33.00001525878906,
        33.02000427246094,
        33.03999328613281,
        33.06001281738281,
        33.08000183105469,
        33.09999084472656,
        33.12001037597656,
        33.13999938964844,
        33.15998840332031,
        33.18000793457031,
        33.19999694824219,
        33.22001647949219,
        33.24000549316406,
        33.25999450683594,
        33.28001403808594,
        33.30000305175781,
        33.31999206542969,
        33.34001159667969,
        33.36000061035156,
        33.37998962402344,
        33.40000915527344,
        33.41999816894531,
        33.44001770019531,
        33.46000671386719,
        33.47999572753906,
        33.50001525878906,
        33.52000427246094,
        33.53999328613281,
        33.56001281738281,
        33.58000183105469,
        33.59999084472656,
        33.62001037597656,
        33.63999938964844,
        33.65998840332031,
        33.68000793457031,
        33.69999694824219,
        33.72001647949219,
        33.74000549316406,
        33.75999450683594,
        33.78001403808594,
        33.80000305175781,
        33.81999206542969,
        33.84001159667969,
        33.86000061035156,
        33.87998962402344,
        33.90000915527344,
        33.91999816894531,
        33.94001770019531,
        33.96000671386719,
        33.97999572753906,
        34.00001525878906,
        34.02000427246094,
        34.03999328613281,
        34.06001281738281,
        34.08000183105469,
        34.09999084472656,
        34.12001037597656,
        34.13999938964844,
        34.15998840332031,
        34.18000793457031,
        34.19999694824219,
        34.22001647949219,
        34.24000549316406,
        34.25999450683594,
        34.28001403808594,
        34.30000305175781,
        34.31999206542969,
        34.34001159667969,
        34.36000061035156,
        34.37998962402344,
        34.40000915527344,
        34.41999816894531,
        34.44001770019531,
        34.46000671386719,
        34.47999572753906,
        34.50001525878906,
        34.52000427246094,
        34.53999328613281,
        34.56001281738281,
        34.58000183105469,
        34.59999084472656,
        34.62001037597656,
        34.63999938964844,
        34.65998840332031,
        34.68000793457031,
        34.69999694824219,
        34.72001647949219,
        34.74000549316406,
        34.75999450683594,
        34.78001403808594,
        34.80000305175781,
        34.81999206542969,
        34.84001159667969,
        34.86000061035156,
        34.87998962402344,
        34.90000915527344,
        34.91999816894531,
        34.94001770019531,
        34.96000671386719,
        34.97999572753906,
        35.00001525878906,
        35.02000427246094,
        35.03999328613281,
        35.06001281738281,
        35.08000183105469,
        35.09999084472656,
        35.12001037597656,
        35.13999938964844,
        35.15998840332031,
        35.18000793457031,
        35.19999694824219,
        35.22001647949219,
        35.24000549316406,
        35.25999450683594,
        35.28001403808594,
        35.30000305175781,
        35.31999206542969,
        35.34001159667969,
        35.36000061035156,
        35.37998962402344,
        35.40000915527344,
        35.41999816894531,
        35.44001770019531,
        35.46000671386719,
        35.47999572753906,
        35.50001525878906,
        35.52000427246094,
        35.53999328613281,
        35.56001281738281,
        35.58000183105469,
        35.59999084472656,
        35.62001037597656,
        35.63999938964844,
        35.65998840332031,
        35.68000793457031,
        35.69999694824219,
        35.72001647949219,
        35.74000549316406,
        35.75999450683594,
        35.78001403808594,
        35.80000305175781,
        35.81999206542969,
        35.84001159667969,
        35.86000061035156,
        35.87998962402344,
        35.90000915527344,
        35.91999816894531,
        35.94001770019531,
        35.96000671386719,
        35.97999572753906,
        36.00001525878906,
        36.02000427246094,
        36.03999328613281,
        36.06001281738281,
        36.08000183105469,
        36.09999084472656,
        36.12001037597656,
        36.13999938964844,
        36.15998840332031,
        36.18000793457031,
        36.19999694824219,
        36.22001647949219,
        36.24000549316406,
        36.25999450683594,
        36.28001403808594,
        36.30000305175781,
        36.31999206542969,
        36.34001159667969,
        36.36000061035156,
        36.37998962402344,
        36.40000915527344,
        36.41999816894531,
        36.44001770019531,
        36.46000671386719,
        36.47999572753906,
        36.50001525878906,
        36.52000427246094,
        36.53999328613281,
        36.56001281738281,
        36.58000183105469,
        36.59999084472656,
        36.62001037597656,
        36.63999938964844,
        36.65998840332031,
        36.68000793457031,
        36.69999694824219,
        36.72001647949219,
        36.74000549316406,
        36.75999450683594,
        36.78001403808594,
        36.80000305175781,
        36.81999206542969,
        36.84001159667969,
        36.86000061035156,
        36.87998962402344,
        36.90000915527344,
        36.91999816894531,
        36.94001770019531,
        36.96000671386719,
        36.97999572753906,
        37.00001525878906,
        37.02000427246094,
        37.03999328613281,
        37.06001281738281,
        37.08000183105469,
        37.09999084472656,
        37.12001037597656,
        37.13999938964844,
        37.15998840332031,
        37.18000793457031,
        37.19999694824219,
        37.22001647949219,
        37.24000549316406,
        37.25999450683594,
        37.28001403808594,
        37.30000305175781,
        37.31999206542969,
        37.34001159667969,
        37.36000061035156,
        37.37998962402344,
        37.40000915527344,
        37.41999816894531,
        37.44001770019531,
        37.46000671386719,
        37.47999572753906,
        37.50001525878906,
        37.52000427246094,
        37.53999328613281,
        37.56001281738281,
        37.58000183105469,
        37.59999084472656,
        37.62001037597656,
        37.63999938964844,
        37.65998840332031,
        37.68000793457031,
        37.69999694824219,
        37.72001647949219,
        37.74000549316406,
        37.75999450683594,
        37.78001403808594,
        37.80000305175781,
        37.81999206542969,
        37.84001159667969,
        37.86000061035156,
        37.87998962402344,
        37.90000915527344,
        37.91999816894531,
        37.94001770019531,
        37.96000671386719,
        37.97999572753906,
        38.00001525878906,
        38.02000427246094,
        38.03999328613281,
        38.06001281738281,
        38.08000183105469,
        38.09999084472656,
        38.12001037597656,
        38.13999938964844,
        38.15998840332031,
        38.18000793457031,
        38.19999694824219,
        38.22001647949219,
        38.24000549316406,
        38.25999450683594,
        38.28001403808594,
        38.30000305175781,
        38.31999206542969,
        38.34001159667969,
        38.36000061035156,
        38.37998962402344,
        38.40000915527344,
        38.41999816894531,
        38.44001770019531,
        38.46000671386719,
        38.47999572753906,
        38.50001525878906,
        38.52000427246094,
        38.53999328613281,
        38.56001281738281,
        38.58000183105469,
        38.59999084472656,
        38.62001037597656,
        38.63999938964844,
        38.65998840332031,
        38.68000793457031,
        38.69999694824219,
        38.72001647949219,
        38.74000549316406,
        38.75999450683594,
        38.78001403808594,
        38.80000305175781,
        38.81999206542969,
        38.84001159667969,
        38.86000061035156,
        38.87998962402344,
        38.90000915527344,
        38.91999816894531,
        38.94001770019531,
        38.96000671386719,
        38.97999572753906,
        39.00001525878906,
        39.02000427246094,
        39.03999328613281,
        39.06001281738281,
        39.08000183105469,
        39.09999084472656,
        39.12001037597656,
        39.13999938964844,
        39.15998840332031,
        39.18000793457031,
        39.19999694824219,
        39.22001647949219,
        39.24000549316406,
        39.25999450683594,
        39.28001403808594,
        39.30000305175781,
        39.31999206542969,
        39.34001159667969,
        39.36000061035156,
        39.37998962402344,
        39.40000915527344,
        39.41999816894531,
        39.44001770019531,
        39.46000671386719,
        39.47999572753906,
        39.50001525878906,
        39.52000427246094,
        39.53999328613281,
        39.56001281738281,
        39.58000183105469,
        39.59999084472656,
        39.62001037597656,
        39.63999938964844,
        39.65998840332031,
        39.68000793457031,
        39.69999694824219,
        39.72001647949219,
        39.74000549316406,
        39.75999450683594,
        39.78001403808594,
        39.80000305175781,
        39.81999206542969,
        39.84001159667969,
        39.86000061035156,
        39.87998962402344,
        39.90000915527344,
        39.91999816894531,
        39.94001770019531,
        39.96000671386719,
        39.97999572753906,
        40.00001525878906,
        40.02000427246094,
        40.03999328613281,
        40.06001281738281,
        40.08000183105469,
        40.09999084472656,
        40.12001037597656,
        40.13999938964844,
        40.15998840332031,
        40.18000793457031,
        40.19999694824219,
        40.22001647949219,
        40.24000549316406,
        40.25999450683594,
        40.28001403808594,
        40.30000305175781,
        40.31999206542969,
        40.34001159667969,
        40.36000061035156,
        40.37998962402344,
        40.40000915527344,
        40.41999816894531,
        40.44001770019531,
        40.46000671386719,
        40.47999572753906,
        40.50001525878906,
        40.52000427246094,
        40.53999328613281,
        40.56001281738281,
        40.58000183105469,
        40.59999084472656,
        40.62001037597656,
        40.63999938964844,
        40.65998840332031,
        40.68000793457031,
        40.69999694824219,
        40.72001647949219,
        40.74000549316406,
        40.75999450683594,
        40.78001403808594,
        40.80000305175781,
        40.81999206542969,
        40.84001159667969,
        40.86000061035156,
        40.87998962402344,
        40.90000915527344,
        40.91999816894531,
        40.94001770019531,
        40.96000671386719,
        40.97999572753906,
        41.00001525878906,
        41.02000427246094,
        41.03999328613281,
        41.06001281738281,
        41.08000183105469,
        41.09999084472656,
        41.12001037597656,
        41.13999938964844,
        41.15998840332031,
        41.18000793457031,
        41.19999694824219,
        41.22001647949219,
        41.24000549316406,
        41.25999450683594,
        41.28001403808594,
        41.30000305175781,
        41.31999206542969,
        41.34001159667969,
        41.36000061035156,
        41.37998962402344,
        41.40000915527344,
        41.41999816894531,
        41.44001770019531,
        41.46000671386719,
        41.47999572753906,
        41.50001525878906,
        41.52000427246094,
        41.53999328613281,
        41.56001281738281,
        41.58000183105469,
        41.59999084472656,
        41.62001037597656,
        41.63999938964844,
        41.65998840332031,
        41.68000793457031,
        41.69999694824219,
        41.72001647949219,
        41.74000549316406,
        41.75999450683594,
        41.78001403808594,
        41.80000305175781,
        41.81999206542969,
        41.84001159667969,
        41.86000061035156,
        41.87998962402344,
        41.90000915527344,
        41.91999816894531,
        41.94001770019531,
        41.96000671386719,
        41.97999572753906,
        42.00001525878906,
        42.02000427246094,
        42.03999328613281,
        42.06001281738281,
        42.08000183105469,
        42.09999084472656,
        42.12001037597656,
        42.13999938964844,
        42.15998840332031,
        42.18000793457031,
        42.19999694824219,
        42.22001647949219,
        42.24000549316406,
        42.25999450683594,
        42.28001403808594,
        42.30000305175781,
        42.31999206542969,
        42.34001159667969,
        42.36000061035156,
        42.37998962402344,
        42.40000915527344,
        42.41999816894531,
        42.44001770019531,
        42.46000671386719,
        42.47999572753906,
        42.50001525878906,
        42.52000427246094,
        42.53999328613281,
        42.56001281738281,
        42.58000183105469,
        42.59999084472656,
        42.62001037597656,
        42.63999938964844,
        42.65998840332031,
        42.68000793457031,
        42.69999694824219,
        42.72001647949219,
        42.74000549316406,
        42.75999450683594,
        42.78001403808594,
        42.80000305175781,
        42.81999206542969,
        42.84001159667969,
        42.86000061035156,
        42.87998962402344,
        42.90000915527344,
        42.91999816894531,
        42.94001770019531,
        42.96000671386719,
        42.97999572753906,
        43.00001525878906,
        43.02000427246094,
        43.03999328613281,
        43.06001281738281,
        43.08000183105469,
        43.09999084472656,
        43.12001037597656,
        43.13999938964844,
        43.15998840332031,
        43.18000793457031,
        43.19999694824219,
        43.22001647949219,
        43.24000549316406,
        43.25999450683594,
        43.28001403808594,
        43.30000305175781,
        43.31999206542969,
        43.34001159667969,
        43.36000061035156,
        43.37998962402344,
        43.40000915527344,
        43.41999816894531,
        43.44001770019531,
        43.46000671386719,
        43.47999572753906,
        43.50001525878906,
        43.52000427246094,
        43.53999328613281,
        43.56001281738281,
        43.58000183105469,
        43.59999084472656,
        43.62001037597656,
        43.63999938964844,
        43.65998840332031,
        43.68000793457031,
        43.69999694824219,
        43.72001647949219,
        43.74000549316406,
        43.75999450683594,
        43.78001403808594,
        43.80000305175781,
        43.81999206542969,
        43.84001159667969,
        43.86000061035156,
        43.87998962402344,
        43.90000915527344,
        43.91999816894531,
        43.94001770019531,
        43.96000671386719,
        43.97999572753906,
        44.00001525878906,
        44.02000427246094,
        44.03999328613281,
        44.06001281738281,
        44.08000183105469,
        44.09999084472656,
        44.12001037597656,
        44.13999938964844,
        44.15998840332031,
        44.18000793457031,
        44.19999694824219,
        44.22001647949219,
        44.24000549316406,
        44.25999450683594,
        44.28001403808594,
        44.30000305175781,
        44.31999206542969,
        44.34001159667969,
        44.36000061035156,
        44.37998962402344,
        44.40000915527344,
        44.41999816894531,
        44.44001770019531,
        44.46000671386719,
        44.47999572753906,
        44.50001525878906,
        44.52000427246094,
        44.53999328613281,
        44.56001281738281,
        44.58000183105469,
        44.59999084472656,
        44.62001037597656,
        44.63999938964844,
        44.65998840332031,
        44.68000793457031,
        44.69999694824219,
        44.72001647949219,
        44.74000549316406,
        44.75999450683594,
        44.78001403808594,
        44.80000305175781,
        44.81999206542969,
        44.84001159667969,
        44.86000061035156,
        44.87998962402344,
        44.90000915527344,
        44.91999816894531,
        44.94001770019531,
        44.96000671386719,
        44.97999572753906,
        45.00001525878906,
        45.02000427246094,
        45.03999328613281,
        45.06001281738281,
        45.08000183105469,
        45.09999084472656,
        45.12001037597656,
        45.13999938964844,
        45.15998840332031,
        45.18000793457031,
        45.19999694824219,
        45.22001647949219,
        45.24000549316406,
        45.25999450683594,
        45.28001403808594,
        45.30000305175781,
        45.31999206542969,
        45.34001159667969,
        45.36000061035156,
        45.37998962402344,
        45.40000915527344,
        45.41999816894531,
        45.44001770019531,
        45.46000671386719,
        45.47999572753906,
        45.50001525878906,
        45.52000427246094,
        45.53999328613281,
        45.56001281738281,
        45.58000183105469,
        45.59999084472656,
        45.62001037597656,
        45.63999938964844,
        45.65998840332031,
        45.68000793457031,
        45.69999694824219,
        45.72001647949219,
        45.74000549316406,
        45.75999450683594,
        45.78001403808594,
        45.80000305175781,
        45.81999206542969,
        45.84001159667969,
        45.86000061035156,
        45.87998962402344,
        45.90000915527344,
        45.91999816894531,
        45.94001770019531,
        45.96000671386719,
        45.97999572753906,
        46.00001525878906,
        46.02000427246094,
        46.03999328613281,
        46.06001281738281,
        46.08000183105469,
        46.09999084472656,
        46.12001037597656,
        46.13999938964844,
        46.15998840332031,
        46.18000793457031,
        46.19999694824219,
        46.22001647949219,
        46.24000549316406,
        46.25999450683594,
        46.28001403808594,
        46.30000305175781,
        46.31999206542969,
        46.34001159667969,
        46.36000061035156,
        46.37998962402344,
        46.40000915527344,
        46.41999816894531,
        46.44001770019531,
        46.46000671386719,
        46.47999572753906,
        46.50001525878906,
        46.52000427246094,
        46.53999328613281,
        46.56001281738281,
        46.58000183105469,
        46.59999084472656,
        46.62001037597656,
        46.63999938964844,
        46.65998840332031,
        46.68000793457031,
        46.69999694824219,
        46.72001647949219,
        46.74000549316406,
        46.75999450683594,
        46.78001403808594,
        46.80000305175781,
        46.81999206542969,
        46.84001159667969,
        46.86000061035156,
        46.87998962402344,
        46.90000915527344,
        46.91999816894531,
        46.94001770019531,
        46.96000671386719,
        46.97999572753906,
        47.00001525878906,
        47.02000427246094,
        47.03999328613281,
        47.06001281738281,
        47.08000183105469,
        47.09999084472656,
        47.12001037597656,
        47.13999938964844,
        47.15998840332031,
        47.18000793457031,
        47.19999694824219,
        47.22001647949219,
        47.24000549316406,
        47.25999450683594,
        47.28001403808594,
        47.30000305175781,
        47.31999206542969,
        47.34001159667969,
        47.36000061035156,
        47.37998962402344,
        47.40000915527344,
        47.41999816894531,
        47.44001770019531,
        47.46000671386719,
        47.47999572753906,
        47.50001525878906,
        47.52000427246094,
        47.53999328613281,
        47.56001281738281,
        47.58000183105469,
        47.59999084472656,
        47.62001037597656,
        47.63999938964844,
        47.65998840332031,
        47.68000793457031,
        47.69999694824219,
        47.72001647949219,
        47.74000549316406,
        47.75999450683594,
        47.78001403808594,
        47.80000305175781,
        47.81999206542969,
        47.84001159667969,
        47.86000061035156,
        47.87998962402344,
        47.90000915527344,
        47.91999816894531,
        47.94001770019531,
        47.96000671386719,
        47.97999572753906,
        48.00001525878906,
        48.02000427246094,
        48.03999328613281,
        48.06001281738281,
        48.08000183105469,
        48.09999084472656,
        48.12001037597656,
        48.13999938964844,
        48.15998840332031,
        48.18000793457031,
        48.19999694824219,
        48.22001647949219,
        48.24000549316406,
        48.25999450683594,
        48.28001403808594,
        48.30000305175781,
        48.31999206542969,
        48.34001159667969,
        48.36000061035156,
        48.37998962402344,
        48.40000915527344,
        48.41999816894531,
        48.44001770019531,
        48.46000671386719,
        48.47999572753906,
        48.50001525878906,
        48.52000427246094,
        48.53999328613281,
        48.56001281738281,
        48.58000183105469,
        48.59999084472656,
        48.62001037597656,
        48.63999938964844,
        48.65998840332031,
        48.68000793457031,
        48.69999694824219,
        48.72001647949219,
        48.74000549316406,
        48.75999450683594,
        48.78001403808594,
        48.80000305175781,
        48.81999206542969,
        48.84001159667969,
        48.86000061035156,
        48.87998962402344,
        48.90000915527344,
        48.91999816894531,
        48.94001770019531,
        48.96000671386719,
        48.97999572753906,
        49.00001525878906,
        49.02000427246094,
        49.03999328613281,
        49.06001281738281,
        49.08000183105469,
        49.09999084472656,
        49.12001037597656,
        49.13999938964844,
        49.15998840332031,
        49.18000793457031,
        49.19999694824219,
        49.22001647949219,
        49.24000549316406,
        49.25999450683594,
        49.28001403808594,
        49.30000305175781,
        49.31999206542969,
        49.34001159667969,
        49.36000061035156,
        49.37998962402344,
        49.40000915527344,
        49.41999816894531,
        49.44001770019531,
        49.46000671386719,
        49.47999572753906,
        49.50001525878906,
        49.52000427246094,
        49.53999328613281,
        49.56001281738281,
        49.58000183105469,
        49.59999084472656,
        49.62001037597656,
        49.63999938964844,
        49.65998840332031,
        49.68000793457031,
        49.69999694824219,
        49.72001647949219,
        49.74000549316406,
        49.75999450683594,
        49.78001403808594,
        49.80000305175781,
        49.81999206542969,
        49.84001159667969,
        49.86000061035156,
        49.87998962402344,
        49.90000915527344,
        49.91999816894531,
        49.94001770019531,
        49.96000671386719,
        49.97999572753906,
        50.00001525878906,
        50.02000427246094,
        50.03999328613281,
        50.06001281738281,
        50.08000183105469,
        50.09999084472656,
        50.12001037597656,
        50.13999938964844,
        50.15998840332031,
        50.18000793457031,
        50.19999694824219,
        50.22001647949219,
        50.24000549316406,
        50.25999450683594,
        50.28001403808594,
        50.30000305175781,
        50.31999206542969,
        50.34001159667969,
        50.36000061035156,
        50.37998962402344,
        50.40000915527344,
        50.41999816894531,
        50.44001770019531,
        50.46000671386719,
        50.47999572753906,
        50.50001525878906,
        50.52000427246094,
        50.53999328613281,
        50.56001281738281,
        50.58000183105469,
        50.59999084472656,
        50.62001037597656,
        50.63999938964844,
        50.65998840332031,
        50.68000793457031,
        50.69999694824219,
        50.72001647949219,
        50.74000549316406,
        50.75999450683594,
        50.78001403808594,
        50.80000305175781,
        50.81999206542969,
        50.84001159667969,
        50.86000061035156,
        50.87998962402344,
        50.90000915527344,
        50.91999816894531,
        50.94001770019531,
        50.96000671386719,
        50.97999572753906,
        51.00001525878906,
        51.02000427246094,
        51.03999328613281,
        51.06001281738281,
        51.08000183105469,
        51.09999084472656,
        51.12001037597656,
        51.13999938964844,
        51.15998840332031,
        51.18000793457031,
        51.19999694824219,
        51.22001647949219,
        51.24000549316406,
        51.25999450683594,
        51.28001403808594,
        51.30000305175781,
        51.31999206542969,
        51.34001159667969,
        51.36000061035156,
        51.37998962402344,
        51.40000915527344,
        51.41999816894531,
        51.44001770019531,
        51.46000671386719,
        51.47999572753906,
        51.50001525878906,
        51.52000427246094,
        51.53999328613281,
        51.56001281738281,
        51.58000183105469,
        51.59999084472656,
        51.62001037597656,
        51.63999938964844,
        51.65998840332031,
        51.68000793457031,
        51.69999694824219,
        51.72001647949219,
        51.74000549316406,
        51.75999450683594,
        51.78001403808594,
        51.80000305175781,
        51.81999206542969,
        51.84001159667969,
        51.86000061035156,
        51.87998962402344,
        51.90000915527344,
        51.91999816894531,
        51.94001770019531,
        51.96000671386719,
        51.97999572753906,
        52.00001525878906,
        52.02000427246094,
        52.03999328613281,
        52.06001281738281,
        52.08000183105469,
        52.09999084472656,
        52.12001037597656,
        52.13999938964844,
        52.15998840332031,
        52.18000793457031,
        52.19999694824219,
        52.22001647949219,
        52.24000549316406,
        52.25999450683594,
        52.28001403808594,
        52.30000305175781,
        52.31999206542969,
        52.34001159667969,
        52.36000061035156,
        52.37998962402344,
        52.40000915527344,
        52.41999816894531,
        52.44001770019531,
        52.46000671386719,
        52.47999572753906,
        52.50001525878906,
        52.52000427246094,
        52.53999328613281,
        52.56001281738281,
        52.58000183105469,
        52.59999084472656,
        52.62001037597656,
        52.63999938964844,
        52.65998840332031,
        52.68000793457031,
        52.69999694824219,
        52.72001647949219,
        52.74000549316406,
        52.75999450683594,
        52.78001403808594,
        52.80000305175781,
        52.81999206542969,
        52.84001159667969,
        52.86000061035156,
        52.87998962402344,
        52.90000915527344,
        52.91999816894531,
        52.94001770019531,
        52.96000671386719,
        52.97999572753906,
        53.00001525878906,
        53.02000427246094,
        53.03999328613281,
        53.06001281738281,
        53.08000183105469,
        53.09999084472656,
        53.12001037597656,
        53.13999938964844,
        53.15998840332031,
        53.18000793457031,
        53.19999694824219,
        53.22001647949219,
        53.24000549316406,
        53.25999450683594,
        53.28001403808594,
        53.30000305175781,
        53.31999206542969,
        53.34001159667969,
        53.36000061035156,
        53.37998962402344,
        53.40000915527344,
        53.41999816894531,
        53.44001770019531,
        53.46000671386719,
        53.47999572753906,
        53.50001525878906,
        53.52000427246094,
        53.53999328613281,
        53.56001281738281,
        53.58000183105469,
        53.59999084472656,
        53.62001037597656,
        53.63999938964844,
        53.65998840332031,
        53.68000793457031,
        53.69999694824219,
        53.72001647949219,
        53.74000549316406,
        53.75999450683594,
        53.78001403808594,
        53.80000305175781,
        53.81999206542969,
        53.84001159667969,
        53.86000061035156,
        53.87998962402344,
        53.90000915527344,
        53.91999816894531,
        53.94001770019531,
        53.96000671386719,
        53.97999572753906,
        54.00001525878906,
        54.02000427246094,
        54.03999328613281,
        54.06001281738281,
        54.08000183105469,
        54.09999084472656,
        54.12001037597656,
        54.13999938964844,
        54.15998840332031,
        54.18000793457031,
        54.19999694824219,
        54.22001647949219,
        54.24000549316406,
        54.25999450683594,
        54.28001403808594,
        54.30000305175781,
        54.31999206542969,
        54.34001159667969,
        54.36000061035156,
        54.37998962402344,
        54.40000915527344,
        54.41999816894531,
        54.44001770019531,
        54.46000671386719,
        54.47999572753906,
        54.50001525878906,
        54.52000427246094,
        54.53999328613281,
        54.56001281738281,
        54.58000183105469,
        54.59999084472656,
        54.62001037597656,
        54.63999938964844,
        54.65998840332031,
        54.68000793457031,
        54.69999694824219,
        54.72001647949219,
        54.74000549316406,
        54.75999450683594,
        54.78001403808594,
        54.80000305175781,
        54.81999206542969,
        54.84001159667969,
        54.86000061035156,
        54.87998962402344,
        54.90000915527344,
        54.91999816894531,
        54.94001770019531,
        54.96000671386719,
        54.97999572753906,
        55.00001525878906,
        55.02000427246094,
        55.03999328613281,
        55.06001281738281,
        55.08000183105469,
        55.09999084472656,
        55.12001037597656,
        55.13999938964844,
        55.15998840332031,
        55.18000793457031,
        55.19999694824219,
        55.22001647949219,
        55.24000549316406,
        55.25999450683594,
        55.28001403808594,
        55.30000305175781,
        55.31999206542969,
        55.34001159667969,
        55.36000061035156,
        55.37998962402344,
        55.40000915527344,
        55.41999816894531,
        55.44001770019531,
        55.46000671386719,
        55.47999572753906,
        55.50001525878906,
        55.52000427246094,
        55.53999328613281,
        55.56001281738281,
        55.58000183105469,
        55.59999084472656,
        55.62001037597656,
        55.63999938964844,
        55.65998840332031,
        55.68000793457031,
        55.69999694824219,
        55.72001647949219,
        55.74000549316406,
        55.75999450683594,
        55.78001403808594,
        55.80000305175781,
        55.81999206542969,
        55.84001159667969,
        55.86000061035156,
        55.87998962402344,
        55.90000915527344,
        55.91999816894531,
        55.94001770019531,
        55.96000671386719,
        55.97999572753906,
        56.00001525878906,
        56.02000427246094,
        56.03999328613281,
        56.06001281738281,
        56.08000183105469,
        56.09999084472656,
        56.12001037597656,
        56.13999938964844,
        56.15998840332031,
        56.18000793457031,
        56.19999694824219,
        56.22001647949219,
        56.24000549316406,
        56.25999450683594,
        56.28001403808594,
        56.30000305175781,
        56.31999206542969,
        56.34001159667969,
        56.36000061035156,
        56.37998962402344,
        56.40000915527344,
        56.41999816894531,
        56.44001770019531,
        56.46000671386719,
        56.47999572753906,
        56.50001525878906,
        56.52000427246094,
        56.53999328613281,
        56.56001281738281,
        56.58000183105469,
        56.59999084472656,
        56.62001037597656,
        56.63999938964844,
        56.65998840332031,
        56.68000793457031,
        56.69999694824219,
        56.72001647949219,
        56.74000549316406,
        56.75999450683594,
        56.78001403808594,
        56.80000305175781,
        56.81999206542969,
        56.84001159667969,
        56.86000061035156,
        56.87998962402344,
        56.90000915527344,
        56.91999816894531,
        56.94001770019531,
        56.96000671386719,
        56.97999572753906,
        57.00001525878906,
        57.02000427246094,
        57.03999328613281,
        57.06001281738281,
        57.08000183105469,
        57.09999084472656,
        57.12001037597656,
        57.13999938964844,
        57.15998840332031,
        57.18000793457031,
        57.19999694824219,
        57.22001647949219,
        57.24000549316406,
        57.25999450683594,
        57.28001403808594,
        57.30000305175781,
        57.31999206542969,
        57.34001159667969,
        57.36000061035156,
        57.37998962402344,
        57.40000915527344,
        57.41999816894531,
        57.44001770019531,
        57.46000671386719,
        57.47999572753906,
        57.50001525878906,
        57.52000427246094,
        57.53999328613281,
        57.56001281738281,
        57.58000183105469,
        57.59999084472656,
        57.62001037597656,
        57.63999938964844,
        57.65998840332031,
        57.68000793457031,
        57.69999694824219,
        57.72001647949219,
        57.74000549316406,
        57.75999450683594,
        57.78001403808594,
        57.80000305175781,
        57.81999206542969,
        57.84001159667969,
        57.86000061035156,
        57.87998962402344,
        57.90000915527344,
        57.91999816894531,
        57.94001770019531,
        57.96000671386719,
        57.97999572753906,
        58.00001525878906,
        58.02000427246094,
        58.03999328613281,
        58.06001281738281,
        58.08000183105469,
        58.09999084472656,
        58.12001037597656,
        58.13999938964844,
        58.15998840332031,
        58.18000793457031,
        58.19999694824219,
        58.22001647949219,
        58.24000549316406,
        58.25999450683594,
        58.28001403808594,
        58.30000305175781,
        58.31999206542969,
        58.34001159667969,
        58.36000061035156,
        58.37998962402344,
        58.40000915527344,
        58.41999816894531,
        58.44001770019531,
        58.46000671386719,
        58.47999572753906,
        58.50001525878906,
        58.52000427246094,
        58.53999328613281,
        58.56001281738281,
        58.58000183105469,
        58.59999084472656,
        58.62001037597656,
        58.63999938964844,
        58.65998840332031,
        58.68000793457031,
        58.69999694824219,
        58.72001647949219,
        58.74000549316406,
        58.75999450683594,
        58.78001403808594,
        58.80000305175781,
        58.81999206542969,
        58.84001159667969,
        58.86000061035156,
        58.87998962402344,
        58.90000915527344,
        58.91999816894531,
        58.94001770019531,
        58.96000671386719,
        58.97999572753906,
        59.00001525878906,
        59.02000427246094,
        59.03999328613281,
        59.06001281738281,
        59.08000183105469,
        59.09999084472656,
        59.12001037597656,
        59.13999938964844,
        59.15998840332031,
        59.18000793457031,
        59.19999694824219,
        59.22001647949219,
        59.24000549316406,
        59.25999450683594,
        59.28001403808594,
        59.30000305175781,
        59.31999206542969,
        59.34001159667969,
        59.36000061035156,
        59.37998962402344,
        59.40000915527344,
        59.41999816894531,
        59.44001770019531,
        59.46000671386719,
        59.47999572753906,
        59.50001525878906,
        59.52000427246094,
        59.53999328613281,
        59.56001281738281,
        59.58000183105469,
        59.59999084472656,
        59.62001037597656,
        59.63999938964844,
        59.65998840332031,
        59.68000793457031,
        59.69999694824219,
        59.72001647949219,
        59.74000549316406,
        59.75999450683594,
        59.78001403808594,
        59.80000305175781,
        59.81999206542969,
        59.84001159667969,
        59.86000061035156,
        59.87998962402344,
        59.90000915527344,
        59.91999816894531,
        59.94001770019531,
        59.96000671386719,
        59.97999572753906,
        60.00001525878906
    ],
    "rightHandPositions": [
        "(-0.449827, 0.876014, -0.216670)",
        "(-0.449827, 0.876014, -0.216670)",
        "(-0.449299, 0.875946, -0.216324)",
        "(-0.448691, 0.875968, -0.216063)",
        "(-0.448014, 0.875973, -0.215912)",
        "(-0.447559, 0.875997, -0.215864)",
        "(-0.447559, 0.875997, -0.215864)",
        "(-0.446971, 0.876021, -0.215650)",
        "(-0.446424, 0.876107, -0.215488)",
        "(-0.445983, 0.876216, -0.215306)",
        "(-0.445365, 0.876329, -0.215007)",
        "(-0.445365, 0.876329, -0.215007)",
        "(-0.445140, 0.876325, -0.215134)",
        "(-0.444807, 0.876312, -0.215920)",
        "(-0.443517, 0.876553, -0.215983)",
        "(-0.440221, 0.876545, -0.215577)",
        "(-0.440221, 0.876545, -0.215577)",
        "(-0.436356, 0.876589, -0.214998)",
        "(-0.430849, 0.877011, -0.214664)",
        "(-0.418900, 0.879740, -0.215091)",
        "(-0.409132, 0.881722, -0.215243)",
        "(-0.409132, 0.881722, -0.215243)",
        "(-0.397539, 0.885724, -0.216507)",
        "(-0.384732, 0.891217, -0.218796)",
        "(-0.364578, 0.901382, -0.224232)",
        "(-0.350441, 0.910403, -0.228821)",
        "(-0.350441, 0.910403, -0.228821)",
        "(-0.335567, 0.921621, -0.233034)",
        "(-0.320383, 0.934403, -0.236325)",
        "(-0.297846, 0.956059, -0.239532)",
        "(-0.283451, 0.972664, -0.240337)",
        "(-0.276472, 0.981332, -0.240299)",
        "(-0.276472, 0.981332, -0.240299)",
        "(-0.257779, 1.007992, -0.239210)",
        "(-0.241589, 1.033678, -0.238180)",
        "(-0.232138, 1.051198, -0.236727)",
        "(-0.232138, 1.051198, -0.236727)",
        "(-0.223843, 1.068421, -0.234675)",
        "(-0.216171, 1.084392, -0.232415)",
        "(-0.209045, 1.098958, -0.230124)",
        "(-0.203379, 1.113029, -0.228074)",
        "(-0.203379, 1.113029, -0.228074)",
        "(-0.194821, 1.134018, -0.224579)",
        "(-0.189936, 1.146738, -0.221324)",
        "(-0.182263, 1.163550, -0.216333)",
        "(-0.177967, 1.174317, -0.212815)",
        "(-0.177967, 1.174317, -0.212815)",
        "(-0.174442, 1.184810, -0.209082)",
        "(-0.172785, 1.189303, -0.207371)",
        "(-0.166131, 1.204992, -0.200450)",
        "(-0.163273, 1.211883, -0.197377)",
        "(-0.163273, 1.211883, -0.197377)",
        "(-0.160743, 1.218079, -0.194617)",
        "(-0.158267, 1.223349, -0.192074)",
        "(-0.155765, 1.229714, -0.187833)",
        "(-0.153914, 1.232455, -0.185420)",
        "(-0.153914, 1.232455, -0.185420)",
        "(-0.151903, 1.233969, -0.183901)",
        "(-0.149871, 1.234235, -0.182567)",
        "(-0.148047, 1.232693, -0.180812)",
        "(-0.147198, 1.230349, -0.179710)",
        "(-0.147198, 1.230349, -0.179710)",
        "(-0.147165, 1.227574, -0.178787)",
        "(-0.147146, 1.224584, -0.177795)",
        "(-0.147190, 1.220001, -0.176122)",
        "(-0.147411, 1.217217, -0.175206)",
        "(-0.147411, 1.217217, -0.175206)",
        "(-0.148190, 1.215123, -0.174858)",
        "(-0.148683, 1.213585, -0.174836)",
        "(-0.148328, 1.211837, -0.174449)",
        "(-0.147898, 1.211232, -0.174280)",
        "(-0.147898, 1.211232, -0.174280)",
        "(-0.147834, 1.211197, -0.174359)",
        "(-0.147632, 1.211289, -0.174392)",
        "(-0.147042, 1.211659, -0.173947)",
        "(-0.146482, 1.212200, -0.173299)",
        "(-0.146482, 1.212200, -0.173299)",
        "(-0.145830, 1.212861, -0.172785)",
        "(-0.145311, 1.213714, -0.172378)",
        "(-0.144201, 1.215186, -0.171677)",
        "(-0.143545, 1.216213, -0.170962)",
        "(-0.143545, 1.216213, -0.170962)",
        "(-0.142882, 1.217349, -0.170332)",
        "(-0.142022, 1.218557, -0.169811)",
        "(-0.140875, 1.220392, -0.168714)",
        "(-0.140010, 1.221625, -0.168059)",
        "(-0.140010, 1.221625, -0.168059)",
        "(-0.139227, 1.222867, -0.167228)",
        "(-0.138580, 1.224184, -0.166392)",
        "(-0.137132, 1.226438, -0.165215)",
        "(-0.135877, 1.228468, -0.164777)",
        "(-0.135877, 1.228468, -0.164777)",
        "(-0.134277, 1.230940, -0.164748)",
        "(-0.132504, 1.233890, -0.164728)",
        "(-0.129268, 1.239893, -0.165038)",
        "(-0.126917, 1.244725, -0.165462)",
        "(-0.126917, 1.244725, -0.165462)",
        "(-0.124197, 1.250067, -0.166239)",
        "(-0.119793, 1.259089, -0.168331)",
        "(-0.115413, 1.268508, -0.170398)",
        "(-0.112615, 1.275051, -0.172064)",
        "(-0.112615, 1.275051, -0.172064)",
        "(-0.108965, 1.284894, -0.175486)",
        "(-0.108965, 1.284894, -0.175486)",
        "(-0.106689, 1.291229, -0.178197)",
        "(-0.104424, 1.297131, -0.180984)",
        "(-0.102201, 1.302667, -0.183918)",
        "(-0.101331, 1.305333, -0.185369)",
        "(-0.099579, 1.310407, -0.188360)",
        "(-0.097818, 1.314992, -0.191705)",
        "(-0.095711, 1.321246, -0.197063)",
        "(-0.095711, 1.321246, -0.197063)",
        "(-0.094877, 1.324900, -0.200639)",
        "(-0.094197, 1.328204, -0.204094)",
        "(-0.093177, 1.332328, -0.209229)",
        "(-0.092663, 1.334759, -0.213324)",
        "(-0.092663, 1.334759, -0.213324)",
        "(-0.092767, 1.336988, -0.217821)",
        "(-0.093031, 1.338884, -0.222324)",
        "(-0.093576, 1.341131, -0.229368)",
        "(-0.094229, 1.342344, -0.234621)",
        "(-0.094229, 1.342344, -0.234621)",
        "(-0.095054, 1.343182, -0.240239)",
        "(-0.096137, 1.343771, -0.245944)",
        "(-0.098261, 1.344123, -0.254414)",
        "(-0.099636, 1.343880, -0.260007)",
        "(-0.099636, 1.343880, -0.260007)",
        "(-0.101154, 1.343311, -0.265755)",
        "(-0.102838, 1.342326, -0.271605)",
        "(-0.105653, 1.340057, -0.279654)",
        "(-0.107625, 1.338008, -0.284574)",
        "(-0.107625, 1.338008, -0.284574)",
        "(-0.109801, 1.335422, -0.289355)",
        "(-0.112141, 1.332158, -0.293781)",
        "(-0.115791, 1.326008, -0.299613)",
        "(-0.118204, 1.320984, -0.302701)",
        "(-0.118204, 1.320984, -0.302701)",
        "(-0.120742, 1.315561, -0.305380)",
        "(-0.123382, 1.309512, -0.307904)",
        "(-0.126843, 1.299580, -0.311284)",
        "(-0.129141, 1.292578, -0.312648)",
        "(-0.129141, 1.292578, -0.312648)",
        "(-0.131480, 1.285267, -0.313331)",
        "(-0.133572, 1.277772, -0.313647)",
        "(-0.136306, 1.266379, -0.313930)",
        "(-0.138313, 1.258722, -0.313552)",
        "(-0.138313, 1.258722, -0.313552)",
        "(-0.140487, 1.251060, -0.312710)",
        "(-0.142547, 1.243476, -0.311362)",
        "(-0.145518, 1.232435, -0.308631)",
        "(-0.147292, 1.225230, -0.306176)",
        "(-0.147292, 1.225230, -0.306176)",
        "(-0.150788, 1.211885, -0.300536)",
        "(-0.150788, 1.211885, -0.300536)",
        "(-0.153532, 1.202721, -0.295367)",
        "(-0.155216, 1.196692, -0.290891)",
        "(-0.155216, 1.196692, -0.290891)",
        "(-0.156791, 1.190780, -0.285801)",
        "(-0.158473, 1.185003, -0.280526)",
        "(-0.160925, 1.176633, -0.273163)",
        "(-0.162317, 1.171121, -0.267556)",
        "(-0.162317, 1.171121, -0.267556)",
        "(-0.163719, 1.165737, -0.261160)",
        "(-0.164969, 1.160523, -0.254470)",
        "(-0.166706, 1.153230, -0.244411)",
        "(-0.167615, 1.148755, -0.237776)",
        "(-0.167615, 1.148755, -0.237776)",
        "(-0.168313, 1.144715, -0.231228)",
        "(-0.168766, 1.141158, -0.224187)",
        "(-0.169140, 1.136975, -0.213621)",
        "(-0.169000, 1.134959, -0.207248)",
        "(-0.169000, 1.134959, -0.207248)",
        "(-0.168424, 1.133575, -0.200970)",
        "(-0.167665, 1.132999, -0.194905)",
        "(-0.165940, 1.133687, -0.186722)",
        "(-0.164304, 1.135050, -0.181655)",
        "(-0.164304, 1.135050, -0.181655)",
        "(-0.162332, 1.137281, -0.177321)",
        "(-0.159834, 1.140368, -0.173771)",
        "(-0.155263, 1.146780, -0.168807)",
        "(-0.151781, 1.152150, -0.165990)",
        "(-0.151781, 1.152150, -0.165990)",
        "(-0.147856, 1.158332, -0.163722)",
        "(-0.143613, 1.165231, -0.161767)",
        "(-0.137126, 1.176794, -0.158590)",
        "(-0.132962, 1.185330, -0.157084)",
        "(-0.132962, 1.185330, -0.157084)",
        "(-0.128631, 1.194366, -0.156043)",
        "(-0.124399, 1.203916, -0.155582)",
        "(-0.117631, 1.218819, -0.156197)",
        "(-0.112938, 1.228988, -0.156637)",
        "(-0.112938, 1.228988, -0.156637)",
        "(-0.108459, 1.239288, -0.156722)",
        "(-0.104444, 1.249780, -0.156901)",
        "(-0.098917, 1.265734, -0.158035)",
        "(-0.095264, 1.275465, -0.159492)",
        "(-0.095264, 1.275465, -0.159492)",
        "(-0.091338, 1.284769, -0.161066)",
        "(-0.087965, 1.293932, -0.163009)",
        "(-0.083461, 1.306967, -0.166998)",
        "(-0.081016, 1.314901, -0.170187)",
        "(-0.081016, 1.314901, -0.170187)",
        "(-0.078773, 1.322349, -0.173751)",
        "(-0.076202, 1.332384, -0.179787)",
        "(-0.074818, 1.338332, -0.184542)",
        "(-0.073840, 1.343604, -0.189602)",
        "(-0.073840, 1.343604, -0.189602)",
        "(-0.073442, 1.348173, -0.194954)",
        "(-0.073506, 1.352018, -0.200590)",
        "(-0.073781, 1.356281, -0.209656)",
        "(-0.074497, 1.358248, -0.216061)",
        "(-0.074497, 1.358248, -0.216061)",
        "(-0.075685, 1.359501, -0.222661)",
        "(-0.077082, 1.359951, -0.229296)",
        "(-0.079581, 1.359108, -0.239698)",
        "(-0.079581, 1.359108, -0.239698)",
        "(-0.081634, 1.357646, -0.246936)",
        "(-0.083928, 1.355442, -0.254241)",
        "(-0.086397, 1.352520, -0.261449)",
        "(-0.090573, 1.346786, -0.271778)",
        "(-0.093584, 1.342185, -0.278592)",
        "(-0.093584, 1.342185, -0.278592)",
        "(-0.100073, 1.330928, -0.290604)",
        "(-0.100073, 1.330928, -0.290604)",
        "(-0.105360, 1.320749, -0.297744)",
        "(-0.108960, 1.313195, -0.301575)",
        "(-0.108960, 1.313195, -0.301575)",
        "(-0.112364, 1.305140, -0.305261)",
        "(-0.117275, 1.292334, -0.310122)",
        "(-0.120551, 1.283481, -0.312365)",
        "(-0.123927, 1.274319, -0.313957)",
        "(-0.123927, 1.274319, -0.313957)",
        "(-0.127265, 1.264978, -0.315090)",
        "(-0.130410, 1.255480, -0.315394)",
        "(-0.134882, 1.241216, -0.314136)",
        "(-0.137540, 1.231874, -0.312377)",
        "(-0.137540, 1.231874, -0.312377)",
        "(-0.140084, 1.222610, -0.309903)",
        "(-0.142925, 1.213537, -0.306895)",
        "(-0.146489, 1.200428, -0.301125)",
        "(-0.146489, 1.200428, -0.301125)",
        "(-0.148806, 1.192141, -0.296324)",
        "(-0.151220, 1.184340, -0.291017)",
        "(-0.153242, 1.177081, -0.285040)",
        "(-0.155614, 1.167099, -0.274060)",
        "(-0.157134, 1.161126, -0.266809)",
        "(-0.157134, 1.161126, -0.266809)",
        "(-0.158398, 1.155851, -0.259712)",
        "(-0.158993, 1.151236, -0.252032)",
        "(-0.159457, 1.145927, -0.239896)",
        "(-0.159220, 1.143485, -0.231635)",
        "(-0.159220, 1.143485, -0.231635)",
        "(-0.158909, 1.142129, -0.223944)",
        "(-0.157517, 1.141928, -0.214087)",
        "(-0.156037, 1.142787, -0.207243)",
        "(-0.154577, 1.144545, -0.200661)",
        "(-0.154577, 1.144545, -0.200661)",
        "(-0.152850, 1.147079, -0.194680)",
        "(-0.150732, 1.150254, -0.188980)",
        "(-0.147128, 1.156256, -0.181948)",
        "(-0.147128, 1.156256, -0.181948)",
        "(-0.144407, 1.161024, -0.177924)",
        "(-0.141497, 1.166376, -0.173642)",
        "(-0.138466, 1.172357, -0.169908)",
        "(-0.133253, 1.182301, -0.165280)",
        "(-0.129415, 1.189516, -0.162365)",
        "(-0.129415, 1.189516, -0.162365)",
        "(-0.125775, 1.197335, -0.159779)",
        "(-0.121056, 1.210077, -0.156482)",
        "(-0.117567, 1.218909, -0.154521)",
        "(-0.113341, 1.227935, -0.153019)",
        "(-0.113341, 1.227935, -0.153019)",
        "(-0.109127, 1.237291, -0.152138)",
        "(-0.105345, 1.246836, -0.151492)",
        "(-0.100420, 1.261168, -0.150650)",
        "(-0.096855, 1.270584, -0.150861)",
        "(-0.096855, 1.270584, -0.150861)",
        "(-0.093248, 1.279827, -0.151635)",
        "(-0.090034, 1.288866, -0.152947)",
        "(-0.086104, 1.301872, -0.156116)",
        "(-0.083550, 1.309998, -0.158964)",
        "(-0.083550, 1.309998, -0.158964)",
        "(-0.081056, 1.317667, -0.162366)",
        "(-0.079078, 1.324835, -0.166301)",
        "(-0.077204, 1.334558, -0.173268)",
        "(-0.076069, 1.340033, -0.178478)",
        "(-0.076069, 1.340033, -0.178478)",
        "(-0.075288, 1.344958, -0.184194)",
        "(-0.075039, 1.348971, -0.190631)",
        "(-0.075277, 1.353386, -0.200618)",
        "(-0.075766, 1.355173, -0.207755)",
        "(-0.075766, 1.355173, -0.207755)",
        "(-0.076584, 1.356006, -0.215434)",
        "(-0.077612, 1.355843, -0.223378)",
        "(-0.079949, 1.353845, -0.235523)",
        "(-0.081617, 1.351435, -0.243620)",
        "(-0.081617, 1.351435, -0.243620)",
        "(-0.083410, 1.348293, -0.251693)",
        "(-0.085390, 1.344454, -0.259620)",
        "(-0.088586, 1.337383, -0.270901)",
        "(-0.091016, 1.332003, -0.277883)",
        "(-0.091016, 1.332003, -0.277883)",
        "(-0.093655, 1.325897, -0.284287)",
        "(-0.096508, 1.319345, -0.290197)",
        "(-0.101038, 1.308360, -0.297692)",
        "(-0.104139, 1.300582, -0.302011)",
        "(-0.104139, 1.300582, -0.302011)",
        "(-0.109203, 1.288384, -0.307640)",
        "(-0.109203, 1.288384, -0.307640)",
        "(-0.116294, 1.271380, -0.312984)",
        "(-0.116294, 1.271380, -0.312984)",
        "(-0.119603, 1.262638, -0.314468)",
        "(-0.122923, 1.253888, -0.315455)",
        "(-0.126495, 1.245137, -0.315854)",
        "(-0.131156, 1.231774, -0.314762)",
        "(-0.133805, 1.222870, -0.312990)",
        "(-0.133805, 1.222870, -0.312990)",
        "(-0.136690, 1.214130, -0.310559)",
        "(-0.139268, 1.205490, -0.307631)",
        "(-0.142291, 1.192549, -0.301385)",
        "(-0.144591, 1.184166, -0.296113)",
        "(-0.144591, 1.184166, -0.296113)",
        "(-0.147062, 1.176144, -0.290614)",
        "(-0.149005, 1.168305, -0.284599)",
        "(-0.152065, 1.157260, -0.273646)",
        "(-0.154077, 1.150716, -0.265864)",
        "(-0.154077, 1.150716, -0.265864)",
        "(-0.155640, 1.144853, -0.257346)",
        "(-0.157201, 1.139744, -0.248216)",
        "(-0.158680, 1.133766, -0.235837)",
        "(-0.159515, 1.130964, -0.226738)",
        "(-0.159515, 1.130964, -0.226738)",
        "(-0.160163, 1.129066, -0.216478)",
        "(-0.160659, 1.128316, -0.207216)",
        "(-0.159061, 1.129209, -0.195997)",
        "(-0.157561, 1.131128, -0.188596)",
        "(-0.157561, 1.131128, -0.188596)",
        "(-0.156030, 1.134179, -0.181409)",
        "(-0.154461, 1.138353, -0.174672)",
        "(-0.152333, 1.143335, -0.168444)",
        "(-0.148917, 1.149219, -0.162984)",
        "(-0.148917, 1.149219, -0.162984)",
        "(-0.143811, 1.158761, -0.154949)",
        "(-0.140565, 1.166464, -0.150847)",
        "(-0.135222, 1.179307, -0.146197)",
        "(-0.130473, 1.188216, -0.143429)",
        "(-0.130473, 1.188216, -0.143429)",
        "(-0.126017, 1.197795, -0.141506)",
        "(-0.121810, 1.207917, -0.140192)",
        "(-0.115792, 1.223662, -0.138554)",
        "(-0.112028, 1.234573, -0.138016)",
        "(-0.112028, 1.234573, -0.138016)",
        "(-0.108304, 1.244935, -0.138306)",
        "(-0.103038, 1.260441, -0.139661)",
        "(-0.099950, 1.270643, -0.141054)",
        "(-0.099950, 1.270643, -0.141054)",
        "(-0.097464, 1.280573, -0.142693)",
        "(-0.094913, 1.290111, -0.144860)",
        "(-0.092657, 1.299147, -0.147502)",
        "(-0.089744, 1.311630, -0.152843)",
        "(-0.088148, 1.319184, -0.157022)",
        "(-0.088148, 1.319184, -0.157022)",
        "(-0.086934, 1.326017, -0.161359)",
        "(-0.085313, 1.334840, -0.168517)",
        "(-0.084407, 1.340120, -0.173839)",
        "(-0.083807, 1.344597, -0.179568)",
        "(-0.083807, 1.344597, -0.179568)",
        "(-0.083675, 1.348409, -0.185438)",
        "(-0.083645, 1.351514, -0.191545)",
        "(-0.083770, 1.354699, -0.201049)",
        "(-0.084298, 1.355830, -0.207630)",
        "(-0.084298, 1.355830, -0.207630)",
        "(-0.085164, 1.356180, -0.214294)",
        "(-0.086164, 1.355730, -0.220955)",
        "(-0.087683, 1.353621, -0.231404)",
        "(-0.089046, 1.351310, -0.238182)",
        "(-0.089046, 1.351310, -0.238182)",
        "(-0.090677, 1.348243, -0.244624)",
        "(-0.092227, 1.344553, -0.250886)",
        "(-0.094804, 1.337949, -0.259721)",
        "(-0.096935, 1.332991, -0.265139)",
        "(-0.096935, 1.332991, -0.265139)",
        "(-0.101491, 1.321590, -0.274300)",
        "(-0.101491, 1.321590, -0.274300)",
        "(-0.104992, 1.311606, -0.279362)",
        "(-0.104992, 1.311606, -0.279362)",
        "(-0.107582, 1.304332, -0.282680)",
        "(-0.110304, 1.296531, -0.285514)",
        "(-0.113353, 1.288121, -0.287898)",
        "(-0.118342, 1.274307, -0.290890)",
        "(-0.118342, 1.274307, -0.290890)",
        "(-0.121728, 1.264393, -0.291875)",
        "(-0.125165, 1.254166, -0.292116)",
        "(-0.128697, 1.243746, -0.291834)",
        "(-0.134423, 1.227724, -0.290487)",
        "(-0.138317, 1.216952, -0.288509)",
        "(-0.138317, 1.216952, -0.288509)",
        "(-0.142210, 1.206343, -0.285630)",
        "(-0.145984, 1.195997, -0.281955)",
        "(-0.151537, 1.181244, -0.274599)",
        "(-0.154912, 1.172110, -0.269113)",
        "(-0.154912, 1.172110, -0.269113)",
        "(-0.157808, 1.163768, -0.263374)",
        "(-0.160310, 1.156333, -0.256927)",
        "(-0.163062, 1.147003, -0.245460)",
        "(-0.164453, 1.142134, -0.236972)",
        "(-0.164453, 1.142134, -0.236972)",
        "(-0.165187, 1.138416, -0.228655)",
        "(-0.165260, 1.135692, -0.220194)",
        "(-0.164410, 1.133563, -0.207435)",
        "(-0.163375, 1.133557, -0.198571)",
        "(-0.163375, 1.133557, -0.198571)",
        "(-0.161780, 1.134761, -0.189901)",
        "(-0.159238, 1.137117, -0.182244)",
        "(-0.154601, 1.142683, -0.171033)",
        "(-0.151050, 1.148191, -0.163949)",
        "(-0.151050, 1.148191, -0.163949)",
        "(-0.147156, 1.154566, -0.157249)",
        "(-0.142817, 1.161792, -0.151108)",
        "(-0.135293, 1.174099, -0.143634)",
        "(-0.130275, 1.183339, -0.139302)",
        "(-0.130275, 1.183339, -0.139302)",
        "(-0.125371, 1.193326, -0.135482)",
        "(-0.120778, 1.203866, -0.132286)",
        "(-0.113443, 1.220150, -0.128560)",
        "(-0.108355, 1.231175, -0.126436)",
        "(-0.108355, 1.231175, -0.126436)",
        "(-0.103537, 1.242359, -0.125018)",
        "(-0.099295, 1.253612, -0.124449)",
        "(-0.092899, 1.270326, -0.125541)",
        "(-0.088530, 1.281206, -0.126749)",
        "(-0.088530, 1.281206, -0.126749)",
        "(-0.084576, 1.291760, -0.128165)",
        "(-0.081095, 1.301795, -0.130243)",
        "(-0.076452, 1.315927, -0.134930)",
        "(-0.073480, 1.324541, -0.138853)",
        "(-0.073480, 1.324541, -0.138853)",
        "(-0.070991, 1.332390, -0.143435)",
        "(-0.068948, 1.339352, -0.148328)",
        "(-0.066826, 1.348061, -0.156781)",
        "(-0.066826, 1.348061, -0.156781)",
        "(-0.065758, 1.352801, -0.163203)",
        "(-0.065071, 1.356655, -0.170110)",
        "(-0.064819, 1.359641, -0.177337)",
        "(-0.065331, 1.362575, -0.188758)",
        "(-0.065331, 1.362575, -0.188758)",
        "(-0.066145, 1.363544, -0.196547)",
        "(-0.067439, 1.363720, -0.204362)",
        "(-0.068853, 1.363204, -0.212563)",
        "(-0.071851, 1.360967, -0.225487)",
        "(-0.074362, 1.358631, -0.233699)",
        "(-0.074362, 1.358631, -0.233699)",
        "(-0.077011, 1.355450, -0.241527)",
        "(-0.079908, 1.351984, -0.249599)",
        "(-0.085371, 1.345525, -0.261385)",
        "(-0.089003, 1.340308, -0.268550)",
        "(-0.089003, 1.340308, -0.268550)",
        "(-0.092927, 1.334223, -0.275042)",
        "(-0.097262, 1.327300, -0.280839)",
        "(-0.103646, 1.315447, -0.288158)",
        "(-0.107863, 1.306721, -0.292609)",
        "(-0.107863, 1.306721, -0.292609)",
        "(-0.112293, 1.297240, -0.296363)",
        "(-0.118882, 1.281850, -0.300139)",
        "(-0.123205, 1.270829, -0.301624)",
        "(-0.123205, 1.270829, -0.301624)",
        "(-0.126824, 1.259176, -0.302234)",
        "(-0.129748, 1.247177, -0.302077)",
        "(-0.132848, 1.234747, -0.300588)",
        "(-0.137147, 1.216258, -0.298017)",
        "(-0.137147, 1.216258, -0.298017)",
        "(-0.139213, 1.204287, -0.295153)",
        "(-0.142121, 1.193286, -0.291823)",
        "(-0.145088, 1.183530, -0.287991)",
        "(-0.147424, 1.170808, -0.279654)",
        "(-0.147424, 1.170808, -0.279654)",
        "(-0.148872, 1.163532, -0.272481)",
        "(-0.150456, 1.157501, -0.266036)",
        "(-0.151415, 1.152466, -0.259501)",
        "(-0.151393, 1.146342, -0.246989)",
        "(-0.151309, 1.143441, -0.238277)",
        "(-0.151309, 1.143441, -0.238277)",
        "(-0.150532, 1.141415, -0.230208)",
        "(-0.149211, 1.140454, -0.222540)",
        "(-0.146787, 1.140199, -0.210610)",
        "(-0.146787, 1.140199, -0.210610)",
        "(-0.144700, 1.141017, -0.202176)",
        "(-0.142533, 1.142588, -0.193221)",
        "(-0.140366, 1.145061, -0.185042)",
        "(-0.136179, 1.150159, -0.174587)",
        "(-0.132961, 1.154134, -0.167728)",
        "(-0.132961, 1.154134, -0.167728)",
        "(-0.129930, 1.159047, -0.161129)",
        "(-0.127361, 1.164838, -0.154983)",
        "(-0.122744, 1.174650, -0.146794)",
        "(-0.118948, 1.181961, -0.142431)",
        "(-0.116883, 1.185933, -0.140648)",
        "(-0.116883, 1.185933, -0.140648)",
        "(-0.111052, 1.198981, -0.135476)",
        "(-0.105870, 1.213573, -0.131289)",
        "(-0.105870, 1.213573, -0.131289)",
        "(-0.101563, 1.223557, -0.129083)",
        "(-0.097248, 1.233874, -0.127351)",
        "(-0.093663, 1.244633, -0.126213)",
        "(-0.089278, 1.261133, -0.126019)",
        "(-0.086249, 1.271987, -0.126733)",
        "(-0.086249, 1.271987, -0.126733)",
        "(-0.082773, 1.282791, -0.128091)",
        "(-0.079968, 1.292848, -0.130246)",
        "(-0.076735, 1.307684, -0.135081)",
        "(-0.076735, 1.307684, -0.135081)",
        "(-0.074858, 1.317145, -0.138846)",
        "(-0.071759, 1.334423, -0.147560)",
        "(-0.071759, 1.334423, -0.147560)",
        "(-0.070873, 1.345812, -0.155902)",
        "(-0.070873, 1.345812, -0.155902)",
        "(-0.070506, 1.352445, -0.161690)",
        "(-0.070565, 1.358157, -0.167868)",
        "(-0.070726, 1.363076, -0.174953)",
        "(-0.071926, 1.368696, -0.186167)",
        "(-0.073340, 1.371134, -0.193468)",
        "(-0.073340, 1.371134, -0.193468)",
        "(-0.075014, 1.372447, -0.200516)",
        "(-0.076776, 1.372736, -0.208086)",
        "(-0.080031, 1.371226, -0.220462)",
        "(-0.082482, 1.368935, -0.228413)",
        "(-0.082482, 1.368935, -0.228413)",
        "(-0.085095, 1.365699, -0.235874)",
        "(-0.088121, 1.361566, -0.242929)",
        "(-0.092960, 1.353826, -0.253396)",
        "(-0.092960, 1.353826, -0.253396)",
        "(-0.096369, 1.347670, -0.260244)",
        "(-0.099558, 1.340732, -0.266175)",
        "(-0.102931, 1.333013, -0.270500)",
        "(-0.108423, 1.320200, -0.275706)",
        "(-0.108423, 1.320200, -0.275706)",
        "(-0.111829, 1.310947, -0.279623)",
        "(-0.115207, 1.301134, -0.283586)",
        "(-0.118948, 1.290659, -0.286310)",
        "(-0.124564, 1.273873, -0.286682)",
        "(-0.124564, 1.273873, -0.286682)",
        "(-0.128090, 1.262263, -0.286345)",
        "(-0.131342, 1.250461, -0.286103)",
        "(-0.134615, 1.238531, -0.285015)",
        "(-0.139495, 1.220814, -0.280737)",
        "(-0.139495, 1.220814, -0.280737)",
        "(-0.142451, 1.209396, -0.276488)",
        "(-0.145244, 1.198622, -0.271679)",
        "(-0.147878, 1.188554, -0.266844)",
        "(-0.151400, 1.175077, -0.258626)",
        "(-0.153106, 1.167252, -0.252248)",
        "(-0.153106, 1.167252, -0.252248)",
        "(-0.154355, 1.160361, -0.244965)",
        "(-0.155256, 1.154448, -0.237528)",
        "(-0.155856, 1.147373, -0.226502)",
        "(-0.155890, 1.143835, -0.219213)",
        "(-0.155890, 1.143835, -0.219213)",
        "(-0.155226, 1.141152, -0.211785)",
        "(-0.154321, 1.139303, -0.204289)",
        "(-0.151929, 1.138897, -0.193727)",
        "(-0.151929, 1.138897, -0.193727)",
        "(-0.149808, 1.139845, -0.186996)",
        "(-0.147608, 1.141725, -0.180267)",
        "(-0.145192, 1.144618, -0.173821)",
        "(-0.140750, 1.150581, -0.164345)",
        "(-0.140750, 1.150581, -0.164345)",
        "(-0.137476, 1.155547, -0.158661)",
        "(-0.134064, 1.161381, -0.153790)",
        "(-0.130345, 1.167923, -0.149001)",
        "(-0.124678, 1.179029, -0.142351)",
        "(-0.121020, 1.187263, -0.139045)",
        "(-0.121020, 1.187263, -0.139045)",
        "(-0.117197, 1.196054, -0.136366)",
        "(-0.113021, 1.205284, -0.133828)",
        "(-0.107148, 1.220169, -0.130617)",
        "(-0.103553, 1.230650, -0.129291)",
        "(-0.103553, 1.230650, -0.129291)",
        "(-0.100155, 1.241483, -0.128997)",
        "(-0.096567, 1.252406, -0.129174)",
        "(-0.091710, 1.268812, -0.129793)",
        "(-0.089064, 1.279617, -0.130663)",
        "(-0.087888, 1.284938, -0.131291)",
        "(-0.087888, 1.284938, -0.131291)",
        "(-0.084879, 1.300502, -0.133996)",
        "(-0.082440, 1.314943, -0.138096)",
        "(-0.082440, 1.314943, -0.138096)",
        "(-0.080910, 1.323810, -0.141472)",
        "(-0.079818, 1.332035, -0.145130)",
        "(-0.079082, 1.339574, -0.149368)",
        "(-0.078382, 1.349377, -0.156772)",
        "(-0.078037, 1.354879, -0.162025)",
        "(-0.078037, 1.354879, -0.162025)",
        "(-0.077912, 1.359495, -0.167381)",
        "(-0.078177, 1.363230, -0.173028)",
        "(-0.078922, 1.367087, -0.182152)",
        "(-0.079444, 1.368623, -0.188753)",
        "(-0.079444, 1.368623, -0.188753)",
        "(-0.080302, 1.369293, -0.195626)",
        "(-0.081375, 1.369101, -0.202325)",
        "(-0.083029, 1.366912, -0.211976)",
        "(-0.084186, 1.364604, -0.218392)",
        "(-0.084186, 1.364604, -0.218392)",
        "(-0.085652, 1.361591, -0.224709)",
        "(-0.087115, 1.357760, -0.230473)",
        "(-0.089434, 1.350587, -0.239235)",
        "(-0.091328, 1.345023, -0.245092)",
        "(-0.091328, 1.345023, -0.245092)",
        "(-0.093397, 1.338699, -0.250173)",
        "(-0.097121, 1.327704, -0.257238)",
        "(-0.099668, 1.319792, -0.261777)",
        "(-0.102205, 1.311230, -0.265729)",
        "(-0.102205, 1.311230, -0.265729)",
        "(-0.105114, 1.302167, -0.269236)",
        "(-0.108220, 1.292580, -0.271932)",
        "(-0.112411, 1.277403, -0.273789)",
        "(-0.115334, 1.266801, -0.274105)",
        "(-0.115334, 1.266801, -0.274105)",
        "(-0.118545, 1.256127, -0.274557)",
        "(-0.121614, 1.245320, -0.274948)",
        "(-0.125641, 1.229414, -0.273793)",
        "(-0.128611, 1.219276, -0.271575)",
        "(-0.128611, 1.219276, -0.271575)",
        "(-0.131898, 1.209663, -0.268651)",
        "(-0.134614, 1.200397, -0.265702)",
        "(-0.138373, 1.187475, -0.260644)",
        "(-0.140430, 1.179657, -0.256132)",
        "(-0.140430, 1.179657, -0.256132)",
        "(-0.142403, 1.172636, -0.250803)",
        "(-0.144377, 1.166475, -0.245369)",
        "(-0.146189, 1.158703, -0.237509)",
        "(-0.146838, 1.154554, -0.231443)",
        "(-0.146838, 1.154554, -0.231443)",
        "(-0.147432, 1.151418, -0.224485)",
        "(-0.147720, 1.149276, -0.217751)",
        "(-0.146949, 1.147534, -0.208784)",
        "(-0.145874, 1.147606, -0.203408)",
        "(-0.145874, 1.147606, -0.203408)",
        "(-0.144680, 1.148586, -0.197369)",
        "(-0.143367, 1.150450, -0.190928)",
        "(-0.140807, 1.155254, -0.182237)",
        "(-0.138338, 1.159255, -0.177134)",
        "(-0.138338, 1.159255, -0.177134)",
        "(-0.135580, 1.164036, -0.172149)",
        "(-0.132823, 1.169827, -0.166959)",
        "(-0.128483, 1.180419, -0.160076)",
        "(-0.125296, 1.188568, -0.156441)",
        "(-0.125296, 1.188568, -0.156441)",
        "(-0.121286, 1.197421, -0.152985)",
        "(-0.117333, 1.207150, -0.149551)",
        "(-0.112054, 1.223369, -0.145128)",
        "(-0.112054, 1.223369, -0.145128)",
        "(-0.108915, 1.234962, -0.143003)",
        "(-0.105733, 1.246931, -0.141929)",
        "(-0.102214, 1.259078, -0.141414)",
        "(-0.097524, 1.277453, -0.141134)",
        "(-0.097524, 1.277453, -0.141134)",
        "(-0.095227, 1.289635, -0.141809)",
        "(-0.093696, 1.301483, -0.143319)",
        "(-0.092583, 1.312793, -0.145663)",
        "(-0.089559, 1.328216, -0.149711)",
        "(-0.089559, 1.328216, -0.149711)",
        "(-0.088090, 1.337713, -0.153245)",
        "(-0.087292, 1.346492, -0.157670)",
        "(-0.086844, 1.354510, -0.163080)",
        "(-0.086321, 1.364456, -0.171434)",
        "(-0.086321, 1.364456, -0.171434)",
        "(-0.086122, 1.370053, -0.177539)",
        "(-0.086292, 1.374719, -0.184479)",
        "(-0.086842, 1.378314, -0.191710)",
        "(-0.088198, 1.381531, -0.202710)",
        "(-0.088198, 1.381531, -0.202710)",
        "(-0.089569, 1.382303, -0.210082)",
        "(-0.091162, 1.382027, -0.217388)",
        "(-0.092775, 1.380827, -0.224886)",
        "(-0.095417, 1.377232, -0.235831)",
        "(-0.095417, 1.377232, -0.235831)",
        "(-0.097402, 1.373565, -0.242684)",
        "(-0.099360, 1.369257, -0.249335)",
        "(-0.101975, 1.361236, -0.257514)",
        "(-0.103881, 1.354949, -0.261915)",
        "(-0.103881, 1.354949, -0.261915)",
        "(-0.106060, 1.348040, -0.266492)",
        "(-0.108025, 1.340578, -0.271228)",
        "(-0.109533, 1.332732, -0.275633)",
        "(-0.111697, 1.320365, -0.280146)",
        "(-0.111697, 1.320365, -0.280146)",
        "(-0.113837, 1.311751, -0.282332)",
        "(-0.115744, 1.302781, -0.284053)",
        "(-0.117028, 1.293515, -0.284845)",
        "(-0.119431, 1.279363, -0.285243)",
        "(-0.119431, 1.279363, -0.285243)",
        "(-0.121487, 1.269761, -0.284826)",
        "(-0.123149, 1.259997, -0.283492)",
        "(-0.125853, 1.245173, -0.280605)",
        "(-0.125853, 1.245173, -0.280605)",
        "(-0.128163, 1.235330, -0.278584)",
        "(-0.130450, 1.225590, -0.276278)",
        "(-0.132760, 1.215981, -0.273097)",
        "(-0.135132, 1.206582, -0.269173)",
        "(-0.138790, 1.193181, -0.263425)",
        "(-0.138790, 1.193181, -0.263425)",
        "(-0.141064, 1.184980, -0.259204)",
        "(-0.143140, 1.177576, -0.254312)",
        "(-0.144819, 1.170927, -0.249547)",
        "(-0.146585, 1.162561, -0.242203)",
        "(-0.146585, 1.162561, -0.242203)",
        "(-0.147420, 1.158140, -0.236513)",
        "(-0.148075, 1.154587, -0.230360)",
        "(-0.148163, 1.152054, -0.224358)",
        "(-0.147525, 1.149852, -0.215552)",
        "(-0.146727, 1.149543, -0.209234)",
        "(-0.146727, 1.149543, -0.209234)",
        "(-0.145595, 1.150245, -0.202899)",
        "(-0.144000, 1.151912, -0.197130)",
        "(-0.140547, 1.156122, -0.189008)",
        "(-0.140547, 1.156122, -0.189008)",
        "(-0.137806, 1.160137, -0.183493)",
        "(-0.134814, 1.165129, -0.177958)",
        "(-0.131623, 1.170964, -0.172306)",
        "(-0.126331, 1.181021, -0.165163)",
        "(-0.126331, 1.181021, -0.165163)",
        "(-0.122612, 1.188448, -0.160867)",
        "(-0.119205, 1.196477, -0.156432)",
        "(-0.116110, 1.204910, -0.152097)",
        "(-0.111263, 1.218011, -0.146326)",
        "(-0.111263, 1.218011, -0.146326)",
        "(-0.108181, 1.227013, -0.143205)",
        "(-0.105443, 1.236196, -0.140500)",
        "(-0.102786, 1.245461, -0.137993)",
        "(-0.098751, 1.259485, -0.135363)",
        "(-0.098751, 1.259485, -0.135363)",
        "(-0.094861, 1.273747, -0.133931)",
        "(-0.094861, 1.273747, -0.133931)",
        "(-0.092096, 1.288033, -0.133790)",
        "(-0.090370, 1.301770, -0.134716)",
        "(-0.088743, 1.310446, -0.135785)",
        "(-0.088743, 1.310446, -0.135785)",
        "(-0.087145, 1.318841, -0.137833)",
        "(-0.086002, 1.326869, -0.140908)",
        "(-0.085023, 1.337780, -0.146425)",
        "(-0.084775, 1.344245, -0.150590)",
        "(-0.084775, 1.344245, -0.150590)",
        "(-0.084601, 1.350017, -0.155315)",
        "(-0.084629, 1.355118, -0.160709)",
        "(-0.085348, 1.361327, -0.169961)",
        "(-0.086104, 1.364810, -0.176951)",
        "(-0.086104, 1.364810, -0.176951)",
        "(-0.087188, 1.367548, -0.184285)",
        "(-0.088633, 1.369700, -0.191766)",
        "(-0.091147, 1.371307, -0.203635)",
        "(-0.093039, 1.371547, -0.211891)",
        "(-0.093039, 1.371547, -0.211891)",
        "(-0.095146, 1.370993, -0.220388)",
        "(-0.097442, 1.369620, -0.228844)",
        "(-0.100727, 1.366399, -0.241179)",
        "(-0.103294, 1.363128, -0.248896)",
        "(-0.103294, 1.363128, -0.248896)",
        "(-0.105931, 1.359161, -0.256005)",
        "(-0.108373, 1.354466, -0.262479)",
        "(-0.111743, 1.346031, -0.271221)",
        "(-0.114307, 1.339537, -0.275957)",
        "(-0.114307, 1.339537, -0.275957)",
        "(-0.117058, 1.332385, -0.279966)",
        "(-0.119738, 1.324335, -0.283562)",
        "(-0.123453, 1.311124, -0.288958)",
        "(-0.123453, 1.311124, -0.288958)",
        "(-0.126062, 1.301425, -0.291434)",
        "(-0.128701, 1.291153, -0.292943)",
        "(-0.131705, 1.280050, -0.293189)",
        "(-0.136155, 1.262416, -0.292666)",
        "(-0.138958, 1.250317, -0.291714)",
        "(-0.138958, 1.250317, -0.291714)",
        "(-0.141807, 1.237979, -0.289858)",
        "(-0.144835, 1.225699, -0.286993)",
        "(-0.149180, 1.208084, -0.281827)",
        "(-0.149180, 1.208084, -0.281827)",
        "(-0.151825, 1.197218, -0.278141)",
        "(-0.154148, 1.187186, -0.273755)",
        "(-0.156029, 1.178089, -0.268299)",
        "(-0.158094, 1.166368, -0.259622)",
        "(-0.158792, 1.159871, -0.253672)",
        "(-0.158792, 1.159871, -0.253672)",
        "(-0.158932, 1.154798, -0.247301)",
        "(-0.158485, 1.151012, -0.240743)",
        "(-0.156951, 1.147789, -0.230489)",
        "(-0.156951, 1.147789, -0.230489)",
        "(-0.155549, 1.147104, -0.223587)",
        "(-0.153655, 1.147368, -0.216683)",
        "(-0.151690, 1.148699, -0.209664)",
        "(-0.148368, 1.152303, -0.199146)",
        "(-0.148368, 1.152303, -0.199146)",
        "(-0.145935, 1.155445, -0.192653)",
        "(-0.143418, 1.159239, -0.186229)",
        "(-0.140807, 1.163703, -0.179295)",
        "(-0.136617, 1.171761, -0.169277)",
        "(-0.133653, 1.178027, -0.162868)",
        "(-0.133653, 1.178027, -0.162868)",
        "(-0.130391, 1.184933, -0.156804)",
        "(-0.127238, 1.192588, -0.151501)",
        "(-0.122557, 1.205549, -0.144187)",
        "(-0.119161, 1.214903, -0.139657)",
        "(-0.119161, 1.214903, -0.139657)",
        "(-0.115688, 1.224692, -0.135774)",
        "(-0.112339, 1.234846, -0.132486)",
        "(-0.108121, 1.250411, -0.127967)",
        "(-0.105915, 1.260796, -0.125857)",
        "(-0.105915, 1.260796, -0.125857)",
        "(-0.103304, 1.271049, -0.124850)",
        "(-0.100292, 1.281060, -0.124409)",
        "(-0.096778, 1.295671, -0.125141)",
        "(-0.096778, 1.295671, -0.125141)",
        "(-0.095238, 1.305031, -0.126195)",
        "(-0.094458, 1.314029, -0.128120)",
        "(-0.093629, 1.322615, -0.130876)",
        "(-0.091948, 1.334649, -0.136564)",
        "(-0.091948, 1.334649, -0.136564)",
        "(-0.091418, 1.342187, -0.141400)",
        "(-0.091666, 1.349143, -0.146744)",
        "(-0.092411, 1.358523, -0.155038)",
        "(-0.093008, 1.363574, -0.160967)",
        "(-0.093008, 1.363574, -0.160967)",
        "(-0.093736, 1.367878, -0.167558)",
        "(-0.094720, 1.371416, -0.175005)",
        "(-0.095939, 1.374050, -0.182987)",
        "(-0.098079, 1.376152, -0.195371)",
        "(-0.098079, 1.376152, -0.195371)",
        "(-0.099612, 1.376462, -0.204107)",
        "(-0.101333, 1.375849, -0.213158)",
        "(-0.103188, 1.374271, -0.222229)",
        "(-0.105814, 1.370222, -0.234944)",
        "(-0.105814, 1.370222, -0.234944)",
        "(-0.107643, 1.366539, -0.243146)",
        "(-0.109653, 1.362032, -0.251060)",
        "(-0.111440, 1.356886, -0.258936)",
        "(-0.114415, 1.348024, -0.269965)",
        "(-0.114415, 1.348024, -0.269965)",
        "(-0.116697, 1.341479, -0.276026)",
        "(-0.118925, 1.334341, -0.280737)",
        "(-0.121117, 1.326592, -0.284926)",
        "(-0.124705, 1.313827, -0.291229)",
        "(-0.124705, 1.313827, -0.291229)",
        "(-0.130091, 1.295417, -0.297887)",
        "(-0.130091, 1.295417, -0.297887)",
        "(-0.132560, 1.285755, -0.298850)",
        "(-0.136113, 1.270733, -0.298910)",
        "(-0.136113, 1.270733, -0.298910)",
        "(-0.138700, 1.260471, -0.298899)",
        "(-0.141280, 1.250262, -0.298326)",
        "(-0.143390, 1.240273, -0.296536)",
        "(-0.146272, 1.225820, -0.291276)",
        "(-0.146272, 1.225820, -0.291276)",
        "(-0.148278, 1.216521, -0.286615)",
        "(-0.150157, 1.207598, -0.281162)",
        "(-0.151716, 1.199064, -0.274125)",
        "(-0.153854, 1.187095, -0.261594)",
        "(-0.153854, 1.187095, -0.261594)",
        "(-0.155733, 1.180018, -0.253368)",
        "(-0.156928, 1.173599, -0.244659)",
        "(-0.157737, 1.168123, -0.235287)",
        "(-0.158566, 1.162403, -0.220853)",
        "(-0.158566, 1.162403, -0.220853)",
        "(-0.158419, 1.160091, -0.210998)",
        "(-0.157854, 1.159069, -0.200726)",
        "(-0.156864, 1.159275, -0.191154)",
        "(-0.154194, 1.161679, -0.178714)",
        "(-0.151886, 1.164724, -0.170624)",
        "(-0.151886, 1.164724, -0.170624)",
        "(-0.149399, 1.169068, -0.163271)",
        "(-0.144607, 1.177173, -0.153088)",
        "(-0.140913, 1.183883, -0.146816)",
        "(-0.137210, 1.191686, -0.141165)",
        "(-0.137210, 1.191686, -0.141165)",
        "(-0.133292, 1.200395, -0.136378)",
        "(-0.129369, 1.209965, -0.132545)",
        "(-0.123081, 1.225408, -0.127479)",
        "(-0.123081, 1.225408, -0.127479)",
        "(-0.119048, 1.236294, -0.124615)",
        "(-0.115297, 1.247592, -0.122502)",
        "(-0.111801, 1.259130, -0.121151)",
        "(-0.107546, 1.276496, -0.120696)",
        "(-0.104498, 1.287749, -0.120950)",
        "(-0.104498, 1.287749, -0.120950)",
        "(-0.101532, 1.298647, -0.121546)",
        "(-0.099129, 1.309228, -0.122836)",
        "(-0.096103, 1.324165, -0.126029)",
        "(-0.096103, 1.324165, -0.126029)",
        "(-0.094325, 1.333377, -0.128710)",
        "(-0.092867, 1.341956, -0.132093)",
        "(-0.091639, 1.349782, -0.136083)",
        "(-0.089883, 1.360040, -0.143150)",
        "(-0.089883, 1.360040, -0.143150)",
        "(-0.089007, 1.365940, -0.148586)",
        "(-0.088267, 1.371093, -0.154694)",
        "(-0.087879, 1.375468, -0.161308)",
        "(-0.087700, 1.380470, -0.171068)",
        "(-0.087700, 1.380470, -0.171068)",
        "(-0.087853, 1.382841, -0.177835)",
        "(-0.088227, 1.384488, -0.184932)",
        "(-0.088704, 1.385435, -0.192122)",
        "(-0.089658, 1.385498, -0.202850)",
        "(-0.089658, 1.385498, -0.202850)",
        "(-0.090530, 1.384597, -0.209869)",
        "(-0.091568, 1.382898, -0.216779)",
        "(-0.092651, 1.380398, -0.223295)",
        "(-0.094420, 1.375159, -0.232654)",
        "(-0.094420, 1.375159, -0.232654)",
        "(-0.095813, 1.370688, -0.238932)",
        "(-0.097191, 1.365362, -0.244533)",
        "(-0.098808, 1.359163, -0.249293)",
        "(-0.101854, 1.348382, -0.255917)",
        "(-0.101854, 1.348382, -0.255917)",
        "(-0.103704, 1.340327, -0.260135)",
        "(-0.105114, 1.332018, -0.263376)",
        "(-0.106927, 1.323314, -0.265772)",
        "(-0.110408, 1.309620, -0.268581)",
        "(-0.110408, 1.309620, -0.268581)",
        "(-0.112918, 1.300033, -0.269659)",
        "(-0.115313, 1.290171, -0.270625)",
        "(-0.117658, 1.280188, -0.271238)",
        "(-0.121225, 1.265242, -0.271125)",
        "(-0.121225, 1.265242, -0.271125)",
        "(-0.123990, 1.255348, -0.270207)",
        "(-0.126591, 1.245451, -0.268765)",
        "(-0.128880, 1.235561, -0.266597)",
        "(-0.132283, 1.220959, -0.262443)",
        "(-0.132283, 1.220959, -0.262443)",
        "(-0.134631, 1.211417, -0.259350)",
        "(-0.136844, 1.202249, -0.255141)",
        "(-0.138736, 1.193654, -0.250138)",
        "(-0.141027, 1.182835, -0.242721)",
        "(-0.141027, 1.182835, -0.242721)",
        "(-0.141733, 1.176836, -0.237997)",
        "(-0.141910, 1.172502, -0.232573)",
        "(-0.141729, 1.169446, -0.226095)",
        "(-0.140790, 1.168252, -0.214762)",
        "(-0.140790, 1.168252, -0.214762)",
        "(-0.139423, 1.169087, -0.207980)",
        "(-0.137253, 1.170956, -0.201785)",
        "(-0.134762, 1.174130, -0.195601)",
        "(-0.130936, 1.180800, -0.185979)",
        "(-0.128013, 1.186123, -0.179810)",
        "(-0.128013, 1.186123, -0.179810)",
        "(-0.124779, 1.192020, -0.173933)",
        "(-0.121692, 1.198452, -0.168340)",
        "(-0.117579, 1.208961, -0.160572)",
        "(-0.117579, 1.208961, -0.160572)",
        "(-0.115359, 1.216455, -0.155439)",
        "(-0.112930, 1.224099, -0.150391)",
        "(-0.109777, 1.231788, -0.145743)",
        "(-0.105275, 1.243880, -0.140576)",
        "(-0.105275, 1.243880, -0.140576)",
        "(-0.102780, 1.252249, -0.137619)",
        "(-0.100599, 1.260779, -0.134878)",
        "(-0.098245, 1.269410, -0.132896)",
        "(-0.093893, 1.282423, -0.131853)",
        "(-0.093893, 1.282423, -0.131853)",
        "(-0.091230, 1.291161, -0.132177)",
        "(-0.089090, 1.299917, -0.133167)",
        "(-0.087473, 1.308538, -0.134666)",
        "(-0.085071, 1.320972, -0.138161)",
        "(-0.085071, 1.320972, -0.138161)",
        "(-0.083394, 1.328851, -0.141156)",
        "(-0.082071, 1.336430, -0.144885)",
        "(-0.081144, 1.343517, -0.149068)",
        "(-0.080503, 1.353068, -0.156028)",
        "(-0.080503, 1.353068, -0.156028)",
        "(-0.080171, 1.358691, -0.161257)",
        "(-0.079974, 1.363671, -0.166913)",
        "(-0.079819, 1.367967, -0.173022)",
        "(-0.080372, 1.372986, -0.183051)",
        "(-0.080372, 1.372986, -0.183051)",
        "(-0.081050, 1.375333, -0.189861)",
        "(-0.082032, 1.376850, -0.196553)",
        "(-0.084092, 1.377327, -0.207030)",
        "(-0.085407, 1.376795, -0.214284)",
        "(-0.085407, 1.376795, -0.214284)",
        "(-0.086949, 1.375448, -0.221744)",
        "(-0.088705, 1.373336, -0.228965)",
        "(-0.091688, 1.368527, -0.239415)",
        "(-0.093405, 1.364465, -0.246260)",
        "(-0.093405, 1.364465, -0.246260)",
        "(-0.095583, 1.359720, -0.252854)",
        "(-0.098149, 1.354226, -0.258707)",
        "(-0.100566, 1.347992, -0.263705)",
        "(-0.104108, 1.337214, -0.270002)",
        "(-0.104108, 1.337214, -0.270002)",
        "(-0.106493, 1.329199, -0.274341)",
        "(-0.109264, 1.320517, -0.278872)",
        "(-0.111725, 1.311256, -0.282793)",
        "(-0.114827, 1.296542, -0.285977)",
        "(-0.114827, 1.296542, -0.285977)",
        "(-0.117446, 1.286279, -0.287183)",
        "(-0.120416, 1.275787, -0.287428)",
        "(-0.122821, 1.265136, -0.286455)",
        "(-0.126553, 1.249085, -0.283660)",
        "(-0.126553, 1.249085, -0.283660)",
        "(-0.129324, 1.238603, -0.281218)",
        "(-0.131946, 1.228531, -0.277529)",
        "(-0.134430, 1.218859, -0.272637)",
        "(-0.137922, 1.205446, -0.264625)",
        "(-0.137922, 1.205446, -0.264625)",
        "(-0.139806, 1.197255, -0.258774)",
        "(-0.141433, 1.189724, -0.251832)",
        "(-0.142811, 1.182999, -0.244183)",
        "(-0.144293, 1.174495, -0.232493)",
        "(-0.144293, 1.174495, -0.232493)",
        "(-0.144790, 1.169909, -0.225510)",
        "(-0.144922, 1.166329, -0.218373)",
        "(-0.144705, 1.163756, -0.209996)",
        "(-0.144254, 1.162249, -0.196558)",
        "(-0.144254, 1.162249, -0.196558)",
        "(-0.143271, 1.162690, -0.188149)",
        "(-0.141699, 1.164286, -0.179983)",
        "(-0.139647, 1.167032, -0.172445)",
        "(-0.135978, 1.173466, -0.162472)",
        "(-0.133292, 1.179164, -0.155801)",
        "(-0.133292, 1.179164, -0.155801)",
        "(-0.130150, 1.185858, -0.149518)",
        "(-0.124653, 1.197656, -0.141575)",
        "(-0.121151, 1.206665, -0.137353)",
        "(-0.121151, 1.206665, -0.137353)",
        "(-0.117593, 1.216148, -0.133571)",
        "(-0.114185, 1.226182, -0.130405)",
        "(-0.110721, 1.236507, -0.127910)",
        "(-0.105143, 1.252433, -0.125797)",
        "(-0.105143, 1.252433, -0.125797)",
        "(-0.101881, 1.263319, -0.125454)",
        "(-0.099124, 1.274167, -0.125492)",
        "(-0.095444, 1.289932, -0.126597)",
        "(-0.095444, 1.289932, -0.126597)",
        "(-0.093092, 1.299911, -0.128680)",
        "(-0.090766, 1.309795, -0.130879)",
        "(-0.088891, 1.318982, -0.133992)",
        "(-0.087431, 1.327485, -0.137541)",
        "(-0.085639, 1.338675, -0.144157)",
        "(-0.085639, 1.338675, -0.144157)",
        "(-0.084634, 1.345279, -0.149977)",
        "(-0.083784, 1.351188, -0.156679)",
        "(-0.083261, 1.356293, -0.163510)",
        "(-0.083214, 1.362106, -0.174112)",
        "(-0.083214, 1.362106, -0.174112)",
        "(-0.083508, 1.364892, -0.181550)",
        "(-0.083830, 1.366678, -0.189509)",
        "(-0.084335, 1.367858, -0.197894)",
        "(-0.085691, 1.367900, -0.210993)",
        "(-0.085691, 1.367900, -0.210993)",
        "(-0.086977, 1.366999, -0.219570)",
        "(-0.088363, 1.365448, -0.228175)",
        "(-0.089994, 1.363375, -0.237008)",
        "(-0.092687, 1.359231, -0.249566)",
        "(-0.092687, 1.359231, -0.249566)",
        "(-0.094702, 1.355759, -0.257285)",
        "(-0.096962, 1.351670, -0.265032)",
        "(-0.099424, 1.346936, -0.272793)",
        "(-0.103244, 1.338537, -0.283457)",
        "(-0.103244, 1.338537, -0.283457)",
        "(-0.106129, 1.331960, -0.289483)",
        "(-0.109293, 1.324591, -0.294331)",
        "(-0.112160, 1.316549, -0.297984)",
        "(-0.116761, 1.303578, -0.302040)",
        "(-0.116761, 1.303578, -0.302040)",
        "(-0.119970, 1.294482, -0.304543)",
        "(-0.122872, 1.285033, -0.306388)",
        "(-0.125798, 1.275251, -0.307028)",
        "(-0.130340, 1.260018, -0.305760)",
        "(-0.130340, 1.260018, -0.305760)",
        "(-0.132998, 1.249562, -0.303991)",
        "(-0.135770, 1.239102, -0.301479)",
        "(-0.138561, 1.228755, -0.298535)",
        "(-0.142566, 1.213870, -0.292685)",
        "(-0.142566, 1.213870, -0.292685)",
        "(-0.145065, 1.204717, -0.286549)",
        "(-0.147294, 1.196191, -0.279013)",
        "(-0.149249, 1.188659, -0.271613)",
        "(-0.150952, 1.179255, -0.262087)",
        "(-0.150952, 1.179255, -0.262087)",
        "(-0.151520, 1.174442, -0.254404)",
        "(-0.151927, 1.170574, -0.245736)",
        "(-0.151932, 1.167712, -0.236430)",
        "(-0.151024, 1.165282, -0.223280)",
        "(-0.149580, 1.165182, -0.215253)",
        "(-0.149580, 1.165182, -0.215253)",
        "(-0.148015, 1.165579, -0.207257)",
        "(-0.145127, 1.168427, -0.195678)",
        "(-0.142797, 1.171470, -0.188119)",
        "(-0.140086, 1.175283, -0.181006)",
        "(-0.140086, 1.175283, -0.181006)",
        "(-0.136933, 1.180081, -0.174722)",
        "(-0.133571, 1.185548, -0.168817)",
        "(-0.128227, 1.195355, -0.161011)",
        "(-0.128227, 1.195355, -0.161011)",
        "(-0.124599, 1.202679, -0.156278)",
        "(-0.120941, 1.210397, -0.152052)",
        "(-0.117291, 1.218586, -0.148339)",
        "(-0.112195, 1.231555, -0.143399)",
        "(-0.112195, 1.231555, -0.143399)",
        "(-0.108641, 1.240421, -0.140721)",
        "(-0.105206, 1.249466, -0.138661)",
        "(-0.102178, 1.258695, -0.137430)",
        "(-0.098204, 1.272606, -0.136563)",
        "(-0.098204, 1.272606, -0.136563)",
        "(-0.095638, 1.281745, -0.136181)",
        "(-0.092698, 1.290724, -0.136112)",
        "(-0.089834, 1.299603, -0.137178)",
        "(-0.086248, 1.312525, -0.140090)",
        "(-0.086248, 1.312525, -0.140090)",
        "(-0.084202, 1.320695, -0.142398)",
        "(-0.082511, 1.328452, -0.145223)",
        "(-0.080830, 1.335758, -0.148368)",
        "(-0.078750, 1.345745, -0.154357)",
        "(-0.078750, 1.345745, -0.154357)",
        "(-0.077590, 1.351743, -0.159522)",
        "(-0.076795, 1.357184, -0.165021)",
        "(-0.076314, 1.361930, -0.170559)",
        "(-0.076200, 1.367608, -0.179196)",
        "(-0.076200, 1.367608, -0.179196)",
        "(-0.076348, 1.370548, -0.185916)",
        "(-0.076647, 1.372690, -0.192853)",
        "(-0.077390, 1.373938, -0.199572)",
        "(-0.079178, 1.374130, -0.209601)",
        "(-0.079178, 1.374130, -0.209601)",
        "(-0.080628, 1.373163, -0.216323)",
        "(-0.082295, 1.371317, -0.223764)",
        "(-0.083936, 1.368577, -0.231667)",
        "(-0.087297, 1.362645, -0.242497)",
        "(-0.087297, 1.362645, -0.242497)",
        "(-0.090085, 1.357610, -0.248934)",
        "(-0.093017, 1.351751, -0.255345)",
        "(-0.095588, 1.345177, -0.262213)",
        "(-0.100349, 1.333898, -0.271879)",
        "(-0.100349, 1.333898, -0.271879)",
        "(-0.103994, 1.325942, -0.276862)",
        "(-0.107207, 1.317418, -0.280777)",
        "(-0.110119, 1.308429, -0.284059)",
        "(-0.115279, 1.294202, -0.288948)",
        "(-0.115279, 1.294202, -0.288948)",
        "(-0.118699, 1.284405, -0.291662)",
        "(-0.121903, 1.274442, -0.293059)",
        "(-0.125288, 1.264336, -0.293372)",
        "(-0.130667, 1.248979, -0.292542)",
        "(-0.130667, 1.248979, -0.292542)",
        "(-0.133718, 1.238768, -0.290648)",
        "(-0.136464, 1.228770, -0.287631)",
        "(-0.140652, 1.214358, -0.282433)",
        "(-0.143148, 1.205166, -0.278428)",
        "(-0.145384, 1.196269, -0.273379)",
        "(-0.145384, 1.196269, -0.273379)",
        "(-0.147291, 1.187777, -0.267537)",
        "(-0.149126, 1.179986, -0.261685)",
        "(-0.151663, 1.169756, -0.253178)",
        "(-0.151663, 1.169756, -0.253178)",
        "(-0.152726, 1.164110, -0.247352)",
        "(-0.153228, 1.159802, -0.240843)",
        "(-0.153319, 1.156848, -0.233967)",
        "(-0.152490, 1.154869, -0.226564)",
        "(-0.152490, 1.154869, -0.226564)",
        "(-0.151023, 1.155231, -0.223124)",
        "(-0.149148, 1.156798, -0.219755)",
        "(-0.147283, 1.159152, -0.217111)",
        "(-0.144266, 1.163335, -0.214895)",
        "(-0.144266, 1.163335, -0.214895)",
        "(-0.142252, 1.166028, -0.213499)",
        "(-0.140636, 1.168441, -0.211701)",
        "(-0.139511, 1.170316, -0.209934)",
        "(-0.138616, 1.171837, -0.207996)",
        "(-0.138616, 1.171837, -0.207996)",
        "(-0.138395, 1.171895, -0.206619)",
        "(-0.138474, 1.171132, -0.204916)",
        "(-0.138931, 1.169538, -0.202682)",
        "(-0.140330, 1.165785, -0.198999)",
        "(-0.140330, 1.165785, -0.198999)",
        "(-0.141358, 1.162661, -0.195830)",
        "(-0.142545, 1.159403, -0.191931)",
        "(-0.143702, 1.156155, -0.187835)",
        "(-0.144792, 1.151615, -0.181490)",
        "(-0.144792, 1.151615, -0.181490)",
        "(-0.145461, 1.149166, -0.175967)",
        "(-0.146072, 1.147317, -0.169420)",
        "(-0.146411, 1.146048, -0.163844)",
        "(-0.145772, 1.145105, -0.156006)",
        "(-0.145772, 1.145105, -0.156006)",
        "(-0.145408, 1.145375, -0.149872)",
        "(-0.144957, 1.146314, -0.143794)",
        "(-0.144084, 1.147848, -0.138504)",
        "(-0.142187, 1.151379, -0.131702)",
        "(-0.142187, 1.151379, -0.131702)",
        "(-0.140520, 1.154510, -0.127665)",
        "(-0.138778, 1.158445, -0.123596)",
        "(-0.135485, 1.165698, -0.118627)",
        "(-0.132530, 1.170994, -0.116360)",
        "(-0.132530, 1.170994, -0.116360)",
        "(-0.129637, 1.176898, -0.114362)",
        "(-0.126972, 1.183281, -0.112044)",
        "(-0.124527, 1.189946, -0.109717)",
        "(-0.120487, 1.200043, -0.107559)",
        "(-0.120487, 1.200043, -0.107559)",
        "(-0.117789, 1.206915, -0.106330)",
        "(-0.115365, 1.213882, -0.105380)",
        "(-0.113040, 1.220821, -0.104899)",
        "(-0.109634, 1.231016, -0.104644)",
        "(-0.109634, 1.231016, -0.104644)",
        "(-0.107724, 1.237594, -0.104364)",
        "(-0.106044, 1.244037, -0.104257)",
        "(-0.103276, 1.253397, -0.105045)",
        "(-0.101437, 1.259392, -0.105551)",
        "(-0.101437, 1.259392, -0.105551)",
        "(-0.099870, 1.265106, -0.105950)",
        "(-0.098274, 1.270677, -0.106101)",
        "(-0.096448, 1.276237, -0.105869)",
        "(-0.093763, 1.285015, -0.106212)",
        "(-0.093763, 1.285015, -0.106212)",
        "(-0.091760, 1.291119, -0.106874)",
        "(-0.089666, 1.297436, -0.107872)",
        "(-0.087997, 1.303841, -0.108891)",
        "(-0.085891, 1.313318, -0.111464)",
        "(-0.085891, 1.313318, -0.111464)",
        "(-0.084550, 1.319460, -0.114222)",
        "(-0.083495, 1.325254, -0.117745)",
        "(-0.082644, 1.330602, -0.122051)",
        "(-0.082225, 1.337704, -0.129544)",
        "(-0.082225, 1.337704, -0.129544)",
        "(-0.082458, 1.341696, -0.135726)",
        "(-0.082799, 1.344948, -0.142848)",
        "(-0.083318, 1.347444, -0.150416)",
        "(-0.084872, 1.349745, -0.162331)",
        "(-0.084872, 1.349745, -0.162331)",
        "(-0.086584, 1.350329, -0.170541)",
        "(-0.088607, 1.350020, -0.178961)",
        "(-0.090614, 1.348942, -0.187510)",
        "(-0.094046, 1.345193, -0.199866)",
        "(-0.094046, 1.345193, -0.199866)",
        "(-0.097163, 1.341331, -0.207368)",
        "(-0.100355, 1.336365, -0.214428)",
        "(-0.103252, 1.330300, -0.220683)",
        "(-0.107378, 1.319319, -0.228017)",
        "(-0.107378, 1.319319, -0.228017)",
        "(-0.112012, 1.306436, -0.233452)",
        "(-0.112012, 1.306436, -0.233452)",
        "(-0.116236, 1.292133, -0.238227)",
        "(-0.119697, 1.277470, -0.240271)",
        "(-0.119697, 1.277470, -0.240271)",
        "(-0.122364, 1.267922, -0.240091)",
        "(-0.124924, 1.258542, -0.239612)",
        "(-0.126791, 1.249351, -0.238802)",
        "(-0.129939, 1.236044, -0.237380)",
        "(-0.129939, 1.236044, -0.237380)",
        "(-0.132049, 1.227420, -0.235691)",
        "(-0.134046, 1.219122, -0.232953)",
        "(-0.135843, 1.211015, -0.229558)",
        "(-0.138675, 1.199186, -0.224617)",
        "(-0.138675, 1.199186, -0.224617)",
        "(-0.140356, 1.191647, -0.220875)",
        "(-0.142076, 1.184559, -0.216204)",
        "(-0.143650, 1.177845, -0.210851)",
        "(-0.145416, 1.168638, -0.202446)",
        "(-0.145416, 1.168638, -0.202446)",
        "(-0.146388, 1.163312, -0.196665)",
        "(-0.146989, 1.158666, -0.190651)",
        "(-0.147336, 1.154821, -0.184549)",
        "(-0.147478, 1.150866, -0.174784)",
        "(-0.147478, 1.150866, -0.174784)",
        "(-0.147157, 1.149374, -0.167866)",
        "(-0.146665, 1.148871, -0.161261)",
        "(-0.145819, 1.149278, -0.154854)",
        "(-0.143671, 1.151693, -0.145917)",
        "(-0.143671, 1.151693, -0.145917)",
        "(-0.141763, 1.154631, -0.140466)",
        "(-0.139711, 1.158571, -0.135177)",
        "(-0.135615, 1.165933, -0.128628)",
        "(-0.132385, 1.171951, -0.124477)",
        "(-0.132385, 1.171951, -0.124477)",
        "(-0.129211, 1.179034, -0.120201)",
        "(-0.125882, 1.186915, -0.116196)",
        "(-0.122555, 1.195370, -0.112784)",
        "(-0.117267, 1.208635, -0.109152)",
        "(-0.117267, 1.208635, -0.109152)",
        "(-0.113652, 1.218022, -0.107273)",
        "(-0.110417, 1.227808, -0.105878)",
        "(-0.107463, 1.237702, -0.104809)",
        "(-0.103085, 1.252503, -0.104883)",
        "(-0.103085, 1.252503, -0.104883)",
        "(-0.100312, 1.262297, -0.105465)",
        "(-0.097967, 1.272008, -0.105979)",
        "(-0.096094, 1.281398, -0.107029)",
        "(-0.094076, 1.294615, -0.110140)",
        "(-0.094076, 1.294615, -0.110140)",
        "(-0.092447, 1.302673, -0.112737)",
        "(-0.091021, 1.310392, -0.115694)",
        "(-0.090137, 1.317685, -0.118993)",
        "(-0.089514, 1.327627, -0.125039)",
        "(-0.089514, 1.327627, -0.125039)",
        "(-0.089297, 1.333531, -0.129636)",
        "(-0.088822, 1.338876, -0.134489)",
        "(-0.088538, 1.343606, -0.140029)",
        "(-0.088649, 1.349422, -0.149257)",
        "(-0.088649, 1.349422, -0.149257)",
        "(-0.088999, 1.352390, -0.155673)",
        "(-0.089625, 1.354645, -0.162184)",
        "(-0.090340, 1.356245, -0.168745)",
        "(-0.091880, 1.357243, -0.178756)",
        "(-0.091880, 1.357243, -0.178756)",
        "(-0.093091, 1.356898, -0.186100)",
        "(-0.094212, 1.355724, -0.194072)",
        "(-0.095422, 1.353717, -0.201946)",
        "(-0.097946, 1.349040, -0.212874)",
        "(-0.097946, 1.349040, -0.212874)",
        "(-0.100032, 1.344802, -0.219657)",
        "(-0.101934, 1.339727, -0.226142)",
        "(-0.103892, 1.333844, -0.232072)",
        "(-0.107604, 1.323466, -0.239910)",
        "(-0.107604, 1.323466, -0.239910)",
        "(-0.110226, 1.315635, -0.244265)",
        "(-0.112621, 1.307052, -0.248011)",
        "(-0.115027, 1.297801, -0.251253)",
        "(-0.119257, 1.282930, -0.255361)",
        "(-0.119257, 1.282930, -0.255361)",
        "(-0.122169, 1.272493, -0.257284)",
        "(-0.124858, 1.261839, -0.257936)",
        "(-0.127327, 1.251129, -0.257243)",
        "(-0.131639, 1.235296, -0.255423)",
        "(-0.131639, 1.235296, -0.255423)",
        "(-0.134429, 1.225033, -0.253778)",
        "(-0.136942, 1.215144, -0.250708)",
        "(-0.139419, 1.205692, -0.246297)",
        "(-0.142664, 1.192516, -0.239480)",
        "(-0.144451, 1.184431, -0.234954)",
        "(-0.144451, 1.184431, -0.234954)",
        "(-0.146171, 1.176894, -0.230096)",
        "(-0.147700, 1.169885, -0.224796)",
        "(-0.149426, 1.160998, -0.215336)",
        "(-0.149426, 1.160998, -0.215336)",
        "(-0.150301, 1.156219, -0.208625)",
        "(-0.150872, 1.152157, -0.202370)",
        "(-0.150986, 1.147738, -0.193184)",
        "(-0.150798, 1.146066, -0.186632)",
        "(-0.150798, 1.146066, -0.186632)",
        "(-0.150535, 1.145350, -0.180196)",
        "(-0.149909, 1.145460, -0.173881)",
        "(-0.148538, 1.147294, -0.164184)",
        "(-0.147171, 1.149403, -0.158568)",
        "(-0.147171, 1.149403, -0.158568)",
        "(-0.145331, 1.152175, -0.153514)",
        "(-0.143284, 1.155806, -0.148253)",
        "(-0.141373, 1.160375, -0.142683)",
        "(-0.138303, 1.168608, -0.134924)",
        "(-0.138303, 1.168608, -0.134924)",
        "(-0.135458, 1.174582, -0.130494)",
        "(-0.132210, 1.181207, -0.126603)",
        "(-0.129184, 1.188682, -0.122805)",
        "(-0.124792, 1.201271, -0.117645)",
        "(-0.124792, 1.201271, -0.117645)",
        "(-0.121664, 1.210335, -0.115050)",
        "(-0.118007, 1.219753, -0.112937)",
        "(-0.114402, 1.229626, -0.111190)",
        "(-0.109728, 1.245102, -0.109599)",
        "(-0.109728, 1.245102, -0.109599)",
        "(-0.106918, 1.255489, -0.109213)",
        "(-0.104263, 1.265764, -0.109169)",
        "(-0.101545, 1.275770, -0.109718)",
        "(-0.097516, 1.290056, -0.111992)",
        "(-0.097516, 1.290056, -0.111992)",
        "(-0.095422, 1.299123, -0.114617)",
        "(-0.093839, 1.307746, -0.117675)",
        "(-0.092593, 1.315805, -0.120925)",
        "(-0.091018, 1.326638, -0.126513)",
        "(-0.091018, 1.326638, -0.126513)",
        "(-0.090332, 1.332993, -0.131063)",
        "(-0.089764, 1.338632, -0.136552)",
        "(-0.089461, 1.343548, -0.142415)",
        "(-0.089502, 1.349442, -0.151196)",
        "(-0.089502, 1.349442, -0.151196)",
        "(-0.089934, 1.352382, -0.157158)",
        "(-0.090754, 1.354209, -0.163548)",
        "(-0.091444, 1.355318, -0.170360)",
        "(-0.092781, 1.354948, -0.180985)",
        "(-0.092781, 1.354948, -0.180985)",
        "(-0.094150, 1.353498, -0.187828)",
        "(-0.095669, 1.351021, -0.194351)",
        "(-0.097208, 1.347560, -0.200982)",
        "(-0.099522, 1.340592, -0.211840)",
        "(-0.099522, 1.340592, -0.211840)",
        "(-0.101308, 1.334880, -0.218677)",
        "(-0.103364, 1.328439, -0.224839)",
        "(-0.105295, 1.321321, -0.230547)",
        "(-0.108394, 1.309451, -0.238394)",
        "(-0.108394, 1.309451, -0.238394)",
        "(-0.110585, 1.300851, -0.242941)",
        "(-0.112756, 1.291865, -0.246331)",
        "(-0.114653, 1.282618, -0.248868)",
        "(-0.117958, 1.268237, -0.252560)",
        "(-0.117958, 1.268237, -0.252560)",
        "(-0.120773, 1.258358, -0.254545)",
        "(-0.123304, 1.248409, -0.255575)",
        "(-0.125583, 1.238532, -0.254805)",
        "(-0.130015, 1.224050, -0.252074)",
        "(-0.130015, 1.224050, -0.252074)",
        "(-0.133044, 1.214500, -0.249603)",
        "(-0.135535, 1.204994, -0.246171)",
        "(-0.137987, 1.195993, -0.241616)",
        "(-0.141446, 1.183645, -0.233013)",
        "(-0.141446, 1.183645, -0.233013)",
        "(-0.143465, 1.176339, -0.226019)",
        "(-0.145374, 1.170049, -0.219208)",
        "(-0.146594, 1.164782, -0.212080)",
        "(-0.147439, 1.159382, -0.199016)",
        "(-0.147439, 1.159382, -0.199016)",
        "(-0.147943, 1.157454, -0.190330)",
        "(-0.147700, 1.156696, -0.182210)",
        "(-0.146763, 1.157079, -0.173706)",
        "(-0.144789, 1.160024, -0.161430)",
        "(-0.144789, 1.160024, -0.161430)",
        "(-0.143044, 1.163289, -0.153676)",
        "(-0.141137, 1.167537, -0.146498)",
        "(-0.138985, 1.172682, -0.139664)",
        "(-0.136336, 1.178520, -0.133115)",
        "(-0.134947, 1.181756, -0.130112)",
        "(-0.132173, 1.188795, -0.124723)",
        "(-0.129214, 1.196512, -0.120160)",
        "(-0.126106, 1.204797, -0.116020)",
        "(-0.121359, 1.218116, -0.110392)",
        "(-0.121359, 1.218116, -0.110392)",
        "(-0.118055, 1.227350, -0.107733)",
        "(-0.114607, 1.236760, -0.106023)",
        "(-0.111397, 1.246320, -0.104942)",
        "(-0.107301, 1.260631, -0.104066)",
        "(-0.107301, 1.260631, -0.104066)",
        "(-0.104745, 1.269848, -0.104049)",
        "(-0.102092, 1.278697, -0.104779)",
        "(-0.098063, 1.291339, -0.107749)",
        "(-0.095744, 1.299330, -0.110619)",
        "(-0.095744, 1.299330, -0.110619)",
        "(-0.093928, 1.306857, -0.113826)",
        "(-0.092171, 1.313797, -0.117465)",
        "(-0.090637, 1.320113, -0.121499)",
        "(-0.088861, 1.328269, -0.128674)",
        "(-0.088861, 1.328269, -0.128674)",
        "(-0.088037, 1.332768, -0.134204)",
        "(-0.087445, 1.336483, -0.139940)",
        "(-0.086897, 1.339455, -0.145701)",
        "(-0.086850, 1.342548, -0.154882)",
        "(-0.086850, 1.342548, -0.154882)",
        "(-0.087135, 1.343735, -0.161147)",
        "(-0.087445, 1.344206, -0.167718)",
        "(-0.087888, 1.343896, -0.174516)",
        "(-0.089083, 1.341876, -0.185323)",
        "(-0.089083, 1.341876, -0.185323)",
        "(-0.090331, 1.339587, -0.192693)",
        "(-0.091816, 1.336546, -0.199789)",
        "(-0.093439, 1.332694, -0.206350)",
        "(-0.096001, 1.325579, -0.215262)",
        "(-0.096001, 1.325579, -0.215262)",
        "(-0.097981, 1.320135, -0.221030)",
        "(-0.100174, 1.314086, -0.226483)",
        "(-0.102303, 1.307443, -0.231804)",
        "(-0.105793, 1.296398, -0.239739)",
        "(-0.105793, 1.296398, -0.239739)",
        "(-0.108077, 1.288361, -0.244832)",
        "(-0.110256, 1.279812, -0.249308)",
        "(-0.112547, 1.270867, -0.253401)",
        "(-0.116380, 1.257055, -0.257445)",
        "(-0.116380, 1.257055, -0.257445)",
        "(-0.119005, 1.247756, -0.258006)",
        "(-0.121982, 1.238476, -0.257379)",
        "(-0.124636, 1.229035, -0.257046)",
        "(-0.128488, 1.215150, -0.256104)",
        "(-0.128488, 1.215150, -0.256104)",
        "(-0.131118, 1.206385, -0.253833)",
        "(-0.133665, 1.197944, -0.250555)",
        "(-0.135810, 1.189818, -0.246220)",
        "(-0.138907, 1.178545, -0.237662)",
        "(-0.138907, 1.178545, -0.237662)",
        "(-0.141222, 1.172004, -0.231915)",
        "(-0.142977, 1.166330, -0.226136)",
        "(-0.144491, 1.159863, -0.215605)",
        "(-0.145144, 1.157184, -0.207970)",
        "(-0.145144, 1.157184, -0.207970)",
        "(-0.145249, 1.155749, -0.199987)",
        "(-0.144925, 1.155458, -0.191438)",
        "(-0.144255, 1.156114, -0.183680)",
        "(-0.142163, 1.158664, -0.173953)",
        "(-0.142163, 1.158664, -0.173953)",
        "(-0.140612, 1.161486, -0.166888)",
        "(-0.139311, 1.165189, -0.159928)",
        "(-0.137896, 1.169529, -0.153435)",
        "(-0.135173, 1.176942, -0.144189)",
        "(-0.135173, 1.176942, -0.144189)",
        "(-0.133193, 1.182447, -0.139302)",
        "(-0.131101, 1.188350, -0.135120)",
        "(-0.129049, 1.194669, -0.130789)",
        "(-0.126077, 1.204905, -0.124488)",
        "(-0.126077, 1.204905, -0.124488)",
        "(-0.123987, 1.212058, -0.120940)",
        "(-0.121610, 1.219379, -0.117864)",
        "(-0.119216, 1.226974, -0.115450)",
        "(-0.115941, 1.238920, -0.111941)",
        "(-0.115941, 1.238920, -0.111941)",
        "(-0.114022, 1.247163, -0.109722)",
        "(-0.111664, 1.255470, -0.108251)",
        "(-0.108962, 1.263909, -0.108000)",
        "(-0.104968, 1.276800, -0.108439)",
        "(-0.104968, 1.276800, -0.108439)",
        "(-0.102878, 1.285465, -0.108754)",
        "(-0.100026, 1.298209, -0.110215)",
        "(-0.100026, 1.298209, -0.110215)",
        "(-0.096083, 1.314396, -0.114024)",
        "(-0.096083, 1.314396, -0.114024)",
        "(-0.094623, 1.321970, -0.116901)",
        "(-0.093099, 1.328983, -0.119854)",
        "(-0.091319, 1.335319, -0.123221)",
        "(-0.089659, 1.340944, -0.127345)",
        "(-0.088944, 1.343455, -0.129805)",
        "(-0.087818, 1.347891, -0.135082)",
        "(-0.087275, 1.351454, -0.140812)",
        "(-0.086868, 1.354052, -0.146817)",
        "(-0.086566, 1.356214, -0.156526)",
        "(-0.086566, 1.356214, -0.156526)",
        "(-0.087084, 1.356619, -0.163670)",
        "(-0.087798, 1.356191, -0.171082)",
        "(-0.088585, 1.354872, -0.178469)",
        "(-0.090438, 1.351208, -0.189958)",
        "(-0.090438, 1.351208, -0.189958)",
        "(-0.092092, 1.347774, -0.197763)",
        "(-0.093849, 1.343498, -0.205230)",
        "(-0.095833, 1.338442, -0.212592)",
        "(-0.099570, 1.329366, -0.222880)",
        "(-0.099570, 1.329366, -0.222880)",
        "(-0.102337, 1.322383, -0.228847)",
        "(-0.105318, 1.314566, -0.234394)",
        "(-0.108415, 1.305884, -0.239894)",
        "(-0.113337, 1.291566, -0.247579)",
        "(-0.113337, 1.291566, -0.247579)",
        "(-0.116554, 1.281417, -0.251517)",
        "(-0.119965, 1.270880, -0.254093)",
        "(-0.123816, 1.260103, -0.255662)",
        "(-0.129687, 1.243879, -0.256750)",
        "(-0.129687, 1.243879, -0.256750)",
        "(-0.132891, 1.233168, -0.256475)",
        "(-0.136208, 1.222680, -0.255469)",
        "(-0.139837, 1.212737, -0.253292)",
        "(-0.144494, 1.199028, -0.248108)",
        "(-0.144494, 1.199028, -0.248108)",
        "(-0.148955, 1.186232, -0.241914)",
        "(-0.151627, 1.179095, -0.236514)",
        "(-0.153680, 1.173304, -0.230298)",
        "(-0.155352, 1.168058, -0.223478)",
        "(-0.155352, 1.168058, -0.223478)",
        "(-0.156598, 1.163831, -0.215844)",
        "(-0.157401, 1.160504, -0.208251)",
        "(-0.157453, 1.157457, -0.197749)",
        "(-0.156961, 1.156315, -0.190089)",
        "(-0.156961, 1.156315, -0.190089)",
        "(-0.156420, 1.156021, -0.182179)",
        "(-0.155561, 1.156368, -0.174611)",
        "(-0.154214, 1.157118, -0.167195)",
        "(-0.152133, 1.159442, -0.155740)",
        "(-0.152133, 1.159442, -0.155740)",
        "(-0.150864, 1.161556, -0.148195)",
        "(-0.149504, 1.164278, -0.141682)",
        "(-0.147769, 1.167401, -0.135388)",
        "(-0.144559, 1.173257, -0.126519)",
        "(-0.144559, 1.173257, -0.126519)",
        "(-0.142354, 1.178074, -0.121128)",
        "(-0.140208, 1.183641, -0.115888)",
        "(-0.137828, 1.189846, -0.111539)",
        "(-0.133118, 1.200145, -0.106454)",
        "(-0.130014, 1.207803, -0.103619)",
        "(-0.130014, 1.207803, -0.103619)",
        "(-0.127250, 1.216051, -0.101249)",
        "(-0.124700, 1.224761, -0.099641)",
        "(-0.119628, 1.238331, -0.099072)",
        "(-0.119628, 1.238331, -0.099072)",
        "(-0.116043, 1.247796, -0.099327)",
        "(-0.112662, 1.257636, -0.100194)",
        "(-0.109630, 1.267659, -0.101585)",
        "(-0.105232, 1.282507, -0.105337)",
        "(-0.101596, 1.292197, -0.108757)",
        "(-0.101596, 1.292197, -0.108757)",
        "(-0.098578, 1.301837, -0.112530)",
        "(-0.096163, 1.311137, -0.116709)",
        "(-0.093424, 1.323894, -0.123499)",
        "(-0.091967, 1.331499, -0.128646)",
        "(-0.091967, 1.331499, -0.128646)",
        "(-0.090446, 1.338285, -0.134412)",
        "(-0.089152, 1.344153, -0.140797)",
        "(-0.088297, 1.350996, -0.151418)",
        "(-0.088291, 1.354143, -0.158441)",
        "(-0.088291, 1.354143, -0.158441)",
        "(-0.088568, 1.356127, -0.165652)",
        "(-0.089217, 1.356680, -0.173346)",
        "(-0.090682, 1.355862, -0.185558)",
        "(-0.090682, 1.355862, -0.185558)",
        "(-0.091992, 1.354117, -0.193684)",
        "(-0.093724, 1.351246, -0.201160)",
        "(-0.096645, 1.345223, -0.211943)",
        "(-0.098971, 1.340376, -0.218567)",
        "(-0.098971, 1.340376, -0.218567)",
        "(-0.101412, 1.334719, -0.224840)",
        "(-0.103940, 1.328170, -0.230638)",
        "(-0.106518, 1.320810, -0.236012)",
        "(-0.110840, 1.308458, -0.243723)",
        "(-0.110840, 1.308458, -0.243723)",
        "(-0.114086, 1.299540, -0.248436)",
        "(-0.117317, 1.290153, -0.252083)",
        "(-0.122075, 1.275202, -0.255707)",
        "(-0.125496, 1.264824, -0.257349)",
        "(-0.125496, 1.264824, -0.257349)",
        "(-0.129173, 1.254156, -0.258643)",
        "(-0.132706, 1.243232, -0.259444)",
        "(-0.136184, 1.232311, -0.258905)",
        "(-0.141502, 1.216477, -0.256147)",
        "(-0.141502, 1.216477, -0.256147)",
        "(-0.144892, 1.206283, -0.253659)",
        "(-0.147873, 1.196400, -0.250483)",
        "(-0.150629, 1.186999, -0.246128)",
        "(-0.153276, 1.178363, -0.240705)",
        "(-0.154562, 1.174465, -0.237719)",
        "(-0.156684, 1.167342, -0.231511)",
        "(-0.158010, 1.161106, -0.224686)",
        "(-0.158854, 1.155930, -0.217304)",
        "(-0.159304, 1.150472, -0.205688)",
        "(-0.159304, 1.150472, -0.205688)",
        "(-0.158801, 1.148266, -0.197471)",
        "(-0.157978, 1.147223, -0.189003)",
        "(-0.156648, 1.147075, -0.180896)",
        "(-0.153750, 1.148628, -0.169649)",
        "(-0.153750, 1.148628, -0.169649)",
        "(-0.151515, 1.150799, -0.161936)",
        "(-0.149194, 1.153779, -0.154370)",
        "(-0.146678, 1.157332, -0.147779)",
        "(-0.142434, 1.163501, -0.139300)",
        "(-0.142434, 1.163501, -0.139300)",
        "(-0.139441, 1.168213, -0.134377)",
        "(-0.136501, 1.173521, -0.129839)",
        "(-0.133570, 1.179282, -0.125708)",
        "(-0.129061, 1.188374, -0.120995)",
        "(-0.129061, 1.188374, -0.120995)",
        "(-0.125971, 1.194926, -0.119190)",
        "(-0.122737, 1.201891, -0.118287)",
        "(-0.119323, 1.209213, -0.117857)",
        "(-0.115943, 1.216976, -0.117946)",
        "(-0.114314, 1.220954, -0.118143)",
        "(-0.111224, 1.229134, -0.119026)",
        "(-0.108343, 1.237515, -0.120419)",
        "(-0.104179, 1.250091, -0.124076)",
        "(-0.101341, 1.258327, -0.127459)",
        "(-0.101341, 1.258327, -0.127459)",
        "(-0.098731, 1.266474, -0.131454)",
        "(-0.096383, 1.274435, -0.135988)",
        "(-0.094310, 1.282074, -0.140900)",
        "(-0.091804, 1.292779, -0.148899)",
        "(-0.091804, 1.292779, -0.148899)",
        "(-0.090143, 1.299387, -0.154702)",
        "(-0.088983, 1.305600, -0.160953)",
        "(-0.088026, 1.311334, -0.167322)",
        "(-0.087222, 1.318824, -0.177139)",
        "(-0.087222, 1.318824, -0.177139)",
        "(-0.087022, 1.323081, -0.184249)",
        "(-0.087027, 1.326651, -0.191427)",
        "(-0.087685, 1.330521, -0.202032)",
        "(-0.088298, 1.332124, -0.209438)",
        "(-0.088298, 1.332124, -0.209438)",
        "(-0.089352, 1.332912, -0.217026)",
        "(-0.090502, 1.332812, -0.224293)",
        "(-0.091861, 1.331874, -0.230978)",
        "(-0.094318, 1.328874, -0.240705)",
        "(-0.094318, 1.328874, -0.240705)",
        "(-0.096198, 1.325878, -0.247339)",
        "(-0.098371, 1.321870, -0.253427)",
        "(-0.100776, 1.317235, -0.258889)",
        "(-0.105040, 1.308443, -0.265978)",
        "(-0.105040, 1.308443, -0.265978)",
        "(-0.108175, 1.301585, -0.270543)",
        "(-0.110935, 1.294177, -0.274422)",
        "(-0.113569, 1.286237, -0.277396)",
        "(-0.118228, 1.273590, -0.280647)",
        "(-0.118228, 1.273590, -0.280647)",
        "(-0.121457, 1.264557, -0.282117)",
        "(-0.124599, 1.255034, -0.282999)",
        "(-0.128159, 1.245232, -0.283095)",
        "(-0.133518, 1.230317, -0.280829)",
        "(-0.133518, 1.230317, -0.280829)",
        "(-0.136801, 1.220315, -0.278474)",
        "(-0.139950, 1.210293, -0.275547)",
        "(-0.144516, 1.195747, -0.270214)",
        "(-0.147554, 1.186716, -0.265819)",
        "(-0.147554, 1.186716, -0.265819)",
        "(-0.150300, 1.178505, -0.260504)",
        "(-0.152803, 1.171161, -0.255247)",
        "(-0.155279, 1.162176, -0.246294)",
        "(-0.156233, 1.157562, -0.238630)",
        "(-0.156233, 1.157562, -0.238630)",
        "(-0.157053, 1.154109, -0.230575)",
        "(-0.157247, 1.151593, -0.223182)",
        "(-0.156555, 1.150023, -0.216034)",
        "(-0.154705, 1.149455, -0.205486)",
        "(-0.154705, 1.149455, -0.205486)",
        "(-0.152834, 1.150569, -0.197956)",
        "(-0.150750, 1.152605, -0.190278)",
        "(-0.147066, 1.157608, -0.180516)",
        "(-0.143656, 1.161973, -0.175065)",
        "(-0.143656, 1.161973, -0.175065)",
        "(-0.140113, 1.167019, -0.169509)",
        "(-0.136724, 1.173092, -0.163950)",
        "(-0.133378, 1.179683, -0.158653)",
        "(-0.128152, 1.190508, -0.151611)",
        "(-0.128152, 1.190508, -0.151611)",
        "(-0.124525, 1.198063, -0.147558)",
        "(-0.121073, 1.205887, -0.144164)",
        "(-0.117631, 1.213910, -0.141398)",
        "(-0.114361, 1.222250, -0.139213)",
        "(-0.112677, 1.226555, -0.138341)",
        "(-0.109145, 1.235241, -0.136980)",
        "(-0.105391, 1.244208, -0.136568)",
        "(-0.101735, 1.253436, -0.136609)",
        "(-0.097090, 1.267743, -0.137389)",
        "(-0.097090, 1.267743, -0.137389)",
        "(-0.094451, 1.277445, -0.138198)",
        "(-0.091892, 1.287184, -0.139537)",
        "(-0.087658, 1.301521, -0.143172)",
        "(-0.085278, 1.310848, -0.146490)",
        "(-0.085278, 1.310848, -0.146490)",
        "(-0.083607, 1.319840, -0.150062)",
        "(-0.082250, 1.328359, -0.154015)",
        "(-0.081068, 1.336298, -0.158641)",
        "(-0.080147, 1.346720, -0.167240)",
        "(-0.080147, 1.346720, -0.167240)",
        "(-0.080000, 1.352468, -0.173676)",
        "(-0.080242, 1.357188, -0.180643)",
        "(-0.081121, 1.360638, -0.188129)",
        "(-0.083111, 1.363598, -0.199769)",
        "(-0.083111, 1.363598, -0.199769)",
        "(-0.084920, 1.363826, -0.207998)",
        "(-0.087050, 1.362710, -0.216797)",
        "(-0.089549, 1.360310, -0.225907)",
        "(-0.093959, 1.354176, -0.239001)",
        "(-0.093959, 1.354176, -0.239001)",
        "(-0.097106, 1.348598, -0.247218)",
        "(-0.100289, 1.341920, -0.254934)",
        "(-0.103501, 1.334289, -0.261927)",
        "(-0.109011, 1.321249, -0.270786)",
        "(-0.109011, 1.321249, -0.270786)",
        "(-0.112640, 1.311610, -0.277008)",
        "(-0.115791, 1.301369, -0.282982)",
        "(-0.121074, 1.285236, -0.288878)",
        "(-0.125184, 1.274077, -0.290182)",
        "(-0.125184, 1.274077, -0.290182)",
        "(-0.128942, 1.262718, -0.290127)",
        "(-0.132440, 1.251102, -0.289239)",
        "(-0.136462, 1.239018, -0.288348)",
        "(-0.141688, 1.222795, -0.285233)",
        "(-0.141688, 1.222795, -0.285233)",
        "(-0.144979, 1.212561, -0.281651)",
        "(-0.147839, 1.202991, -0.277140)",
        "(-0.151897, 1.190251, -0.269224)",
        "(-0.153964, 1.182881, -0.263666)",
        "(-0.153964, 1.182881, -0.263666)",
        "(-0.155503, 1.176399, -0.257437)",
        "(-0.156831, 1.170847, -0.250485)",
        "(-0.158361, 1.164123, -0.240041)",
        "(-0.158713, 1.160519, -0.233297)",
        "(-0.158713, 1.160519, -0.233297)",
        "(-0.158692, 1.157752, -0.226090)",
        "(-0.158364, 1.155885, -0.217785)",
        "(-0.157800, 1.154898, -0.209673)",
        "(-0.156087, 1.154896, -0.198793)",
        "(-0.156087, 1.154896, -0.198793)",
        "(-0.154312, 1.155788, -0.192144)",
        "(-0.152347, 1.157611, -0.185576)",
        "(-0.150225, 1.160381, -0.179283)",
        "(-0.146410, 1.166180, -0.171126)",
        "(-0.146410, 1.166180, -0.171126)",
        "(-0.143507, 1.171090, -0.166107)",
        "(-0.140521, 1.176850, -0.161583)",
        "(-0.137436, 1.183318, -0.157520)",
        "(-0.132741, 1.194182, -0.153026)",
        "(-0.132741, 1.194182, -0.153026)",
        "(-0.129145, 1.202003, -0.151037)",
        "(-0.125692, 1.210333, -0.149531)",
        "(-0.121173, 1.223612, -0.147634)",
        "(-0.118378, 1.232760, -0.147310)",
        "(-0.118378, 1.232760, -0.147310)",
        "(-0.112427, 1.251417, -0.149998)",
        "(-0.112427, 1.251417, -0.149998)",
        "(-0.109677, 1.260790, -0.151990)",
        "(-0.106405, 1.274750, -0.155743)",
        "(-0.106405, 1.274750, -0.155743)",
        "(-0.104496, 1.283827, -0.159080)",
        "(-0.102663, 1.292592, -0.163450)",
        "(-0.100834, 1.301020, -0.168611)",
        "(-0.098906, 1.312898, -0.176716)",
        "(-0.098906, 1.312898, -0.176716)",
        "(-0.098233, 1.320195, -0.182370)",
        "(-0.097875, 1.326861, -0.188580)",
        "(-0.097558, 1.332877, -0.195641)",
        "(-0.097503, 1.340394, -0.207105)",
        "(-0.097503, 1.340394, -0.207105)",
        "(-0.098101, 1.344406, -0.214887)",
        "(-0.099001, 1.347552, -0.222613)",
        "(-0.100267, 1.349784, -0.230446)",
        "(-0.102421, 1.351227, -0.242638)",
        "(-0.102421, 1.351227, -0.242638)",
        "(-0.104136, 1.350953, -0.250368)",
        "(-0.106272, 1.349615, -0.257103)",
        "(-0.108750, 1.347164, -0.262831)",
        "(-0.112618, 1.341428, -0.271493)",
        "(-0.112618, 1.341428, -0.271493)",
        "(-0.115073, 1.336439, -0.276951)",
        "(-0.119128, 1.327164, -0.283115)",
        "(-0.122156, 1.320297, -0.286317)",
        "(-0.124859, 1.312501, -0.288637)",
        "(-0.124859, 1.312501, -0.288637)",
        "(-0.127654, 1.304140, -0.290643)",
        "(-0.130542, 1.295221, -0.293004)",
        "(-0.135280, 1.281075, -0.295652)",
        "(-0.138309, 1.271328, -0.295721)",
        "(-0.138309, 1.271328, -0.295721)",
        "(-0.141217, 1.261462, -0.294875)",
        "(-0.144140, 1.251518, -0.293638)",
        "(-0.147253, 1.241479, -0.292191)",
        "(-0.151551, 1.226480, -0.288772)",
        "(-0.151551, 1.226480, -0.288772)",
        "(-0.154567, 1.216771, -0.285437)",
        "(-0.157510, 1.207371, -0.281960)",
        "(-0.160046, 1.198264, -0.277889)",
        "(-0.163163, 1.185558, -0.269256)",
        "(-0.163163, 1.185558, -0.269256)",
        "(-0.165109, 1.178015, -0.263097)",
        "(-0.166772, 1.171365, -0.257392)",
        "(-0.167631, 1.165485, -0.251336)",
        "(-0.168227, 1.158541, -0.241418)",
        "(-0.168227, 1.158541, -0.241418)",
        "(-0.168062, 1.155553, -0.234448)",
        "(-0.167315, 1.153452, -0.227122)",
        "(-0.165317, 1.152693, -0.216449)",
        "(-0.163027, 1.153711, -0.209675)",
        "(-0.163027, 1.153711, -0.209675)",
        "(-0.160318, 1.155922, -0.202242)",
        "(-0.157319, 1.159341, -0.194994)",
        "(-0.153806, 1.163812, -0.188657)",
        "(-0.147582, 1.172415, -0.179964)",
        "(-0.147582, 1.172415, -0.179964)",
        "(-0.143085, 1.179295, -0.174586)",
        "(-0.138595, 1.186999, -0.169598)",
        "(-0.134266, 1.195387, -0.164854)",
        "(-0.128089, 1.208909, -0.157902)",
        "(-0.128089, 1.208909, -0.157902)",
        "(-0.124404, 1.218305, -0.153586)",
        "(-0.120703, 1.227666, -0.150135)",
        "(-0.117192, 1.237079, -0.147749)",
        "(-0.112618, 1.251223, -0.145870)",
        "(-0.112618, 1.251223, -0.145870)",
        "(-0.109629, 1.260494, -0.145180)",
        "(-0.106829, 1.269611, -0.145205)",
        "(-0.104328, 1.278635, -0.145847)",
        "(-0.101222, 1.291618, -0.148086)",
        "(-0.101222, 1.291618, -0.148086)",
        "(-0.099668, 1.299845, -0.150095)",
        "(-0.098285, 1.307630, -0.152572)",
        "(-0.096552, 1.314856, -0.155453)",
        "(-0.094616, 1.324884, -0.161849)",
        "(-0.094616, 1.324884, -0.161849)",
        "(-0.093715, 1.331138, -0.167337)",
        "(-0.092995, 1.336871, -0.173549)",
        "(-0.092539, 1.342144, -0.179511)",
        "(-0.092452, 1.349076, -0.189126)",
        "(-0.092452, 1.349076, -0.189126)",
        "(-0.092925, 1.352868, -0.196402)",
        "(-0.093495, 1.356111, -0.203778)",
        "(-0.095253, 1.359224, -0.214656)",
        "(-0.096803, 1.360346, -0.221750)",
        "(-0.096803, 1.360346, -0.221750)",
        "(-0.098557, 1.360398, -0.228763)",
        "(-0.100586, 1.359432, -0.236112)",
        "(-0.103962, 1.356081, -0.248018)",
        "(-0.106621, 1.352431, -0.255494)",
        "(-0.106621, 1.352431, -0.255494)",
        "(-0.109156, 1.347778, -0.262156)",
        "(-0.111760, 1.342142, -0.267877)",
        "(-0.116339, 1.331853, -0.274788)",
        "(-0.119453, 1.323803, -0.278666)",
        "(-0.119453, 1.323803, -0.278666)",
        "(-0.122189, 1.314826, -0.282100)",
        "(-0.125010, 1.304928, -0.285792)",
        "(-0.128228, 1.294189, -0.289481)",
        "(-0.133862, 1.276802, -0.292479)",
        "(-0.133862, 1.276802, -0.292479)",
        "(-0.137500, 1.264427, -0.292436)",
        "(-0.141000, 1.251696, -0.291766)",
        "(-0.146147, 1.232680, -0.289101)",
        "(-0.149433, 1.220826, -0.285949)",
        "(-0.149433, 1.220826, -0.285949)",
        "(-0.152470, 1.209690, -0.281753)",
        "(-0.155502, 1.199432, -0.277208)",
        "(-0.158617, 1.185984, -0.270428)",
        "(-0.160208, 1.178724, -0.265043)",
        "(-0.160208, 1.178724, -0.265043)",
        "(-0.161493, 1.172897, -0.259373)",
        "(-0.162174, 1.168405, -0.253247)",
        "(-0.161965, 1.163961, -0.242478)",
        "(-0.161609, 1.162207, -0.235083)",
        "(-0.161609, 1.162207, -0.235083)",
        "(-0.160653, 1.161141, -0.228670)",
        "(-0.159090, 1.160918, -0.222155)",
        "(-0.157279, 1.161922, -0.213828)",
        "(-0.154778, 1.164825, -0.201078)",
        "(-0.154778, 1.164825, -0.201078)",
        "(-0.152781, 1.167183, -0.194084)",
        "(-0.150575, 1.169968, -0.187461)",
        "(-0.147550, 1.175428, -0.177870)",
        "(-0.145500, 1.179959, -0.171800)",
        "(-0.145500, 1.179959, -0.171800)",
        "(-0.143380, 1.185247, -0.165726)",
        "(-0.140522, 1.190993, -0.160323)",
        "(-0.137140, 1.197276, -0.155585)",
        "(-0.131982, 1.208107, -0.150048)",
        "(-0.131982, 1.208107, -0.150048)",
        "(-0.128799, 1.216287, -0.147359)",
        "(-0.125808, 1.225170, -0.144805)",
        "(-0.121525, 1.239626, -0.141176)",
        "(-0.117781, 1.249457, -0.139884)",
        "(-0.117781, 1.249457, -0.139884)",
        "(-0.114192, 1.259705, -0.140150)",
        "(-0.111140, 1.270311, -0.140814)",
        "(-0.108129, 1.286475, -0.142128)",
        "(-0.106451, 1.297050, -0.143597)",
        "(-0.106451, 1.297050, -0.143597)",
        "(-0.104419, 1.307201, -0.145885)",
        "(-0.101844, 1.321640, -0.151619)",
        "(-0.100833, 1.330747, -0.156370)",
        "(-0.100242, 1.339170, -0.161045)",
        "(-0.100242, 1.339170, -0.161045)",
        "(-0.099984, 1.346742, -0.166145)",
        "(-0.100036, 1.353634, -0.171661)",
        "(-0.100794, 1.362141, -0.181128)",
        "(-0.101724, 1.366539, -0.188248)",
        "(-0.101724, 1.366539, -0.188248)",
        "(-0.103084, 1.369802, -0.195739)",
        "(-0.104794, 1.371888, -0.203412)",
        "(-0.107672, 1.372681, -0.215221)",
        "(-0.110187, 1.371733, -0.223152)",
        "(-0.110187, 1.371733, -0.223152)",
        "(-0.112845, 1.369627, -0.230970)",
        "(-0.115378, 1.366421, -0.238437)",
        "(-0.117929, 1.362115, -0.245210)",
        "(-0.122340, 1.353474, -0.254047)",
        "(-0.122340, 1.353474, -0.254047)",
        "(-0.125394, 1.346321, -0.259330)",
        "(-0.128187, 1.338136, -0.263653)",
        "(-0.130946, 1.329020, -0.266898)",
        "(-0.135646, 1.313536, -0.271081)",
        "(-0.135646, 1.313536, -0.271081)",
        "(-0.138665, 1.302312, -0.273302)",
        "(-0.141217, 1.290561, -0.274125)",
        "(-0.144224, 1.278412, -0.273718)",
        "(-0.149233, 1.259831, -0.271778)",
        "(-0.149233, 1.259831, -0.271778)",
        "(-0.151627, 1.247589, -0.268825)",
        "(-0.154207, 1.235670, -0.265119)",
        "(-0.158824, 1.218598, -0.259693)",
        "(-0.161247, 1.207942, -0.255599)",
        "(-0.161247, 1.207942, -0.255599)",
        "(-0.163319, 1.198140, -0.250456)",
        "(-0.165444, 1.189133, -0.244613)",
        "(-0.168461, 1.177292, -0.236497)",
        "(-0.169605, 1.170437, -0.230908)",
        "(-0.169605, 1.170437, -0.230908)",
        "(-0.170294, 1.164673, -0.224300)",
        "(-0.170807, 1.160090, -0.216952)",
        "(-0.171055, 1.155264, -0.207179)",
        "(-0.170260, 1.153258, -0.200889)",
        "(-0.170260, 1.153258, -0.200889)",
        "(-0.168982, 1.152450, -0.194443)",
        "(-0.167519, 1.152948, -0.187797)",
        "(-0.165869, 1.154774, -0.180918)",
        "(-0.162733, 1.159200, -0.171347)",
        "(-0.162733, 1.159200, -0.171347)",
        "(-0.160125, 1.163175, -0.165407)",
        "(-0.157455, 1.168018, -0.159636)",
        "(-0.153026, 1.176686, -0.150949)",
        "(-0.149788, 1.183258, -0.145304)",
        "(-0.149788, 1.183258, -0.145304)",
        "(-0.146431, 1.190719, -0.140353)",
        "(-0.142859, 1.198709, -0.136089)",
        "(-0.139037, 1.207398, -0.132362)",
        "(-0.132968, 1.221353, -0.126708)",
        "(-0.132968, 1.221353, -0.126708)",
        "(-0.129202, 1.231420, -0.123427)",
        "(-0.125582, 1.241965, -0.121082)",
        "(-0.122129, 1.252796, -0.119607)",
        "(-0.116646, 1.269153, -0.118150)",
        "(-0.116646, 1.269153, -0.118150)",
        "(-0.113162, 1.280218, -0.118038)",
        "(-0.110202, 1.291378, -0.118654)",
        "(-0.106694, 1.307771, -0.120437)",
        "(-0.104686, 1.318070, -0.122698)",
        "(-0.104686, 1.318070, -0.122698)",
        "(-0.102671, 1.327785, -0.125885)",
        "(-0.101119, 1.336838, -0.129869)",
        "(-0.099874, 1.349151, -0.136904)",
        "(-0.099760, 1.356383, -0.142370)",
        "(-0.099760, 1.356383, -0.142370)",
        "(-0.099962, 1.362495, -0.148585)",
        "(-0.100301, 1.367723, -0.155553)",
        "(-0.101463, 1.373648, -0.167274)",
        "(-0.102624, 1.376259, -0.175229)",
        "(-0.102624, 1.376259, -0.175229)",
        "(-0.104220, 1.377653, -0.183093)",
        "(-0.106180, 1.377836, -0.190508)",
        "(-0.108476, 1.376847, -0.197729)",
        "(-0.112100, 1.372977, -0.209051)",
        "(-0.112100, 1.372977, -0.209051)",
        "(-0.114329, 1.368910, -0.216522)",
        "(-0.116830, 1.363696, -0.223544)",
        "(-0.121108, 1.353618, -0.231974)",
        "(-0.123687, 1.345778, -0.236537)",
        "(-0.123687, 1.345778, -0.236537)",
        "(-0.125903, 1.336927, -0.240569)",
        "(-0.128329, 1.327547, -0.244636)",
        "(-0.131636, 1.312454, -0.249236)",
        "(-0.133284, 1.302044, -0.250241)",
        "(-0.133284, 1.302044, -0.250241)",
        "(-0.135182, 1.291550, -0.250310)",
        "(-0.137389, 1.280986, -0.250015)",
        "(-0.140199, 1.265314, -0.248243)",
        "(-0.141957, 1.255068, -0.245928)",
        "(-0.141957, 1.255068, -0.245928)",
        "(-0.143976, 1.244997, -0.243231)",
        "(-0.145801, 1.235235, -0.240136)",
        "(-0.148097, 1.221702, -0.233810)",
        "(-0.149964, 1.213323, -0.228964)",
        "(-0.149964, 1.213323, -0.228964)",
        "(-0.151920, 1.205523, -0.223985)",
        "(-0.153538, 1.198433, -0.218412)",
        "(-0.155223, 1.189336, -0.209271)",
        "(-0.156278, 1.184463, -0.202565)",
        "(-0.156278, 1.184463, -0.202565)",
        "(-0.157156, 1.180601, -0.195938)",
        "(-0.157334, 1.177692, -0.189448)",
        "(-0.156389, 1.175262, -0.179045)",
        "(-0.155715, 1.175058, -0.171912)",
        "(-0.155715, 1.175058, -0.171912)",
        "(-0.154555, 1.175841, -0.165439)",
        "(-0.152787, 1.177638, -0.159337)",
        "(-0.149885, 1.181918, -0.150109)",
        "(-0.147991, 1.185992, -0.144857)",
        "(-0.147991, 1.185992, -0.144857)",
        "(-0.145581, 1.190751, -0.139824)",
        "(-0.143093, 1.196273, -0.135091)",
        "(-0.138732, 1.205742, -0.129427)",
        "(-0.135619, 1.212853, -0.126235)",
        "(-0.135619, 1.212853, -0.126235)",
        "(-0.132494, 1.220610, -0.123845)",
        "(-0.129432, 1.228980, -0.122003)",
        "(-0.124770, 1.242185, -0.120185)",
        "(-0.121658, 1.251311, -0.119593)",
        "(-0.121658, 1.251311, -0.119593)",
        "(-0.118697, 1.260725, -0.120041)",
        "(-0.116115, 1.270364, -0.121226)",
        "(-0.112816, 1.284826, -0.124284)",
        "(-0.110616, 1.294048, -0.126944)",
        "(-0.110616, 1.294048, -0.126944)",
        "(-0.108378, 1.303097, -0.129978)",
        "(-0.106634, 1.311991, -0.133321)",
        "(-0.105478, 1.320570, -0.137158)",
        "(-0.104513, 1.332464, -0.143596)",
        "(-0.104513, 1.332464, -0.143596)",
        "(-0.103877, 1.339691, -0.148327)",
        "(-0.103167, 1.346215, -0.153230)",
        "(-0.102564, 1.352071, -0.158746)",
        "(-0.102252, 1.359446, -0.168508)",
        "(-0.102252, 1.359446, -0.168508)",
        "(-0.102421, 1.363372, -0.175349)",
        "(-0.102856, 1.366352, -0.182011)",
        "(-0.103274, 1.368282, -0.188635)",
        "(-0.104618, 1.369156, -0.199692)",
        "(-0.104618, 1.369156, -0.199692)",
        "(-0.105777, 1.368499, -0.207308)",
        "(-0.108836, 1.364194, -0.222084)",
        "(-0.109778, 1.362446, -0.225850)",
        "(-0.111874, 1.358202, -0.233091)",
        "(-0.114196, 1.352767, -0.240234)",
        "(-0.114196, 1.352767, -0.240234)",
        "(-0.116639, 1.346159, -0.247120)",
        "(-0.121229, 1.334121, -0.255975)",
        "(-0.125043, 1.324720, -0.260769)",
        "(-0.125043, 1.324720, -0.260769)",
        "(-0.128838, 1.314172, -0.265551)",
        "(-0.132266, 1.302587, -0.270615)",
        "(-0.137645, 1.284120, -0.276500)",
        "(-0.141518, 1.271439, -0.279227)",
        "(-0.141518, 1.271439, -0.279227)",
        "(-0.145664, 1.258518, -0.281385)",
        "(-0.149431, 1.245460, -0.282757)",
        "(-0.154800, 1.226280, -0.281873)",
        "(-0.158934, 1.213828, -0.280247)",
        "(-0.158934, 1.213828, -0.280247)",
        "(-0.162759, 1.201335, -0.278206)",
        "(-0.165921, 1.188864, -0.274882)",
        "(-0.170986, 1.170632, -0.266744)",
        "(-0.174555, 1.158738, -0.260090)",
        "(-0.174555, 1.158738, -0.260090)",
        "(-0.177013, 1.146881, -0.252886)",
        "(-0.179116, 1.135275, -0.245501)",
        "(-0.181374, 1.124583, -0.238252)",
        "(-0.183826, 1.111055, -0.225746)",
        "(-0.183826, 1.111055, -0.225746)",
        "(-0.184190, 1.104098, -0.215354)",
        "(-0.184233, 1.098725, -0.205908)",
        "(-0.182909, 1.094099, -0.193847)",
        "(-0.181312, 1.093467, -0.185036)",
        "(-0.181312, 1.093467, -0.185036)",
        "(-0.179297, 1.094549, -0.177106)",
        "(-0.176872, 1.097082, -0.170563)",
        "(-0.172406, 1.103551, -0.160394)",
        "(-0.169485, 1.109245, -0.153521)",
        "(-0.169485, 1.109245, -0.153521)",
        "(-0.165983, 1.115771, -0.147919)",
        "(-0.162132, 1.123056, -0.143508)",
        "(-0.155763, 1.135202, -0.137407)",
        "(-0.151883, 1.144405, -0.133384)",
        "(-0.151883, 1.144405, -0.133384)",
        "(-0.148010, 1.154153, -0.130055)",
        "(-0.143963, 1.164267, -0.127587)",
        "(-0.137433, 1.180331, -0.124640)",
        "(-0.133418, 1.192025, -0.123163)",
        "(-0.133418, 1.192025, -0.123163)",
        "(-0.129693, 1.204183, -0.122044)",
        "(-0.125835, 1.216628, -0.121872)",
        "(-0.121428, 1.229185, -0.122565)",
        "(-0.115708, 1.248477, -0.125053)",
        "(-0.115708, 1.248477, -0.125053)",
        "(-0.112996, 1.261386, -0.127511)",
        "(-0.111351, 1.273984, -0.130721)",
        "(-0.108668, 1.291473, -0.136442)",
        "(-0.107516, 1.302236, -0.141146)",
        "(-0.107516, 1.302236, -0.141146)",
        "(-0.107161, 1.312094, -0.147212)",
        "(-0.106857, 1.320837, -0.154756)",
        "(-0.106961, 1.328342, -0.163587)",
        "(-0.108257, 1.337124, -0.178562)",
        "(-0.108257, 1.337124, -0.178562)",
        "(-0.109975, 1.341264, -0.188307)",
        "(-0.112088, 1.343950, -0.197898)",
        "(-0.116318, 1.345187, -0.212395)",
        "(-0.119347, 1.343925, -0.223111)",
        "(-0.119347, 1.343925, -0.223111)",
        "(-0.122247, 1.340805, -0.233264)",
        "(-0.125022, 1.337481, -0.242558)",
        "(-0.129819, 1.329191, -0.252354)",
        "(-0.132974, 1.322360, -0.257233)",
        "(-0.132974, 1.322360, -0.257233)",
        "(-0.136021, 1.314139, -0.261188)",
        "(-0.138827, 1.304721, -0.264514)",
        "(-0.141640, 1.294308, -0.267286)",
        "(-0.145959, 1.277398, -0.268717)",
        "(-0.145959, 1.277398, -0.268717)",
        "(-0.148596, 1.265531, -0.268137)",
        "(-0.150920, 1.253245, -0.267079)",
        "(-0.153604, 1.240876, -0.265398)",
        "(-0.157246, 1.222788, -0.260659)",
        "(-0.157246, 1.222788, -0.260659)",
        "(-0.159162, 1.211177, -0.255640)",
        "(-0.161237, 1.199945, -0.250035)",
        "(-0.163318, 1.189333, -0.244111)",
        "(-0.166064, 1.174510, -0.235336)",
        "(-0.166064, 1.174510, -0.235336)",
        "(-0.167618, 1.165349, -0.228372)",
        "(-0.169320, 1.157314, -0.220302)",
        "(-0.171412, 1.146945, -0.209128)",
        "(-0.172061, 1.141115, -0.201596)",
        "(-0.172061, 1.141115, -0.201596)",
        "(-0.172751, 1.136470, -0.193676)",
        "(-0.173265, 1.132999, -0.186387)",
        "(-0.172510, 1.130278, -0.175620)",
        "(-0.171768, 1.130167, -0.167745)",
        "(-0.171768, 1.130167, -0.167745)",
        "(-0.170791, 1.131415, -0.160807)",
        "(-0.169098, 1.133710, -0.154840)",
        "(-0.165328, 1.139665, -0.145735)",
        "(-0.162653, 1.145135, -0.140303)",
        "(-0.162653, 1.145135, -0.140303)",
        "(-0.159279, 1.151446, -0.135897)",
        "(-0.155568, 1.158774, -0.132361)",
        "(-0.151603, 1.166810, -0.129091)",
        "(-0.145524, 1.180212, -0.124651)",
        "(-0.145524, 1.180212, -0.124651)",
        "(-0.141690, 1.189843, -0.122803)",
        "(-0.137659, 1.199732, -0.121882)",
        "(-0.131236, 1.215158, -0.121499)",
        "(-0.126961, 1.226155, -0.122800)",
        "(-0.126961, 1.226155, -0.122800)",
        "(-0.122709, 1.237660, -0.124728)",
        "(-0.118828, 1.249703, -0.126927)",
        "(-0.113860, 1.268487, -0.131459)",
        "(-0.111068, 1.281060, -0.135677)",
        "(-0.111068, 1.281060, -0.135677)",
        "(-0.108747, 1.293360, -0.140325)",
        "(-0.107400, 1.305004, -0.145436)",
        "(-0.106964, 1.315585, -0.151432)",
        "(-0.106494, 1.328698, -0.161727)",
        "(-0.106494, 1.328698, -0.161727)",
        "(-0.105850, 1.335556, -0.168952)",
        "(-0.105691, 1.340853, -0.176539)",
        "(-0.106165, 1.344496, -0.184630)",
        "(-0.107486, 1.346717, -0.196807)",
        "(-0.107486, 1.346717, -0.196807)",
        "(-0.108446, 1.346164, -0.204619)",
        "(-0.109726, 1.344085, -0.212459)",
        "(-0.111427, 1.340435, -0.220225)",
        "(-0.114213, 1.332762, -0.230648)",
        "(-0.114213, 1.332762, -0.230648)",
        "(-0.116323, 1.326291, -0.236788)",
        "(-0.118876, 1.318624, -0.242587)",
        "(-0.121393, 1.310667, -0.247713)",
        "(-0.125260, 1.297056, -0.255443)",
        "(-0.125260, 1.297056, -0.255443)",
        "(-0.127931, 1.287165, -0.259652)",
        "(-0.131223, 1.277000, -0.262433)",
        "(-0.137134, 1.261168, -0.265668)",
        "(-0.140576, 1.250119, -0.267991)",
        "(-0.140576, 1.250119, -0.267991)",
        "(-0.143889, 1.239200, -0.269403)",
        "(-0.147550, 1.228672, -0.269851)",
        "(-0.153338, 1.213737, -0.269500)",
        "(-0.156584, 1.204536, -0.268186)",
        "(-0.156584, 1.204536, -0.268186)",
        "(-0.159488, 1.196203, -0.266015)",
        "(-0.161908, 1.188540, -0.264362)",
        "(-0.165001, 1.178223, -0.260989)",
        "(-0.166661, 1.172370, -0.256539)",
        "(-0.166661, 1.172370, -0.256539)",
        "(-0.167979, 1.167087, -0.251050)",
        "(-0.169076, 1.162219, -0.246669)",
        "(-0.169472, 1.157700, -0.242657)",
        "(-0.169209, 1.152179, -0.234382)",
        "(-0.169209, 1.152179, -0.234382)",
        "(-0.168750, 1.149514, -0.226566)",
        "(-0.168403, 1.147543, -0.218709)",
        "(-0.166704, 1.145768, -0.208249)",
        "(-0.165172, 1.145778, -0.200210)",
        "(-0.165172, 1.145778, -0.200210)",
        "(-0.163552, 1.146514, -0.191596)",
        "(-0.161924, 1.147806, -0.183522)",
        "(-0.159019, 1.150504, -0.172485)",
        "(-0.156884, 1.152926, -0.165623)",
        "(-0.156884, 1.152926, -0.165623)",
        "(-0.154602, 1.156071, -0.158990)",
        "(-0.152157, 1.159858, -0.152336)",
        "(-0.149760, 1.164207, -0.146541)",
        "(-0.145377, 1.171428, -0.139800)",
        "(-0.145377, 1.171428, -0.139800)",
        "(-0.142308, 1.176841, -0.136370)",
        "(-0.139165, 1.182724, -0.133584)",
        "(-0.136077, 1.188997, -0.130861)",
        "(-0.131555, 1.198829, -0.127745)",
        "(-0.131555, 1.198829, -0.127745)",
        "(-0.128233, 1.205571, -0.126249)",
        "(-0.125158, 1.212671, -0.125010)",
        "(-0.122240, 1.219970, -0.123978)",
        "(-0.118013, 1.230968, -0.122620)",
        "(-0.118013, 1.230968, -0.122620)",
        "(-0.115424, 1.238338, -0.121943)",
        "(-0.112895, 1.245709, -0.121514)",
        "(-0.109235, 1.256661, -0.121103)",
        "(-0.107084, 1.263920, -0.121101)",
        "(-0.107084, 1.263920, -0.121101)",
        "(-0.105167, 1.271163, -0.121732)",
        "(-0.103280, 1.278447, -0.122640)",
        "(-0.101438, 1.285653, -0.123776)",
        "(-0.098982, 1.296053, -0.126659)",
        "(-0.098982, 1.296053, -0.126659)",
        "(-0.097614, 1.302576, -0.129206)",
        "(-0.096611, 1.308675, -0.132136)",
        "(-0.095758, 1.314166, -0.135801)",
        "(-0.094578, 1.321363, -0.142148)",
        "(-0.094578, 1.321363, -0.142148)",
        "(-0.094082, 1.325464, -0.147152)",
        "(-0.093967, 1.328960, -0.152399)",
        "(-0.094144, 1.331751, -0.157610)",
        "(-0.094536, 1.334519, -0.165432)",
        "(-0.094536, 1.334519, -0.165432)",
        "(-0.095099, 1.335438, -0.171085)",
        "(-0.095928, 1.335676, -0.177333)",
        "(-0.097132, 1.334654, -0.187193)",
        "(-0.098243, 1.333022, -0.193645)",
        "(-0.098243, 1.333022, -0.193645)",
        "(-0.099593, 1.330710, -0.199849)",
        "(-0.100310, 1.329269, -0.202841)",
        "(-0.103324, 1.321800, -0.214351)",
        "(-0.105314, 1.316931, -0.220719)",
        "(-0.105314, 1.316931, -0.220719)",
        "(-0.107401, 1.311322, -0.227114)",
        "(-0.109518, 1.305069, -0.232511)",
        "(-0.113282, 1.294907, -0.238652)",
        "(-0.116112, 1.287728, -0.241922)",
        "(-0.116112, 1.287728, -0.241922)",
        "(-0.118784, 1.280167, -0.245031)",
        "(-0.122455, 1.268486, -0.248869)",
        "(-0.124998, 1.260734, -0.250254)",
        "(-0.127876, 1.252991, -0.251143)",
        "(-0.127876, 1.252991, -0.251143)",
        "(-0.130896, 1.245028, -0.251976)",
        "(-0.133602, 1.236812, -0.252800)",
        "(-0.138241, 1.224723, -0.253633)",
        "(-0.141758, 1.216775, -0.253747)",
        "(-0.141758, 1.216775, -0.253747)",
        "(-0.145209, 1.208665, -0.253427)",
        "(-0.148493, 1.200371, -0.252668)",
        "(-0.153799, 1.187740, -0.251728)",
        "(-0.157358, 1.179269, -0.250581)",
        "(-0.157358, 1.179269, -0.250581)",
        "(-0.161027, 1.170932, -0.248038)",
        "(-0.162733, 1.166879, -0.246341)",
        "(-0.169165, 1.151123, -0.240533)",
        "(-0.171510, 1.143979, -0.236899)",
        "(-0.171510, 1.143979, -0.236899)",
        "(-0.173438, 1.137823, -0.231530)",
        "(-0.175024, 1.132623, -0.225074)",
        "(-0.176558, 1.126931, -0.216710)",
        "(-0.176412, 1.124422, -0.210544)",
        "(-0.176412, 1.124422, -0.210544)",
        "(-0.175397, 1.123525, -0.203342)",
        "(-0.174121, 1.123738, -0.195707)",
        "(-0.171171, 1.126161, -0.185363)",
        "(-0.168338, 1.128916, -0.179118)",
        "(-0.168338, 1.128916, -0.179118)",
        "(-0.165499, 1.132696, -0.172453)",
        "(-0.162226, 1.137584, -0.165804)",
        "(-0.156914, 1.145882, -0.156863)",
        "(-0.153295, 1.152182, -0.152830)",
        "(-0.153295, 1.152182, -0.152830)",
        "(-0.148988, 1.158908, -0.149003)",
        "(-0.145111, 1.166347, -0.144595)",
        "(-0.139628, 1.178238, -0.138396)",
        "(-0.135711, 1.186410, -0.135629)",
        "(-0.135711, 1.186410, -0.135629)",
        "(-0.131801, 1.194715, -0.133478)",
        "(-0.128018, 1.203203, -0.131537)",
        "(-0.122906, 1.216174, -0.128549)",
        "(-0.119714, 1.224781, -0.127015)",
        "(-0.119714, 1.224781, -0.127015)",
        "(-0.116425, 1.233216, -0.125720)",
        "(-0.113247, 1.241452, -0.124972)",
        "(-0.109011, 1.253494, -0.124450)",
        "(-0.106421, 1.261343, -0.124239)",
        "(-0.106421, 1.261343, -0.124239)",
        "(-0.103845, 1.269009, -0.124320)",
        "(-0.101509, 1.276582, -0.124917)",
        "(-0.098361, 1.287507, -0.127273)",
        "(-0.098361, 1.287507, -0.127273)",
        "(-0.096788, 1.294531, -0.129689)",
        "(-0.095606, 1.301323, -0.132564)",
        "(-0.095211, 1.304483, -0.134343)",
        "(-0.093335, 1.316832, -0.141636)",
        "(-0.092923, 1.322238, -0.146577)",
        "(-0.092923, 1.322238, -0.146577)",
        "(-0.092788, 1.327087, -0.152248)",
        "(-0.093141, 1.331225, -0.157993)",
        "(-0.094576, 1.335690, -0.166616)",
        "(-0.095544, 1.337321, -0.172273)",
        "(-0.095544, 1.337321, -0.172273)",
        "(-0.096732, 1.337814, -0.178337)",
        "(-0.098248, 1.337143, -0.185499)",
        "(-0.099970, 1.335299, -0.193056)",
        "(-0.103290, 1.330737, -0.203773)",
        "(-0.103290, 1.330737, -0.203773)",
        "(-0.105924, 1.326121, -0.210522)",
        "(-0.108387, 1.320724, -0.216345)",
        "(-0.111084, 1.314337, -0.221662)",
        "(-0.114120, 1.306974, -0.226607)",
        "(-0.115698, 1.302865, -0.229022)",
        "(-0.118713, 1.293959, -0.233751)",
        "(-0.121372, 1.284275, -0.237890)",
        "(-0.125783, 1.269010, -0.242516)",
        "(-0.129319, 1.258731, -0.244844)",
        "(-0.129319, 1.258731, -0.244844)",
        "(-0.132543, 1.248548, -0.246757)",
        "(-0.134886, 1.238662, -0.248563)",
        "(-0.138793, 1.225457, -0.250279)",
        "(-0.141715, 1.217810, -0.250249)",
        "(-0.141715, 1.217810, -0.250249)",
        "(-0.144221, 1.210979, -0.249093)",
        "(-0.146088, 1.204738, -0.247794)",
        "(-0.148525, 1.196192, -0.247115)",
        "(-0.150110, 1.190936, -0.246684)",
        "(-0.150110, 1.190936, -0.246684)",
        "(-0.151589, 1.185927, -0.245523)",
        "(-0.153132, 1.181125, -0.243820)",
        "(-0.155513, 1.174382, -0.241518)",
        "(-0.156861, 1.170101, -0.240093)",
        "(-0.156861, 1.170101, -0.240093)",
        "(-0.158083, 1.166050, -0.237956)",
        "(-0.159233, 1.162266, -0.235229)",
        "(-0.160630, 1.156986, -0.231704)",
        "(-0.161209, 1.153621, -0.228895)",
        "(-0.161209, 1.153621, -0.228895)",
        "(-0.161687, 1.150441, -0.225113)",
        "(-0.162080, 1.147448, -0.220513)",
        "(-0.162481, 1.143314, -0.214415)",
        "(-0.162452, 1.140797, -0.209715)",
        "(-0.162452, 1.140797, -0.209715)",
        "(-0.162446, 1.138683, -0.203673)",
        "(-0.162490, 1.136881, -0.197501)",
        "(-0.161960, 1.135384, -0.191849)",
        "(-0.160597, 1.134303, -0.182493)",
        "(-0.160597, 1.134303, -0.182493)",
        "(-0.159279, 1.135056, -0.175826)",
        "(-0.157135, 1.136955, -0.169195)",
        "(-0.152588, 1.141646, -0.160734)",
        "(-0.149001, 1.145993, -0.155961)",
        "(-0.149001, 1.145993, -0.155961)",
        "(-0.145284, 1.151651, -0.151107)",
        "(-0.141387, 1.158391, -0.145775)",
        "(-0.135382, 1.169485, -0.138861)",
        "(-0.131213, 1.176878, -0.135522)",
        "(-0.131213, 1.176878, -0.135522)",
        "(-0.127229, 1.184404, -0.132539)",
        "(-0.123701, 1.192184, -0.129465)",
        "(-0.120583, 1.200029, -0.126996)",
        "(-0.115925, 1.211542, -0.124195)",
        "(-0.115925, 1.211542, -0.124195)",
        "(-0.112911, 1.218859, -0.123594)",
        "(-0.110237, 1.226014, -0.123394)",
        "(-0.107272, 1.236423, -0.123678)",
        "(-0.105426, 1.242857, -0.124000)",
        "(-0.105426, 1.242857, -0.124000)",
        "(-0.103980, 1.248780, -0.125097)",
        "(-0.102776, 1.254011, -0.127396)",
        "(-0.101591, 1.259937, -0.131510)",
        "(-0.101261, 1.262232, -0.134433)",
        "(-0.101261, 1.262232, -0.134433)",
        "(-0.101586, 1.262878, -0.137317)",
        "(-0.102523, 1.261526, -0.139797)",
        "(-0.104509, 1.255309, -0.143262)",
        "(-0.106413, 1.248689, -0.145480)",
        "(-0.106413, 1.248689, -0.145480)",
        "(-0.108799, 1.240373, -0.147145)",
        "(-0.111851, 1.230811, -0.148068)",
        "(-0.117184, 1.215742, -0.148077)",
        "(-0.120489, 1.206289, -0.147137)",
        "(-0.120489, 1.206289, -0.147137)",
        "(-0.123762, 1.198480, -0.144445)",
        "(-0.126349, 1.193193, -0.140192)",
        "(-0.127847, 1.189780, -0.133800)",
        "(-0.127281, 1.190839, -0.129011)",
        "(-0.127281, 1.190839, -0.129011)",
        "(-0.125485, 1.194754, -0.124006)",
        "(-0.122657, 1.201270, -0.119317)",
        "(-0.116734, 1.215005, -0.114103)",
        "(-0.112151, 1.226033, -0.111412)",
        "(-0.112151, 1.226033, -0.111412)",
        "(-0.107620, 1.238135, -0.108915)",
        "(-0.103616, 1.250875, -0.107095)",
        "(-0.098768, 1.269921, -0.107043)",
        "(-0.096269, 1.281792, -0.108635)",
        "(-0.096269, 1.281792, -0.108635)",
        "(-0.094242, 1.292688, -0.111302)",
        "(-0.092430, 1.302582, -0.115243)",
        "(-0.090947, 1.311191, -0.120843)",
        "(-0.090108, 1.322129, -0.130867)",
        "(-0.090108, 1.322129, -0.130867)",
        "(-0.090547, 1.327796, -0.137953)",
        "(-0.091514, 1.332218, -0.144936)",
        "(-0.093723, 1.336294, -0.156551)",
        "(-0.095287, 1.337264, -0.165337)",
        "(-0.095287, 1.337264, -0.165337)",
        "(-0.097235, 1.337247, -0.174372)",
        "(-0.099637, 1.335735, -0.183303)",
        "(-0.103563, 1.331446, -0.195083)",
        "(-0.106381, 1.327121, -0.201875)",
        "(-0.106381, 1.327121, -0.201875)",
        "(-0.109379, 1.321923, -0.207987)",
        "(-0.112065, 1.315756, -0.213764)",
        "(-0.114441, 1.309234, -0.219326)",
        "(-0.117919, 1.298828, -0.225788)",
        "(-0.117919, 1.298828, -0.225788)",
        "(-0.119952, 1.291678, -0.228576)",
        "(-0.122243, 1.284500, -0.230623)",
        "(-0.125185, 1.274334, -0.232670)",
        "(-0.127090, 1.268175, -0.233576)",
        "(-0.127090, 1.268175, -0.233576)",
        "(-0.128975, 1.262653, -0.234266)",
        "(-0.130920, 1.257587, -0.234463)",
        "(-0.132776, 1.252851, -0.234303)",
        "(-0.134975, 1.245952, -0.233986)",
        "(-0.134975, 1.245952, -0.233986)",
        "(-0.136513, 1.241468, -0.233305)",
        "(-0.138263, 1.236848, -0.232193)",
        "(-0.140882, 1.229486, -0.230182)",
        "(-0.140882, 1.229486, -0.230182)",
        "(-0.142413, 1.224346, -0.228630)",
        "(-0.143864, 1.219203, -0.226497)",
        "(-0.145456, 1.214240, -0.223922)",
        "(-0.147782, 1.207184, -0.219930)",
        "(-0.148814, 1.202448, -0.217151)",
        "(-0.148814, 1.202448, -0.217151)",
        "(-0.149871, 1.197753, -0.213865)",
        "(-0.151160, 1.193141, -0.210001)",
        "(-0.152929, 1.186166, -0.204320)",
        "(-0.153683, 1.181491, -0.200556)",
        "(-0.153683, 1.181491, -0.200556)",
        "(-0.154360, 1.177216, -0.195888)",
        "(-0.155208, 1.173461, -0.190551)",
        "(-0.155716, 1.168440, -0.182999)",
        "(-0.155639, 1.165514, -0.177975)",
        "(-0.155639, 1.165514, -0.177975)",
        "(-0.155478, 1.163126, -0.173286)",
        "(-0.155237, 1.161472, -0.168547)",
        "(-0.154417, 1.160184, -0.161664)",
        "(-0.153458, 1.159924, -0.157315)",
        "(-0.153458, 1.159924, -0.157315)",
        "(-0.152373, 1.160053, -0.153327)",
        "(-0.151230, 1.160456, -0.149552)",
        "(-0.149767, 1.161608, -0.143960)",
        "(-0.148834, 1.162655, -0.140831)",
        "(-0.148834, 1.162655, -0.140831)",
        "(-0.147796, 1.163749, -0.138009)",
        "(-0.146866, 1.165013, -0.135330)",
        "(-0.145190, 1.167573, -0.130877)",
        "(-0.144011, 1.170323, -0.127482)",
        "(-0.144011, 1.170323, -0.127482)",
        "(-0.141752, 1.174050, -0.125560)",
        "(-0.138533, 1.179164, -0.124937)",
        "(-0.132588, 1.189973, -0.122927)",
        "(-0.128188, 1.199305, -0.121451)",
        "(-0.128188, 1.199305, -0.121451)",
        "(-0.123345, 1.209985, -0.120295)",
        "(-0.118364, 1.221707, -0.119963)",
        "(-0.113493, 1.234256, -0.120492)",
        "(-0.111245, 1.240686, -0.120968)",
        "(-0.107293, 1.253842, -0.122351)",
        "(-0.103787, 1.266862, -0.124572)",
        "(-0.100543, 1.279335, -0.127742)",
        "(-0.097388, 1.296419, -0.134625)",
        "(-0.096540, 1.306115, -0.140750)",
        "(-0.096540, 1.306115, -0.140750)",
        "(-0.096284, 1.313777, -0.147755)",
        "(-0.096197, 1.318761, -0.155534)",
        "(-0.098219, 1.319809, -0.169475)",
        "(-0.101066, 1.316051, -0.180450)",
        "(-0.101066, 1.316051, -0.180450)",
        "(-0.104695, 1.308518, -0.191339)",
        "(-0.109243, 1.297273, -0.200319)",
        "(-0.114317, 1.282630, -0.206878)",
        "(-0.122631, 1.255529, -0.213327)",
        "(-0.122631, 1.255529, -0.213327)",
        "(-0.128530, 1.235780, -0.215868)",
        "(-0.133813, 1.216092, -0.215973)",
        "(-0.142102, 1.190464, -0.208225)",
        "(-0.147358, 1.177506, -0.198311)",
        "(-0.147358, 1.177506, -0.198311)",
        "(-0.150569, 1.168531, -0.186754)",
        "(-0.151253, 1.164172, -0.175045)",
        "(-0.148112, 1.167227, -0.159883)",
        "(-0.143697, 1.175420, -0.151374)",
        "(-0.143697, 1.175420, -0.151374)",
        "(-0.137765, 1.187667, -0.144184)",
        "(-0.130975, 1.202794, -0.139203)",
        "(-0.121526, 1.228553, -0.136710)",
        "(-0.116488, 1.245974, -0.137976)",
        "(-0.116488, 1.245974, -0.137976)",
        "(-0.113094, 1.262173, -0.141005)",
        "(-0.111128, 1.275969, -0.146406)",
        "(-0.108587, 1.290255, -0.159418)",
        "(-0.108136, 1.295373, -0.172404)",
        "(-0.108136, 1.295373, -0.172404)",
        "(-0.109204, 1.296571, -0.186804)",
        "(-0.111722, 1.293369, -0.200915)",
        "(-0.118063, 1.280324, -0.218427)",
        "(-0.124042, 1.267284, -0.226466)",
        "(-0.124042, 1.267284, -0.226466)",
        "(-0.129879, 1.251192, -0.232051)",
        "(-0.134941, 1.232719, -0.233489)",
        "(-0.144196, 1.203791, -0.226876)",
        "(-0.149351, 1.185583, -0.218431)",
        "(-0.149351, 1.185583, -0.218431)",
        "(-0.152753, 1.170799, -0.207392)",
        "(-0.154367, 1.161775, -0.196174)",
        "(-0.152474, 1.157996, -0.180595)",
        "(-0.149119, 1.161561, -0.170364)",
        "(-0.149119, 1.161561, -0.170364)",
        "(-0.143461, 1.169935, -0.160984)",
        "(-0.137114, 1.182091, -0.153515)",
        "(-0.127359, 1.203185, -0.146962)",
        "(-0.121891, 1.218286, -0.144849)",
        "(-0.121891, 1.218286, -0.144849)",
        "(-0.116538, 1.232596, -0.143306)",
        "(-0.111580, 1.245622, -0.142975)",
        "(-0.107532, 1.262540, -0.148705)",
        "(-0.105936, 1.271241, -0.155552)",
        "(-0.105936, 1.271241, -0.155552)",
        "(-0.105337, 1.277332, -0.163381)",
        "(-0.105970, 1.280326, -0.171709)",
        "(-0.109305, 1.278930, -0.183980)",
        "(-0.112515, 1.274950, -0.191118)",
        "(-0.112515, 1.274950, -0.191118)",
        "(-0.116425, 1.269078, -0.196708)",
        "(-0.120355, 1.261637, -0.200917)",
        "(-0.125611, 1.249067, -0.206339)",
        "(-0.129045, 1.240105, -0.209021)",
        "(-0.129045, 1.240105, -0.209021)",
        "(-0.132385, 1.231399, -0.210666)",
        "(-0.135502, 1.223406, -0.210909)",
        "(-0.139505, 1.213084, -0.209989)",
        "(-0.141853, 1.207339, -0.208986)",
        "(-0.141853, 1.207339, -0.208986)",
        "(-0.143584, 1.202305, -0.207338)",
        "(-0.145397, 1.197625, -0.204869)",
        "(-0.147893, 1.190948, -0.200277)",
        "(-0.149120, 1.186506, -0.196842)",
        "(-0.149120, 1.186506, -0.196842)",
        "(-0.150118, 1.182034, -0.193261)",
        "(-0.150962, 1.177732, -0.189719)",
        "(-0.152027, 1.172306, -0.183702)",
        "(-0.152349, 1.169383, -0.178854)",
        "(-0.152349, 1.169383, -0.178854)",
        "(-0.152427, 1.167344, -0.173946)",
        "(-0.152141, 1.166044, -0.169835)",
        "(-0.150395, 1.165631, -0.163998)",
        "(-0.149053, 1.166558, -0.160065)",
        "(-0.149053, 1.166558, -0.160065)",
        "(-0.147444, 1.168270, -0.156371)",
        "(-0.145221, 1.171012, -0.152717)",
        "(-0.141503, 1.176688, -0.148454)",
        "(-0.138566, 1.181766, -0.146440)",
        "(-0.138566, 1.181766, -0.146440)",
        "(-0.135405, 1.187889, -0.144962)",
        "(-0.131873, 1.195127, -0.143980)",
        "(-0.126332, 1.207671, -0.142963)",
        "(-0.122570, 1.216949, -0.142814)",
        "(-0.122570, 1.216949, -0.142814)",
        "(-0.118888, 1.226963, -0.143159)",
        "(-0.115541, 1.237456, -0.143750)",
        "(-0.110878, 1.253290, -0.145469)",
        "(-0.108050, 1.263637, -0.147340)",
        "(-0.108050, 1.263637, -0.147340)",
        "(-0.105485, 1.273613, -0.149678)",
        "(-0.103161, 1.283068, -0.152272)",
        "(-0.100623, 1.296123, -0.157058)",
        "(-0.099421, 1.303724, -0.160756)",
        "(-0.099421, 1.303724, -0.160756)",
        "(-0.098612, 1.310229, -0.164621)",
        "(-0.098083, 1.315593, -0.169134)",
        "(-0.097683, 1.321190, -0.177224)",
        "(-0.097542, 1.323648, -0.182738)",
        "(-0.097542, 1.323648, -0.182738)",
        "(-0.097802, 1.325095, -0.188090)",
        "(-0.098461, 1.325586, -0.193454)",
        "(-0.100051, 1.324585, -0.201138)",
        "(-0.101169, 1.322737, -0.206198)",
        "(-0.101169, 1.322737, -0.206198)",
        "(-0.102469, 1.320029, -0.211603)",
        "(-0.104139, 1.316553, -0.217254)",
        "(-0.106941, 1.309863, -0.225216)",
        "(-0.108928, 1.304595, -0.229839)",
        "(-0.108928, 1.304595, -0.229839)",
        "(-0.111122, 1.298704, -0.233840)",
        "(-0.113581, 1.292172, -0.237505)",
        "(-0.116161, 1.284639, -0.240294)",
        "(-0.119749, 1.273067, -0.243666)",
        "(-0.119749, 1.273067, -0.243666)",
        "(-0.122432, 1.264715, -0.245289)",
        "(-0.125513, 1.255961, -0.246560)",
        "(-0.131236, 1.237702, -0.246875)",
        "(-0.131236, 1.237702, -0.246875)",
        "(-0.132718, 1.233051, -0.246374)",
        "(-0.135889, 1.223820, -0.244704)",
        "(-0.139162, 1.214758, -0.242386)",
        "(-0.143401, 1.201112, -0.237878)",
        "(-0.146098, 1.192107, -0.233985)",
        "(-0.146098, 1.192107, -0.233985)",
        "(-0.149021, 1.183627, -0.229609)",
        "(-0.151934, 1.175888, -0.224100)",
        "(-0.155711, 1.165312, -0.214584)",
        "(-0.157673, 1.159098, -0.207697)",
        "(-0.157673, 1.159098, -0.207697)",
        "(-0.159029, 1.154266, -0.200803)",
        "(-0.159956, 1.150339, -0.194128)",
        "(-0.160280, 1.146210, -0.185304)",
        "(-0.159999, 1.144797, -0.179132)",
        "(-0.159999, 1.144797, -0.179132)",
        "(-0.159550, 1.144617, -0.172241)",
        "(-0.158742, 1.145523, -0.166418)",
        "(-0.156102, 1.148594, -0.159752)",
        "(-0.153899, 1.151940, -0.155359)",
        "(-0.153899, 1.151940, -0.155359)",
        "(-0.151633, 1.156466, -0.151141)",
        "(-0.149051, 1.161954, -0.147135)",
        "(-0.144747, 1.171736, -0.142742)",
        "(-0.141275, 1.178994, -0.140964)",
        "(-0.141275, 1.178994, -0.140964)",
        "(-0.137623, 1.187040, -0.139200)",
        "(-0.134286, 1.195966, -0.137476)",
        "(-0.129597, 1.210247, -0.136016)",
        "(-0.126453, 1.220049, -0.135959)",
        "(-0.126453, 1.220049, -0.135959)",
        "(-0.123018, 1.229953, -0.136227)",
        "(-0.120015, 1.240048, -0.136635)",
        "(-0.116141, 1.255152, -0.137283)",
        "(-0.114130, 1.265031, -0.138222)",
        "(-0.114130, 1.265031, -0.138222)",
        "(-0.112418, 1.274587, -0.139722)",
        "(-0.110180, 1.283635, -0.141457)",
        "(-0.108128, 1.292269, -0.143241)",
        "(-0.106110, 1.304482, -0.146401)",
        "(-0.106110, 1.304482, -0.146401)",
        "(-0.105060, 1.312108, -0.149295)",
        "(-0.104067, 1.319198, -0.152338)",
        "(-0.102932, 1.328661, -0.156888)",
        "(-0.102430, 1.334234, -0.160715)",
        "(-0.102430, 1.334234, -0.160715)",
        "(-0.102104, 1.339132, -0.165131)",
        "(-0.101744, 1.343347, -0.169877)",
        "(-0.101635, 1.348181, -0.177350)",
        "(-0.102006, 1.350392, -0.182713)",
        "(-0.102006, 1.350392, -0.182713)",
        "(-0.102519, 1.351667, -0.188348)",
        "(-0.103192, 1.351886, -0.193973)",
        "(-0.104589, 1.350577, -0.202455)",
        "(-0.106004, 1.348421, -0.208346)",
        "(-0.106004, 1.348421, -0.208346)",
        "(-0.107484, 1.345180, -0.214428)",
        "(-0.108876, 1.341088, -0.220016)",
        "(-0.111829, 1.333416, -0.227564)",
        "(-0.114101, 1.327200, -0.231825)",
        "(-0.114101, 1.327200, -0.231825)",
        "(-0.116429, 1.319977, -0.236195)",
        "(-0.118710, 1.312079, -0.240328)",
        "(-0.122366, 1.299053, -0.244923)",
        "(-0.125200, 1.289740, -0.247615)",
        "(-0.125200, 1.289740, -0.247615)",
        "(-0.127854, 1.279881, -0.250347)",
        "(-0.130368, 1.269722, -0.252818)",
        "(-0.134291, 1.254450, -0.254880)",
        "(-0.137024, 1.244300, -0.255270)",
        "(-0.137024, 1.244300, -0.255270)",
        "(-0.139774, 1.234269, -0.255219)",
        "(-0.142247, 1.224339, -0.254423)",
        "(-0.146582, 1.209831, -0.251684)",
        "(-0.149642, 1.200497, -0.248931)",
        "(-0.149642, 1.200497, -0.248931)",
        "(-0.152391, 1.191472, -0.245559)",
        "(-0.154902, 1.182810, -0.241695)",
        "(-0.158571, 1.171091, -0.235602)",
        "(-0.160780, 1.164396, -0.230985)",
        "(-0.160780, 1.164396, -0.230985)",
        "(-0.162300, 1.158432, -0.225595)",
        "(-0.163510, 1.153407, -0.219570)",
        "(-0.164734, 1.147984, -0.210648)",
        "(-0.164858, 1.145601, -0.204505)",
        "(-0.164858, 1.145601, -0.204505)",
        "(-0.164676, 1.144251, -0.197931)",
        "(-0.164319, 1.144205, -0.191185)",
        "(-0.162754, 1.145625, -0.180963)",
        "(-0.161267, 1.147690, -0.174358)",
        "(-0.161267, 1.147690, -0.174358)",
        "(-0.159489, 1.150643, -0.168374)",
        "(-0.157376, 1.154190, -0.162565)",
        "(-0.153944, 1.161071, -0.153752)",
        "(-0.151568, 1.166575, -0.148027)",
        "(-0.151568, 1.166575, -0.148027)",
        "(-0.149063, 1.172801, -0.142736)",
        "(-0.146295, 1.179478, -0.138063)",
        "(-0.141566, 1.190647, -0.132651)",
        "(-0.138363, 1.198854, -0.129586)",
        "(-0.138363, 1.198854, -0.129586)",
        "(-0.135411, 1.207677, -0.126350)",
        "(-0.132757, 1.216987, -0.123310)",
        "(-0.128784, 1.231369, -0.120212)",
        "(-0.125742, 1.241087, -0.119305)",
        "(-0.125742, 1.241087, -0.119305)",
        "(-0.122566, 1.250900, -0.118688)",
        "(-0.119894, 1.260847, -0.118174)",
        "(-0.117708, 1.270806, -0.117822)",
        "(-0.116770, 1.275738, -0.117799)",
        "(-0.116033, 1.280532, -0.118319)",
        "(-0.112815, 1.294707, -0.120057)",
        "(-0.110338, 1.303657, -0.122029)",
        "(-0.107596, 1.316512, -0.125426)",
        "(-0.106474, 1.324547, -0.128103)",
        "(-0.106474, 1.324547, -0.128103)",
        "(-0.105341, 1.332009, -0.131506)",
        "(-0.103917, 1.338824, -0.136054)",
        "(-0.102119, 1.347969, -0.143709)",
        "(-0.101698, 1.353044, -0.149078)",
        "(-0.101698, 1.353044, -0.149078)",
        "(-0.101460, 1.357156, -0.155014)",
        "(-0.101442, 1.360206, -0.161622)",
        "(-0.101537, 1.362918, -0.171518)",
        "(-0.102312, 1.363636, -0.178186)",
        "(-0.102312, 1.363636, -0.178186)",
        "(-0.103282, 1.363200, -0.184797)",
        "(-0.104322, 1.361494, -0.191434)",
        "(-0.106087, 1.357436, -0.201757)",
        "(-0.107626, 1.353317, -0.208596)",
        "(-0.107626, 1.353317, -0.208596)",
        "(-0.109600, 1.348206, -0.215496)",
        "(-0.111654, 1.342048, -0.222255)",
        "(-0.114159, 1.331382, -0.231803)",
        "(-0.116233, 1.323394, -0.237652)",
        "(-0.116233, 1.323394, -0.237652)",
        "(-0.118776, 1.314797, -0.243065)",
        "(-0.121291, 1.305647, -0.248014)",
        "(-0.124613, 1.291137, -0.254157)",
        "(-0.127253, 1.281115, -0.257220)",
        "(-0.127253, 1.281115, -0.257220)",
        "(-0.130249, 1.270905, -0.259939)",
        "(-0.133036, 1.260590, -0.262163)",
        "(-0.137232, 1.245142, -0.265098)",
        "(-0.140569, 1.235158, -0.266226)",
        "(-0.140569, 1.235158, -0.266226)",
        "(-0.143674, 1.225530, -0.266245)",
        "(-0.146421, 1.216300, -0.264832)",
        "(-0.150986, 1.203317, -0.261845)",
        "(-0.154182, 1.195323, -0.259961)",
        "(-0.154182, 1.195323, -0.259961)",
        "(-0.156687, 1.187812, -0.256798)",
        "(-0.158869, 1.180939, -0.252277)",
        "(-0.162127, 1.171959, -0.245662)",
        "(-0.163736, 1.166728, -0.241303)",
        "(-0.163736, 1.166728, -0.241303)",
        "(-0.164940, 1.162126, -0.236080)",
        "(-0.165974, 1.158304, -0.229906)",
        "(-0.167049, 1.154157, -0.219342)",
        "(-0.167162, 1.152233, -0.213138)",
        "(-0.167162, 1.152233, -0.213138)",
        "(-0.166587, 1.151116, -0.206886)",
        "(-0.165666, 1.151099, -0.199517)",
        "(-0.163953, 1.152803, -0.188416)",
        "(-0.161997, 1.154727, -0.182170)",
        "(-0.161997, 1.154727, -0.182170)",
        "(-0.159750, 1.157496, -0.176481)",
        "(-0.157250, 1.160909, -0.171382)",
        "(-0.153085, 1.167359, -0.163492)",
        "(-0.150234, 1.172642, -0.157973)",
        "(-0.150234, 1.172642, -0.157973)",
        "(-0.146905, 1.178559, -0.152982)",
        "(-0.143237, 1.185222, -0.148727)",
        "(-0.137182, 1.196625, -0.143811)",
        "(-0.133108, 1.205133, -0.140939)",
        "(-0.133108, 1.205133, -0.140939)",
        "(-0.129203, 1.214349, -0.137952)",
        "(-0.125331, 1.224059, -0.135097)",
        "(-0.119279, 1.239226, -0.131981)",
        "(-0.115453, 1.249698, -0.130593)",
        "(-0.115453, 1.249698, -0.130593)",
        "(-0.112019, 1.260271, -0.129230)",
        "(-0.109130, 1.270738, -0.127982)",
        "(-0.105194, 1.286050, -0.127388)",
        "(-0.102503, 1.295844, -0.127691)",
        "(-0.102503, 1.295844, -0.127691)",
        "(-0.100117, 1.305277, -0.128774)",
        "(-0.098135, 1.314272, -0.130725)",
        "(-0.095875, 1.326868, -0.134450)",
        "(-0.094718, 1.334551, -0.137581)",
        "(-0.094718, 1.334551, -0.137581)",
        "(-0.093756, 1.341648, -0.141172)",
        "(-0.092900, 1.348049, -0.145404)",
        "(-0.092139, 1.356248, -0.153387)",
        "(-0.091917, 1.360792, -0.159287)",
        "(-0.091917, 1.360792, -0.159287)",
        "(-0.091894, 1.364202, -0.165684)",
        "(-0.092130, 1.366360, -0.172366)",
        "(-0.093007, 1.367417, -0.182656)",
        "(-0.093930, 1.366489, -0.189849)",
        "(-0.093930, 1.366489, -0.189849)",
        "(-0.094935, 1.364278, -0.197223)",
        "(-0.096383, 1.360728, -0.204970)",
        "(-0.098977, 1.353292, -0.216527)",
        "(-0.100764, 1.347208, -0.223787)",
        "(-0.100764, 1.347208, -0.223787)",
        "(-0.102845, 1.340188, -0.230643)",
        "(-0.105255, 1.332400, -0.237376)",
        "(-0.108535, 1.319555, -0.246968)",
        "(-0.111143, 1.310517, -0.252628)",
        "(-0.111143, 1.310517, -0.252628)",
        "(-0.114187, 1.301147, -0.257520)",
        "(-0.117484, 1.291488, -0.261541)",
        "(-0.121937, 1.276567, -0.266449)",
        "(-0.125320, 1.266591, -0.269417)",
        "(-0.125320, 1.266591, -0.269417)",
        "(-0.129148, 1.256719, -0.271968)",
        "(-0.132623, 1.246967, -0.273234)",
        "(-0.137898, 1.232865, -0.272741)",
        "(-0.141533, 1.223859, -0.271371)",
        "(-0.141533, 1.223859, -0.271371)",
        "(-0.145108, 1.215154, -0.269665)",
        "(-0.148291, 1.206682, -0.267363)",
        "(-0.153052, 1.194694, -0.262210)",
        "(-0.156215, 1.187323, -0.258124)",
        "(-0.156215, 1.187323, -0.258124)",
        "(-0.159072, 1.180631, -0.253247)",
        "(-0.161595, 1.174401, -0.248005)",
        "(-0.164968, 1.166801, -0.238859)",
        "(-0.166565, 1.162940, -0.231576)",
        "(-0.166565, 1.162940, -0.231576)",
        "(-0.167605, 1.160026, -0.223741)",
        "(-0.168070, 1.158074, -0.216451)",
        "(-0.167518, 1.157250, -0.206061)",
        "(-0.166389, 1.157917, -0.198611)",
        "(-0.166389, 1.157917, -0.198611)",
        "(-0.164780, 1.159967, -0.190873)",
        "(-0.162782, 1.162865, -0.183319)",
        "(-0.158937, 1.169071, -0.173528)",
        "(-0.155883, 1.173982, -0.167705)",
        "(-0.155883, 1.173982, -0.167705)",
        "(-0.152761, 1.179760, -0.161909)",
        "(-0.149650, 1.186335, -0.156343)",
        "(-0.144695, 1.197341, -0.149630)",
        "(-0.141159, 1.205253, -0.146294)",
        "(-0.141159, 1.205253, -0.146294)",
        "(-0.137405, 1.213600, -0.143270)",
        "(-0.134013, 1.222405, -0.140376)",
        "(-0.129250, 1.236155, -0.136542)",
        "(-0.126116, 1.245386, -0.134995)",
        "(-0.126116, 1.245386, -0.134995)",
        "(-0.122867, 1.254654, -0.134340)",
        "(-0.118492, 1.268601, -0.134082)",
        "(-0.118492, 1.268601, -0.134082)",
        "(-0.113445, 1.286732, -0.135064)",
        "(-0.113445, 1.286732, -0.135064)",
        "(-0.111060, 1.295527, -0.136283)",
        "(-0.108214, 1.308096, -0.138554)",
        "(-0.106573, 1.315758, -0.140459)",
        "(-0.105006, 1.322742, -0.142977)",
        "(-0.105006, 1.322742, -0.142977)",
        "(-0.103574, 1.328975, -0.145801)",
        "(-0.102756, 1.334455, -0.148932)",
        "(-0.101935, 1.340949, -0.154121)",
        "(-0.101628, 1.344055, -0.158132)",
        "(-0.101628, 1.344055, -0.158132)",
        "(-0.101522, 1.346202, -0.162975)",
        "(-0.101643, 1.347229, -0.168483)",
        "(-0.102451, 1.346944, -0.176903)",
        "(-0.103311, 1.345497, -0.182694)",
        "(-0.103311, 1.345497, -0.182694)",
        "(-0.104576, 1.342845, -0.189077)",
        "(-0.106178, 1.339182, -0.196006)",
        "(-0.108870, 1.332040, -0.206648)",
        "(-0.110985, 1.325801, -0.213684)",
        "(-0.110985, 1.325801, -0.213684)",
        "(-0.113550, 1.318655, -0.220443)",
        "(-0.116846, 1.309952, -0.226447)",
        "(-0.121977, 1.294886, -0.233697)",
        "(-0.125506, 1.283708, -0.237952)",
        "(-0.125506, 1.283708, -0.237952)",
        "(-0.129807, 1.271541, -0.242728)",
        "(-0.134072, 1.258974, -0.247164)",
        "(-0.139818, 1.239946, -0.250736)",
        "(-0.144233, 1.228004, -0.251923)",
        "(-0.144233, 1.228004, -0.251923)",
        "(-0.148471, 1.216920, -0.252263)",
        "(-0.152069, 1.206965, -0.251366)",
        "(-0.156393, 1.194390, -0.249274)",
        "(-0.158973, 1.187468, -0.247597)",
        "(-0.158973, 1.187468, -0.247597)",
        "(-0.161116, 1.181576, -0.244438)",
        "(-0.162586, 1.176593, -0.239844)",
        "(-0.164233, 1.170709, -0.233930)",
        "(-0.164695, 1.167639, -0.230208)",
        "(-0.164695, 1.167639, -0.230208)",
        "(-0.164739, 1.165321, -0.225642)",
        "(-0.164321, 1.163843, -0.220171)",
        "(-0.162783, 1.163184, -0.210687)",
        "(-0.161357, 1.163710, -0.204847)",
        "(-0.161357, 1.163710, -0.204847)",
        "(-0.159333, 1.164841, -0.198945)",
        "(-0.157134, 1.166628, -0.192619)",
        "(-0.153686, 1.170375, -0.183428)",
        "(-0.150990, 1.173360, -0.177537)",
        "(-0.150990, 1.173360, -0.177537)",
        "(-0.148300, 1.176827, -0.171538)",
        "(-0.145336, 1.180727, -0.165400)",
        "(-0.141117, 1.187605, -0.155698)",
        "(-0.138241, 1.192966, -0.149924)",
        "(-0.138241, 1.192966, -0.149924)",
        "(-0.135139, 1.198595, -0.145101)",
        "(-0.131834, 1.204617, -0.141199)",
        "(-0.127157, 1.214405, -0.136597)",
        "(-0.124054, 1.221112, -0.134521)",
        "(-0.124054, 1.221112, -0.134521)",
        "(-0.121308, 1.227625, -0.133633)",
        "(-0.118826, 1.233546, -0.133225)",
        "(-0.115992, 1.239869, -0.134033)",
        "(-0.114164, 1.241935, -0.135836)",
        "(-0.114164, 1.241935, -0.135836)",
        "(-0.112475, 1.241364, -0.138608)",
        "(-0.111625, 1.238304, -0.141676)",
        "(-0.112559, 1.229754, -0.144653)",
        "(-0.113973, 1.222197, -0.145117)",
        "(-0.113973, 1.222197, -0.145117)",
        "(-0.115270, 1.214283, -0.144440)",
        "(-0.116639, 1.206937, -0.142260)",
        "(-0.117942, 1.198786, -0.136366)",
        "(-0.118778, 1.194384, -0.128909)",
        "(-0.118778, 1.194384, -0.128909)",
        "(-0.117861, 1.196020, -0.123909)",
        "(-0.113745, 1.203013, -0.119352)",
        "(-0.113745, 1.203013, -0.119352)",
        "(-0.110291, 1.209984, -0.116721)",
        "(-0.106953, 1.218012, -0.114353)"
    ],
    "leftHandPositions": [
        "(-0.470326, 0.863075, 0.250547)",
        "(-0.470326, 0.863075, 0.250547)",
        "(-0.469617, 0.863137, 0.250749)",
        "(-0.468867, 0.863221, 0.250978)",
        "(-0.467742, 0.863318, 0.251330)",
        "(-0.467020, 0.863314, 0.251495)",
        "(-0.467020, 0.863314, 0.251495)",
        "(-0.466385, 0.863269, 0.251621)",
        "(-0.465762, 0.863218, 0.251797)",
        "(-0.465203, 0.863097, 0.251935)",
        "(-0.464244, 0.862920, 0.252196)",
        "(-0.464244, 0.862920, 0.252196)",
        "(-0.463829, 0.862396, 0.252132)",
        "(-0.462557, 0.861842, 0.251427)",
        "(-0.460718, 0.860925, 0.250416)",
        "(-0.455138, 0.860511, 0.249384)",
        "(-0.455138, 0.860511, 0.249384)",
        "(-0.449077, 0.860917, 0.249152)",
        "(-0.441130, 0.862106, 0.249323)",
        "(-0.426998, 0.865578, 0.251799)",
        "(-0.416448, 0.869112, 0.255357)",
        "(-0.416448, 0.869112, 0.255357)",
        "(-0.404467, 0.874702, 0.260049)",
        "(-0.391102, 0.882054, 0.264813)",
        "(-0.370138, 0.895865, 0.272614)",
        "(-0.355754, 0.907284, 0.278203)",
        "(-0.355754, 0.907284, 0.278203)",
        "(-0.341491, 0.920231, 0.283819)",
        "(-0.327159, 0.934475, 0.288786)",
        "(-0.305977, 0.958472, 0.294003)",
        "(-0.292610, 0.975552, 0.296375)",
        "(-0.286048, 0.984254, 0.297197)",
        "(-0.286048, 0.984254, 0.297197)",
        "(-0.268062, 1.009559, 0.298246)",
        "(-0.252400, 1.034932, 0.298096)",
        "(-0.243391, 1.051590, 0.297721)",
        "(-0.243391, 1.051590, 0.297721)",
        "(-0.235309, 1.067845, 0.296578)",
        "(-0.227251, 1.082712, 0.294720)",
        "(-0.220107, 1.095957, 0.292534)",
        "(-0.214041, 1.109259, 0.289653)",
        "(-0.214041, 1.109259, 0.289653)",
        "(-0.204099, 1.129574, 0.284191)",
        "(-0.198425, 1.142472, 0.279612)",
        "(-0.190686, 1.160487, 0.273514)",
        "(-0.186484, 1.172014, 0.268753)",
        "(-0.186484, 1.172014, 0.268753)",
        "(-0.182082, 1.182344, 0.263577)",
        "(-0.180173, 1.187143, 0.260870)",
        "(-0.174158, 1.204640, 0.250241)",
        "(-0.171563, 1.211859, 0.245197)",
        "(-0.171563, 1.211859, 0.245197)",
        "(-0.169018, 1.218017, 0.240085)",
        "(-0.166847, 1.223207, 0.234526)",
        "(-0.163724, 1.228832, 0.226333)",
        "(-0.161312, 1.231208, 0.221823)",
        "(-0.161312, 1.231208, 0.221823)",
        "(-0.159249, 1.232250, 0.218197)",
        "(-0.157189, 1.232359, 0.214752)",
        "(-0.155169, 1.230866, 0.210129)",
        "(-0.154251, 1.228797, 0.207128)",
        "(-0.154251, 1.228797, 0.207128)",
        "(-0.153471, 1.226039, 0.204374)",
        "(-0.153486, 1.223058, 0.202300)",
        "(-0.154587, 1.218554, 0.200202)",
        "(-0.155054, 1.215510, 0.198896)",
        "(-0.155054, 1.215510, 0.198896)",
        "(-0.155000, 1.212512, 0.197887)",
        "(-0.155187, 1.210114, 0.197548)",
        "(-0.155508, 1.207565, 0.197957)",
        "(-0.155071, 1.206393, 0.198005)",
        "(-0.155071, 1.206393, 0.198005)",
        "(-0.154784, 1.205695, 0.198012)",
        "(-0.154273, 1.205299, 0.198065)",
        "(-0.153977, 1.205621, 0.198122)",
        "(-0.153743, 1.206080, 0.197945)",
        "(-0.153743, 1.206080, 0.197945)",
        "(-0.153425, 1.206692, 0.197743)",
        "(-0.153022, 1.207311, 0.197662)",
        "(-0.152887, 1.208087, 0.197579)",
        "(-0.152648, 1.208601, 0.197442)",
        "(-0.152648, 1.208601, 0.197442)",
        "(-0.152051, 1.209443, 0.197255)",
        "(-0.151351, 1.210127, 0.197211)",
        "(-0.150295, 1.211067, 0.196880)",
        "(-0.149251, 1.211890, 0.196635)",
        "(-0.149251, 1.211890, 0.196635)",
        "(-0.148353, 1.212638, 0.196371)",
        "(-0.147076, 1.213763, 0.196046)",
        "(-0.145100, 1.215848, 0.195625)",
        "(-0.143681, 1.217773, 0.195060)",
        "(-0.143681, 1.217773, 0.195060)",
        "(-0.142079, 1.220288, 0.194550)",
        "(-0.140181, 1.223255, 0.194116)",
        "(-0.136188, 1.229036, 0.194043)",
        "(-0.133601, 1.233717, 0.194166)",
        "(-0.133601, 1.233717, 0.194166)",
        "(-0.130806, 1.238975, 0.194591)",
        "(-0.126455, 1.247793, 0.195875)",
        "(-0.121907, 1.256931, 0.197499)",
        "(-0.119117, 1.263445, 0.199237)",
        "(-0.119117, 1.263445, 0.199237)",
        "(-0.114909, 1.273213, 0.202714)",
        "(-0.114909, 1.273213, 0.202714)",
        "(-0.112364, 1.279525, 0.205013)",
        "(-0.110124, 1.285639, 0.207805)",
        "(-0.108281, 1.291433, 0.211037)",
        "(-0.107269, 1.294218, 0.212888)",
        "(-0.105386, 1.299428, 0.216419)",
        "(-0.103820, 1.304243, 0.220121)",
        "(-0.102140, 1.310326, 0.225889)",
        "(-0.102140, 1.310326, 0.225889)",
        "(-0.101220, 1.313945, 0.230124)",
        "(-0.100478, 1.317153, 0.234440)",
        "(-0.099567, 1.321299, 0.240732)",
        "(-0.099402, 1.323731, 0.245167)",
        "(-0.099402, 1.323731, 0.245167)",
        "(-0.099364, 1.325785, 0.249659)",
        "(-0.099378, 1.327514, 0.254356)",
        "(-0.099971, 1.329526, 0.261956)",
        "(-0.100798, 1.330416, 0.267324)",
        "(-0.100798, 1.330416, 0.267324)",
        "(-0.101703, 1.330918, 0.272930)",
        "(-0.102869, 1.331028, 0.278584)",
        "(-0.104765, 1.330604, 0.287583)",
        "(-0.106341, 1.329962, 0.293575)",
        "(-0.106341, 1.329962, 0.293575)",
        "(-0.108014, 1.328961, 0.299538)",
        "(-0.109803, 1.327651, 0.305370)",
        "(-0.112804, 1.325166, 0.313581)",
        "(-0.115126, 1.323128, 0.318725)",
        "(-0.115126, 1.323128, 0.318725)",
        "(-0.117547, 1.320694, 0.323600)",
        "(-0.119785, 1.317905, 0.328265)",
        "(-0.123715, 1.313148, 0.334017)",
        "(-0.126423, 1.309545, 0.337412)",
        "(-0.126423, 1.309545, 0.337412)",
        "(-0.128748, 1.305475, 0.339899)",
        "(-0.131584, 1.301021, 0.341511)",
        "(-0.136403, 1.293797, 0.344450)",
        "(-0.139099, 1.288444, 0.346228)",
        "(-0.139099, 1.288444, 0.346228)",
        "(-0.141690, 1.282707, 0.347072)",
        "(-0.144281, 1.276636, 0.346937)",
        "(-0.148452, 1.267119, 0.346170)",
        "(-0.150662, 1.260440, 0.345759)",
        "(-0.150662, 1.260440, 0.345759)",
        "(-0.152779, 1.253632, 0.345066)",
        "(-0.154774, 1.246734, 0.343872)",
        "(-0.158082, 1.236421, 0.339638)",
        "(-0.160277, 1.229532, 0.336594)",
        "(-0.160277, 1.229532, 0.336594)",
        "(-0.162990, 1.216058, 0.329296)",
        "(-0.162990, 1.216058, 0.329296)",
        "(-0.164822, 1.206383, 0.322929)",
        "(-0.166164, 1.200238, 0.317664)",
        "(-0.166164, 1.200238, 0.317664)",
        "(-0.167880, 1.194283, 0.312000)",
        "(-0.169515, 1.188383, 0.306394)",
        "(-0.172047, 1.180085, 0.298263)",
        "(-0.173749, 1.175100, 0.292575)",
        "(-0.173749, 1.175100, 0.292575)",
        "(-0.174926, 1.170175, 0.286345)",
        "(-0.176105, 1.165627, 0.279912)",
        "(-0.177956, 1.159646, 0.270468)",
        "(-0.178867, 1.156039, 0.264806)",
        "(-0.178867, 1.156039, 0.264806)",
        "(-0.178928, 1.152702, 0.258661)",
        "(-0.179279, 1.150100, 0.251952)",
        "(-0.179897, 1.147236, 0.241443)",
        "(-0.179935, 1.145659, 0.234879)",
        "(-0.179935, 1.145659, 0.234879)",
        "(-0.179427, 1.144440, 0.228723)",
        "(-0.178921, 1.143896, 0.222761)",
        "(-0.177602, 1.144249, 0.214024)",
        "(-0.176224, 1.145248, 0.208313)",
        "(-0.176224, 1.145248, 0.208313)",
        "(-0.174486, 1.146946, 0.202935)",
        "(-0.172353, 1.149404, 0.197809)",
        "(-0.168661, 1.154902, 0.190883)",
        "(-0.165673, 1.159246, 0.187181)",
        "(-0.165673, 1.159246, 0.187181)",
        "(-0.162419, 1.164337, 0.183726)",
        "(-0.158964, 1.170132, 0.180623)",
        "(-0.153406, 1.179972, 0.176584)",
        "(-0.149508, 1.187220, 0.174467)",
        "(-0.149508, 1.187220, 0.174467)",
        "(-0.145392, 1.194950, 0.172887)",
        "(-0.141321, 1.203173, 0.171895)",
        "(-0.135134, 1.216174, 0.171152)",
        "(-0.131164, 1.225088, 0.171031)",
        "(-0.131164, 1.225088, 0.171031)",
        "(-0.127269, 1.234102, 0.171188)",
        "(-0.123454, 1.243183, 0.171908)",
        "(-0.118117, 1.256675, 0.173983)",
        "(-0.114875, 1.265406, 0.175679)",
        "(-0.114875, 1.265406, 0.175679)",
        "(-0.111987, 1.273899, 0.177653)",
        "(-0.109289, 1.282062, 0.180124)",
        "(-0.105839, 1.293469, 0.184581)",
        "(-0.103858, 1.300373, 0.188073)",
        "(-0.103858, 1.300373, 0.188073)",
        "(-0.102243, 1.306890, 0.191911)",
        "(-0.100390, 1.315565, 0.198637)",
        "(-0.099471, 1.320487, 0.203401)",
        "(-0.098758, 1.324777, 0.208724)",
        "(-0.098758, 1.324777, 0.208724)",
        "(-0.098224, 1.328441, 0.214498)",
        "(-0.098173, 1.331463, 0.220588)",
        "(-0.098509, 1.334730, 0.230037)",
        "(-0.098951, 1.336121, 0.236535)",
        "(-0.098951, 1.336121, 0.236535)",
        "(-0.099764, 1.336854, 0.243229)",
        "(-0.100829, 1.336924, 0.250072)",
        "(-0.102883, 1.335766, 0.260357)",
        "(-0.102883, 1.335766, 0.260357)",
        "(-0.104715, 1.334153, 0.267266)",
        "(-0.106716, 1.331879, 0.274191)",
        "(-0.108852, 1.329043, 0.281296)",
        "(-0.112570, 1.323695, 0.291108)",
        "(-0.115326, 1.319462, 0.297166)",
        "(-0.115326, 1.319462, 0.297166)",
        "(-0.121633, 1.309062, 0.308287)",
        "(-0.121633, 1.309062, 0.308287)",
        "(-0.126735, 1.299787, 0.315045)",
        "(-0.130360, 1.292977, 0.318634)",
        "(-0.130360, 1.292977, 0.318634)",
        "(-0.133960, 1.285707, 0.321534)",
        "(-0.139171, 1.274090, 0.324594)",
        "(-0.142773, 1.266127, 0.325631)",
        "(-0.146276, 1.258045, 0.326139)",
        "(-0.146276, 1.258045, 0.326139)",
        "(-0.149462, 1.249893, 0.326164)",
        "(-0.152601, 1.241831, 0.325294)",
        "(-0.156866, 1.229944, 0.322783)",
        "(-0.159629, 1.222215, 0.320350)",
        "(-0.159629, 1.222215, 0.320350)",
        "(-0.162145, 1.214682, 0.317120)",
        "(-0.164385, 1.207390, 0.313091)",
        "(-0.167528, 1.196946, 0.306612)",
        "(-0.167528, 1.196946, 0.306612)",
        "(-0.169229, 1.190436, 0.301707)",
        "(-0.170706, 1.184382, 0.296009)",
        "(-0.171924, 1.178810, 0.289977)",
        "(-0.173430, 1.171552, 0.280698)",
        "(-0.173947, 1.167408, 0.274361)",
        "(-0.173947, 1.167408, 0.274361)",
        "(-0.174145, 1.163917, 0.267783)",
        "(-0.174314, 1.161142, 0.260735)",
        "(-0.174200, 1.158281, 0.250761)",
        "(-0.173452, 1.157142, 0.244344)",
        "(-0.173452, 1.157142, 0.244344)",
        "(-0.172513, 1.156698, 0.238393)",
        "(-0.171013, 1.157296, 0.229445)",
        "(-0.169686, 1.158372, 0.223746)",
        "(-0.168075, 1.160005, 0.218452)",
        "(-0.168075, 1.160005, 0.218452)",
        "(-0.166320, 1.162167, 0.213388)",
        "(-0.164414, 1.164821, 0.208682)",
        "(-0.161463, 1.169811, 0.201993)",
        "(-0.161463, 1.169811, 0.201993)",
        "(-0.159334, 1.173762, 0.198025)",
        "(-0.156960, 1.178212, 0.194471)",
        "(-0.154402, 1.183174, 0.191359)",
        "(-0.150268, 1.191576, 0.187166)",
        "(-0.147472, 1.197780, 0.184853)",
        "(-0.147472, 1.197780, 0.184853)",
        "(-0.144581, 1.204427, 0.182901)",
        "(-0.139601, 1.215043, 0.180504)",
        "(-0.136098, 1.222552, 0.179385)",
        "(-0.132736, 1.230385, 0.178791)",
        "(-0.132736, 1.230385, 0.178791)",
        "(-0.129412, 1.238416, 0.178373)",
        "(-0.126129, 1.246504, 0.178191)",
        "(-0.121137, 1.258517, 0.178991)",
        "(-0.117941, 1.266441, 0.180144)",
        "(-0.117941, 1.266441, 0.180144)",
        "(-0.115211, 1.274169, 0.181636)",
        "(-0.112709, 1.281559, 0.183436)",
        "(-0.109068, 1.291802, 0.187287)",
        "(-0.106919, 1.298026, 0.190733)",
        "(-0.106919, 1.298026, 0.190733)",
        "(-0.105010, 1.303713, 0.194523)",
        "(-0.103501, 1.308859, 0.198757)",
        "(-0.101475, 1.315384, 0.206388)",
        "(-0.100450, 1.318996, 0.212229)",
        "(-0.100450, 1.318996, 0.212229)",
        "(-0.099884, 1.321985, 0.218343)",
        "(-0.099713, 1.324336, 0.224635)",
        "(-0.099939, 1.326531, 0.234779)",
        "(-0.100343, 1.327241, 0.242113)",
        "(-0.100343, 1.327241, 0.242113)",
        "(-0.101022, 1.327135, 0.249579)",
        "(-0.102056, 1.326471, 0.256850)",
        "(-0.104448, 1.324036, 0.267853)",
        "(-0.106113, 1.321639, 0.275242)",
        "(-0.106113, 1.321639, 0.275242)",
        "(-0.108072, 1.318530, 0.282447)",
        "(-0.110308, 1.314918, 0.289237)",
        "(-0.114237, 1.308179, 0.298578)",
        "(-0.116904, 1.303005, 0.304584)",
        "(-0.116904, 1.303005, 0.304584)",
        "(-0.119529, 1.297411, 0.310224)",
        "(-0.122560, 1.291499, 0.315060)",
        "(-0.127512, 1.282062, 0.321073)",
        "(-0.130591, 1.275496, 0.324381)",
        "(-0.130591, 1.275496, 0.324381)",
        "(-0.135472, 1.265363, 0.328010)",
        "(-0.135472, 1.265363, 0.328010)",
        "(-0.141970, 1.251355, 0.331430)",
        "(-0.141970, 1.251355, 0.331430)",
        "(-0.145018, 1.244243, 0.332179)",
        "(-0.147978, 1.237245, 0.332046)",
        "(-0.150787, 1.230263, 0.331256)",
        "(-0.155172, 1.219592, 0.329064)",
        "(-0.157921, 1.212440, 0.326871)",
        "(-0.157921, 1.212440, 0.326871)",
        "(-0.160607, 1.205373, 0.324054)",
        "(-0.163131, 1.198277, 0.320630)",
        "(-0.166728, 1.187839, 0.313976)",
        "(-0.168875, 1.181162, 0.308789)",
        "(-0.168875, 1.181162, 0.308789)",
        "(-0.170771, 1.174668, 0.302894)",
        "(-0.172535, 1.168849, 0.296769)",
        "(-0.175209, 1.160776, 0.286661)",
        "(-0.176593, 1.155919, 0.279330)",
        "(-0.176593, 1.155919, 0.279330)",
        "(-0.177732, 1.151691, 0.271628)",
        "(-0.178565, 1.148107, 0.264072)",
        "(-0.179340, 1.144114, 0.252707)",
        "(-0.179568, 1.142343, 0.244864)",
        "(-0.179568, 1.142343, 0.244864)",
        "(-0.179483, 1.141291, 0.237311)",
        "(-0.178771, 1.140916, 0.230342)",
        "(-0.177127, 1.142069, 0.219959)",
        "(-0.175807, 1.144003, 0.213108)",
        "(-0.175807, 1.144003, 0.213108)",
        "(-0.174130, 1.146718, 0.206907)",
        "(-0.171909, 1.150079, 0.201272)",
        "(-0.169319, 1.154048, 0.196137)",
        "(-0.166753, 1.159043, 0.191396)",
        "(-0.166753, 1.159043, 0.191396)",
        "(-0.162621, 1.166958, 0.184787)",
        "(-0.159260, 1.173066, 0.181590)",
        "(-0.153822, 1.183419, 0.177834)",
        "(-0.150104, 1.191001, 0.175583)",
        "(-0.150104, 1.191001, 0.175583)",
        "(-0.146453, 1.199040, 0.173796)",
        "(-0.142827, 1.207450, 0.172677)",
        "(-0.137173, 1.220422, 0.171928)",
        "(-0.133535, 1.229163, 0.171960)",
        "(-0.133535, 1.229163, 0.171960)",
        "(-0.130133, 1.237896, 0.172515)",
        "(-0.125364, 1.250732, 0.174636)",
        "(-0.122390, 1.258999, 0.176609)",
        "(-0.122390, 1.258999, 0.176609)",
        "(-0.119680, 1.266964, 0.178861)",
        "(-0.117196, 1.274615, 0.181565)",
        "(-0.115131, 1.281895, 0.184690)",
        "(-0.112165, 1.291848, 0.190485)",
        "(-0.110671, 1.297849, 0.194815)",
        "(-0.110671, 1.297849, 0.194815)",
        "(-0.109402, 1.303257, 0.199423)",
        "(-0.107716, 1.310153, 0.207392)",
        "(-0.106939, 1.314189, 0.213111)",
        "(-0.106417, 1.317594, 0.218987)",
        "(-0.106417, 1.317594, 0.218987)",
        "(-0.106219, 1.320359, 0.224991)",
        "(-0.106176, 1.322690, 0.231227)",
        "(-0.106662, 1.325109, 0.240705)",
        "(-0.107332, 1.326019, 0.247277)",
        "(-0.107332, 1.326019, 0.247277)",
        "(-0.108304, 1.326440, 0.253757)",
        "(-0.109643, 1.326180, 0.259937)",
        "(-0.112009, 1.324830, 0.269459)",
        "(-0.113691, 1.323145, 0.275937)",
        "(-0.113691, 1.323145, 0.275937)",
        "(-0.115639, 1.320879, 0.282196)",
        "(-0.117944, 1.317999, 0.287925)",
        "(-0.121645, 1.312691, 0.296103)",
        "(-0.124291, 1.308440, 0.301389)",
        "(-0.124291, 1.308440, 0.301389)",
        "(-0.129970, 1.298283, 0.309334)",
        "(-0.129970, 1.298283, 0.309334)",
        "(-0.134805, 1.289548, 0.313851)",
        "(-0.134805, 1.289548, 0.313851)",
        "(-0.137922, 1.283139, 0.316533)",
        "(-0.140943, 1.276308, 0.317921)",
        "(-0.144204, 1.269237, 0.318682)",
        "(-0.149317, 1.258026, 0.318896)",
        "(-0.149317, 1.258026, 0.318896)",
        "(-0.152564, 1.250072, 0.318342)",
        "(-0.155578, 1.241785, 0.316965)",
        "(-0.159017, 1.233110, 0.314486)",
        "(-0.163752, 1.220623, 0.310428)",
        "(-0.166451, 1.212150, 0.306847)",
        "(-0.166451, 1.212150, 0.306847)",
        "(-0.169048, 1.203681, 0.302373)",
        "(-0.171651, 1.195477, 0.297263)",
        "(-0.174931, 1.184025, 0.289585)",
        "(-0.176528, 1.177007, 0.283797)",
        "(-0.176528, 1.177007, 0.283797)",
        "(-0.177819, 1.170714, 0.277124)",
        "(-0.178930, 1.165298, 0.270341)",
        "(-0.179857, 1.158831, 0.260714)",
        "(-0.179886, 1.155607, 0.254126)",
        "(-0.179886, 1.155607, 0.254126)",
        "(-0.179461, 1.153316, 0.247325)",
        "(-0.178813, 1.151924, 0.240343)",
        "(-0.177144, 1.151306, 0.230065)",
        "(-0.175558, 1.151896, 0.223667)",
        "(-0.175558, 1.151896, 0.223667)",
        "(-0.173539, 1.153401, 0.217522)",
        "(-0.171227, 1.155841, 0.211488)",
        "(-0.167430, 1.161282, 0.202755)",
        "(-0.164508, 1.165866, 0.197436)",
        "(-0.164508, 1.165866, 0.197436)",
        "(-0.161413, 1.171147, 0.192539)",
        "(-0.158080, 1.177018, 0.187864)",
        "(-0.152967, 1.186925, 0.181769)",
        "(-0.149560, 1.194111, 0.178106)",
        "(-0.149560, 1.194111, 0.178106)",
        "(-0.145979, 1.201605, 0.174988)",
        "(-0.142277, 1.209506, 0.172577)",
        "(-0.136865, 1.221663, 0.169535)",
        "(-0.133189, 1.229879, 0.168175)",
        "(-0.133189, 1.229879, 0.168175)",
        "(-0.129603, 1.238127, 0.167315)",
        "(-0.125708, 1.246381, 0.167493)",
        "(-0.120145, 1.258805, 0.168912)",
        "(-0.116680, 1.267013, 0.170205)",
        "(-0.116680, 1.267013, 0.170205)",
        "(-0.113520, 1.275138, 0.172029)",
        "(-0.110574, 1.283124, 0.174851)",
        "(-0.106548, 1.294597, 0.180079)",
        "(-0.104423, 1.301772, 0.184209)",
        "(-0.104423, 1.301772, 0.184209)",
        "(-0.102627, 1.308425, 0.188783)",
        "(-0.101164, 1.314397, 0.193996)",
        "(-0.099594, 1.321987, 0.202936)",
        "(-0.099594, 1.321987, 0.202936)",
        "(-0.099284, 1.326025, 0.209088)",
        "(-0.099208, 1.329211, 0.215727)",
        "(-0.099252, 1.331757, 0.222609)",
        "(-0.100028, 1.333958, 0.233355)",
        "(-0.100028, 1.333958, 0.233355)",
        "(-0.101078, 1.334395, 0.240722)",
        "(-0.102291, 1.334278, 0.248133)",
        "(-0.103895, 1.333420, 0.255639)",
        "(-0.107028, 1.330669, 0.266786)",
        "(-0.109278, 1.327969, 0.274238)",
        "(-0.109278, 1.327969, 0.274238)",
        "(-0.111895, 1.324481, 0.281613)",
        "(-0.114949, 1.320249, 0.288345)",
        "(-0.119844, 1.312530, 0.297670)",
        "(-0.123318, 1.306588, 0.303733)",
        "(-0.123318, 1.306588, 0.303733)",
        "(-0.127089, 1.300069, 0.309074)",
        "(-0.130845, 1.293086, 0.313613)",
        "(-0.136504, 1.281966, 0.319457)",
        "(-0.140395, 1.274172, 0.322634)",
        "(-0.140395, 1.274172, 0.322634)",
        "(-0.144227, 1.266103, 0.324821)",
        "(-0.149962, 1.253386, 0.325932)",
        "(-0.153672, 1.245143, 0.325422)",
        "(-0.153672, 1.245143, 0.325422)",
        "(-0.157168, 1.236634, 0.324677)",
        "(-0.160285, 1.227890, 0.323480)",
        "(-0.163269, 1.218918, 0.320992)",
        "(-0.167632, 1.205168, 0.315136)",
        "(-0.167632, 1.205168, 0.315136)",
        "(-0.169986, 1.195952, 0.311106)",
        "(-0.172141, 1.187047, 0.306602)",
        "(-0.173925, 1.178655, 0.301668)",
        "(-0.176589, 1.167958, 0.293780)",
        "(-0.176589, 1.167958, 0.293780)",
        "(-0.177945, 1.162099, 0.287727)",
        "(-0.178752, 1.157182, 0.280928)",
        "(-0.179081, 1.153236, 0.274512)",
        "(-0.178712, 1.149121, 0.265466)",
        "(-0.178014, 1.147389, 0.258562)",
        "(-0.178014, 1.147389, 0.258562)",
        "(-0.176922, 1.146347, 0.251387)",
        "(-0.175260, 1.146039, 0.245135)",
        "(-0.172268, 1.146447, 0.235777)",
        "(-0.172268, 1.146447, 0.235777)",
        "(-0.170294, 1.147671, 0.229123)",
        "(-0.168100, 1.149536, 0.222616)",
        "(-0.165501, 1.151965, 0.216255)",
        "(-0.161217, 1.156827, 0.207474)",
        "(-0.158269, 1.160941, 0.202081)",
        "(-0.158269, 1.160941, 0.202081)",
        "(-0.155237, 1.165753, 0.196740)",
        "(-0.152170, 1.171222, 0.191678)",
        "(-0.147308, 1.180681, 0.185107)",
        "(-0.144069, 1.187794, 0.181355)",
        "(-0.142443, 1.191601, 0.179609)",
        "(-0.142443, 1.191601, 0.179609)",
        "(-0.137370, 1.203629, 0.174949)",
        "(-0.131995, 1.216641, 0.172134)",
        "(-0.131995, 1.216641, 0.172134)",
        "(-0.128671, 1.225706, 0.170684)",
        "(-0.125646, 1.235041, 0.169617)",
        "(-0.122691, 1.244486, 0.169195)",
        "(-0.118178, 1.258703, 0.169730)",
        "(-0.115691, 1.268054, 0.170674)",
        "(-0.115691, 1.268054, 0.170674)",
        "(-0.113662, 1.277173, 0.172011)",
        "(-0.111807, 1.285919, 0.173904)",
        "(-0.108951, 1.298368, 0.178307)",
        "(-0.108951, 1.298368, 0.178307)",
        "(-0.107486, 1.306222, 0.181971)",
        "(-0.106107, 1.320111, 0.190701)",
        "(-0.106107, 1.320111, 0.190701)",
        "(-0.105268, 1.328763, 0.198663)",
        "(-0.105268, 1.328763, 0.198663)",
        "(-0.105072, 1.333634, 0.204660)",
        "(-0.105278, 1.337907, 0.210837)",
        "(-0.105765, 1.341390, 0.217135)",
        "(-0.106849, 1.345261, 0.227234)",
        "(-0.107673, 1.346984, 0.234250)",
        "(-0.107673, 1.346984, 0.234250)",
        "(-0.108700, 1.347975, 0.241323)",
        "(-0.110234, 1.348175, 0.248324)",
        "(-0.112897, 1.346892, 0.258949)",
        "(-0.114673, 1.345051, 0.266194)",
        "(-0.114673, 1.345051, 0.266194)",
        "(-0.116713, 1.342404, 0.273126)",
        "(-0.119113, 1.338957, 0.279461)",
        "(-0.123115, 1.332123, 0.288635)",
        "(-0.123115, 1.332123, 0.288635)",
        "(-0.125642, 1.326592, 0.294760)",
        "(-0.128445, 1.320468, 0.300151)",
        "(-0.131367, 1.313880, 0.304653)",
        "(-0.135841, 1.303050, 0.310710)",
        "(-0.135841, 1.303050, 0.310710)",
        "(-0.138532, 1.295491, 0.314002)",
        "(-0.141329, 1.287588, 0.316505)",
        "(-0.144135, 1.279380, 0.318761)",
        "(-0.148269, 1.266498, 0.320750)",
        "(-0.148269, 1.266498, 0.320750)",
        "(-0.150656, 1.257752, 0.321000)",
        "(-0.153172, 1.249079, 0.320699)",
        "(-0.155557, 1.240436, 0.319971)",
        "(-0.158702, 1.227615, 0.317022)",
        "(-0.158702, 1.227615, 0.317022)",
        "(-0.160658, 1.219247, 0.314014)",
        "(-0.162627, 1.211175, 0.310565)",
        "(-0.164421, 1.203442, 0.306989)",
        "(-0.166744, 1.192668, 0.299490)",
        "(-0.168188, 1.186134, 0.293470)",
        "(-0.168188, 1.186134, 0.293470)",
        "(-0.169381, 1.180151, 0.287680)",
        "(-0.170145, 1.174624, 0.281984)",
        "(-0.171065, 1.167825, 0.272088)",
        "(-0.171502, 1.164236, 0.264847)",
        "(-0.171502, 1.164236, 0.264847)",
        "(-0.171526, 1.161375, 0.258284)",
        "(-0.171030, 1.159284, 0.252178)",
        "(-0.169708, 1.157839, 0.242287)",
        "(-0.169708, 1.157839, 0.242287)",
        "(-0.168696, 1.158026, 0.235546)",
        "(-0.167186, 1.159039, 0.229307)",
        "(-0.165273, 1.160917, 0.223171)",
        "(-0.161922, 1.165547, 0.214019)",
        "(-0.161922, 1.165547, 0.214019)",
        "(-0.159307, 1.169660, 0.208135)",
        "(-0.156462, 1.174544, 0.202634)",
        "(-0.153438, 1.180148, 0.197189)",
        "(-0.148360, 1.189799, 0.189864)",
        "(-0.144810, 1.197201, 0.185702)",
        "(-0.144810, 1.197201, 0.185702)",
        "(-0.141173, 1.205081, 0.181849)",
        "(-0.137607, 1.213653, 0.178660)",
        "(-0.132256, 1.227331, 0.175024)",
        "(-0.128866, 1.236842, 0.173300)",
        "(-0.128866, 1.236842, 0.173300)",
        "(-0.125546, 1.246444, 0.172178)",
        "(-0.122380, 1.256128, 0.171830)",
        "(-0.118276, 1.270404, 0.171991)",
        "(-0.115847, 1.279599, 0.172861)",
        "(-0.114711, 1.284065, 0.173490)",
        "(-0.114711, 1.284065, 0.173490)",
        "(-0.111852, 1.296751, 0.176356)",
        "(-0.109677, 1.308159, 0.180284)",
        "(-0.109677, 1.308159, 0.180284)",
        "(-0.108507, 1.315131, 0.183363)",
        "(-0.107553, 1.321195, 0.187359)",
        "(-0.106810, 1.326763, 0.191732)",
        "(-0.106257, 1.333651, 0.199080)",
        "(-0.106130, 1.337499, 0.204431)",
        "(-0.106130, 1.337499, 0.204431)",
        "(-0.106087, 1.340745, 0.210240)",
        "(-0.106278, 1.343405, 0.216334)",
        "(-0.106913, 1.346332, 0.225604)",
        "(-0.107553, 1.347589, 0.232167)",
        "(-0.107553, 1.347589, 0.232167)",
        "(-0.108486, 1.348212, 0.239108)",
        "(-0.109533, 1.348149, 0.245991)",
        "(-0.111568, 1.346784, 0.256023)",
        "(-0.113107, 1.345068, 0.262824)",
        "(-0.113107, 1.345068, 0.262824)",
        "(-0.114679, 1.342651, 0.269766)",
        "(-0.116364, 1.339508, 0.276551)",
        "(-0.119532, 1.333456, 0.285550)",
        "(-0.121958, 1.328545, 0.291027)",
        "(-0.121958, 1.328545, 0.291027)",
        "(-0.124358, 1.323432, 0.295923)",
        "(-0.128082, 1.314580, 0.303077)",
        "(-0.130746, 1.308161, 0.307062)",
        "(-0.133536, 1.301173, 0.310268)",
        "(-0.133536, 1.301173, 0.310268)",
        "(-0.136281, 1.293759, 0.312772)",
        "(-0.138972, 1.285979, 0.314820)",
        "(-0.143022, 1.273586, 0.316830)",
        "(-0.145670, 1.264937, 0.317240)",
        "(-0.145670, 1.264937, 0.317240)",
        "(-0.148136, 1.256187, 0.316913)",
        "(-0.150506, 1.247329, 0.315728)",
        "(-0.153958, 1.234115, 0.313347)",
        "(-0.155811, 1.225413, 0.310791)",
        "(-0.155811, 1.225413, 0.310791)",
        "(-0.157597, 1.216960, 0.307089)",
        "(-0.159470, 1.208852, 0.303125)",
        "(-0.161613, 1.197633, 0.297299)",
        "(-0.162493, 1.190891, 0.292559)",
        "(-0.162493, 1.190891, 0.292559)",
        "(-0.163490, 1.184909, 0.287058)",
        "(-0.164471, 1.179657, 0.281212)",
        "(-0.165172, 1.172996, 0.272642)",
        "(-0.165095, 1.169352, 0.266821)",
        "(-0.165095, 1.169352, 0.266821)",
        "(-0.164941, 1.166525, 0.260924)",
        "(-0.164546, 1.164445, 0.254954)",
        "(-0.163301, 1.162670, 0.245957)",
        "(-0.162241, 1.162380, 0.240123)",
        "(-0.162241, 1.162380, 0.240123)",
        "(-0.161060, 1.162866, 0.234437)",
        "(-0.159517, 1.164033, 0.228763)",
        "(-0.156987, 1.167211, 0.219994)",
        "(-0.155178, 1.170210, 0.214568)",
        "(-0.155178, 1.170210, 0.214568)",
        "(-0.153139, 1.173832, 0.209328)",
        "(-0.151083, 1.178188, 0.204154)",
        "(-0.147645, 1.185940, 0.197086)",
        "(-0.145120, 1.191829, 0.192700)",
        "(-0.145120, 1.191829, 0.192700)",
        "(-0.142452, 1.198331, 0.188845)",
        "(-0.139633, 1.205373, 0.185700)",
        "(-0.135320, 1.216910, 0.181636)",
        "(-0.135320, 1.216910, 0.181636)",
        "(-0.132640, 1.225187, 0.179396)",
        "(-0.130060, 1.233818, 0.177799)",
        "(-0.127165, 1.242609, 0.177487)",
        "(-0.123267, 1.256139, 0.178059)",
        "(-0.123267, 1.256139, 0.178059)",
        "(-0.121097, 1.265198, 0.178962)",
        "(-0.119233, 1.274133, 0.180477)",
        "(-0.117407, 1.282856, 0.182727)",
        "(-0.115032, 1.295254, 0.187709)",
        "(-0.115032, 1.295254, 0.187709)",
        "(-0.113829, 1.302939, 0.191578)",
        "(-0.113078, 1.310027, 0.195822)",
        "(-0.112668, 1.316437, 0.200700)",
        "(-0.112256, 1.324665, 0.209125)",
        "(-0.112256, 1.324665, 0.209125)",
        "(-0.112258, 1.329266, 0.215209)",
        "(-0.112542, 1.333192, 0.221567)",
        "(-0.112976, 1.336432, 0.228274)",
        "(-0.113992, 1.339907, 0.238670)",
        "(-0.113992, 1.339907, 0.238670)",
        "(-0.114898, 1.341336, 0.245862)",
        "(-0.116102, 1.342015, 0.253201)",
        "(-0.117463, 1.341898, 0.260571)",
        "(-0.119643, 1.340332, 0.271393)",
        "(-0.119643, 1.340332, 0.271393)",
        "(-0.121375, 1.338373, 0.278589)",
        "(-0.123241, 1.335817, 0.285752)",
        "(-0.125933, 1.330853, 0.295456)",
        "(-0.127852, 1.326674, 0.301524)",
        "(-0.127852, 1.326674, 0.301524)",
        "(-0.129849, 1.321929, 0.307147)",
        "(-0.131827, 1.316680, 0.312262)",
        "(-0.133813, 1.310934, 0.317055)",
        "(-0.136945, 1.301477, 0.323009)",
        "(-0.136945, 1.301477, 0.323009)",
        "(-0.139078, 1.294721, 0.325812)",
        "(-0.141178, 1.287632, 0.328219)",
        "(-0.143364, 1.280230, 0.330354)",
        "(-0.146588, 1.268701, 0.331963)",
        "(-0.146588, 1.268701, 0.331963)",
        "(-0.148821, 1.260826, 0.332110)",
        "(-0.151022, 1.252868, 0.331638)",
        "(-0.154102, 1.240984, 0.329599)",
        "(-0.154102, 1.240984, 0.329599)",
        "(-0.156115, 1.233174, 0.327428)",
        "(-0.157976, 1.225388, 0.325282)",
        "(-0.159920, 1.217832, 0.322420)",
        "(-0.161735, 1.210638, 0.318371)",
        "(-0.164024, 1.200378, 0.311704)",
        "(-0.164024, 1.200378, 0.311704)",
        "(-0.165483, 1.193977, 0.307353)",
        "(-0.166481, 1.188024, 0.302570)",
        "(-0.167161, 1.182659, 0.296868)",
        "(-0.167936, 1.175697, 0.287703)",
        "(-0.167936, 1.175697, 0.287703)",
        "(-0.168061, 1.171669, 0.281952)",
        "(-0.167778, 1.168234, 0.275866)",
        "(-0.167259, 1.165480, 0.269310)",
        "(-0.166069, 1.162673, 0.259136)",
        "(-0.164853, 1.161645, 0.252668)",
        "(-0.164853, 1.161645, 0.252668)",
        "(-0.163105, 1.161390, 0.246552)",
        "(-0.161204, 1.162113, 0.239985)",
        "(-0.158080, 1.164886, 0.229884)",
        "(-0.158080, 1.164886, 0.229884)",
        "(-0.155534, 1.167900, 0.223777)",
        "(-0.152836, 1.171577, 0.217747)",
        "(-0.150033, 1.176172, 0.211793)",
        "(-0.145633, 1.184321, 0.203273)",
        "(-0.145633, 1.184321, 0.203273)",
        "(-0.142652, 1.190567, 0.197939)",
        "(-0.139721, 1.197379, 0.192946)",
        "(-0.136823, 1.204644, 0.188387)",
        "(-0.132647, 1.216162, 0.182644)",
        "(-0.132647, 1.216162, 0.182644)",
        "(-0.130052, 1.224243, 0.179492)",
        "(-0.127572, 1.232482, 0.176815)",
        "(-0.125260, 1.240864, 0.174479)",
        "(-0.122043, 1.253508, 0.172233)",
        "(-0.122043, 1.253508, 0.172233)",
        "(-0.118992, 1.266082, 0.171417)",
        "(-0.118992, 1.266082, 0.171417)",
        "(-0.116307, 1.278422, 0.171558)",
        "(-0.114141, 1.290291, 0.173167)",
        "(-0.112916, 1.297921, 0.175020)",
        "(-0.112916, 1.297921, 0.175020)",
        "(-0.111722, 1.305213, 0.177395)",
        "(-0.110941, 1.312132, 0.180251)",
        "(-0.110177, 1.321558, 0.186015)",
        "(-0.110129, 1.327105, 0.190412)",
        "(-0.110129, 1.327105, 0.190412)",
        "(-0.110288, 1.332048, 0.195321)",
        "(-0.110617, 1.336369, 0.200852)",
        "(-0.111476, 1.341644, 0.210314)",
        "(-0.112250, 1.344697, 0.217107)",
        "(-0.112250, 1.344697, 0.217107)",
        "(-0.113357, 1.347150, 0.224402)",
        "(-0.114708, 1.349105, 0.231588)",
        "(-0.117033, 1.350986, 0.242909)",
        "(-0.118812, 1.351589, 0.250962)",
        "(-0.118812, 1.351589, 0.250962)",
        "(-0.120784, 1.351531, 0.258973)",
        "(-0.123020, 1.350795, 0.266855)",
        "(-0.126520, 1.348374, 0.278684)",
        "(-0.128967, 1.345812, 0.286612)",
        "(-0.128967, 1.345812, 0.286612)",
        "(-0.131458, 1.342667, 0.294291)",
        "(-0.134226, 1.338871, 0.301190)",
        "(-0.138391, 1.332101, 0.310209)",
        "(-0.141179, 1.326871, 0.315892)",
        "(-0.141179, 1.326871, 0.315892)",
        "(-0.144174, 1.320951, 0.321192)",
        "(-0.147276, 1.314307, 0.325710)",
        "(-0.151913, 1.303218, 0.330952)",
        "(-0.151913, 1.303218, 0.330952)",
        "(-0.154977, 1.295214, 0.333742)",
        "(-0.158053, 1.286680, 0.336204)",
        "(-0.161175, 1.277675, 0.338036)",
        "(-0.165389, 1.263365, 0.339067)",
        "(-0.168323, 1.253471, 0.338783)",
        "(-0.168323, 1.253471, 0.338783)",
        "(-0.171238, 1.243321, 0.337796)",
        "(-0.173933, 1.233086, 0.336441)",
        "(-0.177549, 1.218088, 0.333097)",
        "(-0.177549, 1.218088, 0.333097)",
        "(-0.179965, 1.208725, 0.329625)",
        "(-0.182225, 1.200068, 0.325521)",
        "(-0.183953, 1.192195, 0.321067)",
        "(-0.185329, 1.182070, 0.313529)",
        "(-0.185893, 1.176529, 0.308016)",
        "(-0.185893, 1.176529, 0.308016)",
        "(-0.186068, 1.171887, 0.301935)",
        "(-0.185837, 1.168131, 0.295905)",
        "(-0.184552, 1.164090, 0.287280)",
        "(-0.184552, 1.164090, 0.287280)",
        "(-0.183422, 1.162483, 0.280658)",
        "(-0.182077, 1.161684, 0.273468)",
        "(-0.180410, 1.161674, 0.266776)",
        "(-0.177124, 1.163144, 0.256730)",
        "(-0.177124, 1.163144, 0.256730)",
        "(-0.174634, 1.165307, 0.249295)",
        "(-0.172077, 1.168100, 0.241914)",
        "(-0.169252, 1.171697, 0.235050)",
        "(-0.164675, 1.178386, 0.224790)",
        "(-0.161468, 1.183786, 0.218020)",
        "(-0.161468, 1.183786, 0.218020)",
        "(-0.158120, 1.189966, 0.211473)",
        "(-0.154658, 1.196847, 0.205426)",
        "(-0.149164, 1.208329, 0.197691)",
        "(-0.145401, 1.216838, 0.193117)",
        "(-0.145401, 1.216838, 0.193117)",
        "(-0.141876, 1.225883, 0.188886)",
        "(-0.138465, 1.235413, 0.185670)",
        "(-0.133343, 1.250121, 0.182216)",
        "(-0.130288, 1.259989, 0.180577)",
        "(-0.130288, 1.259989, 0.180577)",
        "(-0.127604, 1.269725, 0.179681)",
        "(-0.125249, 1.279223, 0.179579)",
        "(-0.122162, 1.292796, 0.180627)",
        "(-0.122162, 1.292796, 0.180627)",
        "(-0.120264, 1.301292, 0.181976)",
        "(-0.118865, 1.309339, 0.184284)",
        "(-0.117681, 1.316857, 0.187581)",
        "(-0.116447, 1.327038, 0.193794)",
        "(-0.116447, 1.327038, 0.193794)",
        "(-0.115807, 1.333053, 0.198719)",
        "(-0.115614, 1.338400, 0.204605)",
        "(-0.115762, 1.345591, 0.214615)",
        "(-0.116031, 1.349308, 0.221633)",
        "(-0.116031, 1.349308, 0.221633)",
        "(-0.116618, 1.352385, 0.228874)",
        "(-0.117580, 1.354867, 0.236383)",
        "(-0.118729, 1.356719, 0.244284)",
        "(-0.121045, 1.358149, 0.256559)",
        "(-0.121045, 1.358149, 0.256559)",
        "(-0.122610, 1.358249, 0.264929)",
        "(-0.124428, 1.357618, 0.273169)",
        "(-0.126587, 1.356225, 0.281359)",
        "(-0.129946, 1.352573, 0.293174)",
        "(-0.129946, 1.352573, 0.293174)",
        "(-0.132296, 1.349238, 0.300497)",
        "(-0.134859, 1.345132, 0.307342)",
        "(-0.137461, 1.340242, 0.313843)",
        "(-0.141222, 1.331577, 0.322573)",
        "(-0.141222, 1.331577, 0.322573)",
        "(-0.143811, 1.325117, 0.327367)",
        "(-0.146365, 1.318098, 0.331663)",
        "(-0.148765, 1.310534, 0.335546)",
        "(-0.152110, 1.298321, 0.340318)",
        "(-0.152110, 1.298321, 0.340318)",
        "(-0.156831, 1.281090, 0.343379)",
        "(-0.156831, 1.281090, 0.343379)",
        "(-0.158674, 1.272191, 0.343985)",
        "(-0.161419, 1.258887, 0.343781)",
        "(-0.161419, 1.258887, 0.343781)",
        "(-0.163186, 1.250170, 0.342867)",
        "(-0.164901, 1.241771, 0.340835)",
        "(-0.166448, 1.233701, 0.337900)",
        "(-0.168506, 1.222343, 0.332470)",
        "(-0.168506, 1.222343, 0.332470)",
        "(-0.169644, 1.215281, 0.327912)",
        "(-0.170564, 1.208637, 0.322717)",
        "(-0.171274, 1.202470, 0.316872)",
        "(-0.171971, 1.194179, 0.306967)",
        "(-0.171971, 1.194179, 0.306967)",
        "(-0.172100, 1.189293, 0.300057)",
        "(-0.171841, 1.185092, 0.293011)",
        "(-0.171205, 1.181697, 0.285561)",
        "(-0.169816, 1.178185, 0.273764)",
        "(-0.169816, 1.178185, 0.273764)",
        "(-0.168404, 1.176820, 0.265740)",
        "(-0.166653, 1.176158, 0.257566)",
        "(-0.164653, 1.176448, 0.249764)",
        "(-0.161166, 1.178421, 0.238598)",
        "(-0.158680, 1.180827, 0.231285)",
        "(-0.158680, 1.180827, 0.231285)",
        "(-0.155971, 1.184100, 0.223938)",
        "(-0.151799, 1.190429, 0.213669)",
        "(-0.149023, 1.195773, 0.207222)",
        "(-0.146122, 1.201972, 0.201220)",
        "(-0.146122, 1.201972, 0.201220)",
        "(-0.143164, 1.208983, 0.195859)",
        "(-0.140119, 1.216899, 0.191162)",
        "(-0.135628, 1.230046, 0.185694)",
        "(-0.135628, 1.230046, 0.185694)",
        "(-0.132772, 1.239386, 0.182981)",
        "(-0.130099, 1.249033, 0.180787)",
        "(-0.127763, 1.258829, 0.179294)",
        "(-0.124445, 1.273455, 0.178844)",
        "(-0.122463, 1.282977, 0.179312)",
        "(-0.122463, 1.282977, 0.179312)",
        "(-0.120786, 1.292171, 0.180265)",
        "(-0.119464, 1.300974, 0.181824)",
        "(-0.117686, 1.313257, 0.185513)",
        "(-0.117686, 1.313257, 0.185513)",
        "(-0.116658, 1.320719, 0.188881)",
        "(-0.115963, 1.327566, 0.192593)",
        "(-0.115546, 1.333720, 0.196646)",
        "(-0.115407, 1.341527, 0.204077)",
        "(-0.115407, 1.341527, 0.204077)",
        "(-0.115109, 1.345708, 0.209498)",
        "(-0.114788, 1.349323, 0.215451)",
        "(-0.114663, 1.352339, 0.221585)",
        "(-0.114938, 1.355728, 0.231430)",
        "(-0.114938, 1.355728, 0.231430)",
        "(-0.115115, 1.357153, 0.238431)",
        "(-0.115443, 1.357871, 0.245717)",
        "(-0.116063, 1.357898, 0.252956)",
        "(-0.117481, 1.356619, 0.263852)",
        "(-0.117481, 1.356619, 0.263852)",
        "(-0.118410, 1.354954, 0.271256)",
        "(-0.119395, 1.352651, 0.278616)",
        "(-0.120732, 1.349731, 0.285535)",
        "(-0.122929, 1.344276, 0.295295)",
        "(-0.122929, 1.344276, 0.295295)",
        "(-0.124490, 1.340119, 0.301615)",
        "(-0.126356, 1.335400, 0.307597)",
        "(-0.128345, 1.330181, 0.312990)",
        "(-0.131416, 1.321413, 0.319654)",
        "(-0.131416, 1.321413, 0.319654)",
        "(-0.133542, 1.315069, 0.323482)",
        "(-0.135773, 1.308314, 0.326972)",
        "(-0.138031, 1.301110, 0.330044)",
        "(-0.141436, 1.289867, 0.332509)",
        "(-0.141436, 1.289867, 0.332509)",
        "(-0.143797, 1.282234, 0.333480)",
        "(-0.146188, 1.274431, 0.334363)",
        "(-0.148434, 1.266522, 0.334297)",
        "(-0.151720, 1.254694, 0.332103)",
        "(-0.151720, 1.254694, 0.332103)",
        "(-0.153922, 1.246804, 0.330392)",
        "(-0.155857, 1.238881, 0.328673)",
        "(-0.157584, 1.231117, 0.325948)",
        "(-0.159945, 1.219936, 0.319141)",
        "(-0.159945, 1.219936, 0.319141)",
        "(-0.161447, 1.212686, 0.314093)",
        "(-0.162977, 1.205775, 0.309301)",
        "(-0.163985, 1.199382, 0.303603)",
        "(-0.165194, 1.191344, 0.292015)",
        "(-0.165194, 1.191344, 0.292015)",
        "(-0.165597, 1.186982, 0.284126)",
        "(-0.165402, 1.183471, 0.276871)",
        "(-0.164804, 1.181098, 0.269102)",
        "(-0.163306, 1.179577, 0.256536)",
        "(-0.163306, 1.179577, 0.256536)",
        "(-0.161918, 1.179965, 0.248341)",
        "(-0.160120, 1.181120, 0.240802)",
        "(-0.158062, 1.183433, 0.233483)",
        "(-0.154656, 1.188404, 0.222950)",
        "(-0.152234, 1.192617, 0.216375)",
        "(-0.152234, 1.192617, 0.216375)",
        "(-0.149683, 1.197563, 0.210060)",
        "(-0.147154, 1.202950, 0.204270)",
        "(-0.143515, 1.211857, 0.196419)",
        "(-0.143515, 1.211857, 0.196419)",
        "(-0.141071, 1.218125, 0.191811)",
        "(-0.138520, 1.224630, 0.187797)",
        "(-0.136239, 1.231478, 0.184116)",
        "(-0.132752, 1.242276, 0.179729)",
        "(-0.132752, 1.242276, 0.179729)",
        "(-0.130075, 1.249693, 0.177647)",
        "(-0.127532, 1.257335, 0.176241)",
        "(-0.125263, 1.265126, 0.175279)",
        "(-0.121988, 1.276953, 0.175157)",
        "(-0.121988, 1.276953, 0.175157)",
        "(-0.119611, 1.284847, 0.176231)",
        "(-0.117391, 1.292718, 0.178402)",
        "(-0.115551, 1.300448, 0.180982)",
        "(-0.113485, 1.311627, 0.186105)",
        "(-0.113485, 1.311627, 0.186105)",
        "(-0.112183, 1.318191, 0.190221)",
        "(-0.111111, 1.324262, 0.195145)",
        "(-0.110253, 1.329871, 0.200730)",
        "(-0.109554, 1.337294, 0.209682)",
        "(-0.109554, 1.337294, 0.209682)",
        "(-0.109507, 1.341624, 0.216032)",
        "(-0.109534, 1.345363, 0.222809)",
        "(-0.109691, 1.348529, 0.229875)",
        "(-0.110834, 1.352044, 0.240752)",
        "(-0.110834, 1.352044, 0.240752)",
        "(-0.111922, 1.353535, 0.248305)",
        "(-0.113043, 1.354266, 0.256074)",
        "(-0.115446, 1.353814, 0.267754)",
        "(-0.117398, 1.352745, 0.275379)",
        "(-0.117398, 1.352745, 0.275379)",
        "(-0.119553, 1.350881, 0.282874)",
        "(-0.121785, 1.348342, 0.290219)",
        "(-0.125623, 1.343049, 0.300266)",
        "(-0.128557, 1.338644, 0.306437)",
        "(-0.128557, 1.338644, 0.306437)",
        "(-0.131421, 1.333528, 0.312208)",
        "(-0.134298, 1.327775, 0.317244)",
        "(-0.137411, 1.321414, 0.321784)",
        "(-0.142285, 1.310594, 0.327397)",
        "(-0.142285, 1.310594, 0.327397)",
        "(-0.145400, 1.302434, 0.330264)",
        "(-0.148439, 1.293672, 0.332380)",
        "(-0.151623, 1.284516, 0.333770)",
        "(-0.156058, 1.269997, 0.334682)",
        "(-0.156058, 1.269997, 0.334682)",
        "(-0.158726, 1.259926, 0.334315)",
        "(-0.161386, 1.249743, 0.332782)",
        "(-0.163965, 1.239661, 0.330696)",
        "(-0.167315, 1.225167, 0.326359)",
        "(-0.167315, 1.225167, 0.326359)",
        "(-0.169147, 1.216143, 0.322412)",
        "(-0.170838, 1.207827, 0.317768)",
        "(-0.172500, 1.200398, 0.312668)",
        "(-0.174099, 1.190900, 0.304134)",
        "(-0.174099, 1.190900, 0.304134)",
        "(-0.174705, 1.185698, 0.297967)",
        "(-0.175055, 1.181317, 0.291176)",
        "(-0.175141, 1.177603, 0.284021)",
        "(-0.174909, 1.173286, 0.273776)",
        "(-0.174909, 1.173286, 0.273776)",
        "(-0.174300, 1.171333, 0.266698)",
        "(-0.173420, 1.170152, 0.258857)",
        "(-0.172353, 1.169727, 0.251158)",
        "(-0.170024, 1.170484, 0.240587)",
        "(-0.170024, 1.170484, 0.240587)",
        "(-0.168186, 1.172213, 0.233206)",
        "(-0.166212, 1.174733, 0.225909)",
        "(-0.163934, 1.178453, 0.218801)",
        "(-0.159913, 1.185587, 0.208815)",
        "(-0.156997, 1.191523, 0.202658)",
        "(-0.156997, 1.191523, 0.202658)",
        "(-0.153907, 1.198233, 0.196775)",
        "(-0.149427, 1.209725, 0.188657)",
        "(-0.146273, 1.218036, 0.184021)",
        "(-0.146273, 1.218036, 0.184021)",
        "(-0.143127, 1.226698, 0.180224)",
        "(-0.139943, 1.235720, 0.177348)",
        "(-0.136986, 1.244989, 0.174831)",
        "(-0.132963, 1.259091, 0.172604)",
        "(-0.132963, 1.259091, 0.172604)",
        "(-0.130425, 1.268392, 0.172012)",
        "(-0.127974, 1.277475, 0.172151)",
        "(-0.124851, 1.290533, 0.174029)",
        "(-0.124851, 1.290533, 0.174029)",
        "(-0.123240, 1.298694, 0.176480)",
        "(-0.121765, 1.306366, 0.179045)",
        "(-0.120571, 1.313158, 0.182508)",
        "(-0.119443, 1.319430, 0.186842)",
        "(-0.118285, 1.327699, 0.194935)",
        "(-0.118285, 1.327699, 0.194935)",
        "(-0.117989, 1.332465, 0.200992)",
        "(-0.117982, 1.336618, 0.207572)",
        "(-0.118180, 1.340116, 0.214656)",
        "(-0.118974, 1.344254, 0.226156)",
        "(-0.118974, 1.344254, 0.226156)",
        "(-0.119786, 1.346327, 0.234210)",
        "(-0.120843, 1.347872, 0.242500)",
        "(-0.122402, 1.348698, 0.250896)",
        "(-0.125000, 1.348943, 0.263732)",
        "(-0.125000, 1.348943, 0.263732)",
        "(-0.126998, 1.348470, 0.272569)",
        "(-0.129289, 1.347431, 0.281110)",
        "(-0.131636, 1.345810, 0.289465)",
        "(-0.135438, 1.342419, 0.301744)",
        "(-0.135438, 1.342419, 0.301744)",
        "(-0.138154, 1.339525, 0.309450)",
        "(-0.140903, 1.336015, 0.316473)",
        "(-0.143704, 1.331940, 0.322894)",
        "(-0.148240, 1.324724, 0.331558)",
        "(-0.148240, 1.324724, 0.331558)",
        "(-0.151265, 1.319199, 0.336374)",
        "(-0.154141, 1.313064, 0.340390)",
        "(-0.156954, 1.306348, 0.343358)",
        "(-0.161212, 1.295153, 0.346239)",
        "(-0.161212, 1.295153, 0.346239)",
        "(-0.163788, 1.286991, 0.347342)",
        "(-0.165982, 1.278361, 0.347769)",
        "(-0.167883, 1.269383, 0.347301)",
        "(-0.170629, 1.255598, 0.344865)",
        "(-0.170629, 1.255598, 0.344865)",
        "(-0.172278, 1.246284, 0.342309)",
        "(-0.173496, 1.236926, 0.338926)",
        "(-0.174596, 1.227782, 0.335311)",
        "(-0.176202, 1.215208, 0.328319)",
        "(-0.176202, 1.215208, 0.328319)",
        "(-0.177039, 1.207806, 0.322904)",
        "(-0.177409, 1.201037, 0.316839)",
        "(-0.177467, 1.195155, 0.309735)",
        "(-0.176976, 1.187950, 0.299681)",
        "(-0.176976, 1.187950, 0.299681)",
        "(-0.176135, 1.184188, 0.292912)",
        "(-0.175062, 1.181254, 0.285422)",
        "(-0.173859, 1.179084, 0.277818)",
        "(-0.171636, 1.177205, 0.267326)",
        "(-0.169803, 1.177107, 0.260061)",
        "(-0.169803, 1.177107, 0.260061)",
        "(-0.167979, 1.177482, 0.252743)",
        "(-0.164973, 1.179752, 0.242373)",
        "(-0.162744, 1.182127, 0.235845)",
        "(-0.160302, 1.185356, 0.229581)",
        "(-0.160302, 1.185356, 0.229581)",
        "(-0.157852, 1.189418, 0.223519)",
        "(-0.155205, 1.194178, 0.217684)",
        "(-0.151152, 1.202561, 0.209553)",
        "(-0.151152, 1.202561, 0.209553)",
        "(-0.148289, 1.208769, 0.204688)",
        "(-0.145452, 1.215474, 0.200199)",
        "(-0.142642, 1.222589, 0.196033)",
        "(-0.138608, 1.233867, 0.190527)",
        "(-0.138608, 1.233867, 0.190527)",
        "(-0.135951, 1.241668, 0.187724)",
        "(-0.133440, 1.249624, 0.185244)",
        "(-0.131025, 1.257605, 0.183038)",
        "(-0.127145, 1.269557, 0.181441)",
        "(-0.127145, 1.269557, 0.181441)",
        "(-0.124701, 1.277604, 0.181209)",
        "(-0.122456, 1.285956, 0.181281)",
        "(-0.120394, 1.293775, 0.181908)",
        "(-0.117362, 1.305371, 0.183988)",
        "(-0.117362, 1.305371, 0.183988)",
        "(-0.115740, 1.312999, 0.186296)",
        "(-0.114349, 1.320381, 0.189093)",
        "(-0.113011, 1.327363, 0.192493)",
        "(-0.111481, 1.336820, 0.198802)",
        "(-0.111481, 1.336820, 0.198802)",
        "(-0.110797, 1.342342, 0.203743)",
        "(-0.110445, 1.347145, 0.209345)",
        "(-0.110329, 1.351241, 0.215340)",
        "(-0.110579, 1.356074, 0.224994)",
        "(-0.110579, 1.356074, 0.224994)",
        "(-0.111068, 1.358463, 0.231865)",
        "(-0.111860, 1.360150, 0.239044)",
        "(-0.113001, 1.361141, 0.246460)",
        "(-0.115088, 1.361172, 0.257693)",
        "(-0.115088, 1.361172, 0.257693)",
        "(-0.116681, 1.360288, 0.265340)",
        "(-0.118576, 1.358647, 0.272965)",
        "(-0.120743, 1.356231, 0.280553)",
        "(-0.124143, 1.351167, 0.291233)",
        "(-0.124143, 1.351167, 0.291233)",
        "(-0.126685, 1.346977, 0.297652)",
        "(-0.129510, 1.341962, 0.303466)",
        "(-0.132380, 1.336293, 0.308854)",
        "(-0.136706, 1.326575, 0.315623)",
        "(-0.136706, 1.326575, 0.315623)",
        "(-0.139743, 1.319377, 0.319130)",
        "(-0.142689, 1.311611, 0.322211)",
        "(-0.145555, 1.303423, 0.324595)",
        "(-0.149446, 1.290488, 0.326412)",
        "(-0.149446, 1.290488, 0.326412)",
        "(-0.151941, 1.281615, 0.326778)",
        "(-0.154251, 1.272672, 0.326185)",
        "(-0.156249, 1.263646, 0.324933)",
        "(-0.159230, 1.250003, 0.321280)",
        "(-0.159230, 1.250003, 0.321280)",
        "(-0.161031, 1.241051, 0.318052)",
        "(-0.162678, 1.232519, 0.314280)",
        "(-0.164657, 1.220531, 0.307286)",
        "(-0.165798, 1.213125, 0.301593)",
        "(-0.166833, 1.206349, 0.295560)",
        "(-0.166833, 1.206349, 0.295560)",
        "(-0.167583, 1.200201, 0.289768)",
        "(-0.167995, 1.194661, 0.283908)",
        "(-0.168629, 1.187838, 0.274109)",
        "(-0.168629, 1.187838, 0.274109)",
        "(-0.168705, 1.184294, 0.267816)",
        "(-0.168528, 1.181588, 0.262019)",
        "(-0.168084, 1.179645, 0.256813)",
        "(-0.166844, 1.178243, 0.250477)",
        "(-0.166844, 1.178243, 0.250477)",
        "(-0.165938, 1.178613, 0.246801)",
        "(-0.164995, 1.179541, 0.243584)",
        "(-0.163959, 1.181009, 0.241576)",
        "(-0.162288, 1.183642, 0.240010)",
        "(-0.162288, 1.183642, 0.240010)",
        "(-0.161417, 1.185337, 0.239476)",
        "(-0.160883, 1.186831, 0.239235)",
        "(-0.160627, 1.187998, 0.239371)",
        "(-0.160533, 1.188838, 0.240089)",
        "(-0.160533, 1.188838, 0.240089)",
        "(-0.160823, 1.188676, 0.240599)",
        "(-0.161387, 1.187896, 0.240853)",
        "(-0.162123, 1.186508, 0.240818)",
        "(-0.163586, 1.183351, 0.239576)",
        "(-0.163586, 1.183351, 0.239576)",
        "(-0.164717, 1.180733, 0.237708)",
        "(-0.165726, 1.177894, 0.235412)",
        "(-0.166673, 1.174954, 0.232554)",
        "(-0.167889, 1.171162, 0.226977)",
        "(-0.167889, 1.171162, 0.226977)",
        "(-0.168624, 1.168982, 0.222355)",
        "(-0.169106, 1.167140, 0.217439)",
        "(-0.169386, 1.165734, 0.212570)",
        "(-0.169296, 1.164757, 0.205219)",
        "(-0.169296, 1.164757, 0.205219)",
        "(-0.168949, 1.164996, 0.199363)",
        "(-0.168113, 1.165743, 0.193705)",
        "(-0.167275, 1.167197, 0.189224)",
        "(-0.165816, 1.170616, 0.182409)",
        "(-0.165816, 1.170616, 0.182409)",
        "(-0.164813, 1.173500, 0.178012)",
        "(-0.163800, 1.176786, 0.174029)",
        "(-0.161746, 1.182058, 0.169081)",
        "(-0.160508, 1.185849, 0.165962)",
        "(-0.160508, 1.185849, 0.165962)",
        "(-0.159037, 1.189798, 0.162971)",
        "(-0.157541, 1.193990, 0.160342)",
        "(-0.155988, 1.198323, 0.158233)",
        "(-0.153273, 1.205228, 0.154971)",
        "(-0.153273, 1.205228, 0.154971)",
        "(-0.151460, 1.210165, 0.152319)",
        "(-0.149999, 1.215784, 0.147081)",
        "(-0.151920, 1.222652, 0.142749)",
        "(-0.154048, 1.231741, 0.141040)",
        "(-0.154048, 1.231741, 0.141040)",
        "(-0.154753, 1.237334, 0.142804)",
        "(-0.154961, 1.243515, 0.143982)",
        "(-0.153110, 1.251962, 0.145117)",
        "(-0.152304, 1.257749, 0.146884)",
        "(-0.152304, 1.257749, 0.146884)",
        "(-0.151533, 1.263522, 0.148886)",
        "(-0.150719, 1.269511, 0.150063)",
        "(-0.149481, 1.275825, 0.151803)",
        "(-0.148204, 1.286127, 0.155257)",
        "(-0.148204, 1.286127, 0.155257)",
        "(-0.147622, 1.293523, 0.157318)",
        "(-0.147132, 1.301043, 0.159770)",
        "(-0.146217, 1.308572, 0.162825)",
        "(-0.144635, 1.319570, 0.168830)",
        "(-0.144635, 1.319570, 0.168830)",
        "(-0.144041, 1.326477, 0.173308)",
        "(-0.143887, 1.332797, 0.178175)",
        "(-0.143768, 1.338359, 0.183735)",
        "(-0.143212, 1.345016, 0.193382)",
        "(-0.143212, 1.345016, 0.193382)",
        "(-0.143086, 1.348396, 0.200466)",
        "(-0.143086, 1.350878, 0.207882)",
        "(-0.143212, 1.352446, 0.215698)",
        "(-0.143802, 1.352617, 0.228178)",
        "(-0.143802, 1.352617, 0.228178)",
        "(-0.143926, 1.351733, 0.236612)",
        "(-0.144622, 1.350110, 0.244772)",
        "(-0.145570, 1.347843, 0.252760)",
        "(-0.147145, 1.342721, 0.264130)",
        "(-0.147145, 1.342721, 0.264130)",
        "(-0.148319, 1.338225, 0.271483)",
        "(-0.149766, 1.333003, 0.277707)",
        "(-0.151393, 1.327061, 0.282684)",
        "(-0.153469, 1.316901, 0.289528)",
        "(-0.153469, 1.316901, 0.289528)",
        "(-0.154861, 1.305575, 0.294012)",
        "(-0.154861, 1.305575, 0.294012)",
        "(-0.157105, 1.292955, 0.296765)",
        "(-0.158528, 1.279745, 0.298409)",
        "(-0.158528, 1.279745, 0.298409)",
        "(-0.159535, 1.271161, 0.298513)",
        "(-0.160620, 1.262625, 0.298217)",
        "(-0.161421, 1.254235, 0.297165)",
        "(-0.162899, 1.242391, 0.293478)",
        "(-0.162899, 1.242391, 0.293478)",
        "(-0.163793, 1.235157, 0.291008)",
        "(-0.164526, 1.227868, 0.287971)",
        "(-0.165387, 1.220673, 0.284789)",
        "(-0.166741, 1.210646, 0.279560)",
        "(-0.166741, 1.210646, 0.279560)",
        "(-0.167287, 1.204414, 0.275074)",
        "(-0.167925, 1.198431, 0.270044)",
        "(-0.168710, 1.192679, 0.265356)",
        "(-0.169307, 1.184980, 0.257330)",
        "(-0.169307, 1.184980, 0.257330)",
        "(-0.169785, 1.180539, 0.251142)",
        "(-0.170044, 1.176519, 0.245381)",
        "(-0.169960, 1.173069, 0.239584)",
        "(-0.169769, 1.169241, 0.230475)",
        "(-0.169769, 1.169241, 0.230475)",
        "(-0.169391, 1.167527, 0.224422)",
        "(-0.168715, 1.166583, 0.218233)",
        "(-0.168004, 1.166487, 0.211910)",
        "(-0.166590, 1.167905, 0.203210)",
        "(-0.166590, 1.167905, 0.203210)",
        "(-0.165097, 1.169923, 0.197554)",
        "(-0.163499, 1.172807, 0.191917)",
        "(-0.160867, 1.178690, 0.184156)",
        "(-0.158905, 1.183583, 0.179229)",
        "(-0.158905, 1.183583, 0.179229)",
        "(-0.156710, 1.189169, 0.174728)",
        "(-0.154425, 1.195381, 0.170795)",
        "(-0.152031, 1.202075, 0.167240)",
        "(-0.148377, 1.212953, 0.162908)",
        "(-0.148377, 1.212953, 0.162908)",
        "(-0.145902, 1.220672, 0.160936)",
        "(-0.143364, 1.228625, 0.159411)",
        "(-0.140934, 1.236665, 0.158458)",
        "(-0.137855, 1.248639, 0.157681)",
        "(-0.137855, 1.248639, 0.157681)",
        "(-0.136017, 1.256473, 0.157864)",
        "(-0.134227, 1.264207, 0.158422)",
        "(-0.132356, 1.271680, 0.159550)",
        "(-0.130156, 1.282295, 0.161883)",
        "(-0.130156, 1.282295, 0.161883)",
        "(-0.128919, 1.288867, 0.163928)",
        "(-0.127807, 1.294873, 0.166647)",
        "(-0.126595, 1.300447, 0.169973)",
        "(-0.124998, 1.307788, 0.176095)",
        "(-0.124998, 1.307788, 0.176095)",
        "(-0.124278, 1.312177, 0.180501)",
        "(-0.123711, 1.316169, 0.185519)",
        "(-0.123109, 1.319718, 0.191142)",
        "(-0.122499, 1.324219, 0.200476)",
        "(-0.122499, 1.324219, 0.200476)",
        "(-0.122465, 1.326751, 0.207033)",
        "(-0.122765, 1.328751, 0.213651)",
        "(-0.123235, 1.330354, 0.220603)",
        "(-0.124022, 1.331679, 0.232150)",
        "(-0.124022, 1.331679, 0.232150)",
        "(-0.124936, 1.331949, 0.239854)",
        "(-0.126306, 1.331619, 0.247306)",
        "(-0.127907, 1.330586, 0.254904)",
        "(-0.130225, 1.327540, 0.266582)",
        "(-0.130225, 1.327540, 0.266582)",
        "(-0.132157, 1.324614, 0.273897)",
        "(-0.134532, 1.320989, 0.280732)",
        "(-0.137115, 1.316600, 0.287017)",
        "(-0.140687, 1.308507, 0.295883)",
        "(-0.140687, 1.308507, 0.295883)",
        "(-0.143369, 1.302274, 0.300664)",
        "(-0.146225, 1.295315, 0.304745)",
        "(-0.149062, 1.287645, 0.308400)",
        "(-0.153134, 1.274683, 0.312106)",
        "(-0.153134, 1.274683, 0.312106)",
        "(-0.155889, 1.265950, 0.313550)",
        "(-0.158468, 1.256997, 0.314379)",
        "(-0.160762, 1.247813, 0.314619)",
        "(-0.164189, 1.233987, 0.313256)",
        "(-0.164189, 1.233987, 0.313256)",
        "(-0.166580, 1.225047, 0.311285)",
        "(-0.168702, 1.216542, 0.308782)",
        "(-0.170438, 1.208597, 0.305784)",
        "(-0.172707, 1.197960, 0.299586)",
        "(-0.174280, 1.191833, 0.294742)",
        "(-0.174280, 1.191833, 0.294742)",
        "(-0.175407, 1.186287, 0.289872)",
        "(-0.176107, 1.181360, 0.284832)",
        "(-0.176780, 1.175447, 0.276662)",
        "(-0.176780, 1.175447, 0.276662)",
        "(-0.177012, 1.172530, 0.270607)",
        "(-0.177005, 1.170107, 0.264495)",
        "(-0.176646, 1.167562, 0.255666)",
        "(-0.176074, 1.166735, 0.249886)",
        "(-0.176074, 1.166735, 0.249886)",
        "(-0.175276, 1.166605, 0.243738)",
        "(-0.174426, 1.167122, 0.237279)",
        "(-0.172548, 1.168918, 0.228380)",
        "(-0.170970, 1.170895, 0.222515)",
        "(-0.170970, 1.170895, 0.222515)",
        "(-0.169392, 1.173572, 0.216429)",
        "(-0.167661, 1.176865, 0.210408)",
        "(-0.165676, 1.180734, 0.204719)",
        "(-0.162401, 1.187573, 0.196614)",
        "(-0.162401, 1.187573, 0.196614)",
        "(-0.160007, 1.192724, 0.191429)",
        "(-0.157654, 1.198397, 0.186640)",
        "(-0.155146, 1.204508, 0.182344)",
        "(-0.151203, 1.214544, 0.176733)",
        "(-0.151203, 1.214544, 0.176733)",
        "(-0.148446, 1.221766, 0.173734)",
        "(-0.145694, 1.229348, 0.171358)",
        "(-0.142842, 1.237142, 0.169408)",
        "(-0.139228, 1.249070, 0.167320)",
        "(-0.139228, 1.249070, 0.167320)",
        "(-0.136982, 1.257004, 0.166596)",
        "(-0.134659, 1.264833, 0.166680)",
        "(-0.132299, 1.272489, 0.167721)",
        "(-0.129142, 1.283491, 0.170327)",
        "(-0.129142, 1.283491, 0.170327)",
        "(-0.127378, 1.290411, 0.172750)",
        "(-0.125940, 1.296782, 0.176059)",
        "(-0.124560, 1.302665, 0.179948)",
        "(-0.122741, 1.310165, 0.187477)",
        "(-0.122741, 1.310165, 0.187477)",
        "(-0.121951, 1.314371, 0.193052)",
        "(-0.121405, 1.317924, 0.199084)",
        "(-0.120852, 1.320858, 0.205443)",
        "(-0.120717, 1.324166, 0.215462)",
        "(-0.120717, 1.324166, 0.215462)",
        "(-0.120916, 1.325612, 0.222479)",
        "(-0.121361, 1.326409, 0.229732)",
        "(-0.122230, 1.326535, 0.237056)",
        "(-0.124128, 1.325385, 0.247923)",
        "(-0.124128, 1.325385, 0.247923)",
        "(-0.125680, 1.323714, 0.255030)",
        "(-0.127634, 1.321279, 0.262076)",
        "(-0.129770, 1.318062, 0.268828)",
        "(-0.133571, 1.311816, 0.278363)",
        "(-0.133571, 1.311816, 0.278363)",
        "(-0.136338, 1.306840, 0.283918)",
        "(-0.139261, 1.301280, 0.289290)",
        "(-0.142354, 1.295204, 0.294356)",
        "(-0.147187, 1.285261, 0.300341)",
        "(-0.147187, 1.285261, 0.300341)",
        "(-0.150330, 1.278001, 0.303585)",
        "(-0.153429, 1.270772, 0.305805)",
        "(-0.156682, 1.263169, 0.307377)",
        "(-0.161225, 1.251244, 0.308654)",
        "(-0.161225, 1.251244, 0.308654)",
        "(-0.163752, 1.243198, 0.308925)",
        "(-0.166236, 1.235221, 0.308405)",
        "(-0.168696, 1.227409, 0.307179)",
        "(-0.171967, 1.216184, 0.304044)",
        "(-0.171967, 1.216184, 0.304044)",
        "(-0.173887, 1.209172, 0.301296)",
        "(-0.175307, 1.202730, 0.297785)",
        "(-0.176297, 1.197005, 0.293348)",
        "(-0.177445, 1.189942, 0.285405)",
        "(-0.177445, 1.189942, 0.285405)",
        "(-0.177578, 1.186185, 0.279692)",
        "(-0.177367, 1.183267, 0.273377)",
        "(-0.176914, 1.181105, 0.266281)",
        "(-0.175715, 1.179123, 0.255375)",
        "(-0.175715, 1.179123, 0.255375)",
        "(-0.174533, 1.178679, 0.248127)",
        "(-0.173181, 1.178991, 0.240299)",
        "(-0.171559, 1.179990, 0.232423)",
        "(-0.168582, 1.182911, 0.221375)",
        "(-0.168582, 1.182911, 0.221375)",
        "(-0.166491, 1.185782, 0.214072)",
        "(-0.164402, 1.189333, 0.206724)",
        "(-0.162133, 1.193511, 0.199940)",
        "(-0.159779, 1.198335, 0.193963)",
        "(-0.158520, 1.201005, 0.191329)",
        "(-0.156101, 1.206831, 0.186382)",
        "(-0.153611, 1.213216, 0.182027)",
        "(-0.151043, 1.220039, 0.178155)",
        "(-0.147139, 1.230937, 0.173875)",
        "(-0.147139, 1.230937, 0.173875)",
        "(-0.144565, 1.238538, 0.171992)",
        "(-0.142054, 1.246232, 0.170694)",
        "(-0.139747, 1.253873, 0.169974)",
        "(-0.136337, 1.265094, 0.170233)",
        "(-0.136337, 1.265094, 0.170233)",
        "(-0.134187, 1.272250, 0.171192)",
        "(-0.132351, 1.279114, 0.172666)",
        "(-0.130087, 1.288652, 0.175830)",
        "(-0.128587, 1.294363, 0.178637)",
        "(-0.128587, 1.294363, 0.178637)",
        "(-0.127238, 1.299533, 0.182150)",
        "(-0.126105, 1.304123, 0.186298)",
        "(-0.125178, 1.308148, 0.190841)",
        "(-0.124205, 1.312907, 0.198637)",
        "(-0.124205, 1.312907, 0.198637)",
        "(-0.123677, 1.315461, 0.204278)",
        "(-0.123258, 1.317548, 0.210473)",
        "(-0.123039, 1.319055, 0.217215)",
        "(-0.123092, 1.320377, 0.227528)",
        "(-0.123092, 1.320377, 0.227528)",
        "(-0.123517, 1.320508, 0.234620)",
        "(-0.124172, 1.320050, 0.241754)",
        "(-0.125032, 1.319027, 0.249020)",
        "(-0.126836, 1.316478, 0.259822)",
        "(-0.126836, 1.316478, 0.259822)",
        "(-0.128409, 1.314087, 0.266805)",
        "(-0.130185, 1.311038, 0.273724)",
        "(-0.132055, 1.307421, 0.280402)",
        "(-0.135409, 1.301054, 0.289263)",
        "(-0.135409, 1.301054, 0.289263)",
        "(-0.137750, 1.296129, 0.294624)",
        "(-0.140242, 1.290660, 0.299733)",
        "(-0.142835, 1.284752, 0.304018)",
        "(-0.146946, 1.275191, 0.308584)",
        "(-0.146946, 1.275191, 0.308584)",
        "(-0.149486, 1.268123, 0.311319)",
        "(-0.151779, 1.261130, 0.313633)",
        "(-0.153974, 1.253980, 0.315406)",
        "(-0.157687, 1.243083, 0.316569)",
        "(-0.157687, 1.243083, 0.316569)",
        "(-0.159874, 1.235664, 0.316551)",
        "(-0.161769, 1.228164, 0.315861)",
        "(-0.163710, 1.220647, 0.314239)",
        "(-0.166794, 1.209660, 0.311425)",
        "(-0.166794, 1.209660, 0.311425)",
        "(-0.168482, 1.202620, 0.308822)",
        "(-0.169997, 1.195938, 0.305146)",
        "(-0.171475, 1.189668, 0.299996)",
        "(-0.173285, 1.181265, 0.292443)",
        "(-0.173285, 1.181265, 0.292443)",
        "(-0.173859, 1.176436, 0.286897)",
        "(-0.174406, 1.172367, 0.280134)",
        "(-0.174771, 1.167816, 0.269032)",
        "(-0.174297, 1.165781, 0.262229)",
        "(-0.174297, 1.165781, 0.262229)",
        "(-0.173582, 1.164625, 0.255085)",
        "(-0.172598, 1.164252, 0.247831)",
        "(-0.171312, 1.164643, 0.240794)",
        "(-0.169094, 1.166651, 0.230401)",
        "(-0.169094, 1.166651, 0.230401)",
        "(-0.167462, 1.168779, 0.223814)",
        "(-0.165656, 1.171419, 0.217528)",
        "(-0.163909, 1.174541, 0.211280)",
        "(-0.161467, 1.180094, 0.202562)",
        "(-0.161467, 1.180094, 0.202562)",
        "(-0.159579, 1.184254, 0.197478)",
        "(-0.157597, 1.188777, 0.192762)",
        "(-0.155727, 1.193645, 0.188272)",
        "(-0.152904, 1.201481, 0.182537)",
        "(-0.152904, 1.201481, 0.182537)",
        "(-0.151004, 1.207099, 0.179310)",
        "(-0.148929, 1.212941, 0.176542)",
        "(-0.146808, 1.219087, 0.174250)",
        "(-0.143607, 1.228921, 0.171879)",
        "(-0.143607, 1.228921, 0.171879)",
        "(-0.141624, 1.235788, 0.170807)",
        "(-0.139631, 1.242837, 0.170140)",
        "(-0.137499, 1.250008, 0.169987)",
        "(-0.134525, 1.260988, 0.170904)",
        "(-0.134525, 1.260988, 0.170904)",
        "(-0.132731, 1.268370, 0.171978)",
        "(-0.130345, 1.279212, 0.174488)",
        "(-0.130345, 1.279212, 0.174488)",
        "(-0.127688, 1.292862, 0.179948)",
        "(-0.127688, 1.292862, 0.179948)",
        "(-0.126521, 1.299145, 0.183390)",
        "(-0.125466, 1.304790, 0.187347)",
        "(-0.124501, 1.309947, 0.191882)",
        "(-0.123902, 1.314372, 0.197172)",
        "(-0.123643, 1.316392, 0.200002)",
        "(-0.123258, 1.319843, 0.206137)",
        "(-0.123105, 1.322549, 0.212631)",
        "(-0.123110, 1.324519, 0.219520)",
        "(-0.123770, 1.326055, 0.230634)",
        "(-0.123770, 1.326055, 0.230634)",
        "(-0.124539, 1.326174, 0.238344)",
        "(-0.125610, 1.325557, 0.246038)",
        "(-0.127023, 1.324177, 0.253728)",
        "(-0.129343, 1.320665, 0.265360)",
        "(-0.129343, 1.320665, 0.265360)",
        "(-0.130944, 1.317569, 0.273099)",
        "(-0.133031, 1.313954, 0.280506)",
        "(-0.135269, 1.309769, 0.287345)",
        "(-0.138653, 1.302425, 0.296484)",
        "(-0.138653, 1.302425, 0.296484)",
        "(-0.141226, 1.296881, 0.301896)",
        "(-0.144174, 1.290535, 0.306934)",
        "(-0.146859, 1.284030, 0.310942)",
        "(-0.150994, 1.273564, 0.314910)",
        "(-0.150994, 1.273564, 0.314910)",
        "(-0.153838, 1.266080, 0.316486)",
        "(-0.156617, 1.258199, 0.317572)",
        "(-0.159172, 1.249940, 0.318099)",
        "(-0.163001, 1.237145, 0.316795)",
        "(-0.163001, 1.237145, 0.316795)",
        "(-0.165708, 1.228538, 0.314820)",
        "(-0.168174, 1.219924, 0.312031)",
        "(-0.170171, 1.211442, 0.308326)",
        "(-0.172840, 1.199552, 0.301556)",
        "(-0.172840, 1.199552, 0.301556)",
        "(-0.175233, 1.188738, 0.294049)",
        "(-0.176349, 1.182792, 0.287405)",
        "(-0.176874, 1.178118, 0.279868)",
        "(-0.177249, 1.173789, 0.273048)",
        "(-0.177249, 1.173789, 0.273048)",
        "(-0.177317, 1.170413, 0.265957)",
        "(-0.177295, 1.167866, 0.258273)",
        "(-0.176736, 1.165239, 0.246922)",
        "(-0.176057, 1.164223, 0.239553)",
        "(-0.176057, 1.164223, 0.239553)",
        "(-0.175211, 1.163769, 0.232045)",
        "(-0.174284, 1.163854, 0.224535)",
        "(-0.173247, 1.164466, 0.217317)",
        "(-0.171358, 1.166415, 0.207130)",
        "(-0.171358, 1.166415, 0.207130)",
        "(-0.169984, 1.168441, 0.200594)",
        "(-0.168475, 1.171037, 0.194199)",
        "(-0.166896, 1.174250, 0.188240)",
        "(-0.164082, 1.180069, 0.180542)",
        "(-0.164082, 1.180069, 0.180542)",
        "(-0.162069, 1.184572, 0.176051)",
        "(-0.160106, 1.189605, 0.171909)",
        "(-0.158075, 1.195081, 0.168370)",
        "(-0.154652, 1.204155, 0.164407)",
        "(-0.152231, 1.210703, 0.162544)",
        "(-0.152231, 1.210703, 0.162544)",
        "(-0.149741, 1.217581, 0.161356)",
        "(-0.147296, 1.224799, 0.160757)",
        "(-0.143276, 1.236218, 0.161496)",
        "(-0.143276, 1.236218, 0.161496)",
        "(-0.140634, 1.244246, 0.162538)",
        "(-0.137910, 1.252596, 0.164051)",
        "(-0.135281, 1.261125, 0.166199)",
        "(-0.131503, 1.273999, 0.170540)",
        "(-0.129257, 1.282495, 0.173970)",
        "(-0.129257, 1.282495, 0.173970)",
        "(-0.127263, 1.290763, 0.177746)",
        "(-0.125429, 1.298634, 0.181979)",
        "(-0.123199, 1.309430, 0.189246)",
        "(-0.122165, 1.315938, 0.194385)",
        "(-0.122165, 1.315938, 0.194385)",
        "(-0.121244, 1.321672, 0.199957)",
        "(-0.120509, 1.326568, 0.206039)",
        "(-0.119858, 1.332210, 0.215800)",
        "(-0.119926, 1.334893, 0.222649)",
        "(-0.119926, 1.334893, 0.222649)",
        "(-0.120286, 1.336616, 0.229655)",
        "(-0.121013, 1.337130, 0.236871)",
        "(-0.122358, 1.336346, 0.247686)",
        "(-0.122358, 1.336346, 0.247686)",
        "(-0.123693, 1.334715, 0.254580)",
        "(-0.125427, 1.331946, 0.261070)",
        "(-0.128238, 1.326177, 0.270578)",
        "(-0.130338, 1.321276, 0.276532)",
        "(-0.130338, 1.321276, 0.276532)",
        "(-0.132869, 1.315669, 0.281881)",
        "(-0.135476, 1.309385, 0.286720)",
        "(-0.138017, 1.302573, 0.291207)",
        "(-0.142301, 1.291647, 0.296779)",
        "(-0.142301, 1.291647, 0.296779)",
        "(-0.145434, 1.283975, 0.299746)",
        "(-0.148597, 1.276025, 0.302100)",
        "(-0.153198, 1.263640, 0.305090)",
        "(-0.156572, 1.254905, 0.306157)",
        "(-0.156572, 1.254905, 0.306157)",
        "(-0.159878, 1.246580, 0.306305)",
        "(-0.162957, 1.238126, 0.306043)",
        "(-0.166039, 1.229484, 0.305597)",
        "(-0.170324, 1.216677, 0.303900)",
        "(-0.170324, 1.216677, 0.303900)",
        "(-0.172677, 1.208521, 0.301525)",
        "(-0.174825, 1.200799, 0.298200)",
        "(-0.176796, 1.193596, 0.294697)",
        "(-0.178314, 1.187050, 0.290792)",
        "(-0.178906, 1.184087, 0.288382)",
        "(-0.179932, 1.178711, 0.282542)",
        "(-0.180703, 1.174049, 0.276126)",
        "(-0.181038, 1.170064, 0.269990)",
        "(-0.180618, 1.165480, 0.259822)",
        "(-0.180618, 1.165480, 0.259822)",
        "(-0.180073, 1.163322, 0.252572)",
        "(-0.179280, 1.161858, 0.245233)",
        "(-0.178206, 1.161088, 0.237780)",
        "(-0.176050, 1.161242, 0.227507)",
        "(-0.176050, 1.161242, 0.227507)",
        "(-0.174347, 1.162194, 0.220568)",
        "(-0.172683, 1.163914, 0.213332)",
        "(-0.170881, 1.166346, 0.206564)",
        "(-0.167691, 1.171130, 0.197480)",
        "(-0.167691, 1.171130, 0.197480)",
        "(-0.165509, 1.174970, 0.191903)",
        "(-0.163369, 1.179284, 0.186620)",
        "(-0.161163, 1.183975, 0.181836)",
        "(-0.157717, 1.191718, 0.176015)",
        "(-0.157717, 1.191718, 0.176015)",
        "(-0.155129, 1.197295, 0.173006)",
        "(-0.152591, 1.203160, 0.170452)",
        "(-0.150078, 1.209447, 0.168550)",
        "(-0.147465, 1.216020, 0.167284)",
        "(-0.146154, 1.219350, 0.166827)",
        "(-0.143447, 1.226308, 0.166736)",
        "(-0.140661, 1.233474, 0.167235)",
        "(-0.136808, 1.244480, 0.168966)",
        "(-0.134313, 1.251783, 0.170851)",
        "(-0.134313, 1.251783, 0.170851)",
        "(-0.131915, 1.258941, 0.173338)",
        "(-0.129712, 1.265824, 0.176341)",
        "(-0.127635, 1.272380, 0.179998)",
        "(-0.124659, 1.281486, 0.186297)",
        "(-0.124659, 1.281486, 0.186297)",
        "(-0.123170, 1.286963, 0.191129)",
        "(-0.121856, 1.291872, 0.196273)",
        "(-0.120822, 1.296236, 0.201952)",
        "(-0.119521, 1.301744, 0.211343)",
        "(-0.119521, 1.301744, 0.211343)",
        "(-0.119237, 1.304783, 0.217683)",
        "(-0.119366, 1.307333, 0.224299)",
        "(-0.120162, 1.310102, 0.234507)",
        "(-0.120911, 1.311229, 0.241539)",
        "(-0.120911, 1.311229, 0.241539)",
        "(-0.121936, 1.311815, 0.248679)",
        "(-0.123301, 1.311801, 0.255588)",
        "(-0.125025, 1.311174, 0.262423)",
        "(-0.127708, 1.308959, 0.272457)",
        "(-0.127708, 1.308959, 0.272457)",
        "(-0.129913, 1.306756, 0.278944)",
        "(-0.132403, 1.303942, 0.285141)",
        "(-0.135084, 1.300492, 0.291066)",
        "(-0.139495, 1.294147, 0.299290)",
        "(-0.139495, 1.294147, 0.299290)",
        "(-0.142648, 1.289461, 0.303438)",
        "(-0.145903, 1.284262, 0.307322)",
        "(-0.149081, 1.278476, 0.310926)",
        "(-0.153822, 1.268906, 0.314816)",
        "(-0.153822, 1.268906, 0.314816)",
        "(-0.157060, 1.262014, 0.316384)",
        "(-0.160188, 1.254726, 0.317434)",
        "(-0.163179, 1.247097, 0.317937)",
        "(-0.167518, 1.235223, 0.317064)",
        "(-0.167518, 1.235223, 0.317064)",
        "(-0.170204, 1.227252, 0.315601)",
        "(-0.172590, 1.219327, 0.313463)",
        "(-0.175946, 1.207891, 0.309299)",
        "(-0.177867, 1.200763, 0.306079)",
        "(-0.177867, 1.200763, 0.306079)",
        "(-0.179274, 1.194211, 0.302219)",
        "(-0.180291, 1.188377, 0.297451)",
        "(-0.181267, 1.181293, 0.289557)",
        "(-0.181428, 1.177619, 0.284176)",
        "(-0.181428, 1.177619, 0.284176)",
        "(-0.180974, 1.174760, 0.278308)",
        "(-0.180342, 1.172802, 0.271942)",
        "(-0.179249, 1.171687, 0.265740)",
        "(-0.177001, 1.171337, 0.256254)",
        "(-0.177001, 1.171337, 0.256254)",
        "(-0.175045, 1.172155, 0.249736)",
        "(-0.172959, 1.173773, 0.243430)",
        "(-0.169291, 1.177562, 0.234332)",
        "(-0.166666, 1.180986, 0.228273)",
        "(-0.166666, 1.180986, 0.228273)",
        "(-0.163882, 1.184997, 0.222360)",
        "(-0.161030, 1.189545, 0.216744)",
        "(-0.158101, 1.194569, 0.211415)",
        "(-0.153516, 1.202848, 0.204426)",
        "(-0.153516, 1.202848, 0.204426)",
        "(-0.150400, 1.208785, 0.200249)",
        "(-0.147487, 1.215132, 0.196460)",
        "(-0.144548, 1.221800, 0.193373)",
        "(-0.141395, 1.228757, 0.190789)",
        "(-0.139826, 1.232363, 0.189661)",
        "(-0.136621, 1.239916, 0.187979)",
        "(-0.133481, 1.247787, 0.186964)",
        "(-0.130311, 1.255980, 0.186859)",
        "(-0.125619, 1.268687, 0.187734)",
        "(-0.125619, 1.268687, 0.187734)",
        "(-0.122663, 1.277372, 0.189153)",
        "(-0.119949, 1.286105, 0.191340)",
        "(-0.116388, 1.298871, 0.195766)",
        "(-0.114322, 1.307002, 0.199672)",
        "(-0.114322, 1.307002, 0.199672)",
        "(-0.112629, 1.314597, 0.204265)",
        "(-0.111427, 1.321654, 0.209551)",
        "(-0.110688, 1.328028, 0.215278)",
        "(-0.110548, 1.335628, 0.224846)",
        "(-0.110548, 1.335628, 0.224846)",
        "(-0.110746, 1.339478, 0.232022)",
        "(-0.111590, 1.342294, 0.239467)",
        "(-0.112952, 1.343946, 0.247287)",
        "(-0.115682, 1.344495, 0.259236)",
        "(-0.115682, 1.344495, 0.259236)",
        "(-0.117874, 1.343421, 0.267410)",
        "(-0.120523, 1.341256, 0.275524)",
        "(-0.123653, 1.338066, 0.283252)",
        "(-0.128625, 1.331337, 0.294117)",
        "(-0.128625, 1.331337, 0.294117)",
        "(-0.132006, 1.325780, 0.301194)",
        "(-0.135623, 1.319449, 0.307486)",
        "(-0.139307, 1.312445, 0.313089)",
        "(-0.144956, 1.300716, 0.320197)",
        "(-0.144956, 1.300716, 0.320197)",
        "(-0.148655, 1.292706, 0.323976)",
        "(-0.152079, 1.284612, 0.326893)",
        "(-0.156990, 1.272227, 0.329667)",
        "(-0.159993, 1.263759, 0.330697)",
        "(-0.159993, 1.263759, 0.330697)",
        "(-0.162912, 1.255232, 0.331410)",
        "(-0.165625, 1.246630, 0.331274)",
        "(-0.168230, 1.238019, 0.330019)",
        "(-0.171865, 1.225676, 0.327084)",
        "(-0.171865, 1.225676, 0.327084)",
        "(-0.173663, 1.218014, 0.325139)",
        "(-0.175215, 1.210988, 0.322200)",
        "(-0.177483, 1.201610, 0.315893)",
        "(-0.178737, 1.196162, 0.311185)",
        "(-0.178737, 1.196162, 0.311185)",
        "(-0.179516, 1.191352, 0.306417)",
        "(-0.180114, 1.187308, 0.301247)",
        "(-0.180580, 1.182439, 0.292593)",
        "(-0.180728, 1.179764, 0.285966)",
        "(-0.180728, 1.179764, 0.285966)",
        "(-0.180734, 1.177512, 0.279036)",
        "(-0.180579, 1.175704, 0.272578)",
        "(-0.180134, 1.174429, 0.266054)",
        "(-0.179131, 1.173735, 0.255719)",
        "(-0.179131, 1.173735, 0.255719)",
        "(-0.178098, 1.174084, 0.249032)",
        "(-0.176809, 1.175159, 0.242645)",
        "(-0.175193, 1.176909, 0.236523)",
        "(-0.172558, 1.181049, 0.228041)",
        "(-0.172558, 1.181049, 0.228041)",
        "(-0.170540, 1.184684, 0.222692)",
        "(-0.168342, 1.188968, 0.217639)",
        "(-0.165885, 1.193818, 0.213221)",
        "(-0.162166, 1.202063, 0.207743)",
        "(-0.162166, 1.202063, 0.207743)",
        "(-0.159595, 1.208005, 0.204843)",
        "(-0.157031, 1.214304, 0.202546)",
        "(-0.153063, 1.224256, 0.200471)",
        "(-0.150353, 1.231120, 0.199804)",
        "(-0.150353, 1.231120, 0.199804)",
        "(-0.145155, 1.245394, 0.200426)",
        "(-0.145155, 1.245394, 0.200426)",
        "(-0.142660, 1.252691, 0.201641)",
        "(-0.139156, 1.263603, 0.204688)",
        "(-0.139156, 1.263603, 0.204688)",
        "(-0.136992, 1.270747, 0.207548)",
        "(-0.135003, 1.277672, 0.210813)",
        "(-0.133253, 1.284249, 0.214846)",
        "(-0.131159, 1.293365, 0.221990)",
        "(-0.131159, 1.293365, 0.221990)",
        "(-0.130042, 1.298862, 0.227568)",
        "(-0.129334, 1.303773, 0.233515)",
        "(-0.128995, 1.308187, 0.239730)",
        "(-0.128904, 1.313710, 0.249877)",
        "(-0.128904, 1.313710, 0.249877)",
        "(-0.129192, 1.316774, 0.257105)",
        "(-0.129858, 1.319318, 0.264402)",
        "(-0.131017, 1.321332, 0.271346)",
        "(-0.133344, 1.323196, 0.281552)",
        "(-0.133344, 1.323196, 0.281552)",
        "(-0.135079, 1.323626, 0.288678)",
        "(-0.137054, 1.323373, 0.295515)",
        "(-0.139321, 1.322382, 0.301636)",
        "(-0.142967, 1.319479, 0.310082)",
        "(-0.142967, 1.319479, 0.310082)",
        "(-0.145386, 1.316624, 0.315370)",
        "(-0.149309, 1.310923, 0.322266)",
        "(-0.151926, 1.306470, 0.326202)",
        "(-0.154651, 1.301133, 0.329524)",
        "(-0.154651, 1.301133, 0.329524)",
        "(-0.157369, 1.295080, 0.332300)",
        "(-0.160015, 1.288867, 0.334306)",
        "(-0.164058, 1.278409, 0.336920)",
        "(-0.166692, 1.270820, 0.337759)",
        "(-0.166692, 1.270820, 0.337759)",
        "(-0.169203, 1.262917, 0.337959)",
        "(-0.171832, 1.254802, 0.337828)",
        "(-0.174231, 1.246482, 0.337407)",
        "(-0.177561, 1.233907, 0.335171)",
        "(-0.177561, 1.233907, 0.335171)",
        "(-0.179792, 1.225666, 0.332625)",
        "(-0.181957, 1.217727, 0.330097)",
        "(-0.183842, 1.210112, 0.327203)",
        "(-0.185984, 1.199503, 0.321333)",
        "(-0.185984, 1.199503, 0.321333)",
        "(-0.187264, 1.193230, 0.316181)",
        "(-0.188291, 1.187566, 0.311129)",
        "(-0.188859, 1.182507, 0.306334)",
        "(-0.189015, 1.176447, 0.298041)",
        "(-0.189015, 1.176447, 0.298041)",
        "(-0.188763, 1.173406, 0.291754)",
        "(-0.188171, 1.171178, 0.285223)",
        "(-0.186248, 1.169360, 0.276059)",
        "(-0.184498, 1.169341, 0.269472)",
        "(-0.184498, 1.169341, 0.269472)",
        "(-0.182249, 1.170265, 0.262361)",
        "(-0.179557, 1.172254, 0.255418)",
        "(-0.176391, 1.175262, 0.248803)",
        "(-0.170906, 1.181489, 0.239115)",
        "(-0.170906, 1.181489, 0.239115)",
        "(-0.167071, 1.186681, 0.232612)",
        "(-0.163204, 1.192559, 0.226126)",
        "(-0.159269, 1.198996, 0.220281)",
        "(-0.153277, 1.209550, 0.212733)",
        "(-0.153277, 1.209550, 0.212733)",
        "(-0.149241, 1.216988, 0.208114)",
        "(-0.145499, 1.224690, 0.203975)",
        "(-0.141969, 1.232633, 0.200669)",
        "(-0.136822, 1.244851, 0.197365)",
        "(-0.136822, 1.244851, 0.197365)",
        "(-0.133729, 1.253107, 0.195776)",
        "(-0.131009, 1.261373, 0.194754)",
        "(-0.128665, 1.269593, 0.194505)",
        "(-0.125219, 1.281519, 0.195964)",
        "(-0.125219, 1.281519, 0.195964)",
        "(-0.123108, 1.289048, 0.197825)",
        "(-0.121334, 1.296301, 0.200307)",
        "(-0.119878, 1.303112, 0.203738)",
        "(-0.118192, 1.312577, 0.210175)",
        "(-0.118192, 1.312577, 0.210175)",
        "(-0.117333, 1.318357, 0.215057)",
        "(-0.116848, 1.323626, 0.220626)",
        "(-0.116705, 1.328562, 0.226761)",
        "(-0.117202, 1.334985, 0.236925)",
        "(-0.117202, 1.334985, 0.236925)",
        "(-0.117957, 1.338604, 0.243915)",
        "(-0.119057, 1.341634, 0.251261)",
        "(-0.121529, 1.344655, 0.262998)",
        "(-0.123480, 1.345821, 0.270945)",
        "(-0.123480, 1.345821, 0.270945)",
        "(-0.125898, 1.346060, 0.278834)",
        "(-0.128684, 1.345467, 0.286777)",
        "(-0.133016, 1.342952, 0.298809)",
        "(-0.136194, 1.340287, 0.306264)",
        "(-0.136194, 1.340287, 0.306264)",
        "(-0.139730, 1.336627, 0.312928)",
        "(-0.143421, 1.332183, 0.319288)",
        "(-0.148896, 1.323787, 0.328428)",
        "(-0.152477, 1.317183, 0.333189)",
        "(-0.152477, 1.317183, 0.333189)",
        "(-0.156166, 1.309884, 0.337024)",
        "(-0.159946, 1.301678, 0.340362)",
        "(-0.163425, 1.293186, 0.342913)",
        "(-0.168109, 1.279196, 0.345040)",
        "(-0.168109, 1.279196, 0.345040)",
        "(-0.171274, 1.269271, 0.345662)",
        "(-0.174364, 1.259005, 0.345820)",
        "(-0.177660, 1.242935, 0.344223)",
        "(-0.179726, 1.232452, 0.343188)",
        "(-0.179726, 1.232452, 0.343188)",
        "(-0.181734, 1.222530, 0.341741)",
        "(-0.183370, 1.213346, 0.339020)",
        "(-0.185613, 1.201710, 0.332754)",
        "(-0.186636, 1.195333, 0.328407)",
        "(-0.186636, 1.195333, 0.328407)",
        "(-0.186829, 1.190047, 0.323741)",
        "(-0.186547, 1.186034, 0.318486)",
        "(-0.185465, 1.182096, 0.309011)",
        "(-0.184325, 1.180477, 0.302762)",
        "(-0.184325, 1.180477, 0.302762)",
        "(-0.182803, 1.179673, 0.296800)",
        "(-0.180934, 1.179596, 0.290288)",
        "(-0.178933, 1.180271, 0.283086)",
        "(-0.175857, 1.182513, 0.272410)",
        "(-0.175857, 1.182513, 0.272410)",
        "(-0.173647, 1.184625, 0.265752)",
        "(-0.171279, 1.187217, 0.259264)",
        "(-0.167348, 1.192289, 0.250111)",
        "(-0.164671, 1.196666, 0.243859)",
        "(-0.164671, 1.196666, 0.243859)",
        "(-0.161933, 1.201766, 0.237823)",
        "(-0.159114, 1.207496, 0.232531)",
        "(-0.156086, 1.213689, 0.227719)",
        "(-0.151511, 1.223895, 0.221412)",
        "(-0.151511, 1.223895, 0.221412)",
        "(-0.148552, 1.231302, 0.217760)",
        "(-0.145687, 1.239118, 0.214676)",
        "(-0.141685, 1.251465, 0.211554)",
        "(-0.138724, 1.259914, 0.210341)",
        "(-0.138724, 1.259914, 0.210341)",
        "(-0.135990, 1.268506, 0.209699)",
        "(-0.133736, 1.277163, 0.209720)",
        "(-0.130749, 1.289831, 0.210950)",
        "(-0.128842, 1.297911, 0.212717)",
        "(-0.128842, 1.297911, 0.212717)",
        "(-0.127128, 1.305611, 0.215187)",
        "(-0.125390, 1.316339, 0.220032)",
        "(-0.124889, 1.322691, 0.224099)",
        "(-0.124465, 1.328537, 0.228762)",
        "(-0.124465, 1.328537, 0.228762)",
        "(-0.124298, 1.333512, 0.234342)",
        "(-0.124305, 1.338009, 0.240263)",
        "(-0.125593, 1.343120, 0.249928)",
        "(-0.127010, 1.345510, 0.256556)",
        "(-0.127010, 1.345510, 0.256556)",
        "(-0.128385, 1.347238, 0.263438)",
        "(-0.130203, 1.348106, 0.270742)",
        "(-0.133940, 1.347739, 0.281685)",
        "(-0.136771, 1.346345, 0.288661)",
        "(-0.136771, 1.346345, 0.288661)",
        "(-0.139707, 1.344107, 0.295462)",
        "(-0.142867, 1.340992, 0.301955)",
        "(-0.146232, 1.336995, 0.308076)",
        "(-0.151220, 1.329413, 0.315946)",
        "(-0.151220, 1.329413, 0.315946)",
        "(-0.154782, 1.323375, 0.320537)",
        "(-0.158445, 1.316547, 0.324655)",
        "(-0.161988, 1.309012, 0.327946)",
        "(-0.167147, 1.296714, 0.331029)",
        "(-0.167147, 1.296714, 0.331029)",
        "(-0.170646, 1.287993, 0.332320)",
        "(-0.173926, 1.278837, 0.332935)",
        "(-0.176857, 1.269127, 0.332482)",
        "(-0.180982, 1.255093, 0.330437)",
        "(-0.180982, 1.255093, 0.330437)",
        "(-0.183728, 1.245718, 0.328799)",
        "(-0.185958, 1.236482, 0.326456)",
        "(-0.188906, 1.223362, 0.321452)",
        "(-0.190881, 1.215240, 0.317361)",
        "(-0.190881, 1.215240, 0.317361)",
        "(-0.192875, 1.207868, 0.313014)",
        "(-0.194542, 1.201292, 0.308476)",
        "(-0.195712, 1.192827, 0.301067)",
        "(-0.196142, 1.188202, 0.295332)",
        "(-0.196142, 1.188202, 0.295332)",
        "(-0.196401, 1.184358, 0.289368)",
        "(-0.196188, 1.181194, 0.283805)",
        "(-0.194888, 1.177729, 0.275081)",
        "(-0.193804, 1.176365, 0.268632)",
        "(-0.193804, 1.176365, 0.268632)",
        "(-0.192395, 1.175750, 0.262433)",
        "(-0.190541, 1.175877, 0.256436)",
        "(-0.188259, 1.176779, 0.250431)",
        "(-0.184587, 1.179464, 0.241488)",
        "(-0.184587, 1.179464, 0.241488)",
        "(-0.181946, 1.182165, 0.235502)",
        "(-0.179044, 1.185487, 0.230030)",
        "(-0.174160, 1.191605, 0.222234)",
        "(-0.170906, 1.196559, 0.217139)",
        "(-0.170906, 1.196559, 0.217139)",
        "(-0.167568, 1.202242, 0.212144)",
        "(-0.164140, 1.208614, 0.207718)",
        "(-0.160373, 1.215544, 0.203959)",
        "(-0.154783, 1.227175, 0.199234)",
        "(-0.154783, 1.227175, 0.199234)",
        "(-0.151178, 1.235623, 0.196655)",
        "(-0.147882, 1.244659, 0.194493)",
        "(-0.144644, 1.254004, 0.193112)",
        "(-0.139431, 1.268327, 0.191855)",
        "(-0.139431, 1.268327, 0.191855)",
        "(-0.136498, 1.278140, 0.191732)",
        "(-0.134078, 1.288004, 0.192235)",
        "(-0.130764, 1.302422, 0.194224)",
        "(-0.128500, 1.311595, 0.196356)",
        "(-0.128500, 1.311595, 0.196356)",
        "(-0.126667, 1.320408, 0.199309)",
        "(-0.125406, 1.328750, 0.202927)",
        "(-0.124411, 1.339884, 0.209450)",
        "(-0.124110, 1.346359, 0.214583)",
        "(-0.124110, 1.346359, 0.214583)",
        "(-0.124190, 1.351801, 0.220465)",
        "(-0.124537, 1.356453, 0.226859)",
        "(-0.125889, 1.361317, 0.237182)",
        "(-0.127243, 1.363545, 0.244252)",
        "(-0.127243, 1.363545, 0.244252)",
        "(-0.128840, 1.364780, 0.251707)",
        "(-0.130559, 1.364994, 0.259318)",
        "(-0.132467, 1.364097, 0.266821)",
        "(-0.135941, 1.360673, 0.277511)",
        "(-0.135941, 1.360673, 0.277511)",
        "(-0.138747, 1.357052, 0.284236)",
        "(-0.141646, 1.352244, 0.290560)",
        "(-0.145661, 1.342910, 0.298894)",
        "(-0.148715, 1.335456, 0.303654)",
        "(-0.148715, 1.335456, 0.303654)",
        "(-0.152031, 1.327135, 0.307975)",
        "(-0.154998, 1.318071, 0.311318)",
        "(-0.159200, 1.303519, 0.314139)",
        "(-0.161803, 1.293590, 0.314933)",
        "(-0.161803, 1.293590, 0.314933)",
        "(-0.164117, 1.283624, 0.315322)",
        "(-0.166290, 1.273703, 0.315159)",
        "(-0.169474, 1.258824, 0.312360)",
        "(-0.171493, 1.249794, 0.309336)",
        "(-0.171493, 1.249794, 0.309336)",
        "(-0.173308, 1.241009, 0.306307)",
        "(-0.174851, 1.232580, 0.303009)",
        "(-0.177238, 1.221115, 0.296230)",
        "(-0.178781, 1.214465, 0.290958)",
        "(-0.178781, 1.214465, 0.290958)",
        "(-0.180005, 1.208616, 0.285577)",
        "(-0.180705, 1.203450, 0.279789)",
        "(-0.181329, 1.197210, 0.270912)",
        "(-0.181365, 1.193997, 0.264423)",
        "(-0.181365, 1.193997, 0.264423)",
        "(-0.181057, 1.191508, 0.257731)",
        "(-0.180360, 1.189679, 0.251544)",
        "(-0.178729, 1.188335, 0.242180)",
        "(-0.177382, 1.188375, 0.235607)",
        "(-0.177382, 1.188375, 0.235607)",
        "(-0.175714, 1.189185, 0.229299)",
        "(-0.173708, 1.190801, 0.223307)",
        "(-0.170254, 1.194387, 0.214697)",
        "(-0.167732, 1.197669, 0.209233)",
        "(-0.167732, 1.197669, 0.209233)",
        "(-0.165182, 1.201709, 0.203848)",
        "(-0.162395, 1.206464, 0.198901)",
        "(-0.157896, 1.214802, 0.192554)",
        "(-0.154856, 1.221089, 0.188973)",
        "(-0.154856, 1.221089, 0.188973)",
        "(-0.151729, 1.227925, 0.185715)",
        "(-0.148741, 1.235316, 0.182881)",
        "(-0.144300, 1.247033, 0.180136)",
        "(-0.141335, 1.255191, 0.179311)",
        "(-0.141335, 1.255191, 0.179311)",
        "(-0.138537, 1.263586, 0.178969)",
        "(-0.135978, 1.272136, 0.179225)",
        "(-0.132408, 1.284918, 0.180751)",
        "(-0.130281, 1.293225, 0.183019)",
        "(-0.130281, 1.293225, 0.183019)",
        "(-0.128299, 1.301292, 0.185749)",
        "(-0.126512, 1.308879, 0.188866)",
        "(-0.125006, 1.316118, 0.192648)",
        "(-0.123456, 1.325828, 0.199535)",
        "(-0.123456, 1.325828, 0.199535)",
        "(-0.122682, 1.331626, 0.204583)",
        "(-0.122208, 1.336887, 0.210036)",
        "(-0.122332, 1.341357, 0.215827)",
        "(-0.123123, 1.346736, 0.224998)",
        "(-0.123123, 1.346736, 0.224998)",
        "(-0.124355, 1.349299, 0.231422)",
        "(-0.125733, 1.350972, 0.238313)",
        "(-0.126891, 1.351777, 0.245186)",
        "(-0.129492, 1.351295, 0.255586)",
        "(-0.129492, 1.351295, 0.255586)",
        "(-0.132020, 1.349636, 0.262559)",
        "(-0.137153, 1.343489, 0.276029)",
        "(-0.138524, 1.341265, 0.279586)",
        "(-0.141548, 1.336278, 0.286208)",
        "(-0.144917, 1.330446, 0.291824)",
        "(-0.144917, 1.330446, 0.291824)",
        "(-0.148464, 1.323834, 0.296615)",
        "(-0.153648, 1.312297, 0.303924)",
        "(-0.157054, 1.303751, 0.308100)",
        "(-0.157054, 1.303751, 0.308100)",
        "(-0.160776, 1.294800, 0.311112)",
        "(-0.164452, 1.285545, 0.313638)",
        "(-0.169236, 1.271102, 0.316880)",
        "(-0.172265, 1.261196, 0.318385)",
        "(-0.172265, 1.261196, 0.318385)",
        "(-0.175245, 1.251264, 0.318713)",
        "(-0.178361, 1.241545, 0.318288)",
        "(-0.182695, 1.227105, 0.316926)",
        "(-0.185214, 1.218290, 0.315168)",
        "(-0.185214, 1.218290, 0.315168)",
        "(-0.187459, 1.209468, 0.312406)",
        "(-0.189904, 1.200858, 0.308372)",
        "(-0.193248, 1.188246, 0.301441)",
        "(-0.194824, 1.179946, 0.295979)",
        "(-0.194824, 1.179946, 0.295979)",
        "(-0.195940, 1.171829, 0.289668)",
        "(-0.196689, 1.163837, 0.283053)",
        "(-0.197235, 1.156279, 0.275570)",
        "(-0.197799, 1.146513, 0.263056)",
        "(-0.197799, 1.146513, 0.263056)",
        "(-0.197324, 1.141016, 0.254835)",
        "(-0.195853, 1.136277, 0.247301)",
        "(-0.193541, 1.131674, 0.236201)",
        "(-0.191848, 1.130188, 0.228632)",
        "(-0.191848, 1.130188, 0.228632)",
        "(-0.189433, 1.129615, 0.221557)",
        "(-0.186992, 1.130242, 0.215203)",
        "(-0.183466, 1.133629, 0.205894)",
        "(-0.180471, 1.136757, 0.199805)",
        "(-0.180471, 1.136757, 0.199805)",
        "(-0.176938, 1.140868, 0.193603)",
        "(-0.173828, 1.146250, 0.188243)",
        "(-0.170754, 1.156444, 0.184382)",
        "(-0.169624, 1.164748, 0.181559)",
        "(-0.169624, 1.164748, 0.181559)",
        "(-0.166385, 1.172623, 0.179151)",
        "(-0.163201, 1.181159, 0.177853)",
        "(-0.158903, 1.195375, 0.176864)",
        "(-0.156093, 1.205686, 0.176664)",
        "(-0.156093, 1.205686, 0.176664)",
        "(-0.153198, 1.216350, 0.177137)",
        "(-0.150225, 1.227413, 0.178401)",
        "(-0.147346, 1.238743, 0.180201)",
        "(-0.143672, 1.255913, 0.184158)",
        "(-0.143672, 1.255913, 0.184158)",
        "(-0.141739, 1.267211, 0.187667)",
        "(-0.140051, 1.278203, 0.192356)",
        "(-0.137728, 1.293568, 0.201534)",
        "(-0.137305, 1.302983, 0.208610)",
        "(-0.137305, 1.302983, 0.208610)",
        "(-0.137958, 1.311435, 0.216861)",
        "(-0.137967, 1.318649, 0.225935)",
        "(-0.138361, 1.324846, 0.235671)",
        "(-0.140331, 1.331866, 0.251196)",
        "(-0.140331, 1.331866, 0.251196)",
        "(-0.142264, 1.335012, 0.261687)",
        "(-0.144647, 1.336800, 0.272152)",
        "(-0.148668, 1.336645, 0.287602)",
        "(-0.151638, 1.334795, 0.297902)",
        "(-0.151638, 1.334795, 0.297902)",
        "(-0.154666, 1.331093, 0.307470)",
        "(-0.157725, 1.327134, 0.316483)",
        "(-0.162312, 1.318070, 0.326861)",
        "(-0.165142, 1.310745, 0.332653)",
        "(-0.165142, 1.310745, 0.332653)",
        "(-0.167792, 1.302183, 0.337557)",
        "(-0.170610, 1.292688, 0.340727)",
        "(-0.173186, 1.282515, 0.342282)",
        "(-0.176682, 1.266392, 0.342941)",
        "(-0.176682, 1.266392, 0.342941)",
        "(-0.178831, 1.255274, 0.343191)",
        "(-0.180688, 1.244105, 0.341947)",
        "(-0.182715, 1.233284, 0.338972)",
        "(-0.185399, 1.217961, 0.332972)",
        "(-0.185399, 1.217961, 0.332972)",
        "(-0.186600, 1.208185, 0.328917)",
        "(-0.187608, 1.199040, 0.324318)",
        "(-0.188709, 1.190895, 0.318581)",
        "(-0.189817, 1.180131, 0.308252)",
        "(-0.189817, 1.180131, 0.308252)",
        "(-0.189890, 1.173947, 0.301598)",
        "(-0.189957, 1.168244, 0.295242)",
        "(-0.190215, 1.161013, 0.284867)",
        "(-0.190079, 1.156852, 0.276622)",
        "(-0.190079, 1.156852, 0.276622)",
        "(-0.189905, 1.153224, 0.268082)",
        "(-0.189787, 1.150330, 0.260756)",
        "(-0.188385, 1.147238, 0.250213)",
        "(-0.187499, 1.146333, 0.241979)",
        "(-0.187499, 1.146333, 0.241979)",
        "(-0.186582, 1.146331, 0.233893)",
        "(-0.185044, 1.147076, 0.226936)",
        "(-0.181798, 1.149974, 0.217067)",
        "(-0.179386, 1.153175, 0.210566)",
        "(-0.179386, 1.153175, 0.210566)",
        "(-0.176793, 1.157440, 0.204262)",
        "(-0.173916, 1.162820, 0.198245)",
        "(-0.170805, 1.169087, 0.192901)",
        "(-0.165408, 1.180117, 0.186207)",
        "(-0.165408, 1.180117, 0.186207)",
        "(-0.161665, 1.188371, 0.182204)",
        "(-0.157917, 1.197204, 0.178854)",
        "(-0.152006, 1.211644, 0.175878)",
        "(-0.147692, 1.222147, 0.175438)",
        "(-0.147692, 1.222147, 0.175438)",
        "(-0.143546, 1.233286, 0.175521)",
        "(-0.139652, 1.244863, 0.176249)",
        "(-0.134541, 1.263010, 0.179935)",
        "(-0.131633, 1.275041, 0.183670)",
        "(-0.131633, 1.275041, 0.183670)",
        "(-0.129266, 1.286634, 0.188537)",
        "(-0.127612, 1.297426, 0.194271)",
        "(-0.126306, 1.307051, 0.200722)",
        "(-0.125297, 1.318742, 0.212020)",
        "(-0.125297, 1.318742, 0.212020)",
        "(-0.125412, 1.324497, 0.220492)",
        "(-0.125947, 1.328515, 0.229115)",
        "(-0.126883, 1.330865, 0.237829)",
        "(-0.129044, 1.331362, 0.251582)",
        "(-0.129044, 1.331362, 0.251582)",
        "(-0.130739, 1.330120, 0.260529)",
        "(-0.132980, 1.327409, 0.268761)",
        "(-0.135479, 1.323638, 0.276337)",
        "(-0.139437, 1.316305, 0.287569)",
        "(-0.139437, 1.316305, 0.287569)",
        "(-0.141971, 1.310331, 0.294495)",
        "(-0.144911, 1.303654, 0.300052)",
        "(-0.147899, 1.296434, 0.304971)",
        "(-0.152346, 1.284768, 0.311853)",
        "(-0.152346, 1.284768, 0.311853)",
        "(-0.155378, 1.276798, 0.315262)",
        "(-0.158291, 1.268816, 0.317469)",
        "(-0.162486, 1.257090, 0.319877)",
        "(-0.164879, 1.249409, 0.321015)",
        "(-0.164879, 1.249409, 0.321015)",
        "(-0.167335, 1.241997, 0.321534)",
        "(-0.169809, 1.234766, 0.321064)",
        "(-0.173025, 1.224059, 0.319066)",
        "(-0.175193, 1.217061, 0.317648)",
        "(-0.175193, 1.217061, 0.317648)",
        "(-0.177361, 1.210141, 0.315551)",
        "(-0.179365, 1.203167, 0.312744)",
        "(-0.181625, 1.192655, 0.307426)",
        "(-0.182841, 1.185879, 0.302816)",
        "(-0.182841, 1.185879, 0.302816)",
        "(-0.184025, 1.179513, 0.297686)",
        "(-0.184813, 1.173567, 0.292289)",
        "(-0.185168, 1.168155, 0.286020)",
        "(-0.185108, 1.161276, 0.275389)",
        "(-0.185108, 1.161276, 0.275389)",
        "(-0.184644, 1.157568, 0.267285)",
        "(-0.183814, 1.154831, 0.259698)",
        "(-0.181848, 1.152420, 0.248870)",
        "(-0.180114, 1.152227, 0.241328)",
        "(-0.180114, 1.152227, 0.241328)",
        "(-0.178369, 1.153354, 0.233116)",
        "(-0.176530, 1.155546, 0.225241)",
        "(-0.172969, 1.160390, 0.214942)",
        "(-0.170454, 1.164551, 0.208308)",
        "(-0.170454, 1.164551, 0.208308)",
        "(-0.167796, 1.169311, 0.202247)",
        "(-0.165070, 1.174527, 0.196692)",
        "(-0.162435, 1.180103, 0.191773)",
        "(-0.158358, 1.188974, 0.186019)",
        "(-0.158358, 1.188974, 0.186019)",
        "(-0.155642, 1.195113, 0.182827)",
        "(-0.153146, 1.201362, 0.180091)",
        "(-0.150728, 1.207570, 0.177770)",
        "(-0.147378, 1.216652, 0.175035)",
        "(-0.147378, 1.216652, 0.175035)",
        "(-0.145325, 1.222549, 0.173405)",
        "(-0.143322, 1.228310, 0.172066)",
        "(-0.141386, 1.233977, 0.170981)",
        "(-0.138788, 1.242309, 0.169639)",
        "(-0.138788, 1.242309, 0.169639)",
        "(-0.137133, 1.247758, 0.168983)",
        "(-0.135283, 1.253236, 0.168763)",
        "(-0.132678, 1.261562, 0.168746)",
        "(-0.130538, 1.267114, 0.169024)",
        "(-0.130538, 1.267114, 0.169024)",
        "(-0.128303, 1.272770, 0.169910)",
        "(-0.126495, 1.278617, 0.171567)",
        "(-0.124453, 1.284307, 0.174042)",
        "(-0.123282, 1.292697, 0.179106)",
        "(-0.123282, 1.292697, 0.179106)",
        "(-0.122211, 1.297889, 0.182853)",
        "(-0.121867, 1.302743, 0.187522)",
        "(-0.121043, 1.307039, 0.192980)",
        "(-0.120557, 1.312443, 0.201519)",
        "(-0.120557, 1.312443, 0.201519)",
        "(-0.120687, 1.315312, 0.207478)",
        "(-0.121209, 1.317648, 0.213904)",
        "(-0.121934, 1.319392, 0.220612)",
        "(-0.122980, 1.320815, 0.230331)",
        "(-0.122980, 1.320815, 0.230331)",
        "(-0.124346, 1.321021, 0.236879)",
        "(-0.126241, 1.320431, 0.243977)",
        "(-0.128749, 1.318340, 0.254677)",
        "(-0.130758, 1.316199, 0.261100)",
        "(-0.130758, 1.316199, 0.261100)",
        "(-0.133186, 1.313485, 0.267081)",
        "(-0.134457, 1.311904, 0.270067)",
        "(-0.138743, 1.303854, 0.281781)",
        "(-0.141286, 1.299153, 0.286895)",
        "(-0.141286, 1.299153, 0.286895)",
        "(-0.144123, 1.293983, 0.291699)",
        "(-0.146838, 1.288260, 0.295822)",
        "(-0.150406, 1.279034, 0.300400)",
        "(-0.152884, 1.272760, 0.302819)",
        "(-0.152884, 1.272760, 0.302819)",
        "(-0.155530, 1.266366, 0.304549)",
        "(-0.158680, 1.256349, 0.306052)",
        "(-0.160533, 1.249586, 0.306233)",
        "(-0.162389, 1.242731, 0.306216)",
        "(-0.162389, 1.242731, 0.306216)",
        "(-0.164729, 1.235803, 0.305787)",
        "(-0.166653, 1.228538, 0.305211)",
        "(-0.170072, 1.217417, 0.303515)",
        "(-0.172611, 1.209785, 0.301852)",
        "(-0.172611, 1.209785, 0.301852)",
        "(-0.175020, 1.201927, 0.300207)",
        "(-0.177836, 1.193662, 0.298688)",
        "(-0.182392, 1.182339, 0.296481)",
        "(-0.185713, 1.174978, 0.293604)",
        "(-0.185713, 1.174978, 0.293604)",
        "(-0.188298, 1.167336, 0.289754)",
        "(-0.189304, 1.163653, 0.288245)",
        "(-0.193069, 1.149825, 0.282183)",
        "(-0.194764, 1.144058, 0.277238)",
        "(-0.194764, 1.144058, 0.277238)",
        "(-0.195889, 1.139018, 0.271424)",
        "(-0.196511, 1.134835, 0.266289)",
        "(-0.196306, 1.130633, 0.257848)",
        "(-0.195491, 1.129384, 0.251258)",
        "(-0.195491, 1.129384, 0.251258)",
        "(-0.194111, 1.129494, 0.244291)",
        "(-0.192085, 1.130786, 0.237278)",
        "(-0.188011, 1.134750, 0.227028)",
        "(-0.184912, 1.138661, 0.220528)",
        "(-0.184912, 1.138661, 0.220528)",
        "(-0.181537, 1.143582, 0.213636)",
        "(-0.177978, 1.149365, 0.206712)",
        "(-0.172591, 1.159221, 0.197173)",
        "(-0.168966, 1.166263, 0.191586)",
        "(-0.168966, 1.166263, 0.191586)",
        "(-0.165484, 1.173651, 0.186464)",
        "(-0.162033, 1.181207, 0.181712)",
        "(-0.157416, 1.192790, 0.176177)",
        "(-0.154319, 1.200487, 0.173299)",
        "(-0.154319, 1.200487, 0.173299)",
        "(-0.151329, 1.208067, 0.170738)",
        "(-0.148550, 1.215473, 0.168705)",
        "(-0.144736, 1.226138, 0.165837)",
        "(-0.142241, 1.233110, 0.164201)",
        "(-0.142241, 1.233110, 0.164201)",
        "(-0.140057, 1.239990, 0.163006)",
        "(-0.138301, 1.246597, 0.162451)",
        "(-0.135956, 1.255876, 0.162035)",
        "(-0.134317, 1.261753, 0.162318)",
        "(-0.134317, 1.261753, 0.162318)",
        "(-0.132101, 1.267538, 0.163274)",
        "(-0.129742, 1.273269, 0.164380)",
        "(-0.126555, 1.281879, 0.167510)",
        "(-0.126555, 1.281879, 0.167510)",
        "(-0.124527, 1.287545, 0.170516)",
        "(-0.122715, 1.293063, 0.174271)",
        "(-0.121990, 1.295650, 0.176699)",
        "(-0.119502, 1.305660, 0.186764)",
        "(-0.118900, 1.309847, 0.192989)",
        "(-0.118900, 1.309847, 0.192989)",
        "(-0.118693, 1.313443, 0.199706)",
        "(-0.118581, 1.316396, 0.206680)",
        "(-0.119401, 1.319072, 0.217392)",
        "(-0.120611, 1.319702, 0.224694)",
        "(-0.120611, 1.319702, 0.224694)",
        "(-0.122425, 1.319220, 0.232216)",
        "(-0.124359, 1.317567, 0.239426)",
        "(-0.126786, 1.314677, 0.246262)",
        "(-0.131235, 1.308469, 0.256125)",
        "(-0.131235, 1.308469, 0.256125)",
        "(-0.134602, 1.302845, 0.262528)",
        "(-0.137942, 1.296266, 0.268310)",
        "(-0.141843, 1.288949, 0.272883)",
        "(-0.145766, 1.280956, 0.276671)",
        "(-0.147610, 1.276697, 0.278346)",
        "(-0.151011, 1.267928, 0.281451)",
        "(-0.154572, 1.258999, 0.283884)",
        "(-0.159637, 1.245622, 0.286440)",
        "(-0.162250, 1.236978, 0.287573)",
        "(-0.162250, 1.236978, 0.287573)",
        "(-0.164657, 1.229066, 0.288248)",
        "(-0.166897, 1.221829, 0.288486)",
        "(-0.169360, 1.213238, 0.287843)",
        "(-0.170625, 1.208122, 0.286873)",
        "(-0.170625, 1.208122, 0.286873)",
        "(-0.171480, 1.203378, 0.285412)",
        "(-0.171958, 1.198956, 0.283326)",
        "(-0.173531, 1.193323, 0.280805)",
        "(-0.174924, 1.190021, 0.279298)",
        "(-0.174924, 1.190021, 0.279298)",
        "(-0.175771, 1.186551, 0.277604)",
        "(-0.176497, 1.183014, 0.275383)",
        "(-0.177064, 1.177501, 0.271733)",
        "(-0.177610, 1.174037, 0.268847)",
        "(-0.177610, 1.174037, 0.268847)",
        "(-0.178522, 1.170464, 0.265272)",
        "(-0.179870, 1.166975, 0.261977)",
        "(-0.181272, 1.161731, 0.256810)",
        "(-0.182003, 1.158342, 0.252438)",
        "(-0.182003, 1.158342, 0.252438)",
        "(-0.182840, 1.155143, 0.247240)",
        "(-0.183690, 1.152283, 0.242181)",
        "(-0.184003, 1.148441, 0.234124)",
        "(-0.184129, 1.146367, 0.228107)",
        "(-0.184129, 1.146367, 0.228107)",
        "(-0.184037, 1.144675, 0.221768)",
        "(-0.183547, 1.143414, 0.215535)",
        "(-0.182616, 1.142688, 0.209548)",
        "(-0.181472, 1.143294, 0.201337)",
        "(-0.181472, 1.143294, 0.201337)",
        "(-0.179150, 1.144162, 0.195908)",
        "(-0.176683, 1.146454, 0.190740)",
        "(-0.172397, 1.151578, 0.183230)",
        "(-0.169345, 1.155958, 0.178749)",
        "(-0.169345, 1.155958, 0.178749)",
        "(-0.166122, 1.161304, 0.174260)",
        "(-0.162646, 1.167202, 0.170280)",
        "(-0.157544, 1.176986, 0.165235)",
        "(-0.154479, 1.183814, 0.162193)",
        "(-0.154479, 1.183814, 0.162193)",
        "(-0.151747, 1.190837, 0.159735)",
        "(-0.148932, 1.197852, 0.157743)",
        "(-0.146205, 1.204882, 0.156897)",
        "(-0.142513, 1.215367, 0.156227)",
        "(-0.142513, 1.215367, 0.156227)",
        "(-0.140415, 1.222150, 0.156802)",
        "(-0.138585, 1.228675, 0.158088)",
        "(-0.136080, 1.237792, 0.160982)",
        "(-0.134855, 1.243325, 0.163759)",
        "(-0.134855, 1.243325, 0.163759)",
        "(-0.133809, 1.248415, 0.166784)",
        "(-0.133159, 1.252857, 0.170363)",
        "(-0.132618, 1.257548, 0.176306)",
        "(-0.132655, 1.259327, 0.179792)",
        "(-0.132655, 1.259327, 0.179792)",
        "(-0.133224, 1.259520, 0.182686)",
        "(-0.134363, 1.257853, 0.184908)",
        "(-0.136128, 1.251374, 0.188497)",
        "(-0.138116, 1.244633, 0.190639)",
        "(-0.138116, 1.244633, 0.190639)",
        "(-0.140611, 1.236196, 0.191673)",
        "(-0.143480, 1.226639, 0.192317)",
        "(-0.147499, 1.211689, 0.191598)",
        "(-0.149965, 1.202476, 0.189858)",
        "(-0.149965, 1.202476, 0.189858)",
        "(-0.152270, 1.194632, 0.187242)",
        "(-0.153213, 1.188389, 0.183620)",
        "(-0.153969, 1.184031, 0.177426)",
        "(-0.152745, 1.184494, 0.173433)",
        "(-0.152745, 1.184494, 0.173433)",
        "(-0.150442, 1.188005, 0.168405)",
        "(-0.147208, 1.194468, 0.163202)",
        "(-0.141632, 1.209797, 0.156308)",
        "(-0.137931, 1.221794, 0.152441)",
        "(-0.137931, 1.221794, 0.152441)",
        "(-0.134408, 1.235018, 0.149386)",
        "(-0.131086, 1.248775, 0.147582)",
        "(-0.127060, 1.269661, 0.147610)",
        "(-0.124871, 1.282937, 0.148789)",
        "(-0.124871, 1.282937, 0.148789)",
        "(-0.123864, 1.295332, 0.151438)",
        "(-0.123149, 1.306533, 0.155513)",
        "(-0.122815, 1.316335, 0.160918)",
        "(-0.122819, 1.327997, 0.171708)",
        "(-0.122819, 1.327997, 0.171708)",
        "(-0.123252, 1.333384, 0.180294)",
        "(-0.124438, 1.337153, 0.188974)",
        "(-0.126933, 1.339889, 0.202114)",
        "(-0.128810, 1.339893, 0.211360)",
        "(-0.128810, 1.339893, 0.211360)",
        "(-0.130581, 1.338821, 0.221057)",
        "(-0.132411, 1.336232, 0.230482)",
        "(-0.135120, 1.330472, 0.242917)",
        "(-0.137439, 1.325398, 0.250016)",
        "(-0.137439, 1.325398, 0.250016)",
        "(-0.139612, 1.319623, 0.256750)",
        "(-0.141717, 1.313088, 0.262749)",
        "(-0.144009, 1.306226, 0.267016)",
        "(-0.147750, 1.295464, 0.271452)",
        "(-0.147750, 1.295464, 0.271452)",
        "(-0.149625, 1.288276, 0.273834)",
        "(-0.151299, 1.281363, 0.275747)",
        "(-0.154448, 1.272033, 0.277185)",
        "(-0.156265, 1.266383, 0.277754)",
        "(-0.156265, 1.266383, 0.277754)",
        "(-0.157461, 1.260804, 0.277963)",
        "(-0.158180, 1.255256, 0.278225)",
        "(-0.159466, 1.249996, 0.278164)",
        "(-0.163117, 1.242386, 0.278100)",
        "(-0.163117, 1.242386, 0.278100)",
        "(-0.164314, 1.237041, 0.277912)",
        "(-0.166012, 1.231535, 0.277279)",
        "(-0.168800, 1.223011, 0.274775)",
        "(-0.168800, 1.223011, 0.274775)",
        "(-0.171000, 1.217232, 0.272321)",
        "(-0.172815, 1.211347, 0.270071)",
        "(-0.174029, 1.205462, 0.267698)",
        "(-0.176335, 1.197477, 0.263062)",
        "(-0.177600, 1.192388, 0.259100)",
        "(-0.177600, 1.192388, 0.259100)",
        "(-0.178930, 1.187402, 0.254682)",
        "(-0.180181, 1.182585, 0.250522)",
        "(-0.181371, 1.175772, 0.243780)",
        "(-0.182304, 1.171767, 0.238589)",
        "(-0.182304, 1.171767, 0.238589)",
        "(-0.182840, 1.168031, 0.233568)",
        "(-0.182783, 1.164692, 0.228512)",
        "(-0.182337, 1.160660, 0.220851)",
        "(-0.181761, 1.158713, 0.215825)",
        "(-0.181761, 1.158713, 0.215825)",
        "(-0.180947, 1.157481, 0.210937)",
        "(-0.179796, 1.156910, 0.205882)",
        "(-0.177570, 1.157180, 0.199128)",
        "(-0.176062, 1.158003, 0.194783)",
        "(-0.176062, 1.158003, 0.194783)",
        "(-0.174490, 1.159099, 0.190878)",
        "(-0.172638, 1.160127, 0.187461)",
        "(-0.170682, 1.161798, 0.182196)",
        "(-0.169658, 1.162959, 0.179130)",
        "(-0.169658, 1.162959, 0.179130)",
        "(-0.168618, 1.163989, 0.176200)",
        "(-0.167841, 1.164903, 0.173217)",
        "(-0.167259, 1.166708, 0.168760)",
        "(-0.166543, 1.168544, 0.166064)",
        "(-0.166543, 1.168544, 0.166064)",
        "(-0.164927, 1.171425, 0.164325)",
        "(-0.162630, 1.176296, 0.162314)",
        "(-0.158113, 1.187290, 0.159701)",
        "(-0.153894, 1.196973, 0.158683)",
        "(-0.153894, 1.196973, 0.158683)",
        "(-0.149508, 1.208277, 0.157671)",
        "(-0.144941, 1.220675, 0.157045)",
        "(-0.140509, 1.233778, 0.157282)",
        "(-0.138413, 1.240399, 0.157707)",
        "(-0.134283, 1.253641, 0.159214)",
        "(-0.130577, 1.266578, 0.161753)",
        "(-0.126592, 1.278809, 0.165430)",
        "(-0.122290, 1.295096, 0.173488)",
        "(-0.120502, 1.303986, 0.180666)",
        "(-0.120502, 1.303986, 0.180666)",
        "(-0.119470, 1.310694, 0.188770)",
        "(-0.119041, 1.314781, 0.197538)",
        "(-0.119793, 1.315013, 0.211881)",
        "(-0.121247, 1.310936, 0.221543)",
        "(-0.121247, 1.310936, 0.221543)",
        "(-0.124091, 1.303411, 0.229581)",
        "(-0.127724, 1.292644, 0.235707)",
        "(-0.131598, 1.279160, 0.240532)",
        "(-0.137253, 1.255868, 0.244573)",
        "(-0.137253, 1.255868, 0.244573)",
        "(-0.140589, 1.240181, 0.243711)",
        "(-0.144073, 1.225813, 0.239965)",
        "(-0.147730, 1.208252, 0.231112)",
        "(-0.148500, 1.200046, 0.223487)",
        "(-0.148500, 1.200046, 0.223487)",
        "(-0.148234, 1.195510, 0.214908)",
        "(-0.146961, 1.194946, 0.205967)",
        "(-0.141776, 1.201317, 0.194929)",
        "(-0.136981, 1.209847, 0.189266)",
        "(-0.136981, 1.209847, 0.189266)",
        "(-0.131152, 1.222269, 0.184360)",
        "(-0.126144, 1.236529, 0.180404)",
        "(-0.120246, 1.259853, 0.178558)",
        "(-0.117468, 1.274579, 0.180305)",
        "(-0.117468, 1.274579, 0.180305)",
        "(-0.115092, 1.287709, 0.184592)",
        "(-0.113775, 1.298540, 0.190694)",
        "(-0.114722, 1.309117, 0.204011)",
        "(-0.116384, 1.311860, 0.215192)",
        "(-0.116384, 1.311860, 0.215192)",
        "(-0.118804, 1.310709, 0.227119)",
        "(-0.122165, 1.305282, 0.239399)",
        "(-0.129835, 1.289087, 0.254730)",
        "(-0.135453, 1.273650, 0.261488)",
        "(-0.135453, 1.273650, 0.261488)",
        "(-0.141455, 1.255567, 0.265295)",
        "(-0.147651, 1.235508, 0.264026)",
        "(-0.155351, 1.206270, 0.256286)",
        "(-0.159354, 1.189723, 0.247994)",
        "(-0.159354, 1.189723, 0.247994)",
        "(-0.160835, 1.177527, 0.237824)",
        "(-0.160349, 1.170738, 0.227661)",
        "(-0.157379, 1.171741, 0.213037)",
        "(-0.153792, 1.177517, 0.204833)",
        "(-0.153792, 1.177517, 0.204833)",
        "(-0.148653, 1.187517, 0.198281)",
        "(-0.143036, 1.200515, 0.193410)",
        "(-0.135395, 1.221690, 0.188815)",
        "(-0.131111, 1.235580, 0.187870)",
        "(-0.131111, 1.235580, 0.187870)",
        "(-0.127598, 1.248188, 0.187682)",
        "(-0.125128, 1.259372, 0.189304)",
        "(-0.123116, 1.273185, 0.195768)",
        "(-0.123132, 1.280232, 0.202097)",
        "(-0.123132, 1.280232, 0.202097)",
        "(-0.123670, 1.284800, 0.209448)",
        "(-0.124836, 1.286973, 0.217426)",
        "(-0.128190, 1.285516, 0.228319)",
        "(-0.131331, 1.281972, 0.234575)",
        "(-0.131331, 1.281972, 0.234575)",
        "(-0.134195, 1.276657, 0.239867)",
        "(-0.137179, 1.269893, 0.243654)",
        "(-0.141488, 1.258313, 0.247038)",
        "(-0.144364, 1.249990, 0.248198)",
        "(-0.144364, 1.249990, 0.248198)",
        "(-0.146307, 1.241698, 0.248373)",
        "(-0.148091, 1.234266, 0.247346)",
        "(-0.150113, 1.225037, 0.244863)",
        "(-0.151038, 1.220191, 0.242935)",
        "(-0.151038, 1.220191, 0.242935)",
        "(-0.151675, 1.215998, 0.240407)",
        "(-0.151951, 1.212227, 0.237782)",
        "(-0.152484, 1.207153, 0.233272)",
        "(-0.152925, 1.203982, 0.229533)",
        "(-0.152925, 1.203982, 0.229533)",
        "(-0.153080, 1.200965, 0.225743)",
        "(-0.152943, 1.198272, 0.222359)",
        "(-0.152385, 1.195151, 0.217224)",
        "(-0.152068, 1.193882, 0.213242)",
        "(-0.152068, 1.193882, 0.213242)",
        "(-0.151602, 1.193295, 0.209637)",
        "(-0.150734, 1.193296, 0.206507)",
        "(-0.149043, 1.194465, 0.202057)",
        "(-0.147954, 1.195984, 0.199180)",
        "(-0.147954, 1.195984, 0.199180)",
        "(-0.146577, 1.197961, 0.196558)",
        "(-0.145240, 1.200583, 0.194305)",
        "(-0.142690, 1.205464, 0.191901)",
        "(-0.140756, 1.209632, 0.191016)",
        "(-0.140756, 1.209632, 0.191016)",
        "(-0.138766, 1.214569, 0.190277)",
        "(-0.136680, 1.220217, 0.189830)",
        "(-0.133306, 1.229661, 0.190181)",
        "(-0.131103, 1.236522, 0.191001)",
        "(-0.131103, 1.236522, 0.191001)",
        "(-0.128869, 1.243768, 0.192328)",
        "(-0.126693, 1.251110, 0.194024)",
        "(-0.123763, 1.262169, 0.197408)",
        "(-0.122185, 1.269421, 0.200257)",
        "(-0.122185, 1.269421, 0.200257)",
        "(-0.120750, 1.276355, 0.203530)",
        "(-0.119484, 1.282952, 0.207363)",
        "(-0.117906, 1.291674, 0.213877)",
        "(-0.117449, 1.296780, 0.218626)",
        "(-0.117449, 1.296780, 0.218626)",
        "(-0.117482, 1.301008, 0.223777)",
        "(-0.117614, 1.304557, 0.229119)",
        "(-0.118190, 1.308503, 0.237454)",
        "(-0.119069, 1.310292, 0.243024)",
        "(-0.119069, 1.310292, 0.243024)",
        "(-0.120165, 1.311366, 0.248676)",
        "(-0.121492, 1.311732, 0.254548)",
        "(-0.123249, 1.310843, 0.262939)",
        "(-0.124912, 1.309373, 0.268355)",
        "(-0.124912, 1.309373, 0.268355)",
        "(-0.126877, 1.307219, 0.273500)",
        "(-0.128908, 1.304287, 0.278546)",
        "(-0.132162, 1.298540, 0.285435)",
        "(-0.134781, 1.294047, 0.289402)",
        "(-0.134781, 1.294047, 0.289402)",
        "(-0.137652, 1.288998, 0.292766)",
        "(-0.140116, 1.283303, 0.295741)",
        "(-0.142638, 1.276903, 0.297774)",
        "(-0.146814, 1.267164, 0.300213)",
        "(-0.146814, 1.267164, 0.300213)",
        "(-0.149392, 1.259886, 0.300989)",
        "(-0.151656, 1.252589, 0.301166)",
        "(-0.156530, 1.237007, 0.299470)",
        "(-0.156530, 1.237007, 0.299470)",
        "(-0.157615, 1.232920, 0.298750)",
        "(-0.159656, 1.224649, 0.296644)",
        "(-0.161838, 1.216603, 0.293906)",
        "(-0.165359, 1.204982, 0.288724)",
        "(-0.167245, 1.197301, 0.284630)",
        "(-0.167245, 1.197301, 0.284630)",
        "(-0.169342, 1.189951, 0.280655)",
        "(-0.171110, 1.182917, 0.275286)",
        "(-0.173414, 1.173651, 0.266361)",
        "(-0.174124, 1.168096, 0.259559)",
        "(-0.174124, 1.168096, 0.259559)",
        "(-0.174293, 1.163113, 0.252372)",
        "(-0.174386, 1.159145, 0.245396)",
        "(-0.174304, 1.155124, 0.235252)",
        "(-0.173774, 1.153413, 0.228131)",
        "(-0.173774, 1.153413, 0.228131)",
        "(-0.173091, 1.152628, 0.221340)",
        "(-0.172191, 1.152787, 0.215273)",
        "(-0.170210, 1.154714, 0.207042)",
        "(-0.168417, 1.157122, 0.202008)",
        "(-0.168417, 1.157122, 0.202008)",
        "(-0.166429, 1.160649, 0.197362)",
        "(-0.164155, 1.165270, 0.193403)",
        "(-0.160081, 1.174052, 0.188628)",
        "(-0.157203, 1.180974, 0.186003)",
        "(-0.157203, 1.180974, 0.186003)",
        "(-0.154147, 1.188637, 0.183927)",
        "(-0.150911, 1.196974, 0.182759)",
        "(-0.146157, 1.210191, 0.182098)",
        "(-0.143220, 1.219309, 0.182149)",
        "(-0.143220, 1.219309, 0.182149)",
        "(-0.140586, 1.228440, 0.182586)",
        "(-0.138169, 1.237474, 0.183288)",
        "(-0.135085, 1.250587, 0.184622)",
        "(-0.133249, 1.258973, 0.186087)",
        "(-0.133249, 1.258973, 0.186087)",
        "(-0.131855, 1.266838, 0.187662)",
        "(-0.130748, 1.274280, 0.189260)",
        "(-0.129926, 1.281094, 0.190994)",
        "(-0.128963, 1.290314, 0.194134)",
        "(-0.128963, 1.290314, 0.194134)",
        "(-0.128275, 1.295850, 0.196952)",
        "(-0.127740, 1.300931, 0.200207)",
        "(-0.127641, 1.307746, 0.205261)",
        "(-0.127595, 1.311819, 0.209362)",
        "(-0.127595, 1.311819, 0.209362)",
        "(-0.127524, 1.315500, 0.213922)",
        "(-0.127482, 1.318815, 0.218894)",
        "(-0.128022, 1.322983, 0.226595)",
        "(-0.128733, 1.325134, 0.232101)",
        "(-0.128733, 1.325134, 0.232101)",
        "(-0.129456, 1.326686, 0.237814)",
        "(-0.130397, 1.327609, 0.243637)",
        "(-0.132372, 1.327595, 0.252647)",
        "(-0.133931, 1.326620, 0.258677)",
        "(-0.133931, 1.326620, 0.258677)",
        "(-0.135574, 1.324798, 0.264466)",
        "(-0.137561, 1.322057, 0.270239)",
        "(-0.140852, 1.316322, 0.278625)",
        "(-0.143202, 1.311263, 0.283676)",
        "(-0.143202, 1.311263, 0.283676)",
        "(-0.145777, 1.305325, 0.288127)",
        "(-0.148727, 1.298533, 0.291971)",
        "(-0.152933, 1.287060, 0.297162)",
        "(-0.155659, 1.278798, 0.300254)",
        "(-0.155659, 1.278798, 0.300254)",
        "(-0.158570, 1.269681, 0.302717)",
        "(-0.161452, 1.260662, 0.304112)",
        "(-0.165280, 1.246757, 0.305167)",
        "(-0.167608, 1.237288, 0.305638)",
        "(-0.167608, 1.237288, 0.305638)",
        "(-0.170143, 1.227907, 0.305694)",
        "(-0.172678, 1.218747, 0.304578)",
        "(-0.175942, 1.205576, 0.301485)",
        "(-0.177983, 1.197362, 0.299250)",
        "(-0.177983, 1.197362, 0.299250)",
        "(-0.179860, 1.189641, 0.296547)",
        "(-0.181515, 1.182580, 0.292782)",
        "(-0.183645, 1.173295, 0.285915)",
        "(-0.184753, 1.167767, 0.281181)",
        "(-0.184753, 1.167767, 0.281181)",
        "(-0.185545, 1.162853, 0.276252)",
        "(-0.185958, 1.158680, 0.270756)",
        "(-0.186124, 1.154121, 0.261831)",
        "(-0.185753, 1.152016, 0.255836)",
        "(-0.185753, 1.152016, 0.255836)",
        "(-0.184975, 1.150622, 0.249663)",
        "(-0.184030, 1.150117, 0.243178)",
        "(-0.182241, 1.150680, 0.233417)",
        "(-0.180668, 1.151986, 0.227040)",
        "(-0.180668, 1.151986, 0.227040)",
        "(-0.178769, 1.154038, 0.220735)",
        "(-0.176782, 1.156720, 0.214479)",
        "(-0.173772, 1.162310, 0.205234)",
        "(-0.171484, 1.166814, 0.199485)",
        "(-0.171484, 1.166814, 0.199485)",
        "(-0.168913, 1.171942, 0.194274)",
        "(-0.166249, 1.177556, 0.189515)",
        "(-0.162349, 1.187187, 0.183226)",
        "(-0.159946, 1.194238, 0.179635)",
        "(-0.159946, 1.194238, 0.179635)",
        "(-0.157354, 1.201598, 0.176551)",
        "(-0.154738, 1.209280, 0.174019)",
        "(-0.151043, 1.221367, 0.171339)",
        "(-0.148723, 1.229683, 0.169934)",
        "(-0.148723, 1.229683, 0.169934)",
        "(-0.146466, 1.238112, 0.169015)",
        "(-0.144270, 1.246581, 0.168944)",
        "(-0.141918, 1.254975, 0.169063)",
        "(-0.140851, 1.259156, 0.169293)",
        "(-0.140034, 1.263307, 0.169639)",
        "(-0.137705, 1.275745, 0.170972)",
        "(-0.136224, 1.283798, 0.172768)",
        "(-0.134143, 1.295329, 0.176261)",
        "(-0.133191, 1.302698, 0.179166)",
        "(-0.133191, 1.302698, 0.179166)",
        "(-0.132550, 1.309690, 0.182501)",
        "(-0.132171, 1.316153, 0.186499)",
        "(-0.131409, 1.324985, 0.193458)",
        "(-0.131116, 1.330165, 0.198815)",
        "(-0.131116, 1.330165, 0.198815)",
        "(-0.131274, 1.334606, 0.204596)",
        "(-0.131585, 1.338144, 0.210616)",
        "(-0.132326, 1.341915, 0.220407)",
        "(-0.132913, 1.343203, 0.227201)",
        "(-0.132913, 1.343203, 0.227201)",
        "(-0.133775, 1.343532, 0.234053)",
        "(-0.134894, 1.342903, 0.240775)",
        "(-0.136968, 1.339999, 0.250697)",
        "(-0.138484, 1.336870, 0.257151)",
        "(-0.138484, 1.336870, 0.257151)",
        "(-0.140167, 1.332897, 0.263369)",
        "(-0.142085, 1.328066, 0.269105)",
        "(-0.145440, 1.319405, 0.277139)",
        "(-0.147730, 1.312598, 0.282329)",
        "(-0.147730, 1.312598, 0.282329)",
        "(-0.150071, 1.305177, 0.286675)",
        "(-0.152718, 1.296848, 0.290272)",
        "(-0.156875, 1.284196, 0.295059)",
        "(-0.159389, 1.274975, 0.297878)",
        "(-0.159389, 1.274975, 0.297878)",
        "(-0.161965, 1.265374, 0.300062)",
        "(-0.165066, 1.255540, 0.301629)",
        "(-0.169464, 1.240433, 0.303546)",
        "(-0.172027, 1.230251, 0.304129)",
        "(-0.172027, 1.230251, 0.304129)",
        "(-0.174775, 1.220263, 0.303796)",
        "(-0.177829, 1.210685, 0.302913)",
        "(-0.181755, 1.197090, 0.300404)",
        "(-0.184028, 1.188729, 0.297204)",
        "(-0.184028, 1.188729, 0.297204)",
        "(-0.186322, 1.181098, 0.293565)",
        "(-0.188375, 1.174176, 0.290136)",
        "(-0.190291, 1.165153, 0.283677)",
        "(-0.191188, 1.160104, 0.278264)",
        "(-0.191188, 1.160104, 0.278264)",
        "(-0.191855, 1.155857, 0.272675)",
        "(-0.192087, 1.152424, 0.267266)",
        "(-0.191424, 1.148759, 0.258396)",
        "(-0.190255, 1.147334, 0.252246)",
        "(-0.190255, 1.147334, 0.252246)",
        "(-0.188655, 1.146757, 0.246024)",
        "(-0.186606, 1.147080, 0.240215)",
        "(-0.183010, 1.148850, 0.231181)",
        "(-0.180334, 1.151047, 0.224940)",
        "(-0.180334, 1.151047, 0.224940)",
        "(-0.177495, 1.154108, 0.218910)",
        "(-0.174373, 1.157979, 0.213167)",
        "(-0.169709, 1.165104, 0.204557)",
        "(-0.166480, 1.170732, 0.199021)",
        "(-0.166480, 1.170732, 0.199021)",
        "(-0.163135, 1.177031, 0.193860)",
        "(-0.159726, 1.184015, 0.188938)",
        "(-0.154633, 1.195818, 0.182382)",
        "(-0.151120, 1.204314, 0.178601)",
        "(-0.151120, 1.204314, 0.178601)",
        "(-0.147757, 1.213220, 0.175386)",
        "(-0.144558, 1.222411, 0.172634)",
        "(-0.140188, 1.236519, 0.169290)",
        "(-0.137507, 1.246019, 0.167714)",
        "(-0.137507, 1.246019, 0.167714)",
        "(-0.135099, 1.255548, 0.166770)",
        "(-0.132755, 1.264952, 0.166478)",
        "(-0.129754, 1.278797, 0.167022)",
        "(-0.128035, 1.287780, 0.168054)",
        "(-0.128035, 1.287780, 0.168054)",
        "(-0.126605, 1.296397, 0.169923)",
        "(-0.125433, 1.304603, 0.172590)",
        "(-0.124237, 1.316035, 0.177787)",
        "(-0.123769, 1.322904, 0.182147)",
        "(-0.123769, 1.322904, 0.182147)",
        "(-0.123497, 1.329156, 0.187129)",
        "(-0.123529, 1.334580, 0.192909)",
        "(-0.124110, 1.340922, 0.202610)",
        "(-0.124732, 1.344253, 0.209556)",
        "(-0.124732, 1.344253, 0.209556)",
        "(-0.125534, 1.346653, 0.216746)",
        "(-0.126686, 1.348201, 0.224005)",
        "(-0.128895, 1.348637, 0.235225)",
        "(-0.130482, 1.347636, 0.242986)",
        "(-0.130482, 1.347636, 0.242986)",
        "(-0.132246, 1.345614, 0.250619)",
        "(-0.134595, 1.342483, 0.257751)",
        "(-0.138465, 1.336149, 0.267632)",
        "(-0.140920, 1.330821, 0.273916)",
        "(-0.140920, 1.330821, 0.273916)",
        "(-0.143599, 1.324788, 0.280055)",
        "(-0.146607, 1.317886, 0.285817)",
        "(-0.150768, 1.307264, 0.292532)",
        "(-0.153611, 1.299661, 0.296667)",
        "(-0.153611, 1.299661, 0.296667)",
        "(-0.156259, 1.291548, 0.300423)",
        "(-0.158842, 1.283168, 0.303537)",
        "(-0.162769, 1.270451, 0.306351)",
        "(-0.165555, 1.261983, 0.307330)",
        "(-0.165555, 1.261983, 0.307330)",
        "(-0.168034, 1.253413, 0.308031)",
        "(-0.170140, 1.244857, 0.308014)",
        "(-0.173693, 1.232407, 0.306065)",
        "(-0.176288, 1.224427, 0.304132)",
        "(-0.176288, 1.224427, 0.304132)",
        "(-0.178521, 1.216630, 0.302153)",
        "(-0.180346, 1.209109, 0.299458)",
        "(-0.183059, 1.198902, 0.293482)",
        "(-0.184701, 1.192723, 0.289235)",
        "(-0.184701, 1.192723, 0.289235)",
        "(-0.186115, 1.187123, 0.284575)",
        "(-0.187105, 1.182015, 0.279891)",
        "(-0.187680, 1.175828, 0.271596)",
        "(-0.187926, 1.172715, 0.265215)",
        "(-0.187926, 1.172715, 0.265215)",
        "(-0.187868, 1.170339, 0.258962)",
        "(-0.187318, 1.168710, 0.252773)",
        "(-0.185643, 1.167876, 0.243042)",
        "(-0.184270, 1.168546, 0.236452)",
        "(-0.184270, 1.168546, 0.236452)",
        "(-0.182529, 1.170179, 0.229864)",
        "(-0.180456, 1.172697, 0.223259)",
        "(-0.177026, 1.178040, 0.214048)",
        "(-0.174710, 1.182519, 0.208172)",
        "(-0.174710, 1.182519, 0.208172)",
        "(-0.172377, 1.187624, 0.202616)",
        "(-0.169824, 1.193412, 0.197792)",
        "(-0.165796, 1.203112, 0.191411)",
        "(-0.163014, 1.210211, 0.188024)",
        "(-0.163014, 1.210211, 0.188024)",
        "(-0.160239, 1.217818, 0.185251)",
        "(-0.157399, 1.225717, 0.183122)",
        "(-0.153298, 1.238145, 0.181190)",
        "(-0.150796, 1.246656, 0.180639)",
        "(-0.150796, 1.246656, 0.180639)",
        "(-0.148317, 1.255214, 0.180436)",
        "(-0.145100, 1.268094, 0.181123)",
        "(-0.145100, 1.268094, 0.181123)",
        "(-0.141309, 1.284769, 0.183557)",
        "(-0.141309, 1.284769, 0.183557)",
        "(-0.139700, 1.292687, 0.185391)",
        "(-0.137568, 1.303768, 0.189261)",
        "(-0.136104, 1.310547, 0.192444)",
        "(-0.134989, 1.316717, 0.195949)",
        "(-0.134989, 1.316717, 0.195949)",
        "(-0.133998, 1.322291, 0.199783)",
        "(-0.133169, 1.327139, 0.204263)",
        "(-0.132417, 1.332870, 0.211843)",
        "(-0.132119, 1.335733, 0.217365)",
        "(-0.132119, 1.335733, 0.217365)",
        "(-0.132009, 1.337607, 0.223316)",
        "(-0.132155, 1.338802, 0.229696)",
        "(-0.133021, 1.339160, 0.239921)",
        "(-0.134019, 1.338295, 0.246922)",
        "(-0.134019, 1.338295, 0.246922)",
        "(-0.135267, 1.336501, 0.254196)",
        "(-0.136701, 1.333771, 0.261712)",
        "(-0.139657, 1.328257, 0.272249)",
        "(-0.142089, 1.323343, 0.278890)",
        "(-0.142089, 1.323343, 0.278890)",
        "(-0.144729, 1.317316, 0.285693)",
        "(-0.147385, 1.310280, 0.292186)",
        "(-0.152482, 1.297709, 0.299899)",
        "(-0.155931, 1.288707, 0.304019)",
        "(-0.155931, 1.288707, 0.304019)",
        "(-0.159160, 1.278884, 0.307883)",
        "(-0.162266, 1.268590, 0.310823)",
        "(-0.167192, 1.252937, 0.314157)",
        "(-0.170153, 1.242607, 0.315357)",
        "(-0.170153, 1.242607, 0.315357)",
        "(-0.172684, 1.232691, 0.315267)",
        "(-0.175018, 1.223524, 0.314681)",
        "(-0.177950, 1.211871, 0.313683)",
        "(-0.179493, 1.205498, 0.312130)",
        "(-0.179493, 1.205498, 0.312130)",
        "(-0.180899, 1.200180, 0.309066)",
        "(-0.181764, 1.195718, 0.305132)",
        "(-0.182213, 1.190316, 0.298775)",
        "(-0.182181, 1.187412, 0.293426)",
        "(-0.182181, 1.187412, 0.293426)",
        "(-0.181470, 1.184983, 0.287031)",
        "(-0.180795, 1.183446, 0.279730)",
        "(-0.180089, 1.182530, 0.269268)",
        "(-0.179137, 1.182596, 0.262286)",
        "(-0.179137, 1.182596, 0.262286)",
        "(-0.179038, 1.183707, 0.255336)",
        "(-0.177272, 1.185099, 0.247874)",
        "(-0.174590, 1.188615, 0.236479)",
        "(-0.172715, 1.191645, 0.228861)",
        "(-0.172715, 1.191645, 0.228861)",
        "(-0.170640, 1.195194, 0.221668)",
        "(-0.168357, 1.199252, 0.214610)",
        "(-0.165036, 1.206470, 0.204577)",
        "(-0.162626, 1.211842, 0.198626)",
        "(-0.162626, 1.211842, 0.198626)",
        "(-0.159972, 1.217463, 0.193253)",
        "(-0.157239, 1.223418, 0.188645)",
        "(-0.153350, 1.232749, 0.183344)",
        "(-0.150804, 1.238868, 0.181363)",
        "(-0.150804, 1.238868, 0.181363)",
        "(-0.148012, 1.244409, 0.180491)",
        "(-0.145278, 1.248579, 0.181344)",
        "(-0.142148, 1.252121, 0.183885)",
        "(-0.140221, 1.251818, 0.186745)",
        "(-0.140221, 1.251818, 0.186745)",
        "(-0.138227, 1.248536, 0.190628)",
        "(-0.137414, 1.242967, 0.194295)",
        "(-0.138825, 1.231395, 0.197984)",
        "(-0.140032, 1.222029, 0.199183)",
        "(-0.140032, 1.222029, 0.199183)",
        "(-0.140710, 1.212252, 0.199480)",
        "(-0.141632, 1.203250, 0.198824)",
        "(-0.143928, 1.193379, 0.192766)",
        "(-0.145348, 1.186929, 0.185170)",
        "(-0.145348, 1.186929, 0.185170)",
        "(-0.143405, 1.187010, 0.180870)",
        "(-0.140146, 1.191680, 0.174769)",
        "(-0.140146, 1.191680, 0.174769)",
        "(-0.137835, 1.197985, 0.171428)",
        "(-0.135246, 1.205580, 0.168752)"
    ],
    "rightHandRotations": [
        "(58.710060, 105.880600, 325.795600)",
        "(58.710060, 105.880600, 325.795600)",
        "(58.580720, 105.975300, 325.798400)",
        "(58.510010, 106.029900, 325.782500)",
        "(58.409710, 105.943700, 325.722500)",
        "(58.348460, 105.864900, 325.670100)",
        "(58.348460, 105.864900, 325.670100)",
        "(58.239860, 105.887200, 325.655500)",
        "(58.147350, 105.914600, 325.594300)",
        "(58.044650, 106.000500, 325.554900)",
        "(57.837900, 106.033800, 325.448300)",
        "(57.837900, 106.033800, 325.448300)",
        "(57.519740, 105.802700, 325.113400)",
        "(57.061800, 105.453600, 324.817800)",
        "(56.487090, 106.381900, 325.762500)",
        "(54.743310, 108.304400, 326.177500)",
        "(54.743310, 108.304400, 326.177500)",
        "(53.009830, 109.790400, 325.346100)",
        "(50.734950, 111.406500, 324.254100)",
        "(46.520990, 113.942900, 322.644400)",
        "(42.840270, 115.692000, 321.348000)",
        "(42.840270, 115.692000, 321.348000)",
        "(39.348350, 117.002700, 319.476700)",
        "(35.723090, 118.072800, 317.880300)",
        "(29.201970, 119.038500, 317.700800)",
        "(24.632450, 118.940900, 317.801600)",
        "(24.632450, 118.940900, 317.801600)",
        "(20.147880, 118.622300, 317.360100)",
        "(15.413100, 118.378900, 316.921500)",
        "(7.859436, 117.978500, 316.521300)",
        "(3.233714, 117.541900, 315.475200)",
        "(1.040817, 117.304400, 314.719900)",
        "(1.040817, 117.304400, 314.719900)",
        "(354.539800, 116.402400, 312.869300)",
        "(347.795800, 115.326400, 313.343500)",
        "(343.830200, 114.370300, 313.279000)",
        "(343.830200, 114.370300, 313.279000)",
        "(340.194100, 113.323700, 312.747700)",
        "(336.451200, 112.482600, 312.867700)",
        "(332.588400, 111.837600, 313.837500)",
        "(329.138500, 110.814700, 315.491700)",
        "(329.138500, 110.814700, 315.491700)",
        "(324.249400, 108.921800, 316.874500)",
        "(321.207200, 108.109500, 317.671700)",
        "(316.310700, 107.169400, 319.748700)",
        "(313.578400, 106.233100, 320.924400)",
        "(313.578400, 106.233100, 320.924400)",
        "(311.138600, 105.028900, 322.399900)",
        "(309.975700, 104.430000, 323.235300)",
        "(305.273600, 101.767500, 326.646400)",
        "(303.139900, 100.029400, 329.042100)",
        "(303.139900, 100.029400, 329.042100)",
        "(301.135500, 97.980270, 332.028300)",
        "(299.232000, 95.700460, 335.376700)",
        "(297.295300, 92.625530, 339.543900)",
        "(296.024100, 90.630320, 342.271100)",
        "(296.024100, 90.630320, 342.271100)",
        "(294.681200, 88.215610, 345.839100)",
        "(293.549200, 85.978000, 348.891900)",
        "(292.756600, 83.597240, 352.151000)",
        "(292.537400, 82.808770, 353.111800)",
        "(292.537400, 82.808770, 353.111800)",
        "(292.681200, 82.758770, 353.395400)",
        "(292.762000, 83.356830, 353.157700)",
        "(292.893500, 84.858410, 351.519200)",
        "(293.035700, 85.789620, 350.454200)",
        "(293.035700, 85.789620, 350.454200)",
        "(293.391000, 86.185260, 350.127900)",
        "(293.520400, 86.129520, 350.327300)",
        "(293.185200, 86.161130, 350.212100)",
        "(292.976100, 86.069730, 350.244400)",
        "(292.976100, 86.069730, 350.244400)",
        "(293.032000, 85.762360, 350.461300)",
        "(293.034800, 85.675150, 350.577100)",
        "(293.009400, 85.876740, 350.312900)",
        "(293.008900, 86.285480, 349.729200)",
        "(293.008900, 86.285480, 349.729200)",
        "(292.965600, 86.511270, 349.432600)",
        "(292.973100, 86.484440, 349.406400)",
        "(292.777300, 86.357190, 349.451900)",
        "(292.702900, 86.468770, 349.193100)",
        "(292.702900, 86.468770, 349.193100)",
        "(292.655600, 86.435450, 349.183000)",
        "(292.492200, 86.134770, 349.551400)",
        "(292.392600, 85.762290, 349.750000)",
        "(292.266200, 85.426090, 350.057400)",
        "(292.266200, 85.426090, 350.057400)",
        "(292.197600, 85.282250, 350.075300)",
        "(292.207400, 85.157230, 350.098900)",
        "(292.204400, 84.758500, 350.304900)",
        "(292.213100, 84.037320, 350.950000)",
        "(292.213100, 84.037320, 350.950000)",
        "(292.120000, 83.031610, 352.006400)",
        "(292.007900, 82.236870, 352.802600)",
        "(291.790600, 81.439220, 353.669800)",
        "(291.602100, 80.905530, 354.230600)",
        "(291.602100, 80.905530, 354.230600)",
        "(291.299600, 80.233080, 354.950300)",
        "(290.658100, 79.025140, 356.534000)",
        "(289.904000, 78.420810, 357.324400)",
        "(289.373800, 78.367360, 357.483100)",
        "(289.373800, 78.367360, 357.483100)",
        "(288.722700, 77.806690, 358.554300)",
        "(288.722700, 77.806690, 358.554300)",
        "(288.313100, 77.294650, 359.486300)",
        "(287.812100, 77.021570, 0.051830)",
        "(287.253200, 76.866910, 0.543784)",
        "(287.066200, 76.929050, 0.616816)",
        "(286.673900, 76.934270, 0.827422)",
        "(286.226800, 76.658260, 1.559434)",
        "(285.804900, 76.105330, 2.834064)",
        "(285.804900, 76.105330, 2.834064)",
        "(285.670000, 76.015690, 3.381573)",
        "(285.472000, 75.995070, 3.726144)",
        "(284.978300, 75.989570, 4.112076)",
        "(284.733000, 75.497260, 5.045671)",
        "(284.733000, 75.497260, 5.045671)",
        "(284.685700, 75.394390, 5.843882)",
        "(284.613700, 75.775510, 5.967354)",
        "(284.319400, 76.816860, 5.533032)",
        "(284.092900, 77.427260, 5.536740)",
        "(284.092900, 77.427260, 5.536740)",
        "(283.855300, 78.307620, 5.278338)",
        "(283.690800, 79.641140, 4.657780)",
        "(283.578600, 82.572020, 2.686383)",
        "(283.419500, 84.786280, 1.058181)",
        "(283.419500, 84.786280, 1.058181)",
        "(283.281900, 86.689010, 359.732000)",
        "(283.187800, 88.492390, 358.597700)",
        "(283.197000, 92.105850, 355.936700)",
        "(283.274200, 94.736800, 353.787400)",
        "(283.274200, 94.736800, 353.787400)",
        "(283.384800, 97.176870, 351.997800)",
        "(283.586000, 99.497820, 350.126900)",
        "(283.990500, 102.900500, 347.320600)",
        "(284.334300, 105.104200, 345.341600)",
        "(284.334300, 105.104200, 345.341600)",
        "(284.765000, 106.970200, 343.684800)",
        "(285.232500, 107.815900, 343.024600)",
        "(285.769300, 108.526700, 342.664800)",
        "(286.277900, 109.330300, 341.942300)",
        "(286.277900, 109.330300, 341.942300)",
        "(286.933700, 110.331700, 340.838200)",
        "(287.482500, 111.071200, 339.906000)",
        "(288.111400, 111.420200, 339.475600)",
        "(288.670200, 111.643900, 339.186500)",
        "(288.670200, 111.643900, 339.186500)",
        "(289.347900, 111.928200, 338.763200)",
        "(290.020300, 112.181600, 338.295300)",
        "(290.986200, 112.472200, 337.560300)",
        "(291.591000, 112.846100, 336.824400)",
        "(291.591000, 112.846100, 336.824400)",
        "(292.847000, 112.701800, 336.296300)",
        "(292.847000, 112.701800, 336.296300)",
        "(293.863400, 112.333800, 336.210100)",
        "(294.604600, 112.496500, 335.411300)",
        "(294.604600, 112.496500, 335.411300)",
        "(295.304900, 112.642700, 334.595400)",
        "(296.008400, 112.514400, 334.166900)",
        "(296.938400, 111.303700, 334.684700)",
        "(297.622500, 110.962800, 334.421100)",
        "(297.622500, 110.962800, 334.421100)",
        "(298.468900, 111.003700, 333.562900)",
        "(299.273700, 110.979600, 332.796000)",
        "(300.372200, 110.306000, 332.306000)",
        "(300.967400, 109.636700, 332.245400)",
        "(300.967400, 109.636700, 332.245400)",
        "(301.499600, 108.927100, 332.264300)",
        "(302.107100, 108.543500, 331.843700)",
        "(302.983700, 107.739300, 331.218500)",
        "(303.289700, 106.958900, 331.270200)",
        "(303.289700, 106.958900, 331.270200)",
        "(303.466400, 106.305900, 331.140700)",
        "(303.641600, 105.620500, 331.002900)",
        "(303.675800, 104.396000, 331.072600)",
        "(303.508000, 103.590000, 331.111700)",
        "(303.508000, 103.590000, 331.111700)",
        "(303.247700, 102.564000, 331.504800)",
        "(302.823800, 101.432100, 332.157100)",
        "(302.160000, 100.221800, 332.627900)",
        "(301.676500, 99.509990, 332.862200)",
        "(301.676500, 99.509990, 332.862200)",
        "(300.992600, 98.825650, 333.291300)",
        "(300.139700, 98.319790, 333.532600)",
        "(298.830000, 98.306590, 333.003200)",
        "(298.001100, 98.076720, 332.980400)",
        "(298.001100, 98.076720, 332.980400)",
        "(297.084300, 97.700040, 333.332700)",
        "(296.251800, 96.895180, 334.125000)",
        "(294.552400, 95.208900, 335.891100)",
        "(293.184200, 94.695190, 336.477700)",
        "(293.184200, 94.695190, 336.477700)",
        "(291.950700, 94.849770, 336.322100)",
        "(290.967900, 94.991190, 336.166600)",
        "(289.735600, 94.478850, 336.855400)",
        "(288.739300, 93.676930, 337.802300)",
        "(288.739300, 93.676930, 337.802300)",
        "(287.531400, 93.146440, 338.480500)",
        "(286.493500, 92.409130, 339.400500)",
        "(285.100700, 90.749710, 341.564400)",
        "(284.443700, 89.865950, 342.855200)",
        "(284.443700, 89.865950, 342.855200)",
        "(283.798900, 89.020800, 344.072900)",
        "(282.862600, 88.010820, 345.705400)",
        "(282.161800, 86.971210, 347.414600)",
        "(281.564100, 86.045940, 348.986800)",
        "(281.564100, 86.045940, 348.986800)",
        "(281.194300, 85.477040, 350.158800)",
        "(280.905400, 85.285720, 350.922700)",
        "(280.234300, 85.834320, 351.319500)",
        "(279.895700, 86.578770, 351.368200)",
        "(279.895700, 86.578770, 351.368200)",
        "(279.703200, 87.601280, 351.101500)",
        "(279.536200, 89.196820, 350.246500)",
        "(279.379400, 91.869000, 348.642300)",
        "(279.379400, 91.869000, 348.642300)",
        "(279.372800, 93.484410, 347.889600)",
        "(279.440500, 95.023930, 347.155200)",
        "(279.596600, 96.855870, 345.995800)",
        "(280.006500, 99.992630, 344.010900)",
        "(280.309300, 101.194500, 343.565500)",
        "(280.309300, 101.194500, 343.565500)",
        "(280.987300, 104.265100, 341.740400)",
        "(280.987300, 104.265100, 341.740400)",
        "(281.710100, 107.544500, 339.062600)",
        "(282.246600, 109.934500, 336.951600)",
        "(282.246600, 109.934500, 336.951600)",
        "(282.627200, 111.329100, 335.799400)",
        "(283.123400, 112.625100, 335.228300)",
        "(283.666700, 113.601000, 334.459100)",
        "(284.366900, 114.226200, 333.886700)",
        "(284.366900, 114.226200, 333.886700)",
        "(285.027300, 114.722000, 333.595300)",
        "(285.696700, 115.512400, 332.901400)",
        "(286.855800, 117.018800, 331.259200)",
        "(287.636900, 117.895700, 330.188200)",
        "(287.636900, 117.895700, 330.188200)",
        "(288.452200, 118.357600, 329.448600)",
        "(289.377400, 118.177700, 329.325800)",
        "(290.591100, 118.050800, 328.868800)",
        "(290.591100, 118.050800, 328.868800)",
        "(291.478100, 117.869100, 328.623900)",
        "(292.426900, 117.396400, 328.654600)",
        "(293.305700, 117.137500, 328.444500)",
        "(294.665700, 117.100700, 327.064200)",
        "(295.428400, 116.307200, 327.094900)",
        "(295.428400, 116.307200, 327.094900)",
        "(296.039600, 115.070400, 327.599800)",
        "(296.536800, 114.254100, 327.561900)",
        "(297.334400, 113.220600, 327.102300)",
        "(297.683500, 112.601600, 326.628700)",
        "(297.683500, 112.601600, 326.628700)",
        "(297.962400, 111.455500, 326.767800)",
        "(297.823200, 109.187000, 327.887300)",
        "(297.679800, 108.449400, 327.791600)",
        "(297.672400, 107.750400, 327.530500)",
        "(297.672400, 107.750400, 327.530500)",
        "(297.507900, 106.998700, 327.558200)",
        "(297.175700, 106.382700, 327.426100)",
        "(296.456200, 104.984400, 327.977600)",
        "(296.456200, 104.984400, 327.977600)",
        "(295.930300, 104.135500, 328.444900)",
        "(295.551500, 103.851800, 328.203300)",
        "(295.210100, 103.335400, 328.165800)",
        "(294.382300, 102.458700, 328.383300)",
        "(293.659200, 102.129700, 328.285600)",
        "(293.659200, 102.129700, 328.285600)",
        "(293.046500, 101.659000, 328.525900)",
        "(292.595800, 100.519700, 329.447100)",
        "(292.102400, 99.751300, 329.807200)",
        "(291.110100, 99.113590, 330.100400)",
        "(291.110100, 99.113590, 330.100400)",
        "(289.982700, 98.268650, 330.900500)",
        "(289.017100, 97.382710, 331.843100)",
        "(287.938800, 96.243840, 332.857700)",
        "(286.968500, 95.341940, 333.662700)",
        "(286.968500, 95.341940, 333.662700)",
        "(285.858100, 94.677440, 334.494200)",
        "(284.892200, 93.926390, 335.432300)",
        "(283.738700, 92.312260, 337.497500)",
        "(282.872700, 91.228550, 338.826300)",
        "(282.872700, 91.228550, 338.826300)",
        "(281.908500, 90.546320, 339.969700)",
        "(281.177300, 89.914310, 341.062300)",
        "(280.422100, 88.869190, 342.849000)",
        "(279.762200, 88.761420, 343.516400)",
        "(279.762200, 88.761420, 343.516400)",
        "(279.198200, 88.436400, 344.463300)",
        "(278.742100, 88.257910, 345.491100)",
        "(278.178800, 89.321110, 345.501900)",
        "(277.882600, 90.279650, 345.276200)",
        "(277.882600, 90.279650, 345.276200)",
        "(277.674800, 90.984860, 345.401400)",
        "(277.526800, 92.283970, 344.942000)",
        "(277.584700, 95.543980, 343.055300)",
        "(277.673300, 97.970120, 341.383600)",
        "(277.673300, 97.970120, 341.383600)",
        "(277.814600, 100.529800, 339.552800)",
        "(278.017200, 103.257500, 337.615100)",
        "(278.391800, 106.962400, 335.012800)",
        "(278.756600, 109.121800, 333.595800)",
        "(278.756600, 109.121800, 333.595800)",
        "(279.221900, 110.806400, 332.445800)",
        "(279.760100, 112.204700, 331.476700)",
        "(280.584600, 114.963800, 329.312600)",
        "(281.118600, 116.678100, 328.020500)",
        "(281.118600, 116.678100, 328.020500)",
        "(282.059800, 117.365400, 328.089300)",
        "(282.059800, 117.365400, 328.089300)",
        "(283.585700, 117.871300, 328.270800)",
        "(283.585700, 117.871300, 328.270800)",
        "(284.358100, 118.259800, 328.113400)",
        "(285.181100, 118.044800, 328.455800)",
        "(286.083800, 117.644400, 329.096100)",
        "(287.209600, 117.766900, 328.929900)",
        "(287.918600, 118.096500, 328.497500)",
        "(287.918600, 118.096500, 328.497500)",
        "(288.774300, 117.923300, 328.519200)",
        "(289.374700, 117.627600, 328.678600)",
        "(289.971300, 117.663200, 328.129700)",
        "(290.673800, 117.353700, 327.881500)",
        "(290.673800, 117.353700, 327.881500)",
        "(291.457600, 116.467500, 328.248200)",
        "(292.023000, 115.923400, 328.292700)",
        "(293.237300, 115.693600, 327.390700)",
        "(294.063600, 115.354900, 326.978000)",
        "(294.063600, 115.354900, 326.978000)",
        "(294.847100, 115.209500, 326.262900)",
        "(295.700700, 114.742800, 325.606100)",
        "(296.386100, 112.679200, 326.469800)",
        "(297.087900, 111.816100, 326.261400)",
        "(297.087900, 111.816100, 326.261400)",
        "(298.125700, 111.588000, 325.110800)",
        "(299.067000, 110.400000, 324.724200)",
        "(299.108500, 107.892100, 325.950000)",
        "(299.063200, 106.461600, 326.344800)",
        "(299.063200, 106.461600, 326.344800)",
        "(299.214500, 105.188200, 326.552900)",
        "(299.521100, 104.124600, 326.963100)",
        "(299.604100, 103.131100, 327.127300)",
        "(298.955600, 102.524600, 326.993600)",
        "(298.955600, 102.524600, 326.993600)",
        "(297.979200, 101.662700, 326.773600)",
        "(297.436800, 100.631000, 327.420200)",
        "(296.349700, 98.810840, 328.977800)",
        "(294.986100, 98.205890, 329.255700)",
        "(294.986100, 98.205890, 329.255700)",
        "(293.748800, 97.411600, 329.739000)",
        "(292.570200, 96.706670, 330.362600)",
        "(290.931400, 96.318130, 330.553500)",
        "(289.906700, 96.085270, 330.599200)",
        "(289.906700, 96.085270, 330.599200)",
        "(288.680800, 95.651210, 331.029400)",
        "(286.788300, 95.055250, 331.814400)",
        "(285.666900, 94.656620, 332.330800)",
        "(285.666900, 94.656620, 332.330800)",
        "(284.750200, 94.395110, 332.741800)",
        "(283.704500, 93.875380, 333.373100)",
        "(282.660600, 93.325390, 334.149700)",
        "(281.200900, 91.577400, 336.599400)",
        "(280.379800, 89.979780, 338.642400)",
        "(280.379800, 89.979780, 338.642400)",
        "(279.651700, 89.185830, 339.941600)",
        "(278.629900, 88.481000, 341.298500)",
        "(278.011900, 87.760990, 342.651400)",
        "(277.548100, 87.432790, 343.671400)",
        "(277.548100, 87.432790, 343.671400)",
        "(277.261400, 87.701410, 344.046900)",
        "(276.909600, 88.306310, 344.117900)",
        "(276.319500, 90.832020, 342.611400)",
        "(276.128900, 93.139790, 341.041000)",
        "(276.128900, 93.139790, 341.041000)",
        "(276.104500, 95.653060, 339.228300)",
        "(276.146700, 98.475290, 337.027700)",
        "(276.203200, 101.480800, 335.219000)",
        "(276.444300, 103.488100, 333.995700)",
        "(276.444300, 103.488100, 333.995700)",
        "(276.854200, 105.690100, 332.325300)",
        "(277.213800, 108.045600, 330.482400)",
        "(277.905300, 111.523100, 327.926800)",
        "(278.515900, 113.339200, 326.747800)",
        "(278.515900, 113.339200, 326.747800)",
        "(279.647600, 117.068400, 323.890500)",
        "(279.647600, 117.068400, 323.890500)",
        "(280.452300, 120.141200, 321.111600)",
        "(280.452300, 120.141200, 321.111600)",
        "(280.884800, 120.520900, 321.149400)",
        "(281.369400, 120.271100, 321.761100)",
        "(281.973300, 119.416600, 322.806300)",
        "(282.905800, 118.229700, 324.465100)",
        "(282.905800, 118.229700, 324.465100)",
        "(283.664200, 118.400900, 324.524500)",
        "(284.556500, 118.584000, 324.405900)",
        "(285.529700, 118.375800, 324.600300)",
        "(287.093300, 117.600500, 325.520300)",
        "(288.237100, 117.441300, 325.663500)",
        "(288.237100, 117.441300, 325.663500)",
        "(289.451300, 117.379800, 325.543900)",
        "(290.662900, 117.366500, 325.370400)",
        "(292.658900, 117.038900, 325.148300)",
        "(293.832800, 116.342200, 325.438800)",
        "(293.832800, 116.342200, 325.438800)",
        "(294.820400, 115.379100, 325.938800)",
        "(295.749900, 114.659300, 326.149900)",
        "(296.975100, 114.402500, 325.263900)",
        "(297.761900, 114.203300, 324.468800)",
        "(297.761900, 114.203300, 324.468800)",
        "(298.261900, 113.552300, 324.239200)",
        "(298.571600, 112.678000, 324.152100)",
        "(298.901600, 111.123400, 324.213300)",
        "(299.139600, 110.124900, 324.090300)",
        "(299.139600, 110.124900, 324.090300)",
        "(299.171900, 108.879000, 324.004600)",
        "(298.664600, 107.350600, 324.574000)",
        "(297.785100, 105.354500, 325.129300)",
        "(297.293900, 104.262400, 325.202900)",
        "(297.293900, 104.262400, 325.202900)",
        "(296.731100, 103.358100, 325.228200)",
        "(295.997500, 102.541700, 325.101800)",
        "(294.309800, 101.131800, 325.493900)",
        "(293.296000, 100.182600, 325.845900)",
        "(293.296000, 100.182600, 325.845900)",
        "(292.453900, 99.336520, 326.190100)",
        "(291.812800, 98.497100, 326.581100)",
        "(290.451500, 97.826320, 326.553000)",
        "(289.304100, 98.040160, 325.910200)",
        "(289.304100, 98.040160, 325.910200)",
        "(288.213200, 98.013850, 325.656600)",
        "(287.312900, 97.371540, 326.268600)",
        "(285.688400, 95.284970, 328.408500)",
        "(284.416700, 94.598080, 329.299100)",
        "(284.416700, 94.598080, 329.299100)",
        "(283.315100, 94.482140, 329.480200)",
        "(282.359600, 94.536010, 329.584600)",
        "(281.007000, 93.191640, 331.435800)",
        "(280.012500, 92.175090, 332.902800)",
        "(280.012500, 92.175090, 332.902800)",
        "(279.133800, 91.192250, 334.409500)",
        "(278.388700, 90.816930, 335.295700)",
        "(277.572400, 89.974690, 336.973300)",
        "(277.572400, 89.974690, 336.973300)",
        "(277.063500, 88.969470, 338.692100)",
        "(276.619000, 88.145650, 340.318100)",
        "(276.267100, 87.771800, 341.547400)",
        "(275.941500, 88.299200, 342.324900)",
        "(275.941500, 88.299200, 342.324900)",
        "(275.772900, 89.937810, 341.517900)",
        "(275.679200, 92.774410, 339.391000)",
        "(275.483700, 95.310160, 337.778400)",
        "(275.390700, 97.785680, 336.785200)",
        "(275.493100, 100.925600, 334.490200)",
        "(275.493100, 100.925600, 334.490200)",
        "(275.664700, 105.251300, 330.821100)",
        "(275.842300, 108.190500, 328.841900)",
        "(276.266200, 110.838100, 327.734900)",
        "(276.489500, 113.408600, 325.951600)",
        "(276.489500, 113.408600, 325.951600)",
        "(276.942800, 116.263400, 323.814300)",
        "(277.641400, 118.355900, 322.369200)",
        "(278.723000, 120.190600, 321.329500)",
        "(279.401200, 119.940400, 322.173500)",
        "(279.401200, 119.940400, 322.173500)",
        "(280.147000, 118.591600, 324.124800)",
        "(281.337200, 117.109300, 326.017800)",
        "(282.125200, 116.651100, 326.682300)",
        "(282.125200, 116.651100, 326.682300)",
        "(282.769600, 116.610500, 326.545400)",
        "(283.298200, 117.573600, 325.331400)",
        "(284.241000, 118.894800, 323.494400)",
        "(285.549900, 119.551900, 322.438100)",
        "(285.549900, 119.551900, 322.438100)",
        "(286.448400, 119.829700, 321.758100)",
        "(287.823700, 118.635700, 322.559300)",
        "(289.077100, 117.370600, 323.526800)",
        "(290.262800, 117.873800, 322.225200)",
        "(290.262800, 117.873800, 322.225200)",
        "(291.254900, 118.049700, 321.090300)",
        "(292.126700, 116.600300, 321.877500)",
        "(292.728300, 115.275300, 322.818000)",
        "(293.678800, 115.099700, 321.490200)",
        "(294.382900, 114.404000, 321.041000)",
        "(294.382900, 114.404000, 321.041000)",
        "(294.659000, 113.028300, 321.574900)",
        "(294.726400, 111.169900, 322.562700)",
        "(294.846300, 109.196700, 323.138900)",
        "(294.846300, 109.196700, 323.138900)",
        "(294.952700, 108.612300, 322.666200)",
        "(295.182700, 108.344300, 321.826100)",
        "(295.338100, 107.242600, 321.843800)",
        "(294.841900, 105.051300, 323.141300)",
        "(294.379000, 104.025900, 323.331900)",
        "(294.379000, 104.025900, 323.331900)",
        "(294.156000, 103.267000, 323.434400)",
        "(294.202300, 102.336900, 323.744000)",
        "(293.764500, 100.922200, 324.089800)",
        "(293.021000, 99.860530, 324.709000)",
        "(292.575700, 99.289240, 325.114400)",
        "(292.575700, 99.289240, 325.114400)",
        "(291.622600, 98.196280, 325.887700)",
        "(291.096900, 97.176940, 326.456400)",
        "(291.096900, 97.176940, 326.456400)",
        "(290.106000, 96.962000, 326.267300)",
        "(288.931400, 97.168640, 325.998800)",
        "(288.046800, 96.989000, 326.070100)",
        "(287.118000, 96.112950, 327.062000)",
        "(286.317300, 95.585580, 327.576400)",
        "(286.317300, 95.585580, 327.576400)",
        "(285.133100, 95.610760, 327.610700)",
        "(284.104000, 95.443770, 327.967000)",
        "(282.734600, 94.483850, 329.551300)",
        "(282.734600, 94.483850, 329.551300)",
        "(281.768000, 94.285710, 330.154100)",
        "(279.913000, 95.455350, 329.683500)",
        "(279.913000, 95.455350, 329.683500)",
        "(278.954400, 95.834090, 330.130900)",
        "(278.954400, 95.834090, 330.130900)",
        "(278.304000, 97.430610, 328.954200)",
        "(277.738200, 99.598110, 327.294900)",
        "(277.076500, 100.822600, 326.968000)",
        "(276.432300, 102.794900, 326.370400)",
        "(276.286500, 105.626200, 324.246500)",
        "(276.286500, 105.626200, 324.246500)",
        "(276.292100, 109.789500, 320.561100)",
        "(276.246600, 113.028500, 318.021100)",
        "(276.208800, 115.164500, 317.407000)",
        "(276.358100, 117.285900, 316.110600)",
        "(276.358100, 117.285900, 316.110600)",
        "(276.770900, 120.198000, 313.775000)",
        "(277.467200, 122.803300, 311.581600)",
        "(278.327700, 125.297700, 310.030400)",
        "(278.327700, 125.297700, 310.030400)",
        "(278.690900, 125.983600, 310.113300)",
        "(279.028000, 127.754200, 309.262400)",
        "(279.814100, 129.056500, 308.236100)",
        "(281.261400, 128.227100, 309.275300)",
        "(281.261400, 128.227100, 309.275300)",
        "(281.702800, 126.430700, 311.583100)",
        "(281.932700, 124.538800, 314.464400)",
        "(282.529200, 123.526800, 316.118900)",
        "(284.294400, 125.334700, 314.256300)",
        "(284.294400, 125.334700, 314.256300)",
        "(285.476400, 125.714900, 313.660600)",
        "(286.422900, 125.309200, 314.384500)",
        "(287.443900, 124.401600, 315.548400)",
        "(289.460800, 124.006900, 315.726900)",
        "(289.460800, 124.006900, 315.726900)",
        "(290.888700, 123.853100, 315.504300)",
        "(292.267700, 122.994800, 315.922900)",
        "(293.454800, 121.484500, 317.182600)",
        "(295.090800, 119.235600, 318.926700)",
        "(296.100600, 118.405400, 319.323600)",
        "(296.100600, 118.405400, 319.323600)",
        "(297.113700, 117.954600, 318.996300)",
        "(298.025800, 117.308100, 318.806400)",
        "(299.077300, 115.842300, 319.166300)",
        "(299.657800, 114.604900, 319.625400)",
        "(299.657800, 114.604900, 319.625400)",
        "(300.031600, 113.492100, 319.906300)",
        "(300.397700, 112.375400, 320.085300)",
        "(300.547200, 110.435600, 320.699000)",
        "(300.547200, 110.435600, 320.699000)",
        "(300.397700, 109.254100, 321.147100)",
        "(300.266400, 108.132100, 321.412000)",
        "(300.072900, 107.076200, 321.643200)",
        "(299.500600, 105.985700, 321.507700)",
        "(299.500600, 105.985700, 321.507700)",
        "(298.959400, 105.158600, 321.635600)",
        "(298.311400, 104.061800, 322.145800)",
        "(297.571000, 103.376400, 322.197500)",
        "(296.484400, 102.698500, 321.950700)",
        "(295.761900, 101.843600, 322.437600)",
        "(295.761900, 101.843600, 322.437600)",
        "(294.895600, 101.027800, 322.875900)",
        "(293.791300, 100.825400, 322.690000)",
        "(292.251000, 100.913500, 322.034500)",
        "(291.333100, 100.657700, 322.075600)",
        "(291.333100, 100.657700, 322.075600)",
        "(290.384000, 99.840710, 322.850800)",
        "(289.233600, 99.381870, 323.337100)",
        "(287.602600, 99.721990, 322.919600)",
        "(286.645300, 100.474700, 322.130600)",
        "(286.187900, 100.819200, 321.773800)",
        "(286.187900, 100.819200, 321.773800)",
        "(284.910400, 101.734900, 321.040800)",
        "(283.650500, 102.532200, 320.545500)",
        "(283.650500, 102.532200, 320.545500)",
        "(282.723400, 103.235900, 320.139000)",
        "(281.935600, 104.028600, 319.554500)",
        "(281.215600, 104.456500, 319.479600)",
        "(280.168700, 104.693000, 320.026500)",
        "(279.521200, 105.376900, 319.950600)",
        "(279.521200, 105.376900, 319.950600)",
        "(279.052200, 106.397600, 319.363900)",
        "(278.788000, 107.568800, 318.716200)",
        "(278.462700, 109.597500, 317.568800)",
        "(278.175400, 110.859200, 317.121600)",
        "(278.175400, 110.859200, 317.121600)",
        "(278.036600, 111.770000, 316.983100)",
        "(278.079900, 113.531200, 315.920700)",
        "(278.443800, 117.656500, 312.696100)",
        "(278.826300, 119.911500, 311.126100)",
        "(278.826300, 119.911500, 311.126100)",
        "(279.352400, 121.704000, 310.036800)",
        "(279.913000, 124.059100, 308.102500)",
        "(280.581100, 126.468300, 306.530500)",
        "(280.972200, 126.954500, 306.782700)",
        "(280.972200, 126.954500, 306.782700)",
        "(281.486100, 127.489700, 306.764500)",
        "(282.371600, 126.461900, 308.417000)",
        "(282.881900, 125.479300, 310.000000)",
        "(283.396300, 124.478800, 311.440000)",
        "(283.396300, 124.478800, 311.440000)",
        "(284.017000, 123.455900, 312.938600)",
        "(284.738300, 123.144000, 313.812300)",
        "(286.122100, 123.878600, 313.179200)",
        "(287.239800, 123.802500, 313.183100)",
        "(287.239800, 123.802500, 313.183100)",
        "(288.279800, 122.908900, 314.190200)",
        "(289.078000, 121.568500, 315.884800)",
        "(290.387300, 120.685000, 317.056400)",
        "(291.685100, 120.346000, 317.314900)",
        "(291.685100, 120.346000, 317.314900)",
        "(293.124800, 119.647700, 317.850100)",
        "(294.167700, 118.726900, 318.658300)",
        "(295.551100, 117.158600, 320.166700)",
        "(296.478200, 116.579300, 320.409300)",
        "(296.478200, 116.579300, 320.409300)",
        "(297.525500, 116.027900, 320.454400)",
        "(298.568500, 115.017600, 320.844100)",
        "(299.444100, 113.441800, 321.860100)",
        "(299.929700, 112.784100, 321.932500)",
        "(299.929700, 112.784100, 321.932500)",
        "(300.606500, 112.224200, 321.538000)",
        "(301.144000, 111.255200, 321.586600)",
        "(301.174300, 109.167700, 322.604900)",
        "(300.884200, 107.542000, 323.780200)",
        "(300.884200, 107.542000, 323.780200)",
        "(300.736300, 106.375700, 324.253400)",
        "(300.694700, 105.495900, 324.190900)",
        "(300.228800, 103.832600, 324.664900)",
        "(299.427100, 102.724400, 325.214300)",
        "(299.427100, 102.724400, 325.214300)",
        "(298.561500, 101.821000, 325.580100)",
        "(297.923200, 101.167600, 325.534400)",
        "(297.050500, 100.067600, 325.618800)",
        "(296.224500, 99.173230, 326.134800)",
        "(296.224500, 99.173230, 326.134800)",
        "(294.953100, 98.701350, 326.114100)",
        "(293.692700, 98.667670, 325.647100)",
        "(292.144900, 98.770250, 324.813600)",
        "(292.144900, 98.770250, 324.813600)",
        "(291.226500, 98.663270, 324.653000)",
        "(290.141100, 98.096280, 325.026900)",
        "(288.746300, 97.960580, 325.073100)",
        "(286.831900, 98.835210, 324.027100)",
        "(286.831900, 98.835210, 324.027100)",
        "(285.913100, 99.317410, 323.587000)",
        "(285.322200, 99.523620, 323.713000)",
        "(284.794400, 99.255160, 324.048800)",
        "(283.217300, 101.188000, 322.139700)",
        "(283.217300, 101.188000, 322.139700)",
        "(282.379800, 102.535200, 321.013000)",
        "(281.760600, 103.268300, 320.762100)",
        "(281.143100, 103.487800, 321.198200)",
        "(280.117000, 104.783900, 320.731400)",
        "(280.117000, 104.783900, 320.731400)",
        "(279.438600, 106.016900, 320.117600)",
        "(278.812800, 106.537400, 320.464000)",
        "(278.304000, 107.376000, 320.534700)",
        "(277.805100, 110.186000, 318.965000)",
        "(277.805100, 110.186000, 318.965000)",
        "(277.727400, 112.894600, 317.090400)",
        "(277.813900, 116.175600, 314.575900)",
        "(277.930400, 119.197300, 312.304600)",
        "(278.379000, 123.971000, 308.727900)",
        "(278.379000, 123.971000, 308.727900)",
        "(278.943200, 126.766500, 306.642500)",
        "(279.555500, 129.161200, 304.999600)",
        "(280.799600, 133.297800, 301.512400)",
        "(281.846200, 134.757500, 300.245300)",
        "(281.846200, 134.757500, 300.245300)",
        "(282.699300, 134.350300, 301.062400)",
        "(283.208900, 133.510200, 302.600300)",
        "(283.504500, 133.087300, 303.775400)",
        "(284.344500, 133.378800, 304.089200)",
        "(284.344500, 133.378800, 304.089200)",
        "(285.215600, 132.869700, 304.893600)",
        "(285.955800, 132.745100, 305.217700)",
        "(286.614600, 133.705900, 304.396800)",
        "(287.837000, 133.934300, 304.307300)",
        "(287.837000, 133.934300, 304.307300)",
        "(288.830000, 133.783400, 304.616000)",
        "(289.846500, 134.115000, 304.194800)",
        "(291.461400, 133.987400, 304.183000)",
        "(291.461400, 133.987400, 304.183000)",
        "(292.506400, 132.969200, 305.327400)",
        "(293.570000, 132.164500, 306.153000)",
        "(294.732700, 131.480600, 306.754300)",
        "(295.977000, 130.743300, 307.165400)",
        "(297.560700, 128.867700, 308.794700)",
        "(297.560700, 128.867700, 308.794700)",
        "(298.556400, 127.596600, 309.858800)",
        "(299.619600, 126.517300, 310.545900)",
        "(300.478400, 125.317700, 311.263000)",
        "(301.487300, 123.795700, 312.275000)",
        "(301.487300, 123.795700, 312.275000)",
        "(302.192000, 123.065300, 312.460900)",
        "(302.870200, 122.347700, 312.379100)",
        "(303.201600, 121.475800, 312.558900)",
        "(303.316000, 119.965200, 313.168600)",
        "(303.373200, 119.001000, 313.341000)",
        "(303.373200, 119.001000, 313.341000)",
        "(303.365100, 117.949800, 313.508200)",
        "(303.117200, 116.687900, 314.059400)",
        "(302.301600, 114.849300, 314.966000)",
        "(302.301600, 114.849300, 314.966000)",
        "(301.723000, 113.772100, 315.268900)",
        "(301.110400, 112.901600, 315.336700)",
        "(300.447100, 112.280800, 315.113200)",
        "(299.078000, 111.022000, 315.367700)",
        "(299.078000, 111.022000, 315.367700)",
        "(298.005300, 110.334000, 315.582200)",
        "(297.125100, 109.940600, 315.319300)",
        "(296.366300, 109.762000, 314.825300)",
        "(294.982900, 109.836400, 313.905300)",
        "(294.982900, 109.836400, 313.905300)",
        "(294.020800, 109.709700, 313.674100)",
        "(293.194900, 109.425500, 313.582900)",
        "(292.389800, 109.350500, 313.207800)",
        "(290.921400, 109.331400, 312.736900)",
        "(290.921400, 109.331400, 312.736900)",
        "(289.364100, 109.395900, 312.456700)",
        "(289.364100, 109.395900, 312.456700)",
        "(288.281800, 108.983800, 312.894200)",
        "(287.627800, 108.671000, 313.169300)",
        "(286.907000, 109.377700, 312.338800)",
        "(286.907000, 109.377700, 312.338800)",
        "(286.016800, 110.111800, 311.787400)",
        "(285.131200, 110.362200, 311.955100)",
        "(283.976100, 110.972700, 312.048200)",
        "(283.307100, 111.524900, 311.795900)",
        "(283.307100, 111.524900, 311.795900)",
        "(282.601000, 112.445800, 311.257100)",
        "(281.884400, 113.622900, 310.674800)",
        "(281.000400, 115.612500, 309.646100)",
        "(280.441100, 116.743800, 309.412900)",
        "(280.441100, 116.743800, 309.412900)",
        "(280.005400, 118.082200, 308.877500)",
        "(279.731700, 119.717600, 307.977500)",
        "(279.472500, 123.362800, 305.542200)",
        "(279.401500, 125.667600, 304.103100)",
        "(279.401500, 125.667600, 304.103100)",
        "(279.421100, 127.632000, 303.104700)",
        "(279.588200, 129.493300, 302.125200)",
        "(279.980200, 132.898200, 300.153900)",
        "(280.510400, 134.397300, 299.418400)",
        "(280.510400, 134.397300, 299.418400)",
        "(281.106000, 135.875400, 298.465000)",
        "(281.665400, 137.568900, 297.191500)",
        "(282.453200, 139.712500, 295.981200)",
        "(283.167000, 140.070800, 296.185300)",
        "(283.167000, 140.070800, 296.185300)",
        "(283.905300, 139.571300, 296.913800)",
        "(284.450800, 138.807700, 297.913500)",
        "(284.791400, 137.911700, 299.755900)",
        "(284.791400, 137.911700, 299.755900)",
        "(285.210000, 137.429600, 300.817700)",
        "(285.869800, 137.060800, 301.399000)",
        "(286.863100, 136.667700, 301.918700)",
        "(288.266900, 135.568400, 303.163200)",
        "(289.179700, 134.840200, 304.039900)",
        "(289.179700, 134.840200, 304.039900)",
        "(290.266300, 133.961000, 304.948400)",
        "(291.596100, 132.842300, 305.951000)",
        "(293.578300, 130.384900, 308.214200)",
        "(293.578300, 130.384900, 308.214200)",
        "(294.771600, 128.339100, 310.177400)",
        "(295.984600, 126.524000, 311.815400)",
        "(297.273000, 125.126500, 312.780300)",
        "(298.949700, 122.886600, 314.189700)",
        "(299.827200, 121.438000, 315.094100)",
        "(299.827200, 121.438000, 315.094100)",
        "(300.575800, 120.150400, 315.706600)",
        "(301.131700, 119.011400, 316.090600)",
        "(301.763100, 117.576700, 316.325500)",
        "(301.763100, 117.576700, 316.325500)",
        "(302.003900, 116.667600, 316.344800)",
        "(301.965600, 115.865100, 316.325200)",
        "(301.854900, 115.038300, 316.247600)",
        "(301.446600, 113.757100, 316.078700)",
        "(301.446600, 113.757100, 316.078700)",
        "(300.977200, 112.724600, 316.406200)",
        "(300.493200, 111.654300, 316.714500)",
        "(300.046900, 110.919500, 316.513800)",
        "(299.161000, 109.814800, 316.259500)",
        "(298.396700, 109.130400, 316.191500)",
        "(298.396700, 109.130400, 316.191500)",
        "(297.498200, 108.435200, 316.106000)",
        "(296.663800, 107.475500, 316.561400)",
        "(295.512800, 106.234000, 316.951300)",
        "(294.506800, 105.979800, 316.669700)",
        "(294.506800, 105.979800, 316.669700)",
        "(293.340600, 105.972400, 316.283400)",
        "(292.172200, 106.127900, 315.880900)",
        "(290.863500, 106.717100, 314.664500)",
        "(290.208300, 106.711300, 314.305500)",
        "(290.208300, 106.711300, 314.305500)",
        "(289.196000, 106.570200, 314.190200)",
        "(287.882700, 107.097200, 313.576100)",
        "(286.232900, 107.820400, 312.982800)",
        "(286.232900, 107.820400, 312.982800)",
        "(285.492600, 108.136700, 312.708800)",
        "(285.033000, 107.874900, 313.182300)",
        "(284.414400, 107.583100, 313.640100)",
        "(282.957300, 108.259300, 313.411500)",
        "(282.957300, 108.259300, 313.411500)",
        "(282.033900, 108.687400, 313.586300)",
        "(281.381700, 109.499400, 313.388100)",
        "(280.583400, 112.373800, 311.251800)",
        "(280.067000, 115.051500, 309.026500)",
        "(280.067000, 115.051500, 309.026500)",
        "(279.590400, 117.923400, 306.760300)",
        "(279.158000, 120.084900, 305.405500)",
        "(278.833000, 121.980600, 304.389300)",
        "(278.571300, 125.651200, 302.076100)",
        "(278.571300, 125.651200, 302.076100)",
        "(278.487500, 127.874700, 300.812300)",
        "(278.519400, 129.836100, 299.937600)",
        "(278.697000, 131.823500, 299.005000)",
        "(279.359300, 135.272600, 296.643300)",
        "(279.359300, 135.272600, 296.643300)",
        "(279.983200, 137.074500, 295.496200)",
        "(280.646000, 138.749200, 294.643500)",
        "(281.106600, 140.191600, 294.032000)",
        "(281.908800, 141.497500, 294.151800)",
        "(281.908800, 141.497500, 294.151800)",
        "(282.798300, 142.107900, 294.139900)",
        "(283.883700, 143.382500, 293.248500)",
        "(284.858900, 144.509200, 292.575200)",
        "(285.868700, 144.431200, 293.779800)",
        "(285.868700, 144.431200, 293.779800)",
        "(287.423900, 142.863300, 297.043200)",
        "(287.423900, 142.863300, 297.043200)",
        "(288.624200, 142.717500, 297.349200)",
        "(290.186400, 141.631100, 298.684500)",
        "(290.186400, 141.631100, 298.684500)",
        "(290.932600, 139.713700, 301.028200)",
        "(291.635800, 137.561600, 303.604500)",
        "(292.430000, 135.909700, 305.358000)",
        "(293.975200, 134.109000, 306.831900)",
        "(293.975200, 134.109000, 306.831900)",
        "(295.046000, 132.857500, 307.773500)",
        "(296.058400, 131.611700, 308.694200)",
        "(297.156900, 130.817400, 308.862200)",
        "(298.750100, 129.227200, 309.072800)",
        "(298.750100, 129.227200, 309.072800)",
        "(299.666600, 127.196600, 310.499900)",
        "(300.287500, 125.416500, 311.538100)",
        "(300.848500, 123.880000, 312.168800)",
        "(301.698100, 121.623800, 312.732100)",
        "(301.698100, 121.623800, 312.732100)",
        "(302.056900, 120.496100, 312.755500)",
        "(302.377800, 119.503700, 312.328100)",
        "(302.464100, 118.200100, 312.363800)",
        "(301.860600, 115.662900, 313.576000)",
        "(301.400500, 113.941400, 314.219200)",
        "(301.400500, 113.941400, 314.219200)",
        "(300.887500, 112.044900, 315.051200)",
        "(299.663500, 109.741900, 316.107800)",
        "(298.727500, 108.446500, 316.523500)",
        "(297.833900, 107.252500, 316.989300)",
        "(297.833900, 107.252500, 316.989300)",
        "(296.847400, 106.060900, 317.570300)",
        "(295.832800, 104.889700, 318.311800)",
        "(294.134400, 104.333600, 318.075600)",
        "(294.134400, 104.333600, 318.075600)",
        "(293.028400, 104.546200, 317.274700)",
        "(291.957300, 104.903500, 316.498000)",
        "(290.910900, 105.290200, 315.884700)",
        "(289.613200, 105.441000, 315.743700)",
        "(288.503400, 105.868000, 315.082400)",
        "(288.503400, 105.868000, 315.082400)",
        "(287.312400, 107.004100, 313.858500)",
        "(286.281500, 107.950700, 312.841500)",
        "(284.825100, 109.792600, 311.215500)",
        "(284.825100, 109.792600, 311.215500)",
        "(283.950300, 111.255900, 309.890200)",
        "(283.195200, 112.390800, 308.988200)",
        "(282.472000, 113.544000, 308.114000)",
        "(281.352100, 115.631900, 306.646000)",
        "(281.352100, 115.631900, 306.646000)",
        "(280.702000, 116.831000, 305.988300)",
        "(280.057500, 117.914100, 305.717400)",
        "(279.540900, 118.727400, 305.736300)",
        "(279.141400, 121.557300, 303.846700)",
        "(279.141400, 121.557300, 303.846700)",
        "(279.073500, 123.678800, 302.412100)",
        "(279.055100, 125.799800, 301.191900)",
        "(279.055800, 128.164100, 299.630100)",
        "(279.203900, 132.223200, 296.740000)",
        "(279.203900, 132.223200, 296.740000)",
        "(279.454600, 134.629600, 295.053200)",
        "(279.802600, 136.619700, 293.657400)",
        "(280.282300, 138.733100, 292.135200)",
        "(281.048700, 140.489500, 291.136200)",
        "(281.048700, 140.489500, 291.136200)",
        "(281.421300, 140.401300, 291.781600)",
        "(281.826400, 140.577000, 292.064400)",
        "(282.420500, 140.538600, 292.467400)",
        "(283.363100, 139.036500, 294.550800)",
        "(283.363100, 139.036500, 294.550800)",
        "(283.726000, 138.354100, 295.813400)",
        "(284.139100, 138.604700, 295.807700)",
        "(284.833300, 138.549700, 296.230500)",
        "(286.073700, 137.202300, 298.090000)",
        "(286.073700, 137.202300, 298.090000)",
        "(286.965300, 136.146300, 299.366100)",
        "(287.722800, 134.967400, 300.793300)",
        "(288.466900, 133.889700, 302.205200)",
        "(289.818800, 132.329200, 304.083200)",
        "(289.818800, 132.329200, 304.083200)",
        "(290.951700, 131.360400, 305.173700)",
        "(292.035100, 130.791200, 305.834800)",
        "(293.049400, 130.548100, 306.084900)",
        "(294.516700, 129.474200, 306.949500)",
        "(294.516700, 129.474200, 306.949500)",
        "(295.445600, 128.305100, 308.133800)",
        "(296.567800, 127.259000, 308.896000)",
        "(297.728100, 126.140700, 309.513800)",
        "(298.995000, 123.165800, 311.622500)",
        "(298.995000, 123.165800, 311.622500)",
        "(299.338600, 121.089200, 313.443100)",
        "(299.580600, 119.111300, 315.143900)",
        "(299.927400, 117.491500, 315.964600)",
        "(300.369200, 115.631900, 316.160400)",
        "(300.369200, 115.631900, 316.160400)",
        "(300.078700, 114.199500, 316.724800)",
        "(299.337300, 112.729300, 317.689100)",
        "(298.605400, 111.211900, 318.532000)",
        "(297.780900, 109.299800, 319.092700)",
        "(297.085300, 108.399000, 319.162400)",
        "(297.085300, 108.399000, 319.162400)",
        "(296.211700, 107.830400, 318.985700)",
        "(295.373700, 107.489100, 318.712000)",
        "(294.404100, 107.088400, 318.199500)",
        "(294.404100, 107.088400, 318.199500)",
        "(294.091900, 107.032500, 317.544600)",
        "(293.652400, 107.405400, 316.234600)",
        "(292.770600, 108.279900, 314.596100)",
        "(291.343500, 108.812800, 313.574500)",
        "(291.343500, 108.812800, 313.574500)",
        "(290.653100, 108.816100, 313.163800)",
        "(290.121900, 108.887000, 312.636100)",
        "(289.409200, 108.767300, 312.192100)",
        "(287.672600, 108.895900, 311.881700)",
        "(287.672600, 108.895900, 311.881700)",
        "(286.488300, 108.760800, 312.095500)",
        "(285.530800, 108.356000, 312.595000)",
        "(284.767900, 107.943400, 313.090200)",
        "(283.500900, 107.717000, 313.345000)",
        "(283.500900, 107.717000, 313.345000)",
        "(282.533800, 108.465600, 312.890100)",
        "(281.656700, 108.937100, 312.786800)",
        "(280.914100, 109.432700, 312.733700)",
        "(280.128800, 110.035600, 312.665700)",
        "(280.128800, 110.035600, 312.665700)",
        "(279.616100, 110.719500, 312.357500)",
        "(279.101000, 112.079200, 311.584900)",
        "(278.527500, 113.601900, 310.735800)",
        "(277.926500, 114.901000, 310.639300)",
        "(277.926500, 114.901000, 310.639300)",
        "(277.683400, 116.414300, 309.851600)",
        "(277.619200, 118.805500, 308.058000)",
        "(277.771700, 122.861800, 304.855700)",
        "(277.781000, 125.181900, 303.428600)",
        "(277.781000, 125.181900, 303.428600)",
        "(277.899000, 127.090700, 302.402500)",
        "(278.222700, 129.286900, 300.997600)",
        "(279.009300, 132.479600, 298.563900)",
        "(279.536000, 135.109800, 296.666100)",
        "(279.536000, 135.109800, 296.666100)",
        "(280.219000, 136.443700, 295.999500)",
        "(281.051600, 137.554600, 295.450200)",
        "(281.869900, 139.209100, 294.151300)",
        "(283.068600, 140.617300, 293.039800)",
        "(283.068600, 140.617300, 293.039800)",
        "(283.597900, 139.980500, 294.019500)",
        "(283.977800, 138.094000, 296.515100)",
        "(284.293000, 136.819400, 298.366500)",
        "(285.261500, 136.474600, 298.906500)",
        "(285.261500, 136.474600, 298.906500)",
        "(286.224100, 135.437700, 300.063900)",
        "(287.340400, 134.259900, 301.324900)",
        "(288.381800, 133.983100, 301.655600)",
        "(289.932600, 132.514300, 303.070000)",
        "(289.932600, 132.514300, 303.070000)",
        "(290.930100, 130.821600, 304.890300)",
        "(292.017700, 129.359300, 306.213400)",
        "(293.207700, 128.063300, 307.106400)",
        "(294.807200, 125.513000, 309.056100)",
        "(294.807200, 125.513000, 309.056100)",
        "(295.618700, 123.893000, 310.315400)",
        "(296.435400, 122.582000, 311.002200)",
        "(297.238000, 121.213500, 311.460900)",
        "(298.062300, 118.414100, 312.972100)",
        "(298.062300, 118.414100, 312.972100)",
        "(298.158300, 115.745300, 315.056400)",
        "(298.115000, 113.230400, 317.055800)",
        "(298.215100, 111.539300, 317.848400)",
        "(298.622400, 109.451800, 318.156000)",
        "(298.622400, 109.451800, 318.156000)",
        "(298.523000, 108.018000, 318.583200)",
        "(298.096700, 106.665500, 319.044300)",
        "(297.484100, 105.000200, 319.741900)",
        "(296.473100, 102.204300, 321.589600)",
        "(295.894800, 100.783600, 322.110800)",
        "(295.894800, 100.783600, 322.110800)",
        "(295.142500, 99.732190, 322.203800)",
        "(293.644100, 98.616940, 322.350700)",
        "(292.738800, 97.936960, 322.530600)",
        "(292.738800, 97.936960, 322.530600)",
        "(291.830300, 97.608220, 322.425100)",
        "(290.946200, 97.583450, 322.067000)",
        "(289.936600, 97.729300, 321.445900)",
        "(288.024500, 98.144410, 320.646100)",
        "(288.024500, 98.144410, 320.646100)",
        "(286.892500, 98.218740, 320.548700)",
        "(285.970400, 98.619960, 320.121200)",
        "(284.588500, 99.397550, 319.074100)",
        "(284.588500, 99.397550, 319.074100)",
        "(283.425600, 99.941450, 318.698300)",
        "(282.317000, 100.454800, 318.394700)",
        "(281.294500, 100.992800, 318.118900)",
        "(280.468900, 101.922600, 317.418200)",
        "(279.418700, 103.539800, 316.269300)",
        "(279.418700, 103.539800, 316.269300)",
        "(278.638100, 103.341800, 317.107800)",
        "(277.799100, 102.687900, 318.649700)",
        "(277.126800, 102.893900, 319.264400)",
        "(276.582100, 104.837600, 318.377900)",
        "(276.582100, 104.837600, 318.377900)",
        "(276.387900, 106.639200, 317.342000)",
        "(276.183000, 108.667700, 316.109400)",
        "(275.993900, 110.532700, 315.296800)",
        "(275.980900, 113.329500, 314.015700)",
        "(275.980900, 113.329500, 314.015700)",
        "(276.215200, 115.945600, 312.264300)",
        "(276.543400, 118.698700, 310.342500)",
        "(276.910900, 121.007000, 309.132100)",
        "(277.601100, 125.486600, 305.980000)",
        "(277.601100, 125.486600, 305.980000)",
        "(278.213300, 128.495900, 303.688400)",
        "(278.801000, 130.119400, 302.886500)",
        "(279.334100, 130.712500, 303.176300)",
        "(280.245100, 131.720200, 303.501600)",
        "(280.245100, 131.720200, 303.501600)",
        "(281.073600, 132.226000, 303.623200)",
        "(282.096000, 132.939500, 303.377500)",
        "(283.140200, 134.074400, 302.542000)",
        "(284.743100, 133.907200, 303.016300)",
        "(284.743100, 133.907200, 303.016300)",
        "(285.562800, 132.685700, 304.762500)",
        "(286.207100, 131.503300, 306.433500)",
        "(286.985500, 130.551300, 307.693300)",
        "(288.432600, 129.367800, 308.902800)",
        "(288.432600, 129.367800, 308.902800)",
        "(289.313900, 128.630300, 309.593300)",
        "(290.325900, 127.472500, 310.730300)",
        "(291.369800, 125.766900, 312.295500)",
        "(293.056400, 123.562400, 314.408100)",
        "(293.056400, 123.562400, 314.408100)",
        "(294.530900, 122.881100, 314.408200)",
        "(296.043000, 122.612500, 313.618500)",
        "(297.174600, 121.633600, 313.634600)",
        "(297.675700, 118.873300, 316.063900)",
        "(297.675700, 118.873300, 316.063900)",
        "(298.090200, 117.377600, 316.788200)",
        "(298.699100, 116.278800, 316.746000)",
        "(299.253300, 115.452200, 316.265100)",
        "(299.517800, 113.697900, 316.293800)",
        "(299.264200, 112.314000, 316.831000)",
        "(299.264200, 112.314000, 316.831000)",
        "(299.036600, 111.008200, 317.232300)",
        "(298.676600, 109.274400, 317.552700)",
        "(298.379800, 108.410600, 317.417300)",
        "(297.944000, 107.561400, 317.221600)",
        "(297.944000, 107.561400, 317.221600)",
        "(297.287100, 106.728400, 317.249000)",
        "(296.580700, 105.979100, 317.232500)",
        "(295.469500, 105.080800, 317.115800)",
        "(295.469500, 105.080800, 317.115800)",
        "(294.718100, 104.792800, 316.830200)",
        "(293.930200, 104.498400, 316.553600)",
        "(293.131400, 104.426400, 316.170900)",
        "(292.053900, 104.822200, 315.076900)",
        "(292.053900, 104.822200, 315.076900)",
        "(291.144300, 105.271500, 314.212100)",
        "(290.200300, 105.622700, 313.670200)",
        "(289.385900, 105.442300, 313.779200)",
        "(288.422000, 105.339300, 314.146100)",
        "(288.422000, 105.339300, 314.146100)",
        "(287.825900, 105.704000, 313.610800)",
        "(287.037200, 106.710300, 312.304700)",
        "(286.081300, 107.404400, 311.788400)",
        "(284.699900, 108.137000, 311.679600)",
        "(284.699900, 108.137000, 311.679600)",
        "(283.942200, 108.761700, 311.270400)",
        "(283.339000, 109.431900, 310.870400)",
        "(282.726800, 110.628000, 309.870800)",
        "(281.764300, 112.262400, 308.806600)",
        "(281.764300, 112.262400, 308.806600)",
        "(281.016300, 112.514600, 309.253900)",
        "(280.377000, 112.998800, 309.509200)",
        "(279.907300, 114.266300, 308.786300)",
        "(279.463400, 117.029400, 306.710400)",
        "(279.463400, 117.029400, 306.710400)",
        "(279.081200, 118.428500, 306.120800)",
        "(278.731700, 120.664300, 304.797300)",
        "(278.685800, 123.389700, 302.786600)",
        "(279.012500, 127.501800, 299.520600)",
        "(279.012500, 127.501800, 299.520600)",
        "(279.326400, 130.123500, 297.368400)",
        "(279.518700, 131.767000, 296.476800)",
        "(279.581700, 133.405900, 295.910900)",
        "(280.284900, 135.380900, 295.106400)",
        "(280.284900, 135.380900, 295.106400)",
        "(281.064000, 136.260000, 294.737000)",
        "(281.752400, 136.641000, 294.778700)",
        "(282.114700, 137.169500, 295.096600)",
        "(282.991000, 136.835800, 296.869500)",
        "(282.991000, 136.835800, 296.869500)",
        "(283.945800, 136.658000, 297.624700)",
        "(284.917000, 137.553400, 296.947200)",
        "(285.853200, 138.457200, 296.183200)",
        "(287.134700, 137.639700, 297.885900)",
        "(287.134700, 137.639700, 297.885900)",
        "(287.853200, 136.718400, 299.379600)",
        "(288.730100, 136.278200, 300.226500)",
        "(289.799100, 135.732700, 300.953600)",
        "(291.417500, 134.787400, 302.274000)",
        "(291.417500, 134.787400, 302.274000)",
        "(292.484100, 134.747600, 302.433900)",
        "(293.677000, 134.635600, 302.356300)",
        "(295.425700, 133.330600, 303.455200)",
        "(296.416900, 132.367100, 304.277200)",
        "(297.446400, 131.684400, 304.691000)",
        "(297.446400, 131.684400, 304.691000)",
        "(298.476000, 130.954900, 304.916900)",
        "(299.424700, 129.519300, 305.791300)",
        "(300.640100, 126.834100, 307.850000)",
        "(300.640100, 126.834100, 307.850000)",
        "(301.218800, 125.317900, 308.939500)",
        "(301.764100, 124.328700, 309.315600)",
        "(302.283300, 123.492200, 309.211800)",
        "(302.234700, 121.327900, 310.636400)",
        "(302.234700, 121.327900, 310.636400)",
        "(301.668500, 119.827400, 311.882500)",
        "(301.101900, 118.749400, 312.565900)",
        "(300.616200, 117.653700, 313.179000)",
        "(299.763400, 116.575000, 314.132100)",
        "(299.763400, 116.575000, 314.132100)",
        "(299.290200, 116.622600, 313.869400)",
        "(299.124500, 117.225300, 312.859300)",
        "(299.148200, 117.914800, 311.723800)",
        "(299.231800, 118.546600, 310.705400)",
        "(299.231800, 118.546600, 310.705400)",
        "(299.359600, 118.930000, 310.120700)",
        "(299.589700, 119.243800, 309.545000)",
        "(299.975100, 119.408300, 309.073300)",
        "(300.635400, 118.951000, 309.180900)",
        "(300.635400, 118.951000, 309.180900)",
        "(301.085100, 118.512900, 309.389200)",
        "(301.655800, 117.789600, 309.611200)",
        "(302.142600, 116.685800, 310.082400)",
        "(302.528400, 115.080300, 311.189900)",
        "(302.528400, 115.080300, 311.189900)",
        "(302.986000, 114.423600, 311.179000)",
        "(303.530100, 113.928400, 310.677900)",
        "(303.743300, 112.714200, 311.088000)",
        "(303.465300, 111.070500, 312.055100)",
        "(303.465300, 111.070500, 312.055100)",
        "(303.580900, 110.414900, 311.805600)",
        "(303.694900, 109.768000, 311.485200)",
        "(303.492400, 108.907200, 311.637400)",
        "(302.747800, 107.420900, 312.283000)",
        "(302.747800, 107.420900, 312.283000)",
        "(302.112800, 106.532700, 312.739700)",
        "(301.640400, 105.870500, 312.814200)",
        "(300.767000, 105.047200, 312.758300)",
        "(299.799900, 104.620600, 313.000900)",
        "(299.799900, 104.620600, 313.000900)",
        "(298.948200, 104.573700, 312.970100)",
        "(298.377000, 105.036600, 312.100100)",
        "(297.940300, 105.787300, 310.908300)",
        "(296.847200, 106.554900, 309.787100)",
        "(296.847200, 106.554900, 309.787100)",
        "(296.028700, 107.111900, 309.057400)",
        "(295.280400, 107.470700, 308.469700)",
        "(294.467500, 107.702800, 308.167400)",
        "(293.122200, 108.336800, 307.537500)",
        "(293.122200, 108.336800, 307.537500)",
        "(292.385000, 109.060500, 306.735100)",
        "(291.731000, 109.486500, 306.158500)",
        "(290.467200, 109.938800, 305.841100)",
        "(289.643900, 110.511100, 305.421500)",
[truncated: 266,861 more chars]
