# Supplementary material for: Playing the mirror game in virtual reality with an autonomous character
Source: Sci Rep. 2022 Dec 9;12:21329. doi: 10.1038/s41598-022-25197-z (PMC9734752; doi:10.1038/s41598-022-25197-z)
Supplement: Supplementary file 2 — Supplementary Information 1. [file 41598_2022_25197_MOESM2_ESM.zip › Data/Couple1/condition1_trial1_player2.json]

{
    "isFemale": false,
    "eyesLevel": 1.6522296667099,
    "timestamps": [
        0.0,
        0.0200042724609375,
        0.040008544921875,
        0.05999755859375,
        0.0800018310546875,
        0.100006103515625,
        0.1200103759765625,
        0.1399993896484375,
        0.160003662109375,
        0.1800079345703125,
        0.1999969482421875,
        0.220001220703125,
        0.2400054931640625,
        0.260009765625,
        0.279998779296875,
        0.3000030517578125,
        0.32000732421875,
        0.3400115966796875,
        0.3600006103515625,
        0.3800048828125,
        0.4000091552734375,
        0.4199981689453125,
        0.44000244140625,
        0.4600067138671875,
        0.480010986328125,
        0.5,
        0.5200042724609375,
        0.540008544921875,
        0.55999755859375,
        0.5800018310546875,
        0.600006103515625,
        0.6200103759765625,
        0.6399993896484375,
        0.660003662109375,
        0.6800079345703125,
        0.6999969482421875,
        0.720001220703125,
        0.7400054931640625,
        0.760009765625,
        0.779998779296875,
        0.8000030517578125,
        0.82000732421875,
        0.8400115966796875,
        0.8600006103515625,
        0.8800048828125,
        0.9000091552734375,
        0.9199981689453125,
        0.94000244140625,
        0.9600067138671875,
        0.980010986328125,
        1.0,
        1.0200042724609376,
        1.040008544921875,
        1.05999755859375,
        1.0800018310546876,
        1.100006103515625,
        1.1200103759765626,
        1.1399993896484376,
        1.160003662109375,
        1.1800079345703126,
        1.1999969482421876,
        1.220001220703125,
        1.2400054931640626,
        1.260009765625,
        1.279998779296875,
        1.3000030517578126,
        1.32000732421875,
        1.339996337890625,
        1.3600006103515626,
        1.3800048828125,
        1.4000091552734376,
        1.4199981689453126,
        1.44000244140625,
        1.4600067138671876,
        1.480010986328125,
        1.5,
        1.5200042724609376,
        1.540008544921875,
        1.55999755859375,
        1.5800018310546876,
        1.600006103515625,
        1.6200103759765626,
        1.6399993896484376,
        1.660003662109375,
        1.6800079345703126,
        1.6999969482421876,
        1.720001220703125,
        1.7400054931640626,
        1.760009765625,
        1.779998779296875,
        1.8000030517578126,
        1.82000732421875,
        1.839996337890625,
        1.8600006103515626,
        1.8800048828125,
        1.9000091552734376,
        1.9199981689453126,
        1.94000244140625,
        1.9600067138671876,
        1.980010986328125,
        2.0,
        2.0200042724609377,
        2.040008544921875,
        2.05999755859375,
        2.0800018310546877,
        2.100006103515625,
        2.1200103759765627,
        2.1399993896484377,
        2.160003662109375,
        2.1800079345703127,
        2.1999969482421877,
        2.220001220703125,
        2.2400054931640627,
        2.260009765625,
        2.279998779296875,
        2.3000030517578127,
        2.32000732421875,
        2.339996337890625,
        2.3600006103515627,
        2.3800048828125,
        2.4000091552734377,
        2.4199981689453127,
        2.44000244140625,
        2.4600067138671877,
        2.480010986328125,
        2.5,
        2.5200042724609377,
        2.540008544921875,
        2.55999755859375,
        2.5800018310546877,
        2.600006103515625,
        2.6200103759765627,
        2.6399993896484377,
        2.660003662109375,
        2.6800079345703127,
        2.6999969482421877,
        2.720001220703125,
        2.7400054931640627,
        2.760009765625,
        2.779998779296875,
        2.8000030517578127,
        2.82000732421875,
        2.839996337890625,
        2.8600006103515627,
        2.8800048828125,
        2.9000091552734377,
        2.9199981689453127,
        2.94000244140625,
        2.9600067138671877,
        2.980010986328125,
        3.0,
        3.0200042724609377,
        3.040008544921875,
        3.05999755859375,
        3.0800018310546877,
        3.100006103515625,
        3.1200103759765627,
        3.1399993896484377,
        3.160003662109375,
        3.1800079345703127,
        3.1999969482421877,
        3.220001220703125,
        3.2400054931640627,
        3.260009765625,
        3.279998779296875,
        3.3000030517578127,
        3.32000732421875,
        3.339996337890625,
        3.3600006103515627,
        3.3800048828125,
        3.4000091552734377,
        3.4199981689453127,
        3.44000244140625,
        3.4600067138671877,
        3.480010986328125,
        3.5,
        3.5200042724609377,
        3.540008544921875,
        3.55999755859375,
        3.5800018310546877,
        3.600006103515625,
        3.6200103759765627,
        3.6399993896484377,
        3.660003662109375,
        3.6800079345703127,
        3.6999969482421877,
        3.720001220703125,
        3.7400054931640627,
        3.760009765625,
        3.779998779296875,
        3.8000030517578127,
        3.82000732421875,
        3.839996337890625,
        3.8600006103515627,
        3.8800048828125,
        3.9000091552734377,
        3.9199981689453127,
        3.94000244140625,
        3.9600067138671877,
        3.980010986328125,
        4.0,
        4.0200042724609379,
        4.040008544921875,
        4.05999755859375,
        4.0800018310546879,
        4.100006103515625,
        4.1200103759765629,
        4.1399993896484379,
        4.160003662109375,
        4.1800079345703129,
        4.1999969482421879,
        4.220001220703125,
        4.2400054931640629,
        4.260009765625,
        4.279998779296875,
        4.3000030517578129,
        4.32000732421875,
        4.339996337890625,
        4.3600006103515629,
        4.3800048828125,
        4.4000091552734379,
        4.4199981689453129,
        4.44000244140625,
        4.4600067138671879,
        4.480010986328125,
        4.5,
        4.5200042724609379,
        4.540008544921875,
        4.55999755859375,
        4.5800018310546879,
        4.600006103515625,
        4.6200103759765629,
        4.6399993896484379,
        4.660003662109375,
        4.6800079345703129,
        4.6999969482421879,
        4.720001220703125,
        4.7400054931640629,
        4.760009765625,
        4.779998779296875,
        4.8000030517578129,
        4.82000732421875,
        4.839996337890625,
        4.8600006103515629,
        4.8800048828125,
        4.9000091552734379,
        4.9199981689453129,
        4.94000244140625,
        4.9600067138671879,
        4.980010986328125,
        5.0,
        5.0200042724609379,
        5.040008544921875,
        5.05999755859375,
        5.0800018310546879,
        5.100006103515625,
        5.1200103759765629,
        5.1399993896484379,
        5.160003662109375,
        5.1800079345703129,
        5.1999969482421879,
        5.220001220703125,
        5.2400054931640629,
        5.260009765625,
        5.279998779296875,
        5.3000030517578129,
        5.32000732421875,
        5.339996337890625,
        5.3600006103515629,
        5.3800048828125,
        5.4000091552734379,
        5.4199981689453129,
        5.44000244140625,
        5.4600067138671879,
        5.480010986328125,
        5.5,
        5.5200042724609379,
        5.540008544921875,
        5.55999755859375,
        5.5800018310546879,
        5.600006103515625,
        5.6200103759765629,
        5.6399993896484379,
        5.660003662109375,
        5.6800079345703129,
        5.6999969482421879,
        5.720001220703125,
        5.7400054931640629,
        5.760009765625,
        5.779998779296875,
        5.8000030517578129,
        5.82000732421875,
        5.839996337890625,
        5.8600006103515629,
        5.8800048828125,
        5.9000091552734379,
        5.9199981689453129,
        5.94000244140625,
        5.9600067138671879,
        5.980010986328125,
        6.0,
        6.0200042724609379,
        6.040008544921875,
        6.05999755859375,
        6.0800018310546879,
        6.100006103515625,
        6.1200103759765629,
        6.1399993896484379,
        6.160003662109375,
        6.1800079345703129,
        6.1999969482421879,
        6.220001220703125,
        6.2400054931640629,
        6.260009765625,
        6.279998779296875,
        6.3000030517578129,
        6.32000732421875,
        6.339996337890625,
        6.3600006103515629,
        6.3800048828125,
        6.4000091552734379,
        6.4199981689453129,
        6.44000244140625,
        6.4600067138671879,
        6.480010986328125,
        6.5,
        6.5200042724609379,
        6.540008544921875,
        6.55999755859375,
        6.5800018310546879,
        6.600006103515625,
        6.6200103759765629,
        6.6399993896484379,
        6.660003662109375,
        6.6800079345703129,
        6.6999969482421879,
        6.720001220703125,
        6.7400054931640629,
        6.760009765625,
        6.779998779296875,
        6.8000030517578129,
        6.82000732421875,
        6.839996337890625,
        6.8600006103515629,
        6.8800048828125,
        6.9000091552734379,
        6.9199981689453129,
        6.94000244140625,
        6.9600067138671879,
        6.980010986328125,
        7.0,
        7.0200042724609379,
        7.040008544921875,
        7.05999755859375,
        7.0800018310546879,
        7.100006103515625,
        7.1200103759765629,
        7.1399993896484379,
        7.160003662109375,
        7.1800079345703129,
        7.1999969482421879,
        7.220001220703125,
        7.2400054931640629,
        7.260009765625,
        7.279998779296875,
        7.3000030517578129,
        7.32000732421875,
        7.339996337890625,
        7.3600006103515629,
        7.3800048828125,
        7.4000091552734379,
        7.4199981689453129,
        7.44000244140625,
        7.4600067138671879,
        7.480010986328125,
        7.5,
        7.5200042724609379,
        7.540008544921875,
        7.55999755859375,
        7.5800018310546879,
        7.600006103515625,
        7.6200103759765629,
        7.6399993896484379,
        7.660003662109375,
        7.6800079345703129,
        7.6999969482421879,
        7.720001220703125,
        7.7400054931640629,
        7.760009765625,
        7.779998779296875,
        7.8000030517578129,
        7.82000732421875,
        7.839996337890625,
        7.8600006103515629,
        7.8800048828125,
        7.9000091552734379,
        7.9199981689453129,
        7.94000244140625,
        7.9600067138671879,
        7.980010986328125,
        8.0,
        8.020004272460938,
        8.040008544921875,
        8.05999755859375,
        8.080001831054688,
        8.100006103515625,
        8.120010375976563,
        8.139999389648438,
        8.160003662109375,
        8.180007934570313,
        8.199996948242188,
        8.220001220703125,
        8.240005493164063,
        8.260009765625,
        8.279998779296875,
        8.300003051757813,
        8.32000732421875,
        8.339996337890625,
        8.360000610351563,
        8.3800048828125,
        8.400009155273438,
        8.419998168945313,
        8.44000244140625,
        8.460006713867188,
        8.480010986328125,
        8.5,
        8.520004272460938,
        8.540008544921875,
        8.55999755859375,
        8.580001831054688,
        8.600006103515625,
        8.620010375976563,
        8.639999389648438,
        8.660003662109375,
        8.680007934570313,
        8.699996948242188,
        8.720001220703125,
        8.740005493164063,
        8.760009765625,
        8.779998779296875,
        8.800003051757813,
        8.82000732421875,
        8.839996337890625,
        8.860000610351563,
        8.8800048828125,
        8.900009155273438,
        8.919998168945313,
        8.94000244140625,
        8.960006713867188,
        8.980010986328125,
        9.0,
        9.020004272460938,
        9.040008544921875,
        9.05999755859375,
        9.080001831054688,
        9.100006103515625,
        9.120010375976563,
        9.139999389648438,
        9.160003662109375,
        9.180007934570313,
        9.199996948242188,
        9.220001220703125,
        9.240005493164063,
        9.260009765625,
        9.279998779296875,
        9.300003051757813,
        9.32000732421875,
        9.339996337890625,
        9.360000610351563,
        9.3800048828125,
        9.400009155273438,
        9.419998168945313,
        9.44000244140625,
        9.460006713867188,
        9.480010986328125,
        9.5,
        9.520004272460938,
        9.540008544921875,
        9.55999755859375,
        9.580001831054688,
        9.600006103515625,
        9.620010375976563,
        9.639999389648438,
        9.660003662109375,
        9.680007934570313,
        9.699996948242188,
        9.720001220703125,
        9.740005493164063,
        9.760009765625,
        9.779998779296875,
        9.800003051757813,
        9.82000732421875,
        9.839996337890625,
        9.860000610351563,
        9.8800048828125,
        9.900009155273438,
        9.919998168945313,
        9.94000244140625,
        9.960006713867188,
        9.980010986328125,
        10.0,
        10.020004272460938,
        10.040008544921875,
        10.05999755859375,
        10.080001831054688,
        10.100006103515625,
        10.120010375976563,
        10.139999389648438,
        10.160003662109375,
        10.180007934570313,
        10.199996948242188,
        10.220001220703125,
        10.240005493164063,
        10.260009765625,
        10.279998779296875,
        10.300003051757813,
        10.32000732421875,
        10.339996337890625,
        10.360000610351563,
        10.3800048828125,
        10.400009155273438,
        10.419998168945313,
        10.44000244140625,
        10.460006713867188,
        10.480010986328125,
        10.5,
        10.520004272460938,
        10.540008544921875,
        10.55999755859375,
        10.580001831054688,
        10.600006103515625,
        10.620010375976563,
        10.639999389648438,
        10.660003662109375,
        10.680007934570313,
        10.699996948242188,
        10.720001220703125,
        10.740005493164063,
        10.760009765625,
        10.779998779296875,
        10.800003051757813,
        10.82000732421875,
        10.839996337890625,
        10.860000610351563,
        10.8800048828125,
        10.900009155273438,
        10.919998168945313,
        10.94000244140625,
        10.960006713867188,
        10.980010986328125,
        11.0,
        11.020004272460938,
        11.040008544921875,
        11.05999755859375,
        11.080001831054688,
        11.100006103515625,
        11.120010375976563,
        11.139999389648438,
        11.160003662109375,
        11.180007934570313,
        11.199996948242188,
        11.220001220703125,
        11.240005493164063,
        11.260009765625,
        11.279998779296875,
        11.300003051757813,
        11.32000732421875,
        11.339996337890625,
        11.360000610351563,
        11.3800048828125,
        11.400009155273438,
        11.419998168945313,
        11.44000244140625,
        11.460006713867188,
        11.480010986328125,
        11.5,
        11.520004272460938,
        11.540008544921875,
        11.55999755859375,
        11.580001831054688,
        11.600006103515625,
        11.620010375976563,
        11.639999389648438,
        11.660003662109375,
        11.680007934570313,
        11.699996948242188,
        11.720001220703125,
        11.740005493164063,
        11.760009765625,
        11.779998779296875,
        11.800003051757813,
        11.82000732421875,
        11.839996337890625,
        11.860000610351563,
        11.8800048828125,
        11.900009155273438,
        11.919998168945313,
        11.94000244140625,
        11.960006713867188,
        11.980010986328125,
        12.0,
        12.020004272460938,
        12.040008544921875,
        12.05999755859375,
        12.080001831054688,
        12.100006103515625,
        12.120010375976563,
        12.139999389648438,
        12.160003662109375,
        12.180007934570313,
        12.199996948242188,
        12.220001220703125,
        12.240005493164063,
        12.260009765625,
        12.279998779296875,
        12.300003051757813,
        12.32000732421875,
        12.339996337890625,
        12.360000610351563,
        12.3800048828125,
        12.400009155273438,
        12.419998168945313,
        12.44000244140625,
        12.460006713867188,
        12.480010986328125,
        12.5,
        12.520004272460938,
        12.540008544921875,
        12.55999755859375,
        12.580001831054688,
        12.600006103515625,
        12.620010375976563,
        12.639999389648438,
        12.660003662109375,
        12.680007934570313,
        12.699996948242188,
        12.720001220703125,
        12.740005493164063,
        12.760009765625,
        12.779998779296875,
        12.800003051757813,
        12.82000732421875,
        12.839996337890625,
        12.860000610351563,
        12.8800048828125,
        12.900009155273438,
        12.919998168945313,
        12.94000244140625,
        12.960006713867188,
        12.980010986328125,
        13.0,
        13.020004272460938,
        13.040008544921875,
        13.05999755859375,
        13.080001831054688,
        13.100006103515625,
        13.120010375976563,
        13.139999389648438,
        13.160003662109375,
        13.180007934570313,
        13.199996948242188,
        13.220001220703125,
        13.240005493164063,
        13.260009765625,
        13.279998779296875,
        13.300003051757813,
        13.32000732421875,
        13.339996337890625,
        13.360000610351563,
        13.3800048828125,
        13.400009155273438,
        13.419998168945313,
        13.44000244140625,
        13.460006713867188,
        13.480010986328125,
        13.5,
        13.520004272460938,
        13.540008544921875,
        13.55999755859375,
        13.580001831054688,
        13.600006103515625,
        13.620010375976563,
        13.639999389648438,
        13.660003662109375,
        13.680007934570313,
        13.699996948242188,
        13.720001220703125,
        13.740005493164063,
        13.760009765625,
        13.779998779296875,
        13.800003051757813,
        13.82000732421875,
        13.839996337890625,
        13.860000610351563,
        13.8800048828125,
        13.900009155273438,
        13.919998168945313,
        13.94000244140625,
        13.960006713867188,
        13.980010986328125,
        14.0,
        14.020004272460938,
        14.040008544921875,
        14.05999755859375,
        14.080001831054688,
        14.100006103515625,
        14.120010375976563,
        14.139999389648438,
        14.160003662109375,
        14.180007934570313,
        14.199996948242188,
        14.220001220703125,
        14.240005493164063,
        14.260009765625,
        14.279998779296875,
        14.300003051757813,
        14.32000732421875,
        14.339996337890625,
        14.360000610351563,
        14.3800048828125,
        14.400009155273438,
        14.419998168945313,
        14.44000244140625,
        14.460006713867188,
        14.480010986328125,
        14.5,
        14.520004272460938,
        14.540008544921875,
        14.55999755859375,
        14.580001831054688,
        14.600006103515625,
        14.620010375976563,
        14.639999389648438,
        14.660003662109375,
        14.680007934570313,
        14.699996948242188,
        14.720001220703125,
        14.740005493164063,
        14.760009765625,
        14.779998779296875,
        14.800003051757813,
        14.82000732421875,
        14.839996337890625,
        14.860000610351563,
        14.8800048828125,
        14.900009155273438,
        14.919998168945313,
        14.94000244140625,
        14.960006713867188,
        14.980010986328125,
        15.0,
        15.020004272460938,
        15.040008544921875,
        15.05999755859375,
        15.080001831054688,
        15.100006103515625,
        15.120010375976563,
        15.139999389648438,
        15.160003662109375,
        15.180007934570313,
        15.199996948242188,
        15.220001220703125,
        15.240005493164063,
        15.260009765625,
        15.279998779296875,
        15.300003051757813,
        15.32000732421875,
        15.339996337890625,
        15.360000610351563,
        15.3800048828125,
        15.400009155273438,
        15.419998168945313,
        15.44000244140625,
        15.460006713867188,
        15.480010986328125,
        15.5,
        15.520004272460938,
        15.540008544921875,
        15.55999755859375,
        15.580001831054688,
        15.600006103515625,
        15.620010375976563,
        15.639999389648438,
        15.660003662109375,
        15.680007934570313,
        15.699996948242188,
        15.720001220703125,
        15.740005493164063,
        15.760009765625,
        15.779998779296875,
        15.800003051757813,
        15.82000732421875,
        15.839996337890625,
        15.860000610351563,
        15.8800048828125,
        15.900009155273438,
        15.919998168945313,
        15.94000244140625,
        15.960006713867188,
        15.980010986328125,
        16.0,
        16.020004272460939,
        16.040008544921876,
        16.05999755859375,
        16.080001831054689,
        16.100006103515626,
        16.120010375976564,
        16.139999389648439,
        16.160003662109376,
        16.180007934570314,
        16.199996948242189,
        16.220001220703126,
        16.240005493164064,
        16.260009765625,
        16.279998779296876,
        16.300003051757814,
        16.32000732421875,
        16.339996337890626,
        16.360000610351564,
        16.3800048828125,
        16.400009155273439,
        16.419998168945314,
        16.44000244140625,
        16.460006713867189,
        16.480010986328126,
        16.5,
        16.520004272460939,
        16.540008544921876,
        16.55999755859375,
        16.580001831054689,
        16.600006103515626,
        16.620010375976564,
        16.639999389648439,
        16.660003662109376,
        16.680007934570314,
        16.699996948242189,
        16.720001220703126,
        16.740005493164064,
        16.760009765625,
        16.779998779296876,
        16.800003051757814,
        16.82000732421875,
        16.839996337890626,
        16.860000610351564,
        16.8800048828125,
        16.900009155273439,
        16.919998168945314,
        16.94000244140625,
        16.960006713867189,
        16.980010986328126,
        17.0,
        17.020004272460939,
        17.040008544921876,
        17.05999755859375,
        17.080001831054689,
        17.100006103515626,
        17.120010375976564,
        17.139999389648439,
        17.160003662109376,
        17.180007934570314,
        17.199996948242189,
        17.220001220703126,
        17.240005493164064,
        17.260009765625,
        17.279998779296876,
        17.300003051757814,
        17.32000732421875,
        17.339996337890626,
        17.360000610351564,
        17.3800048828125,
        17.400009155273439,
        17.419998168945314,
        17.44000244140625,
        17.460006713867189,
        17.480010986328126,
        17.5,
        17.520004272460939,
        17.540008544921876,
        17.55999755859375,
        17.580001831054689,
        17.600006103515626,
        17.620010375976564,
        17.639999389648439,
        17.660003662109376,
        17.680007934570314,
        17.699996948242189,
        17.720001220703126,
        17.740005493164064,
        17.760009765625,
        17.779998779296876,
        17.800003051757814,
        17.82000732421875,
        17.839996337890626,
        17.860000610351564,
        17.8800048828125,
        17.900009155273439,
        17.919998168945314,
        17.94000244140625,
        17.960006713867189,
        17.980010986328126,
        18.0,
        18.020004272460939,
        18.040008544921876,
        18.05999755859375,
        18.080001831054689,
        18.100006103515626,
        18.120010375976564,
        18.139999389648439,
        18.160003662109376,
        18.180007934570314,
        18.199996948242189,
        18.220001220703126,
        18.240005493164064,
        18.260009765625,
        18.279998779296876,
        18.300003051757814,
        18.32000732421875,
        18.339996337890626,
        18.360000610351564,
        18.3800048828125,
        18.400009155273439,
        18.419998168945314,
        18.44000244140625,
        18.460006713867189,
        18.480010986328126,
        18.5,
        18.520004272460939,
        18.540008544921876,
        18.55999755859375,
        18.580001831054689,
        18.600006103515626,
        18.620010375976564,
        18.639999389648439,
        18.660003662109376,
        18.680007934570314,
        18.699996948242189,
        18.720001220703126,
        18.740005493164064,
        18.760009765625,
        18.779998779296876,
        18.800003051757814,
        18.82000732421875,
        18.839996337890626,
        18.860000610351564,
        18.8800048828125,
        18.900009155273439,
        18.919998168945314,
        18.94000244140625,
        18.960006713867189,
        18.980010986328126,
        19.0,
        19.020004272460939,
        19.040008544921876,
        19.05999755859375,
        19.080001831054689,
        19.100006103515626,
        19.120010375976564,
        19.139999389648439,
        19.160003662109376,
        19.180007934570314,
        19.199996948242189,
        19.220001220703126,
        19.240005493164064,
        19.260009765625,
        19.279998779296876,
        19.300003051757814,
        19.32000732421875,
        19.339996337890626,
        19.360000610351564,
        19.3800048828125,
        19.400009155273439,
        19.419998168945314,
        19.44000244140625,
        19.460006713867189,
        19.480010986328126,
        19.5,
        19.520004272460939,
        19.540008544921876,
        19.55999755859375,
        19.580001831054689,
        19.600006103515626,
        19.620010375976564,
        19.639999389648439,
        19.660003662109376,
        19.680007934570314,
        19.699996948242189,
        19.720001220703126,
        19.740005493164064,
        19.760009765625,
        19.779998779296876,
        19.800003051757814,
        19.82000732421875,
        19.839996337890626,
        19.860000610351564,
        19.8800048828125,
        19.900009155273439,
        19.919998168945314,
        19.94000244140625,
        19.960006713867189,
        19.980010986328126,
        20.0,
        20.020004272460939,
        20.040008544921876,
        20.05999755859375,
        20.080001831054689,
        20.100006103515626,
        20.120010375976564,
        20.139999389648439,
        20.160003662109376,
        20.180007934570314,
        20.199996948242189,
        20.220001220703126,
        20.240005493164064,
        20.260009765625,
        20.279998779296876,
        20.300003051757814,
        20.32000732421875,
        20.339996337890626,
        20.360000610351564,
        20.3800048828125,
        20.400009155273439,
        20.419998168945314,
        20.44000244140625,
        20.460006713867189,
        20.480010986328126,
        20.5,
        20.520004272460939,
        20.540008544921876,
        20.55999755859375,
        20.580001831054689,
        20.600006103515626,
        20.620010375976564,
        20.639999389648439,
        20.660003662109376,
        20.680007934570314,
        20.699996948242189,
        20.720001220703126,
        20.740005493164064,
        20.760009765625,
        20.779998779296876,
        20.800003051757814,
        20.82000732421875,
        20.839996337890626,
        20.860000610351564,
        20.8800048828125,
        20.900009155273439,
        20.919998168945314,
        20.94000244140625,
        20.960006713867189,
        20.980010986328126,
        21.0,
        21.020004272460939,
        21.040008544921876,
        21.05999755859375,
        21.080001831054689,
        21.100006103515626,
        21.120010375976564,
        21.139999389648439,
        21.160003662109376,
        21.180007934570314,
        21.199996948242189,
        21.220001220703126,
        21.240005493164064,
        21.260009765625,
        21.279998779296876,
        21.300003051757814,
        21.32000732421875,
        21.339996337890626,
        21.360000610351564,
        21.3800048828125,
        21.400009155273439,
        21.419998168945314,
        21.44000244140625,
        21.460006713867189,
        21.480010986328126,
        21.5,
        21.520004272460939,
        21.540008544921876,
        21.55999755859375,
        21.580001831054689,
        21.600006103515626,
        21.620010375976564,
        21.639999389648439,
        21.660003662109376,
        21.680007934570314,
        21.699996948242189,
        21.720001220703126,
        21.740005493164064,
        21.760009765625,
        21.779998779296876,
        21.800003051757814,
        21.82000732421875,
        21.839996337890626,
        21.860000610351564,
        21.8800048828125,
        21.900009155273439,
        21.919998168945314,
        21.94000244140625,
        21.960006713867189,
        21.980010986328126,
        22.0,
        22.020004272460939,
        22.040008544921876,
        22.05999755859375,
        22.080001831054689,
        22.100006103515626,
        22.120010375976564,
        22.139999389648439,
        22.160003662109376,
        22.180007934570314,
        22.199996948242189,
        22.220001220703126,
        22.240005493164064,
        22.260009765625,
        22.279998779296876,
        22.300003051757814,
        22.32000732421875,
        22.339996337890626,
        22.360000610351564,
        22.3800048828125,
        22.400009155273439,
        22.419998168945314,
        22.44000244140625,
        22.460006713867189,
        22.480010986328126,
        22.5,
        22.520004272460939,
        22.540008544921876,
        22.55999755859375,
        22.580001831054689,
        22.600006103515626,
        22.620010375976564,
        22.639999389648439,
        22.660003662109376,
        22.680007934570314,
        22.699996948242189,
        22.720001220703126,
        22.740005493164064,
        22.760009765625,
        22.779998779296876,
        22.800003051757814,
        22.82000732421875,
        22.839996337890626,
        22.860000610351564,
        22.8800048828125,
        22.900009155273439,
        22.919998168945314,
        22.94000244140625,
        22.960006713867189,
        22.980010986328126,
        23.0,
        23.020004272460939,
        23.040008544921876,
        23.05999755859375,
        23.080001831054689,
        23.100006103515626,
        23.120010375976564,
        23.139999389648439,
        23.160003662109376,
        23.180007934570314,
        23.199996948242189,
        23.220001220703126,
        23.240005493164064,
        23.260009765625,
        23.279998779296876,
        23.300003051757814,
        23.32000732421875,
        23.339996337890626,
        23.360000610351564,
        23.3800048828125,
        23.400009155273439,
        23.419998168945314,
        23.44000244140625,
        23.460006713867189,
        23.480010986328126,
        23.5,
        23.520004272460939,
        23.540008544921876,
        23.55999755859375,
        23.580001831054689,
        23.600006103515626,
        23.620010375976564,
        23.639999389648439,
        23.660003662109376,
        23.680007934570314,
        23.699996948242189,
        23.720001220703126,
        23.740005493164064,
        23.760009765625,
        23.779998779296876,
        23.800003051757814,
        23.82000732421875,
        23.839996337890626,
        23.860000610351564,
        23.8800048828125,
        23.900009155273439,
        23.919998168945314,
        23.94000244140625,
        23.960006713867189,
        23.980010986328126,
        24.0,
        24.020004272460939,
        24.040008544921876,
        24.05999755859375,
        24.080001831054689,
        24.100006103515626,
        24.120010375976564,
        24.139999389648439,
        24.160003662109376,
        24.180007934570314,
        24.199996948242189,
        24.220001220703126,
        24.240005493164064,
        24.260009765625,
        24.279998779296876,
        24.300003051757814,
        24.32000732421875,
        24.339996337890626,
        24.360000610351564,
        24.3800048828125,
        24.400009155273439,
        24.419998168945314,
        24.44000244140625,
        24.460006713867189,
        24.480010986328126,
        24.5,
        24.520004272460939,
        24.540008544921876,
        24.55999755859375,
        24.580001831054689,
        24.600006103515626,
        24.620010375976564,
        24.639999389648439,
        24.660003662109376,
        24.680007934570314,
        24.699996948242189,
        24.720001220703126,
        24.740005493164064,
        24.760009765625,
        24.779998779296876,
        24.800003051757814,
        24.82000732421875,
        24.839996337890626,
        24.860000610351564,
        24.8800048828125,
        24.900009155273439,
        24.919998168945314,
        24.940017700195314,
        24.960006713867189,
        24.979995727539064,
        25.000015258789064,
        25.020004272460939,
        25.039993286132814,
        25.060012817382814,
        25.080001831054689,
        25.099990844726564,
        25.120010375976564,
        25.139999389648439,
        25.159988403320314,
        25.180007934570314,
        25.199996948242189,
        25.220016479492189,
        25.240005493164064,
        25.259994506835939,
        25.280014038085939,
        25.300003051757814,
        25.319992065429689,
        25.340011596679689,
        25.360000610351564,
        25.379989624023439,
        25.400009155273439,
        25.419998168945314,
        25.440017700195314,
        25.460006713867189,
        25.479995727539064,
        25.500015258789064,
        25.520004272460939,
        25.539993286132814,
        25.560012817382814,
        25.580001831054689,
        25.599990844726564,
        25.620010375976564,
        25.639999389648439,
        25.659988403320314,
        25.680007934570314,
        25.699996948242189,
        25.720016479492189,
        25.740005493164064,
        25.759994506835939,
        25.780014038085939,
        25.800003051757814,
        25.819992065429689,
        25.840011596679689,
        25.860000610351564,
        25.879989624023439,
        25.900009155273439,
        25.919998168945314,
        25.940017700195314,
        25.960006713867189,
        25.979995727539064,
        26.000015258789064,
        26.020004272460939,
        26.039993286132814,
        26.060012817382814,
        26.080001831054689,
        26.099990844726564,
        26.120010375976564,
        26.139999389648439,
        26.159988403320314,
        26.180007934570314,
        26.199996948242189,
        26.220016479492189,
        26.240005493164064,
        26.259994506835939,
        26.280014038085939,
        26.300003051757814,
        26.319992065429689,
        26.340011596679689,
        26.360000610351564,
        26.379989624023439,
        26.400009155273439,
        26.419998168945314,
        26.440017700195314,
        26.460006713867189,
        26.479995727539064,
        26.500015258789064,
        26.520004272460939,
        26.539993286132814,
        26.560012817382814,
        26.580001831054689,
        26.599990844726564,
        26.620010375976564,
        26.639999389648439,
        26.659988403320314,
        26.680007934570314,
        26.699996948242189,
        26.720016479492189,
        26.740005493164064,
        26.759994506835939,
        26.780014038085939,
        26.800003051757814,
        26.819992065429689,
        26.840011596679689,
        26.860000610351564,
        26.879989624023439,
        26.900009155273439,
        26.919998168945314,
        26.940017700195314,
        26.960006713867189,
        26.979995727539064,
        27.000015258789064,
        27.020004272460939,
        27.039993286132814,
        27.060012817382814,
        27.080001831054689,
        27.099990844726564,
        27.120010375976564,
        27.139999389648439,
        27.159988403320314,
        27.180007934570314,
        27.199996948242189,
        27.220016479492189,
        27.240005493164064,
        27.259994506835939,
        27.280014038085939,
        27.300003051757814,
        27.319992065429689,
        27.340011596679689,
        27.360000610351564,
        27.379989624023439,
        27.400009155273439,
        27.419998168945314,
        27.440017700195314,
        27.460006713867189,
        27.479995727539064,
        27.500015258789064,
        27.520004272460939,
        27.539993286132814,
        27.560012817382814,
        27.580001831054689,
        27.599990844726564,
        27.620010375976564,
        27.639999389648439,
        27.659988403320314,
        27.680007934570314,
        27.699996948242189,
        27.720016479492189,
        27.740005493164064,
        27.759994506835939,
        27.780014038085939,
        27.800003051757814,
        27.819992065429689,
        27.840011596679689,
        27.860000610351564,
        27.879989624023439,
        27.900009155273439,
        27.919998168945314,
        27.940017700195314,
        27.960006713867189,
        27.979995727539064,
        28.000015258789064,
        28.020004272460939,
        28.039993286132814,
        28.060012817382814,
        28.080001831054689,
        28.099990844726564,
        28.120010375976564,
        28.139999389648439,
        28.159988403320314,
        28.180007934570314,
        28.199996948242189,
        28.220016479492189,
        28.240005493164064,
        28.259994506835939,
        28.280014038085939,
        28.300003051757814,
        28.319992065429689,
        28.340011596679689,
        28.360000610351564,
        28.379989624023439,
        28.400009155273439,
        28.419998168945314,
        28.440017700195314,
        28.460006713867189,
        28.479995727539064,
        28.500015258789064,
        28.520004272460939,
        28.539993286132814,
        28.560012817382814,
        28.580001831054689,
        28.599990844726564,
        28.620010375976564,
        28.639999389648439,
        28.659988403320314,
        28.680007934570314,
        28.699996948242189,
        28.720016479492189,
        28.740005493164064,
        28.759994506835939,
        28.780014038085939,
        28.800003051757814,
        28.819992065429689,
        28.840011596679689,
        28.860000610351564,
        28.879989624023439,
        28.900009155273439,
        28.919998168945314,
        28.940017700195314,
        28.960006713867189,
        28.979995727539064,
        29.000015258789064,
        29.020004272460939,
        29.039993286132814,
        29.060012817382814,
        29.080001831054689,
        29.099990844726564,
        29.120010375976564,
        29.139999389648439,
        29.159988403320314,
        29.180007934570314,
        29.199996948242189,
        29.220016479492189,
        29.240005493164064,
        29.259994506835939,
        29.280014038085939,
        29.300003051757814,
        29.319992065429689,
        29.340011596679689,
        29.360000610351564,
        29.379989624023439,
        29.400009155273439,
        29.419998168945314,
        29.440017700195314,
        29.460006713867189,
        29.479995727539064,
        29.500015258789064,
        29.520004272460939,
        29.539993286132814,
        29.560012817382814,
        29.580001831054689,
        29.599990844726564,
        29.620010375976564,
        29.639999389648439,
        29.659988403320314,
        29.680007934570314,
        29.699996948242189,
        29.720016479492189,
        29.740005493164064,
        29.759994506835939,
        29.780014038085939,
        29.800003051757814,
        29.819992065429689,
        29.840011596679689,
        29.860000610351564,
        29.879989624023439,
        29.900009155273439,
        29.919998168945314,
        29.940017700195314,
        29.960006713867189,
        29.979995727539064,
        30.000015258789064,
        30.020004272460939,
        30.039993286132814,
        30.060012817382814,
        30.080001831054689,
        30.099990844726564,
        30.120010375976564,
        30.139999389648439,
        30.159988403320314,
        30.180007934570314,
        30.199996948242189,
        30.220016479492189,
        30.240005493164064,
        30.259994506835939,
        30.280014038085939,
        30.300003051757814,
        30.319992065429689,
        30.340011596679689,
        30.360000610351564,
        30.379989624023439,
        30.400009155273439,
        30.419998168945314,
        30.440017700195314,
        30.460006713867189,
        30.479995727539064,
        30.500015258789064,
        30.520004272460939,
        30.539993286132814,
        30.560012817382814,
        30.580001831054689,
        30.599990844726564,
        30.620010375976564,
        30.639999389648439,
        30.659988403320314,
        30.680007934570314,
        30.699996948242189,
        30.720016479492189,
        30.740005493164064,
        30.759994506835939,
        30.780014038085939,
        30.800003051757814,
        30.819992065429689,
        30.840011596679689,
        30.860000610351564,
        30.879989624023439,
        30.900009155273439,
        30.919998168945314,
        30.940017700195314,
        30.960006713867189,
        30.979995727539064,
        31.000015258789064,
        31.020004272460939,
        31.039993286132814,
        31.060012817382814,
        31.080001831054689,
        31.099990844726564,
        31.120010375976564,
        31.139999389648439,
        31.159988403320314,
        31.180007934570314,
        31.199996948242189,
        31.220016479492189,
        31.240005493164064,
        31.259994506835939,
        31.280014038085939,
        31.300003051757814,
        31.319992065429689,
        31.340011596679689,
        31.360000610351564,
        31.379989624023439,
        31.400009155273439,
        31.419998168945314,
        31.440017700195314,
        31.460006713867189,
        31.479995727539064,
        31.500015258789064,
        31.520004272460939,
        31.539993286132814,
        31.560012817382814,
        31.580001831054689,
        31.599990844726564,
        31.620010375976564,
        31.639999389648439,
        31.659988403320314,
        31.680007934570314,
        31.699996948242189,
        31.720016479492189,
        31.740005493164064,
        31.759994506835939,
        31.780014038085939,
        31.800003051757814,
        31.819992065429689,
        31.840011596679689,
        31.860000610351564,
        31.879989624023439,
        31.900009155273439,
        31.919998168945314,
        31.940017700195314,
        31.960006713867189,
        31.979995727539064,
        32.00001525878906,
        32.02000427246094,
        32.03999328613281,
        32.06001281738281,
        32.08000183105469,
        32.09999084472656,
        32.12001037597656,
        32.13999938964844,
        32.15998840332031,
        32.18000793457031,
        32.19999694824219,
        32.22001647949219,
        32.24000549316406,
        32.25999450683594,
        32.28001403808594,
        32.30000305175781,
        32.31999206542969,
        32.34001159667969,
        32.36000061035156,
        32.37998962402344,
        32.40000915527344,
        32.41999816894531,
        32.44001770019531,
        32.46000671386719,
        32.47999572753906,
        32.50001525878906,
        32.52000427246094,
        32.53999328613281,
        32.56001281738281,
        32.58000183105469,
        32.59999084472656,
        32.62001037597656,
        32.63999938964844,
        32.65998840332031,
        32.68000793457031,
        32.69999694824219,
        32.72001647949219,
        32.74000549316406,
        32.75999450683594,
        32.78001403808594,
        32.80000305175781,
        32.81999206542969,
        32.84001159667969,
        32.86000061035156,
        32.87998962402344,
        32.90000915527344,
        32.91999816894531,
        32.94001770019531,
        32.96000671386719,
        32.97999572753906,
        33.00001525878906,
        33.02000427246094,
        33.03999328613281,
        33.06001281738281,
        33.08000183105469,
        33.09999084472656,
        33.12001037597656,
        33.13999938964844,
        33.15998840332031,
        33.18000793457031,
        33.19999694824219,
        33.22001647949219,
        33.24000549316406,
        33.25999450683594,
        33.28001403808594,
        33.30000305175781,
        33.31999206542969,
        33.34001159667969,
        33.36000061035156,
        33.37998962402344,
        33.40000915527344,
        33.41999816894531,
        33.44001770019531,
        33.46000671386719,
        33.47999572753906,
        33.50001525878906,
        33.52000427246094,
        33.53999328613281,
        33.56001281738281,
        33.58000183105469,
        33.59999084472656,
        33.62001037597656,
        33.63999938964844,
        33.65998840332031,
        33.68000793457031,
        33.69999694824219,
        33.72001647949219,
        33.74000549316406,
        33.75999450683594,
        33.78001403808594,
        33.80000305175781,
        33.81999206542969,
        33.84001159667969,
        33.86000061035156,
        33.87998962402344,
        33.90000915527344,
        33.91999816894531,
        33.94001770019531,
        33.96000671386719,
        33.97999572753906,
        34.00001525878906,
        34.02000427246094,
        34.03999328613281,
        34.06001281738281,
        34.08000183105469,
        34.09999084472656,
        34.12001037597656,
        34.13999938964844,
        34.15998840332031,
        34.18000793457031,
        34.19999694824219,
        34.22001647949219,
        34.24000549316406,
        34.25999450683594,
        34.28001403808594,
        34.30000305175781,
        34.31999206542969,
        34.34001159667969,
        34.36000061035156,
        34.37998962402344,
        34.40000915527344,
        34.41999816894531,
        34.44001770019531,
        34.46000671386719,
        34.47999572753906,
        34.50001525878906,
        34.52000427246094,
        34.53999328613281,
        34.56001281738281,
        34.58000183105469,
        34.59999084472656,
        34.62001037597656,
        34.63999938964844,
        34.65998840332031,
        34.68000793457031,
        34.69999694824219,
        34.72001647949219,
        34.74000549316406,
        34.75999450683594,
        34.78001403808594,
        34.80000305175781,
        34.81999206542969,
        34.84001159667969,
        34.86000061035156,
        34.87998962402344,
        34.90000915527344,
        34.91999816894531,
        34.94001770019531,
        34.96000671386719,
        34.97999572753906,
        35.00001525878906,
        35.02000427246094,
        35.03999328613281,
        35.06001281738281,
        35.08000183105469,
        35.09999084472656,
        35.12001037597656,
        35.13999938964844,
        35.15998840332031,
        35.18000793457031,
        35.19999694824219,
        35.22001647949219,
        35.24000549316406,
        35.25999450683594,
        35.28001403808594,
        35.30000305175781,
        35.31999206542969,
        35.34001159667969,
        35.36000061035156,
        35.37998962402344,
        35.40000915527344,
        35.41999816894531,
        35.44001770019531,
        35.46000671386719,
        35.47999572753906,
        35.50001525878906,
        35.52000427246094,
        35.53999328613281,
        35.56001281738281,
        35.58000183105469,
        35.59999084472656,
        35.62001037597656,
        35.63999938964844,
        35.65998840332031,
        35.68000793457031,
        35.69999694824219,
        35.72001647949219,
        35.74000549316406,
        35.75999450683594,
        35.78001403808594,
        35.80000305175781,
        35.81999206542969,
        35.84001159667969,
        35.86000061035156,
        35.87998962402344,
        35.90000915527344,
        35.91999816894531,
        35.94001770019531,
        35.96000671386719,
        35.97999572753906,
        36.00001525878906,
        36.02000427246094,
        36.03999328613281,
        36.06001281738281,
        36.08000183105469,
        36.09999084472656,
        36.12001037597656,
        36.13999938964844,
        36.15998840332031,
        36.18000793457031,
        36.19999694824219,
        36.22001647949219,
        36.24000549316406,
        36.25999450683594,
        36.28001403808594,
        36.30000305175781,
        36.31999206542969,
        36.34001159667969,
        36.36000061035156,
        36.37998962402344,
        36.40000915527344,
        36.41999816894531,
        36.44001770019531,
        36.46000671386719,
        36.47999572753906,
        36.50001525878906,
        36.52000427246094,
        36.53999328613281,
        36.56001281738281,
        36.58000183105469,
        36.59999084472656,
        36.62001037597656,
        36.63999938964844,
        36.65998840332031,
        36.68000793457031,
        36.69999694824219,
        36.72001647949219,
        36.74000549316406,
        36.75999450683594,
        36.78001403808594,
        36.80000305175781,
        36.81999206542969,
        36.84001159667969,
        36.86000061035156,
        36.87998962402344,
        36.90000915527344,
        36.91999816894531,
        36.94001770019531,
        36.96000671386719,
        36.97999572753906,
        37.00001525878906,
        37.02000427246094,
        37.03999328613281,
        37.06001281738281,
        37.08000183105469,
        37.09999084472656,
        37.12001037597656,
        37.13999938964844,
        37.15998840332031,
        37.18000793457031,
        37.19999694824219,
        37.22001647949219,
        37.24000549316406,
        37.25999450683594,
        37.28001403808594,
        37.30000305175781,
        37.31999206542969,
        37.34001159667969,
        37.36000061035156,
        37.37998962402344,
        37.40000915527344,
        37.41999816894531,
        37.44001770019531,
        37.46000671386719,
        37.47999572753906,
        37.50001525878906,
        37.52000427246094,
        37.53999328613281,
        37.56001281738281,
        37.58000183105469,
        37.59999084472656,
        37.62001037597656,
        37.63999938964844,
        37.65998840332031,
        37.68000793457031,
        37.69999694824219,
        37.72001647949219,
        37.74000549316406,
        37.75999450683594,
        37.78001403808594,
        37.80000305175781,
        37.81999206542969,
        37.84001159667969,
        37.86000061035156,
        37.87998962402344,
        37.90000915527344,
        37.91999816894531,
        37.94001770019531,
        37.96000671386719,
        37.97999572753906,
        38.00001525878906,
        38.02000427246094,
        38.03999328613281,
        38.06001281738281,
        38.08000183105469,
        38.09999084472656,
        38.12001037597656,
        38.13999938964844,
        38.15998840332031,
        38.18000793457031,
        38.19999694824219,
        38.22001647949219,
        38.24000549316406,
        38.25999450683594,
        38.28001403808594,
        38.30000305175781,
        38.31999206542969,
        38.34001159667969,
        38.36000061035156,
        38.37998962402344,
        38.40000915527344,
        38.41999816894531,
        38.44001770019531,
        38.46000671386719,
        38.47999572753906,
        38.50001525878906,
        38.52000427246094,
        38.53999328613281,
        38.56001281738281,
        38.58000183105469,
        38.59999084472656,
        38.62001037597656,
        38.63999938964844,
        38.65998840332031,
        38.68000793457031,
        38.69999694824219,
        38.72001647949219,
        38.74000549316406,
        38.75999450683594,
        38.78001403808594,
        38.80000305175781,
        38.81999206542969,
        38.84001159667969,
        38.86000061035156,
        38.87998962402344,
        38.90000915527344,
        38.91999816894531,
        38.94001770019531,
        38.96000671386719,
        38.97999572753906,
        39.00001525878906,
        39.02000427246094,
        39.03999328613281,
        39.06001281738281,
        39.08000183105469,
        39.09999084472656,
        39.12001037597656,
        39.13999938964844,
        39.15998840332031,
        39.18000793457031,
        39.19999694824219,
        39.22001647949219,
        39.24000549316406,
        39.25999450683594,
        39.28001403808594,
        39.30000305175781,
        39.31999206542969,
        39.34001159667969,
        39.36000061035156,
        39.37998962402344,
        39.40000915527344,
        39.41999816894531,
        39.44001770019531,
        39.46000671386719,
        39.47999572753906,
        39.50001525878906,
        39.52000427246094,
        39.53999328613281,
        39.56001281738281,
        39.58000183105469,
        39.59999084472656,
        39.62001037597656,
        39.63999938964844,
        39.65998840332031,
        39.68000793457031,
        39.69999694824219,
        39.72001647949219,
        39.74000549316406,
        39.75999450683594,
        39.78001403808594,
        39.80000305175781,
        39.81999206542969,
        39.84001159667969,
        39.86000061035156,
        39.87998962402344,
        39.90000915527344,
        39.91999816894531,
        39.94001770019531,
        39.96000671386719,
        39.97999572753906,
        40.00001525878906,
        40.02000427246094,
        40.03999328613281,
        40.06001281738281,
        40.08000183105469,
        40.09999084472656,
        40.12001037597656,
        40.13999938964844,
        40.15998840332031,
        40.18000793457031,
        40.19999694824219,
        40.22001647949219,
        40.24000549316406,
        40.25999450683594,
        40.28001403808594,
        40.30000305175781,
        40.31999206542969,
        40.34001159667969,
        40.36000061035156,
        40.37998962402344,
        40.40000915527344,
        40.41999816894531,
        40.44001770019531,
        40.46000671386719,
        40.47999572753906,
        40.50001525878906,
        40.52000427246094,
        40.53999328613281,
        40.56001281738281,
        40.58000183105469,
        40.59999084472656,
        40.62001037597656,
        40.63999938964844,
        40.65998840332031,
        40.68000793457031,
        40.69999694824219,
        40.72001647949219,
        40.74000549316406,
        40.75999450683594,
        40.78001403808594,
        40.80000305175781,
        40.81999206542969,
        40.84001159667969,
        40.86000061035156,
        40.87998962402344,
        40.90000915527344,
        40.91999816894531,
        40.94001770019531,
        40.96000671386719,
        40.97999572753906,
        41.00001525878906,
        41.02000427246094,
        41.03999328613281,
        41.06001281738281,
        41.08000183105469,
        41.09999084472656,
        41.12001037597656,
        41.13999938964844,
        41.15998840332031,
        41.18000793457031,
        41.19999694824219,
        41.22001647949219,
        41.24000549316406,
        41.25999450683594,
        41.28001403808594,
        41.30000305175781,
        41.31999206542969,
        41.34001159667969,
        41.36000061035156,
        41.37998962402344,
        41.40000915527344,
        41.41999816894531,
        41.44001770019531,
        41.46000671386719,
        41.47999572753906,
        41.50001525878906,
        41.52000427246094,
        41.53999328613281,
        41.56001281738281,
        41.58000183105469,
        41.59999084472656,
        41.62001037597656,
        41.63999938964844,
        41.65998840332031,
        41.68000793457031,
        41.69999694824219,
        41.72001647949219,
        41.74000549316406,
        41.75999450683594,
        41.78001403808594,
        41.80000305175781,
        41.81999206542969,
        41.84001159667969,
        41.86000061035156,
        41.87998962402344,
        41.90000915527344,
        41.91999816894531,
        41.94001770019531,
        41.96000671386719,
        41.97999572753906,
        42.00001525878906,
        42.02000427246094,
        42.03999328613281,
        42.06001281738281,
        42.08000183105469,
        42.09999084472656,
        42.12001037597656,
        42.13999938964844,
        42.15998840332031,
        42.18000793457031,
        42.19999694824219,
        42.22001647949219,
        42.24000549316406,
        42.25999450683594,
        42.28001403808594,
        42.30000305175781,
        42.31999206542969,
        42.34001159667969,
        42.36000061035156,
        42.37998962402344,
        42.40000915527344,
        42.41999816894531,
        42.44001770019531,
        42.46000671386719,
        42.47999572753906,
        42.50001525878906,
        42.52000427246094,
        42.53999328613281,
        42.56001281738281,
        42.58000183105469,
        42.59999084472656,
        42.62001037597656,
        42.63999938964844,
        42.65998840332031,
        42.68000793457031,
        42.69999694824219,
        42.72001647949219,
        42.74000549316406,
        42.75999450683594,
        42.78001403808594,
        42.80000305175781,
        42.81999206542969,
        42.84001159667969,
        42.86000061035156,
        42.87998962402344,
        42.90000915527344,
        42.91999816894531,
        42.94001770019531,
        42.96000671386719,
        42.97999572753906,
        43.00001525878906,
        43.02000427246094,
        43.03999328613281,
        43.06001281738281,
        43.08000183105469,
        43.09999084472656,
        43.12001037597656,
        43.13999938964844,
        43.15998840332031,
        43.18000793457031,
        43.19999694824219,
        43.22001647949219,
        43.24000549316406,
        43.25999450683594,
        43.28001403808594,
        43.30000305175781,
        43.31999206542969,
        43.34001159667969,
        43.36000061035156,
        43.37998962402344,
        43.40000915527344,
        43.41999816894531,
        43.44001770019531,
        43.46000671386719,
        43.47999572753906,
        43.50001525878906,
        43.52000427246094,
        43.53999328613281,
        43.56001281738281,
        43.58000183105469,
        43.59999084472656,
        43.62001037597656,
        43.63999938964844,
        43.65998840332031,
        43.68000793457031,
        43.69999694824219,
        43.72001647949219,
        43.74000549316406,
        43.75999450683594,
        43.78001403808594,
        43.80000305175781,
        43.81999206542969,
        43.84001159667969,
        43.86000061035156,
        43.87998962402344,
        43.90000915527344,
        43.91999816894531,
        43.94001770019531,
        43.96000671386719,
        43.97999572753906,
        44.00001525878906,
        44.02000427246094,
        44.03999328613281,
        44.06001281738281,
        44.08000183105469,
        44.09999084472656,
        44.12001037597656,
        44.13999938964844,
        44.15998840332031,
        44.18000793457031,
        44.19999694824219,
        44.22001647949219,
        44.24000549316406,
        44.25999450683594,
        44.28001403808594,
        44.30000305175781,
        44.31999206542969,
        44.34001159667969,
        44.36000061035156,
        44.37998962402344,
        44.40000915527344,
        44.41999816894531,
        44.44001770019531,
        44.46000671386719,
        44.47999572753906,
        44.50001525878906,
        44.52000427246094,
        44.53999328613281,
        44.56001281738281,
        44.58000183105469,
        44.59999084472656,
        44.62001037597656,
        44.63999938964844,
        44.65998840332031,
        44.68000793457031,
        44.69999694824219,
        44.72001647949219,
        44.74000549316406,
        44.75999450683594,
        44.78001403808594,
        44.80000305175781,
        44.81999206542969,
        44.84001159667969,
        44.86000061035156,
        44.87998962402344,
        44.90000915527344,
        44.91999816894531,
        44.94001770019531,
        44.96000671386719,
        44.97999572753906,
        45.00001525878906,
        45.02000427246094,
        45.03999328613281,
        45.06001281738281,
        45.08000183105469,
        45.09999084472656,
        45.12001037597656,
        45.13999938964844,
        45.15998840332031,
        45.18000793457031,
        45.19999694824219,
        45.22001647949219,
        45.24000549316406,
        45.25999450683594,
        45.28001403808594,
        45.30000305175781,
        45.31999206542969,
        45.34001159667969,
        45.36000061035156,
        45.37998962402344,
        45.40000915527344,
        45.41999816894531,
        45.44001770019531,
        45.46000671386719,
        45.47999572753906,
        45.50001525878906,
        45.52000427246094,
        45.53999328613281,
        45.56001281738281,
        45.58000183105469,
        45.59999084472656,
        45.62001037597656,
        45.63999938964844,
        45.65998840332031,
        45.68000793457031,
        45.69999694824219,
        45.72001647949219,
        45.74000549316406,
        45.75999450683594,
        45.78001403808594,
        45.80000305175781,
        45.81999206542969,
        45.84001159667969,
        45.86000061035156,
        45.87998962402344,
        45.90000915527344,
        45.91999816894531,
        45.94001770019531,
        45.96000671386719,
        45.97999572753906,
        46.00001525878906,
        46.02000427246094,
        46.03999328613281,
        46.06001281738281,
        46.08000183105469,
        46.09999084472656,
        46.12001037597656,
        46.13999938964844,
        46.15998840332031,
        46.18000793457031,
        46.19999694824219,
        46.22001647949219,
        46.24000549316406,
        46.25999450683594,
        46.28001403808594,
        46.30000305175781,
        46.31999206542969,
        46.34001159667969,
        46.36000061035156,
        46.37998962402344,
        46.40000915527344,
        46.41999816894531,
        46.44001770019531,
        46.46000671386719,
        46.47999572753906,
        46.50001525878906,
        46.52000427246094,
        46.53999328613281,
        46.56001281738281,
        46.58000183105469,
        46.59999084472656,
        46.62001037597656,
        46.63999938964844,
        46.65998840332031,
        46.68000793457031,
        46.69999694824219,
        46.72001647949219,
        46.74000549316406,
        46.75999450683594,
        46.78001403808594,
        46.80000305175781,
        46.81999206542969,
        46.84001159667969,
        46.86000061035156,
        46.87998962402344,
        46.90000915527344,
        46.91999816894531,
        46.94001770019531,
        46.96000671386719,
        46.97999572753906,
        47.00001525878906,
        47.02000427246094,
        47.03999328613281,
        47.06001281738281,
        47.08000183105469,
        47.09999084472656,
        47.12001037597656,
        47.13999938964844,
        47.15998840332031,
        47.18000793457031,
        47.19999694824219,
        47.22001647949219,
        47.24000549316406,
        47.25999450683594,
        47.28001403808594,
        47.30000305175781,
        47.31999206542969,
        47.34001159667969,
        47.36000061035156,
        47.37998962402344,
        47.40000915527344,
        47.41999816894531,
        47.44001770019531,
        47.46000671386719,
        47.47999572753906,
        47.50001525878906,
        47.52000427246094,
        47.53999328613281,
        47.56001281738281,
        47.58000183105469,
        47.59999084472656,
        47.62001037597656,
        47.63999938964844,
        47.65998840332031,
        47.68000793457031,
        47.69999694824219,
        47.72001647949219,
        47.74000549316406,
        47.75999450683594,
        47.78001403808594,
        47.80000305175781,
        47.81999206542969,
        47.84001159667969,
        47.86000061035156,
        47.87998962402344,
        47.90000915527344,
        47.91999816894531,
        47.94001770019531,
        47.96000671386719,
        47.97999572753906,
        48.00001525878906,
        48.02000427246094,
        48.03999328613281,
        48.06001281738281,
        48.08000183105469,
        48.09999084472656,
        48.12001037597656,
        48.13999938964844,
        48.15998840332031,
        48.18000793457031,
        48.19999694824219,
        48.22001647949219,
        48.24000549316406,
        48.25999450683594,
        48.28001403808594,
        48.30000305175781,
        48.31999206542969,
        48.34001159667969,
        48.36000061035156,
        48.37998962402344,
        48.40000915527344,
        48.41999816894531,
        48.44001770019531,
        48.46000671386719,
        48.47999572753906,
        48.50001525878906,
        48.52000427246094,
        48.53999328613281,
        48.56001281738281,
        48.58000183105469,
        48.59999084472656,
        48.62001037597656,
        48.63999938964844,
        48.65998840332031,
        48.68000793457031,
        48.69999694824219,
        48.72001647949219,
        48.74000549316406,
        48.75999450683594,
        48.78001403808594,
        48.80000305175781,
        48.81999206542969,
        48.84001159667969,
        48.86000061035156,
        48.87998962402344,
        48.90000915527344,
        48.91999816894531,
        48.94001770019531,
        48.96000671386719,
        48.97999572753906,
        49.00001525878906,
        49.02000427246094,
        49.03999328613281,
        49.06001281738281,
        49.08000183105469,
        49.09999084472656,
        49.12001037597656,
        49.13999938964844,
        49.15998840332031,
        49.18000793457031,
        49.19999694824219,
        49.22001647949219,
        49.24000549316406,
        49.25999450683594,
        49.28001403808594,
        49.30000305175781,
        49.31999206542969,
        49.34001159667969,
        49.36000061035156,
        49.37998962402344,
        49.40000915527344,
        49.41999816894531,
        49.44001770019531,
        49.46000671386719,
        49.47999572753906,
        49.50001525878906,
        49.52000427246094,
        49.53999328613281,
        49.56001281738281,
        49.58000183105469,
        49.59999084472656,
        49.62001037597656,
        49.63999938964844,
        49.65998840332031,
        49.68000793457031,
        49.69999694824219,
        49.72001647949219,
        49.74000549316406,
        49.75999450683594,
        49.78001403808594,
        49.80000305175781,
        49.81999206542969,
        49.84001159667969,
        49.86000061035156,
        49.87998962402344,
        49.90000915527344,
        49.91999816894531,
        49.94001770019531,
        49.96000671386719,
        49.97999572753906,
        50.00001525878906,
        50.02000427246094,
        50.03999328613281,
        50.06001281738281,
        50.08000183105469,
        50.09999084472656,
        50.12001037597656,
        50.13999938964844,
        50.15998840332031,
        50.18000793457031,
        50.19999694824219,
        50.22001647949219,
        50.24000549316406,
        50.25999450683594,
        50.28001403808594,
        50.30000305175781,
        50.31999206542969,
        50.34001159667969,
        50.36000061035156,
        50.37998962402344,
        50.40000915527344,
        50.41999816894531,
        50.44001770019531,
        50.46000671386719,
        50.47999572753906,
        50.50001525878906,
        50.52000427246094,
        50.53999328613281,
        50.56001281738281,
        50.58000183105469,
        50.59999084472656,
        50.62001037597656,
        50.63999938964844,
        50.65998840332031,
        50.68000793457031,
        50.69999694824219,
        50.72001647949219,
        50.74000549316406,
        50.75999450683594,
        50.78001403808594,
        50.80000305175781,
        50.81999206542969,
        50.84001159667969,
        50.86000061035156,
        50.87998962402344,
        50.90000915527344,
        50.91999816894531,
        50.94001770019531,
        50.96000671386719,
        50.97999572753906,
        51.00001525878906,
        51.02000427246094,
        51.03999328613281,
        51.06001281738281,
        51.08000183105469,
        51.09999084472656,
        51.12001037597656,
        51.13999938964844,
        51.15998840332031,
        51.18000793457031,
        51.19999694824219,
        51.22001647949219,
        51.24000549316406,
        51.25999450683594,
        51.28001403808594,
        51.30000305175781,
        51.31999206542969,
        51.34001159667969,
        51.36000061035156,
        51.37998962402344,
        51.40000915527344,
        51.41999816894531,
        51.44001770019531,
        51.46000671386719,
        51.47999572753906,
        51.50001525878906,
        51.52000427246094,
        51.53999328613281,
        51.56001281738281,
        51.58000183105469,
        51.59999084472656,
        51.62001037597656,
        51.63999938964844,
        51.65998840332031,
        51.68000793457031,
        51.69999694824219,
        51.72001647949219,
        51.74000549316406,
        51.75999450683594,
        51.78001403808594,
        51.80000305175781,
        51.81999206542969,
        51.84001159667969,
        51.86000061035156,
        51.87998962402344,
        51.90000915527344,
        51.91999816894531,
        51.94001770019531,
        51.96000671386719,
        51.97999572753906,
        52.00001525878906,
        52.02000427246094,
        52.03999328613281,
        52.06001281738281,
        52.08000183105469,
        52.09999084472656,
        52.12001037597656,
        52.13999938964844,
        52.15998840332031,
        52.18000793457031,
        52.19999694824219,
        52.22001647949219,
        52.24000549316406,
        52.25999450683594,
        52.28001403808594,
        52.30000305175781,
        52.31999206542969,
        52.34001159667969,
        52.36000061035156,
        52.37998962402344,
        52.40000915527344,
        52.41999816894531,
        52.44001770019531,
        52.46000671386719,
        52.47999572753906,
        52.50001525878906,
        52.52000427246094,
        52.53999328613281,
        52.56001281738281,
        52.58000183105469,
        52.59999084472656,
        52.62001037597656,
        52.63999938964844,
        52.65998840332031,
        52.68000793457031,
        52.69999694824219,
        52.72001647949219,
        52.74000549316406,
        52.75999450683594,
        52.78001403808594,
        52.80000305175781,
        52.81999206542969,
        52.84001159667969,
        52.86000061035156,
        52.87998962402344,
        52.90000915527344,
        52.91999816894531,
        52.94001770019531,
        52.96000671386719,
        52.97999572753906,
        53.00001525878906,
        53.02000427246094,
        53.03999328613281,
        53.06001281738281,
        53.08000183105469,
        53.09999084472656,
        53.12001037597656,
        53.13999938964844,
        53.15998840332031,
        53.18000793457031,
        53.19999694824219,
        53.22001647949219,
        53.24000549316406,
        53.25999450683594,
        53.28001403808594,
        53.30000305175781,
        53.31999206542969,
        53.34001159667969,
        53.36000061035156,
        53.37998962402344,
        53.40000915527344,
        53.41999816894531,
        53.44001770019531,
        53.46000671386719,
        53.47999572753906,
        53.50001525878906,
        53.52000427246094,
        53.53999328613281,
        53.56001281738281,
        53.58000183105469,
        53.59999084472656,
        53.62001037597656,
        53.63999938964844,
        53.65998840332031,
        53.68000793457031,
        53.69999694824219,
        53.72001647949219,
        53.74000549316406,
        53.75999450683594,
        53.78001403808594,
        53.80000305175781,
        53.81999206542969,
        53.84001159667969,
        53.86000061035156,
        53.87998962402344,
        53.90000915527344,
        53.91999816894531,
        53.94001770019531,
        53.96000671386719,
        53.97999572753906,
        54.00001525878906,
        54.02000427246094,
        54.03999328613281,
        54.06001281738281,
        54.08000183105469,
        54.09999084472656,
        54.12001037597656,
        54.13999938964844,
        54.15998840332031,
        54.18000793457031,
        54.19999694824219,
        54.22001647949219,
        54.24000549316406,
        54.25999450683594,
        54.28001403808594,
        54.30000305175781,
        54.31999206542969,
        54.34001159667969,
        54.36000061035156,
        54.37998962402344,
        54.40000915527344,
        54.41999816894531,
        54.44001770019531,
        54.46000671386719,
        54.47999572753906,
        54.50001525878906,
        54.52000427246094,
        54.53999328613281,
        54.56001281738281,
        54.58000183105469,
        54.59999084472656,
        54.62001037597656,
        54.63999938964844,
        54.65998840332031,
        54.68000793457031,
        54.69999694824219,
        54.72001647949219,
        54.74000549316406,
        54.75999450683594,
        54.78001403808594,
        54.80000305175781,
        54.81999206542969,
        54.84001159667969,
        54.86000061035156,
        54.87998962402344,
        54.90000915527344,
        54.91999816894531,
        54.94001770019531,
        54.96000671386719,
        54.97999572753906,
        55.00001525878906,
        55.02000427246094,
        55.03999328613281,
        55.06001281738281,
        55.08000183105469,
        55.09999084472656,
        55.12001037597656,
        55.13999938964844,
        55.15998840332031,
        55.18000793457031,
        55.19999694824219,
        55.22001647949219,
        55.24000549316406,
        55.25999450683594,
        55.28001403808594,
        55.30000305175781,
        55.31999206542969,
        55.34001159667969,
        55.36000061035156,
        55.37998962402344,
        55.40000915527344,
        55.41999816894531,
        55.44001770019531,
        55.46000671386719,
        55.47999572753906,
        55.50001525878906,
        55.52000427246094,
        55.53999328613281,
        55.56001281738281,
        55.58000183105469,
        55.59999084472656,
        55.62001037597656,
        55.63999938964844,
        55.65998840332031,
        55.68000793457031,
        55.69999694824219,
        55.72001647949219,
        55.74000549316406,
        55.75999450683594,
        55.78001403808594,
        55.80000305175781,
        55.81999206542969,
        55.84001159667969,
        55.86000061035156,
        55.87998962402344,
        55.90000915527344,
        55.91999816894531,
        55.94001770019531,
        55.96000671386719,
        55.97999572753906,
        56.00001525878906,
        56.02000427246094,
        56.03999328613281,
        56.06001281738281,
        56.08000183105469,
        56.09999084472656,
        56.12001037597656,
        56.13999938964844,
        56.15998840332031,
        56.18000793457031,
        56.19999694824219,
        56.22001647949219,
        56.24000549316406,
        56.25999450683594,
        56.28001403808594,
        56.30000305175781,
        56.31999206542969,
        56.34001159667969,
        56.36000061035156,
        56.37998962402344,
        56.40000915527344,
        56.41999816894531,
        56.44001770019531,
        56.46000671386719,
        56.47999572753906,
        56.50001525878906,
        56.52000427246094,
        56.53999328613281,
        56.56001281738281,
        56.58000183105469,
        56.59999084472656,
        56.62001037597656,
        56.63999938964844,
        56.65998840332031,
        56.68000793457031,
        56.69999694824219,
        56.72001647949219,
        56.74000549316406,
        56.75999450683594,
        56.78001403808594,
        56.80000305175781,
        56.81999206542969,
        56.84001159667969,
        56.86000061035156,
        56.87998962402344,
        56.90000915527344,
        56.91999816894531,
        56.94001770019531,
        56.96000671386719,
        56.97999572753906,
        57.00001525878906,
        57.02000427246094,
        57.03999328613281,
        57.06001281738281,
        57.08000183105469,
        57.09999084472656,
        57.12001037597656,
        57.13999938964844,
        57.15998840332031,
        57.18000793457031,
        57.19999694824219,
        57.22001647949219,
        57.24000549316406,
        57.25999450683594,
        57.28001403808594,
        57.30000305175781,
        57.31999206542969,
        57.34001159667969,
        57.36000061035156,
        57.37998962402344,
        57.40000915527344,
        57.41999816894531,
        57.44001770019531,
        57.46000671386719,
        57.47999572753906,
        57.50001525878906,
        57.52000427246094,
        57.53999328613281,
        57.56001281738281,
        57.58000183105469,
        57.59999084472656,
        57.62001037597656,
        57.63999938964844,
        57.65998840332031,
        57.68000793457031,
        57.69999694824219,
        57.72001647949219,
        57.74000549316406,
        57.75999450683594,
        57.78001403808594,
        57.80000305175781,
        57.81999206542969,
        57.84001159667969,
        57.86000061035156,
        57.87998962402344,
        57.90000915527344,
        57.91999816894531,
        57.94001770019531,
        57.96000671386719,
        57.97999572753906,
        58.00001525878906,
        58.02000427246094,
        58.03999328613281,
        58.06001281738281,
        58.08000183105469,
        58.09999084472656,
        58.12001037597656,
        58.13999938964844,
        58.15998840332031,
        58.18000793457031,
        58.19999694824219,
        58.22001647949219,
        58.24000549316406,
        58.25999450683594,
        58.28001403808594,
        58.30000305175781,
        58.31999206542969,
        58.34001159667969,
        58.36000061035156,
        58.37998962402344,
        58.40000915527344,
        58.41999816894531,
        58.44001770019531,
        58.46000671386719,
        58.47999572753906,
        58.50001525878906,
        58.52000427246094,
        58.53999328613281,
        58.56001281738281,
        58.58000183105469,
        58.59999084472656,
        58.62001037597656,
        58.63999938964844,
        58.65998840332031,
        58.68000793457031,
        58.69999694824219,
        58.72001647949219,
        58.74000549316406,
        58.75999450683594,
        58.78001403808594,
        58.80000305175781,
        58.81999206542969,
        58.84001159667969,
        58.86000061035156,
        58.87998962402344,
        58.90000915527344,
        58.91999816894531,
        58.94001770019531,
        58.96000671386719,
        58.97999572753906,
        59.00001525878906,
        59.02000427246094,
        59.03999328613281,
        59.06001281738281,
        59.08000183105469,
        59.09999084472656,
        59.12001037597656,
        59.13999938964844,
        59.15998840332031,
        59.18000793457031,
        59.19999694824219,
        59.22001647949219,
        59.24000549316406,
        59.25999450683594,
        59.28001403808594,
        59.30000305175781,
        59.31999206542969,
        59.34001159667969,
        59.36000061035156,
        59.37998962402344,
        59.40000915527344,
        59.41999816894531,
        59.44001770019531,
        59.46000671386719,
        59.47999572753906,
        59.50001525878906,
        59.52000427246094,
        59.53999328613281,
        59.56001281738281,
        59.58000183105469,
        59.59999084472656,
        59.62001037597656,
        59.63999938964844,
        59.65998840332031,
        59.68000793457031,
        59.69999694824219,
        59.72001647949219,
        59.74000549316406,
        59.75999450683594,
        59.78001403808594,
        59.80000305175781,
        59.81999206542969,
        59.84001159667969,
        59.86000061035156,
        59.87998962402344,
        59.90000915527344,
        59.91999816894531,
        59.94001770019531,
        59.96000671386719,
        59.97999572753906,
        60.00001525878906
    ],
    "rightHandPositions": [
        "(0.446959, 1.128042, 0.089989)",
        "(0.447270, 1.128001, 0.089731)",
        "(0.447854, 1.128001, 0.089045)",
        "(0.448403, 1.128205, 0.088337)",
        "(0.449046, 1.128282, 0.087810)",
        "(0.449340, 1.128262, 0.087516)",
        "(0.449884, 1.128282, 0.086882)",
        "(0.450633, 1.128441, 0.085852)",
        "(0.450854, 1.128508, 0.085497)",
        "(0.451348, 1.128630, 0.084801)",
        "(0.451906, 1.128670, 0.084220)",
        "(0.452218, 1.128740, 0.083957)",
        "(0.452791, 1.129023, 0.083506)",
        "(0.453224, 1.129287, 0.082900)",
        "(0.453374, 1.129408, 0.082623)",
        "(0.453759, 1.129659, 0.081918)",
        "(0.453825, 1.129788, 0.081666)",
        "(0.453879, 1.130390, 0.081109)",
        "(0.453927, 1.131190, 0.080532)",
        "(0.453923, 1.131830, 0.080100)",
        "(0.453713, 1.132211, 0.079886)",
        "(0.453466, 1.132410, 0.079682)",
        "(0.452629, 1.133350, 0.078889)",
        "(0.451565, 1.134680, 0.078444)",
        "(0.450561, 1.136010, 0.078194)",
        "(0.449355, 1.137461, 0.077861)",
        "(0.448698, 1.138280, 0.077618)",
        "(0.447377, 1.140244, 0.077366)",
        "(0.445905, 1.142430, 0.077564)",
        "(0.444051, 1.144487, 0.077544)",
        "(0.441769, 1.146496, 0.077221)",
        "(0.440513, 1.147486, 0.077162)",
        "(0.437806, 1.149858, 0.077220)",
        "(0.434896, 1.152220, 0.077857)",
        "(0.431625, 1.154809, 0.078955)",
        "(0.427976, 1.157380, 0.080157)",
        "(0.425966, 1.158812, 0.080840)",
        "(0.421883, 1.161933, 0.082919)",
        "(0.417628, 1.165221, 0.085573)",
        "(0.413351, 1.168791, 0.088752)",
        "(0.409084, 1.172037, 0.091698)",
        "(0.406987, 1.173533, 0.093159)",
        "(0.402923, 1.176165, 0.096013)",
        "(0.399390, 1.178853, 0.099648)",
        "(0.396232, 1.181656, 0.103588)",
        "(0.393240, 1.184239, 0.107228)",
        "(0.391745, 1.185340, 0.108774)",
        "(0.388850, 1.187155, 0.112111)",
        "(0.385902, 1.188818, 0.115551)",
        "(0.382727, 1.190838, 0.118332)",
        "(0.381142, 1.192058, 0.119620)",
        "(0.378048, 1.194625, 0.122347)",
        "(0.375116, 1.197965, 0.124850)",
        "(0.372211, 1.201051, 0.126894)",
        "(0.369596, 1.203986, 0.129009)",
        "(0.367160, 1.207515, 0.130965)",
        "(0.365991, 1.209509, 0.131815)",
        "(0.363700, 1.213780, 0.133188)",
        "(0.361486, 1.217998, 0.134446)",
        "(0.359307, 1.221714, 0.135577)",
        "(0.357174, 1.225136, 0.136253)",
        "(0.356260, 1.226860, 0.136488)",
        "(0.354511, 1.230404, 0.136753)",
        "(0.352877, 1.233910, 0.136501)",
        "(0.352296, 1.235482, 0.136445)",
        "(0.350497, 1.239860, 0.136407)",
        "(0.350078, 1.241142, 0.136414)",
        "(0.349275, 1.243316, 0.136201)",
        "(0.348243, 1.244657, 0.135646)",
        "(0.347417, 1.245650, 0.134973)",
        "(0.347003, 1.246774, 0.134501)",
        "(0.346879, 1.247320, 0.134505)",
        "(0.346740, 1.248489, 0.134506)",
        "(0.346669, 1.249496, 0.134436)",
        "(0.346551, 1.249913, 0.134495)",
        "(0.346573, 1.250117, 0.134978)",
        "(0.346609, 1.250149, 0.135396)",
        "(0.346566, 1.250376, 0.135802)",
        "(0.346580, 1.250503, 0.135578)",
        "(0.346445, 1.250509, 0.135817)",
        "(0.346226, 1.250381, 0.136192)",
        "(0.346167, 1.250451, 0.136408)",
        "(0.346012, 1.250714, 0.136856)",
        "(0.345898, 1.250852, 0.137190)",
        "(0.345720, 1.250548, 0.137788)",
        "(0.345525, 1.250247, 0.138061)",
        "(0.345521, 1.250314, 0.138006)",
        "(0.345332, 1.250344, 0.138178)",
        "(0.345191, 1.249901, 0.138953)",
        "(0.345247, 1.249328, 0.139088)",
        "(0.345427, 1.249310, 0.139418)",
        "(0.345432, 1.249542, 0.139358)",
        "(0.345362, 1.249586, 0.139237)",
        "(0.345309, 1.250147, 0.139272)",
        "(0.345196, 1.251020, 0.139284)",
        "(0.344865, 1.251614, 0.139037)",
        "(0.344537, 1.251695, 0.138833)",
        "(0.343941, 1.251638, 0.138368)",
        "(0.343274, 1.251759, 0.137914)",
        "(0.342986, 1.252019, 0.137970)",
        "(0.342554, 1.252485, 0.137819)",
        "(0.342344, 1.252714, 0.137671)",
        "(0.341971, 1.253085, 0.137604)",
        "(0.341481, 1.253734, 0.137640)",
        "(0.340909, 1.254729, 0.137749)",
        "(0.340108, 1.255898, 0.137610)",
        "(0.339562, 1.256494, 0.137447)",
        "(0.338437, 1.258029, 0.137537)",
        "(0.337246, 1.260497, 0.137826)",
        "(0.336010, 1.263677, 0.138359)",
        "(0.334500, 1.267175, 0.138846)",
        "(0.333659, 1.269048, 0.139036)",
        "(0.331953, 1.273026, 0.139406)",
        "(0.330273, 1.277130, 0.139849)",
        "(0.328683, 1.281362, 0.140377)",
        "(0.327053, 1.285711, 0.141041)",
        "(0.326187, 1.287898, 0.141267)",
        "(0.324465, 1.292438, 0.141806)",
        "(0.322766, 1.296649, 0.142677)",
        "(0.320882, 1.300181, 0.143713)",
        "(0.319067, 1.303606, 0.145234)",
        "(0.318304, 1.305365, 0.146501)",
        "(0.316854, 1.309001, 0.149251)",
        "(0.315500, 1.312915, 0.151686)",
        "(0.314359, 1.317345, 0.154148)",
        "(0.313070, 1.321344, 0.156650)",
        "(0.312439, 1.323263, 0.157996)",
        "(0.311245, 1.326224, 0.161148)",
        "(0.310240, 1.329096, 0.164730)",
        "(0.309246, 1.332026, 0.168787)",
        "(0.308143, 1.334935, 0.172494)",
        "(0.307571, 1.336365, 0.174338)",
        "(0.306408, 1.338789, 0.178019)",
        "(0.305800, 1.341098, 0.182717)",
        "(0.305380, 1.343253, 0.187668)",
        "(0.305106, 1.345353, 0.192483)",
        "(0.304989, 1.346224, 0.194947)",
        "(0.304734, 1.347201, 0.200018)",
        "(0.304490, 1.347188, 0.205422)",
        "(0.304791, 1.346388, 0.211569)",
        "(0.305336, 1.344987, 0.217657)",
        "(0.305504, 1.344280, 0.220622)",
        "(0.306033, 1.341941, 0.226934)",
        "(0.306545, 1.338463, 0.233770)",
        "(0.307056, 1.334235, 0.240630)",
        "(0.307992, 1.329967, 0.247228)",
        "(0.308670, 1.327720, 0.250690)",
        "(0.309791, 1.322186, 0.257655)",
        "(0.310566, 1.315703, 0.264431)",
        "(0.310926, 1.308379, 0.270932)",
        "(0.310554, 1.300551, 0.276566)",
        "(0.310168, 1.296525, 0.278969)",
        "(0.309721, 1.288273, 0.282625)",
        "(0.309299, 1.280141, 0.286355)",
        "(0.308393, 1.271673, 0.288141)",
        "(0.307402, 1.263021, 0.288780)",
        "(0.306989, 1.258540, 0.288759)",
        "(0.305963, 1.249560, 0.287978)",
        "(0.304483, 1.241540, 0.284676)",
        "(0.303136, 1.234425, 0.280144)",
        "(0.302545, 1.228454, 0.274953)",
        "(0.302493, 1.226138, 0.272144)",
        "(0.301932, 1.222514, 0.265412)",
        "(0.300509, 1.220065, 0.257070)",
        "(0.298910, 1.219109, 0.247795)",
        "(0.297734, 1.219299, 0.238504)",
        "(0.296905, 1.219633, 0.233623)",
        "(0.295286, 1.221759, 0.222985)",
        "(0.293883, 1.224746, 0.212572)",
        "(0.292595, 1.227893, 0.203064)",
        "(0.291354, 1.231881, 0.193638)",
        "(0.290511, 1.234162, 0.188855)",
        "(0.288947, 1.239402, 0.179731)",
        "(0.287870, 1.245211, 0.171875)",
        "(0.286561, 1.250952, 0.165099)",
        "(0.285225, 1.256957, 0.158634)",
        "(0.284480, 1.259899, 0.155540)",
        "(0.282992, 1.265774, 0.149535)",
        "(0.281839, 1.272302, 0.144360)",
        "(0.281054, 1.279509, 0.140114)",
        "(0.280374, 1.286776, 0.136609)",
        "(0.280094, 1.290296, 0.135083)",
        "(0.279533, 1.297103, 0.132150)",
        "(0.279133, 1.303890, 0.129698)",
        "(0.278889, 1.310317, 0.128076)",
        "(0.278803, 1.316586, 0.126980)",
        "(0.278781, 1.319729, 0.126415)",
        "(0.278892, 1.325996, 0.125396)",
        "(0.279123, 1.331555, 0.125004)",
        "(0.279259, 1.336618, 0.124964)",
        "(0.279419, 1.341227, 0.125433)",
        "(0.279581, 1.343508, 0.125788)",
        "(0.280204, 1.348326, 0.126849)",
        "(0.281005, 1.352974, 0.128170)",
        "(0.281794, 1.357241, 0.129791)",
        "(0.282316, 1.360613, 0.131964)",
        "(0.282603, 1.362191, 0.133455)",
        "(0.283139, 1.365271, 0.136732)",
        "(0.282226, 1.367252, 0.140677)",
        "(0.283103, 1.370083, 0.144785)",
        "(0.284110, 1.372427, 0.149577)",
        "(0.284639, 1.373374, 0.152189)",
        "(0.285521, 1.374862, 0.157357)",
        "(0.286444, 1.375819, 0.162763)",
        "(0.287818, 1.376750, 0.168638)",
        "(0.289115, 1.377324, 0.174984)",
        "(0.289756, 1.377523, 0.178230)",
        "(0.291036, 1.377781, 0.184706)",
        "(0.292139, 1.377402, 0.190963)",
        "(0.293061, 1.376076, 0.197244)",
        "(0.294286, 1.374270, 0.204325)",
        "(0.294927, 1.373255, 0.207894)",
        "(0.296276, 1.371029, 0.214977)",
        "(0.297325, 1.368259, 0.221819)",
        "(0.298374, 1.365354, 0.228463)",
        "(0.298969, 1.363744, 0.231826)",
        "(0.300263, 1.360149, 0.238525)",
        "(0.301461, 1.356093, 0.245029)",
        "(0.302660, 1.351816, 0.250884)",
        "(0.303813, 1.347230, 0.256098)",
        "(0.305093, 1.342320, 0.261019)",
        "(0.305760, 1.339635, 0.263374)",
        "(0.307257, 1.334154, 0.267646)",
        "(0.308491, 1.328711, 0.271564)",
        "(0.309156, 1.322744, 0.274197)",
        "(0.309531, 1.316090, 0.276458)",
        "(0.309594, 1.312554, 0.277364)",
        "(0.309701, 1.305373, 0.278945)",
        "(0.309884, 1.298292, 0.280183)",
        "(0.309821, 1.290696, 0.281412)",
        "(0.309153, 1.282747, 0.281923)",
        "(0.308807, 1.278921, 0.281976)",
        "(0.308000, 1.271422, 0.281723)",
        "(0.306879, 1.263672, 0.281115)",
        "(0.305888, 1.256446, 0.280039)",
        "(0.304629, 1.249349, 0.278103)",
        "(0.303862, 1.245562, 0.276974)",
        "(0.302061, 1.237452, 0.274652)",
        "(0.300458, 1.230466, 0.271725)",
        "(0.299491, 1.224606, 0.268654)",
        "(0.298848, 1.221543, 0.266897)",
        "(0.296911, 1.214553, 0.263235)",
        "(0.294222, 1.207548, 0.258586)",
        "(0.291912, 1.201581, 0.253717)",
        "(0.289916, 1.196370, 0.248445)",
        "(0.288051, 1.191668, 0.242712)",
        "(0.287165, 1.189415, 0.239790)",
        "(0.285539, 1.185263, 0.233663)",
        "(0.283793, 1.181767, 0.226531)",
        "(0.282564, 1.179482, 0.219209)",
        "(0.281686, 1.176971, 0.212433)",
        "(0.281159, 1.175812, 0.208891)",
        "(0.279993, 1.174852, 0.200883)",
        "(0.279033, 1.175313, 0.192895)",
        "(0.278375, 1.176396, 0.185730)",
        "(0.277320, 1.177796, 0.178080)",
        "(0.276787, 1.178983, 0.174075)",
        "(0.275876, 1.182906, 0.166311)",
        "(0.275012, 1.187307, 0.159503)",
        "(0.274447, 1.190689, 0.153996)",
        "(0.273909, 1.193316, 0.150980)",
        "(0.273058, 1.198728, 0.145659)",
        "(0.272162, 1.204907, 0.141055)",
        "(0.271030, 1.211309, 0.136784)",
        "(0.269762, 1.218709, 0.133369)",
        "(0.268370, 1.226353, 0.130409)",
        "(0.267688, 1.229888, 0.129288)",
        "(0.266414, 1.236035, 0.128861)",
        "(0.264985, 1.243306, 0.127601)",
        "(0.264175, 1.251109, 0.127212)",
        "(0.263498, 1.257186, 0.128249)",
        "(0.262975, 1.260022, 0.128602)",
        "(0.262216, 1.267029, 0.129070)",
        "(0.262126, 1.274439, 0.130393)",
        "(0.262300, 1.280915, 0.132743)",
        "(0.262498, 1.286358, 0.135376)",
        "(0.262682, 1.289067, 0.136924)",
        "(0.263159, 1.294596, 0.139908)",
        "(0.263857, 1.300013, 0.143028)",
        "(0.265119, 1.304813, 0.147165)",
        "(0.266486, 1.309348, 0.151445)",
        "(0.267245, 1.311710, 0.153436)",
        "(0.269052, 1.316423, 0.157553)",
        "(0.271229, 1.320788, 0.162178)",
        "(0.273418, 1.324822, 0.166943)",
        "(0.275520, 1.328463, 0.171853)",
        "(0.276535, 1.330247, 0.174290)",
        "(0.278593, 1.333782, 0.179131)",
        "(0.280755, 1.337298, 0.183906)",
        "(0.283162, 1.340488, 0.189099)",
        "(0.285560, 1.342968, 0.194716)",
        "(0.286661, 1.343956, 0.197703)",
        "(0.288647, 1.345469, 0.203906)",
        "(0.290405, 1.346717, 0.210122)",
        "(0.291720, 1.347723, 0.215534)",
        "(0.292776, 1.348306, 0.220741)",
        "(0.293417, 1.348264, 0.223779)",
        "(0.294543, 1.347546, 0.230149)",
        "(0.295738, 1.346376, 0.236233)",
        "(0.296781, 1.344525, 0.242201)",
        "(0.297495, 1.341838, 0.248033)",
        "(0.297730, 1.340279, 0.250848)",
        "(0.298086, 1.337015, 0.256191)",
        "(0.298281, 1.333122, 0.261149)",
        "(0.298264, 1.328555, 0.265816)",
        "(0.297827, 1.323181, 0.269865)",
        "(0.297388, 1.320047, 0.271743)",
        "(0.296613, 1.313604, 0.275356)",
        "(0.295805, 1.306925, 0.278402)",
        "(0.294883, 1.299612, 0.280933)",
        "(0.294379, 1.295731, 0.282024)",
        "(0.292849, 1.287735, 0.283851)",
        "(0.291076, 1.279575, 0.285121)",
        "(0.289070, 1.271452, 0.285221)",
        "(0.287245, 1.263362, 0.285029)",
        "(0.285829, 1.255723, 0.284795)",
        "(0.284754, 1.251708, 0.284271)",
        "(0.282263, 1.244008, 0.282380)",
        "(0.280274, 1.237610, 0.279888)",
        "(0.278665, 1.231877, 0.277179)",
        "(0.276991, 1.225664, 0.274270)",
        "(0.275990, 1.222538, 0.272372)",
        "(0.273929, 1.217021, 0.267820)",
        "(0.272448, 1.212097, 0.263367)",
        "(0.271017, 1.206692, 0.259069)",
        "(0.269200, 1.201500, 0.253815)",
        "(0.268203, 1.199387, 0.250727)",
        "(0.266278, 1.195947, 0.244433)",
        "(0.264704, 1.193842, 0.237679)",
        "(0.262985, 1.192119, 0.230582)",
        "(0.261322, 1.191620, 0.223382)",
        "(0.260633, 1.192094, 0.219641)",
        "(0.259009, 1.193592, 0.211568)",
        "(0.257621, 1.195727, 0.203681)",
        "(0.256767, 1.198836, 0.196270)",
        "(0.255875, 1.202775, 0.188520)",
        "(0.255564, 1.205323, 0.184582)",
        "(0.254932, 1.210848, 0.176865)",
        "(0.254190, 1.216528, 0.169565)",
        "(0.253454, 1.222662, 0.162668)",
        "(0.252715, 1.229703, 0.155521)",
        "(0.252457, 1.233356, 0.152188)",
        "(0.252087, 1.240486, 0.146390)",
        "(0.251867, 1.247717, 0.141481)",
        "(0.251724, 1.255257, 0.137035)",
        "(0.251350, 1.262631, 0.132848)",
        "(0.251125, 1.266181, 0.131071)",
        "(0.250833, 1.273698, 0.128041)",
        "(0.250581, 1.281455, 0.125341)",
        "(0.250595, 1.289180, 0.123374)",
        "(0.250553, 1.296290, 0.122361)",
        "(0.250545, 1.299715, 0.122136)",
        "(0.250769, 1.306635, 0.122247)",
        "(0.251176, 1.313425, 0.122971)",
        "(0.251650, 1.319905, 0.124145)",
        "(0.251880, 1.323092, 0.124799)",
        "(0.252469, 1.328991, 0.126954)",
        "(0.253299, 1.334655, 0.129783)",
        "(0.254538, 1.340169, 0.133400)",
        "(0.255833, 1.345191, 0.137464)",
        "(0.257026, 1.349547, 0.141779)",
        "(0.257541, 1.351305, 0.144233)",
        "(0.258665, 1.354441, 0.149523)",
        "(0.260139, 1.357281, 0.155422)",
        "(0.261706, 1.359546, 0.161816)",
        "(0.262962, 1.360895, 0.168424)",
        "(0.263432, 1.361280, 0.171718)",
        "(0.264285, 1.361532, 0.178310)",
        "(0.265523, 1.361191, 0.185479)",
        "(0.266969, 1.360375, 0.192889)",
        "(0.268652, 1.359092, 0.200341)",
        "(0.269444, 1.358136, 0.204054)",
        "(0.270917, 1.355444, 0.211272)",
        "(0.272119, 1.352035, 0.218505)",
        "(0.273154, 1.348671, 0.225339)",
        "(0.274548, 1.345683, 0.231312)",
        "(0.275315, 1.344071, 0.234020)",
        "(0.276519, 1.339642, 0.239409)",
        "(0.277548, 1.334101, 0.244467)",
        "(0.278723, 1.328206, 0.248836)",
        "(0.280138, 1.321952, 0.252600)",
        "(0.280829, 1.318727, 0.254214)",
        "(0.281631, 1.312060, 0.256365)",
        "(0.282065, 1.305162, 0.258396)",
        "(0.282156, 1.297714, 0.259442)",
        "(0.282348, 1.293924, 0.259942)",
        "(0.282538, 1.286553, 0.260661)",
        "(0.282116, 1.279313, 0.260785)",
        "(0.281067, 1.272267, 0.260258)",
        "(0.280260, 1.265990, 0.259362)",
        "(0.279940, 1.263148, 0.258837)",
        "(0.279020, 1.257444, 0.257525)",
        "(0.277607, 1.251615, 0.255734)",
        "(0.276104, 1.246336, 0.253308)",
        "(0.275181, 1.242349, 0.250516)",
        "(0.273984, 1.238262, 0.247233)",
        "(0.273260, 1.235995, 0.245529)",
        "(0.271608, 1.231565, 0.242007)",
        "(0.269949, 1.228040, 0.237997)",
        "(0.268236, 1.225425, 0.233401)",
        "(0.266356, 1.222894, 0.228625)",
        "(0.265434, 1.221553, 0.226334)",
        "(0.263467, 1.219493, 0.221343)",
        "(0.261146, 1.218060, 0.215480)",
        "(0.258845, 1.217226, 0.209314)",
        "(0.256817, 1.216305, 0.203600)",
        "(0.255866, 1.216282, 0.200663)",
        "(0.253888, 1.217291, 0.194279)",
        "(0.251869, 1.218970, 0.187461)",
        "(0.250053, 1.220884, 0.181327)",
        "(0.248384, 1.223497, 0.175461)",
        "(0.247644, 1.225332, 0.172513)",
        "(0.246081, 1.229156, 0.166643)",
        "(0.244611, 1.233335, 0.161342)",
        "(0.243255, 1.237905, 0.156614)",
        "(0.242050, 1.243186, 0.152114)",
        "(0.241485, 1.245999, 0.150072)",
        "(0.240293, 1.251604, 0.146440)",
        "(0.239161, 1.257432, 0.143591)",
        "(0.238148, 1.263601, 0.141185)",
        "(0.237107, 1.269736, 0.138867)",
        "(0.236669, 1.272736, 0.138028)",
        "(0.235978, 1.278656, 0.136930)",
        "(0.235518, 1.284781, 0.136280)",
        "(0.235294, 1.290946, 0.135949)",
        "(0.235171, 1.296877, 0.135907)",
        "(0.235146, 1.299690, 0.136072)",
        "(0.235218, 1.305143, 0.136901)",
        "(0.235524, 1.310453, 0.138331)",
        "(0.236018, 1.315868, 0.139959)",
        "(0.236539, 1.320924, 0.141828)",
        "(0.236834, 1.323196, 0.143063)",
        "(0.237370, 1.327426, 0.145744)",
        "(0.238113, 1.331916, 0.148796)",
        "(0.239078, 1.336657, 0.151994)",
        "(0.240303, 1.341203, 0.155562)",
        "(0.240953, 1.343323, 0.157396)",
        "(0.242071, 1.346936, 0.161157)",
        "(0.243100, 1.349634, 0.165355)",
        "(0.244226, 1.352023, 0.169779)",
        "(0.244846, 1.353355, 0.171917)",
        "(0.246187, 1.355730, 0.176480)",
        "(0.247651, 1.357590, 0.181257)",
        "(0.249084, 1.358890, 0.186024)",
        "(0.250420, 1.359725, 0.190687)",
        "(0.250985, 1.359884, 0.192933)",
        "(0.252142, 1.359836, 0.197556)",
        "(0.253425, 1.359409, 0.202065)",
        "(0.254520, 1.358156, 0.206589)",
        "(0.255463, 1.356252, 0.211386)",
        "(0.256172, 1.354074, 0.215872)",
        "(0.256463, 1.352862, 0.217956)",
        "(0.257036, 1.350126, 0.222356)",
        "(0.257285, 1.347139, 0.226653)",
        "(0.257296, 1.343911, 0.230808)",
        "(0.257085, 1.340411, 0.234548)",
        "(0.256944, 1.338568, 0.236129)",
        "(0.256639, 1.334474, 0.239319)",
        "(0.256352, 1.329883, 0.242458)",
        "(0.256079, 1.324754, 0.245261)",
        "(0.255983, 1.319540, 0.247469)",
        "(0.255832, 1.316751, 0.248254)",
        "(0.255563, 1.310987, 0.249575)",
        "(0.255486, 1.305223, 0.250497)",
        "(0.255397, 1.299475, 0.251013)",
        "(0.255215, 1.296478, 0.251079)",
        "(0.254556, 1.290236, 0.250863)",
        "(0.253733, 1.284134, 0.250129)",
        "(0.253075, 1.278794, 0.248750)",
        "(0.252371, 1.273670, 0.246890)",
        "(0.251883, 1.271015, 0.245784)",
        "(0.250604, 1.265271, 0.243533)",
        "(0.249390, 1.259953, 0.241022)",
        "(0.248517, 1.255823, 0.238067)",
        "(0.247278, 1.251902, 0.234414)",
        "(0.246812, 1.250044, 0.232615)",
        "(0.245722, 1.246123, 0.228900)",
        "(0.244444, 1.242706, 0.224646)",
        "(0.243232, 1.240249, 0.219919)",
        "(0.241991, 1.238003, 0.215250)",
        "(0.240590, 1.236342, 0.210421)",
        "(0.239809, 1.235836, 0.207731)",
        "(0.238333, 1.235042, 0.202582)",
        "(0.236958, 1.234794, 0.197559)",
        "(0.235448, 1.235223, 0.192142)",
        "(0.234695, 1.235645, 0.189366)",
        "(0.233268, 1.236657, 0.183965)",
        "(0.232057, 1.237998, 0.178978)",
        "(0.230859, 1.239550, 0.174152)",
        "(0.229697, 1.241842, 0.169282)",
        "(0.228563, 1.244572, 0.164862)",
        "(0.228035, 1.246184, 0.162762)",
        "(0.227121, 1.249614, 0.158834)",
        "(0.226131, 1.252981, 0.155386)",
        "(0.225032, 1.256713, 0.151927)",
        "(0.224078, 1.260926, 0.148922)",
        "(0.223692, 1.263256, 0.147631)",
        "(0.222873, 1.267680, 0.145449)",
        "(0.221992, 1.271982, 0.143549)",
        "(0.221176, 1.276593, 0.141884)",
        "(0.220833, 1.279137, 0.141162)",
        "(0.220251, 1.284292, 0.140104)",
        "(0.219671, 1.289243, 0.139496)",
        "(0.219125, 1.294325, 0.139208)",
        "(0.218655, 1.299421, 0.139265)",
        "(0.218464, 1.304637, 0.139917)",
        "(0.218489, 1.307365, 0.140414)",
        "(0.218512, 1.312592, 0.141579)",
        "(0.218604, 1.317690, 0.143053)",
        "(0.218936, 1.322899, 0.145056)",
        "(0.219096, 1.325392, 0.146222)",
        "(0.219406, 1.330091, 0.148761)",
        "(0.219789, 1.334094, 0.151779)",
        "(0.220338, 1.338183, 0.154841)",
        "(0.221322, 1.341965, 0.158431)",
        "(0.221960, 1.343767, 0.160355)",
        "(0.223277, 1.347131, 0.164352)",
        "(0.224441, 1.349975, 0.168350)",
        "(0.225581, 1.352430, 0.172248)",
        "(0.227043, 1.354423, 0.176597)",
        "(0.228853, 1.355987, 0.181332)",
        "(0.229863, 1.356594, 0.183752)",
        "(0.231974, 1.357401, 0.188774)",
        "(0.234245, 1.357623, 0.193968)",
        "(0.236497, 1.357123, 0.199421)",
        "(0.238648, 1.356327, 0.204789)",
        "(0.239628, 1.355691, 0.207484)",
        "(0.241673, 1.353997, 0.212973)",
        "(0.243633, 1.351635, 0.218474)",
        "(0.245332, 1.348461, 0.223909)",
        "(0.246179, 1.346523, 0.226759)",
        "(0.247910, 1.342334, 0.232348)",
        "(0.249564, 1.338094, 0.237440)",
        "(0.250761, 1.333675, 0.241977)",
        "(0.251453, 1.328629, 0.246068)",
        "(0.251697, 1.325908, 0.247864)",
        "(0.252043, 1.320308, 0.251028)",
        "(0.252203, 1.314628, 0.253656)",
        "(0.252116, 1.311677, 0.254495)",
        "(0.251709, 1.302547, 0.256577)",
        "(0.251467, 1.299345, 0.256799)",
        "(0.250902, 1.292908, 0.256980)",
        "(0.249999, 1.286352, 0.256486)",
        "(0.248824, 1.279735, 0.255265)",
        "(0.247709, 1.273413, 0.253594)",
        "(0.247033, 1.270217, 0.252593)",
        "(0.245359, 1.263805, 0.250221)",
        "(0.243302, 1.257621, 0.246994)",
        "(0.241593, 1.252440, 0.243498)",
        "(0.239896, 1.247442, 0.239872)",
        "(0.237914, 1.242372, 0.235687)",
        "(0.236640, 1.239796, 0.233254)",
        "(0.234552, 1.235569, 0.228485)",
        "(0.232668, 1.232358, 0.223722)",
        "(0.230167, 1.229161, 0.218386)",
        "(0.227647, 1.226786, 0.212180)",
        "(0.226700, 1.225924, 0.209195)",
        "(0.225057, 1.224481, 0.203531)",
        "(0.223259, 1.223562, 0.197528)",
        "(0.221461, 1.223280, 0.190990)",
        "(0.220657, 1.223311, 0.187824)",
        "(0.219377, 1.224203, 0.181525)",
        "(0.218160, 1.225727, 0.175178)",
        "(0.217001, 1.227669, 0.168979)",
        "(0.215988, 1.230477, 0.162932)",
        "(0.215566, 1.232270, 0.159955)",
        "(0.214803, 1.236159, 0.154252)",
        "(0.214102, 1.240453, 0.148881)",
        "(0.213616, 1.245128, 0.144039)",
        "(0.213272, 1.250147, 0.139656)",
        "(0.212990, 1.255710, 0.135544)",
        "(0.212903, 1.258670, 0.133661)",
        "(0.212842, 1.264732, 0.130294)",
        "(0.212864, 1.270764, 0.127549)",
        "(0.213106, 1.277081, 0.125418)",
        "(0.213317, 1.283408, 0.123645)",
        "(0.213509, 1.286626, 0.122972)",
        "(0.214032, 1.292948, 0.122219)",
        "(0.214688, 1.299139, 0.122142)",
        "(0.215615, 1.305430, 0.122629)",
        "(0.216596, 1.311667, 0.123510)",
        "(0.217116, 1.314659, 0.124138)",
        "(0.218165, 1.320380, 0.125893)",
        "(0.219464, 1.326037, 0.128203)",
        "(0.221004, 1.331508, 0.130772)",
        "(0.221857, 1.334109, 0.132208)",
        "(0.223541, 1.338906, 0.135444)",
        "(0.225247, 1.343366, 0.139109)",
        "(0.226304, 1.345418, 0.141334)",
        "(0.229532, 1.351928, 0.147684)",
        "(0.231770, 1.355537, 0.152368)",
        "(0.232697, 1.356889, 0.154747)",
        "(0.234379, 1.359105, 0.159595)",
        "(0.236165, 1.361119, 0.164508)",
        "(0.238034, 1.362835, 0.169596)",
        "(0.239780, 1.363970, 0.174873)",
        "(0.240517, 1.364302, 0.177451)",
        "(0.241734, 1.364343, 0.182602)",
        "(0.242869, 1.363792, 0.187757)",
        "(0.244038, 1.362929, 0.192930)",
        "(0.245032, 1.361168, 0.198415)",
        "(0.245420, 1.359925, 0.201187)",
        "(0.245927, 1.357184, 0.206378)",
        "(0.246413, 1.354141, 0.211420)",
        "(0.246951, 1.350581, 0.216659)",
        "(0.247242, 1.346348, 0.221722)",
        "(0.247245, 1.343968, 0.224228)",
        "(0.247015, 1.339033, 0.229012)",
        "(0.246433, 1.333687, 0.233505)",
        "(0.245852, 1.328178, 0.237642)",
        "(0.245166, 1.322496, 0.241257)",
        "(0.244781, 1.319481, 0.243067)",
        "(0.244064, 1.312860, 0.246782)",
        "(0.243483, 1.305975, 0.250037)",
        "(0.243213, 1.299607, 0.252801)",
        "(0.242855, 1.293115, 0.255325)",
        "(0.242476, 1.289476, 0.256483)",
        "(0.241510, 1.282209, 0.258147)",
        "(0.240792, 1.275978, 0.258706)",
        "(0.240010, 1.269330, 0.259265)",
        "(0.238736, 1.262067, 0.259279)",
        "(0.237934, 1.258764, 0.258630)",
        "(0.236414, 1.253041, 0.256448)",
        "(0.235287, 1.247417, 0.254187)",
        "(0.233694, 1.241114, 0.251374)",
        "(0.231591, 1.235511, 0.247197)",
        "(0.230513, 1.233207, 0.244721)",
        "(0.228410, 1.228959, 0.239662)",
        "(0.226430, 1.225149, 0.234513)",
        "(0.224199, 1.222341, 0.228246)",
        "(0.222095, 1.220627, 0.221242)",
        "(0.221273, 1.220028, 0.217749)",
        "(0.219749, 1.219318, 0.210968)",
        "(0.218224, 1.219677, 0.203478)",
        "(0.216616, 1.220909, 0.195514)",
        "(0.215533, 1.222739, 0.188140)",
        "(0.215170, 1.223911, 0.184728)",
        "(0.214228, 1.227092, 0.177518)",
        "(0.213326, 1.231160, 0.170266)",
        "(0.212455, 1.235648, 0.163791)",
        "(0.211378, 1.240773, 0.157710)",
        "(0.210877, 1.243775, 0.154734)",
        "(0.209955, 1.249911, 0.149499)",
        "(0.209048, 1.256318, 0.144921)",
        "(0.208402, 1.263269, 0.141052)",
        "(0.207950, 1.270462, 0.137965)",
        "(0.207717, 1.274065, 0.136681)",
        "(0.207240, 1.281450, 0.134536)",
        "(0.207091, 1.289205, 0.133130)",
        "(0.207416, 1.297031, 0.132939)",
        "(0.207672, 1.300774, 0.133410)",
        "(0.208223, 1.308359, 0.134679)",
        "(0.208858, 1.316151, 0.136210)",
        "(0.209702, 1.323770, 0.138440)",
        "(0.210910, 1.331292, 0.141583)",
        "(0.211505, 1.334767, 0.143505)",
        "(0.212567, 1.341269, 0.147517)",
        "(0.213730, 1.347406, 0.152072)",
        "(0.215035, 1.353227, 0.157055)",
        "(0.216603, 1.358967, 0.162570)",
        "(0.217529, 1.361969, 0.165588)",
        "(0.219421, 1.368032, 0.171811)",
        "(0.221221, 1.374014, 0.177817)",
        "(0.222720, 1.379342, 0.183979)",
        "(0.223972, 1.384124, 0.190538)",
        "(0.224560, 1.386414, 0.193934)",
        "(0.225727, 1.390918, 0.200556)",
        "(0.227042, 1.395109, 0.207368)",
        "(0.228711, 1.398861, 0.214763)",
        "(0.230394, 1.401944, 0.222362)",
        "(0.231147, 1.403269, 0.226178)",
        "(0.232194, 1.405314, 0.233751)",
        "(0.233042, 1.406851, 0.241292)",
        "(0.234105, 1.407859, 0.248997)",
        "(0.235245, 1.408065, 0.257023)",
        "(0.235828, 1.408022, 0.261062)",
        "(0.236838, 1.407737, 0.268815)",
        "(0.237562, 1.407024, 0.275811)",
        "(0.238203, 1.405591, 0.282252)",
        "(0.239238, 1.403032, 0.289030)",
        "(0.239839, 1.401400, 0.292353)",
        "(0.240852, 1.397948, 0.298326)",
        "(0.241593, 1.394024, 0.303254)",
        "(0.242142, 1.388986, 0.307734)",
        "(0.242630, 1.382986, 0.311829)",
        "(0.242923, 1.379677, 0.313773)",
        "(0.243470, 1.372825, 0.317301)",
        "(0.243720, 1.365469, 0.319929)",
        "(0.243440, 1.357285, 0.322020)",
        "(0.242973, 1.348772, 0.323912)",
        "(0.242739, 1.344742, 0.324531)",
        "(0.242439, 1.337292, 0.325040)",
        "(0.241513, 1.329391, 0.324783)",
        "(0.239979, 1.320748, 0.324099)",
        "(0.238390, 1.312690, 0.322568)",
        "(0.237592, 1.309086, 0.321264)",
        "(0.236062, 1.302199, 0.318113)",
        "(0.234306, 1.294920, 0.314269)",
        "(0.232090, 1.287642, 0.310091)",
        "(0.229883, 1.281449, 0.304768)",
        "(0.228845, 1.278883, 0.301699)",
        "(0.226893, 1.274028, 0.295460)",
        "(0.224608, 1.269198, 0.288806)",
        "(0.222230, 1.265349, 0.281215)",
        "(0.220102, 1.262439, 0.273271)",
        "(0.219121, 1.261201, 0.269373)",
        "(0.216994, 1.258769, 0.261543)",
        "(0.214550, 1.256896, 0.253149)",
        "(0.212320, 1.255869, 0.244363)",
        "(0.210568, 1.255469, 0.236091)",
        "(0.208958, 1.255557, 0.228047)",
        "(0.208213, 1.256010, 0.223906)",
        "(0.206994, 1.257481, 0.215760)",
        "(0.206054, 1.259427, 0.208061)",
        "(0.205015, 1.262030, 0.200680)",
        "(0.204573, 1.263773, 0.197102)",
        "(0.203729, 1.267622, 0.190544)",
        "(0.202905, 1.271924, 0.184484)",
        "(0.202246, 1.276795, 0.178913)",
        "(0.201891, 1.282420, 0.174295)",
        "(0.201746, 1.285460, 0.172398)",
        "(0.201539, 1.291803, 0.169023)",
        "(0.201483, 1.298332, 0.166424)",
        "(0.201417, 1.304981, 0.164472)",
        "(0.201558, 1.311956, 0.163109)",
        "(0.201666, 1.315429, 0.162677)",
        "(0.202040, 1.322328, 0.162486)",
        "(0.202614, 1.329156, 0.162996)",
        "(0.202882, 1.332729, 0.163430)",
        "(0.203898, 1.343155, 0.164900)",
        "(0.204358, 1.346482, 0.165756)",
        "(0.205433, 1.352949, 0.168012)",
        "(0.206813, 1.359462, 0.170462)",
        "(0.208448, 1.365776, 0.173114)",
        "(0.210229, 1.371519, 0.176338)",
        "(0.211929, 1.376660, 0.180014)",
        "(0.212780, 1.379084, 0.181935)",
        "(0.214389, 1.383584, 0.185869)",
        "(0.215996, 1.387611, 0.189798)",
        "(0.217881, 1.391286, 0.194226)",
        "(0.219695, 1.394609, 0.198790)",
        "(0.220438, 1.395976, 0.201089)",
        "(0.221804, 1.398384, 0.205652)",
        "(0.223120, 1.400269, 0.210185)",
        "(0.224323, 1.401843, 0.214819)",
        "(0.225287, 1.402826, 0.219556)",
        "(0.225733, 1.403091, 0.221948)",
        "(0.226608, 1.403307, 0.226583)",
        "(0.227532, 1.403037, 0.231154)",
        "(0.228348, 1.401938, 0.235914)",
        "(0.229239, 1.400300, 0.240875)",
        "(0.229581, 1.399212, 0.243203)",
        "(0.230318, 1.396702, 0.247529)",
        "(0.231175, 1.393441, 0.252229)",
        "(0.231961, 1.389509, 0.256930)",
        "(0.233035, 1.385075, 0.261603)",
        "(0.233582, 1.382678, 0.263866)",
        "(0.234340, 1.377344, 0.268343)",
        "(0.235032, 1.371449, 0.272976)",
        "(0.235723, 1.365224, 0.277170)",
        "(0.236378, 1.358524, 0.281147)",
        "(0.236728, 1.355041, 0.283009)",
        "(0.237257, 1.348188, 0.286501)",
        "(0.237569, 1.340914, 0.289431)",
        "(0.237747, 1.333379, 0.291647)",
        "(0.237738, 1.329398, 0.292576)",
        "(0.237726, 1.321458, 0.294091)",
        "(0.237404, 1.313271, 0.294780)",
        "(0.237083, 1.305528, 0.294385)",
        "(0.236520, 1.297645, 0.293391)",
        "(0.235854, 1.289686, 0.291926)",
        "(0.235374, 1.285592, 0.290905)",
        "(0.234099, 1.277520, 0.288258)",
        "(0.233135, 1.270782, 0.285120)",
        "(0.232109, 1.264412, 0.281648)",
        "(0.231430, 1.261190, 0.279630)",
        "(0.230030, 1.255254, 0.275100)",
        "(0.228440, 1.250227, 0.269918)",
        "(0.226934, 1.245656, 0.264509)",
        "(0.225513, 1.242011, 0.258396)",
        "(0.224192, 1.239045, 0.252080)",
        "(0.223546, 1.237829, 0.248809)",
        "(0.222366, 1.236273, 0.241921)",
        "(0.221300, 1.235532, 0.234679)",
        "(0.220442, 1.235600, 0.227653)",
        "(0.220121, 1.236056, 0.224127)",
        "(0.219402, 1.237485, 0.216863)",
        "(0.218656, 1.239522, 0.209439)",
        "(0.217875, 1.241898, 0.202374)",
        "(0.217038, 1.244554, 0.195573)",
        "(0.216684, 1.246132, 0.192210)",
        "(0.215963, 1.249615, 0.185760)",
        "(0.215277, 1.253568, 0.179800)",
        "(0.214666, 1.258200, 0.174245)",
        "(0.214102, 1.263270, 0.169124)",
        "(0.213733, 1.268571, 0.164887)",
        "(0.213587, 1.271322, 0.163044)",
        "(0.213329, 1.277013, 0.159735)",
        "(0.213143, 1.282878, 0.157057)",
        "(0.213152, 1.289039, 0.154917)",
        "(0.213382, 1.295464, 0.153290)",
        "(0.213563, 1.298719, 0.152715)",
        "(0.214022, 1.305214, 0.151966)",
        "(0.214603, 1.311690, 0.151618)",
        "(0.215184, 1.317855, 0.151709)",
        "(0.215910, 1.323861, 0.152324)",
        "(0.216337, 1.326852, 0.152793)",
        "(0.217246, 1.332753, 0.153875)",
        "(0.218293, 1.338488, 0.155323)",
        "(0.219348, 1.343858, 0.157088)",
        "(0.219892, 1.346301, 0.158210)",
        "(0.220951, 1.350815, 0.160975)",
        "(0.222009, 1.355138, 0.163807)",
        "(0.223094, 1.359234, 0.166898)",
        "(0.224131, 1.362849, 0.170447)",
        "(0.224621, 1.364423, 0.172384)",
        "(0.225440, 1.367185, 0.176385)",
        "(0.226199, 1.369491, 0.180502)",
        "(0.226987, 1.371267, 0.184911)",
        "(0.227833, 1.372569, 0.189598)",
        "(0.228243, 1.373116, 0.191911)",
        "(0.228820, 1.373714, 0.196611)",
        "(0.229155, 1.373746, 0.201188)",
        "(0.229628, 1.373453, 0.205609)",
        "(0.230037, 1.372323, 0.210328)",
        "(0.230220, 1.371557, 0.212760)",
        "(0.230550, 1.369888, 0.217291)",
        "(0.230856, 1.367765, 0.221474)",
        "(0.231246, 1.365099, 0.225713)",
        "(0.231754, 1.361801, 0.230398)",
        "(0.232030, 1.360051, 0.232632)",
        "(0.232432, 1.356262, 0.236682)",
        "(0.232764, 1.352015, 0.240462)",
        "(0.233250, 1.347403, 0.244269)",
        "(0.233750, 1.342446, 0.247808)",
        "(0.233986, 1.339898, 0.249324)",
        "(0.234238, 1.334534, 0.252086)",
        "(0.234285, 1.328882, 0.254519)",
        "(0.234284, 1.323023, 0.256620)",
        "(0.234049, 1.316837, 0.258127)",
        "(0.233751, 1.313578, 0.258675)",
        "(0.232948, 1.306910, 0.259469)",
        "(0.232507, 1.303608, 0.259675)",
        "(0.230975, 1.293719, 0.259907)",
        "(0.229926, 1.287670, 0.259272)",
        "(0.229286, 1.284585, 0.258751)",
        "(0.227710, 1.278074, 0.257332)",
        "(0.226225, 1.271869, 0.255514)",
        "(0.224698, 1.266268, 0.253128)",
        "(0.223089, 1.260777, 0.250484)",
        "(0.222188, 1.258121, 0.248809)",
        "(0.220513, 1.253428, 0.244946)",
        "(0.219143, 1.249596, 0.240936)",
        "(0.217692, 1.245992, 0.236642)",
        "(0.216108, 1.242760, 0.231599)",
        "(0.215444, 1.241634, 0.228745)",
        "(0.214450, 1.239523, 0.223335)",
        "(0.213493, 1.237584, 0.217734)",
        "(0.212236, 1.235762, 0.211680)",
        "(0.211206, 1.234944, 0.205334)",
        "(0.210842, 1.234879, 0.202224)",
        "(0.210098, 1.235072, 0.196145)",
        "(0.209330, 1.235884, 0.190045)",
        "(0.208502, 1.237415, 0.184001)",
        "(0.207691, 1.239475, 0.178087)",
        "(0.207104, 1.242144, 0.172509)",
        "(0.206830, 1.243805, 0.169800)",
        "(0.206397, 1.247711, 0.164746)",
        "(0.206003, 1.252068, 0.160256)",
        "(0.205614, 1.256772, 0.156196)",
        "(0.205361, 1.261827, 0.152708)",
        "(0.205278, 1.264530, 0.151147)",
        "(0.205239, 1.270267, 0.148281)",
        "(0.205345, 1.276264, 0.146011)",
        "(0.205433, 1.282194, 0.144353)",
        "(0.205565, 1.285275, 0.143926)",
        "(0.205792, 1.291484, 0.143025)",
        "(0.206111, 1.297655, 0.142586)",
        "(0.206703, 1.303850, 0.142947)",
        "(0.207508, 1.310098, 0.144007)",
        "(0.208424, 1.316379, 0.145252)",
        "(0.208920, 1.319379, 0.146071)",
        "(0.209986, 1.325039, 0.148327)",
        "(0.211098, 1.330409, 0.151142)",
        "(0.212260, 1.335612, 0.154097)",
        "(0.212848, 1.338029, 0.155703)",
        "(0.214184, 1.342587, 0.159325)",
        "(0.215658, 1.346791, 0.163514)",
        "(0.216993, 1.350649, 0.167867)",
        "(0.218048, 1.354110, 0.172085)",
        "(0.218543, 1.355559, 0.174316)",
        "(0.219853, 1.358465, 0.178927)",
        "(0.221214, 1.360902, 0.183717)",
        "(0.222314, 1.362429, 0.188601)",
        "(0.223475, 1.363337, 0.193782)",
        "(0.224117, 1.363570, 0.196504)",
        "(0.225419, 1.363910, 0.201744)",
        "(0.226541, 1.363765, 0.207011)",
        "(0.227246, 1.362811, 0.212281)",
        "(0.227556, 1.361056, 0.217301)",
        "(0.227803, 1.360012, 0.219790)",
        "(0.228400, 1.357699, 0.224875)",
        "(0.228862, 1.354877, 0.229807)",
        "(0.229076, 1.351178, 0.234466)",
        "(0.229163, 1.346798, 0.238775)",
        "(0.229235, 1.344438, 0.240870)",
        "(0.229342, 1.339610, 0.244873)",
        "(0.229260, 1.334344, 0.248376)",
        "(0.229109, 1.328611, 0.251525)",
        "(0.228595, 1.322356, 0.254315)",
        "(0.228265, 1.319175, 0.255573)",
        "(0.227542, 1.312879, 0.257825)",
        "(0.226810, 1.306811, 0.259095)",
        "(0.225955, 1.300797, 0.260023)",
        "(0.225060, 1.294755, 0.260575)",
        "(0.224471, 1.291699, 0.260640)",
        "(0.222950, 1.285459, 0.260261)",
        "(0.221597, 1.279999, 0.259166)",
        "(0.220302, 1.274715, 0.257830)",
        "(0.218645, 1.269220, 0.255991)",
        "(0.217510, 1.266302, 0.254725)",
        "(0.215281, 1.261199, 0.251687)",
        "(0.213449, 1.256896, 0.248469)",
        "(0.211954, 1.253030, 0.245104)",
        "(0.210384, 1.249411, 0.241255)",
        "(0.209563, 1.247731, 0.239220)",
        "(0.207822, 1.244711, 0.234915)",
        "(0.206058, 1.242136, 0.230191)",
        "(0.204772, 1.240432, 0.225434)",
        "(0.203870, 1.239527, 0.220633)",
        "(0.203502, 1.239121, 0.218296)",
        "(0.202570, 1.238642, 0.213125)",
        "(0.201787, 1.238601, 0.207551)",
        "(0.201421, 1.239082, 0.202375)",
        "(0.201165, 1.239946, 0.197551)",
        "(0.201104, 1.240725, 0.194876)",
        "(0.200970, 1.242456, 0.189486)",
        "(0.200858, 1.244203, 0.184591)",
        "(0.200732, 1.246184, 0.180126)",
        "(0.200650, 1.248858, 0.175494)",
        "(0.200705, 1.252080, 0.171177)",
        "(0.200808, 1.253848, 0.169329)",
        "(0.200985, 1.257596, 0.165798)",
        "(0.201102, 1.261528, 0.162720)",
        "(0.201398, 1.265735, 0.160328)",
        "(0.201612, 1.268060, 0.159235)",
        "(0.202018, 1.272814, 0.157402)",
        "(0.202573, 1.277612, 0.156323)",
        "(0.203193, 1.282545, 0.155760)",
        "(0.203855, 1.287705, 0.155439)",
        "(0.204255, 1.290409, 0.155436)",
        "(0.205169, 1.295804, 0.155876)",
        "(0.206082, 1.301101, 0.156693)",
        "(0.207097, 1.306269, 0.157955)",
        "(0.208308, 1.311392, 0.159613)",
        "(0.208991, 1.313946, 0.160547)",
        "(0.210481, 1.318989, 0.162651)",
        "(0.212170, 1.323987, 0.165168)",
        "(0.213870, 1.328655, 0.167945)",
        "(0.215720, 1.333086, 0.171058)",
        "(0.216627, 1.335086, 0.172779)",
        "(0.218590, 1.339009, 0.176412)",
        "(0.220643, 1.342672, 0.180328)",
        "(0.222509, 1.345866, 0.184313)",
        "(0.224340, 1.348695, 0.188450)",
        "(0.225314, 1.350002, 0.190650)",
        "(0.227394, 1.352390, 0.195274)",
        "(0.229295, 1.354224, 0.199927)",
        "(0.230979, 1.355427, 0.204543)",
        "(0.232647, 1.355965, 0.209278)",
        "(0.233485, 1.355897, 0.211765)",
        "(0.235310, 1.355420, 0.216948)",
        "(0.237298, 1.354664, 0.222064)",
        "(0.238945, 1.353120, 0.227121)",
        "(0.240546, 1.350855, 0.232196)",
        "(0.241417, 1.349493, 0.234794)",
        "(0.242907, 1.346463, 0.240015)",
        "(0.244184, 1.343263, 0.245008)",
        "(0.245419, 1.339989, 0.249663)",
        "(0.246343, 1.336230, 0.254092)",
        "(0.246632, 1.334112, 0.256302)",
        "(0.246716, 1.329491, 0.260568)",
        "(0.246604, 1.324860, 0.264453)",
        "(0.246457, 1.322553, 0.265933)",
        "(0.245688, 1.315166, 0.270183)",
        "(0.245308, 1.312548, 0.271382)",
        "(0.244265, 1.306892, 0.273464)",
        "(0.243127, 1.301202, 0.274854)",
        "(0.242120, 1.295876, 0.275422)",
        "(0.240482, 1.290125, 0.275223)",
        "(0.239314, 1.286864, 0.274795)",
        "(0.236865, 1.280312, 0.273454)",
        "(0.234408, 1.273919, 0.271439)",
        "(0.232391, 1.268325, 0.268990)",
        "(0.230530, 1.263153, 0.265935)",
        "(0.229306, 1.260240, 0.264020)",
        "(0.226524, 1.254337, 0.259636)",
        "(0.224291, 1.249689, 0.254709)",
        "(0.222922, 1.246117, 0.249754)",
        "(0.221422, 1.242759, 0.244329)",
        "(0.220509, 1.241088, 0.241202)",
        "(0.218749, 1.237921, 0.234729)",
        "(0.217520, 1.235840, 0.228361)",
        "(0.216643, 1.234973, 0.221991)",
        "(0.215876, 1.235048, 0.215156)",
        "(0.215763, 1.235447, 0.211659)",
        "(0.215552, 1.236044, 0.205186)",
        "(0.215071, 1.237162, 0.198410)",
        "(0.214800, 1.239088, 0.191691)",
        "(0.214671, 1.241563, 0.185294)",
        "(0.214743, 1.242914, 0.182320)",
        "(0.214809, 1.245814, 0.176570)",
        "(0.214822, 1.249280, 0.170920)",
        "(0.214931, 1.253197, 0.165806)",
        "(0.215059, 1.257277, 0.161587)",
        "(0.215051, 1.261673, 0.157696)",
        "(0.215044, 1.264066, 0.155896)",
        "(0.215085, 1.269107, 0.152650)",
        "(0.215124, 1.274208, 0.150010)",
        "(0.215151, 1.279337, 0.147950)",
        "(0.215215, 1.282002, 0.147177)",
        "(0.215361, 1.287495, 0.145832)",
        "(0.215561, 1.293244, 0.144695)",
        "(0.216148, 1.299199, 0.144382)",
        "(0.216795, 1.305006, 0.144473)",
        "(0.217087, 1.307847, 0.144588)",
        "(0.217667, 1.313460, 0.144878)",
        "(0.218334, 1.318784, 0.145926)",
        "(0.219154, 1.324109, 0.147549)",
        "(0.219999, 1.329381, 0.149476)",
        "(0.220447, 1.331994, 0.150529)",
        "(0.221244, 1.336945, 0.152782)",
        "(0.222175, 1.341772, 0.155347)",
        "(0.223090, 1.346307, 0.158470)",
        "(0.224042, 1.350703, 0.161821)",
        "(0.224537, 1.352725, 0.163666)",
        "(0.225508, 1.356714, 0.167171)",
        "(0.226491, 1.360359, 0.170902)",
        "(0.227552, 1.363624, 0.175147)",
        "(0.228501, 1.366316, 0.179651)",
        "(0.228968, 1.367533, 0.181856)",
        "(0.229785, 1.369667, 0.186137)",
        "(0.230511, 1.371067, 0.190953)",
        "(0.231131, 1.372029, 0.196010)",
        "(0.231692, 1.372635, 0.201064)",
        "(0.231965, 1.372795, 0.203544)",
        "(0.232408, 1.372692, 0.208502)",
        "(0.232703, 1.371840, 0.213736)",
        "(0.232785, 1.370672, 0.218861)",
        "(0.232914, 1.369367, 0.223732)",
        "(0.233059, 1.368606, 0.226070)",
        "(0.233137, 1.366421, 0.230614)",
        "(0.233197, 1.363301, 0.235263)",
        "(0.233130, 1.359668, 0.239561)",
        "(0.233086, 1.355778, 0.243309)",
        "(0.233101, 1.353557, 0.245112)",
        "(0.233067, 1.348541, 0.248970)",
        "(0.232649, 1.343214, 0.252550)",
        "(0.231714, 1.337772, 0.255345)",
        "(0.230879, 1.332199, 0.257662)",
        "(0.230582, 1.329288, 0.258774)",
        "(0.230081, 1.323351, 0.260968)",
        "(0.229130, 1.317021, 0.262601)",
        "(0.227754, 1.310527, 0.263392)",
        "(0.226422, 1.304260, 0.263363)",
        "(0.225965, 1.301219, 0.263215)",
        "(0.224977, 1.294796, 0.262441)",
        "(0.222924, 1.285303, 0.260227)",
        "(0.221535, 1.279248, 0.257299)",
        "(0.221230, 1.276505, 0.255610)",
        "(0.220708, 1.273751, 0.253964)",
        "(0.219300, 1.268442, 0.249921)",
        "(0.217912, 1.263747, 0.245363)",
        "(0.216689, 1.259908, 0.240455)",
        "(0.215475, 1.256589, 0.235271)",
        "(0.214784, 1.255200, 0.232390)",
        "(0.213457, 1.252962, 0.226498)",
        "(0.212473, 1.251738, 0.220547)",
        "(0.211522, 1.251088, 0.214393)",
        "(0.210743, 1.251044, 0.208269)",
        "(0.210175, 1.251790, 0.202490)",
        "(0.210045, 1.252734, 0.199563)",
        "(0.209635, 1.255002, 0.193603)",
        "(0.208922, 1.257318, 0.187837)",
        "(0.208381, 1.260125, 0.182603)",
        "(0.207911, 1.263758, 0.177458)",
        "(0.207768, 1.265924, 0.174912)",
        "(0.207494, 1.270324, 0.170347)",
        "(0.207340, 1.274997, 0.166278)",
        "(0.207391, 1.280143, 0.162671)",
        "(0.207519, 1.282917, 0.161064)",
        "(0.207965, 1.288655, 0.158286)",
        "(0.208596, 1.294511, 0.156227)",
        "(0.209532, 1.300684, 0.154745)",
        "(0.210701, 1.306889, 0.153842)",
        "(0.211344, 1.309975, 0.153627)",
        "(0.212772, 1.316161, 0.153577)",
        "(0.214401, 1.322333, 0.154198)",
        "(0.216175, 1.328521, 0.155218)",
        "(0.217969, 1.334519, 0.156623)",
        "(0.218898, 1.337388, 0.157488)",
        "(0.220593, 1.342586, 0.159578)",
        "(0.222149, 1.347187, 0.162293)",
        "(0.223913, 1.351832, 0.165326)",
        "(0.225886, 1.356448, 0.168437)",
        "(0.226806, 1.358445, 0.170119)",
        "(0.228396, 1.361867, 0.173767)",
        "(0.229595, 1.364716, 0.177476)",
        "(0.230686, 1.367341, 0.181064)",
        "(0.231614, 1.369486, 0.184739)",
        "(0.232092, 1.370389, 0.186620)",
        "(0.233090, 1.371795, 0.190763)",
        "(0.233997, 1.372683, 0.195050)",
        "(0.234668, 1.372971, 0.199243)",
        "(0.235435, 1.372872, 0.203574)",
        "(0.235777, 1.372586, 0.205714)",
        "(0.236181, 1.371823, 0.209847)",
        "(0.236307, 1.370237, 0.214165)",
        "(0.236344, 1.368277, 0.218145)",
        "(0.236304, 1.365799, 0.221963)",
        "(0.236290, 1.364308, 0.223915)",
        "(0.236219, 1.360963, 0.227822)",
        "(0.236045, 1.357227, 0.231375)",
        "(0.235717, 1.353079, 0.234473)",
        "(0.235416, 1.348622, 0.237333)",
        "(0.235236, 1.346257, 0.238708)",
        "(0.234813, 1.341468, 0.241119)",
        "(0.234217, 1.336412, 0.242926)",
        "(0.233628, 1.331139, 0.244529)",
        "(0.232977, 1.326055, 0.245906)",
        "(0.232574, 1.323628, 0.246387)",
        "(0.231634, 1.318995, 0.246967)",
        "(0.230675, 1.314573, 0.247309)",
        "(0.229713, 1.310188, 0.247881)",
        "(0.228725, 1.306490, 0.248438)",
        "(0.228179, 1.305383, 0.248271)",
        "(0.226643, 1.304189, 0.246944)",
        "(0.225556, 1.303115, 0.245816)",
        "(0.224576, 1.302770, 0.245348)",
        "(0.224893, 1.300551, 0.245694)",
        "(0.225168, 1.300063, 0.245994)",
        "(0.226570, 1.300399, 0.247494)",
        "(0.226646, 1.300239, 0.246996)",
        "(0.226771, 1.299819, 0.247025)",
        "(0.227018, 1.300152, 0.246761)",
        "(0.227488, 1.300747, 0.246337)",
        "(0.227776, 1.301101, 0.246173)",
        "(0.228267, 1.301374, 0.245813)",
        "(0.228659, 1.301254, 0.245442)",
        "(0.228870, 1.301017, 0.244803)",
        "(0.228853, 1.300829, 0.244308)",
        "(0.228854, 1.300223, 0.243317)",
        "(0.228861, 1.299342, 0.242342)",
        "(0.228785, 1.298269, 0.241185)",
        "(0.228395, 1.297088, 0.239647)",
        "(0.228071, 1.296493, 0.238626)",
        "(0.227571, 1.295391, 0.236501)",
        "(0.227035, 1.294209, 0.234183)",
        "(0.226506, 1.293121, 0.231476)",
        "(0.226232, 1.292095, 0.228877)",
        "(0.226032, 1.291628, 0.227358)",
        "(0.225567, 1.290863, 0.223835)",
        "(0.225065, 1.289755, 0.220489)",
        "(0.224686, 1.289170, 0.216884)",
        "(0.224138, 1.288855, 0.212875)",
        "(0.223842, 1.288761, 0.210801)",
        "(0.223196, 1.288479, 0.207061)",
        "(0.222171, 1.288205, 0.203411)",
        "(0.219963, 1.287639, 0.198617)",
        "(0.217892, 1.287634, 0.194523)",
        "(0.216841, 1.287646, 0.193051)",
        "(0.214696, 1.287760, 0.190235)",
        "(0.212631, 1.288390, 0.187450)",
        "(0.210389, 1.288648, 0.185171)",
        "(0.208138, 1.288705, 0.182844)",
        "(0.207226, 1.288749, 0.181966)",
        "(0.205644, 1.288484, 0.180935)",
        "(0.204305, 1.287614, 0.180751)",
        "(0.203122, 1.286561, 0.180700)",
        "(0.202592, 1.286099, 0.180532)",
        "(0.202513, 1.285635, 0.180739)",
        "(0.202508, 1.283764, 0.181646)",
        "(0.202369, 1.280752, 0.182449)",
        "(0.202413, 1.277610, 0.183114)",
        "(0.202476, 1.273878, 0.184047)",
        "(0.202285, 1.271525, 0.184416)",
        "(0.201553, 1.266623, 0.184460)",
        "(0.200534, 1.262033, 0.183743)",
        "(0.199698, 1.257817, 0.182886)",
        "(0.199061, 1.253541, 0.182080)",
        "(0.198724, 1.251505, 0.181437)",
        "(0.197513, 1.247464, 0.179187)",
        "(0.196294, 1.243828, 0.176699)",
        "(0.195439, 1.240994, 0.174837)",
        "(0.194613, 1.238994, 0.172955)",
        "(0.194136, 1.238324, 0.171770)",
        "(0.193342, 1.237575, 0.169553)",
        "(0.192656, 1.237414, 0.167403)",
        "(0.192253, 1.238302, 0.165253)",
        "(0.192218, 1.240260, 0.163448)",
        "(0.192352, 1.241580, 0.162674)",
        "(0.192703, 1.244374, 0.161290)",
        "(0.193129, 1.247424, 0.160096)",
        "(0.193614, 1.250674, 0.159062)",
        "(0.194225, 1.254494, 0.158100)",
        "(0.194427, 1.256462, 0.157589)",
        "(0.194638, 1.260304, 0.156491)",
        "(0.194653, 1.264248, 0.155120)",
        "(0.194641, 1.268156, 0.153957)",
        "(0.194489, 1.272034, 0.153019)",
        "(0.194254, 1.273961, 0.152379)",
        "(0.193574, 1.277521, 0.151030)",
        "(0.193062, 1.281284, 0.150359)",
        "(0.192590, 1.285286, 0.149864)",
        "(0.191871, 1.289632, 0.149706)",
        "(0.191374, 1.291763, 0.150200)",
        "(0.189780, 1.296105, 0.149882)",
        "(0.188402, 1.300313, 0.149741)",
        "(0.187328, 1.306033, 0.150630)",
        "(0.186194, 1.311567, 0.151686)",
        "(0.185423, 1.314161, 0.152210)",
        "(0.184313, 1.319867, 0.153281)",
        "(0.183592, 1.326061, 0.154416)",
        "(0.183229, 1.332116, 0.156063)",
        "(0.183247, 1.335057, 0.157001)",
        "(0.183378, 1.338047, 0.158022)",
        "(0.183739, 1.346856, 0.161127)",
        "(0.184551, 1.352567, 0.163799)",
        "(0.185544, 1.357892, 0.166675)",
        "(0.186708, 1.362673, 0.170164)",
        "(0.187411, 1.364815, 0.172220)",
        "(0.189121, 1.368791, 0.176731)",
        "(0.191095, 1.372020, 0.181829)",
        "(0.193185, 1.374279, 0.187475)",
        "(0.195242, 1.375455, 0.193487)",
        "(0.196317, 1.375561, 0.196727)",
        "(0.198607, 1.375224, 0.203707)",
        "(0.200999, 1.373945, 0.211302)",
        "(0.203360, 1.371879, 0.218838)",
        "(0.204922, 1.368210, 0.225771)",
        "(0.205633, 1.365594, 0.229462)",
        "(0.207431, 1.359638, 0.237437)",
        "(0.209188, 1.352985, 0.245055)",
        "(0.210563, 1.345858, 0.251486)",
        "(0.211575, 1.337488, 0.257343)",
        "(0.211917, 1.332638, 0.260157)",
        "(0.212128, 1.322751, 0.265017)",
        "(0.211357, 1.312906, 0.268078)",
        "(0.209993, 1.303086, 0.269279)",
        "(0.208381, 1.292867, 0.268995)",
        "(0.207374, 1.287391, 0.268354)",
        "(0.205046, 1.276582, 0.266265)",
        "(0.202724, 1.267025, 0.262554)",
        "(0.200340, 1.258219, 0.257456)",
        "(0.197553, 1.249322, 0.251123)",
        "(0.196329, 1.245278, 0.247706)",
        "(0.194037, 1.238511, 0.240430)",
        "(0.191722, 1.232797, 0.232293)",
        "(0.189376, 1.227764, 0.223545)",
        "(0.187128, 1.223544, 0.214423)",
        "(0.186355, 1.222204, 0.210007)",
        "(0.184933, 1.220041, 0.201384)",
        "(0.183842, 1.219286, 0.192348)",
        "(0.183121, 1.220068, 0.183494)",
        "(0.182855, 1.221052, 0.175948)",
        "(0.182662, 1.221931, 0.172234)",
        "(0.182363, 1.224761, 0.164991)",
        "(0.182253, 1.228566, 0.158680)",
        "(0.182071, 1.232814, 0.153060)",
        "(0.181977, 1.237514, 0.148298)",
        "(0.181963, 1.240159, 0.146198)",
        "(0.181985, 1.245477, 0.142473)",
        "(0.182190, 1.250997, 0.139377)",
        "(0.182661, 1.256597, 0.137084)",
        "(0.183574, 1.262946, 0.135357)",
        "(0.184130, 1.266270, 0.134655)",
        "(0.185288, 1.272617, 0.133463)",
        "(0.186615, 1.278623, 0.132965)",
        "(0.188177, 1.284779, 0.133057)",
        "(0.190104, 1.291335, 0.133531)",
        "(0.191122, 1.294610, 0.133830)",
        "(0.193380, 1.300864, 0.134855)",
        "(0.195862, 1.306853, 0.136607)",
        "(0.198447, 1.312823, 0.138708)",
        "(0.201071, 1.318582, 0.140968)",
        "(0.202546, 1.321454, 0.142401)",
        "(0.205478, 1.327088, 0.145217)",
        "(0.208386, 1.332396, 0.148407)",
        "(0.211416, 1.337462, 0.152228)",
        "(0.214483, 1.342193, 0.156331)",
        "(0.215989, 1.344326, 0.158483)",
        "(0.218963, 1.348180, 0.163153)",
        "(0.221782, 1.351453, 0.168117)",
        "(0.224224, 1.353961, 0.173126)",
        "(0.226744, 1.355833, 0.178488)",
        "(0.228050, 1.356407, 0.181372)",
        "(0.230640, 1.356961, 0.187498)",
        "(0.232791, 1.356681, 0.193447)",
        "(0.234227, 1.355334, 0.199118)",
        "(0.235425, 1.353156, 0.205016)",
        "(0.236047, 1.351935, 0.207951)",
        "(0.237348, 1.349457, 0.213849)",
        "(0.238632, 1.346566, 0.219899)",
        "(0.239248, 1.342981, 0.225327)",
        "(0.239088, 1.338576, 0.230020)",
        "(0.239032, 1.336059, 0.232399)",
        "(0.239198, 1.330780, 0.237308)",
        "(0.239324, 1.325394, 0.241517)",
        "(0.239297, 1.319697, 0.244959)",
        "(0.238974, 1.313408, 0.247741)",
        "(0.238726, 1.310078, 0.248820)",
        "(0.238170, 1.303163, 0.250640)",
        "(0.237668, 1.296380, 0.251856)",
        "(0.236788, 1.289785, 0.252310)",
        "(0.235287, 1.283010, 0.251957)",
        "(0.234469, 1.279553, 0.251592)",
        "(0.232701, 1.272849, 0.250311)",
        "(0.231170, 1.266588, 0.248546)",
        "(0.229400, 1.260162, 0.246210)",
        "(0.227212, 1.253529, 0.243159)",
        "(0.226266, 1.250423, 0.241497)",
        "(0.224775, 1.244932, 0.238017)",
        "(0.223063, 1.239528, 0.234093)",
        "(0.220787, 1.233693, 0.229621)",
        "(0.218665, 1.228626, 0.224460)",
        "(0.218087, 1.226815, 0.221771)",
        "(0.217698, 1.225053, 0.219610)",
        "(0.215311, 1.218450, 0.212088)",
        "(0.213627, 1.214667, 0.206362)",
        "(0.212345, 1.211918, 0.200447)",
        "(0.211842, 1.210922, 0.197561)",
        "(0.210872, 1.209287, 0.191758)",
        "(0.210260, 1.208544, 0.185846)",
        "(0.209788, 1.208411, 0.179651)",
        "(0.209632, 1.209189, 0.173799)",
        "(0.209560, 1.209791, 0.170966)",
        "(0.209365, 1.211332, 0.165257)",
        "(0.209190, 1.213645, 0.159595)",
        "(0.209108, 1.216671, 0.154515)",
        "(0.209012, 1.220469, 0.149774)",
        "(0.208959, 1.222506, 0.147595)",
        "(0.208866, 1.226697, 0.143624)",
        "(0.208881, 1.231639, 0.139991)",
        "(0.209112, 1.237085, 0.137038)",
        "(0.209448, 1.242762, 0.134596)",
        "(0.209602, 1.245605, 0.133610)",
        "(0.209964, 1.251424, 0.132036)",
        "(0.210377, 1.257331, 0.130694)",
        "(0.211047, 1.263777, 0.129950)",
        "(0.211902, 1.270409, 0.129618)",
        "(0.212376, 1.273700, 0.129598)",
        "(0.213452, 1.280212, 0.130009)",
        "(0.214863, 1.286769, 0.131056)",
        "(0.216491, 1.293006, 0.132845)",
        "(0.218116, 1.298977, 0.134877)",
        "(0.219011, 1.301948, 0.136053)",
        "(0.221052, 1.307933, 0.138576)",
        "(0.223287, 1.313564, 0.141667)",
        "(0.225545, 1.318718, 0.145032)",
        "(0.227560, 1.323247, 0.148526)",
        "(0.228616, 1.325372, 0.150351)",
        "(0.231137, 1.329670, 0.154370)",
        "(0.233963, 1.333793, 0.158784)",
        "(0.236497, 1.337437, 0.162946)",
        "(0.238550, 1.340197, 0.167177)",
        "(0.239598, 1.341283, 0.169522)",
        "(0.241941, 1.343247, 0.174427)",
        "(0.244604, 1.345022, 0.179558)",
        "(0.247018, 1.346358, 0.184817)",
        "(0.249023, 1.347329, 0.189890)",
        "(0.250131, 1.347762, 0.192451)",
        "(0.252232, 1.348003, 0.197958)",
        "(0.254109, 1.347253, 0.203884)",
        "(0.255660, 1.345708, 0.210001)",
        "(0.257012, 1.343642, 0.216145)",
        "(0.257760, 1.342469, 0.219270)",
        "(0.259244, 1.339721, 0.225814)",
        "(0.260601, 1.336628, 0.232517)",
        "(0.261294, 1.333068, 0.238900)",
        "(0.261238, 1.328893, 0.244666)",
        "(0.260893, 1.326516, 0.247242)",
        "(0.260318, 1.321566, 0.252145)",
        "(0.259414, 1.316072, 0.256190)",
        "(0.258110, 1.310023, 0.259125)",
        "(0.256250, 1.303761, 0.260666)",
        "(0.255392, 1.300740, 0.261074)",
        "(0.253633, 1.294344, 0.261713)",
        "(0.251519, 1.287855, 0.261425)",
        "(0.248623, 1.280997, 0.260313)",
        "(0.245046, 1.274165, 0.258345)",
        "(0.243386, 1.271199, 0.256977)",
        "(0.240770, 1.265911, 0.254257)",
        "(0.238265, 1.260897, 0.251247)",
        "(0.235294, 1.255922, 0.247422)",
        "(0.231770, 1.251077, 0.242605)",
        "(0.230282, 1.248945, 0.240111)",
        "(0.227717, 1.245037, 0.235104)",
        "(0.225250, 1.241264, 0.229753)",
        "(0.222906, 1.237938, 0.223972)",
        "(0.220807, 1.235174, 0.217741)",
        "(0.219812, 1.233795, 0.214478)",
        "(0.218118, 1.231155, 0.208068)",
        "(0.216887, 1.229416, 0.201905)",
        "(0.215463, 1.228432, 0.195338)",
        "(0.214109, 1.228139, 0.188584)",
        "(0.213747, 1.228326, 0.185429)",
        "(0.213345, 1.229149, 0.179477)",
        "(0.212985, 1.230806, 0.173685)",
        "(0.212624, 1.233217, 0.167804)",
        "(0.212459, 1.235850, 0.162420)",
        "(0.212539, 1.237305, 0.160046)",
        "(0.212803, 1.240696, 0.155689)",
        "(0.213119, 1.244855, 0.151558)",
        "(0.213535, 1.249418, 0.147986)",
        "(0.213865, 1.251900, 0.146719)",
        "(0.214313, 1.256580, 0.144017)",
        "(0.215006, 1.261912, 0.142051)",
        "(0.215727, 1.267518, 0.140473)",
        "(0.216592, 1.273410, 0.139350)",
        "(0.217812, 1.279510, 0.139134)",
        "(0.218523, 1.282575, 0.139304)",
        "(0.219982, 1.288785, 0.139759)",
        "(0.221586, 1.295031, 0.140408)",
        "(0.223530, 1.301332, 0.141688)",
        "(0.225772, 1.307801, 0.143401)",
        "(0.226920, 1.310955, 0.144359)",
        "(0.229300, 1.317003, 0.146657)",
        "(0.231699, 1.322831, 0.149361)",
        "(0.234134, 1.328531, 0.152363)",
        "(0.236715, 1.334071, 0.155590)",
        "(0.238055, 1.336666, 0.157388)",
        "(0.240611, 1.341317, 0.161393)",
        "(0.242954, 1.345500, 0.165525)",
        "(0.244969, 1.349055, 0.169908)",
        "(0.246725, 1.351837, 0.174837)",
        "(0.247455, 1.352955, 0.177379)",
        "(0.248825, 1.355049, 0.182283)",
        "(0.250197, 1.356541, 0.187628)",
        "(0.251443, 1.357370, 0.193329)",
        "(0.252557, 1.357632, 0.198937)",
        "(0.252796, 1.357237, 0.201687)",
        "(0.253241, 1.356531, 0.207270)",
        "(0.253494, 1.355028, 0.213247)",
        "(0.253578, 1.352841, 0.219590)",
        "(0.253401, 1.350476, 0.225677)",
        "(0.253296, 1.349290, 0.228528)",
        "(0.252849, 1.346540, 0.234302)",
        "(0.251857, 1.343140, 0.239806)",
        "(0.250541, 1.339065, 0.245002)",
        "(0.249165, 1.334933, 0.249868)",
        "(0.248352, 1.332820, 0.252030)",
        "(0.246736, 1.328412, 0.255897)",
        "(0.245187, 1.323436, 0.258993)",
        "(0.243719, 1.318404, 0.262030)",
        "(0.242096, 1.313271, 0.264244)",
        "(0.241083, 1.310692, 0.264845)",
        "(0.239044, 1.305212, 0.265766)",
        "(0.237315, 1.299552, 0.266552)",
        "(0.235383, 1.293983, 0.266893)",
        "(0.232705, 1.288361, 0.266419)",
        "(0.231180, 1.285687, 0.265708)",
        "(0.228212, 1.279939, 0.264361)",
        "(0.225150, 1.273730, 0.263027)",
        "(0.221646, 1.267677, 0.261152)",
        "(0.218099, 1.262628, 0.258241)",
        "(0.216396, 1.260245, 0.256451)",
        "(0.213314, 1.255028, 0.253215)",
        "(0.210143, 1.249137, 0.249954)",
        "(0.206441, 1.243704, 0.245497)",
        "(0.203177, 1.239388, 0.240094)",
        "(0.201971, 1.237099, 0.237618)",
        "(0.199580, 1.232030, 0.232703)",
        "(0.197123, 1.227788, 0.226583)",
        "(0.195568, 1.225246, 0.220074)",
        "(0.194760, 1.222940, 0.213900)",
        "(0.194412, 1.221753, 0.210575)",
        "(0.193784, 1.219564, 0.203560)",
        "(0.193908, 1.218522, 0.196590)",
        "(0.194760, 1.218872, 0.189718)",
        "(0.196077, 1.220114, 0.183177)",
        "(0.197055, 1.221188, 0.180168)",
        "(0.199006, 1.223854, 0.174233)",
        "(0.200769, 1.226840, 0.168370)",
        "(0.202871, 1.230525, 0.163030)",
        "(0.205176, 1.234792, 0.158236)",
        "(0.206390, 1.237244, 0.155973)",
        "(0.208989, 1.242592, 0.151912)",
        "(0.211707, 1.248179, 0.148317)",
        "(0.213100, 1.250864, 0.146958)",
        "(0.217039, 1.259371, 0.142926)",
        "(0.218390, 1.262410, 0.141812)",
        "(0.221112, 1.268428, 0.140293)",
        "(0.223989, 1.274625, 0.139464)",
        "(0.227113, 1.281082, 0.139372)",
        "(0.230158, 1.287233, 0.140024)",
        "(0.231542, 1.290173, 0.140433)",
        "(0.234030, 1.295796, 0.141380)",
        "(0.236772, 1.301508, 0.142856)",
        "(0.239663, 1.306879, 0.145375)",
        "(0.242237, 1.311670, 0.148217)",
        "(0.243499, 1.313886, 0.149803)",
        "(0.245891, 1.317957, 0.153163)",
        "(0.248105, 1.321659, 0.156568)",
        "(0.250300, 1.325040, 0.160355)",
        "(0.252580, 1.327968, 0.164785)",
        "(0.253670, 1.329161, 0.167206)",
        "(0.255722, 1.331341, 0.171908)",
        "(0.257584, 1.333198, 0.176510)",
        "(0.259249, 1.334396, 0.181686)",
        "(0.259996, 1.334684, 0.184406)",
        "(0.261741, 1.335380, 0.189942)",
        "(0.263649, 1.336001, 0.195609)",
        "(0.265076, 1.336262, 0.201108)",
        "(0.265886, 1.335718, 0.206908)",
        "(0.266212, 1.334632, 0.212713)",
        "(0.266306, 1.333983, 0.215509)",
        "(0.266688, 1.332721, 0.221139)",
        "(0.266649, 1.330987, 0.226835)",
        "(0.266114, 1.328640, 0.232555)",
        "(0.265113, 1.325962, 0.237874)",
        "(0.264514, 1.324579, 0.240340)",
        "(0.263240, 1.321736, 0.245168)",
        "(0.261854, 1.318520, 0.249836)",
        "(0.260235, 1.314855, 0.254140)",
        "(0.258189, 1.310936, 0.257707)",
        "(0.257004, 1.308948, 0.259125)",
        "(0.254743, 1.304611, 0.262013)",
        "(0.252319, 1.300130, 0.264297)",
        "(0.249778, 1.295733, 0.265827)",
        "(0.247434, 1.291316, 0.267123)",
        "(0.246049, 1.288818, 0.267721)",
        "(0.242767, 1.283417, 0.268746)",
        "(0.239304, 1.278906, 0.268720)",
        "(0.236495, 1.275269, 0.268423)",
        "(0.233663, 1.271190, 0.268344)",
        "(0.231870, 1.268931, 0.268028)",
        "(0.227593, 1.264642, 0.266211)",
        "(0.224003, 1.261132, 0.264153)",
        "(0.221652, 1.257907, 0.262400)",
        "(0.218981, 1.254379, 0.260120)",
        "(0.217160, 1.252580, 0.258217)",
        "(0.214009, 1.249557, 0.254037)",
        "(0.211705, 1.246836, 0.250035)",
        "(0.209707, 1.244388, 0.245869)",
        "(0.207309, 1.242190, 0.240844)",
        "(0.206314, 1.241606, 0.238004)",
        "(0.204805, 1.240519, 0.232556)",
        "(0.203427, 1.239375, 0.226930)",
        "(0.201890, 1.238422, 0.220838)",
        "(0.200881, 1.238572, 0.214735)",
        "(0.200586, 1.239144, 0.211592)",
        "(0.200080, 1.240380, 0.205279)",
        "(0.199842, 1.241699, 0.199168)",
        "(0.199876, 1.243865, 0.193406)",
        "(0.199964, 1.246977, 0.187387)",
        "(0.200032, 1.248672, 0.184368)",
        "(0.200297, 1.252210, 0.179047)",
        "(0.200689, 1.256178, 0.174449)",
        "(0.201392, 1.261173, 0.170005)",
        "(0.202514, 1.266628, 0.166135)",
        "(0.203218, 1.269448, 0.164660)",
        "(0.204716, 1.275351, 0.162053)",
        "(0.206565, 1.281779, 0.160314)",
        "(0.208546, 1.288479, 0.159089)",
        "(0.210705, 1.295224, 0.158702)",
        "(0.213150, 1.302226, 0.159228)",
        "(0.214389, 1.305731, 0.159795)",
        "(0.216658, 1.312429, 0.161198)",
        "(0.218831, 1.318892, 0.163099)",
        "(0.220953, 1.324948, 0.165724)",
        "(0.222069, 1.327898, 0.167320)",
        "(0.224277, 1.333562, 0.170791)",
        "(0.226211, 1.338685, 0.174439)",
        "(0.228465, 1.343678, 0.178754)",
        "(0.230888, 1.348264, 0.183532)",
        "(0.233135, 1.352214, 0.188580)",
        "(0.234193, 1.354037, 0.191023)",
        "(0.236124, 1.357325, 0.195842)",
        "(0.237858, 1.359981, 0.200860)",
        "(0.239538, 1.362101, 0.206155)",
        "(0.241374, 1.364051, 0.211588)",
        "(0.242180, 1.364836, 0.214320)",
        "(0.243496, 1.366085, 0.219666)",
        "(0.244472, 1.366745, 0.224950)",
        "(0.245276, 1.366858, 0.230225)",
        "(0.245866, 1.366340, 0.235567)",
        "(0.246061, 1.365923, 0.238156)",
        "(0.246220, 1.364881, 0.243079)",
        "(0.246015, 1.363378, 0.247584)",
        "(0.245637, 1.360898, 0.252416)",
        "(0.245445, 1.359506, 0.254734)",
        "(0.245162, 1.356788, 0.259116)",
        "(0.244642, 1.353964, 0.262913)",
        "(0.243576, 1.350513, 0.266249)",
        "(0.242528, 1.346504, 0.269537)",
        "(0.241997, 1.344314, 0.271168)",
        "(0.240843, 1.340087, 0.274027)",
        "(0.239367, 1.335994, 0.276113)",
        "(0.237442, 1.331296, 0.277974)",
        "(0.235112, 1.326068, 0.279626)",
        "(0.233960, 1.323590, 0.280149)",
        "(0.232286, 1.319366, 0.280768)",
        "(0.230841, 1.314731, 0.281283)",
        "(0.229020, 1.309260, 0.281646)",
        "(0.226822, 1.304001, 0.281185)",
        "(0.225718, 1.301687, 0.280590)",
        "(0.223749, 1.297385, 0.279312)",
        "(0.221637, 1.292564, 0.278103)",
        "(0.219092, 1.287382, 0.276570)",
        "(0.216280, 1.282629, 0.274134)",
        "(0.214968, 1.280430, 0.272688)",
        "(0.212441, 1.275859, 0.269646)",
        "(0.210130, 1.271011, 0.266473)",
        "(0.208035, 1.266606, 0.262719)",
        "(0.206881, 1.264512, 0.260743)",
        "(0.204692, 1.260529, 0.256099)",
        "(0.202543, 1.256537, 0.250943)",
        "(0.200816, 1.252924, 0.245956)",
        "(0.199109, 1.249993, 0.240743)",
        "(0.196987, 1.247489, 0.234538)",
        "(0.195907, 1.246175, 0.231253)",
        "(0.194346, 1.243923, 0.225339)",
        "(0.193563, 1.243080, 0.219815)",
        "(0.192720, 1.243078, 0.213822)",
        "(0.191964, 1.243418, 0.207681)",
        "(0.191740, 1.243494, 0.204868)",
        "(0.191459, 1.244269, 0.199689)",
        "(0.191259, 1.246335, 0.194445)",
        "(0.191248, 1.249126, 0.188987)",
        "(0.191618, 1.252234, 0.184130)",
        "(0.191965, 1.253938, 0.182066)",
        "(0.192632, 1.257848, 0.178062)",
        "(0.193421, 1.262503, 0.174114)",
        "(0.194510, 1.267822, 0.170729)",
        "(0.195821, 1.273364, 0.168036)",
        "(0.196533, 1.276128, 0.167032)",
        "(0.198004, 1.282089, 0.165150)",
        "(0.199803, 1.288809, 0.163631)",
        "(0.201735, 1.295585, 0.162571)",
        "(0.202797, 1.298901, 0.162469)",
        "(0.204970, 1.305777, 0.162300)",
        "(0.207311, 1.312820, 0.162719)",
        "(0.209664, 1.319810, 0.163502)",
        "(0.212097, 1.326604, 0.164694)",
        "(0.214455, 1.332952, 0.166409)",
        "(0.215572, 1.335961, 0.167504)",
        "(0.217934, 1.342093, 0.169810)",
        "(0.220309, 1.347913, 0.172435)",
        "(0.222441, 1.352976, 0.175512)",
        "(0.224170, 1.357179, 0.178974)",
        "(0.224961, 1.359067, 0.180818)",
        "(0.226582, 1.362663, 0.184744)",
        "(0.228084, 1.365951, 0.188723)",
        "(0.229239, 1.368524, 0.192891)",
        "(0.230133, 1.370327, 0.197383)",
        "(0.230519, 1.370967, 0.199756)",
        "(0.230928, 1.371711, 0.204520)",
        "(0.231151, 1.371954, 0.209400)",
        "(0.231379, 1.371701, 0.214415)",
        "(0.231372, 1.370491, 0.219716)",
        "(0.231288, 1.369595, 0.222365)",
        "(0.231094, 1.367325, 0.227793)",
        "(0.230684, 1.364196, 0.233289)",
        "(0.230085, 1.360475, 0.238443)",
        "(0.229552, 1.356462, 0.243405)",
        "(0.229154, 1.354257, 0.245740)",
        "(0.228252, 1.349492, 0.250296)",
        "(0.226788, 1.344059, 0.254385)",
        "(0.224819, 1.338074, 0.257870)",
        "(0.222925, 1.332056, 0.261086)",
        "(0.222135, 1.329148, 0.262569)",
        "(0.220313, 1.323144, 0.265168)",
        "(0.218051, 1.316662, 0.267209)",
        "(0.215214, 1.309772, 0.268500)",
        "(0.212885, 1.303710, 0.269223)",
        "(0.211865, 1.300947, 0.269368)",
        "(0.209552, 1.294922, 0.269353)",
        "(0.207004, 1.288798, 0.268669)",
        "(0.204480, 1.283399, 0.267136)",
        "(0.202044, 1.278668, 0.264717)",
        "(0.200980, 1.276185, 0.263532)",
        "(0.198824, 1.271204, 0.260949)",
        "(0.196580, 1.267092, 0.257358)",
        "(0.194506, 1.263493, 0.253165)",
        "(0.192753, 1.259820, 0.249107)",
        "(0.191914, 1.258100, 0.247022)",
        "(0.190069, 1.255261, 0.242320)",
        "(0.188182, 1.253201, 0.236891)",
        "(0.186559, 1.251125, 0.231414)",
        "(0.185278, 1.249496, 0.226020)",
        "(0.184705, 1.249055, 0.223168)",
        "(0.183665, 1.248600, 0.217019)",
        "(0.183075, 1.248721, 0.210791)",
        "(0.182950, 1.249168, 0.204911)",
        "(0.183143, 1.250473, 0.198958)",
        "(0.183311, 1.251511, 0.195907)",
        "(0.183831, 1.253856, 0.190108)",
        "(0.184612, 1.256764, 0.184899)",
        "(0.185653, 1.260487, 0.180010)",
        "(0.187026, 1.265048, 0.175937)",
        "(0.187818, 1.267651, 0.174319)",
        "(0.189446, 1.273236, 0.171585)",
        "(0.191339, 1.279547, 0.169778)",
        "(0.193327, 1.286213, 0.168907)",
        "(0.195285, 1.293055, 0.168620)",
        "(0.196358, 1.296549, 0.168895)",
        "(0.198671, 1.303560, 0.170156)",
        "(0.201055, 1.310619, 0.171961)",
        "(0.203502, 1.317492, 0.174495)",
        "(0.204810, 1.320814, 0.176308)",
        "(0.207393, 1.327512, 0.179893)",
        "(0.209928, 1.333987, 0.184166)",
        "(0.212440, 1.340242, 0.188985)",
        "(0.214845, 1.346145, 0.194143)",
        "(0.216962, 1.351509, 0.199633)",
        "(0.217990, 1.354030, 0.202519)",
        "(0.219979, 1.358846, 0.208525)",
        "(0.221930, 1.363456, 0.214475)",
        "(0.223947, 1.367832, 0.220467)",
        "(0.225951, 1.371711, 0.226804)",
        "(0.226830, 1.373339, 0.230111)",
        "(0.228207, 1.376109, 0.236568)",
        "(0.229382, 1.378684, 0.242569)",
        "(0.230762, 1.381299, 0.248550)",
        "(0.231935, 1.383376, 0.254653)",
        "(0.232463, 1.384226, 0.257682)",
        "(0.233435, 1.385633, 0.263438)",
        "(0.234070, 1.386441, 0.268713)",
        "(0.234861, 1.386743, 0.274093)",
        "(0.235740, 1.386794, 0.279307)",
        "(0.236090, 1.386609, 0.281727)",
        "(0.236647, 1.385826, 0.286373)",
        "(0.237057, 1.384558, 0.290652)",
        "(0.237555, 1.382655, 0.294907)",
        "(0.238061, 1.380193, 0.298955)",
        "(0.238233, 1.378787, 0.300805)",
        "(0.238372, 1.375533, 0.304049)",
        "(0.238327, 1.371728, 0.307012)",
        "(0.238340, 1.367191, 0.310081)",
        "(0.238026, 1.362099, 0.312781)",
        "(0.237674, 1.359512, 0.313743)",
        "(0.236710, 1.354045, 0.315360)",
        "(0.235516, 1.347650, 0.317096)",
        "(0.233919, 1.340707, 0.318441)",
        "(0.232408, 1.334006, 0.319151)",
        "(0.231753, 1.330737, 0.319313)",
        "(0.230162, 1.323581, 0.319532)",
        "(0.227961, 1.315785, 0.319153)",
        "(0.225050, 1.307467, 0.318105)",
        "(0.221804, 1.299041, 0.316471)",
        "(0.220361, 1.294993, 0.315584)",
        "(0.218042, 1.287756, 0.313638)",
        "(0.215463, 1.280722, 0.311045)",
        "(0.211851, 1.273116, 0.307216)",
        "(0.208588, 1.266036, 0.302815)",
        "(0.207234, 1.262795, 0.300489)",
        "(0.204551, 1.256778, 0.295350)",
        "(0.201754, 1.251043, 0.289245)",
        "(0.199081, 1.245671, 0.282620)",
        "(0.196793, 1.241108, 0.275871)",
        "(0.195694, 1.239301, 0.272227)",
        "(0.193585, 1.236142, 0.264594)",
        "(0.191688, 1.233447, 0.256941)",
        "(0.190325, 1.232039, 0.249432)",
        "(0.189051, 1.231648, 0.241209)",
        "(0.188625, 1.231821, 0.236899)",
        "(0.188491, 1.232517, 0.229073)",
        "(0.188993, 1.234208, 0.221806)",
        "(0.189658, 1.237426, 0.214258)",
        "(0.190354, 1.241544, 0.207100)",
        "(0.190825, 1.243972, 0.203880)",
        "(0.191757, 1.249417, 0.197692)",
        "(0.192623, 1.255569, 0.191962)",
        "(0.193670, 1.262306, 0.186775)",
        "(0.194879, 1.269534, 0.182467)",
        "(0.195537, 1.273337, 0.180672)",
        "(0.196810, 1.281074, 0.177675)",
        "(0.198139, 1.289088, 0.175322)",
        "(0.199405, 1.297010, 0.173500)",
        "(0.200957, 1.305191, 0.172648)",
        "(0.201766, 1.309258, 0.172601)",
        "(0.203350, 1.317166, 0.173050)",
        "(0.204154, 1.321046, 0.173383)",
        "(0.206679, 1.332371, 0.175063)",
        "(0.208478, 1.339373, 0.177383)",
        "(0.209346, 1.342732, 0.178817)",
        "(0.211048, 1.349269, 0.181839)",
        "(0.212780, 1.355297, 0.185423)",
        "(0.214507, 1.360586, 0.189629)",
        "(0.216059, 1.365212, 0.194250)",
        "(0.216802, 1.367294, 0.196738)",
        "(0.218242, 1.371188, 0.201995)",
        "(0.219612, 1.374721, 0.207339)",
        "(0.220926, 1.377745, 0.212995)",
        "(0.221961, 1.379917, 0.219132)",
        "(0.222392, 1.380817, 0.222244)",
        "(0.222929, 1.382324, 0.228312)",
        "(0.223256, 1.383490, 0.234357)",
        "(0.223476, 1.384113, 0.240671)",
        "(0.223403, 1.383635, 0.247483)",
        "(0.223183, 1.383020, 0.250944)",
        "(0.222662, 1.381887, 0.257331)",
        "(0.222436, 1.380913, 0.263455)",
        "(0.222177, 1.379039, 0.269614)",
        "(0.221761, 1.375957, 0.275856)",
        "(0.221558, 1.374141, 0.278921)",
        "(0.221082, 1.370375, 0.284631)",
        "(0.220596, 1.366482, 0.289572)",
        "(0.220283, 1.362000, 0.294351)",
        "(0.219903, 1.356809, 0.298848)",
        "(0.219615, 1.353904, 0.300831)",
        "(0.218740, 1.347689, 0.304338)",
        "(0.218155, 1.341779, 0.307237)",
        "(0.217729, 1.336140, 0.309294)",
        "(0.217015, 1.329893, 0.310780)",
        "(0.216589, 1.326759, 0.311148)",
        "(0.215440, 1.320543, 0.311180)",
        "(0.214084, 1.314504, 0.310383)",
        "(0.212661, 1.308704, 0.308779)",
        "(0.211214, 1.303162, 0.306238)",
        "(0.210541, 1.300541, 0.304630)",
        "(0.209297, 1.295510, 0.300949)",
        "(0.207889, 1.290299, 0.296500)",
        "(0.206505, 1.285240, 0.291433)",
        "(0.205094, 1.280671, 0.285762)",
        "(0.204289, 1.278526, 0.282548)",
        "(0.202741, 1.274486, 0.275496)",
        "(0.201572, 1.270431, 0.268318)",
        "(0.200744, 1.266392, 0.261533)",
        "(0.199764, 1.263229, 0.254004)",
        "(0.199371, 1.262170, 0.249967)",
        "(0.198786, 1.260422, 0.242215)",
        "(0.198314, 1.259223, 0.234893)",
        "(0.197745, 1.258908, 0.227255)",
        "(0.197111, 1.259298, 0.219543)",
        "(0.196818, 1.259801, 0.215920)",
        "(0.196137, 1.261320, 0.208874)",
        "(0.195552, 1.263740, 0.201981)",
        "(0.195093, 1.266781, 0.195494)",
        "(0.194757, 1.270291, 0.189591)",
        "(0.194617, 1.272228, 0.186814)",
        "(0.194301, 1.276303, 0.181406)",
        "(0.194163, 1.280878, 0.176580)",
        "(0.194180, 1.285953, 0.172440)",
        "(0.194529, 1.291947, 0.168761)",
        "(0.194786, 1.295146, 0.167191)",
        "(0.195190, 1.301367, 0.164550)",
        "(0.195497, 1.307462, 0.162666)",
        "(0.195806, 1.313649, 0.161446)",
        "(0.196341, 1.320324, 0.160849)",
        "(0.196671, 1.323799, 0.160716)",
        "(0.197442, 1.330943, 0.160703)",
        "(0.198309, 1.338115, 0.161234)",
        "(0.199090, 1.345038, 0.162241)",
        "(0.199734, 1.351691, 0.163378)",
        "(0.200027, 1.354832, 0.164245)",
        "(0.200719, 1.361242, 0.166133)",
        "(0.201520, 1.367495, 0.168498)",
        "(0.202052, 1.370529, 0.169949)",
        "(0.203492, 1.379077, 0.174354)",
        "(0.204433, 1.384313, 0.177682)",
        "(0.204829, 1.386092, 0.179957)",
        "(0.205549, 1.390087, 0.184069)",
        "(0.206304, 1.393682, 0.188370)",
        "(0.207224, 1.396820, 0.193221)",
        "(0.207587, 1.398060, 0.195828)",
        "(0.208022, 1.400061, 0.200983)",
        "(0.207880, 1.401207, 0.206058)",
        "(0.207601, 1.401792, 0.211150)",
        "(0.207546, 1.401705, 0.216949)",
        "(0.207548, 1.401457, 0.219937)",
        "(0.207426, 1.400800, 0.225643)",
        "(0.207047, 1.399730, 0.231055)",
        "(0.206398, 1.397808, 0.236467)",
        "(0.205902, 1.395187, 0.241826)",
        "(0.205762, 1.393580, 0.244472)",
        "(0.205506, 1.390122, 0.249715)",
        "(0.204857, 1.385830, 0.254470)",
        "(0.204062, 1.381193, 0.258510)",
        "(0.203720, 1.376368, 0.262083)",
        "(0.203728, 1.373831, 0.263775)",
        "(0.203631, 1.368510, 0.266791)",
        "(0.203065, 1.362513, 0.269027)",
        "(0.202158, 1.356246, 0.270210)",
        "(0.201382, 1.349772, 0.270886)",
        "(0.201043, 1.346467, 0.271073)",
        "(0.200298, 1.339918, 0.270947)",
        "(0.199415, 1.333379, 0.270164)",
        "(0.198371, 1.327164, 0.268546)",
        "(0.197241, 1.321037, 0.266549)",
        "(0.196676, 1.318020, 0.265360)",
        "(0.195414, 1.311933, 0.262653)",
        "(0.194178, 1.306523, 0.259369)",
        "(0.193027, 1.301474, 0.255792)",
        "(0.192013, 1.296763, 0.251908)",
        "(0.191561, 1.294527, 0.249843)",
        "(0.190768, 1.290537, 0.245487)",
        "(0.190064, 1.287089, 0.240728)",
        "(0.189417, 1.283902, 0.235479)",
        "(0.188972, 1.280973, 0.230163)",
        "(0.188803, 1.279773, 0.227435)",
        "(0.188524, 1.277731, 0.221771)",
        "(0.188369, 1.276305, 0.215589)",
        "(0.188303, 1.275090, 0.209156)",
        "(0.188557, 1.274187, 0.203068)",
        "(0.188672, 1.273989, 0.199958)",
        "(0.188958, 1.274211, 0.193243)",
        "(0.189278, 1.274695, 0.186655)",
        "(0.189465, 1.275397, 0.180428)",
        "(0.189684, 1.276925, 0.174154)",
        "(0.189944, 1.278084, 0.171212)",
        "(0.190404, 1.280660, 0.165809)",
        "(0.190629, 1.283853, 0.160973)",
        "(0.190707, 1.287731, 0.156814)",
        "(0.190831, 1.292491, 0.153301)",
        "(0.190963, 1.295262, 0.151907)",
        "(0.191284, 1.301233, 0.149718)",
        "(0.191608, 1.307748, 0.148255)",
        "(0.191850, 1.314458, 0.147414)",
        "(0.192191, 1.321371, 0.147189)",
        "(0.192465, 1.324897, 0.147435)",
        "(0.193161, 1.332205, 0.148211)",
        "(0.194008, 1.339608, 0.149463)",
        "(0.194829, 1.346708, 0.151291)",
        "(0.195732, 1.353740, 0.153591)",
        "(0.196182, 1.357144, 0.154877)",
        "(0.197162, 1.363786, 0.157627)",
        "(0.198422, 1.370216, 0.160962)",
        "(0.199813, 1.376306, 0.164598)",
        "(0.201053, 1.381519, 0.168529)",
        "(0.201663, 1.383847, 0.170700)",
        "(0.202944, 1.388161, 0.175422)",
        "(0.204072, 1.392258, 0.180105)",
        "(0.205038, 1.395790, 0.184997)",
        "(0.205822, 1.398629, 0.190208)",
        "(0.206110, 1.399753, 0.192933)",
        "(0.206403, 1.401551, 0.198395)",
        "(0.206310, 1.402754, 0.203970)",
        "(0.205862, 1.403357, 0.209716)",
        "(0.205394, 1.403619, 0.215535)",
        "(0.205120, 1.403529, 0.218444)",
        "(0.204358, 1.402825, 0.224299)",
        "(0.203410, 1.401348, 0.230316)",
        "(0.202469, 1.399276, 0.236259)",
        "(0.201826, 1.396939, 0.241986)",
        "(0.201491, 1.395465, 0.244799)",
        "(0.200843, 1.392121, 0.250231)",
        "(0.200167, 1.387749, 0.255351)",
        "(0.199436, 1.383134, 0.260246)",
        "(0.198590, 1.378039, 0.264556)",
        "(0.198119, 1.375312, 0.266592)",
        "(0.196979, 1.369489, 0.270003)",
        "(0.195487, 1.363402, 0.272378)",
        "(0.193638, 1.356482, 0.274311)",
        "(0.191755, 1.349254, 0.275629)",
        "(0.190876, 1.345694, 0.275925)",
        "(0.189008, 1.338770, 0.275833)",
        "(0.187239, 1.331704, 0.274934)",
        "(0.185254, 1.324217, 0.273431)",
        "(0.183268, 1.317252, 0.270749)",
        "(0.182470, 1.314107, 0.269036)",
        "(0.180878, 1.307492, 0.265527)",
        "(0.179272, 1.300698, 0.261390)",
        "(0.177664, 1.294810, 0.256392)",
        "(0.176158, 1.289939, 0.250527)",
        "(0.175548, 1.287620, 0.247600)",
        "(0.174214, 1.282997, 0.241496)",
        "(0.173008, 1.279231, 0.234722)",
        "(0.172095, 1.276452, 0.227493)",
        "(0.171482, 1.274291, 0.220187)",
        "(0.171250, 1.273577, 0.216445)",
        "(0.170839, 1.272343, 0.209047)",
        "(0.170556, 1.271797, 0.201598)",
        "(0.170514, 1.272407, 0.194213)",
        "(0.170668, 1.273563, 0.187169)",
        "(0.170784, 1.274393, 0.183778)",
        "(0.171076, 1.276585, 0.177136)",
        "(0.171521, 1.279647, 0.170788)",
        "(0.172069, 1.283148, 0.165009)",
        "(0.172661, 1.287096, 0.159898)",
        "(0.173028, 1.289326, 0.157645)",
        "(0.173846, 1.294191, 0.153484)",
        "(0.174832, 1.299576, 0.149948)",
        "(0.176004, 1.305242, 0.147299)",
        "(0.177407, 1.311339, 0.145613)",
        "(0.178142, 1.314562, 0.145021)",
        "(0.179646, 1.321246, 0.144170)",
        "(0.181193, 1.327887, 0.143991)",
        "(0.182152, 1.331306, 0.144397)",
        "(0.184865, 1.341444, 0.145623)",
        "(0.185825, 1.344851, 0.146277)",
        "(0.187729, 1.351406, 0.148003)",
        "(0.189731, 1.357705, 0.150492)",
        "(0.191776, 1.363827, 0.153465)",
        "(0.193674, 1.369537, 0.156722)",
        "(0.194577, 1.372132, 0.158541)",
        "(0.196283, 1.377072, 0.162382)",
        "(0.197647, 1.381673, 0.166129)",
        "(0.198662, 1.385577, 0.169826)",
        "(0.199492, 1.388893, 0.173608)",
        "(0.199698, 1.390273, 0.175327)",
        "(0.200113, 1.392810, 0.179060)",
        "(0.200691, 1.395250, 0.183230)",
        "(0.201244, 1.397235, 0.187939)",
        "(0.202199, 1.399162, 0.193485)",
        "(0.202630, 1.400074, 0.196402)",
        "(0.203228, 1.401658, 0.202254)",
        "(0.203708, 1.402691, 0.208493)",
        "(0.203950, 1.402967, 0.211781)",
        "(0.204678, 1.402481, 0.222102)",
        "(0.204888, 1.402044, 0.225522)",
        "(0.205211, 1.400442, 0.232300)",
        "(0.205544, 1.398064, 0.238961)",
        "(0.205586, 1.394560, 0.245469)",
        "(0.205368, 1.390273, 0.251740)",
        "(0.205191, 1.388043, 0.254575)",
        "(0.204718, 1.383504, 0.259619)",
        "(0.204311, 1.378381, 0.264240)",
        "(0.203957, 1.372169, 0.269130)",
        "(0.203383, 1.365397, 0.273599)",
        "(0.202831, 1.362038, 0.275356)",
        "(0.201611, 1.355882, 0.278010)",
        "(0.200274, 1.349229, 0.280321)",
        "(0.198865, 1.341797, 0.282366)",
        "(0.197273, 1.334518, 0.283291)",
        "(0.196365, 1.330932, 0.283373)",
        "(0.194751, 1.323983, 0.282734)",
        "(0.192801, 1.316310, 0.281600)",
        "(0.190649, 1.308730, 0.279515)",
        "(0.188223, 1.301531, 0.276143)",
        "(0.187009, 1.297885, 0.274194)",
        "(0.184765, 1.290494, 0.269547)",
        "(0.182930, 1.283917, 0.264025)",
        "(0.181547, 1.278075, 0.257707)",
        "(0.180404, 1.272607, 0.250741)",
        "(0.179911, 1.270148, 0.246941)",
        "(0.179104, 1.265819, 0.239409)",
        "(0.178554, 1.263234, 0.231297)",
        "(0.178632, 1.262455, 0.223126)",
        "(0.179057, 1.262604, 0.215754)",
        "(0.179069, 1.263039, 0.211996)",
        "(0.179358, 1.264981, 0.204952)",
        "(0.180186, 1.268337, 0.198941)",
        "(0.181505, 1.273511, 0.194161)",
        "(0.182065, 1.278976, 0.187422)",
        "(0.182375, 1.281687, 0.184351)",
        "(0.182899, 1.286379, 0.180942)",
        "(0.184798, 1.290738, 0.176963)",
        "(0.187285, 1.297129, 0.176214)",
        "(0.188815, 1.301624, 0.173810)",
        "(0.189663, 1.304007, 0.173034)",
        "(0.191584, 1.308683, 0.171753)",
        "(0.194334, 1.314180, 0.172183)",
        "(0.197026, 1.319709, 0.172887)",
        "(0.199582, 1.325023, 0.173941)",
        "(0.200806, 1.327527, 0.174802)",
        "(0.203351, 1.332999, 0.177092)",
        "(0.205827, 1.338622, 0.179742)",
        "(0.208219, 1.344204, 0.182837)",
        "(0.210487, 1.349224, 0.186591)",
        "(0.211498, 1.351483, 0.188640)",
        "(0.213409, 1.355652, 0.193070)",
        "(0.215207, 1.359007, 0.198431)",
        "(0.216029, 1.360229, 0.201415)",
        "(0.217957, 1.363806, 0.209637)",
        "(0.218449, 1.364514, 0.212499)",
        "(0.219054, 1.365086, 0.218395)",
        "(0.219348, 1.364667, 0.224412)",
        "(0.219524, 1.363413, 0.230490)",
        "(0.219770, 1.362355, 0.235756)",
        "(0.220008, 1.361621, 0.238483)",
        "(0.220273, 1.359248, 0.244414)",
        "(0.220129, 1.356202, 0.249869)",
        "(0.219319, 1.352323, 0.254556)",
        "(0.218525, 1.347527, 0.259145)",
        "(0.218565, 1.344913, 0.261741)",
        "(0.218174, 1.339087, 0.266704)",
        "(0.218157, 1.333710, 0.270391)",
        "(0.217931, 1.328080, 0.274527)",
        "(0.217442, 1.321783, 0.277966)",
        "(0.216896, 1.315642, 0.280416)",
        "(0.216362, 1.312388, 0.281297)",
        "(0.215301, 1.305942, 0.282528)",
        "(0.214746, 1.299595, 0.283235)",
        "(0.214731, 1.293145, 0.283693)",
        "(0.214758, 1.290126, 0.283482)",
        "(0.214278, 1.283997, 0.282275)",
        "(0.213147, 1.277140, 0.280426)",
        "(0.211807, 1.270557, 0.277694)",
        "(0.210943, 1.264647, 0.274655)",
        "(0.210670, 1.261884, 0.273180)",
        "(0.209661, 1.256293, 0.269646)",
        "(0.208032, 1.250771, 0.265178)",
        "(0.206353, 1.245657, 0.259839)",
        "(0.205206, 1.240956, 0.254723)",
        "(0.204536, 1.238552, 0.251924)",
        "(0.203385, 1.234044, 0.246600)",
        "(0.202161, 1.230367, 0.240829)",
        "(0.200522, 1.227022, 0.234251)",
        "(0.198983, 1.223826, 0.228059)",
        "(0.198194, 1.222319, 0.225112)",
        "(0.196551, 1.220032, 0.218463)",
        "(0.194965, 1.219012, 0.211645)",
        "(0.193496, 1.218897, 0.205535)",
        "(0.192065, 1.219364, 0.199662)",
        "(0.191292, 1.220028, 0.196534)",
        "(0.189794, 1.222151, 0.190310)",
        "(0.188633, 1.225172, 0.184687)",
        "(0.187591, 1.228646, 0.179836)",
        "(0.186401, 1.233068, 0.175006)",
        "(0.185798, 1.235381, 0.172576)",
        "(0.184983, 1.240474, 0.168762)",
        "(0.183892, 1.245390, 0.165335)",
        "(0.182676, 1.250683, 0.161919)",
        "(0.181667, 1.256092, 0.159448)",
        "(0.181162, 1.258686, 0.158553)",
        "(0.180330, 1.264143, 0.157067)",
        "(0.179717, 1.270017, 0.156010)",
        "(0.179159, 1.275628, 0.155422)",
        "(0.178432, 1.280938, 0.154935)",
        "(0.178066, 1.283626, 0.154746)",
        "(0.177380, 1.288889, 0.154389)",
        "(0.176909, 1.293885, 0.154667)",
        "(0.176746, 1.298790, 0.155491)",
        "(0.176739, 1.303554, 0.156521)",
        "(0.176574, 1.305947, 0.156913)",
        "(0.176450, 1.311022, 0.157339)",
        "(0.177486, 1.315295, 0.159998)",
        "(0.178939, 1.321173, 0.162899)",
        "(0.180285, 1.327417, 0.165170)",
        "(0.181085, 1.330706, 0.166396)",
        "(0.182706, 1.336930, 0.169255)",
        "(0.184546, 1.342859, 0.172778)",
        "(0.187166, 1.349132, 0.176970)",
        "(0.190040, 1.355085, 0.181704)",
        "(0.191601, 1.357968, 0.184277)",
        "(0.194765, 1.363388, 0.189765)",
        "(0.198017, 1.368328, 0.195761)",
        "(0.201171, 1.372678, 0.202075)",
        "(0.204139, 1.376382, 0.208469)",
        "(0.205568, 1.377969, 0.211795)",
        "(0.208303, 1.380325, 0.218824)",
        "(0.211045, 1.382045, 0.226332)",
        "(0.213792, 1.382832, 0.234372)",
        "(0.216558, 1.382640, 0.242672)",
        "(0.217831, 1.382042, 0.246914)",
        "(0.219732, 1.380231, 0.254949)",
        "(0.221351, 1.377657, 0.262723)",
        "(0.222994, 1.374016, 0.270368)",
        "(0.224592, 1.369395, 0.277600)",
        "(0.225304, 1.366691, 0.280989)",
        "(0.226475, 1.360706, 0.287161)",
        "(0.227302, 1.353869, 0.292194)",
        "(0.227749, 1.346251, 0.296148)",
        "(0.227357, 1.337840, 0.298952)",
        "(0.226909, 1.333165, 0.299979)",
        "(0.225790, 1.323596, 0.301255)",
        "(0.224564, 1.314688, 0.300985)",
        "(0.222885, 1.305876, 0.299490)",
        "(0.220682, 1.296539, 0.296792)",
        "(0.219190, 1.291690, 0.294678)",
        "(0.216553, 1.282828, 0.289969)",
        "(0.214316, 1.275143, 0.284619)",
        "(0.211694, 1.267903, 0.278018)",
        "(0.208658, 1.261439, 0.269696)",
        "(0.207103, 1.258385, 0.264996)",
        "(0.204660, 1.252573, 0.255947)",
        "(0.202638, 1.247887, 0.246289)",
        "(0.200604, 1.244337, 0.235583)",
        "(0.198962, 1.241889, 0.224999)",
        "(0.198157, 1.240999, 0.219689)",
        "(0.196882, 1.240532, 0.209017)",
        "(0.196390, 1.242089, 0.198980)",
        "(0.196032, 1.244877, 0.189543)",
        "(0.195815, 1.248827, 0.180791)",
        "(0.195737, 1.251223, 0.176968)",
        "(0.195503, 1.256889, 0.169968)",
        "(0.195493, 1.263898, 0.164282)",
        "(0.195758, 1.272075, 0.160022)",
        "(0.196243, 1.281017, 0.157186)",
        "(0.196475, 1.285493, 0.156103)",
        "(0.197113, 1.294548, 0.154849)",
        "(0.198014, 1.303489, 0.154844)",
        "(0.199182, 1.312403, 0.155696)",
        "(0.200664, 1.321072, 0.157693)",
        "(0.201481, 1.325282, 0.159030)",
        "(0.203096, 1.333360, 0.161947)",
        "(0.204866, 1.340936, 0.165432)",
        "(0.206802, 1.347979, 0.169524)",
        "(0.208843, 1.354279, 0.174152)",
        "(0.209845, 1.357245, 0.176540)",
        "(0.211857, 1.362712, 0.181536)",
        "(0.213897, 1.367728, 0.186819)",
        "(0.215852, 1.372157, 0.192348)",
        "(0.217803, 1.376199, 0.197920)",
        "(0.218658, 1.377861, 0.200732)",
        "(0.220211, 1.380523, 0.206607)",
        "(0.221459, 1.382269, 0.212656)",
        "(0.222703, 1.383574, 0.218681)",
        "(0.223724, 1.384320, 0.224729)",
        "(0.224086, 1.384409, 0.227684)",
        "(0.224567, 1.383849, 0.233720)",
        "(0.224921, 1.382198, 0.239967)",
        "(0.225089, 1.380035, 0.245660)",
        "(0.224762, 1.377139, 0.250441)",
        "(0.224647, 1.375450, 0.252820)",
        "(0.224423, 1.371125, 0.257278)",
        "(0.224063, 1.365644, 0.261208)",
        "(0.223511, 1.359488, 0.264248)",
        "(0.222798, 1.352660, 0.266411)",
        "(0.222408, 1.348963, 0.267411)",
        "(0.221228, 1.340626, 0.269002)",
        "(0.219691, 1.331710, 0.269877)",
        "(0.218144, 1.322911, 0.270267)",
        "(0.216207, 1.314335, 0.269586)",
        "(0.215219, 1.310168, 0.268981)",
        "(0.213240, 1.301637, 0.267318)",
        "(0.211017, 1.293032, 0.264844)",
        "(0.208725, 1.284914, 0.261739)",
        "(0.206369, 1.277349, 0.258082)",
        "(0.205197, 1.273788, 0.256076)",
        "(0.202704, 1.267254, 0.251369)",
        "(0.199954, 1.261114, 0.246232)",
        "(0.197265, 1.255755, 0.240764)",
        "(0.194638, 1.251081, 0.234626)",
        "(0.193377, 1.249019, 0.231341)",
        "(0.191126, 1.245254, 0.224744)",
        "(0.189121, 1.241744, 0.218323)",
        "(0.187015, 1.239049, 0.211183)",
        "(0.185620, 1.237805, 0.203881)",
        "(0.185084, 1.237157, 0.200723)",
        "(0.183831, 1.235961, 0.194278)",
        "(0.182506, 1.235545, 0.187334)",
        "(0.181496, 1.236169, 0.179873)",
        "(0.180805, 1.236547, 0.173374)",
        "(0.180518, 1.236955, 0.170221)",
        "(0.180005, 1.238250, 0.163737)",
        "(0.179554, 1.239940, 0.157377)",
        "(0.179258, 1.241843, 0.151914)",
        "(0.178977, 1.244221, 0.146897)",
        "(0.178820, 1.245478, 0.144332)",
        "(0.178756, 1.248203, 0.139778)",
        "(0.178733, 1.250887, 0.136141)",
        "(0.178883, 1.254137, 0.132993)",
        "(0.179048, 1.257498, 0.130463)",
        "(0.179124, 1.259245, 0.129310)",
        "(0.179364, 1.262496, 0.127768)",
        "(0.179612, 1.265719, 0.126568)",
        "(0.179884, 1.268885, 0.125691)",
        "(0.180150, 1.271849, 0.125188)",
        "(0.180318, 1.273382, 0.124988)",
        "(0.180794, 1.276248, 0.125146)",
        "(0.181425, 1.278842, 0.125687)",
        "(0.181952, 1.281157, 0.126057)",
        "(0.182649, 1.283469, 0.126988)",
        "(0.183265, 1.284812, 0.128313)",
        "(0.183954, 1.287427, 0.128035)",
        "(0.184193, 1.288865, 0.126582)",
        "(0.185000, 1.289138, 0.127520)",
        "(0.185699, 1.289052, 0.127717)",
        "(0.186634, 1.289711, 0.129024)",
        "(0.187608, 1.289598, 0.131124)",
        "(0.187896, 1.288938, 0.131251)",
        "(0.188276, 1.288373, 0.131492)",
        "(0.189024, 1.288235, 0.132493)",
        "(0.189403, 1.288281, 0.133056)",
        "(0.190056, 1.288419, 0.134222)",
        "(0.190563, 1.288839, 0.135246)",
        "(0.191117, 1.289796, 0.136481)",
        "(0.191659, 1.291034, 0.138300)",
        "(0.191906, 1.291652, 0.139590)",
        "(0.192487, 1.293559, 0.142083)",
        "(0.193446, 1.297067, 0.144402)",
        "(0.194411, 1.300702, 0.147183)",
        "(0.195303, 1.304688, 0.149854)",
        "(0.195700, 1.306501, 0.151152)",
        "(0.196363, 1.308701, 0.154794)",
        "(0.196956, 1.310945, 0.157877)",
        "(0.198821, 1.315765, 0.160809)",
        "(0.200625, 1.320624, 0.163332)",
        "(0.201478, 1.322730, 0.164610)",
        "(0.203128, 1.326651, 0.167086)",
        "(0.204769, 1.330343, 0.169481)",
        "(0.206701, 1.333423, 0.172555)",
        "(0.208978, 1.336113, 0.176272)",
        "(0.210195, 1.337225, 0.178329)",
        "(0.212310, 1.338526, 0.182613)",
        "(0.213945, 1.338353, 0.187579)",
        "(0.215325, 1.337008, 0.193210)",
        "(0.216558, 1.334628, 0.199258)",
        "(0.217140, 1.333432, 0.202260)",
        "(0.218107, 1.330013, 0.208561)",
        "(0.219312, 1.325996, 0.215288)",
        "(0.220830, 1.321720, 0.221915)",
        "(0.221624, 1.316452, 0.227899)",
        "(0.221820, 1.313522, 0.230672)",
        "(0.221763, 1.306993, 0.235546)",
        "(0.221511, 1.300010, 0.239361)",
        "(0.221538, 1.293258, 0.242284)",
        "(0.221308, 1.286126, 0.244145)",
        "(0.221072, 1.282406, 0.244823)",
        "(0.220462, 1.274828, 0.245405)",
        "(0.219697, 1.267805, 0.244963)",
        "(0.218366, 1.261061, 0.243499)",
        "(0.216297, 1.254245, 0.241022)",
        "(0.215268, 1.250962, 0.239695)",
        "(0.213565, 1.245804, 0.236604)",
        "(0.211651, 1.240939, 0.233011)",
        "(0.209149, 1.235844, 0.228247)",
        "(0.206812, 1.231252, 0.222933)",
        "(0.205763, 1.229284, 0.220284)",
        "(0.203767, 1.226014, 0.214619)",
        "(0.202359, 1.223629, 0.208722)",
        "(0.200846, 1.221700, 0.202529)",
        "(0.199185, 1.220417, 0.195810)",
        "(0.198600, 1.220340, 0.192408)",
        "(0.197824, 1.220935, 0.185750)",
        "(0.197261, 1.221297, 0.179511)",
        "(0.196586, 1.221986, 0.173007)",
        "(0.196135, 1.223556, 0.166198)",
        "(0.196160, 1.224476, 0.163071)",
        "(0.196275, 1.226106, 0.157680)",
        "(0.196267, 1.228137, 0.152259)",
        "(0.196211, 1.230647, 0.146446)",
        "(0.196449, 1.233384, 0.141167)",
        "(0.196595, 1.234568, 0.138976)",
        "(0.196835, 1.237191, 0.134727)",
        "(0.196847, 1.240013, 0.130139)",
        "(0.197040, 1.243180, 0.126087)",
        "(0.197377, 1.246572, 0.122792)",
        "(0.197549, 1.248421, 0.121338)",
        "(0.198063, 1.252582, 0.118725)",
        "(0.198674, 1.257087, 0.116796)",
        "(0.199263, 1.261963, 0.115728)",
        "(0.199948, 1.267798, 0.115090)",
        "(0.200343, 1.270908, 0.114802)",
        "(0.201048, 1.277239, 0.114729)",
        "(0.201764, 1.283603, 0.115265)",
        "(0.202644, 1.290120, 0.116674)",
        "(0.203593, 1.296896, 0.118432)",
        "(0.204167, 1.300411, 0.119326)",
        "(0.205388, 1.307281, 0.121612)",
        "(0.206532, 1.313504, 0.124431)",
        "(0.207840, 1.319196, 0.128003)",
        "(0.209364, 1.324636, 0.132013)",
        "(0.210154, 1.327333, 0.134063)",
        "(0.211862, 1.332314, 0.138494)",
        "(0.213629, 1.336500, 0.143510)",
        "(0.215224, 1.339622, 0.149024)",
        "(0.215996, 1.341084, 0.151794)",
        "(0.217645, 1.343785, 0.157372)",
        "(0.219348, 1.345992, 0.163260)",
        "(0.220990, 1.347574, 0.169218)",
        "(0.222201, 1.348192, 0.174984)",
        "(0.223172, 1.347664, 0.181052)",
        "(0.223640, 1.347305, 0.184023)",
        "(0.224747, 1.346437, 0.189975)",
        "(0.225907, 1.345229, 0.196026)",
        "(0.226575, 1.343159, 0.201998)",
        "(0.227039, 1.340585, 0.207650)",
        "(0.227259, 1.339237, 0.210483)",
        "(0.227577, 1.336705, 0.216024)",
        "(0.227912, 1.334281, 0.221356)",
        "(0.228107, 1.331419, 0.226324)",
        "(0.228137, 1.327833, 0.230764)",
        "(0.228286, 1.325829, 0.232925)",
        "(0.228879, 1.321795, 0.237264)",
        "(0.229528, 1.317647, 0.240927)",
        "(0.229687, 1.312531, 0.243618)",
        "(0.229722, 1.309851, 0.244982)",
        "(0.229963, 1.304065, 0.247655)",
        "(0.230247, 1.298301, 0.249836)",
        "(0.230487, 1.292608, 0.251377)",
        "(0.230377, 1.286497, 0.252462)",
        "(0.229665, 1.279803, 0.253299)",
        "(0.229205, 1.276532, 0.253599)",
        "(0.228211, 1.270195, 0.253793)",
        "(0.227276, 1.264360, 0.253491)",
        "(0.226249, 1.258584, 0.252883)",
        "(0.224757, 1.252318, 0.251863)",
        "(0.223643, 1.248912, 0.250950)",
        "(0.221876, 1.242919, 0.248988)",
        "(0.220363, 1.237271, 0.247002)",
        "(0.218422, 1.231392, 0.244607)",
        "(0.215901, 1.225468, 0.241118)",
        "(0.214663, 1.222692, 0.239123)",
        "(0.212451, 1.217245, 0.235253)",
        "(0.210329, 1.211866, 0.231134)",
        "(0.208189, 1.206694, 0.226309)",
        "(0.206617, 1.202683, 0.221374)",
        "(0.206044, 1.201220, 0.218947)",
        "(0.204566, 1.198623, 0.213821)",
        "(0.202662, 1.196616, 0.207735)",
        "(0.201143, 1.195425, 0.201734)",
        "(0.200120, 1.194700, 0.196441)",
        "(0.199625, 1.194768, 0.193528)",
        "(0.198555, 1.195463, 0.187614)",
        "(0.197977, 1.197360, 0.182110)",
        "(0.197621, 1.199120, 0.177556)",
        "(0.197056, 1.201289, 0.172812)",
        "(0.196645, 1.202466, 0.170377)",
        "(0.196080, 1.205003, 0.166092)",
        "(0.195683, 1.207907, 0.162567)",
        "(0.195211, 1.210962, 0.159211)",
        "(0.194730, 1.213702, 0.156322)",
        "(0.194503, 1.215015, 0.155088)",
        "(0.194105, 1.217472, 0.152993)",
        "(0.194256, 1.220855, 0.152155)",
        "(0.194340, 1.226687, 0.150188)",
        "(0.193219, 1.230929, 0.144154)",
        "(0.193102, 1.231072, 0.143730)",
        "(0.193686, 1.232270, 0.144944)",
        "(0.196032, 1.233739, 0.146640)",
        "(0.198077, 1.236478, 0.148439)",
        "(0.199296, 1.237236, 0.148488)",
        "(0.199903, 1.237223, 0.148814)",
        "(0.201373, 1.237570, 0.149527)",
        "(0.203287, 1.238324, 0.150939)",
        "(0.205235, 1.239704, 0.152268)",
        "(0.206587, 1.240827, 0.152712)",
        "(0.207041, 1.241299, 0.152660)",
        "(0.207842, 1.242654, 0.152411)",
        "(0.207927, 1.244345, 0.151339)",
        "(0.207752, 1.246782, 0.150249)",
        "(0.207751, 1.250313, 0.149467)",
        "(0.207659, 1.252334, 0.148986)",
        "(0.207279, 1.256578, 0.147682)",
        "(0.206843, 1.261166, 0.146641)",
        "(0.206399, 1.266136, 0.146086)",
        "(0.205884, 1.271625, 0.145377)",
        "(0.205500, 1.274375, 0.144955)",
        "(0.204749, 1.279983, 0.144075)",
        "(0.204269, 1.285714, 0.143596)",
        "(0.203865, 1.291088, 0.143603)",
        "(0.203307, 1.295846, 0.143853)",
        "(0.203078, 1.298120, 0.144151)",
        "(0.202830, 1.302281, 0.145105)",
        "(0.202632, 1.305573, 0.146316)",
        "(0.202601, 1.308081, 0.147433)",
        "(0.202677, 1.309253, 0.148783)",
        "(0.202750, 1.309187, 0.149572)",
        "(0.202857, 1.307957, 0.150843)",
        "(0.203729, 1.306122, 0.152236)",
        "(0.205018, 1.303071, 0.153863)",
        "(0.206315, 1.298530, 0.155177)",
        "(0.207197, 1.296052, 0.155892)",
        "(0.209166, 1.290714, 0.157347)",
        "(0.211087, 1.284610, 0.157937)",
        "(0.213064, 1.277377, 0.158599)",
        "(0.215240, 1.269371, 0.159660)",
        "(0.216335, 1.265246, 0.160104)",
        "(0.218266, 1.257297, 0.160246)",
        "(0.220035, 1.249768, 0.159998)",
        "(0.221796, 1.242376, 0.160398)",
        "(0.223278, 1.235878, 0.160730)",
        "(0.223896, 1.233532, 0.160498)",
        "(0.225058, 1.229868, 0.159802)",
        "(0.225918, 1.226386, 0.159941)",
        "(0.226618, 1.223844, 0.160223)",
        "(0.227571, 1.223161, 0.160173)",
        "(0.228080, 1.223347, 0.160091)",
        "(0.229062, 1.224753, 0.160183)",
        "(0.230083, 1.226410, 0.160890)",
        "(0.230936, 1.228636, 0.161784)",
        "(0.231565, 1.231035, 0.162659)",
        "(0.231839, 1.232303, 0.163061)",
        "(0.232458, 1.235414, 0.164131)",
        "(0.233118, 1.238726, 0.165491)",
        "(0.233805, 1.241980, 0.167298)",
        "(0.234399, 1.244916, 0.169310)",
        "(0.234668, 1.246316, 0.170359)",
        "(0.235106, 1.249017, 0.172405)",
        "(0.235582, 1.251631, 0.174565)",
        "(0.236123, 1.254075, 0.177235)",
        "(0.236792, 1.256350, 0.180127)",
        "(0.237061, 1.257296, 0.181657)",
        "(0.237452, 1.258787, 0.184789)",
        "(0.237553, 1.259944, 0.187913)",
        "(0.237619, 1.261117, 0.190892)",
        "(0.237822, 1.261979, 0.194239)",
        "(0.237866, 1.262231, 0.195948)",
        "(0.237771, 1.262341, 0.199260)",
        "(0.237599, 1.262062, 0.202240)",
        "(0.237367, 1.261255, 0.204866)",
        "(0.237475, 1.260162, 0.207431)",
        "(0.237528, 1.259246, 0.208724)",
        "(0.237350, 1.257413, 0.210534)",
        "(0.237084, 1.255786, 0.211603)",
        "(0.236995, 1.254105, 0.212858)",
        "(0.236982, 1.253249, 0.213496)",
        "(0.236840, 1.251732, 0.214438)",
        "(0.236709, 1.250672, 0.215026)",
        "(0.236273, 1.249434, 0.215482)",
        "(0.235624, 1.248267, 0.215613)",
        "(0.235036, 1.247189, 0.215759)",
        "(0.234741, 1.246632, 0.215792)",
        "(0.234015, 1.245092, 0.215967)",
        "(0.233000, 1.242962, 0.216172)",
        "(0.231738, 1.240510, 0.216191)",
        "(0.230145, 1.237859, 0.215803)",
        "(0.229353, 1.236676, 0.215490)",
        "(0.227995, 1.234263, 0.214575)",
        "(0.226327, 1.230420, 0.213266)",
        "(0.224472, 1.226257, 0.210910)",
        "(0.222677, 1.221668, 0.208002)",
        "(0.222049, 1.219616, 0.206609)",
        "(0.220957, 1.215719, 0.203799)",
        "(0.219688, 1.212228, 0.199872)",
        "(0.218213, 1.209024, 0.194818)",
        "(0.217376, 1.206818, 0.189886)",
        "(0.217087, 1.206031, 0.187487)",
        "(0.216576, 1.205279, 0.182306)",
        "(0.216124, 1.204947, 0.176725)",
        "(0.215947, 1.205080, 0.171697)",
        "(0.215702, 1.206261, 0.166461)",
        "(0.215557, 1.207057, 0.163903)",
        "(0.215328, 1.209393, 0.159033)",
        "(0.215149, 1.212016, 0.155072)",
        "(0.214420, 1.214656, 0.151157)",
        "(0.213613, 1.218155, 0.147332)",
        "(0.213152, 1.219995, 0.145764)",
        "(0.212185, 1.223900, 0.143072)",
        "(0.211145, 1.228179, 0.140669)",
        "(0.210082, 1.232412, 0.138610)",
        "(0.209023, 1.236653, 0.136881)",
        "(0.208508, 1.238809, 0.136139)",
        "(0.207755, 1.243244, 0.135153)",
        "(0.207328, 1.247692, 0.134745)",
        "(0.207115, 1.249779, 0.134521)",
        "(0.206494, 1.253664, 0.133811)",
        "(0.205876, 1.257347, 0.133259)",
        "(0.205506, 1.261299, 0.133025)",
        "(0.205411, 1.265540, 0.133231)",
        "(0.205366, 1.270096, 0.133421)",
        "(0.205231, 1.274817, 0.133879)",
        "(0.205265, 1.277595, 0.134278)",
        "(0.205343, 1.283314, 0.135375)",
        "(0.205372, 1.289326, 0.137013)",
        "(0.205442, 1.295905, 0.138684)",
        "(0.205486, 1.302541, 0.140446)",
        "(0.205615, 1.305819, 0.141629)",
        "(0.206099, 1.312348, 0.144393)",
        "(0.206938, 1.318906, 0.147346)",
        "(0.208238, 1.325169, 0.151091)",
        "(0.209512, 1.330534, 0.155177)",
        "(0.210250, 1.332937, 0.157294)",
        "(0.211994, 1.337251, 0.162003)",
        "(0.213932, 1.340330, 0.167660)",
        "(0.215885, 1.342052, 0.173918)",
        "(0.217986, 1.342727, 0.180544)",
        "(0.218976, 1.342701, 0.183864)",
        "(0.220864, 1.341217, 0.190681)",
        "(0.222344, 1.337750, 0.197507)",
        "(0.224005, 1.332998, 0.203926)",
        "(0.225816, 1.326799, 0.210517)",
        "(0.226527, 1.323103, 0.213564)",
        "(0.227424, 1.315451, 0.218237)",
        "(0.227012, 1.306726, 0.220816)",
        "(0.225945, 1.297180, 0.222212)",
        "(0.224973, 1.287674, 0.223717)",
        "(0.224120, 1.283066, 0.223706)",
        "(0.221736, 1.274675, 0.221979)",
        "(0.218939, 1.268288, 0.218086)",
        "(0.215832, 1.262394, 0.213214)",
        "(0.213523, 1.257998, 0.208254)",
        "(0.212411, 1.256429, 0.205362)",
        "(0.210169, 1.254384, 0.198495)",
        "(0.208320, 1.254064, 0.190470)",
        "(0.207533, 1.255514, 0.183329)",
        "(0.206868, 1.258155, 0.176309)",
        "(0.206758, 1.260123, 0.173048)",
        "(0.207016, 1.265161, 0.168341)",
        "(0.206821, 1.270738, 0.165036)",
        "(0.206555, 1.276592, 0.164087)",
        "(0.206161, 1.283165, 0.163163)",
        "(0.205870, 1.286671, 0.162555)",
        "(0.205571, 1.293010, 0.163987)",
        "(0.206040, 1.298687, 0.168834)",
        "(0.206123, 1.302343, 0.174955)",
        "(0.205859, 1.302981, 0.182445)",
        "(0.205657, 1.302487, 0.186427)",
        "(0.205190, 1.299466, 0.194756)",
        "(0.205654, 1.295865, 0.202461)",
        "(0.206434, 1.291525, 0.208861)",
        "(0.205716, 1.285184, 0.212369)",
        "(0.204815, 1.281316, 0.212903)",
        "(0.202962, 1.274044, 0.211586)",
        "(0.201988, 1.267957, 0.208439)",
        "(0.201043, 1.261719, 0.203879)",
        "(0.200084, 1.257168, 0.196490)",
        "(0.199761, 1.255756, 0.192505)",
        "(0.199344, 1.253982, 0.184476)",
        "(0.198747, 1.254059, 0.176489)",
        "(0.198365, 1.256898, 0.169273)",
        "(0.197681, 1.261176, 0.163529)",
        "(0.197318, 1.263902, 0.161368)",
        "(0.196240, 1.269749, 0.158072)",
        "(0.194972, 1.275990, 0.156312)",
        "(0.194248, 1.283233, 0.156803)",
        "(0.193933, 1.290275, 0.158704)",
        "(0.193898, 1.293428, 0.160315)",
        "(0.193982, 1.298519, 0.164693)",
        "(0.193998, 1.301373, 0.169950)",
        "(0.194275, 1.302152, 0.175932)",
        "(0.194536, 1.301081, 0.181969)",
        "(0.194806, 1.299987, 0.184903)",
        "(0.195413, 1.297067, 0.190202)",
        "(0.195863, 1.293097, 0.194166)",
        "(0.195732, 1.287883, 0.196523)",
        "(0.195418, 1.282358, 0.197209)",
        "(0.195491, 1.280060, 0.196943)",
        "(0.195437, 1.275790, 0.195371)",
        "(0.195118, 1.271675, 0.192075)",
        "(0.194680, 1.267695, 0.187429)",
        "(0.194398, 1.264797, 0.182331)",
        "(0.194349, 1.264006, 0.179639)",
        "(0.194198, 1.263585, 0.174231)",
        "(0.193719, 1.264395, 0.169505)",
        "(0.192962, 1.266245, 0.165637)",
        "(0.192178, 1.268962, 0.163119)",
        "(0.191593, 1.270874, 0.162025)",
        "(0.190276, 1.275151, 0.160254)",
        "(0.188961, 1.279426, 0.159858)",
        "(0.187824, 1.283615, 0.160829)",
        "(0.186875, 1.287346, 0.162285)",
        "(0.186407, 1.288788, 0.163209)",
        "(0.185395, 1.290739, 0.164384)",
        "(0.184773, 1.291835, 0.166250)",
        "(0.184233, 1.291730, 0.167876)",
        "(0.183584, 1.291425, 0.167871)",
        "(0.183291, 1.291234, 0.167599)",
        "(0.183028, 1.289770, 0.167517)",
        "(0.182814, 1.287579, 0.167117)",
        "(0.182979, 1.287342, 0.165622)",
        "(0.183199, 1.287521, 0.164482)",
        "(0.183336, 1.287861, 0.164048)",
        "(0.183570, 1.289232, 0.163558)",
        "(0.183899, 1.292254, 0.163192)",
        "(0.184247, 1.296657, 0.162952)",
        "(0.184507, 1.301585, 0.163251)",
        "(0.184671, 1.304204, 0.163807)",
        "(0.184952, 1.309655, 0.165098)",
        "(0.185601, 1.315596, 0.166895)",
        "(0.186301, 1.321057, 0.169557)",
        "(0.187204, 1.326110, 0.172881)",
        "(0.187653, 1.328393, 0.174772)",
        "(0.188616, 1.332103, 0.179183)",
        "(0.189824, 1.335263, 0.184124)",
        "(0.191341, 1.337475, 0.189999)",
        "(0.192713, 1.338653, 0.196189)",
        "(0.193200, 1.338739, 0.199380)",
        "(0.194053, 1.338229, 0.205861)",
        "(0.194906, 1.337402, 0.212144)",
        "(0.195820, 1.335787, 0.218427)",
        "(0.196581, 1.332826, 0.224797)",
        "(0.196871, 1.330898, 0.227803)",
        "(0.197446, 1.326793, 0.233306)",
        "(0.197991, 1.322140, 0.237877)",
        "(0.198650, 1.316503, 0.241704)",
        "(0.199419, 1.309796, 0.244970)",
        "(0.199829, 1.306082, 0.246375)",
        "(0.200404, 1.298524, 0.248451)",
        "(0.200835, 1.291114, 0.249372)",
        "(0.201450, 1.283683, 0.249525)",
        "(0.201694, 1.279949, 0.249751)",
        "(0.201922, 1.268538, 0.249615)",
        "(0.201552, 1.261300, 0.248551)",
        "(0.201174, 1.258811, 0.246944)",
        "(0.200594, 1.252953, 0.244715)",
        "(0.199662, 1.246835, 0.242239)",
        "(0.199065, 1.243823, 0.240763)",
        "(0.197878, 1.238644, 0.237076)",
        "(0.196793, 1.234130, 0.232809)",
        "(0.195715, 1.229691, 0.228320)",
        "(0.194585, 1.225773, 0.223376)",
        "(0.193905, 1.223923, 0.220635)",
        "(0.192507, 1.220741, 0.214662)",
        "(0.191253, 1.217931, 0.208816)",
        "(0.190240, 1.215634, 0.203041)",
        "(0.189224, 1.214252, 0.196900)",
        "(0.188649, 1.213800, 0.193534)",
        "(0.187711, 1.213318, 0.186887)",
        "(0.187093, 1.213236, 0.180627)",
        "(0.186456, 1.213475, 0.174450)",
        "(0.185771, 1.214691, 0.167999)",
        "(0.185551, 1.215510, 0.164946)",
        "(0.185392, 1.217498, 0.159423)",
        "(0.185536, 1.220134, 0.154449)",
        "(0.185600, 1.223396, 0.149820)",
        "(0.185581, 1.227289, 0.145724)",
        "(0.185501, 1.229403, 0.143859)",
        "(0.185276, 1.233985, 0.140557)",
        "(0.185042, 1.238853, 0.137734)",
        "(0.185008, 1.244325, 0.135592)",
        "(0.185104, 1.250127, 0.134062)",
        "(0.185145, 1.253095, 0.133484)",
        "(0.185240, 1.258987, 0.132645)",
        "(0.185548, 1.264904, 0.132555)",
        "(0.185964, 1.270882, 0.132897)",
        "(0.186273, 1.276819, 0.133380)",
        "(0.186539, 1.279843, 0.133831)",
        "(0.187422, 1.286096, 0.135214)",
        "(0.188478, 1.292248, 0.137247)",
        "(0.189093, 1.295162, 0.138680)",
        "(0.191047, 1.303950, 0.143092)",
        "(0.191865, 1.306818, 0.144833)",
        "(0.193649, 1.312384, 0.148510)",
        "(0.195808, 1.317400, 0.153097)",
        "(0.198022, 1.321745, 0.158251)",
        "(0.200328, 1.325612, 0.163623)",
        "(0.201391, 1.327305, 0.166275)",
        "(0.203553, 1.330442, 0.171590)",
        "(0.205990, 1.332844, 0.177591)",
        "(0.208392, 1.334402, 0.183885)",
        "(0.210562, 1.335339, 0.189941)",
        "(0.211601, 1.335491, 0.193001)",
        "(0.213561, 1.335113, 0.199281)",
        "(0.215326, 1.333873, 0.205772)",
        "(0.217104, 1.332468, 0.211921)",
        "(0.218512, 1.330465, 0.217621)",
        "(0.219168, 1.329145, 0.220383)",
        "(0.220505, 1.325985, 0.225991)",
        "(0.221627, 1.322011, 0.231487)",
        "(0.222325, 1.317762, 0.236142)",
        "(0.222663, 1.313169, 0.239951)",
        "(0.222937, 1.310726, 0.241730)",
        "(0.223515, 1.305441, 0.245129)",
        "(0.223702, 1.299519, 0.247950)",
        "(0.223266, 1.293210, 0.249893)",
        "(0.222728, 1.287071, 0.251085)",
        "(0.222467, 1.283991, 0.251477)",
        "(0.221914, 1.277444, 0.252258)",
        "(0.221062, 1.270670, 0.252608)",
        "(0.219907, 1.264290, 0.252000)",
        "(0.218733, 1.258460, 0.250639)",
        "(0.218154, 1.255534, 0.249867)",
        "(0.216765, 1.249150, 0.248320)",
        "(0.215132, 1.242619, 0.246293)",
        "(0.213299, 1.236651, 0.243220)",
        "(0.211616, 1.230845, 0.239996)",
        "(0.210822, 1.227720, 0.238496)",
        "(0.209154, 1.221947, 0.234960)",
        "(0.207682, 1.217748, 0.230419)",
        "(0.206267, 1.213657, 0.225972)",
        "(0.204555, 1.208911, 0.221554)",
        "(0.203655, 1.206750, 0.219125)",
        "(0.201972, 1.203706, 0.213607)",
        "(0.200882, 1.201796, 0.208110)",
        "(0.199932, 1.199718, 0.203055)",
        "(0.198964, 1.198636, 0.197326)",
        "(0.198499, 1.198527, 0.194218)",
        "(0.197876, 1.198804, 0.188368)",
        "(0.197581, 1.199458, 0.182808)",
        "(0.197286, 1.200907, 0.176881)",
        "(0.196996, 1.202837, 0.170952)",
        "(0.196920, 1.203968, 0.168186)",
        "(0.196689, 1.206523, 0.162905)",
        "(0.196460, 1.209810, 0.157573)",
        "(0.196318, 1.213650, 0.152391)",
        "(0.196289, 1.217774, 0.147746)",
        "(0.196191, 1.219868, 0.145590)",
        "(0.196186, 1.224602, 0.141555)",
        "(0.196440, 1.230181, 0.137776)",
        "(0.196725, 1.235786, 0.134524)",
        "(0.197240, 1.241409, 0.132158)",
        "(0.197554, 1.244333, 0.131307)",
        "(0.198195, 1.250694, 0.129687)",
        "(0.198800, 1.257275, 0.128546)",
        "(0.199397, 1.263906, 0.128156)",
        "(0.199887, 1.270535, 0.128161)",
        "(0.200292, 1.274041, 0.128537)",
        "(0.201130, 1.281167, 0.129506)",
        "(0.201906, 1.288073, 0.130827)",
        "(0.202790, 1.294957, 0.132720)",
        "(0.203326, 1.298414, 0.133907)",
        "(0.204491, 1.305195, 0.136466)",
        "(0.205954, 1.311478, 0.140084)",
        "(0.207517, 1.317594, 0.143754)",
        "(0.209265, 1.323526, 0.147559)",
        "(0.211170, 1.329017, 0.151819)",
        "(0.212211, 1.331581, 0.154047)",
        "(0.214268, 1.336185, 0.158879)",
        "(0.216102, 1.340075, 0.163922)",
        "(0.217759, 1.343282, 0.168992)",
        "(0.219397, 1.345970, 0.173977)",
        "(0.220255, 1.347153, 0.176592)",
        "(0.221984, 1.348993, 0.182271)",
        "(0.223405, 1.350153, 0.188075)",
        "(0.224700, 1.350952, 0.193665)",
        "(0.225902, 1.351301, 0.198832)",
        "(0.226412, 1.351055, 0.201527)",
        "(0.227557, 1.350359, 0.207260)",
        "(0.228598, 1.349152, 0.212940)",
        "(0.229963, 1.348054, 0.218286)",
        "(0.231297, 1.346347, 0.223390)",
        "(0.231835, 1.345006, 0.225972)",
        "(0.232970, 1.342062, 0.231128)",
        "(0.234080, 1.338982, 0.236045)",
        "(0.234971, 1.335712, 0.240367)",
        "(0.235626, 1.331780, 0.244426)",
        "(0.235826, 1.329465, 0.246429)",
        "(0.236021, 1.324579, 0.250205)",
        "(0.235827, 1.319485, 0.253179)",
        "(0.235250, 1.313953, 0.255392)",
        "(0.234432, 1.307886, 0.257216)",
        "(0.233997, 1.304675, 0.258070)",
        "(0.232833, 1.297778, 0.259737)",
        "(0.230963, 1.290395, 0.260597)",
        "(0.229088, 1.283340, 0.260892)",
        "(0.227459, 1.276759, 0.260837)",
        "(0.226598, 1.273523, 0.260630)",
        "(0.224419, 1.266803, 0.259768)",
        "(0.221809, 1.260137, 0.258096)",
        "(0.219110, 1.253615, 0.255973)",
        "(0.216546, 1.247458, 0.253358)",
        "(0.215345, 1.244651, 0.251803)",
        "(0.213101, 1.239499, 0.248496)",
        "(0.210762, 1.235050, 0.244465)",
        "(0.209517, 1.232976, 0.242023)",
        "(0.205838, 1.226368, 0.235202)",
        "(0.204797, 1.224672, 0.232766)",
        "(0.202860, 1.222120, 0.227616)",
        "(0.200668, 1.219960, 0.221732)",
        "(0.198609, 1.217793, 0.215750)",
        "(0.197244, 1.216416, 0.209861)",
        "(0.196847, 1.216069, 0.206986)",
        "(0.196055, 1.215833, 0.200835)",
        "(0.195312, 1.215959, 0.194270)",
        "(0.195031, 1.216776, 0.187976)",
        "(0.194954, 1.218354, 0.181708)",
        "(0.195038, 1.219569, 0.178416)",
        "(0.195216, 1.222322, 0.171944)",
        "(0.195603, 1.225814, 0.165770)",
        "(0.196218, 1.229796, 0.160098)",
        "(0.197134, 1.234362, 0.154906)",
        "(0.197821, 1.236869, 0.152789)",
        "(0.199331, 1.242192, 0.149073)",
        "(0.201104, 1.248252, 0.145927)",
        "(0.203089, 1.254982, 0.143492)",
        "(0.204931, 1.262018, 0.141250)",
        "(0.205807, 1.265625, 0.140406)",
        "(0.207828, 1.272875, 0.139429)",
        "(0.210051, 1.280094, 0.139268)",
        "(0.212351, 1.287294, 0.139573)",
        "(0.214725, 1.294601, 0.140102)",
        "(0.215960, 1.298204, 0.140526)",
        "(0.218407, 1.305044, 0.141631)",
        "(0.220771, 1.311485, 0.143036)",
        "(0.223033, 1.317489, 0.145014)",
        "(0.225517, 1.323486, 0.147445)",
        "(0.226861, 1.326473, 0.148778)",
        "(0.229534, 1.332088, 0.151622)",
        "(0.231993, 1.336870, 0.154914)",
        "(0.234559, 1.341193, 0.158720)",
        "(0.237315, 1.344985, 0.163169)",
        "(0.238811, 1.346526, 0.165813)",
        "(0.241593, 1.349757, 0.170808)",
        "(0.244206, 1.352481, 0.175853)",
        "(0.246623, 1.354702, 0.181172)",
        "(0.248831, 1.356344, 0.186649)",
        "(0.249924, 1.356876, 0.189541)",
        "(0.251815, 1.357379, 0.195272)",
        "(0.253207, 1.357093, 0.201038)",
        "(0.254081, 1.356199, 0.206882)",
        "(0.254621, 1.354652, 0.212842)",
        "(0.254907, 1.353734, 0.215860)",
        "(0.255611, 1.351814, 0.221827)",
        "(0.256110, 1.349404, 0.227701)",
        "(0.256260, 1.346620, 0.233364)",
        "(0.256126, 1.342684, 0.239040)",
        "(0.256104, 1.340519, 0.241872)",
        "(0.256170, 1.336207, 0.246900)",
        "(0.256737, 1.332136, 0.251569)",
        "(0.257282, 1.327410, 0.256066)",
        "(0.256902, 1.321967, 0.259696)",
        "(0.256369, 1.319116, 0.260962)",
        "(0.254848, 1.313137, 0.262903)",
        "(0.253199, 1.307357, 0.264103)",
        "(0.251884, 1.301941, 0.264869)",
        "(0.250159, 1.295928, 0.265499)",
        "(0.248636, 1.292468, 0.265425)",
        "(0.244905, 1.285765, 0.264253)",
        "(0.241096, 1.279513, 0.262298)",
        "(0.237945, 1.273657, 0.260154)",
        "(0.234207, 1.266728, 0.257935)",
        "(0.231812, 1.262961, 0.256264)",
        "(0.227429, 1.256403, 0.252050)",
        "(0.224046, 1.250820, 0.247538)",
        "(0.221035, 1.245136, 0.243365)",
        "(0.217151, 1.239155, 0.238094)",
        "(0.215237, 1.236666, 0.234896)",
        "(0.212354, 1.232558, 0.228630)",
        "(0.210635, 1.229071, 0.222778)",
        "(0.209223, 1.226076, 0.216283)",
        "(0.208025, 1.223309, 0.209358)",
        "(0.207616, 1.222425, 0.205731)",
        "(0.207171, 1.221637, 0.198371)",
        "(0.207070, 1.222101, 0.190891)",
        "(0.207650, 1.223234, 0.183976)",
        "(0.207763, 1.224751, 0.176903)",
        "(0.207893, 1.226076, 0.173215)",
        "(0.208590, 1.229313, 0.166228)",
        "(0.209813, 1.233024, 0.160378)",
        "(0.211302, 1.237401, 0.155081)",
        "(0.212870, 1.242500, 0.149980)",
        "(0.213904, 1.245400, 0.147805)",
        "(0.216226, 1.251261, 0.144121)",
        "(0.218810, 1.257187, 0.141293)",
        "(0.221583, 1.263133, 0.138927)",
        "(0.224427, 1.268692, 0.137269)",
        "(0.225770, 1.271173, 0.136740)",
        "(0.228556, 1.275915, 0.136278)",
        "(0.231946, 1.280932, 0.136745)",
        "(0.235554, 1.285846, 0.138065)",
        "(0.238901, 1.290282, 0.139790)",
        "(0.240470, 1.292235, 0.140853)",
        "(0.243348, 1.295375, 0.143576)",
        "(0.246012, 1.297802, 0.147120)",
        "(0.247323, 1.298845, 0.149149)",
        "(0.250866, 1.301901, 0.155285)",
        "(0.251903, 1.302644, 0.157518)",
        "(0.253786, 1.303953, 0.162042)",
        "(0.254803, 1.304308, 0.166720)",
        "(0.255062, 1.303749, 0.171582)",
        "(0.255291, 1.303242, 0.176305)",
        "(0.255466, 1.303061, 0.178551)",
        "(0.256266, 1.302591, 0.183195)",
        "(0.257547, 1.301691, 0.188282)",
        "(0.258376, 1.300237, 0.193276)",
        "(0.258501, 1.298255, 0.197964)",
        "(0.258301, 1.296919, 0.200311)",
        "(0.258106, 1.294201, 0.205015)",
        "(0.258096, 1.291043, 0.209997)",
        "(0.257715, 1.287274, 0.214935)",
        "(0.257073, 1.283373, 0.219741)",
        "(0.256434, 1.281095, 0.221999)",
        "(0.254961, 1.276569, 0.226286)",
        "(0.253501, 1.271817, 0.230465)",
        "(0.252179, 1.266785, 0.234527)",
        "(0.250763, 1.261420, 0.238320)",
        "(0.250013, 1.258917, 0.240003)",
        "(0.248278, 1.253799, 0.242840)",
        "(0.246315, 1.247457, 0.245356)",
        "(0.244364, 1.240996, 0.247290)",
        "(0.242395, 1.234869, 0.248197)",
        "(0.241470, 1.232031, 0.248232)",
        "(0.239725, 1.225898, 0.247763)",
        "(0.237929, 1.219710, 0.246769)",
        "(0.237118, 1.214145, 0.245140)",
        "(0.236062, 1.208972, 0.242663)",
        "(0.235223, 1.206444, 0.240932)",
        "(0.233542, 1.201757, 0.237149)",
        "(0.231742, 1.197598, 0.232731)",
        "(0.230470, 1.194264, 0.228005)",
        "(0.229908, 1.191398, 0.223800)",
        "(0.229491, 1.190198, 0.221583)",
        "(0.227928, 1.188136, 0.216477)",
        "(0.226200, 1.186632, 0.210683)",
        "(0.225681, 1.185768, 0.205084)",
        "(0.225928, 1.185928, 0.199195)",
        "(0.226074, 1.186439, 0.195915)",
        "(0.227397, 1.187585, 0.189567)",
        "(0.228168, 1.188471, 0.182561)",
        "(0.228910, 1.189148, 0.175233)",
        "(0.229979, 1.190335, 0.168596)",
        "(0.230653, 1.191327, 0.165420)",
        "(0.231729, 1.193456, 0.158779)",
        "(0.232595, 1.195779, 0.151764)",
        "(0.234362, 1.197733, 0.145959)",
        "(0.236433, 1.199712, 0.141347)",
        "(0.237338, 1.200876, 0.138970)",
        "(0.239036, 1.203913, 0.134231)",
        "(0.240989, 1.207454, 0.129933)",
        "(0.243208, 1.210306, 0.127169)",
        "(0.245444, 1.214010, 0.124681)",
        "(0.246799, 1.216379, 0.123703)",
        "(0.249552, 1.221123, 0.122042)",
        "(0.252711, 1.225898, 0.121145)",
        "(0.256077, 1.230136, 0.121202)",
        "(0.259349, 1.234655, 0.121388)",
        "(0.260954, 1.236987, 0.121470)",
        "(0.264476, 1.241794, 0.122182)",
        "(0.268132, 1.246217, 0.123766)",
        "(0.271694, 1.250307, 0.125968)",
        "(0.274683, 1.254003, 0.128087)",
        "(0.276159, 1.255910, 0.129097)",
        "(0.278956, 1.259330, 0.131674)",
        "(0.281503, 1.262348, 0.135060)",
        "(0.283645, 1.265087, 0.138596)",
        "(0.285759, 1.267412, 0.142535)",
        "(0.286697, 1.268484, 0.144479)",
        "(0.288163, 1.270285, 0.148361)",
        "(0.289285, 1.271534, 0.152552)",
        "(0.290288, 1.271995, 0.157368)",
        "(0.291224, 1.272326, 0.161994)",
        "(0.291678, 1.272466, 0.164282)",
        "(0.291953, 1.272291, 0.168648)",
        "(0.291566, 1.271196, 0.173408)",
        "(0.290808, 1.269887, 0.178336)",
        "(0.288604, 1.268233, 0.182483)",
        "(0.287177, 1.267237, 0.184322)"
    ],
    "leftHandPositions": [
        "(0.422666, 1.071463, -0.041125)",
        "(0.422719, 1.071745, -0.041587)",
        "(0.422923, 1.072263, -0.042589)",
        "(0.423224, 1.072872, -0.043651)",
        "(0.423750, 1.073418, -0.044724)",
        "(0.424045, 1.073674, -0.045148)",
        "(0.424596, 1.074148, -0.046088)",
        "(0.425491, 1.074828, -0.047652)",
        "(0.425985, 1.075086, -0.048197)",
        "(0.426799, 1.075587, -0.049142)",
        "(0.427673, 1.076100, -0.050057)",
        "(0.428107, 1.076408, -0.050603)",
        "(0.428918, 1.077189, -0.051687)",
        "(0.429622, 1.078092, -0.052595)",
        "(0.429892, 1.078512, -0.053121)",
        "(0.430453, 1.079873, -0.054626)",
        "(0.430535, 1.080312, -0.055061)",
        "(0.430551, 1.081345, -0.056017)",
        "(0.430345, 1.082396, -0.057133)",
        "(0.429906, 1.083402, -0.057959)",
        "(0.429210, 1.085060, -0.058571)",
        "(0.428743, 1.086159, -0.058999)",
        "(0.427464, 1.088591, -0.060044)",
        "(0.425804, 1.091146, -0.061031)",
        "(0.423984, 1.093764, -0.061605)",
        "(0.422012, 1.096371, -0.062045)",
        "(0.420990, 1.097831, -0.062389)",
        "(0.418821, 1.100633, -0.063303)",
        "(0.416489, 1.103464, -0.064344)",
        "(0.414108, 1.106572, -0.065225)",
        "(0.411724, 1.109691, -0.066108)",
        "(0.410538, 1.111403, -0.066646)",
        "(0.408028, 1.114593, -0.067986)",
        "(0.405272, 1.117728, -0.069834)",
        "(0.402303, 1.121336, -0.071680)",
        "(0.399211, 1.124856, -0.073868)",
        "(0.397675, 1.126588, -0.075351)",
        "(0.394513, 1.130103, -0.078864)",
        "(0.391197, 1.133838, -0.082391)",
        "(0.387675, 1.137529, -0.085898)",
        "(0.384165, 1.141200, -0.089320)",
        "(0.382476, 1.142964, -0.091074)",
        "(0.379227, 1.146254, -0.095077)",
        "(0.376192, 1.149103, -0.099763)",
        "(0.373149, 1.152063, -0.104307)",
        "(0.370105, 1.154823, -0.108124)",
        "(0.368535, 1.156126, -0.109580)",
        "(0.365380, 1.158501, -0.112261)",
        "(0.362234, 1.160642, -0.115003)",
        "(0.358986, 1.162441, -0.117619)",
        "(0.357453, 1.163758, -0.118578)",
        "(0.354376, 1.166262, -0.120578)",
        "(0.351608, 1.169343, -0.121650)",
        "(0.349171, 1.172570, -0.122866)",
        "(0.346788, 1.175618, -0.124229)",
        "(0.344622, 1.179036, -0.125211)",
        "(0.343498, 1.180867, -0.125405)",
        "(0.341173, 1.184359, -0.125657)",
        "(0.338851, 1.187679, -0.126043)",
        "(0.336365, 1.190891, -0.126164)",
        "(0.333919, 1.194123, -0.125934)",
        "(0.332778, 1.195696, -0.125782)",
        "(0.330244, 1.198276, -0.125369)",
        "(0.327840, 1.201056, -0.124823)",
        "(0.326737, 1.202451, -0.124493)",
        "(0.323281, 1.206168, -0.123584)",
        "(0.322143, 1.207279, -0.123233)",
        "(0.320008, 1.209464, -0.122544)",
        "(0.317892, 1.211244, -0.121797)",
        "(0.316033, 1.212950, -0.121063)",
        "(0.314356, 1.214323, -0.120753)",
        "(0.313599, 1.214925, -0.120839)",
        "(0.312088, 1.215877, -0.121128)",
        "(0.310731, 1.216798, -0.121209)",
        "(0.309328, 1.217379, -0.121181)",
        "(0.307919, 1.217468, -0.121389)",
        "(0.307320, 1.217432, -0.121608)",
        "(0.306311, 1.217486, -0.122066)",
        "(0.305569, 1.217699, -0.122804)",
        "(0.304748, 1.217587, -0.123656)",
        "(0.303665, 1.217330, -0.124086)",
        "(0.303232, 1.217369, -0.124127)",
        "(0.302736, 1.217613, -0.124373)",
        "(0.302609, 1.217684, -0.124866)",
        "(0.301947, 1.217772, -0.125328)",
        "(0.301283, 1.217947, -0.125341)",
        "(0.300980, 1.217964, -0.125213)",
        "(0.300696, 1.217534, -0.125556)",
        "(0.300252, 1.217079, -0.126311)",
        "(0.300069, 1.217080, -0.126188)",
        "(0.299874, 1.216980, -0.126270)",
        "(0.299649, 1.216845, -0.126290)",
        "(0.299137, 1.216579, -0.126024)",
        "(0.299003, 1.216746, -0.125988)",
        "(0.298711, 1.217112, -0.126184)",
        "(0.298395, 1.217426, -0.126167)",
        "(0.298184, 1.217562, -0.126016)",
        "(0.298010, 1.217824, -0.125762)",
        "(0.297716, 1.218254, -0.125604)",
        "(0.297469, 1.218794, -0.125906)",
        "(0.297268, 1.219281, -0.125964)",
        "(0.297190, 1.219546, -0.126031)",
        "(0.296777, 1.219976, -0.125923)",
        "(0.296193, 1.220878, -0.125843)",
        "(0.295464, 1.222263, -0.126164)",
        "(0.294355, 1.224058, -0.126633)",
        "(0.293497, 1.225182, -0.127040)",
        "(0.291565, 1.228183, -0.128099)",
        "(0.289219, 1.232181, -0.129043)",
        "(0.286714, 1.236720, -0.130079)",
        "(0.284122, 1.241936, -0.131567)",
        "(0.282816, 1.244574, -0.132401)",
        "(0.280256, 1.250102, -0.134115)",
        "(0.277749, 1.255757, -0.135650)",
        "(0.275533, 1.261384, -0.137262)",
        "(0.273553, 1.266834, -0.139248)",
        "(0.272582, 1.269474, -0.140286)",
        "(0.270618, 1.274348, -0.142042)",
        "(0.268350, 1.278413, -0.143572)",
        "(0.266171, 1.282121, -0.145319)",
        "(0.264362, 1.285856, -0.147873)",
        "(0.263484, 1.287755, -0.149298)",
        "(0.261590, 1.291217, -0.152003)",
        "(0.259943, 1.294369, -0.155231)",
        "(0.258375, 1.297348, -0.157731)",
        "(0.257060, 1.300730, -0.159724)",
        "(0.256530, 1.301853, -0.161470)",
        "(0.255486, 1.304043, -0.164307)",
        "(0.254631, 1.305565, -0.169022)",
        "(0.254179, 1.307605, -0.174547)",
        "(0.253031, 1.309437, -0.179109)",
        "(0.252437, 1.310450, -0.181447)",
        "(0.251264, 1.312854, -0.186131)",
        "(0.250194, 1.315248, -0.191263)",
        "(0.249425, 1.317402, -0.196839)",
        "(0.248584, 1.319051, -0.202708)",
        "(0.248159, 1.319712, -0.205730)",
        "(0.247308, 1.320128, -0.212433)",
        "(0.246874, 1.319640, -0.220126)",
        "(0.246439, 1.318244, -0.227780)",
        "(0.246016, 1.315705, -0.236004)",
        "(0.245748, 1.314483, -0.239955)",
        "(0.245421, 1.311665, -0.247418)",
        "(0.245194, 1.308151, -0.254591)",
        "(0.244672, 1.303068, -0.262037)",
        "(0.244193, 1.297000, -0.269262)",
        "(0.244253, 1.293946, -0.272677)",
        "(0.244123, 1.287366, -0.278609)",
        "(0.243505, 1.279833, -0.283762)",
        "(0.243680, 1.271469, -0.288425)",
        "(0.244322, 1.262203, -0.292610)",
        "(0.244662, 1.257232, -0.294406)",
        "(0.245585, 1.247111, -0.296021)",
        "(0.246662, 1.237558, -0.296899)",
        "(0.248459, 1.228394, -0.295182)",
        "(0.250702, 1.218849, -0.292332)",
        "(0.252103, 1.214129, -0.290836)",
        "(0.254954, 1.205545, -0.286897)",
        "(0.257336, 1.198406, -0.280286)",
        "(0.258695, 1.191788, -0.272363)",
        "(0.259421, 1.186147, -0.263319)",
        "(0.259690, 1.183735, -0.258423)",
        "(0.260753, 1.180179, -0.248600)",
        "(0.261123, 1.177470, -0.238824)",
        "(0.260127, 1.176372, -0.227125)",
        "(0.258852, 1.176938, -0.214119)",
        "(0.258540, 1.177851, -0.207907)",
        "(0.258224, 1.180231, -0.197143)",
        "(0.257272, 1.182989, -0.186447)",
        "(0.255862, 1.186703, -0.174893)",
        "(0.254801, 1.191268, -0.164325)",
        "(0.254312, 1.193628, -0.159395)",
        "(0.253466, 1.199490, -0.150236)",
        "(0.252627, 1.206139, -0.140707)",
        "(0.251831, 1.212702, -0.132304)",
        "(0.250873, 1.218764, -0.125268)",
        "(0.250353, 1.221936, -0.121931)",
        "(0.249434, 1.228618, -0.115350)",
        "(0.248815, 1.235693, -0.110040)",
        "(0.248280, 1.242962, -0.106567)",
        "(0.247337, 1.250399, -0.103017)",
        "(0.246738, 1.254100, -0.101129)",
        "(0.245449, 1.261374, -0.097896)",
        "(0.244281, 1.268745, -0.095889)",
        "(0.243529, 1.276595, -0.094812)",
        "(0.242712, 1.284177, -0.093986)",
        "(0.242260, 1.287764, -0.093691)",
        "(0.241284, 1.294659, -0.093092)",
        "(0.240368, 1.301118, -0.093119)",
        "(0.239453, 1.307559, -0.093786)",
        "(0.238832, 1.313772, -0.095321)",
        "(0.238566, 1.316801, -0.096065)",
        "(0.238091, 1.322678, -0.097318)",
        "(0.237848, 1.328457, -0.098919)",
        "(0.237931, 1.334059, -0.101690)",
        "(0.238171, 1.339411, -0.105842)",
        "(0.238226, 1.342038, -0.107935)",
        "(0.238205, 1.346999, -0.111695)",
        "(0.238183, 1.351454, -0.115420)",
        "(0.238541, 1.355692, -0.120165)",
        "(0.239204, 1.359665, -0.125839)",
        "(0.239624, 1.361474, -0.128824)",
        "(0.240197, 1.364712, -0.134550)",
        "(0.240570, 1.367042, -0.140778)",
        "(0.241014, 1.368809, -0.147596)",
        "(0.241374, 1.370186, -0.154697)",
        "(0.241549, 1.370800, -0.158128)",
        "(0.241711, 1.371702, -0.165067)",
        "(0.241694, 1.371968, -0.172087)",
        "(0.241674, 1.371299, -0.179524)",
        "(0.241961, 1.370115, -0.187406)",
        "(0.242029, 1.369299, -0.191237)",
        "(0.242157, 1.367076, -0.198536)",
        "(0.242483, 1.364056, -0.205564)",
        "(0.242811, 1.360772, -0.212487)",
        "(0.243012, 1.358941, -0.215832)",
        "(0.243531, 1.354782, -0.222434)",
        "(0.243992, 1.350298, -0.228182)",
        "(0.244161, 1.345168, -0.233058)",
        "(0.244147, 1.338663, -0.238397)",
        "(0.244196, 1.331847, -0.243376)",
        "(0.244385, 1.328645, -0.245269)",
        "(0.244760, 1.321806, -0.248679)",
        "(0.244782, 1.314375, -0.252290)",
        "(0.244130, 1.305576, -0.255297)",
        "(0.243837, 1.297076, -0.258030)",
        "(0.243950, 1.293010, -0.259185)",
        "(0.244191, 1.284523, -0.261292)",
        "(0.244360, 1.275910, -0.262733)",
        "(0.244353, 1.267177, -0.263109)",
        "(0.244497, 1.258487, -0.262939)",
        "(0.244645, 1.254178, -0.262714)",
        "(0.244957, 1.245475, -0.261855)",
        "(0.245450, 1.236776, -0.260658)",
        "(0.246719, 1.228658, -0.258870)",
        "(0.247712, 1.220753, -0.256448)",
        "(0.247914, 1.216715, -0.254856)",
        "(0.247866, 1.208769, -0.250782)",
        "(0.248506, 1.201813, -0.246591)",
        "(0.249602, 1.195370, -0.242424)",
        "(0.249871, 1.191896, -0.239752)",
        "(0.250354, 1.185084, -0.234261)",
        "(0.251216, 1.178856, -0.229168)",
        "(0.251933, 1.174072, -0.224054)",
        "(0.252022, 1.169194, -0.218043)",
        "(0.251908, 1.164723, -0.211249)",
        "(0.252000, 1.162740, -0.208038)",
        "(0.252212, 1.158806, -0.201753)",
        "(0.252355, 1.155462, -0.194769)",
        "(0.252310, 1.152299, -0.187192)",
        "(0.252375, 1.149795, -0.180432)",
        "(0.252384, 1.148988, -0.176967)",
        "(0.252111, 1.147841, -0.169588)",
        "(0.251387, 1.147196, -0.161580)",
        "(0.250889, 1.147680, -0.154364)",
        "(0.250430, 1.149133, -0.148031)",
        "(0.249995, 1.150293, -0.144629)",
        "(0.248620, 1.153390, -0.137307)",
        "(0.246917, 1.156902, -0.130687)",
        "(0.245353, 1.161193, -0.125873)",
        "(0.244505, 1.164040, -0.123847)",
        "(0.242654, 1.170320, -0.118739)",
        "(0.240758, 1.177276, -0.115170)",
        "(0.238619, 1.184728, -0.111740)",
        "(0.236410, 1.192683, -0.108873)",
        "(0.234140, 1.201432, -0.105988)",
        "(0.233154, 1.205941, -0.104895)",
        "(0.231331, 1.214247, -0.103968)",
        "(0.229411, 1.222859, -0.103586)",
        "(0.227622, 1.230977, -0.104490)",
        "(0.225595, 1.238649, -0.105729)",
        "(0.224543, 1.242431, -0.106476)",
        "(0.222689, 1.250867, -0.108343)",
        "(0.221408, 1.259973, -0.110833)",
        "(0.220052, 1.268765, -0.113380)",
        "(0.218532, 1.276533, -0.116548)",
        "(0.217976, 1.280361, -0.118437)",
        "(0.217520, 1.287807, -0.123212)",
        "(0.217339, 1.294907, -0.128550)",
        "(0.217583, 1.302055, -0.133334)",
        "(0.218283, 1.309065, -0.138080)",
        "(0.218727, 1.312347, -0.140611)",
        "(0.219565, 1.318080, -0.146189)",
        "(0.220379, 1.322848, -0.152244)",
        "(0.220932, 1.327289, -0.157912)",
        "(0.221733, 1.331857, -0.163166)",
        "(0.222249, 1.333987, -0.165933)",
        "(0.223566, 1.337627, -0.172257)",
        "(0.224778, 1.340774, -0.178791)",
        "(0.225867, 1.343239, -0.185328)",
        "(0.227000, 1.345235, -0.192009)",
        "(0.227536, 1.346071, -0.195335)",
        "(0.228299, 1.347293, -0.202002)",
        "(0.228514, 1.347759, -0.208680)",
        "(0.228742, 1.347591, -0.215086)",
        "(0.229042, 1.346990, -0.221095)",
        "(0.229252, 1.346479, -0.224007)",
        "(0.229927, 1.344940, -0.229755)",
        "(0.230566, 1.342323, -0.235376)",
        "(0.231014, 1.338743, -0.240651)",
        "(0.231218, 1.334300, -0.245453)",
        "(0.231302, 1.331774, -0.247667)",
        "(0.231572, 1.326442, -0.251928)",
        "(0.231564, 1.319791, -0.255710)",
        "(0.231321, 1.312490, -0.258899)",
        "(0.230843, 1.304033, -0.262242)",
        "(0.230594, 1.299438, -0.263992)",
        "(0.230392, 1.290303, -0.266914)",
        "(0.230078, 1.281510, -0.268505)",
        "(0.228952, 1.271984, -0.269372)",
        "(0.228176, 1.266555, -0.269884)",
        "(0.227759, 1.256411, -0.271206)",
        "(0.227807, 1.247179, -0.271622)",
        "(0.227410, 1.238304, -0.270262)",
        "(0.226602, 1.228881, -0.268494)",
        "(0.226733, 1.220127, -0.266551)",
        "(0.227030, 1.216152, -0.265435)",
        "(0.227457, 1.208571, -0.262464)",
        "(0.227639, 1.201396, -0.258581)",
        "(0.227974, 1.194917, -0.254343)",
        "(0.228719, 1.188950, -0.249948)",
        "(0.229075, 1.186220, -0.247401)",
        "(0.229783, 1.181154, -0.241743)",
        "(0.230443, 1.176732, -0.235623)",
        "(0.230960, 1.172380, -0.229313)",
        "(0.231470, 1.168520, -0.222359)",
        "(0.231779, 1.167042, -0.218663)",
        "(0.232621, 1.164410, -0.211992)",
        "(0.232993, 1.162689, -0.205389)",
        "(0.232589, 1.162051, -0.197661)",
        "(0.231980, 1.162408, -0.189657)",
        "(0.231751, 1.163317, -0.185992)",
        "(0.231224, 1.165217, -0.179040)",
        "(0.230084, 1.167981, -0.171621)",
        "(0.228665, 1.172071, -0.163496)",
        "(0.227566, 1.177138, -0.155983)",
        "(0.227077, 1.179777, -0.152685)",
        "(0.225952, 1.185394, -0.145976)",
        "(0.224822, 1.191694, -0.139156)",
        "(0.224005, 1.198591, -0.132977)",
        "(0.223290, 1.206024, -0.126841)",
        "(0.222985, 1.209927, -0.123658)",
        "(0.222733, 1.217987, -0.118084)",
        "(0.222720, 1.226233, -0.113263)",
        "(0.222655, 1.234341, -0.108863)",
        "(0.222740, 1.242559, -0.104752)",
        "(0.222816, 1.246657, -0.103020)",
        "(0.222862, 1.254736, -0.100118)",
        "(0.222868, 1.263030, -0.097907)",
        "(0.223114, 1.271880, -0.095839)",
        "(0.223328, 1.280609, -0.094821)",
        "(0.223321, 1.284847, -0.094529)",
        "(0.223168, 1.293079, -0.094507)",
        "(0.223219, 1.301545, -0.095087)",
        "(0.223744, 1.310177, -0.097047)",
        "(0.223859, 1.314419, -0.097853)",
        "(0.223988, 1.322323, -0.100261)",
        "(0.223268, 1.328899, -0.103077)",
        "(0.222798, 1.335146, -0.106809)",
        "(0.223016, 1.341597, -0.111347)",
        "(0.223379, 1.347518, -0.116301)",
        "(0.223624, 1.350237, -0.118909)",
        "(0.224011, 1.354994, -0.124319)",
        "(0.224464, 1.358823, -0.130463)",
        "(0.225009, 1.361873, -0.136979)",
        "(0.225446, 1.364013, -0.143572)",
        "(0.225643, 1.364682, -0.147020)",
        "(0.226188, 1.365755, -0.154006)",
        "(0.226655, 1.365764, -0.161205)",
        "(0.226896, 1.364739, -0.168294)",
        "(0.227388, 1.362608, -0.175910)",
        "(0.227747, 1.361157, -0.179984)",
        "(0.228649, 1.357613, -0.188403)",
        "(0.229001, 1.353655, -0.195875)",
        "(0.228983, 1.349483, -0.202256)",
        "(0.228971, 1.344566, -0.208460)",
        "(0.228921, 1.341661, -0.211756)",
        "(0.228736, 1.335650, -0.218003)",
        "(0.228302, 1.329210, -0.223181)",
        "(0.227619, 1.322102, -0.227602)",
        "(0.227039, 1.314508, -0.231286)",
        "(0.226870, 1.310423, -0.232961)",
        "(0.227182, 1.302276, -0.235813)",
        "(0.227243, 1.294198, -0.238378)",
        "(0.226546, 1.285421, -0.239491)",
        "(0.225994, 1.280614, -0.239792)",
        "(0.225526, 1.271150, -0.240765)",
        "(0.225805, 1.262998, -0.241121)",
        "(0.225702, 1.255543, -0.240194)",
        "(0.224722, 1.248194, -0.238263)",
        "(0.224128, 1.244526, -0.236801)",
        "(0.223673, 1.237632, -0.234173)",
        "(0.223756, 1.231330, -0.231683)",
        "(0.223427, 1.225049, -0.228808)",
        "(0.223040, 1.219588, -0.225132)",
        "(0.223176, 1.215661, -0.220618)",
        "(0.223157, 1.213809, -0.218185)",
        "(0.222894, 1.210078, -0.213090)",
        "(0.222638, 1.206399, -0.208660)",
        "(0.222159, 1.203444, -0.203643)",
        "(0.221437, 1.201194, -0.197874)",
        "(0.221038, 1.200243, -0.194936)",
        "(0.220320, 1.198573, -0.189481)",
        "(0.219554, 1.197473, -0.184025)",
        "(0.218431, 1.197285, -0.177555)",
        "(0.217279, 1.197570, -0.171177)",
        "(0.216774, 1.197922, -0.168327)",
        "(0.215815, 1.199183, -0.162668)",
        "(0.214850, 1.201299, -0.156535)",
        "(0.213975, 1.203849, -0.150434)",
        "(0.213497, 1.206848, -0.145498)",
        "(0.213225, 1.208711, -0.143160)",
        "(0.212587, 1.213012, -0.138052)",
        "(0.211951, 1.217673, -0.133170)",
        "(0.211498, 1.222667, -0.129172)",
        "(0.211062, 1.228292, -0.125310)",
        "(0.210740, 1.231207, -0.123388)",
        "(0.210161, 1.237113, -0.120024)",
        "(0.209904, 1.243246, -0.117988)",
        "(0.209551, 1.249713, -0.116260)",
        "(0.209175, 1.256579, -0.114363)",
        "(0.209111, 1.260138, -0.113606)",
        "(0.209088, 1.267297, -0.112606)",
        "(0.209102, 1.274469, -0.112313)",
        "(0.209267, 1.281824, -0.112532)",
        "(0.209444, 1.289320, -0.112910)",
        "(0.209585, 1.293109, -0.113217)",
        "(0.210068, 1.300690, -0.114227)",
        "(0.210761, 1.308231, -0.115775)",
        "(0.211382, 1.315475, -0.117752)",
        "(0.212149, 1.322590, -0.120200)",
        "(0.212528, 1.326026, -0.121592)",
        "(0.213363, 1.332714, -0.124630)",
        "(0.214102, 1.338962, -0.127929)",
        "(0.214876, 1.344773, -0.131440)",
        "(0.215814, 1.350154, -0.135305)",
        "(0.216304, 1.352618, -0.137353)",
        "(0.217246, 1.357128, -0.141667)",
        "(0.218031, 1.361057, -0.146241)",
        "(0.218891, 1.364472, -0.151000)",
        "(0.219284, 1.366080, -0.153359)",
        "(0.219710, 1.368582, -0.158045)",
        "(0.219527, 1.370096, -0.162764)",
        "(0.219233, 1.370873, -0.167898)",
        "(0.219084, 1.371019, -0.173336)",
        "(0.218996, 1.370712, -0.176210)",
        "(0.218586, 1.369421, -0.182005)",
        "(0.217720, 1.367409, -0.187662)",
        "(0.216390, 1.364605, -0.193354)",
        "(0.215109, 1.361185, -0.199104)",
        "(0.214021, 1.357280, -0.204502)",
        "(0.213519, 1.354992, -0.207305)",
        "(0.212376, 1.349705, -0.213300)",
        "(0.210518, 1.343493, -0.219252)",
        "(0.207894, 1.336524, -0.224753)",
        "(0.206090, 1.329911, -0.229483)",
        "(0.205801, 1.326868, -0.231728)",
        "(0.205162, 1.320232, -0.236220)",
        "(0.203944, 1.312391, -0.240455)",
        "(0.202555, 1.304188, -0.243454)",
        "(0.201791, 1.296067, -0.245328)",
        "(0.201782, 1.291892, -0.246143)",
        "(0.202083, 1.283329, -0.247798)",
        "(0.202126, 1.274403, -0.249043)",
        "(0.202661, 1.266735, -0.248747)",
        "(0.202967, 1.263113, -0.248178)",
        "(0.203142, 1.255498, -0.246592)",
        "(0.203290, 1.247871, -0.244855)",
        "(0.203660, 1.241236, -0.242347)",
        "(0.204134, 1.235435, -0.238739)",
        "(0.204339, 1.232574, -0.236876)",
        "(0.204521, 1.226952, -0.233435)",
        "(0.204264, 1.221678, -0.229434)",
        "(0.203876, 1.217315, -0.224383)",
        "(0.203508, 1.213397, -0.218814)",
        "(0.203422, 1.211400, -0.216243)",
        "(0.203307, 1.207784, -0.210814)",
        "(0.203139, 1.204520, -0.204476)",
        "(0.202989, 1.201347, -0.197972)",
        "(0.203031, 1.198860, -0.191558)",
        "(0.202939, 1.197143, -0.184532)",
        "(0.202739, 1.196570, -0.180672)",
        "(0.202383, 1.195665, -0.173198)",
        "(0.202045, 1.195529, -0.165976)",
        "(0.201648, 1.196381, -0.158274)",
        "(0.201509, 1.197185, -0.154582)",
        "(0.201257, 1.199261, -0.147957)",
        "(0.200707, 1.202414, -0.141208)",
        "(0.200069, 1.206620, -0.134280)",
        "(0.199665, 1.211720, -0.128516)",
        "(0.199293, 1.217829, -0.123838)",
        "(0.199011, 1.221299, -0.121576)",
        "(0.198072, 1.228377, -0.117100)",
        "(0.197133, 1.236482, -0.113544)",
        "(0.196328, 1.245235, -0.110933)",
        "(0.195380, 1.254772, -0.108669)",
        "(0.195016, 1.259808, -0.107621)",
        "(0.194499, 1.269856, -0.106141)",
        "(0.193882, 1.279416, -0.105533)",
        "(0.193651, 1.289166, -0.105500)",
        "(0.193674, 1.294056, -0.105632)",
        "(0.193890, 1.303520, -0.106554)",
        "(0.194141, 1.312500, -0.108211)",
        "(0.194750, 1.321445, -0.109963)",
        "(0.195694, 1.330162, -0.112043)",
        "(0.196801, 1.338279, -0.114799)",
        "(0.197386, 1.342050, -0.116424)",
        "(0.198538, 1.349171, -0.119952)",
        "(0.199714, 1.355626, -0.124019)",
        "(0.201209, 1.361907, -0.128130)",
        "(0.202017, 1.364835, -0.130329)",
        "(0.203600, 1.370240, -0.134989)",
        "(0.205093, 1.374474, -0.140154)",
        "(0.206144, 1.378430, -0.145218)",
        "(0.206819, 1.381333, -0.150360)",
        "(0.207187, 1.382560, -0.152921)",
        "(0.207981, 1.384559, -0.158219)",
        "(0.208644, 1.385821, -0.163550)",
        "(0.209228, 1.386178, -0.169216)",
        "(0.209614, 1.385528, -0.175344)",
        "(0.209683, 1.384045, -0.181377)",
        "(0.209642, 1.383037, -0.184318)",
        "(0.209622, 1.380454, -0.190515)",
        "(0.209883, 1.377035, -0.197358)",
        "(0.210006, 1.372959, -0.204320)",
        "(0.209717, 1.368484, -0.210781)",
        "(0.209330, 1.365939, -0.213953)",
        "(0.208437, 1.360442, -0.220276)",
        "(0.207648, 1.354737, -0.226196)",
        "(0.206752, 1.348419, -0.231871)",
        "(0.206368, 1.344996, -0.234694)",
        "(0.205777, 1.338090, -0.240130)",
        "(0.205257, 1.331387, -0.244580)",
        "(0.204596, 1.324391, -0.247912)",
        "(0.203635, 1.316602, -0.250423)",
        "(0.203125, 1.312347, -0.251537)",
        "(0.202288, 1.303336, -0.253579)",
        "(0.202150, 1.295543, -0.254560)",
        "(0.202247, 1.291803, -0.254478)",
        "(0.201706, 1.279654, -0.253659)",
        "(0.201424, 1.275527, -0.252979)",
        "(0.201044, 1.267695, -0.251049)",
        "(0.200711, 1.260164, -0.248495)",
        "(0.200099, 1.252456, -0.245434)",
        "(0.199086, 1.244778, -0.241684)",
        "(0.198589, 1.241129, -0.239611)",
        "(0.198014, 1.234480, -0.235303)",
        "(0.197369, 1.228237, -0.230510)",
        "(0.196488, 1.222310, -0.225311)",
        "(0.195674, 1.216921, -0.219999)",
        "(0.194876, 1.212139, -0.214202)",
        "(0.194478, 1.210064, -0.211004)",
        "(0.193798, 1.206219, -0.204816)",
        "(0.193299, 1.203163, -0.198902)",
        "(0.192541, 1.200823, -0.192427)",
        "(0.191762, 1.199329, -0.185391)",
        "(0.191443, 1.198834, -0.181884)",
        "(0.191016, 1.198246, -0.175346)",
        "(0.190618, 1.198445, -0.168857)",
        "(0.190144, 1.199432, -0.161920)",
        "(0.190026, 1.200293, -0.158491)",
        "(0.189989, 1.202427, -0.152384)",
        "(0.189731, 1.205336, -0.146413)",
        "(0.189170, 1.208638, -0.140004)",
        "(0.188931, 1.212601, -0.134276)",
        "(0.188914, 1.214839, -0.131858)",
        "(0.188815, 1.219878, -0.127049)",
        "(0.188643, 1.225628, -0.122278)",
        "(0.188457, 1.231870, -0.118093)",
        "(0.188433, 1.238748, -0.114383)",
        "(0.188564, 1.246065, -0.111381)",
        "(0.188659, 1.249801, -0.110160)",
        "(0.188990, 1.257649, -0.107953)",
        "(0.189498, 1.265799, -0.106664)",
        "(0.189991, 1.273960, -0.105820)",
        "(0.190683, 1.282348, -0.105299)",
        "(0.191189, 1.286627, -0.105367)",
        "(0.192323, 1.295053, -0.106072)",
        "(0.193404, 1.303081, -0.107609)",
        "(0.194518, 1.311002, -0.109566)",
        "(0.195587, 1.318734, -0.112016)",
        "(0.196154, 1.322567, -0.113339)",
        "(0.197378, 1.330116, -0.116216)",
        "(0.198622, 1.337267, -0.119567)",
        "(0.199858, 1.343869, -0.123432)",
        "(0.200479, 1.346890, -0.125643)",
        "(0.201662, 1.352484, -0.130358)",
        "(0.202574, 1.357352, -0.135216)",
        "(0.202840, 1.359190, -0.137545)",
        "(0.204043, 1.365177, -0.144867)",
        "(0.205018, 1.368326, -0.150348)",
        "(0.205512, 1.369640, -0.153140)",
        "(0.206296, 1.371715, -0.158679)",
        "(0.206853, 1.372922, -0.164381)",
        "(0.207219, 1.373320, -0.170375)",
        "(0.207342, 1.373208, -0.176452)",
        "(0.207318, 1.373044, -0.179357)",
        "(0.207029, 1.372287, -0.184857)",
        "(0.206516, 1.370702, -0.190355)",
        "(0.205933, 1.368319, -0.196080)",
        "(0.205108, 1.365026, -0.201873)",
        "(0.204751, 1.363199, -0.204621)",
        "(0.204173, 1.359395, -0.209636)",
        "(0.203485, 1.354926, -0.214288)",
        "(0.202483, 1.349563, -0.218977)",
        "(0.201239, 1.343739, -0.223511)",
        "(0.200608, 1.340740, -0.225602)",
        "(0.199661, 1.335032, -0.229420)",
        "(0.198764, 1.328888, -0.232523)",
        "(0.197469, 1.321514, -0.235826)",
        "(0.195858, 1.312996, -0.239693)",
        "(0.195149, 1.308776, -0.241570)",
        "(0.194296, 1.301238, -0.244499)",
        "(0.193715, 1.294502, -0.246169)",
        "(0.192776, 1.287216, -0.247844)",
        "(0.191657, 1.279389, -0.249461)",
        "(0.191403, 1.275867, -0.249972)",
        "(0.190945, 1.269166, -0.250377)",
        "(0.190405, 1.262675, -0.249883)",
        "(0.189984, 1.256141, -0.249403)",
        "(0.189976, 1.250395, -0.248070)",
        "(0.190053, 1.247810, -0.246910)",
        "(0.190234, 1.242672, -0.244439)",
        "(0.190396, 1.237741, -0.241530)",
        "(0.190607, 1.233553, -0.237521)",
        "(0.190908, 1.229905, -0.232664)",
        "(0.191005, 1.228429, -0.229686)",
        "(0.191205, 1.225467, -0.223478)",
        "(0.191955, 1.222882, -0.217935)",
        "(0.192309, 1.221163, -0.211854)",
        "(0.192060, 1.220394, -0.204528)",
        "(0.191836, 1.220234, -0.200625)",
        "(0.191846, 1.220335, -0.193401)",
        "(0.191969, 1.220974, -0.186412)",
        "(0.191797, 1.221966, -0.178783)",
        "(0.191796, 1.223645, -0.171081)",
        "(0.191970, 1.224691, -0.167625)",
        "(0.192382, 1.226975, -0.161387)",
        "(0.192624, 1.230215, -0.154576)",
        "(0.192673, 1.233912, -0.147324)",
        "(0.193124, 1.237936, -0.141256)",
        "(0.193416, 1.240022, -0.138593)",
        "(0.193748, 1.244333, -0.132903)",
        "(0.194232, 1.249206, -0.127585)",
        "(0.194811, 1.254243, -0.123863)",
        "(0.195240, 1.259978, -0.120927)",
        "(0.195373, 1.263098, -0.119197)",
        "(0.195518, 1.269503, -0.116190)",
        "(0.195649, 1.275741, -0.114060)",
        "(0.195869, 1.282087, -0.112784)",
        "(0.195956, 1.285266, -0.112639)",
        "(0.196084, 1.291741, -0.112737)",
        "(0.196068, 1.298295, -0.113067)",
        "(0.195948, 1.304757, -0.113800)",
        "(0.195777, 1.311017, -0.115094)",
        "(0.195674, 1.314039, -0.116004)",
        "(0.195510, 1.320045, -0.118126)",
        "(0.195441, 1.325931, -0.120759)",
        "(0.195499, 1.331826, -0.123776)",
        "(0.195597, 1.337643, -0.127187)",
        "(0.195629, 1.340420, -0.129202)",
        "(0.195529, 1.345815, -0.133203)",
        "(0.195263, 1.351226, -0.137109)",
        "(0.194895, 1.356486, -0.141076)",
        "(0.194492, 1.361391, -0.145404)",
        "(0.194289, 1.363715, -0.147670)",
        "(0.193636, 1.368159, -0.152000)",
        "(0.192865, 1.372131, -0.156706)",
        "(0.192107, 1.375709, -0.161618)",
        "(0.191454, 1.378959, -0.166772)",
        "(0.191218, 1.380433, -0.169514)",
        "(0.190693, 1.382840, -0.175338)",
        "(0.190182, 1.384612, -0.181507)",
        "(0.189594, 1.386007, -0.187820)",
        "(0.188884, 1.386981, -0.193890)",
        "(0.188583, 1.387222, -0.196934)",
        "(0.188062, 1.387231, -0.203054)",
        "(0.187727, 1.386340, -0.209775)",
        "(0.187277, 1.384628, -0.216631)",
        "(0.186602, 1.382443, -0.223027)",
        "(0.186264, 1.381195, -0.225949)",
        "(0.185583, 1.378258, -0.231723)",
        "(0.184640, 1.373900, -0.237886)",
        "(0.183825, 1.369168, -0.243361)",
        "(0.183036, 1.363891, -0.248437)",
        "(0.182433, 1.360895, -0.250668)",
        "(0.181093, 1.354360, -0.254892)",
        "(0.179756, 1.347152, -0.258769)",
        "(0.179143, 1.339882, -0.262023)",
        "(0.178571, 1.331940, -0.264585)",
        "(0.178241, 1.327605, -0.265632)",
        "(0.177599, 1.318881, -0.267085)",
        "(0.177088, 1.310404, -0.267197)",
        "(0.177204, 1.302319, -0.266561)",
        "(0.177723, 1.294513, -0.265344)",
        "(0.177814, 1.290712, -0.264138)",
        "(0.177661, 1.283097, -0.260906)",
        "(0.177718, 1.276318, -0.256614)",
        "(0.178072, 1.269905, -0.252300)",
        "(0.178248, 1.264061, -0.246601)",
        "(0.178077, 1.261240, -0.243099)",
        "(0.177949, 1.255641, -0.236535)",
        "(0.178001, 1.250780, -0.229739)",
        "(0.177907, 1.246641, -0.221917)",
        "(0.177916, 1.243210, -0.213774)",
        "(0.178003, 1.241683, -0.210060)",
        "(0.177913, 1.239062, -0.202571)",
        "(0.177693, 1.237653, -0.193836)",
        "(0.177597, 1.236760, -0.184939)",
        "(0.177894, 1.236086, -0.177738)",
        "(0.177727, 1.236115, -0.170281)",
        "(0.177500, 1.236623, -0.165966)",
        "(0.177259, 1.237937, -0.157755)",
        "(0.177523, 1.239822, -0.151368)",
        "(0.177620, 1.242533, -0.145248)",
        "(0.177584, 1.244328, -0.142034)",
        "(0.177335, 1.248164, -0.136386)",
        "(0.177190, 1.253138, -0.131979)",
        "(0.176845, 1.259278, -0.127876)",
        "(0.176346, 1.266144, -0.123953)",
        "(0.176179, 1.269825, -0.122377)",
        "(0.175933, 1.277424, -0.119909)",
        "(0.175919, 1.285493, -0.118090)",
        "(0.176226, 1.293898, -0.117221)",
        "(0.176533, 1.302356, -0.116984)",
        "(0.176689, 1.306652, -0.116949)",
        "(0.177261, 1.315493, -0.117099)",
        "(0.178112, 1.324194, -0.118053)",
        "(0.178650, 1.328355, -0.119001)",
        "(0.180187, 1.340809, -0.121630)",
        "(0.180754, 1.344748, -0.122753)",
        "(0.181877, 1.352184, -0.125289)",
        "(0.183027, 1.359157, -0.128198)",
        "(0.184431, 1.365917, -0.131388)",
        "(0.186035, 1.372321, -0.135022)",
        "(0.187575, 1.378159, -0.138818)",
        "(0.188313, 1.380856, -0.140696)",
        "(0.189605, 1.385611, -0.144477)",
        "(0.190461, 1.389393, -0.148600)",
        "(0.191321, 1.392716, -0.152814)",
        "(0.192275, 1.395661, -0.156989)",
        "(0.192751, 1.396885, -0.159075)",
        "(0.193672, 1.399049, -0.163265)",
        "(0.194356, 1.400621, -0.167486)",
        "(0.194895, 1.401655, -0.171822)",
        "(0.195264, 1.402057, -0.176174)",
        "(0.195319, 1.401962, -0.178267)",
        "(0.195402, 1.401331, -0.182613)",
        "(0.195459, 1.400017, -0.187339)",
        "(0.195276, 1.397802, -0.192364)",
        "(0.194938, 1.394831, -0.197517)",
        "(0.194791, 1.393292, -0.199837)",
        "(0.194539, 1.390089, -0.204449)",
        "(0.194542, 1.386528, -0.209012)",
        "(0.194500, 1.382459, -0.213372)",
        "(0.194205, 1.377316, -0.217783)",
        "(0.194003, 1.374453, -0.220186)",
        "(0.193410, 1.368349, -0.224926)",
        "(0.192704, 1.362002, -0.229301)",
        "(0.192331, 1.355698, -0.233289)",
        "(0.191765, 1.348677, -0.237261)",
        "(0.191193, 1.344856, -0.239036)",
        "(0.190029, 1.337316, -0.242394)",
        "(0.188846, 1.329735, -0.245239)",
        "(0.187932, 1.322292, -0.247310)",
        "(0.187557, 1.318547, -0.248017)",
        "(0.186698, 1.310576, -0.249411)",
        "(0.185883, 1.302853, -0.250126)",
        "(0.185174, 1.295427, -0.249680)",
        "(0.184359, 1.287719, -0.248508)",
        "(0.183678, 1.279619, -0.247481)",
        "(0.183373, 1.275637, -0.246752)",
        "(0.182880, 1.268191, -0.244401)",
        "(0.182376, 1.260936, -0.241180)",
        "(0.181831, 1.253987, -0.237518)",
        "(0.181683, 1.250667, -0.235582)",
        "(0.181538, 1.244275, -0.231194)",
        "(0.181345, 1.238206, -0.225917)",
        "(0.181289, 1.232718, -0.220363)",
        "(0.181478, 1.227978, -0.214613)",
        "(0.181712, 1.224206, -0.207905)",
        "(0.181775, 1.222699, -0.204126)",
        "(0.182163, 1.220128, -0.197028)",
        "(0.182653, 1.218275, -0.190061)",
        "(0.182944, 1.217149, -0.182455)",
        "(0.183121, 1.216854, -0.178588)",
        "(0.183689, 1.216927, -0.171425)",
        "(0.184132, 1.217603, -0.164522)",
        "(0.184279, 1.219252, -0.156978)",
        "(0.184603, 1.221377, -0.150186)",
        "(0.184760, 1.222851, -0.147308)",
        "(0.184867, 1.226214, -0.141196)",
        "(0.184765, 1.230346, -0.134797)",
        "(0.184924, 1.234947, -0.129288)",
        "(0.185233, 1.240376, -0.125099)",
        "(0.185180, 1.246210, -0.120899)",
        "(0.185043, 1.249351, -0.118965)",
        "(0.184865, 1.256044, -0.115614)",
        "(0.184607, 1.263013, -0.112821)",
        "(0.184456, 1.270290, -0.110412)",
        "(0.184510, 1.277745, -0.108887)",
        "(0.184614, 1.281471, -0.108674)",
        "(0.184773, 1.288993, -0.108093)",
        "(0.185026, 1.296470, -0.107520)",
        "(0.185413, 1.303807, -0.107542)",
        "(0.186119, 1.311141, -0.108400)",
        "(0.186573, 1.314707, -0.109082)",
        "(0.187363, 1.321513, -0.110585)",
        "(0.187932, 1.327701, -0.112223)",
        "(0.188612, 1.333677, -0.114289)",
        "(0.189093, 1.336613, -0.115580)",
        "(0.190115, 1.342263, -0.118333)",
        "(0.190970, 1.347259, -0.121285)",
        "(0.191691, 1.351622, -0.124775)",
        "(0.192327, 1.355497, -0.128697)",
        "(0.192675, 1.357316, -0.130701)",
        "(0.193265, 1.360686, -0.134703)",
        "(0.193649, 1.363410, -0.138906)",
        "(0.193885, 1.365430, -0.143596)",
        "(0.193877, 1.366700, -0.148541)",
        "(0.193768, 1.367125, -0.150940)",
        "(0.193350, 1.367673, -0.155740)",
        "(0.192939, 1.367975, -0.160598)",
        "(0.192664, 1.367975, -0.165630)",
        "(0.192192, 1.367522, -0.170297)",
        "(0.191869, 1.367016, -0.172564)",
        "(0.191245, 1.365388, -0.177321)",
        "(0.190794, 1.363015, -0.182234)",
        "(0.190408, 1.359724, -0.187203)",
        "(0.190548, 1.356263, -0.191904)",
        "(0.190754, 1.354349, -0.194299)",
        "(0.191087, 1.350209, -0.198897)",
        "(0.191085, 1.345545, -0.203044)",
        "(0.191011, 1.340415, -0.207090)",
        "(0.190745, 1.334838, -0.210920)",
        "(0.190576, 1.331937, -0.212643)",
        "(0.190116, 1.325774, -0.215744)",
        "(0.189489, 1.319149, -0.218582)",
        "(0.188642, 1.312008, -0.221327)",
        "(0.187584, 1.304425, -0.223630)",
        "(0.187083, 1.300636, -0.224419)",
        "(0.186085, 1.293293, -0.225239)",
        "(0.185580, 1.289466, -0.225599)",
        "(0.184202, 1.277811, -0.226835)",
        "(0.183184, 1.270041, -0.226521)",
        "(0.182677, 1.266390, -0.225786)",
        "(0.181857, 1.259235, -0.224262)",
        "(0.181480, 1.252378, -0.222745)",
        "(0.181186, 1.245838, -0.220720)",
        "(0.180956, 1.240175, -0.217501)",
        "(0.180905, 1.237635, -0.215539)",
        "(0.180996, 1.232751, -0.211621)",
        "(0.181376, 1.228230, -0.207531)",
        "(0.181969, 1.224399, -0.202787)",
        "(0.182541, 1.221198, -0.197866)",
        "(0.182793, 1.219933, -0.195298)",
        "(0.183037, 1.217539, -0.189964)",
        "(0.183122, 1.215782, -0.183927)",
        "(0.183405, 1.214811, -0.177521)",
        "(0.183784, 1.214017, -0.171460)",
        "(0.184011, 1.213851, -0.168487)",
        "(0.184343, 1.213930, -0.162126)",
        "(0.184590, 1.214621, -0.155466)",
        "(0.184960, 1.215798, -0.149137)",
        "(0.185422, 1.217549, -0.143461)",
        "(0.185712, 1.220221, -0.137525)",
        "(0.185777, 1.221833, -0.134409)",
        "(0.185982, 1.225301, -0.128593)",
        "(0.186324, 1.229384, -0.123717)",
        "(0.186658, 1.234269, -0.119147)",
        "(0.186955, 1.239804, -0.114545)",
        "(0.187160, 1.242802, -0.112464)",
        "(0.187619, 1.249086, -0.108821)",
        "(0.188059, 1.255733, -0.105896)",
        "(0.188395, 1.262607, -0.104165)",
        "(0.188477, 1.266247, -0.103428)",
        "(0.188620, 1.273858, -0.101756)",
        "(0.188810, 1.281725, -0.100319)",
        "(0.189131, 1.289487, -0.100003)",
        "(0.189487, 1.297116, -0.100930)",
        "(0.189621, 1.304667, -0.102113)",
        "(0.189688, 1.308446, -0.102747)",
        "(0.189837, 1.315812, -0.104212)",
        "(0.189941, 1.322764, -0.106447)",
        "(0.190202, 1.329368, -0.109274)",
        "(0.190437, 1.332486, -0.110934)",
        "(0.190796, 1.338278, -0.114552)",
        "(0.191037, 1.343504, -0.118410)",
        "(0.191352, 1.348246, -0.122508)",
        "(0.191632, 1.352299, -0.127014)",
        "(0.191783, 1.354101, -0.129359)",
        "(0.191848, 1.357243, -0.134055)",
        "(0.191630, 1.359737, -0.138917)",
        "(0.191169, 1.361596, -0.143827)",
        "(0.190544, 1.362768, -0.148750)",
        "(0.190202, 1.363024, -0.151319)",
        "(0.189558, 1.362925, -0.156862)",
        "(0.188802, 1.361881, -0.162634)",
        "(0.187968, 1.360293, -0.168031)",
        "(0.187258, 1.358101, -0.173343)",
        "(0.186952, 1.356747, -0.176059)",
        "(0.186367, 1.353249, -0.181521)",
        "(0.185669, 1.349201, -0.186867)",
        "(0.185011, 1.344857, -0.191802)",
        "(0.184516, 1.340253, -0.196218)",
        "(0.184249, 1.337780, -0.198102)",
        "(0.183706, 1.332290, -0.202043)",
        "(0.183125, 1.326211, -0.205924)",
        "(0.182408, 1.319822, -0.209126)",
        "(0.181669, 1.313233, -0.211483)",
        "(0.181338, 1.309930, -0.212440)",
        "(0.180742, 1.302926, -0.214370)",
        "(0.180273, 1.295365, -0.215960)",
        "(0.179851, 1.287860, -0.217169)",
        "(0.179613, 1.280781, -0.217636)",
        "(0.179431, 1.277349, -0.217603)",
        "(0.178942, 1.270420, -0.217238)",
        "(0.178521, 1.263858, -0.216184)",
        "(0.178139, 1.257922, -0.214574)",
        "(0.177581, 1.252183, -0.212392)",
        "(0.177284, 1.249376, -0.211067)",
        "(0.176994, 1.244079, -0.208398)",
        "(0.176859, 1.239351, -0.205528)",
        "(0.176624, 1.235249, -0.202126)",
        "(0.176143, 1.231314, -0.198053)",
        "(0.175817, 1.229413, -0.195716)",
        "(0.175516, 1.226102, -0.190970)",
        "(0.175436, 1.222969, -0.186433)",
        "(0.175288, 1.220375, -0.181240)",
        "(0.175243, 1.218163, -0.175815)",
        "(0.175323, 1.217358, -0.173209)",
        "(0.175410, 1.216258, -0.167845)",
        "(0.175443, 1.215727, -0.161994)",
        "(0.175750, 1.215689, -0.156334)",
        "(0.176080, 1.216306, -0.150720)",
        "(0.176198, 1.216984, -0.147757)",
        "(0.176457, 1.218470, -0.141574)",
        "(0.177171, 1.220112, -0.136044)",
        "(0.177966, 1.222491, -0.130548)",
        "(0.178411, 1.225156, -0.124604)",
        "(0.178923, 1.228100, -0.119016)",
        "(0.179320, 1.229734, -0.116778)",
        "(0.180071, 1.233476, -0.112697)",
        "(0.180565, 1.238012, -0.108246)",
        "(0.181041, 1.242883, -0.103981)",
        "(0.181404, 1.245396, -0.102454)",
        "(0.182070, 1.250643, -0.100132)",
        "(0.182417, 1.256485, -0.097959)",
        "(0.182550, 1.262918, -0.095631)",
        "(0.182722, 1.269507, -0.094302)",
        "(0.182856, 1.272930, -0.094086)",
        "(0.183065, 1.280009, -0.093670)",
        "(0.183173, 1.287156, -0.093505)",
        "(0.183016, 1.294067, -0.093755)",
        "(0.183098, 1.301127, -0.094509)",
        "(0.183262, 1.304605, -0.095292)",
        "(0.183561, 1.311377, -0.097198)",
        "(0.183721, 1.317763, -0.099326)",
        "(0.184018, 1.323934, -0.101848)",
        "(0.184524, 1.329834, -0.104718)",
        "(0.184889, 1.332682, -0.106284)",
        "(0.185619, 1.337866, -0.109669)",
        "(0.186357, 1.342239, -0.113575)",
        "(0.187149, 1.345817, -0.118024)",
        "(0.187892, 1.348933, -0.122542)",
        "(0.188209, 1.350302, -0.124840)",
        "(0.188879, 1.352728, -0.129443)",
        "(0.189560, 1.354342, -0.134492)",
        "(0.190210, 1.355215, -0.139782)",
        "(0.190555, 1.355578, -0.144718)",
        "(0.190610, 1.355441, -0.147132)",
        "(0.190764, 1.354589, -0.152293)",
        "(0.191197, 1.353030, -0.157930)",
        "(0.191982, 1.350979, -0.163609)",
        "(0.192832, 1.348226, -0.169096)",
        "(0.193132, 1.346574, -0.171545)",
        "(0.193769, 1.342683, -0.176635)",
        "(0.194558, 1.338088, -0.181845)",
        "(0.195356, 1.333167, -0.186837)",
        "(0.196003, 1.327824, -0.191368)",
        "(0.196320, 1.324941, -0.193528)",
        "(0.196709, 1.318749, -0.197460)",
        "(0.197114, 1.312110, -0.201388)",
        "(0.197336, 1.308764, -0.203133)",
        "(0.197763, 1.299008, -0.207329)",
        "(0.197734, 1.295613, -0.208346)",
        "(0.197772, 1.288433, -0.210339)",
        "(0.198024, 1.281119, -0.212056)",
        "(0.198047, 1.274112, -0.212734)",
        "(0.197788, 1.267353, -0.212609)",
        "(0.197543, 1.263875, -0.212355)",
        "(0.197216, 1.257024, -0.211751)",
        "(0.196658, 1.250404, -0.210469)",
        "(0.195768, 1.244205, -0.208443)",
        "(0.194687, 1.238380, -0.206003)",
        "(0.194029, 1.235529, -0.204607)",
        "(0.192786, 1.230197, -0.201483)",
        "(0.191768, 1.225419, -0.198046)",
        "(0.190807, 1.221010, -0.194419)",
        "(0.189780, 1.217329, -0.190078)",
        "(0.189272, 1.215717, -0.187720)",
        "(0.188617, 1.213050, -0.183109)",
        "(0.188029, 1.211303, -0.177941)",
        "(0.187545, 1.210204, -0.172404)",
        "(0.187375, 1.209671, -0.167003)",
        "(0.187333, 1.209682, -0.164279)",
        "(0.187283, 1.210267, -0.158508)",
        "(0.187496, 1.211616, -0.152691)",
        "(0.187910, 1.213412, -0.147296)",
        "(0.188325, 1.215972, -0.141966)",
        "(0.188503, 1.217512, -0.139332)",
        "(0.188702, 1.220832, -0.134070)",
        "(0.189051, 1.224692, -0.129343)",
        "(0.189473, 1.229046, -0.125243)",
        "(0.189620, 1.233907, -0.121130)",
        "(0.189658, 1.239160, -0.117152)",
        "(0.189805, 1.241987, -0.115453)",
        "(0.190275, 1.247820, -0.112860)",
        "(0.190638, 1.253951, -0.110467)",
        "(0.190998, 1.260318, -0.108332)",
        "(0.191210, 1.263515, -0.107646)",
        "(0.191710, 1.270240, -0.106622)",
        "(0.192062, 1.277258, -0.105822)",
        "(0.192294, 1.284441, -0.105181)",
        "(0.192571, 1.291625, -0.105353)",
        "(0.192706, 1.295213, -0.105712)",
        "(0.193035, 1.302513, -0.106601)",
        "(0.193273, 1.309617, -0.107791)",
        "(0.193445, 1.316481, -0.109312)",
        "(0.193841, 1.323183, -0.111413)",
        "(0.194116, 1.326440, -0.112792)",
        "(0.194656, 1.332917, -0.115518)",
        "(0.195321, 1.339223, -0.118579)",
        "(0.196094, 1.345186, -0.122028)",
        "(0.196694, 1.350491, -0.125693)",
        "(0.196823, 1.352794, -0.127663)",
        "(0.197010, 1.357166, -0.131629)",
        "(0.197225, 1.361236, -0.135612)",
        "(0.197585, 1.364739, -0.140090)",
        "(0.197929, 1.367558, -0.144943)",
        "(0.198049, 1.368705, -0.147425)",
        "(0.198101, 1.370681, -0.152421)",
        "(0.198038, 1.372051, -0.157649)",
        "(0.197787, 1.372742, -0.163092)",
        "(0.197460, 1.372850, -0.168706)",
        "(0.197333, 1.372697, -0.171630)",
        "(0.197156, 1.371702, -0.177983)",
        "(0.196734, 1.370256, -0.184016)",
        "(0.196062, 1.367951, -0.189822)",
        "(0.195364, 1.364957, -0.195974)",
        "(0.195178, 1.363148, -0.199226)",
        "(0.194851, 1.359656, -0.205302)",
        "(0.194239, 1.355592, -0.210830)",
        "(0.193122, 1.350723, -0.215868)",
        "(0.191933, 1.345110, -0.220925)",
        "(0.191528, 1.342111, -0.223551)",
        "(0.190767, 1.336110, -0.228382)",
        "(0.189609, 1.329849, -0.232314)",
        "(0.187897, 1.322870, -0.235751)",
        "(0.186501, 1.315372, -0.239071)",
        "(0.186174, 1.311688, -0.240568)",
        "(0.185698, 1.304374, -0.243084)",
        "(0.184720, 1.296523, -0.244920)",
        "(0.183087, 1.288106, -0.245950)",
        "(0.182158, 1.280158, -0.246601)",
        "(0.181962, 1.276381, -0.246776)",
        "(0.181159, 1.269089, -0.245996)",
        "(0.179368, 1.257786, -0.244128)",
        "(0.178359, 1.250570, -0.241809)",
        "(0.178282, 1.247529, -0.240266)",
        "(0.178046, 1.244617, -0.238629)",
        "(0.177319, 1.238884, -0.234745)",
        "(0.176397, 1.233330, -0.230367)",
        "(0.175950, 1.228673, -0.225802)",
        "(0.175814, 1.225590, -0.220504)",
        "(0.175648, 1.224416, -0.217435)",
        "(0.175346, 1.222113, -0.211111)",
        "(0.175657, 1.220316, -0.205310)",
        "(0.175954, 1.219670, -0.199159)",
        "(0.175993, 1.220130, -0.192252)",
        "(0.176342, 1.221097, -0.185550)",
        "(0.176646, 1.221754, -0.182532)",
        "(0.177133, 1.223512, -0.176552)",
        "(0.177426, 1.226218, -0.170195)",
        "(0.177891, 1.229538, -0.163805)",
        "(0.178909, 1.233624, -0.158553)",
        "(0.179363, 1.235786, -0.156096)",
        "(0.180174, 1.240714, -0.150977)",
        "(0.181213, 1.246326, -0.146570)",
        "(0.182447, 1.252519, -0.143661)",
        "(0.182948, 1.255881, -0.142404)",
        "(0.183947, 1.263347, -0.139536)",
        "(0.184963, 1.271243, -0.137283)",
        "(0.186052, 1.279246, -0.136175)",
        "(0.187340, 1.287568, -0.135662)",
        "(0.188000, 1.291722, -0.135671)",
        "(0.189276, 1.299952, -0.135959)",
        "(0.190946, 1.308227, -0.136908)",
        "(0.192778, 1.316126, -0.138542)",
        "(0.194652, 1.323682, -0.140560)",
        "(0.195515, 1.327232, -0.141674)",
        "(0.197163, 1.333935, -0.144182)",
        "(0.198998, 1.340109, -0.147235)",
        "(0.200879, 1.345708, -0.150849)",
        "(0.202558, 1.350743, -0.154551)",
        "(0.203362, 1.353000, -0.156482)",
        "(0.204955, 1.356998, -0.160668)",
        "(0.206358, 1.360280, -0.164914)",
        "(0.207313, 1.362776, -0.169047)",
        "(0.207916, 1.364294, -0.173506)",
        "(0.208101, 1.364645, -0.175922)",
        "(0.208520, 1.365213, -0.180405)",
        "(0.208874, 1.365317, -0.184820)",
        "(0.209330, 1.364807, -0.189589)",
        "(0.209674, 1.363730, -0.194458)",
        "(0.209675, 1.362970, -0.196718)",
        "(0.209507, 1.361379, -0.201134)",
        "(0.209099, 1.359168, -0.205532)",
        "(0.208936, 1.356748, -0.209818)",
        "(0.208592, 1.353935, -0.213807)",
        "(0.208241, 1.352354, -0.215602)",
        "(0.207303, 1.348809, -0.218887)",
        "(0.206339, 1.344683, -0.222028)",
        "(0.205645, 1.340077, -0.225179)",
        "(0.204976, 1.335140, -0.227783)",
        "(0.204447, 1.332467, -0.228756)",
        "(0.203304, 1.326678, -0.230566)",
        "(0.202388, 1.320633, -0.232371)",
        "(0.201386, 1.314777, -0.233597)",
        "(0.199830, 1.308883, -0.234071)",
        "(0.198802, 1.305771, -0.234204)",
        "(0.197472, 1.300142, -0.234596)",
        "(0.196372, 1.295219, -0.234911)",
        "(0.194982, 1.290731, -0.234792)",
        "(0.193418, 1.286936, -0.234199)",
        "(0.192768, 1.285625, -0.233663)",
        "(0.192020, 1.283809, -0.232896)",
        "(0.190516, 1.282406, -0.230847)",
        "(0.188462, 1.282890, -0.227901)",
        "(0.187188, 1.280396, -0.226540)",
        "(0.188793, 1.280700, -0.228796)",
        "(0.189498, 1.281259, -0.229212)",
        "(0.189152, 1.281742, -0.228850)",
        "(0.188765, 1.281533, -0.228690)",
        "(0.188605, 1.281162, -0.228961)",
        "(0.188926, 1.281158, -0.229588)",
        "(0.188984, 1.281402, -0.229558)",
        "(0.188796, 1.281923, -0.228822)",
        "(0.188628, 1.282385, -0.227770)",
        "(0.188682, 1.282466, -0.226900)",
        "(0.188768, 1.282482, -0.226399)",
        "(0.189009, 1.282343, -0.225360)",
        "(0.189373, 1.281806, -0.224346)",
        "(0.189705, 1.281102, -0.223033)",
        "(0.189893, 1.280198, -0.221345)",
        "(0.189957, 1.279740, -0.220292)",
        "(0.190157, 1.278791, -0.218150)",
        "(0.190341, 1.277828, -0.215590)",
        "(0.190404, 1.276802, -0.212385)",
        "(0.190476, 1.275595, -0.209013)",
        "(0.190544, 1.274905, -0.207397)",
        "(0.190610, 1.273742, -0.203725)",
        "(0.190560, 1.272640, -0.199395)",
        "(0.190438, 1.271361, -0.195284)",
        "(0.190267, 1.270225, -0.191122)",
        "(0.190181, 1.269838, -0.188980)",
        "(0.189629, 1.268739, -0.184712)",
        "(0.188414, 1.267688, -0.179948)",
        "(0.186959, 1.267246, -0.174671)",
        "(0.185659, 1.266978, -0.170250)",
        "(0.185059, 1.266950, -0.168468)",
        "(0.183760, 1.267148, -0.164422)",
        "(0.182053, 1.266725, -0.160318)",
        "(0.180812, 1.266360, -0.157131)",
        "(0.179630, 1.265867, -0.154569)",
        "(0.179006, 1.265523, -0.153345)",
        "(0.178077, 1.265026, -0.151281)",
        "(0.177562, 1.264492, -0.149963)",
        "(0.177108, 1.263402, -0.149425)",
        "(0.176662, 1.261943, -0.149123)",
        "(0.176354, 1.260897, -0.149040)",
        "(0.175780, 1.258415, -0.148926)",
        "(0.175516, 1.255484, -0.149305)",
        "(0.175723, 1.252786, -0.149833)",
        "(0.175918, 1.249595, -0.150432)",
        "(0.175749, 1.247510, -0.150547)",
        "(0.175215, 1.243297, -0.150239)",
        "(0.174829, 1.239371, -0.149593)",
        "(0.174150, 1.235118, -0.148679)",
        "(0.173168, 1.230844, -0.147052)",
        "(0.172678, 1.228813, -0.146049)",
        "(0.171852, 1.225177, -0.143922)",
        "(0.170986, 1.221980, -0.141598)",
        "(0.169938, 1.219094, -0.138967)",
        "(0.169113, 1.216892, -0.136559)",
        "(0.168838, 1.216201, -0.135421)",
        "(0.168184, 1.214986, -0.132829)",
        "(0.167774, 1.214721, -0.129999)",
        "(0.167850, 1.215380, -0.127732)",
        "(0.168313, 1.216921, -0.125544)",
        "(0.168577, 1.217948, -0.124405)",
        "(0.169247, 1.220355, -0.122472)",
        "(0.170073, 1.223327, -0.120866)",
        "(0.170870, 1.226914, -0.119443)",
        "(0.171426, 1.230905, -0.117905)",
        "(0.171642, 1.233094, -0.117222)",
        "(0.172053, 1.237773, -0.115877)",
        "(0.172374, 1.242775, -0.114728)",
        "(0.172343, 1.247817, -0.113367)",
        "(0.172068, 1.252994, -0.112232)",
        "(0.171815, 1.255674, -0.111738)",
        "(0.171336, 1.261479, -0.110877)",
        "(0.170616, 1.267983, -0.110060)",
        "(0.169209, 1.273359, -0.109611)",
        "(0.167958, 1.280557, -0.109374)",
        "(0.167144, 1.283900, -0.109127)",
        "(0.165510, 1.291045, -0.109116)",
        "(0.163920, 1.298601, -0.109158)",
        "(0.161907, 1.305976, -0.109802)",
        "(0.159812, 1.312983, -0.110789)",
        "(0.158894, 1.316519, -0.111399)",
        "(0.157186, 1.323762, -0.112355)",
        "(0.155870, 1.331016, -0.113296)",
        "(0.155036, 1.337905, -0.114643)",
        "(0.155004, 1.340984, -0.115681)",
        "(0.154912, 1.344042, -0.116723)",
        "(0.154539, 1.352939, -0.119861)",
        "(0.154782, 1.358387, -0.122285)",
        "(0.155623, 1.363510, -0.125079)",
        "(0.156531, 1.367960, -0.128374)",
        "(0.157025, 1.369713, -0.130397)",
        "(0.157822, 1.372303, -0.134643)",
        "(0.158666, 1.373666, -0.139700)",
        "(0.159711, 1.374199, -0.145059)",
        "(0.160811, 1.373475, -0.150972)",
        "(0.161425, 1.372406, -0.154507)",
        "(0.162562, 1.369153, -0.162332)",
        "(0.163818, 1.364851, -0.170292)",
        "(0.165155, 1.359755, -0.178293)",
        "(0.166336, 1.353272, -0.186561)",
        "(0.166707, 1.349444, -0.190584)",
        "(0.167204, 1.341076, -0.198397)",
        "(0.167671, 1.331335, -0.206446)",
        "(0.167828, 1.320535, -0.213920)",
        "(0.167725, 1.309243, -0.219607)",
        "(0.167660, 1.303221, -0.221990)",
        "(0.167923, 1.290837, -0.226366)",
        "(0.168600, 1.277870, -0.229627)",
        "(0.168673, 1.264746, -0.230265)",
        "(0.168325, 1.251849, -0.228793)",
        "(0.168400, 1.245503, -0.227605)",
        "(0.168926, 1.233312, -0.224520)",
        "(0.169427, 1.222487, -0.219194)",
        "(0.169501, 1.212124, -0.212180)",
        "(0.170101, 1.203010, -0.204540)",
        "(0.170581, 1.198977, -0.200488)",
        "(0.171066, 1.191470, -0.191887)",
        "(0.171233, 1.185020, -0.182541)",
        "(0.171608, 1.180024, -0.173525)",
        "(0.172011, 1.176553, -0.164983)",
        "(0.171923, 1.175644, -0.160563)",
        "(0.171472, 1.174316, -0.151307)",
        "(0.171345, 1.174036, -0.143468)",
        "(0.171254, 1.175338, -0.136733)",
        "(0.171007, 1.178663, -0.129666)",
        "(0.170700, 1.180671, -0.125982)",
        "(0.170382, 1.185292, -0.119750)",
        "(0.170438, 1.190383, -0.115494)",
        "(0.170147, 1.196079, -0.111525)",
        "(0.169844, 1.202674, -0.107953)",
        "(0.169701, 1.206083, -0.106598)",
        "(0.169256, 1.212739, -0.104267)",
        "(0.168884, 1.219625, -0.102226)",
        "(0.168949, 1.226971, -0.100861)",
        "(0.169324, 1.234516, -0.100209)",
        "(0.169524, 1.238308, -0.099999)",
        "(0.170197, 1.246155, -0.099546)",
        "(0.171183, 1.253997, -0.099694)",
        "(0.172446, 1.261677, -0.100968)",
        "(0.173986, 1.269657, -0.102627)",
        "(0.174728, 1.273715, -0.103358)",
        "(0.176553, 1.281940, -0.105164)",
        "(0.178302, 1.289864, -0.107651)",
        "(0.180515, 1.298158, -0.110248)",
        "(0.182551, 1.305932, -0.113227)",
        "(0.183464, 1.309583, -0.114865)",
        "(0.185101, 1.316601, -0.118360)",
        "(0.186873, 1.323309, -0.122251)",
        "(0.188776, 1.329493, -0.126706)",
        "(0.190442, 1.335026, -0.131093)",
        "(0.191165, 1.337417, -0.133313)",
        "(0.192818, 1.341713, -0.138405)",
        "(0.194722, 1.345252, -0.144099)",
        "(0.196523, 1.347954, -0.149780)",
        "(0.198248, 1.349624, -0.155696)",
        "(0.199040, 1.350048, -0.158770)",
        "(0.200389, 1.350320, -0.165000)",
        "(0.201461, 1.349930, -0.170979)",
        "(0.202398, 1.348704, -0.176904)",
        "(0.202963, 1.346301, -0.183246)",
        "(0.202997, 1.344716, -0.186270)",
        "(0.202938, 1.341267, -0.191824)",
        "(0.203406, 1.337393, -0.197194)",
        "(0.204079, 1.332720, -0.202411)",
        "(0.204172, 1.326950, -0.207043)",
        "(0.204028, 1.323632, -0.209167)",
        "(0.203992, 1.316526, -0.213289)",
        "(0.204447, 1.309070, -0.217065)",
        "(0.204796, 1.301269, -0.220013)",
        "(0.204630, 1.292946, -0.221898)",
        "(0.204303, 1.288439, -0.222603)",
        "(0.204233, 1.279691, -0.223990)",
        "(0.204482, 1.271355, -0.225090)",
        "(0.203955, 1.263059, -0.225136)",
        "(0.202271, 1.254132, -0.224467)",
        "(0.201136, 1.249543, -0.223903)",
        "(0.200105, 1.241692, -0.222344)",
        "(0.200019, 1.234844, -0.220550)",
        "(0.199288, 1.227583, -0.218059)",
        "(0.197662, 1.219879, -0.214461)",
        "(0.197050, 1.216333, -0.212443)",
        "(0.196527, 1.209945, -0.208562)",
        "(0.196158, 1.203739, -0.204902)",
        "(0.195128, 1.197407, -0.200759)",
        "(0.193989, 1.192253, -0.195537)",
        "(0.193840, 1.190588, -0.192635)",
        "(0.193764, 1.188641, -0.190204)",
        "(0.193169, 1.182835, -0.182845)",
        "(0.192297, 1.179946, -0.177125)",
        "(0.191734, 1.178153, -0.171195)",
        "(0.191673, 1.177599, -0.168259)",
        "(0.191807, 1.176750, -0.162829)",
        "(0.191936, 1.176839, -0.157123)",
        "(0.191980, 1.177874, -0.150948)",
        "(0.192276, 1.179477, -0.145033)",
        "(0.192576, 1.180467, -0.142440)",
        "(0.193109, 1.183137, -0.137579)",
        "(0.193135, 1.186597, -0.132139)",
        "(0.193121, 1.190649, -0.126894)",
        "(0.193248, 1.195076, -0.122387)",
        "(0.193433, 1.197501, -0.120436)",
        "(0.193773, 1.202855, -0.117088)",
        "(0.193862, 1.208545, -0.113592)",
        "(0.194157, 1.214969, -0.110610)",
        "(0.194570, 1.221644, -0.108283)",
        "(0.194771, 1.225072, -0.107510)",
        "(0.194979, 1.232016, -0.105975)",
        "(0.195326, 1.239247, -0.104770)",
        "(0.195948, 1.246892, -0.104483)",
        "(0.196520, 1.254710, -0.104482)",
        "(0.196826, 1.258665, -0.104670)",
        "(0.197426, 1.266482, -0.105536)",
        "(0.197865, 1.273957, -0.107083)",
        "(0.198672, 1.281746, -0.109080)",
        "(0.199359, 1.289248, -0.111549)",
        "(0.199599, 1.292808, -0.112904)",
        "(0.200024, 1.299785, -0.115609)",
        "(0.200685, 1.306332, -0.118874)",
        "(0.201842, 1.312713, -0.122680)",
        "(0.203221, 1.318524, -0.126962)",
        "(0.203865, 1.321239, -0.129087)",
        "(0.205018, 1.326322, -0.133328)",
        "(0.206156, 1.330855, -0.137778)",
        "(0.207466, 1.334926, -0.142382)",
        "(0.209252, 1.338697, -0.147021)",
        "(0.210141, 1.340296, -0.149417)",
        "(0.211884, 1.343034, -0.154501)",
        "(0.213362, 1.345302, -0.159338)",
        "(0.214650, 1.347127, -0.163644)",
        "(0.216058, 1.348219, -0.168212)",
        "(0.216752, 1.348377, -0.170709)",
        "(0.218252, 1.348268, -0.175977)",
        "(0.219517, 1.347305, -0.181342)",
        "(0.220513, 1.345466, -0.186912)",
        "(0.220998, 1.342929, -0.192438)",
        "(0.221113, 1.341346, -0.195207)",
        "(0.221525, 1.337807, -0.200861)",
        "(0.221907, 1.333751, -0.206280)",
        "(0.221967, 1.329000, -0.211437)",
        "(0.221612, 1.323621, -0.216061)",
        "(0.221215, 1.320632, -0.218023)",
        "(0.220451, 1.314264, -0.221499)",
        "(0.219511, 1.307192, -0.224578)",
        "(0.218615, 1.300104, -0.226854)",
        "(0.217441, 1.292906, -0.227764)",
        "(0.216788, 1.289179, -0.227808)",
        "(0.215209, 1.281243, -0.227567)",
        "(0.213477, 1.272897, -0.226940)",
        "(0.212323, 1.265392, -0.225363)",
        "(0.211158, 1.258276, -0.222911)",
        "(0.210455, 1.254751, -0.221359)",
        "(0.208849, 1.247658, -0.218010)",
        "(0.207377, 1.241033, -0.214397)",
        "(0.205946, 1.235054, -0.210279)",
        "(0.204264, 1.229604, -0.205173)",
        "(0.203553, 1.227060, -0.202508)",
        "(0.202504, 1.222218, -0.197565)",
        "(0.201407, 1.217764, -0.192523)",
        "(0.200115, 1.214020, -0.186642)",
        "(0.198921, 1.211138, -0.180246)",
        "(0.198610, 1.210025, -0.177196)",
        "(0.198069, 1.207825, -0.171438)",
        "(0.197241, 1.205828, -0.165243)",
        "(0.196397, 1.204400, -0.159011)",
        "(0.195717, 1.203957, -0.152487)",
        "(0.195587, 1.204224, -0.149183)",
        "(0.195810, 1.205212, -0.142925)",
        "(0.196115, 1.206342, -0.137614)",
        "(0.196176, 1.208286, -0.132010)",
        "(0.196428, 1.211249, -0.126276)",
        "(0.196704, 1.213072, -0.123540)",
        "(0.197354, 1.216741, -0.119208)",
        "(0.197847, 1.220562, -0.115790)",
        "(0.198196, 1.225179, -0.112252)",
        "(0.198299, 1.227822, -0.110748)",
        "(0.198625, 1.233073, -0.108139)",
        "(0.199055, 1.239157, -0.106816)",
        "(0.199278, 1.245843, -0.105317)",
        "(0.199529, 1.252896, -0.103920)",
        "(0.200172, 1.260205, -0.103574)",
        "(0.200648, 1.263965, -0.103782)",
        "(0.201809, 1.271596, -0.104385)",
        "(0.202975, 1.279128, -0.105465)",
        "(0.204230, 1.286646, -0.106967)",
        "(0.205687, 1.294050, -0.108705)",
        "(0.206539, 1.297655, -0.109718)",
        "(0.208215, 1.304549, -0.112210)",
        "(0.210025, 1.311144, -0.115288)",
        "(0.211940, 1.317475, -0.118538)",
        "(0.213802, 1.323203, -0.122298)",
        "(0.214699, 1.325831, -0.124272)",
        "(0.216407, 1.330824, -0.128349)",
        "(0.217966, 1.335399, -0.132551)",
        "(0.219313, 1.339385, -0.137139)",
        "(0.220546, 1.342775, -0.141795)",
        "(0.221003, 1.344151, -0.144039)",
        "(0.221790, 1.346293, -0.148843)",
        "(0.222692, 1.347642, -0.154455)",
        "(0.223637, 1.348590, -0.160167)",
        "(0.224487, 1.349240, -0.165557)",
        "(0.224518, 1.348996, -0.168331)",
        "(0.224482, 1.348458, -0.173974)",
        "(0.223907, 1.346949, -0.179771)",
        "(0.223694, 1.345228, -0.185236)",
        "(0.223396, 1.343176, -0.190398)",
        "(0.223119, 1.341851, -0.192924)",
        "(0.222316, 1.338718, -0.197871)",
        "(0.221164, 1.335183, -0.202213)",
        "(0.219527, 1.331069, -0.205723)",
        "(0.217709, 1.326353, -0.209279)",
        "(0.216864, 1.323790, -0.211000)",
        "(0.215149, 1.318288, -0.214170)",
        "(0.213114, 1.312763, -0.216228)",
        "(0.211045, 1.307066, -0.218041)",
        "(0.208850, 1.300815, -0.219382)",
        "(0.207749, 1.297482, -0.219988)",
        "(0.205367, 1.290735, -0.220926)",
        "(0.202535, 1.283853, -0.221085)",
        "(0.199225, 1.276411, -0.220903)",
        "(0.196514, 1.269561, -0.220311)",
        "(0.195564, 1.266529, -0.219946)",
        "(0.193493, 1.260803, -0.218881)",
        "(0.190220, 1.254354, -0.217257)",
        "(0.186317, 1.247230, -0.215270)",
        "(0.183020, 1.240422, -0.213032)",
        "(0.181825, 1.237331, -0.211877)",
        "(0.179232, 1.231062, -0.209378)",
        "(0.176206, 1.224534, -0.206221)",
        "(0.173827, 1.218920, -0.202299)",
        "(0.172220, 1.213376, -0.198570)",
        "(0.171540, 1.210840, -0.196522)",
        "(0.170087, 1.205978, -0.192071)",
        "(0.169156, 1.202094, -0.187257)",
        "(0.168937, 1.199789, -0.181478)",
        "(0.169498, 1.198134, -0.175691)",
        "(0.170057, 1.197390, -0.173193)",
        "(0.171144, 1.196190, -0.168211)",
        "(0.172138, 1.195693, -0.162838)",
        "(0.173312, 1.196572, -0.156649)",
        "(0.175149, 1.198066, -0.151346)",
        "(0.176275, 1.199033, -0.149232)",
        "(0.178341, 1.201248, -0.144923)",
        "(0.180397, 1.204343, -0.139937)",
        "(0.182721, 1.208047, -0.135127)",
        "(0.185501, 1.212221, -0.131696)",
        "(0.186998, 1.214578, -0.130125)",
        "(0.189866, 1.219475, -0.126838)",
        "(0.192616, 1.224538, -0.123879)",
        "(0.194209, 1.227399, -0.123114)",
        "(0.198563, 1.236264, -0.120678)",
        "(0.200125, 1.239612, -0.120055)",
        "(0.202838, 1.246172, -0.118722)",
        "(0.205471, 1.252784, -0.118066)",
        "(0.208265, 1.259556, -0.118249)",
        "(0.210804, 1.266165, -0.118451)",
        "(0.212024, 1.269446, -0.118766)",
        "(0.214423, 1.275881, -0.119724)",
        "(0.216752, 1.282009, -0.121390)",
        "(0.219315, 1.287943, -0.123548)",
        "(0.221729, 1.293509, -0.126031)",
        "(0.222919, 1.296111, -0.127520)",
        "(0.225024, 1.300830, -0.130812)",
        "(0.227654, 1.305380, -0.134463)",
        "(0.229810, 1.309081, -0.138383)",
        "(0.231553, 1.312091, -0.142565)",
        "(0.232391, 1.313374, -0.144921)",
        "(0.234486, 1.316044, -0.149804)",
        "(0.236586, 1.318359, -0.154897)",
        "(0.238547, 1.320462, -0.159867)",
        "(0.239204, 1.321125, -0.162239)",
        "(0.240131, 1.322248, -0.167030)",
        "(0.240949, 1.322830, -0.172125)",
        "(0.242077, 1.323069, -0.177649)",
        "(0.243234, 1.323111, -0.182800)",
        "(0.244044, 1.322435, -0.188075)",
        "(0.244311, 1.321712, -0.191036)",
        "(0.244401, 1.320064, -0.196549)",
        "(0.243683, 1.318079, -0.201372)",
        "(0.242705, 1.315419, -0.206192)",
        "(0.241661, 1.312248, -0.210950)",
        "(0.240842, 1.310432, -0.213278)",
        "(0.238382, 1.306482, -0.217520)",
        "(0.234947, 1.301910, -0.221819)",
        "(0.231098, 1.297023, -0.225857)",
        "(0.226444, 1.291556, -0.229717)",
        "(0.223680, 1.288746, -0.231271)",
        "(0.218265, 1.283050, -0.234355)",
        "(0.213796, 1.277442, -0.237349)",
        "(0.209889, 1.271773, -0.240043)",
        "(0.204794, 1.265588, -0.241680)",
        "(0.202054, 1.262495, -0.241970)",
        "(0.197309, 1.256178, -0.242937)",
        "(0.194176, 1.250695, -0.243744)",
        "(0.191253, 1.245799, -0.243731)",
        "(0.186967, 1.240076, -0.242897)",
        "(0.184610, 1.236893, -0.242184)",
        "(0.180430, 1.230457, -0.240537)",
        "(0.177329, 1.225026, -0.238503)",
        "(0.175162, 1.220206, -0.236315)",
        "(0.172325, 1.215326, -0.233110)",
        "(0.170794, 1.212821, -0.231135)",
        "(0.168492, 1.208279, -0.227094)",
        "(0.167356, 1.204460, -0.223413)",
        "(0.166110, 1.201613, -0.218565)",
        "(0.164900, 1.199385, -0.212704)",
        "(0.164611, 1.198412, -0.209833)",
        "(0.164699, 1.196699, -0.204826)",
        "(0.164787, 1.196043, -0.199080)",
        "(0.164839, 1.196068, -0.192417)",
        "(0.165562, 1.196867, -0.185985)",
        "(0.166203, 1.197519, -0.183102)",
        "(0.167400, 1.199262, -0.177284)",
        "(0.168288, 1.201651, -0.170793)",
        "(0.169520, 1.204784, -0.164595)",
        "(0.171212, 1.208607, -0.159218)",
        "(0.172061, 1.210646, -0.156752)",
        "(0.173752, 1.215467, -0.151698)",
        "(0.175380, 1.220788, -0.147045)",
        "(0.177135, 1.226800, -0.142979)",
        "(0.178983, 1.233527, -0.139764)",
        "(0.179801, 1.237079, -0.138251)",
        "(0.181280, 1.244210, -0.135738)",
        "(0.182592, 1.251493, -0.134883)",
        "(0.183658, 1.259166, -0.134350)",
        "(0.184665, 1.267275, -0.133924)",
        "(0.186321, 1.275810, -0.134729)",
        "(0.187215, 1.279955, -0.135673)",
        "(0.189117, 1.288098, -0.137933)",
        "(0.190998, 1.295834, -0.140562)",
        "(0.192592, 1.302800, -0.143870)",
        "(0.193482, 1.306100, -0.145852)",
        "(0.195550, 1.312598, -0.150109)",
        "(0.197936, 1.318910, -0.154927)",
        "(0.200256, 1.324896, -0.159838)",
        "(0.202360, 1.330347, -0.164864)",
        "(0.204452, 1.335191, -0.170509)",
        "(0.205560, 1.337430, -0.173470)",
        "(0.207591, 1.341631, -0.179374)",
        "(0.209379, 1.345373, -0.185215)",
        "(0.210954, 1.348473, -0.191199)",
        "(0.212391, 1.350862, -0.197587)",
        "(0.213071, 1.351868, -0.200737)",
        "(0.214144, 1.353588, -0.206697)",
        "(0.214782, 1.354702, -0.212601)",
        "(0.215217, 1.355128, -0.218598)",
        "(0.215287, 1.354719, -0.224280)",
        "(0.215359, 1.354290, -0.226983)",
        "(0.215384, 1.353011, -0.232206)",
        "(0.215390, 1.351184, -0.237017)",
        "(0.215262, 1.348631, -0.241435)",
        "(0.215017, 1.347020, -0.243434)",
        "(0.214282, 1.343269, -0.247228)",
        "(0.213330, 1.339057, -0.250492)",
        "(0.212201, 1.334254, -0.253225)",
        "(0.210756, 1.328781, -0.255716)",
        "(0.209895, 1.325847, -0.256809)",
        "(0.207928, 1.319742, -0.258801)",
        "(0.205724, 1.313463, -0.260174)",
        "(0.203331, 1.306677, -0.261410)",
        "(0.200856, 1.299567, -0.262590)",
        "(0.199543, 1.295974, -0.263028)",
        "(0.197015, 1.289115, -0.263288)",
        "(0.194859, 1.282776, -0.262615)",
        "(0.192754, 1.276098, -0.261958)",
        "(0.190488, 1.269194, -0.261025)",
        "(0.189372, 1.265919, -0.260268)",
        "(0.187565, 1.260081, -0.257927)",
        "(0.185919, 1.254305, -0.255228)",
        "(0.184315, 1.248497, -0.252188)",
        "(0.182656, 1.242673, -0.248551)",
        "(0.181892, 1.239940, -0.246438)",
        "(0.180809, 1.234929, -0.242163)",
        "(0.179532, 1.229915, -0.237435)",
        "(0.178226, 1.225107, -0.232107)",
        "(0.177673, 1.222798, -0.229532)",
        "(0.176698, 1.218823, -0.224006)",
        "(0.175803, 1.215439, -0.218284)",
        "(0.174630, 1.212566, -0.211773)",
        "(0.173681, 1.209996, -0.205278)",
        "(0.173138, 1.207944, -0.199807)",
        "(0.172680, 1.207247, -0.196888)",
        "(0.171423, 1.206397, -0.190441)",
        "(0.170341, 1.206375, -0.183663)",
        "(0.170021, 1.206753, -0.178089)",
        "(0.169694, 1.207684, -0.172859)",
        "(0.169358, 1.208442, -0.169896)",
        "(0.168852, 1.210221, -0.164244)",
        "(0.168800, 1.212474, -0.159896)",
        "(0.168700, 1.215670, -0.155493)",
        "(0.168478, 1.219498, -0.150893)",
        "(0.168392, 1.221595, -0.148710)",
        "(0.168474, 1.226081, -0.145154)",
        "(0.168667, 1.231142, -0.142376)",
        "(0.168876, 1.237056, -0.139612)",
        "(0.168990, 1.243347, -0.136850)",
        "(0.169147, 1.246731, -0.135652)",
        "(0.169800, 1.253941, -0.133831)",
        "(0.170698, 1.261476, -0.132642)",
        "(0.171622, 1.269264, -0.131758)",
        "(0.172003, 1.273118, -0.131425)",
        "(0.172699, 1.280646, -0.130958)",
        "(0.173867, 1.288355, -0.131290)",
        "(0.175405, 1.296277, -0.132116)",
        "(0.177047, 1.304115, -0.133071)",
        "(0.178634, 1.311634, -0.134029)",
        "(0.179548, 1.315264, -0.134690)",
        "(0.181278, 1.322069, -0.136594)",
        "(0.182974, 1.328393, -0.139155)",
        "(0.184782, 1.334509, -0.142033)",
        "(0.186542, 1.340293, -0.144794)",
        "(0.187343, 1.342896, -0.146214)",
        "(0.188803, 1.347644, -0.149333)",
        "(0.189930, 1.351182, -0.152955)",
        "(0.190564, 1.353535, -0.157077)",
        "(0.191347, 1.355041, -0.161640)",
        "(0.191792, 1.355594, -0.164005)",
        "(0.192423, 1.356115, -0.168751)",
        "(0.192733, 1.355485, -0.173880)",
        "(0.192834, 1.353814, -0.179460)",
        "(0.192558, 1.351458, -0.184847)",
        "(0.192388, 1.350000, -0.187495)",
        "(0.191866, 1.346494, -0.193001)",
        "(0.190958, 1.341986, -0.198523)",
        "(0.189812, 1.336596, -0.203722)",
        "(0.188402, 1.329997, -0.209144)",
        "(0.187517, 1.326233, -0.211849)",
        "(0.185962, 1.319319, -0.216781)",
        "(0.184316, 1.312606, -0.220976)",
        "(0.182575, 1.305701, -0.224686)",
        "(0.180715, 1.298261, -0.228357)",
        "(0.179771, 1.294534, -0.229908)",
        "(0.177778, 1.287099, -0.232689)",
        "(0.175677, 1.279853, -0.234789)",
        "(0.173691, 1.273045, -0.236256)",
        "(0.172494, 1.267189, -0.237078)",
        "(0.171915, 1.264346, -0.237251)",
        "(0.170427, 1.258185, -0.237237)",
        "(0.168627, 1.251912, -0.236598)",
        "(0.166986, 1.246361, -0.234990)",
        "(0.165700, 1.241509, -0.232558)",
        "(0.165162, 1.239168, -0.231122)",
        "(0.164294, 1.234539, -0.228201)",
        "(0.163300, 1.230174, -0.224726)",
        "(0.162068, 1.226186, -0.220198)",
        "(0.161472, 1.223130, -0.215206)",
        "(0.161347, 1.221632, -0.212814)",
        "(0.160868, 1.218779, -0.207581)",
        "(0.160253, 1.216348, -0.201367)",
        "(0.159992, 1.214399, -0.194902)",
        "(0.160256, 1.213000, -0.189033)",
        "(0.160294, 1.212577, -0.185872)",
        "(0.160155, 1.212288, -0.178737)",
        "(0.160432, 1.212763, -0.171619)",
        "(0.161120, 1.213666, -0.165725)",
        "(0.161530, 1.215712, -0.159339)",
        "(0.161627, 1.217081, -0.155883)",
        "(0.162131, 1.220203, -0.149391)",
        "(0.163164, 1.223907, -0.144931)",
        "(0.163949, 1.228352, -0.140932)",
        "(0.164638, 1.233822, -0.137013)",
        "(0.165080, 1.237185, -0.135481)",
        "(0.165895, 1.243643, -0.133513)",
        "(0.166750, 1.250841, -0.132377)",
        "(0.167534, 1.258625, -0.131511)",
        "(0.168457, 1.266688, -0.131328)",
        "(0.169054, 1.270828, -0.131773)",
        "(0.170372, 1.279045, -0.133300)",
        "(0.171824, 1.287222, -0.135508)",
        "(0.173587, 1.295520, -0.138174)",
        "(0.174721, 1.299689, -0.139970)",
        "(0.176914, 1.307833, -0.143822)",
        "(0.179037, 1.315515, -0.148497)",
        "(0.181172, 1.323086, -0.153496)",
        "(0.183387, 1.330620, -0.158637)",
        "(0.185472, 1.337690, -0.164306)",
        "(0.186550, 1.341044, -0.167291)",
        "(0.188752, 1.347401, -0.173412)",
        "(0.190773, 1.353014, -0.179966)",
        "(0.192745, 1.358198, -0.186642)",
        "(0.194704, 1.362897, -0.193307)",
        "(0.195697, 1.364987, -0.196739)",
        "(0.197654, 1.368779, -0.203791)",
        "(0.199628, 1.372121, -0.210752)",
        "(0.200928, 1.374678, -0.217285)",
        "(0.201911, 1.376415, -0.223681)",
        "(0.202348, 1.376968, -0.227004)",
        "(0.203177, 1.377843, -0.233297)",
        "(0.203873, 1.378130, -0.239275)",
        "(0.204645, 1.377861, -0.244927)",
        "(0.205274, 1.376763, -0.250291)",
        "(0.205536, 1.375928, -0.252908)",
        "(0.206107, 1.374079, -0.257743)",
        "(0.206520, 1.371777, -0.261911)",
        "(0.206562, 1.368692, -0.265833)",
        "(0.206168, 1.365036, -0.269166)",
        "(0.205895, 1.363002, -0.270646)",
        "(0.205122, 1.358202, -0.273555)",
        "(0.204308, 1.353179, -0.275654)",
        "(0.203284, 1.347616, -0.277425)",
        "(0.201796, 1.341000, -0.279231)",
        "(0.200881, 1.337330, -0.280015)",
        "(0.199247, 1.330113, -0.281097)",
        "(0.197974, 1.322964, -0.281662)",
        "(0.196508, 1.315160, -0.281958)",
        "(0.195125, 1.306773, -0.282292)",
        "(0.194406, 1.302477, -0.282289)",
        "(0.192720, 1.293913, -0.281656)",
        "(0.190956, 1.285639, -0.280000)",
        "(0.189202, 1.277248, -0.277906)",
        "(0.187115, 1.268479, -0.275252)",
        "(0.186156, 1.264199, -0.273594)",
        "(0.184456, 1.255809, -0.269777)",
        "(0.182788, 1.247271, -0.265958)",
        "(0.180487, 1.238803, -0.261335)",
        "(0.178017, 1.231131, -0.255570)",
        "(0.177141, 1.227693, -0.252750)",
        "(0.175410, 1.221118, -0.247122)",
        "(0.173316, 1.215192, -0.240522)",
        "(0.171230, 1.210080, -0.232964)",
        "(0.170114, 1.205733, -0.226148)",
        "(0.169726, 1.203894, -0.222935)",
        "(0.168598, 1.201102, -0.215587)",
        "(0.167507, 1.199393, -0.207356)",
        "(0.166980, 1.198623, -0.199230)",
        "(0.167147, 1.198904, -0.192077)",
        "(0.167161, 1.199419, -0.188582)",
        "(0.166884, 1.201461, -0.180531)",
        "(0.166843, 1.204441, -0.172694)",
        "(0.167265, 1.208517, -0.166140)",
        "(0.167615, 1.213732, -0.159479)",
        "(0.167778, 1.216651, -0.155960)",
        "(0.168304, 1.223102, -0.149474)",
        "(0.169141, 1.230445, -0.144472)",
        "(0.169829, 1.238475, -0.140186)",
        "(0.170416, 1.247417, -0.135808)",
        "(0.170644, 1.251973, -0.133742)",
        "(0.171089, 1.261252, -0.130312)",
        "(0.171600, 1.270972, -0.127849)",
        "(0.172195, 1.280926, -0.126119)",
        "(0.172803, 1.290864, -0.125123)",
        "(0.173007, 1.295737, -0.124770)",
        "(0.173621, 1.305076, -0.124753)",
        "(0.173899, 1.309629, -0.125043)",
        "(0.174817, 1.322776, -0.127619)",
        "(0.175417, 1.331020, -0.130192)",
        "(0.175736, 1.334972, -0.131445)",
        "(0.176264, 1.342451, -0.134525)",
        "(0.176941, 1.349349, -0.138707)",
        "(0.177733, 1.355732, -0.143467)",
        "(0.178187, 1.361227, -0.148514)",
        "(0.178312, 1.363615, -0.151215)",
        "(0.178734, 1.368175, -0.156929)",
        "(0.179041, 1.372106, -0.162961)",
        "(0.179282, 1.375466, -0.169224)",
        "(0.179376, 1.378241, -0.175615)",
        "(0.179322, 1.379308, -0.178894)",
        "(0.179146, 1.380920, -0.185480)",
        "(0.179010, 1.381644, -0.192232)",
        "(0.178908, 1.381728, -0.199083)",
        "(0.178991, 1.380966, -0.205990)",
        "(0.179099, 1.380252, -0.209446)",
        "(0.179198, 1.378291, -0.216431)",
        "(0.178941, 1.375479, -0.222843)",
        "(0.179135, 1.372098, -0.229136)",
        "(0.179671, 1.367932, -0.235515)",
        "(0.179822, 1.365477, -0.238357)",
        "(0.179780, 1.360131, -0.243740)",
        "(0.179827, 1.353895, -0.248944)",
        "(0.180162, 1.346870, -0.254080)",
        "(0.180435, 1.339337, -0.258958)",
        "(0.180616, 1.335525, -0.261205)",
        "(0.180803, 1.327646, -0.265579)",
        "(0.180894, 1.319986, -0.269224)",
        "(0.180728, 1.312387, -0.272232)",
        "(0.179984, 1.304670, -0.274123)",
        "(0.179473, 1.300915, -0.274597)",
        "(0.178296, 1.293575, -0.274635)",
        "(0.177179, 1.286294, -0.274030)",
        "(0.176295, 1.279177, -0.272744)",
        "(0.175374, 1.272391, -0.270367)",
        "(0.174907, 1.269282, -0.268582)",
        "(0.173939, 1.263156, -0.264642)",
        "(0.173240, 1.257390, -0.260180)",
        "(0.172774, 1.252003, -0.255024)",
        "(0.172344, 1.247147, -0.248983)",
        "(0.172122, 1.244848, -0.245677)",
        "(0.171818, 1.240600, -0.238841)",
        "(0.171837, 1.236949, -0.231679)",
        "(0.172092, 1.233969, -0.224770)",
        "(0.172017, 1.231803, -0.217220)",
        "(0.171853, 1.231023, -0.213068)",
        "(0.171763, 1.229828, -0.204689)",
        "(0.172151, 1.229172, -0.197308)",
        "(0.172350, 1.229167, -0.190320)",
        "(0.171914, 1.229811, -0.182258)",
        "(0.171622, 1.230335, -0.177998)",
        "(0.171539, 1.231837, -0.170422)",
        "(0.171808, 1.233884, -0.163945)",
        "(0.172101, 1.236770, -0.157348)",
        "(0.172377, 1.240297, -0.150712)",
        "(0.172564, 1.242342, -0.147648)",
        "(0.172996, 1.246875, -0.142163)",
        "(0.173552, 1.252235, -0.137320)",
        "(0.174197, 1.258440, -0.133005)",
        "(0.174627, 1.265148, -0.129067)",
        "(0.174845, 1.268694, -0.127300)",
        "(0.175451, 1.276229, -0.124553)",
        "(0.176086, 1.283662, -0.122963)",
        "(0.176468, 1.291347, -0.121794)",
        "(0.176816, 1.299521, -0.120697)",
        "(0.176966, 1.303691, -0.120300)",
        "(0.177253, 1.311897, -0.120177)",
        "(0.177714, 1.320114, -0.120818)",
        "(0.178120, 1.328138, -0.122084)",
        "(0.178343, 1.336004, -0.123597)",
        "(0.178383, 1.339832, -0.124577)",
        "(0.178561, 1.347536, -0.126792)",
        "(0.178740, 1.355005, -0.129578)",
        "(0.178739, 1.358370, -0.131385)",
        "(0.178378, 1.367959, -0.137140)",
        "(0.178009, 1.373923, -0.141331)",
        "(0.177807, 1.376086, -0.144022)",
        "(0.177469, 1.380794, -0.149017)",
        "(0.177088, 1.384595, -0.154518)",
        "(0.176393, 1.387422, -0.160462)",
        "(0.175978, 1.388562, -0.163415)",
        "(0.175000, 1.390377, -0.169307)",
        "(0.174167, 1.391595, -0.175356)",
        "(0.173253, 1.392063, -0.181486)",
        "(0.172371, 1.391852, -0.187732)",
        "(0.171902, 1.391445, -0.190808)",
        "(0.170825, 1.390082, -0.196883)",
        "(0.169807, 1.388147, -0.202786)",
        "(0.169014, 1.385561, -0.208488)",
        "(0.168358, 1.382159, -0.214029)",
        "(0.167975, 1.380068, -0.216686)",
        "(0.167379, 1.375549, -0.221884)",
        "(0.167084, 1.370251, -0.226618)",
        "(0.166742, 1.364429, -0.230752)",
        "(0.166217, 1.358119, -0.234111)",
        "(0.165965, 1.354781, -0.235501)",
        "(0.165585, 1.348121, -0.237791)",
        "(0.165181, 1.341122, -0.239412)",
        "(0.164536, 1.333826, -0.240263)",
        "(0.163956, 1.326480, -0.240556)",
        "(0.163845, 1.323007, -0.240464)",
        "(0.163700, 1.316277, -0.239807)",
        "(0.163222, 1.309475, -0.238438)",
        "(0.162575, 1.302792, -0.236514)",
        "(0.162295, 1.296582, -0.234020)",
        "(0.162173, 1.293613, -0.232567)",
        "(0.161955, 1.287920, -0.229263)",
        "(0.161857, 1.282498, -0.225725)",
        "(0.161761, 1.277379, -0.221493)",
        "(0.161866, 1.272601, -0.216589)",
        "(0.162104, 1.270351, -0.214044)",
        "(0.162775, 1.265790, -0.209238)",
        "(0.163401, 1.261606, -0.203850)",
        "(0.163911, 1.257695, -0.197881)",
        "(0.164491, 1.254138, -0.191863)",
        "(0.164813, 1.252506, -0.188733)",
        "(0.165580, 1.249432, -0.182545)",
        "(0.166361, 1.246920, -0.176353)",
        "(0.166828, 1.244961, -0.169836)",
        "(0.167340, 1.243660, -0.162889)",
        "(0.167690, 1.243181, -0.159344)",
        "(0.168740, 1.242796, -0.153150)",
        "(0.169357, 1.243077, -0.147046)",
        "(0.169529, 1.244327, -0.140288)",
        "(0.169758, 1.246328, -0.134071)",
        "(0.169924, 1.247758, -0.131499)",
        "(0.170046, 1.251499, -0.126656)",
        "(0.169713, 1.256337, -0.121742)",
        "(0.169248, 1.262108, -0.117524)",
        "(0.168769, 1.268742, -0.114177)",
        "(0.168506, 1.272401, -0.112744)",
        "(0.168079, 1.280113, -0.110337)",
        "(0.167814, 1.288246, -0.108881)",
        "(0.167646, 1.296790, -0.107965)",
        "(0.167660, 1.305596, -0.107440)",
        "(0.167791, 1.310053, -0.107507)",
        "(0.168145, 1.318883, -0.108103)",
        "(0.168488, 1.327456, -0.109313)",
        "(0.168887, 1.335839, -0.110999)",
        "(0.169401, 1.344116, -0.112914)",
        "(0.169712, 1.348089, -0.114104)",
        "(0.170441, 1.355827, -0.116734)",
        "(0.171135, 1.363036, -0.119758)",
        "(0.171767, 1.369508, -0.123231)",
        "(0.172409, 1.375719, -0.126809)",
        "(0.172698, 1.378515, -0.128735)",
        "(0.173176, 1.383170, -0.133221)",
        "(0.173665, 1.387230, -0.138011)",
        "(0.174099, 1.390601, -0.142970)",
        "(0.174178, 1.393118, -0.148000)",
        "(0.174166, 1.394136, -0.150522)",
        "(0.173909, 1.395437, -0.155757)",
        "(0.173511, 1.395913, -0.161381)",
        "(0.173035, 1.395863, -0.167092)",
        "(0.172461, 1.395399, -0.172499)",
        "(0.171958, 1.394802, -0.175185)",
        "(0.170811, 1.393054, -0.180657)",
        "(0.169646, 1.390440, -0.186298)",
        "(0.168426, 1.386894, -0.192169)",
        "(0.167043, 1.382671, -0.197829)",
        "(0.166358, 1.380336, -0.200491)",
        "(0.164893, 1.375070, -0.205863)",
        "(0.163159, 1.368407, -0.211133)",
        "(0.161196, 1.361499, -0.216482)",
        "(0.159016, 1.354410, -0.221160)",
        "(0.157788, 1.350790, -0.223325)",
        "(0.154768, 1.343229, -0.226618)",
        "(0.151562, 1.335104, -0.229620)",
        "(0.148559, 1.326040, -0.232676)",
        "(0.146025, 1.317509, -0.234939)",
        "(0.144972, 1.313610, -0.235573)",
        "(0.142902, 1.305878, -0.236497)",
        "(0.140888, 1.298228, -0.236223)",
        "(0.139036, 1.290667, -0.235503)",
        "(0.137474, 1.283598, -0.233929)",
        "(0.136798, 1.280316, -0.232743)",
        "(0.135607, 1.274139, -0.229898)",
        "(0.134959, 1.268825, -0.226118)",
        "(0.134594, 1.263804, -0.221927)",
        "(0.134427, 1.259356, -0.216846)",
        "(0.134542, 1.257396, -0.214057)",
        "(0.134905, 1.253752, -0.208331)",
        "(0.135444, 1.250698, -0.202127)",
        "(0.136188, 1.248319, -0.195065)",
        "(0.137379, 1.246686, -0.187614)",
        "(0.138079, 1.245880, -0.184016)",
        "(0.139405, 1.244522, -0.176525)",
        "(0.140736, 1.243903, -0.168179)",
        "(0.142600, 1.243809, -0.160756)",
        "(0.144395, 1.244412, -0.153764)",
        "(0.145239, 1.245175, -0.149969)",
        "(0.146906, 1.247217, -0.142212)",
        "(0.148979, 1.250215, -0.135928)",
        "(0.150751, 1.253957, -0.130297)",
        "(0.152241, 1.258634, -0.124614)",
        "(0.152995, 1.261440, -0.122015)",
        "(0.154580, 1.267604, -0.117621)",
        "(0.155981, 1.274194, -0.114117)",
        "(0.157418, 1.281509, -0.111371)",
        "(0.158770, 1.289174, -0.109468)",
        "(0.159390, 1.293116, -0.108769)",
        "(0.160666, 1.301160, -0.107695)",
        "(0.161991, 1.309059, -0.107580)",
        "(0.162676, 1.312841, -0.108113)",
        "(0.164671, 1.324188, -0.109418)",
        "(0.165417, 1.327808, -0.110150)",
        "(0.166673, 1.334591, -0.111945)",
        "(0.168308, 1.341081, -0.114382)",
        "(0.170097, 1.347452, -0.117528)",
        "(0.171658, 1.353528, -0.120554)",
        "(0.172261, 1.356319, -0.122037)",
        "(0.173316, 1.361433, -0.125352)",
        "(0.174313, 1.366120, -0.129115)",
        "(0.174999, 1.370416, -0.132554)",
        "(0.175665, 1.374569, -0.135781)",
        "(0.176013, 1.376558, -0.137490)",
        "(0.176493, 1.380057, -0.141293)",
        "(0.176579, 1.382749, -0.145882)",
        "(0.176616, 1.385069, -0.151362)",
        "(0.176399, 1.387242, -0.157131)",
        "(0.176196, 1.388151, -0.160306)",
        "(0.175662, 1.389636, -0.166760)",
        "(0.174726, 1.390252, -0.173678)",
        "(0.174232, 1.390276, -0.177319)",
        "(0.171881, 1.388066, -0.188789)",
        "(0.170814, 1.386854, -0.192555)",
        "(0.168566, 1.383512, -0.200306)",
        "(0.166851, 1.379342, -0.208184)",
        "(0.165400, 1.374274, -0.216040)",
        "(0.163592, 1.368608, -0.223230)",
        "(0.162407, 1.365423, -0.226510)",
        "(0.160357, 1.358811, -0.232934)",
        "(0.158964, 1.352226, -0.238530)",
        "(0.157544, 1.344807, -0.243816)",
        "(0.155836, 1.336625, -0.248405)",
        "(0.154889, 1.332232, -0.250373)",
        "(0.153489, 1.323770, -0.253666)",
        "(0.151997, 1.314833, -0.256233)",
        "(0.150062, 1.304982, -0.257939)",
        "(0.148359, 1.295449, -0.258376)",
        "(0.147765, 1.290819, -0.258373)",
        "(0.147132, 1.282019, -0.257633)",
        "(0.145958, 1.272700, -0.255865)",
        "(0.144428, 1.263549, -0.252581)",
        "(0.143400, 1.254966, -0.248422)",
        "(0.143198, 1.250897, -0.246226)",
        "(0.143142, 1.243537, -0.240862)",
        "(0.142942, 1.236539, -0.234535)",
        "(0.143372, 1.230583, -0.227554)",
        "(0.144336, 1.225548, -0.220183)",
        "(0.144661, 1.223315, -0.215991)",
        "(0.145514, 1.219554, -0.207244)",
        "(0.147064, 1.216951, -0.199138)",
        "(0.148722, 1.215882, -0.190831)",
        "(0.150274, 1.215937, -0.182800)",
        "(0.150986, 1.216346, -0.179324)",
        "(0.151742, 1.218252, -0.172316)",
        "(0.151960, 1.222442, -0.164985)",
        "(0.151618, 1.228789, -0.157022)",
        "(0.149960, 1.235693, -0.147858)",
        "(0.150015, 1.238193, -0.146236)",
        "(0.151851, 1.243293, -0.145257)",
        "(0.154215, 1.252063, -0.144753)",
        "(0.155919, 1.259983, -0.143086)",
        "(0.157129, 1.265863, -0.141533)",
        "(0.158175, 1.269207, -0.141290)",
        "(0.160768, 1.276107, -0.141648)",
        "(0.163679, 1.283148, -0.142711)",
        "(0.166326, 1.290315, -0.143501)",
        "(0.168564, 1.297359, -0.144169)",
        "(0.169564, 1.300644, -0.144938)",
        "(0.171457, 1.306774, -0.147540)",
        "(0.173413, 1.313126, -0.151031)",
        "(0.175196, 1.319515, -0.155014)",
        "(0.176442, 1.325220, -0.159707)",
        "(0.176751, 1.327755, -0.162272)",
        "(0.177153, 1.332328, -0.168041)",
        "(0.177075, 1.335747, -0.174567)",
        "(0.176699, 1.336521, -0.178295)",
        "(0.175564, 1.339160, -0.188469)",
        "(0.175143, 1.339587, -0.191673)",
        "(0.174999, 1.340228, -0.198323)",
        "(0.175409, 1.339795, -0.205954)",
        "(0.175544, 1.338568, -0.212817)",
        "(0.174983, 1.336598, -0.217968)",
        "(0.174292, 1.334816, -0.220148)",
        "(0.174032, 1.331219, -0.224811)",
        "(0.174731, 1.326632, -0.230198)",
        "(0.174773, 1.320888, -0.234879)",
        "(0.174220, 1.314259, -0.238696)",
        "(0.173819, 1.310437, -0.240542)",
        "(0.173930, 1.302695, -0.244577)",
        "(0.174446, 1.295258, -0.247961)",
        "(0.174366, 1.287596, -0.251150)",
        "(0.173500, 1.279791, -0.253267)",
        "(0.172428, 1.271893, -0.254724)",
        "(0.172276, 1.268170, -0.255422)",
        "(0.171888, 1.260512, -0.256434)",
        "(0.171016, 1.252767, -0.256104)",
        "(0.170464, 1.245834, -0.254759)",
        "(0.170488, 1.242182, -0.254038)",
        "(0.170831, 1.234803, -0.252381)",
        "(0.170904, 1.227242, -0.249813)",
        "(0.170885, 1.219951, -0.246692)",
        "(0.170819, 1.212984, -0.242938)",
        "(0.170775, 1.209623, -0.240928)",
        "(0.170580, 1.203184, -0.236722)",
        "(0.170033, 1.197376, -0.231634)",
        "(0.170071, 1.192024, -0.227241)",
        "(0.169663, 1.187168, -0.222289)",
        "(0.169298, 1.184932, -0.219516)",
        "(0.168698, 1.180903, -0.214006)",
        "(0.168485, 1.177692, -0.208711)",
        "(0.168135, 1.174910, -0.203223)",
        "(0.167567, 1.172490, -0.197391)",
        "(0.167339, 1.171495, -0.194829)",
        "(0.166616, 1.170137, -0.189046)",
        "(0.165697, 1.169974, -0.182732)",
        "(0.165061, 1.170737, -0.176593)",
        "(0.164816, 1.171905, -0.171858)",
        "(0.164485, 1.172883, -0.169361)",
        "(0.163425, 1.175879, -0.163314)",
        "(0.162213, 1.179256, -0.157007)",
        "(0.161693, 1.182814, -0.152180)",
        "(0.161255, 1.187047, -0.147962)",
        "(0.160965, 1.189548, -0.145467)",
        "(0.160538, 1.194611, -0.140589)",
        "(0.160083, 1.199228, -0.136612)",
        "(0.159523, 1.204387, -0.132849)",
        "(0.158939, 1.209820, -0.129334)",
        "(0.158601, 1.212600, -0.127731)",
        "(0.158026, 1.218327, -0.124715)",
        "(0.157800, 1.224411, -0.122094)",
        "(0.157547, 1.230352, -0.119520)",
        "(0.157377, 1.236230, -0.117059)",
        "(0.157276, 1.239192, -0.115933)",
        "(0.157183, 1.245287, -0.113878)",
        "(0.157158, 1.251749, -0.112297)",
        "(0.156744, 1.257284, -0.110705)",
        "(0.156041, 1.263074, -0.109232)",
        "(0.155664, 1.265873, -0.108590)",
        "(0.155211, 1.272217, -0.108352)",
        "(0.155264, 1.279408, -0.108264)",
        "(0.154683, 1.286741, -0.108152)",
        "(0.154183, 1.293989, -0.108999)",
        "(0.154327, 1.298023, -0.110061)",
        "(0.154736, 1.306673, -0.112390)",
        "(0.155056, 1.315306, -0.115281)",
        "(0.155641, 1.323636, -0.119461)",
        "(0.156232, 1.331720, -0.124069)",
        "(0.156685, 1.335980, -0.126733)",
        "(0.157714, 1.343277, -0.132385)",
        "(0.158875, 1.349968, -0.138718)",
        "(0.160098, 1.355973, -0.145456)",
        "(0.161466, 1.361233, -0.153070)",
        "(0.162263, 1.363431, -0.157308)",
        "(0.163813, 1.366998, -0.166105)",
        "(0.165170, 1.369405, -0.174847)",
        "(0.166497, 1.370235, -0.184218)",
        "(0.167950, 1.369470, -0.194472)",
        "(0.168743, 1.368444, -0.199910)",
        "(0.170218, 1.365898, -0.210279)",
        "(0.171561, 1.362666, -0.219429)",
        "(0.172397, 1.357492, -0.228576)",
        "(0.173118, 1.350730, -0.237895)",
        "(0.173384, 1.347090, -0.242105)",
        "(0.173760, 1.339541, -0.249327)",
        "(0.174049, 1.331033, -0.255272)",
        "(0.174306, 1.321302, -0.260287)",
        "(0.174481, 1.310578, -0.264336)",
        "(0.174494, 1.304940, -0.265772)",
        "(0.174836, 1.293789, -0.267747)",
        "(0.174741, 1.282607, -0.267888)",
        "(0.174385, 1.271446, -0.266380)",
        "(0.174015, 1.260374, -0.263516)",
        "(0.173832, 1.254969, -0.261364)",
        "(0.173061, 1.244478, -0.256013)",
        "(0.172147, 1.234276, -0.250106)",
        "(0.171066, 1.225044, -0.242915)",
        "(0.169922, 1.216989, -0.234148)",
        "(0.169409, 1.213305, -0.229382)",
        "(0.168594, 1.206517, -0.219868)",
        "(0.168041, 1.200842, -0.209636)",
        "(0.167651, 1.196222, -0.198935)",
        "(0.167601, 1.193843, -0.188343)",
        "(0.167590, 1.193281, -0.183198)",
        "(0.167140, 1.193278, -0.172618)",
        "(0.166363, 1.194073, -0.161780)",
        "(0.166183, 1.196334, -0.152868)",
        "(0.166046, 1.200984, -0.145806)",
        "(0.165651, 1.204227, -0.142125)",
        "(0.164493, 1.211710, -0.134401)",
        "(0.163639, 1.220541, -0.128442)",
        "(0.163031, 1.230472, -0.124640)",
        "(0.162489, 1.241597, -0.121662)",
        "(0.162231, 1.247293, -0.120319)",
        "(0.161854, 1.258881, -0.118562)",
        "(0.162116, 1.270683, -0.118636)",
        "(0.163007, 1.282771, -0.119990)",
        "(0.164035, 1.294474, -0.122024)",
        "(0.164559, 1.300066, -0.123386)",
        "(0.165690, 1.311031, -0.126443)",
        "(0.167393, 1.321767, -0.130165)",
        "(0.169750, 1.332118, -0.134923)",
        "(0.171802, 1.341172, -0.140356)",
        "(0.172652, 1.345388, -0.143044)",
        "(0.174263, 1.352926, -0.148716)",
        "(0.176091, 1.359820, -0.154935)",
        "(0.177966, 1.366138, -0.161041)",
        "(0.179679, 1.371570, -0.167103)",
        "(0.180606, 1.373857, -0.170340)",
        "(0.182487, 1.377747, -0.177133)",
        "(0.184064, 1.380492, -0.184252)",
        "(0.185035, 1.382313, -0.190798)",
        "(0.185459, 1.382805, -0.197097)",
        "(0.185379, 1.382250, -0.200347)",
        "(0.185160, 1.380150, -0.206975)",
        "(0.184912, 1.376934, -0.213414)",
        "(0.185032, 1.373176, -0.219096)",
        "(0.185456, 1.368540, -0.223843)",
        "(0.185393, 1.365678, -0.225976)",
        "(0.184661, 1.358667, -0.229689)",
        "(0.183700, 1.350261, -0.232794)",
        "(0.182911, 1.340980, -0.235699)",
        "(0.182060, 1.330704, -0.238264)",
        "(0.181646, 1.325630, -0.239228)",
        "(0.180574, 1.315287, -0.240878)",
        "(0.179107, 1.305239, -0.241956)",
        "(0.177590, 1.295315, -0.242605)",
        "(0.175808, 1.285669, -0.242656)",
        "(0.174792, 1.280797, -0.242596)",
        "(0.172648, 1.271259, -0.241909)",
        "(0.170192, 1.261973, -0.240160)",
        "(0.167919, 1.253002, -0.237651)",
        "(0.165935, 1.244273, -0.234488)",
        "(0.164934, 1.239863, -0.232821)",
        "(0.162655, 1.231023, -0.229100)",
        "(0.160559, 1.223117, -0.224282)",
        "(0.159040, 1.216198, -0.218729)",
        "(0.157607, 1.209455, -0.213279)",
        "(0.156804, 1.206172, -0.210389)",
        "(0.155104, 1.199992, -0.203779)",
        "(0.153805, 1.194692, -0.196626)",
        "(0.153145, 1.190268, -0.189824)",
        "(0.152654, 1.186698, -0.182667)",
        "(0.152441, 1.185152, -0.178929)",
        "(0.152111, 1.182634, -0.171374)",
        "(0.152100, 1.181262, -0.164065)",
        "(0.152211, 1.181131, -0.156609)",
        "(0.152268, 1.181352, -0.149114)",
        "(0.152340, 1.181680, -0.145720)",
        "(0.152276, 1.182822, -0.139311)",
        "(0.151965, 1.184829, -0.132899)",
        "(0.151539, 1.187580, -0.126257)",
        "(0.151308, 1.190581, -0.120763)",
        "(0.151219, 1.192228, -0.118314)",
        "(0.150956, 1.195830, -0.113732)",
        "(0.150648, 1.199972, -0.109275)",
        "(0.150457, 1.204050, -0.105328)",
        "(0.150519, 1.208153, -0.102527)",
        "(0.150481, 1.210330, -0.101418)",
        "(0.150198, 1.214738, -0.098942)",
        "(0.149890, 1.219065, -0.096884)",
        "(0.149632, 1.223268, -0.095743)",
        "(0.149317, 1.227417, -0.095086)",
        "(0.149126, 1.229421, -0.094784)",
        "(0.148758, 1.233241, -0.094360)",
        "(0.148548, 1.236911, -0.094153)",
        "(0.148569, 1.240134, -0.094374)",
        "(0.148718, 1.242697, -0.095104)",
        "(0.148810, 1.243920, -0.095458)",
        "(0.149329, 1.246076, -0.097108)",
        "(0.149080, 1.248620, -0.096695)",
        "(0.147537, 1.250211, -0.091822)",
        "(0.147131, 1.251409, -0.091068)",
        "(0.147532, 1.250715, -0.091544)",
        "(0.150975, 1.253858, -0.096514)",
        "(0.153090, 1.256638, -0.097569)",
        "(0.153907, 1.257238, -0.098072)",
        "(0.155032, 1.257585, -0.099713)",
        "(0.155770, 1.258045, -0.100925)",
        "(0.156992, 1.259608, -0.102840)",
        "(0.157423, 1.261553, -0.103745)",
        "(0.157618, 1.264569, -0.104787)",
        "(0.158139, 1.268387, -0.107020)",
        "(0.158229, 1.270032, -0.108576)",
        "(0.158056, 1.273161, -0.111709)",
        "(0.157836, 1.276922, -0.114626)",
        "(0.157634, 1.280686, -0.118112)",
        "(0.157497, 1.285012, -0.121674)",
        "(0.157655, 1.287339, -0.123533)",
        "(0.158195, 1.291107, -0.127760)",
        "(0.158605, 1.295335, -0.132229)",
        "(0.159251, 1.299409, -0.135478)",
        "(0.160149, 1.304315, -0.139201)",
        "(0.160629, 1.306629, -0.140593)",
        "(0.161818, 1.311208, -0.143507)",
        "(0.163167, 1.315214, -0.146735)",
        "(0.164612, 1.318343, -0.150445)",
        "(0.166166, 1.320252, -0.154774)",
        "(0.167003, 1.320710, -0.157307)",
        "(0.168534, 1.320831, -0.162883)",
        "(0.169406, 1.319755, -0.168600)",
        "(0.169551, 1.317582, -0.173961)",
        "(0.169338, 1.313017, -0.180502)",
        "(0.169381, 1.310592, -0.184041)",
        "(0.169680, 1.304798, -0.191480)",
        "(0.169439, 1.298441, -0.197981)",
        "(0.168854, 1.290853, -0.204004)",
        "(0.168949, 1.282200, -0.210389)",
        "(0.169192, 1.277740, -0.213573)",
        "(0.169694, 1.268580, -0.218985)",
        "(0.169855, 1.259409, -0.222566)",
        "(0.170294, 1.250468, -0.224991)",
        "(0.171475, 1.241260, -0.227061)",
        "(0.171909, 1.236445, -0.227883)",
        "(0.172089, 1.226557, -0.228360)",
        "(0.172010, 1.217344, -0.227527)",
        "(0.172557, 1.209602, -0.225699)",
        "(0.173258, 1.202507, -0.223309)",
        "(0.173267, 1.198792, -0.221845)",
        "(0.172730, 1.191846, -0.218025)",
        "(0.171962, 1.185787, -0.213346)",
        "(0.171421, 1.180718, -0.208244)",
        "(0.171128, 1.176474, -0.202792)",
        "(0.170987, 1.174417, -0.199996)",
        "(0.170614, 1.170738, -0.193816)",
        "(0.170722, 1.168210, -0.187591)",
        "(0.170891, 1.166828, -0.181153)",
        "(0.170821, 1.165989, -0.174374)",
        "(0.170746, 1.165897, -0.170892)",
        "(0.170924, 1.165915, -0.164616)",
        "(0.170940, 1.166788, -0.158574)",
        "(0.170590, 1.168636, -0.151644)",
        "(0.170456, 1.170430, -0.145224)",
        "(0.170566, 1.171369, -0.142435)",
        "(0.170684, 1.173494, -0.136929)",
        "(0.170627, 1.175973, -0.130997)",
        "(0.170592, 1.178596, -0.125035)",
        "(0.170883, 1.181234, -0.120040)",
        "(0.171034, 1.182680, -0.117633)",
        "(0.171384, 1.186026, -0.112878)",
        "(0.171721, 1.189832, -0.108234)",
        "(0.172153, 1.194302, -0.104059)",
        "(0.172727, 1.199807, -0.100463)",
        "(0.172966, 1.202888, -0.098910)",
        "(0.173136, 1.209248, -0.095627)",
        "(0.173215, 1.216185, -0.092808)",
        "(0.173437, 1.223851, -0.091465)",
        "(0.173552, 1.232310, -0.090613)",
        "(0.173542, 1.236694, -0.090043)",
        "(0.173517, 1.245747, -0.088982)",
        "(0.173744, 1.255136, -0.088723)",
        "(0.173857, 1.263981, -0.089490)",
        "(0.174174, 1.272643, -0.091135)",
        "(0.174441, 1.277093, -0.092049)",
        "(0.175228, 1.285882, -0.094201)",
        "(0.176334, 1.294444, -0.096764)",
        "(0.177522, 1.302323, -0.100081)",
        "(0.178751, 1.309230, -0.103862)",
        "(0.179325, 1.312422, -0.105817)",
        "(0.180784, 1.318095, -0.110199)",
        "(0.182326, 1.322785, -0.115398)",
        "(0.183911, 1.326569, -0.120878)",
        "(0.184580, 1.328070, -0.123603)",
        "(0.185575, 1.330331, -0.128990)",
        "(0.185981, 1.331347, -0.134335)",
        "(0.186502, 1.331598, -0.139951)",
        "(0.187350, 1.331603, -0.145814)",
        "(0.188120, 1.331235, -0.150941)",
        "(0.188263, 1.330756, -0.153431)",
        "(0.188395, 1.329021, -0.158724)",
        "(0.188665, 1.326751, -0.164476)",
        "(0.189124, 1.324649, -0.169860)",
        "(0.189613, 1.322159, -0.175311)",
        "(0.189759, 1.320739, -0.178071)",
        "(0.190028, 1.317773, -0.183469)",
        "(0.190429, 1.314790, -0.188804)",
        "(0.190957, 1.311849, -0.193732)",
        "(0.191513, 1.308571, -0.198238)",
        "(0.191811, 1.306587, -0.200543)",
        "(0.192593, 1.302255, -0.205231)",
        "(0.193203, 1.297207, -0.209518)",
        "(0.193463, 1.291179, -0.213200)",
        "(0.193584, 1.288130, -0.214953)",
        "(0.193866, 1.281625, -0.218193)",
        "(0.194237, 1.274634, -0.221295)",
        "(0.194495, 1.267137, -0.224324)",
        "(0.194157, 1.259438, -0.226490)",
        "(0.193716, 1.251970, -0.227770)",
        "(0.193673, 1.248311, -0.228366)",
        "(0.193475, 1.240696, -0.229174)",
        "(0.192983, 1.232584, -0.229790)",
        "(0.192258, 1.224690, -0.229677)",
        "(0.191513, 1.216984, -0.229076)",
        "(0.191032, 1.213150, -0.228443)",
        "(0.190001, 1.205433, -0.226831)",
        "(0.189081, 1.197796, -0.224856)",
        "(0.188335, 1.190529, -0.222506)",
        "(0.187814, 1.184109, -0.219733)",
        "(0.187351, 1.180907, -0.218131)",
        "(0.186055, 1.174467, -0.214412)",
        "(0.185316, 1.169809, -0.209866)",
        "(0.184740, 1.165442, -0.205252)",
        "(0.183893, 1.161042, -0.200210)",
        "(0.183484, 1.158961, -0.197718)",
        "(0.182980, 1.156080, -0.192576)",
        "(0.182633, 1.154804, -0.186940)",
        "(0.182112, 1.154298, -0.180921)",
        "(0.181623, 1.153974, -0.175572)",
        "(0.181305, 1.154192, -0.172968)",
        "(0.180485, 1.155216, -0.167387)",
        "(0.179719, 1.157391, -0.161748)",
        "(0.179121, 1.159761, -0.156599)",
        "(0.178676, 1.162294, -0.152012)",
        "(0.178411, 1.163504, -0.149971)",
        "(0.177712, 1.166175, -0.145767)",
        "(0.176985, 1.168964, -0.142186)",
        "(0.176367, 1.171956, -0.139227)",
        "(0.175691, 1.174712, -0.136697)",
        "(0.175224, 1.176092, -0.135450)",
        "(0.174445, 1.179020, -0.133350)",
        "(0.174137, 1.183048, -0.132393)",
        "(0.172668, 1.187757, -0.128140)",
        "(0.171580, 1.189506, -0.125364)",
        "(0.171696, 1.191175, -0.126094)",
        "(0.172622, 1.192858, -0.126597)",
        "(0.174467, 1.196512, -0.129354)",
        "(0.175807, 1.199651, -0.129667)",
        "(0.177133, 1.201456, -0.130800)",
        "(0.177887, 1.202106, -0.131556)",
        "(0.179650, 1.203387, -0.133581)",
        "(0.181680, 1.204645, -0.136002)",
        "(0.183640, 1.206388, -0.137656)",
        "(0.185229, 1.208720, -0.137900)",
        "(0.185824, 1.209758, -0.137833)",
        "(0.187081, 1.212695, -0.137874)",
        "(0.188114, 1.216486, -0.137561)",
        "(0.188879, 1.220407, -0.137034)",
        "(0.189328, 1.224396, -0.136581)",
        "(0.189461, 1.226890, -0.136283)",
        "(0.189271, 1.232344, -0.135148)",
        "(0.188747, 1.238422, -0.133470)",
        "(0.188314, 1.244913, -0.132401)",
        "(0.187917, 1.251584, -0.131623)",
        "(0.187796, 1.255046, -0.131246)",
        "(0.187465, 1.261857, -0.130328)",
        "(0.186867, 1.268246, -0.129580)",
        "(0.186026, 1.274098, -0.129299)",
        "(0.184938, 1.279373, -0.129409)",
        "(0.184267, 1.281642, -0.129375)",
        "(0.183176, 1.285976, -0.129594)",
        "(0.182072, 1.289063, -0.130611)",
        "(0.180804, 1.290724, -0.131891)",
        "(0.179471, 1.290982, -0.133361)",
        "(0.178957, 1.290563, -0.134311)",
        "(0.178292, 1.288767, -0.136045)",
        "(0.178070, 1.285449, -0.137663)",
        "(0.178455, 1.280972, -0.139729)",
        "(0.179327, 1.275867, -0.141698)",
        "(0.179977, 1.272989, -0.142451)",
        "(0.181709, 1.266554, -0.144269)",
        "(0.183827, 1.258903, -0.146265)",
        "(0.186109, 1.250694, -0.147744)",
        "(0.188203, 1.242272, -0.148455)",
        "(0.189242, 1.237786, -0.148678)",
        "(0.191407, 1.228481, -0.149332)",
        "(0.194325, 1.220219, -0.150207)",
        "(0.196737, 1.212880, -0.150033)",
        "(0.198484, 1.205560, -0.149492)",
        "(0.199500, 1.202245, -0.149474)",
        "(0.201592, 1.196054, -0.149944)",
        "(0.203769, 1.191735, -0.150116)",
        "(0.205724, 1.188432, -0.149920)",
        "(0.207624, 1.186459, -0.150172)",
        "(0.208531, 1.185721, -0.150402)",
        "(0.210069, 1.185079, -0.150666)",
        "(0.211011, 1.184963, -0.150532)",
        "(0.212019, 1.185866, -0.151036)",
        "(0.213115, 1.187538, -0.152465)",
        "(0.213503, 1.188465, -0.152979)",
        "(0.213916, 1.190815, -0.153697)",
        "(0.214071, 1.193573, -0.154405)",
        "(0.214385, 1.196648, -0.155581)",
        "(0.214778, 1.199956, -0.157001)",
        "(0.215047, 1.201693, -0.157786)",
        "(0.215711, 1.205089, -0.159670)",
        "(0.216353, 1.208252, -0.161794)",
        "(0.217104, 1.211487, -0.164320)",
        "(0.217573, 1.214288, -0.167235)",
        "(0.217664, 1.215599, -0.168691)",
        "(0.217807, 1.218047, -0.171773)",
        "(0.218011, 1.220204, -0.175288)",
        "(0.218145, 1.222062, -0.179062)",
        "(0.218252, 1.223777, -0.182823)",
        "(0.218188, 1.224405, -0.184718)",
        "(0.217739, 1.225053, -0.188607)",
        "(0.217012, 1.225191, -0.192189)",
        "(0.216210, 1.225144, -0.195512)",
        "(0.215537, 1.224864, -0.198572)",
        "(0.215245, 1.224542, -0.200002)",
        "(0.214844, 1.223749, -0.202674)",
        "(0.214406, 1.222310, -0.205189)",
        "(0.214113, 1.220933, -0.207205)",
        "(0.214028, 1.220216, -0.207930)",
        "(0.213801, 1.218648, -0.209575)",
        "(0.213527, 1.216942, -0.210901)",
        "(0.212973, 1.214862, -0.211876)",
        "(0.212314, 1.212995, -0.212282)",
        "(0.211665, 1.211116, -0.212402)",
        "(0.211297, 1.210082, -0.212378)",
        "(0.210560, 1.207678, -0.212426)",
        "(0.209744, 1.204865, -0.212723)",
        "(0.208709, 1.201868, -0.212643)",
        "(0.207072, 1.198027, -0.211968)",
        "(0.206255, 1.196093, -0.211402)",
        "(0.204626, 1.192039, -0.209824)",
        "(0.203349, 1.187882, -0.208209)",
        "(0.202295, 1.183774, -0.206175)",
        "(0.201129, 1.179604, -0.203293)",
        "(0.200772, 1.177811, -0.201776)",
        "(0.200324, 1.174407, -0.198762)",
        "(0.199887, 1.171507, -0.194986)",
        "(0.199416, 1.169222, -0.190166)",
        "(0.199413, 1.167773, -0.185316)",
        "(0.199547, 1.167173, -0.183157)",
        "(0.200029, 1.167049, -0.178676)",
        "(0.200186, 1.167547, -0.173698)",
        "(0.200021, 1.168520, -0.168490)",
        "(0.199858, 1.170108, -0.163647)",
        "(0.199780, 1.171019, -0.161308)",
        "(0.199629, 1.173631, -0.156676)",
        "(0.199455, 1.176592, -0.152686)",
        "(0.198968, 1.180188, -0.148544)",
        "(0.198365, 1.184054, -0.144014)",
        "(0.198202, 1.186079, -0.142152)",
        "(0.197837, 1.190079, -0.139073)",
        "(0.197304, 1.194342, -0.136009)",
        "(0.196634, 1.198740, -0.132861)",
        "(0.195840, 1.203030, -0.130266)",
        "(0.195408, 1.205205, -0.129059)",
        "(0.194462, 1.209464, -0.126858)",
        "(0.193414, 1.213702, -0.124934)",
        "(0.192770, 1.215779, -0.124024)",
        "(0.191531, 1.220078, -0.122145)",
        "(0.190370, 1.224430, -0.120686)",
        "(0.189294, 1.228945, -0.120051)",
        "(0.188111, 1.233968, -0.120304)",
        "(0.186621, 1.239392, -0.119935)",
        "(0.185271, 1.245652, -0.119523)",
        "(0.184829, 1.249191, -0.119466)",
        "(0.184414, 1.256887, -0.120084)",
        "(0.183637, 1.264245, -0.121177)",
        "(0.183037, 1.271991, -0.122670)",
        "(0.182777, 1.280320, -0.124207)",
        "(0.182811, 1.284494, -0.125130)",
        "(0.183202, 1.292767, -0.127244)",
        "(0.183974, 1.300881, -0.130076)",
        "(0.185009, 1.308530, -0.133444)",
        "(0.186222, 1.315445, -0.137210)",
        "(0.186911, 1.318486, -0.139266)",
        "(0.188376, 1.323732, -0.143801)",
        "(0.189957, 1.327410, -0.149229)",
        "(0.191683, 1.329442, -0.155621)",
        "(0.193317, 1.329603, -0.163108)",
        "(0.193916, 1.329250, -0.166919)",
        "(0.194471, 1.327212, -0.174285)",
        "(0.194438, 1.323460, -0.181515)",
        "(0.194266, 1.317698, -0.188499)",
        "(0.194386, 1.309729, -0.195798)",
        "(0.194514, 1.304644, -0.199817)",
        "(0.195286, 1.294094, -0.207622)",
        "(0.195147, 1.283084, -0.212839)",
        "(0.194428, 1.272599, -0.214727)",
        "(0.193818, 1.262445, -0.214661)",
        "(0.193578, 1.257141, -0.214245)",
        "(0.192893, 1.245934, -0.213255)",
        "(0.193142, 1.236954, -0.210277)",
        "(0.193950, 1.230132, -0.205635)",
        "(0.194261, 1.225246, -0.199703)",
        "(0.194227, 1.223392, -0.196349)",
        "(0.194060, 1.221060, -0.188961)",
        "(0.193999, 1.220898, -0.180540)",
        "(0.194454, 1.223480, -0.172084)",
        "(0.195226, 1.227618, -0.164769)",
        "(0.195677, 1.230452, -0.161369)",
        "(0.196682, 1.237415, -0.155829)",
        "(0.196533, 1.245080, -0.150772)",
        "(0.194956, 1.253154, -0.144974)",
        "(0.193929, 1.261283, -0.141799)",
        "(0.193721, 1.264508, -0.142682)",
        "(0.193210, 1.270268, -0.145905)",
        "(0.191803, 1.274278, -0.149995)",
        "(0.189902, 1.275077, -0.156992)",
        "(0.186909, 1.271389, -0.166295)",
        "(0.185352, 1.268893, -0.170859)",
        "(0.183108, 1.262887, -0.179925)",
        "(0.182889, 1.256684, -0.188809)",
        "(0.184037, 1.250118, -0.197221)",
        "(0.183909, 1.242450, -0.202304)",
        "(0.183009, 1.238117, -0.202703)",
        "(0.180512, 1.228730, -0.200596)",
        "(0.179122, 1.220916, -0.195842)",
        "(0.179323, 1.215125, -0.190271)",
        "(0.180248, 1.212178, -0.183317)",
        "(0.180348, 1.211342, -0.179135)",
        "(0.179573, 1.210778, -0.169539)",
        "(0.178331, 1.211840, -0.159801)",
        "(0.177716, 1.216006, -0.151788)",
        "(0.177367, 1.222570, -0.145447)",
        "(0.177128, 1.226484, -0.143084)",
        "(0.176236, 1.234473, -0.139540)",
        "(0.174743, 1.242605, -0.137224)",
        "(0.173281, 1.250660, -0.136710)",
        "(0.172430, 1.258037, -0.139059)",
        "(0.172044, 1.261321, -0.140822)",
        "(0.171310, 1.266367, -0.145285)",
        "(0.170716, 1.269082, -0.151248)",
        "(0.170083, 1.268869, -0.158539)",
        "(0.169147, 1.265996, -0.166223)",
        "(0.168972, 1.264067, -0.169944)",
        "(0.169374, 1.259870, -0.176673)",
        "(0.169720, 1.254522, -0.181346)",
        "(0.169592, 1.247960, -0.183977)",
        "(0.169814, 1.240790, -0.184904)",
        "(0.170287, 1.237258, -0.184861)",
        "(0.171385, 1.231248, -0.183496)",
        "(0.172284, 1.226135, -0.180512)",
        "(0.172656, 1.222742, -0.175839)",
        "(0.172815, 1.220706, -0.171593)",
        "(0.172720, 1.220210, -0.169448)",
        "(0.171906, 1.220597, -0.165123)",
        "(0.170266, 1.222742, -0.161147)",
        "(0.168176, 1.226418, -0.157795)",
        "(0.165784, 1.231362, -0.154736)",
        "(0.164688, 1.234041, -0.153817)",
        "(0.162577, 1.239249, -0.153006)",
        "(0.160797, 1.244597, -0.152823)",
        "(0.159251, 1.249357, -0.152920)",
        "(0.157813, 1.252929, -0.153214)",
        "(0.157412, 1.253687, -0.153688)",
        "(0.156833, 1.255437, -0.154085)",
        "(0.156439, 1.256027, -0.154028)",
        "(0.155847, 1.254888, -0.153713)",
        "(0.155353, 1.253016, -0.153118)",
        "(0.154847, 1.251885, -0.152537)",
        "(0.153787, 1.249544, -0.150698)",
        "(0.153240, 1.248368, -0.148385)",
        "(0.153074, 1.248480, -0.146742)",
        "(0.152782, 1.250255, -0.144699)",
        "(0.152441, 1.251409, -0.143646)",
        "(0.151410, 1.254703, -0.141659)",
        "(0.150431, 1.259407, -0.140201)",
        "(0.149714, 1.265365, -0.139849)",
        "(0.149184, 1.272171, -0.140731)",
        "(0.148889, 1.275789, -0.141533)",
        "(0.148331, 1.283366, -0.143535)",
        "(0.147861, 1.291032, -0.146554)",
        "(0.147492, 1.298458, -0.150658)",
        "(0.147478, 1.305468, -0.155663)",
        "(0.147607, 1.308635, -0.158522)",
        "(0.147987, 1.314262, -0.164914)",
        "(0.148508, 1.318231, -0.172484)",
        "(0.149068, 1.321079, -0.180197)",
        "(0.149440, 1.322816, -0.187807)",
        "(0.149566, 1.323181, -0.191640)",
        "(0.150003, 1.322468, -0.199740)",
        "(0.150922, 1.320634, -0.207950)",
        "(0.151741, 1.317228, -0.215963)",
        "(0.152196, 1.312573, -0.223195)",
        "(0.152542, 1.309923, -0.226426)",
        "(0.153244, 1.304079, -0.232294)",
        "(0.154098, 1.297146, -0.237399)",
        "(0.154939, 1.288923, -0.242056)",
        "(0.156260, 1.280812, -0.245434)",
        "(0.156984, 1.276862, -0.246674)",
        "(0.158672, 1.268762, -0.248337)",
        "(0.160113, 1.259720, -0.249635)",
        "(0.161441, 1.250239, -0.250430)",
        "(0.162186, 1.245947, -0.250676)",
        "(0.164137, 1.234267, -0.249859)",
        "(0.164756, 1.227074, -0.247464)",
        "(0.164852, 1.223314, -0.245467)",
        "(0.165757, 1.216105, -0.242359)",
        "(0.166621, 1.209411, -0.238397)",
        "(0.166932, 1.206114, -0.236148)",
        "(0.167450, 1.199435, -0.231221)",
        "(0.168111, 1.193340, -0.226087)",
        "(0.168573, 1.188001, -0.220311)",
        "(0.168737, 1.183290, -0.213570)",
        "(0.168738, 1.181175, -0.209860)",
        "(0.169154, 1.177430, -0.202738)",
        "(0.169721, 1.174176, -0.195940)",
        "(0.170098, 1.171314, -0.188936)",
        "(0.170386, 1.169249, -0.181811)",
        "(0.170537, 1.168617, -0.178308)",
        "(0.170770, 1.167939, -0.171494)",
        "(0.170773, 1.167900, -0.164880)",
        "(0.170756, 1.168566, -0.158650)",
        "(0.170638, 1.170021, -0.152810)",
        "(0.170572, 1.171154, -0.150025)",
        "(0.170331, 1.173785, -0.144837)",
        "(0.169890, 1.177029, -0.140220)",
        "(0.169280, 1.180940, -0.135998)",
        "(0.168606, 1.185495, -0.132270)",
        "(0.168231, 1.188015, -0.130529)",
        "(0.167594, 1.193463, -0.127938)",
        "(0.166852, 1.199489, -0.125698)",
        "(0.165851, 1.206118, -0.123448)",
        "(0.164890, 1.213210, -0.121765)",
        "(0.164479, 1.216940, -0.121277)",
        "(0.163715, 1.224556, -0.120633)",
        "(0.162955, 1.232453, -0.120250)",
        "(0.162371, 1.240539, -0.120690)",
        "(0.161842, 1.248783, -0.121530)",
        "(0.161578, 1.252990, -0.122050)",
        "(0.161183, 1.261454, -0.123650)",
        "(0.161020, 1.269813, -0.125614)",
        "(0.161084, 1.273671, -0.127048)",
        "(0.161311, 1.285252, -0.131250)",
        "(0.161665, 1.288868, -0.133023)",
        "(0.162374, 1.295333, -0.137219)",
        "(0.163304, 1.301152, -0.141893)",
        "(0.164498, 1.306439, -0.146961)",
        "(0.165719, 1.310853, -0.152276)",
        "(0.166360, 1.312656, -0.155014)",
        "(0.167698, 1.315631, -0.161034)",
        "(0.168829, 1.317540, -0.166773)",
        "(0.170038, 1.318882, -0.172629)",
        "(0.171404, 1.319757, -0.178665)",
        "(0.172035, 1.319908, -0.181629)",
        "(0.173272, 1.319949, -0.187187)",
        "(0.174475, 1.319156, -0.192810)",
        "(0.175490, 1.317298, -0.198644)",
        "(0.176558, 1.314799, -0.204280)",
        "(0.176949, 1.313227, -0.206706)",
        "(0.177982, 1.309695, -0.211403)",
        "(0.179247, 1.305206, -0.216161)",
        "(0.180643, 1.299870, -0.220891)",
        "(0.181751, 1.293997, -0.224716)",
        "(0.182205, 1.290925, -0.226143)",
        "(0.182957, 1.284379, -0.228515)",
        "(0.183935, 1.277399, -0.230357)",
        "(0.185425, 1.270170, -0.232003)",
        "(0.186895, 1.262749, -0.232808)",
        "(0.187458, 1.258903, -0.232878)",
        "(0.188554, 1.251016, -0.232858)",
        "(0.189841, 1.243109, -0.232668)",
        "(0.190974, 1.235592, -0.232086)",
        "(0.191498, 1.228433, -0.230397)",
        "(0.191466, 1.224842, -0.229276)",
        "(0.191503, 1.217950, -0.226966)",
        "(0.191718, 1.211468, -0.224540)",
        "(0.191669, 1.205194, -0.221632)",
        "(0.191502, 1.199161, -0.218568)",
        "(0.191405, 1.196275, -0.217059)",
        "(0.191130, 1.190870, -0.213749)",
        "(0.190574, 1.185781, -0.209827)",
        "(0.190056, 1.181162, -0.205692)",
        "(0.189825, 1.177074, -0.201849)",
        "(0.189792, 1.175228, -0.200016)",
        "(0.189563, 1.172042, -0.195681)",
        "(0.189147, 1.169552, -0.190691)",
        "(0.189067, 1.167816, -0.186066)",
        "(0.189191, 1.166683, -0.181686)",
        "(0.189215, 1.166403, -0.179277)",
        "(0.189172, 1.166210, -0.174219)",
        "(0.189100, 1.166604, -0.169195)",
        "(0.189253, 1.167692, -0.164521)",
        "(0.189339, 1.169474, -0.159868)",
        "(0.189299, 1.170721, -0.157467)",
        "(0.189090, 1.173453, -0.152845)",
        "(0.188919, 1.177001, -0.148388)",
        "(0.188696, 1.181247, -0.144115)",
        "(0.188368, 1.185957, -0.140192)",
        "(0.188136, 1.188544, -0.138347)",
        "(0.187640, 1.194001, -0.134976)",
        "(0.187374, 1.200191, -0.132050)",
        "(0.187252, 1.207029, -0.129613)",
        "(0.187080, 1.214356, -0.127620)",
        "(0.186915, 1.218241, -0.126750)",
        "(0.186616, 1.226266, -0.125266)",
        "(0.186382, 1.234458, -0.124416)",
        "(0.186175, 1.242667, -0.124243)",
        "(0.185950, 1.251074, -0.124433)",
        "(0.185789, 1.255310, -0.124645)",
        "(0.185688, 1.263798, -0.125314)",
        "(0.185788, 1.272192, -0.126423)",
        "(0.185926, 1.280250, -0.127936)",
        "(0.186162, 1.284065, -0.129097)",
        "(0.186547, 1.291697, -0.131664)",
        "(0.186949, 1.299103, -0.134516)",
        "(0.187390, 1.306312, -0.137256)",
        "(0.187927, 1.313063, -0.140201)",
        "(0.188641, 1.319228, -0.143523)",
        "(0.188969, 1.322001, -0.145317)",
        "(0.189552, 1.326891, -0.149240)",
        "(0.190195, 1.330913, -0.153608)",
        "(0.191105, 1.334373, -0.158134)",
        "(0.192075, 1.337120, -0.162951)",
        "(0.192524, 1.338282, -0.165427)",
        "(0.193287, 1.340002, -0.170420)",
        "(0.193671, 1.340940, -0.175591)",
        "(0.194119, 1.341423, -0.181204)",
        "(0.194408, 1.341338, -0.187182)",
        "(0.194351, 1.341084, -0.190074)",
        "(0.193901, 1.340368, -0.195455)",
        "(0.193287, 1.338881, -0.200883)",
        "(0.193190, 1.336872, -0.206999)",
        "(0.193250, 1.333906, -0.213588)",
        "(0.193283, 1.332344, -0.216656)",
        "(0.193304, 1.329040, -0.222367)",
        "(0.193161, 1.325261, -0.227532)",
        "(0.193222, 1.320905, -0.232542)",
        "(0.193382, 1.316021, -0.237233)",
        "(0.193333, 1.313375, -0.239329)",
        "(0.193120, 1.307832, -0.243118)",
        "(0.192783, 1.302004, -0.246135)",
        "(0.192453, 1.295913, -0.248399)",
        "(0.192058, 1.288950, -0.250443)",
        "(0.191782, 1.285235, -0.251275)",
        "(0.191140, 1.277624, -0.252635)",
        "(0.190936, 1.270859, -0.253117)",
        "(0.190672, 1.264398, -0.252684)",
        "(0.189865, 1.257153, -0.251942)",
        "(0.189266, 1.253085, -0.251547)",
        "(0.188519, 1.245706, -0.250404)",
        "(0.188097, 1.239513, -0.248528)",
        "(0.187289, 1.233645, -0.245674)",
        "(0.185926, 1.227473, -0.242054)",
        "(0.185396, 1.224467, -0.240172)",
        "(0.184757, 1.218971, -0.236412)",
        "(0.184232, 1.214142, -0.231957)",
        "(0.183760, 1.211752, -0.229223)",
        "(0.182888, 1.205044, -0.221530)",
        "(0.182650, 1.203182, -0.218822)",
        "(0.182012, 1.199851, -0.212867)",
        "(0.181326, 1.196877, -0.206254)",
        "(0.180890, 1.194131, -0.199936)",
        "(0.180582, 1.192155, -0.193868)",
        "(0.180363, 1.191581, -0.190610)",
        "(0.179860, 1.191016, -0.183529)",
        "(0.179482, 1.191069, -0.176241)",
        "(0.179466, 1.191635, -0.169911)",
        "(0.179412, 1.192938, -0.163667)",
        "(0.179283, 1.193863, -0.160286)",
        "(0.179245, 1.196207, -0.153831)",
        "(0.179458, 1.199292, -0.148609)",
        "(0.179634, 1.203219, -0.143680)",
        "(0.179692, 1.207969, -0.139085)",
        "(0.179822, 1.210832, -0.137353)",
        "(0.180060, 1.217090, -0.134830)",
        "(0.180027, 1.223870, -0.132974)",
        "(0.179574, 1.231099, -0.130959)",
        "(0.179484, 1.239251, -0.129609)",
        "(0.179719, 1.243643, -0.129360)",
        "(0.180594, 1.252497, -0.129426)",
        "(0.181835, 1.261410, -0.130304)",
        "(0.183162, 1.270102, -0.131247)",
        "(0.184676, 1.278701, -0.132313)",
        "(0.185676, 1.283018, -0.133120)",
        "(0.187805, 1.291283, -0.135133)",
        "(0.190218, 1.299430, -0.137273)",
        "(0.192873, 1.307426, -0.139506)",
        "(0.195792, 1.315227, -0.141681)",
        "(0.197314, 1.318934, -0.142875)",
        "(0.200271, 1.325849, -0.145447)",
        "(0.202923, 1.331835, -0.148319)",
        "(0.205771, 1.337427, -0.151214)",
        "(0.208943, 1.342561, -0.154390)",
        "(0.210707, 1.344404, -0.156023)",
        "(0.213887, 1.348182, -0.159614)",
        "(0.216938, 1.351105, -0.163270)",
        "(0.220062, 1.353638, -0.166824)",
        "(0.223159, 1.355337, -0.171089)",
        "(0.224527, 1.355722, -0.173522)",
        "(0.226818, 1.356138, -0.178326)",
        "(0.228815, 1.356303, -0.182733)",
        "(0.230678, 1.356019, -0.187460)",
        "(0.232092, 1.354945, -0.192495)",
        "(0.232619, 1.354067, -0.195148)",
        "(0.233248, 1.351807, -0.200271)",
        "(0.233757, 1.349023, -0.205347)",
        "(0.234344, 1.346414, -0.210147)",
        "(0.234850, 1.343457, -0.214682)",
        "(0.234993, 1.341673, -0.217013)",
        "(0.235286, 1.337368, -0.221783)",
        "(0.234964, 1.332003, -0.226285)",
        "(0.234110, 1.325887, -0.230211)",
        "(0.233302, 1.319495, -0.233382)",
        "(0.232920, 1.316090, -0.234858)",
        "(0.231940, 1.309219, -0.237500)",
        "(0.230130, 1.302465, -0.238730)",
        "(0.226834, 1.294671, -0.239109)",
        "(0.223165, 1.286069, -0.239203)",
        "(0.221675, 1.281751, -0.239200)",
        "(0.218961, 1.273301, -0.238985)",
        "(0.215573, 1.264613, -0.238203)",
        "(0.211669, 1.256056, -0.236386)",
        "(0.208543, 1.248331, -0.234046)",
        "(0.207090, 1.244547, -0.232831)",
        "(0.203886, 1.236761, -0.230153)",
        "(0.200630, 1.228947, -0.227077)",
        "(0.198360, 1.222234, -0.223556)",
        "(0.196950, 1.216838, -0.219478)",
        "(0.196142, 1.214220, -0.217189)",
        "(0.194187, 1.209393, -0.212030)",
        "(0.192884, 1.205878, -0.206403)",
        "(0.192540, 1.203330, -0.200953)",
        "(0.192020, 1.201209, -0.195122)",
        "(0.191680, 1.200277, -0.192042)",
        "(0.191257, 1.199241, -0.185807)",
        "(0.191358, 1.199118, -0.179834)",
        "(0.191588, 1.200002, -0.173653)",
        "(0.191772, 1.201792, -0.166629)",
        "(0.192023, 1.202978, -0.163003)",
        "(0.192963, 1.205640, -0.156310)",
        "(0.194119, 1.208516, -0.149777)",
        "(0.195480, 1.211617, -0.143403)",
        "(0.196984, 1.214514, -0.137773)",
        "(0.197971, 1.216178, -0.135367)",
        "(0.200119, 1.219876, -0.130810)",
        "(0.203130, 1.224926, -0.126426)",
        "(0.206516, 1.230063, -0.122939)",
        "(0.209923, 1.234759, -0.120555)",
        "(0.211648, 1.237034, -0.119505)",
        "(0.214838, 1.241360, -0.117640)",
        "(0.218484, 1.246591, -0.116139)",
        "(0.222145, 1.251539, -0.115823)",
        "(0.225274, 1.255742, -0.116502)",
        "(0.226539, 1.257406, -0.117241)",
        "(0.229162, 1.260921, -0.118988)",
        "(0.231709, 1.264068, -0.121683)",
        "(0.233063, 1.265447, -0.123521)",
        "(0.236597, 1.269116, -0.129335)",
        "(0.237582, 1.270056, -0.131418)",
        "(0.239357, 1.271620, -0.135503)",
        "(0.240688, 1.272650, -0.139699)",
        "(0.241196, 1.272905, -0.143627)",
        "(0.241759, 1.273109, -0.147292)",
        "(0.242041, 1.273064, -0.149128)",
        "(0.242749, 1.272500, -0.153199)",
        "(0.243113, 1.271273, -0.157428)",
        "(0.243080, 1.269709, -0.161426)",
        "(0.242809, 1.267522, -0.165590)",
        "(0.242584, 1.265990, -0.167844)",
        "(0.241765, 1.261969, -0.172677)",
        "(0.240447, 1.256794, -0.177783)",
        "(0.239101, 1.251009, -0.182742)",
        "(0.237810, 1.245342, -0.187554)",
        "(0.237330, 1.242487, -0.189869)",
        "(0.236389, 1.237056, -0.194267)",
        "(0.235741, 1.232057, -0.197971)",
        "(0.235305, 1.226409, -0.201886)",
        "(0.234274, 1.219748, -0.205847)",
        "(0.233351, 1.216372, -0.207546)",
        "(0.230927, 1.209764, -0.210139)",
        "(0.229429, 1.203678, -0.212118)",
        "(0.229407, 1.198033, -0.214171)",
        "(0.229528, 1.192849, -0.215409)",
        "(0.229020, 1.190198, -0.215447)",
        "(0.227364, 1.185029, -0.214547)",
        "(0.226227, 1.180043, -0.213380)",
        "(0.226003, 1.175133, -0.211907)",
        "(0.225809, 1.169971, -0.210515)",
        "(0.225372, 1.167616, -0.209388)",
        "(0.224517, 1.163482, -0.206629)",
        "(0.223524, 1.159750, -0.203281)",
        "(0.222378, 1.155646, -0.199693)",
        "(0.221230, 1.151447, -0.195778)",
        "(0.220679, 1.149736, -0.193620)",
        "(0.219789, 1.147190, -0.188859)",
        "(0.219138, 1.144987, -0.183912)",
        "(0.218814, 1.142998, -0.178767)",
        "(0.218817, 1.141481, -0.173576)",
        "(0.218949, 1.141045, -0.170868)",
        "(0.219006, 1.140492, -0.165181)",
        "(0.219113, 1.140905, -0.159311)",
        "(0.219408, 1.141640, -0.154638)",
        "(0.219092, 1.142739, -0.150276)",
        "(0.218616, 1.143468, -0.147976)",
        "(0.217402, 1.145604, -0.142899)",
        "(0.216049, 1.148893, -0.137066)",
        "(0.215458, 1.152746, -0.131414)",
        "(0.215560, 1.156515, -0.126142)",
        "(0.215873, 1.158318, -0.123808)",
        "(0.216921, 1.161627, -0.119844)",
        "(0.218103, 1.165794, -0.115604)",
        "(0.219365, 1.170192, -0.111255)",
        "(0.220774, 1.174831, -0.106990)",
        "(0.221767, 1.177304, -0.105086)",
        "(0.224131, 1.182126, -0.102046)",
        "(0.226412, 1.186572, -0.100104)",
        "(0.228513, 1.191438, -0.097883)",
        "(0.230521, 1.196326, -0.095743)",
        "(0.231490, 1.198743, -0.094845)",
        "(0.233977, 1.203651, -0.094344)",
        "(0.236756, 1.208673, -0.095169)",
        "(0.238921, 1.213465, -0.095877)",
        "(0.240558, 1.217993, -0.096398)",
        "(0.241405, 1.220083, -0.097050)",
        "(0.243280, 1.224014, -0.099461)",
        "(0.245297, 1.227782, -0.102956)",
        "(0.246575, 1.231359, -0.105834)",
        "(0.247477, 1.234628, -0.108544)",
        "(0.247846, 1.236017, -0.110102)",
        "(0.248499, 1.238451, -0.113572)",
        "(0.249258, 1.240288, -0.117706)",
        "(0.249964, 1.241511, -0.122087)",
        "(0.250318, 1.241915, -0.126452)",
        "(0.250294, 1.241817, -0.128620)",
        "(0.249756, 1.241008, -0.132520)",
        "(0.248880, 1.239249, -0.136823)",
        "(0.247756, 1.236321, -0.142191)",
        "(0.246316, 1.233434, -0.146769)",
        "(0.245445, 1.231825, -0.148956)"
    ],
    "rightHandRotations": [
        "(17.349080, 281.972900, 268.906100)",
        "(17.314930, 281.834800, 268.890000)",
        "(17.288530, 281.626000, 268.902700)",
        "(17.322440, 281.416600, 268.919700)",
        "(17.277090, 281.101100, 268.852800)",
        "(17.225760, 280.955500, 268.809800)",
        "(17.148690, 280.697500, 268.760000)",
        "(17.125370, 280.354000, 268.725200)",
        "(17.138230, 280.238100, 268.750000)",
        "(17.086770, 279.998400, 268.756000)",
        "(16.943770, 279.666300, 268.657100)",
        "(16.897830, 279.484300, 268.641000)",
        "(16.850540, 279.119400, 268.636500)",
        "(16.742130, 278.841800, 268.564800)",
        "(16.637050, 278.713100, 268.501000)",
        "(16.293880, 278.320100, 268.357400)",
        "(16.200020, 278.221300, 268.337500)",
        "(16.119010, 278.061500, 268.311600)",
        "(16.072030, 277.902500, 268.242200)",
        "(15.874680, 277.694900, 268.213700)",
        "(15.524310, 277.448700, 268.248400)",
        "(15.362440, 277.387700, 268.303200)",
        "(15.210740, 277.470200, 268.471700)",
        "(14.959110, 277.367800, 268.474300)",
        "(14.578870, 277.179200, 268.481800)",
        "(14.097850, 277.025200, 268.565400)",
        "(13.871240, 276.974500, 268.609300)",
        "(13.463620, 276.752300, 268.658600)",
        "(13.014140, 276.380800, 268.582200)",
        "(12.470540, 276.239400, 268.592900)",
        "(11.914530, 276.368100, 268.688500)",
        "(11.595700, 276.439800, 268.679100)",
        "(10.983010, 276.626000, 268.530100)",
        "(10.274100, 276.748800, 268.420000)",
        "(9.529190, 277.007000, 268.417100)",
        "(8.662192, 277.556200, 268.284200)",
        "(8.258747, 277.931800, 268.255100)",
        "(7.513807, 278.605600, 268.059300)",
        "(6.805608, 279.322000, 267.864900)",
        "(6.191721, 280.162900, 267.600400)",
        "(5.487073, 281.183200, 267.328600)",
        "(5.124730, 281.770300, 267.240100)",
        "(4.424291, 282.989500, 267.162700)",
        "(3.945781, 283.790600, 267.135600)",
        "(3.645005, 284.355600, 266.944700)",
        "(3.455334, 284.995200, 266.838900)",
        "(3.329807, 285.386400, 266.775300)",
        "(2.931784, 285.997900, 266.692000)",
        "(2.462459, 286.522900, 266.783200)",
        "(2.092460, 287.209500, 266.819400)",
        "(1.961694, 287.518900, 266.807100)",
        "(1.737033, 288.059800, 266.736500)",
        "(1.609307, 288.364100, 266.485700)",
        "(1.163353, 288.608700, 266.217300)",
        "(0.525573, 288.645300, 266.343500)",
        "(359.952100, 288.586500, 266.477700)",
        "(359.660300, 288.504500, 266.281900)",
        "(359.155000, 288.367000, 265.829300)",
        "(358.642400, 288.155900, 265.580400)",
        "(357.962400, 287.915700, 265.458600)",
        "(357.281000, 287.808200, 265.534900)",
        "(357.004200, 287.744600, 265.616800)",
        "(356.517100, 287.606700, 265.522300)",
        "(356.173900, 287.563300, 265.157200)",
        "(356.084400, 287.428900, 264.964900)",
        "(355.795900, 287.033600, 264.655300)",
        "(355.725500, 286.877300, 264.602300)",
        "(355.549100, 286.645900, 264.419200)",
        "(355.178400, 286.613600, 264.331600)",
        "(354.825100, 286.683900, 264.500400)",
        "(354.610400, 286.660800, 264.580300)",
        "(354.535900, 286.557100, 264.553600)",
        "(354.455000, 286.408400, 264.432300)",
        "(354.424900, 286.398800, 264.315300)",
        "(354.347600, 286.419900, 264.319200)",
        "(354.117300, 286.297200, 264.473000)",
        "(354.026700, 286.170200, 264.510300)",
        "(353.968300, 286.102000, 264.343400)",
        "(354.075200, 286.242500, 264.348000)",
        "(354.063500, 286.260100, 264.414200)",
        "(354.050000, 286.239000, 264.496100)",
        "(354.116200, 286.224800, 264.512000)",
        "(354.356000, 286.205100, 264.547500)",
        "(354.527600, 286.171700, 264.583700)",
        "(354.521900, 286.010400, 264.706100)",
        "(354.434500, 285.966900, 264.755500)",
        "(354.449100, 285.996300, 264.729700)",
        "(354.475500, 285.986900, 264.688000)",
        "(354.212500, 285.642800, 264.572500)",
        "(353.906500, 285.459500, 264.425200)",
        "(353.840400, 285.164800, 264.484400)",
        "(353.862900, 285.095500, 264.464400)",
        "(353.744500, 284.934200, 264.378600)",
        "(353.840900, 284.669200, 264.406100)",
        "(354.044600, 284.382400, 264.175200)",
        "(354.131600, 284.226700, 263.873500)",
        "(354.097400, 284.234900, 263.913500)",
        "(353.972000, 284.374600, 264.171200)",
        "(353.809000, 284.414200, 264.353200)",
        "(353.729900, 284.243300, 264.276800)",
        "(353.609200, 284.138300, 264.101400)",
        "(353.569300, 284.158700, 264.074200)",
        "(353.449200, 284.135700, 264.145500)",
        "(353.335100, 284.070600, 264.201200)",
        "(353.194500, 283.962700, 264.080300)",
        "(353.027200, 283.986500, 263.951700)",
        "(352.858600, 284.045500, 263.998200)",
        "(352.387000, 283.947900, 264.191100)",
        "(351.941200, 283.715900, 264.278100)",
        "(351.457700, 283.428700, 264.376100)",
        "(350.801900, 283.243400, 264.468300)",
        "(350.430600, 283.208600, 264.534200)",
        "(349.712700, 283.155400, 264.616400)",
        "(349.005200, 283.080000, 264.647600)",
        "(348.352600, 282.980000, 264.619700)",
        "(347.765400, 282.897900, 264.462000)",
        "(347.466400, 282.922400, 264.253300)",
        "(346.949400, 282.995200, 263.685900)",
        "(346.427700, 283.052300, 263.298400)",
        "(345.738700, 283.259200, 263.351100)",
        "(345.147200, 283.470100, 263.741100)",
        "(344.836900, 283.419500, 263.977400)",
        "(344.228500, 283.445000, 264.282700)",
        "(343.735900, 283.776900, 264.048700)",
        "(343.590100, 284.199300, 263.851100)",
        "(343.432400, 284.788400, 264.030500)",
        "(343.301400, 285.044500, 264.105800)",
        "(342.849600, 285.430700, 264.076200)",
        "(342.409200, 285.673100, 264.079200)",
        "(341.913500, 285.986400, 263.923600)",
        "(341.478300, 286.633000, 263.642600)",
        "(341.260000, 287.033900, 263.538600)",
        "(340.708500, 288.007600, 263.576300)",
        "(340.130800, 288.681900, 263.730000)",
        "(339.604900, 289.365000, 263.431600)",
        "(339.294700, 290.239000, 263.095800)",
        "(339.169300, 290.700600, 262.982700)",
        "(338.869900, 291.697800, 262.853900)",
        "(338.530000, 292.656300, 262.906500)",
        "(338.279400, 293.370000, 263.127100)",
        "(338.269900, 294.160900, 263.058200)",
        "(338.283200, 294.587600, 263.042400)",
        "(338.458800, 295.387500, 263.347100)",
        "(338.580200, 296.068800, 264.092300)",
        "(338.773200, 296.715600, 264.699200)",
        "(339.365400, 297.280200, 265.014500)",
        "(339.734000, 297.454500, 265.164100)",
        "(340.357000, 297.787500, 265.635200)",
        "(340.901200, 298.257800, 266.424900)",
        "(341.465400, 298.762200, 267.197300)",
        "(341.957600, 299.562800, 267.321000)",
        "(342.272900, 300.063600, 267.222600)",
        "(343.469800, 301.059000, 267.420000)",
        "(344.778400, 301.848100, 267.791600)",
        "(346.396600, 302.618900, 267.808600)",
        "(348.125800, 303.130800, 267.904800)",
        "(348.941900, 303.224300, 268.031900)",
        "(350.425900, 303.409000, 268.160300)",
        "(352.019000, 303.688700, 268.002900)",
        "(353.708900, 303.536800, 267.818000)",
        "(355.301300, 302.750400, 267.804000)",
        "(356.060500, 302.225000, 267.678100)",
        "(357.232200, 301.113200, 266.754200)",
        "(358.185900, 300.173700, 265.798800)",
        "(358.959800, 299.071200, 265.509600)",
        "(359.319800, 297.616800, 265.223300)",
        "(359.361300, 296.852100, 264.911700)",
        "(359.401300, 295.345000, 263.885900)",
        "(359.300900, 293.614900, 263.581900)",
        "(358.619800, 291.720000, 263.801400)",
        "(357.863900, 290.019000, 263.586700)",
        "(357.553700, 289.257300, 263.411300)",
        "(357.022600, 287.863000, 263.417300)",
        "(356.456100, 286.372200, 263.743000)",
        "(355.631700, 284.793800, 263.782300)",
        "(354.746800, 283.495000, 263.822300)",
        "(354.214100, 282.983000, 263.891300)",
        "(353.002200, 282.306400, 263.944200)",
        "(352.030700, 281.676300, 263.908700)",
        "(351.331800, 280.899100, 263.873600)",
        "(350.706700, 280.160800, 264.055000)",
        "(350.356000, 279.845000, 264.173600)",
        "(349.575200, 279.296200, 264.370800)",
        "(348.823000, 278.823700, 264.618900)",
        "(348.041300, 278.241000, 264.991400)",
        "(347.332500, 277.715000, 265.454500)",
        "(347.020700, 277.522300, 265.650300)",
        "(346.479500, 277.227600, 265.816400)",
        "(345.795300, 276.937500, 265.909600)",
        "(344.983200, 276.689900, 266.350900)",
        "(344.141100, 276.533300, 266.963800)",
        "(343.764700, 276.476900, 267.192200)",
        "(343.179400, 276.293700, 267.437400)",
        "(342.733200, 276.171000, 267.530900)",
        "(342.273200, 276.150500, 267.575600)",
        "(341.494700, 276.243900, 267.693300)",
        "(341.083200, 276.286300, 267.918500)",
        "(340.341200, 276.600300, 268.299200)",
        "(339.826700, 277.142900, 268.209900)",
        "(339.317600, 277.656700, 267.996600)",
        "(338.877000, 278.147800, 267.967900)",
        "(338.675600, 278.411900, 268.045400)",
        "(338.159500, 279.107100, 268.136900)",
        "(337.606500, 279.976100, 268.218400)",
        "(337.220200, 280.781700, 268.251100)",
        "(336.922000, 281.460400, 268.385300)",
        "(336.819100, 281.816200, 268.490200)",
        "(336.623300, 282.576300, 268.570500)",
        "(336.402500, 283.483300, 268.425000)",
        "(336.084700, 284.435500, 268.588700)",
        "(335.814500, 285.062300, 269.088000)",
        "(335.713600, 285.371100, 269.296400)",
        "(335.661900, 286.036500, 269.632400)",
        "(335.639600, 286.909800, 269.918600)",
        "(335.671300, 287.856600, 270.070500)",
        "(335.726100, 288.279900, 270.139400)",
        "(335.926600, 288.999100, 270.353500)",
        "(336.194600, 289.654700, 270.776100)",
        "(336.586700, 290.371000, 270.945000)",
        "(337.098800, 291.093700, 270.885300)",
        "(337.753500, 291.705500, 271.105800)",
        "(338.087400, 291.956700, 271.314600)",
        "(338.882100, 292.272400, 271.562000)",
        "(339.714400, 292.637000, 271.545300)",
        "(340.498300, 293.108200, 271.220900)",
        "(341.191800, 293.595400, 271.275000)",
        "(341.551700, 293.855500, 271.352800)",
        "(342.346100, 294.290400, 271.386700)",
        "(343.276900, 294.579700, 271.270000)",
        "(344.089500, 294.814800, 271.384200)",
        "(344.789900, 295.294000, 271.472700)",
        "(345.243500, 295.532100, 271.463900)",
        "(346.279600, 295.951800, 271.239500)",
        "(347.289500, 296.298000, 271.016500)",
        "(348.564800, 296.557000, 271.008700)",
        "(349.727300, 296.781800, 270.523900)",
        "(350.208800, 296.912000, 270.323900)",
        "(351.065700, 297.085600, 270.598600)",
        "(352.286300, 297.115500, 271.006000)",
        "(353.692200, 296.545600, 270.464500)",
        "(354.254400, 296.206700, 270.103500)",
        "(355.079400, 295.904300, 270.042400)",
        "(355.697000, 296.008400, 270.794300)",
        "(356.414900, 295.825400, 271.125100)",
        "(357.208500, 295.312700, 270.623800)",
        "(358.073500, 294.740900, 270.440200)",
        "(358.469700, 294.413100, 270.494700)",
        "(359.157500, 293.650900, 270.503000)",
        "(359.879500, 293.033600, 270.099800)",
        "(0.849206, 292.291200, 269.909400)",
        "(1.270412, 291.192200, 270.081100)",
        "(1.397636, 290.694100, 270.051200)",
        "(1.879247, 289.922900, 269.649000)",
        "(2.546414, 288.988300, 269.228900)",
        "(2.850345, 287.833200, 269.318600)",
        "(2.709950, 286.975000, 269.193800)",
        "(2.679230, 286.607800, 269.001700)",
        "(2.812202, 285.840800, 268.619400)",
        "(2.636025, 284.913700, 268.512600)",
        "(1.549211, 283.702900, 268.420900)",
        "(1.218379, 283.258000, 268.272500)",
        "(0.507551, 282.309400, 268.402600)",
        "(359.688400, 281.491500, 268.578900)",
        "(358.795100, 280.926900, 268.664000)",
        "(358.016100, 280.563300, 268.397500)",
        "(357.219300, 280.470500, 268.213800)",
        "(356.691000, 280.427600, 268.121400)",
        "(355.177500, 279.965200, 267.888100)",
        "(354.145300, 280.194400, 267.409400)",
        "(353.477800, 280.341300, 266.854100)",
        "(352.307100, 280.198800, 266.680300)",
        "(351.702800, 280.309100, 266.686400)",
        "(351.138700, 280.835600, 266.711600)",
        "(350.805800, 281.052200, 266.266100)",
        "(350.137400, 281.008300, 266.034000)",
        "(349.172000, 281.095400, 266.071700)",
        "(348.735200, 281.112100, 266.129500)",
        "(347.995900, 281.363200, 266.210900)",
        "(347.295800, 281.666400, 266.306100)",
        "(346.382900, 281.609900, 266.479900)",
        "(345.382100, 281.568500, 266.472000)",
        "(344.950300, 281.633600, 266.422700)",
        "(344.186900, 281.779100, 266.276500)",
        "(343.366100, 281.822800, 266.276500)",
        "(342.418400, 281.933000, 266.231900)",
        "(341.378200, 282.137200, 266.258600)",
        "(340.850200, 282.297900, 266.239300)",
        "(339.871700, 282.785500, 266.206300)",
        "(339.053200, 283.463500, 266.006000)",
        "(338.307500, 284.081500, 265.603900)",
        "(337.501600, 284.668500, 265.464900)",
        "(337.099200, 284.941900, 265.582700)",
        "(336.365200, 285.479700, 266.011100)",
        "(335.725400, 286.061000, 266.123500)",
        "(335.268800, 287.076600, 265.784500)",
        "(334.986100, 288.212100, 265.549000)",
        "(334.891700, 288.574000, 265.638100)",
        "(334.630100, 289.186900, 265.948300)",
        "(334.729400, 289.836300, 266.236100)",
        "(334.874700, 290.480600, 266.287700)",
        "(335.108900, 291.213600, 266.265100)",
        "(335.343700, 291.622300, 266.355700)",
        "(335.976800, 292.477000, 266.595100)",
        "(336.813600, 293.233400, 266.674700)",
        "(337.620400, 293.912100, 266.468000)",
        "(338.404200, 294.596700, 266.198700)",
        "(338.756700, 294.907200, 266.184100)",
        "(339.702500, 295.423600, 266.527800)",
        "(340.907300, 295.907000, 266.844100)",
        "(342.115800, 296.270600, 266.898800)",
        "(342.739600, 296.355300, 266.856200)",
        "(343.929900, 296.656700, 266.779500)",
        "(345.236400, 296.956600, 266.788700)",
        "(346.715200, 297.410700, 266.914700)",
        "(348.227800, 297.600000, 267.075300)",
        "(349.792800, 297.353000, 267.138800)",
        "(350.382700, 297.338500, 267.107500)",
        "(351.483200, 297.572800, 266.920700)",
        "(352.862900, 297.620900, 266.579900)",
        "(354.199000, 297.356200, 266.385000)",
        "(355.052600, 296.965600, 266.572800)",
        "(355.329000, 296.864100, 266.606300)",
        "(356.045500, 296.645400, 266.358900)",
        "(356.811400, 295.883100, 266.148000)",
        "(357.210900, 294.861000, 266.349300)",
        "(357.458400, 294.146800, 266.518900)",
        "(357.619300, 293.896300, 266.478700)",
        "(358.132300, 293.246600, 266.267900)",
        "(358.836500, 292.572100, 266.241700)",
        "(359.288500, 291.934100, 266.401900)",
        "(359.571400, 291.112300, 266.216600)",
        "(359.685900, 290.677300, 265.885100)",
        "(359.793100, 289.996600, 265.246300)",
        "(359.684300, 289.139300, 265.176100)",
        "(359.313600, 287.960300, 265.189600)",
        "(358.672900, 286.820600, 264.798800)",
        "(358.400600, 286.235200, 264.591400)",
        "(357.831400, 285.099300, 264.505700)",
        "(357.054700, 283.956400, 264.701900)",
        "(356.269100, 282.883100, 264.922700)",
        "(355.646000, 282.136700, 264.943300)",
        "(355.301200, 281.762100, 264.971100)",
        "(354.435900, 280.877100, 265.166200)",
        "(353.519400, 279.920300, 265.198400)",
        "(352.662100, 279.093100, 265.143600)",
        "(351.732400, 278.590200, 265.217900)",
        "(351.204200, 278.385400, 265.289000)",
        "(350.346600, 277.969700, 265.323200)",
        "(349.600400, 277.772200, 265.192200)",
        "(348.874700, 277.601600, 265.186400)",
        "(347.946200, 277.391400, 265.303400)",
        "(347.468400, 277.306500, 265.399600)",
        "(346.625000, 277.066700, 265.610400)",
        "(345.810600, 276.821400, 265.670000)",
        "(344.977200, 276.790200, 265.578700)",
        "(344.538500, 276.757800, 265.594400)",
        "(343.626800, 276.746000, 265.768700)",
        "(342.753700, 276.780500, 265.994600)",
        "(341.986800, 276.793700, 266.162700)",
        "(341.185900, 276.956100, 266.211200)",
        "(340.342000, 277.389800, 266.174500)",
        "(339.886700, 277.652300, 266.273900)",
        "(339.064400, 278.218000, 266.552800)",
        "(338.453600, 278.761700, 266.772300)",
        "(337.916300, 279.308600, 266.761600)",
        "(337.371500, 280.028100, 266.907600)",
        "(337.075000, 280.496000, 267.029100)",
        "(336.564000, 281.594300, 267.158200)",
        "(336.331800, 282.522000, 267.336100)",
        "(336.272800, 283.340300, 267.602100)",
        "(336.362800, 284.119800, 267.663100)",
        "(336.371000, 284.539200, 267.619500)",
        "(336.357700, 285.568000, 267.579800)",
        "(336.427600, 286.662200, 267.810600)",
        "(336.716900, 287.856400, 267.810900)",
        "(337.444100, 289.082800, 267.181700)",
        "(337.897300, 289.659700, 266.835700)",
        "(338.491500, 290.672900, 266.504300)",
        "(338.987100, 291.521900, 266.685600)",
        "(339.714600, 292.167200, 266.792100)",
        "(340.660600, 292.505200, 266.844200)",
        "(341.221200, 292.590900, 266.912800)",
        "(342.405600, 292.814000, 267.016200)",
        "(343.439400, 293.122000, 267.107700)",
        "(344.379300, 293.352400, 267.267300)",
        "(344.833200, 293.335100, 267.325400)",
        "(345.763500, 293.258700, 267.297700)",
        "(346.631600, 293.328000, 267.195500)",
        "(347.428200, 293.708200, 267.188700)",
        "(348.370200, 294.022700, 266.885400)",
        "(348.890300, 294.051700, 266.575200)",
        "(349.861300, 294.091100, 266.035600)",
        "(350.637200, 294.168300, 265.828200)",
        "(351.402200, 294.279300, 265.639500)",
        "(352.446900, 294.103600, 265.073600)",
        "(353.263600, 293.849300, 264.823700)",
        "(353.529300, 293.659400, 264.933500)",
        "(353.982700, 293.232100, 265.092700)",
        "(354.360000, 292.724200, 264.742000)",
        "(354.907100, 292.242200, 264.185900)",
        "(355.436700, 291.704400, 264.124900)",
        "(355.634400, 291.366800, 264.254700)",
        "(355.975900, 290.695100, 264.272500)",
        "(356.333200, 290.129300, 263.665600)",
        "(356.863700, 289.495400, 263.546800)",
        "(356.970000, 288.660400, 264.103300)",
        "(356.949400, 288.252500, 264.182700)",
        "(357.022200, 287.553200, 263.710500)",
        "(357.052500, 286.938200, 263.230700)",
        "(356.894200, 286.117200, 263.407400)",
        "(356.571400, 285.257100, 263.492600)",
        "(356.442000, 284.839900, 263.389800)",
        "(356.041000, 284.118800, 263.190600)",
        "(355.499200, 283.397000, 263.254700)",
        "(354.839300, 282.675900, 263.272700)",
        "(354.213600, 282.121300, 263.170100)",
        "(353.863600, 281.890300, 263.120400)",
        "(353.102300, 281.415800, 263.066300)",
        "(352.418700, 280.894100, 263.080000)",
        "(351.794900, 280.489800, 263.048100)",
        "(351.087600, 280.370300, 262.965000)",
        "(350.701100, 280.299200, 262.957300)",
        "(349.918000, 280.052700, 263.004500)",
        "(349.223400, 279.841400, 263.046100)",
        "(348.607400, 279.698000, 263.040700)",
        "(348.021500, 279.659800, 263.074200)",
        "(347.691400, 279.651200, 263.168200)",
        "(347.008100, 279.562400, 263.499000)",
        "(346.318300, 279.374100, 263.711000)",
        "(345.701100, 279.261600, 263.753000)",
        "(345.083800, 279.315000, 263.997700)",
        "(344.736700, 279.341200, 264.240500)",
        "(343.943100, 279.487100, 264.698400)",
        "(343.372700, 279.662000, 265.013400)",
        "(342.931900, 279.896900, 264.995700)",
        "(342.524600, 280.095200, 264.787000)",
        "(342.324200, 280.241500, 264.702800)",
        "(341.799800, 280.630300, 264.722300)",
        "(341.097800, 281.044100, 264.977700)",
        "(340.509900, 281.560300, 265.166100)",
        "(340.286600, 281.825400, 265.180100)",
        "(339.906300, 282.286300, 265.144800)",
        "(339.551800, 282.734300, 265.191300)",
        "(339.243500, 283.283100, 265.252800)",
        "(339.019000, 283.897500, 265.258500)",
        "(338.914300, 284.239400, 265.259100)",
        "(338.775000, 284.849300, 265.277700)",
        "(338.794000, 285.444000, 265.119000)",
        "(338.796500, 286.033300, 265.160100)",
        "(338.839000, 286.506000, 265.430200)",
        "(339.036500, 287.100400, 265.463600)",
        "(339.202100, 287.439100, 265.369500)",
        "(339.566900, 287.980100, 265.348500)",
        "(340.036300, 288.551200, 265.383300)",
        "(340.608600, 289.170600, 265.438000)",
        "(341.218300, 289.883100, 265.341500)",
        "(341.563900, 290.275000, 265.220000)",
        "(342.218400, 290.897800, 265.110600)",
        "(342.867400, 291.393600, 265.327300)",
        "(343.480200, 291.787100, 265.514100)",
        "(344.249300, 292.063600, 265.521500)",
        "(344.625600, 292.205400, 265.466900)",
        "(345.437800, 292.455400, 265.604100)",
        "(346.312300, 292.628500, 265.923000)",
        "(347.144300, 292.665100, 266.038800)",
        "(347.493200, 292.649900, 265.986400)",
        "(348.077500, 292.687600, 265.954900)",
        "(348.717700, 292.778600, 266.111100)",
        "(349.636100, 292.848800, 266.220900)",
        "(350.597400, 292.756800, 266.083800)",
        "(351.021800, 292.670300, 266.045200)",
        "(351.539600, 292.484300, 266.367400)",
        "(352.077500, 292.285600, 266.585900)",
        "(352.873800, 291.894000, 266.317000)",
        "(353.732400, 291.549200, 266.004100)",
        "(354.125900, 291.328000, 266.166000)",
        "(354.668400, 290.866800, 266.485900)",
        "(355.164900, 290.403200, 266.359400)",
        "(355.739700, 289.978500, 266.205900)",
        "(356.102800, 289.478900, 266.342900)",
        "(356.439900, 288.942300, 266.324300)",
        "(356.601300, 288.722400, 266.193500)",
        "(356.800400, 288.148700, 266.059000)",
        "(356.845200, 287.528600, 266.104100)",
        "(356.878900, 287.051000, 265.974000)",
        "(356.889600, 286.790300, 265.847000)",
        "(356.846500, 286.203400, 265.710600)",
        "(356.699000, 285.506400, 265.799300)",
        "(356.369800, 284.837300, 265.946500)",
        "(356.082700, 284.253600, 265.956300)",
        "(355.696200, 283.625600, 265.947300)",
        "(355.485900, 283.339100, 265.925000)",
        "(355.034300, 282.740600, 265.892600)",
        "(354.414400, 282.160800, 266.080000)",
        "(353.790100, 281.790000, 266.253900)",
        "(353.238900, 281.367500, 266.159700)",
        "(353.006500, 281.129200, 266.082400)",
        "(352.384100, 280.648300, 266.116200)",
        "(351.596300, 280.313900, 266.283800)",
        "(350.865000, 280.078600, 266.304300)",
        "(350.578200, 279.983400, 266.259100)",
        "(349.990300, 279.738100, 266.155000)",
        "(349.210300, 279.553400, 266.038200)",
        "(348.417100, 279.505300, 265.865100)",
        "(347.653700, 279.545600, 265.767000)",
        "(346.936800, 279.527600, 265.683900)",
        "(346.619200, 279.523700, 265.535000)",
        "(345.932700, 279.608800, 265.216600)",
        "(345.246000, 279.790400, 264.980100)",
        "(344.709200, 279.982600, 264.733400)",
        "(344.406600, 280.110300, 264.592900)",
        "(343.697100, 280.418000, 264.437300)",
        "(342.884600, 280.818500, 264.402300)",
        "(342.123900, 281.165400, 264.314200)",
        "(341.464500, 281.437300, 264.285200)",
        "(341.194000, 281.542700, 264.265900)",
        "(340.666200, 281.757900, 264.200300)",
        "(340.122300, 282.165800, 264.226400)",
        "(339.572800, 282.768500, 264.165100)",
        "(339.062700, 283.228800, 264.068100)",
        "(338.670000, 283.608700, 264.161400)",
        "(338.518900, 283.821300, 264.252400)",
        "(338.186000, 284.241900, 264.346900)",
        "(337.908600, 284.695400, 264.390900)",
        "(337.671800, 285.202600, 264.589500)",
        "(337.614000, 285.840600, 264.745600)",
        "(337.609300, 286.193800, 264.815800)",
        "(337.664200, 286.848400, 264.923600)",
        "(337.745900, 287.491800, 264.934400)",
        "(337.909800, 288.176400, 265.161300)",
        "(338.021400, 288.491100, 265.457100)",
        "(338.336200, 289.127900, 265.889300)",
        "(338.886600, 289.780100, 265.789400)",
        "(339.678100, 290.473600, 265.583600)",
        "(340.518200, 291.219600, 265.678100)",
        "(340.961500, 291.596900, 265.724100)",
        "(341.842300, 292.257700, 265.652700)",
        "(342.885700, 292.709200, 265.641400)",
        "(343.457200, 292.896100, 265.705000)",
        "(344.956600, 293.514600, 265.915800)",
        "(345.429300, 293.651400, 265.965000)",
        "(346.393500, 293.759100, 265.996600)",
        "(347.340400, 293.823200, 266.045200)",
        "(348.311700, 293.898900, 266.245800)",
        "(349.318700, 293.805900, 266.399600)",
        "(349.737500, 293.706600, 266.394000)",
        "(350.533600, 293.572400, 266.366700)",
        "(351.402500, 293.542000, 266.529600)",
        "(352.545100, 293.293900, 266.699200)",
        "(353.471600, 292.807500, 266.699200)",
        "(354.165300, 292.394800, 266.749800)",
        "(354.455300, 292.250400, 266.831700)",
        "(355.209300, 291.815100, 267.138100)",
        "(355.894700, 291.150200, 267.251300)",
        "(356.444200, 290.623400, 267.240400)",
        "(357.080800, 290.282800, 267.310400)",
        "(357.331600, 289.965600, 267.388800)",
        "(357.657100, 289.119400, 267.503300)",
        "(357.901700, 288.383900, 267.597100)",
        "(358.069100, 287.781700, 267.648900)",
        "(358.096100, 287.408900, 267.670400)",
        "(358.070700, 286.611300, 267.641800)",
        "(357.947900, 285.847500, 267.643700)",
        "(357.636200, 285.111400, 267.732900)",
        "(357.258800, 284.388000, 267.743000)",
        "(357.053100, 284.042100, 267.656600)",
        "(356.538200, 283.381200, 267.478000)",
        "(355.873900, 282.790800, 267.365700)",
        "(355.110500, 282.155000, 267.324200)",
        "(354.283900, 281.561500, 267.302300)",
        "(353.505100, 281.085600, 267.081500)",
        "(353.130600, 280.874000, 266.940400)",
        "(352.407300, 280.452300, 266.762900)",
        "(351.611600, 280.054200, 266.658800)",
        "(350.817600, 279.755500, 266.556200)",
        "(350.022200, 279.590800, 266.395700)",
        "(349.637800, 279.548500, 266.329200)",
        "(348.839500, 279.404300, 266.259200)",
        "(347.938100, 279.282200, 266.221400)",
        "(347.117100, 279.151700, 266.191300)",
        "(346.354400, 279.153400, 266.096300)",
        "(345.954300, 279.202100, 266.068800)",
        "(345.131100, 279.240400, 266.102800)",
        "(344.418200, 279.243300, 266.174300)",
        "(343.679700, 279.355300, 266.139100)",
        "(343.295800, 279.447600, 266.115400)",
        "(342.498000, 279.636000, 266.199700)",
        "(341.733900, 279.833000, 266.339100)",
        "(341.422500, 279.901000, 266.368500)",
        "(340.647800, 280.103100, 266.274000)",
        "(340.148200, 280.268300, 266.217100)",
        "(339.813900, 280.430200, 266.274000)",
        "(339.167700, 280.875600, 266.509300)",
        "(338.738700, 281.421000, 266.676300)",
        "(338.425100, 281.941500, 266.601500)",
        "(338.134600, 282.475500, 266.509200)",
        "(337.962800, 282.816100, 266.440600)",
        "(337.656800, 283.635600, 266.293800)",
        "(337.512700, 284.546200, 266.110600)",
        "(337.527600, 285.405500, 265.850200)",
        "(337.558500, 286.144500, 265.724200)",
        "(337.592200, 286.541300, 265.753300)",
        "(337.768800, 287.476100, 265.688200)",
        "(338.197200, 288.328400, 265.557400)",
        "(338.818600, 289.000000, 265.594600)",
        "(339.441600, 289.727800, 265.681600)",
        "(339.733900, 290.074100, 265.758900)",
        "(340.398100, 290.770700, 265.821600)",
        "(341.121700, 291.527000, 265.878100)",
        "(342.052700, 292.338600, 266.092700)",
        "(343.015400, 293.155800, 265.990400)",
        "(343.455600, 293.504600, 265.944200)",
        "(344.271700, 294.087900, 266.177000)",
        "(345.143500, 294.777600, 266.633900)",
        "(346.196400, 295.321700, 266.550400)",
        "(347.225000, 295.692300, 266.335800)",
        "(347.623600, 295.869200, 266.378800)",
        "(348.522800, 296.390500, 266.655600)",
        "(349.860600, 296.814200, 266.662600)",
        "(350.886700, 296.878400, 266.536200)",
        "(351.720100, 296.940600, 266.860700)",
        "(352.267900, 297.072000, 266.967000)",
        "(353.578600, 297.204700, 266.776500)",
        "(354.735400, 296.781000, 266.784500)",
        "(355.446300, 296.354400, 267.421800)",
        "(356.201100, 296.086000, 267.910300)",
        "(356.618300, 295.875500, 267.959000)",
        "(357.347600, 295.224500, 268.038200)",
        "(357.879000, 294.392900, 268.389700)",
        "(358.381000, 293.817900, 268.722700)",
        "(358.924900, 293.036600, 268.782900)",
        "(359.096000, 292.476900, 268.862200)",
        "(359.275000, 291.316200, 269.149300)",
        "(359.273800, 290.446100, 269.234500)",
        "(359.203600, 289.602700, 269.234000)",
        "(358.922200, 288.411000, 269.557100)",
        "(358.640000, 287.730100, 269.747200)",
        "(358.122100, 286.654600, 269.913500)",
        "(357.562000, 285.714200, 269.962800)",
        "(356.797900, 284.721600, 270.281500)",
        "(355.953400, 283.880700, 270.434400)",
        "(355.564700, 283.531200, 270.332700)",
        "(354.715700, 282.748600, 270.260500)",
        "(353.778400, 282.047200, 270.292500)",
        "(352.900800, 281.331700, 270.235600)",
        "(351.965100, 280.682800, 270.259500)",
        "(351.454200, 280.454300, 270.346300)",
        "(350.428400, 280.134800, 270.527500)",
        "(349.450300, 279.903000, 270.518900)",
        "(348.469900, 279.493000, 270.640300)",
        "(347.913700, 279.230400, 270.768500)",
        "(346.841700, 278.833500, 270.932800)",
        "(345.945700, 278.700800, 270.958100)",
        "(345.060500, 278.664200, 271.183200)",
        "(344.269300, 278.578900, 271.416900)",
        "(343.829900, 278.536500, 271.527100)",
        "(342.849800, 278.577800, 271.815700)",
        "(341.838000, 278.699500, 272.205100)",
        "(340.842000, 278.904500, 272.515400)",
        "(340.048200, 279.150000, 272.888300)",
        "(339.756900, 279.243300, 273.060400)",
        "(339.218100, 279.440600, 273.040500)",
        "(338.737100, 279.902300, 272.641900)",
        "(338.149000, 280.537400, 272.471100)",
        "(337.479200, 281.212600, 272.643800)",
        "(337.152900, 281.564100, 272.705500)",
        "(336.585100, 282.424800, 272.581300)",
        "(336.085600, 283.236900, 272.325600)",
        "(335.685500, 283.818000, 272.089100)",
        "(335.344000, 284.519500, 272.000200)",
        "(335.191100, 284.956200, 272.009900)",
        "(334.770000, 286.006000, 272.079900)",
        "(334.385200, 287.220400, 272.067800)",
        "(334.118100, 288.353000, 271.955500)",
        "(333.904200, 289.299400, 271.999100)",
        "(333.886400, 289.736500, 272.060800)",
        "(333.968800, 290.728100, 272.041900)",
        "(334.172700, 292.001600, 271.763400)",
        "(334.433000, 293.296500, 271.447600)",
        "(334.681200, 294.093600, 271.448500)",
        "(334.859100, 294.398900, 271.523900)",
        "(335.371100, 295.130300, 271.521300)",
        "(336.119400, 296.022800, 271.368500)",
        "(336.784000, 296.754900, 271.287100)",
        "(337.443000, 297.296900, 271.588700)",
        "(337.810800, 297.437800, 271.845700)",
        "(338.639000, 297.643600, 272.175000)",
        "(339.510000, 297.967800, 272.299000)",
        "(340.268300, 298.326000, 272.533100)",
        "(341.084300, 298.546200, 272.972500)",
        "(341.614500, 298.632000, 272.995900)",
        "(342.934800, 298.803200, 272.610100)",
        "(344.065200, 299.059700, 272.313500)",
        "(344.943100, 299.290100, 272.457300)",
        "(346.008600, 299.422200, 272.455700)",
        "(346.646800, 299.462600, 272.266300)",
        "(347.928000, 299.334100, 271.638100)",
        "(348.905200, 299.022200, 271.460000)",
        "(349.826800, 298.831900, 271.471000)",
        "(350.795000, 298.511600, 271.153300)",
        "(351.342700, 298.251800, 270.751400)",
        "(352.344500, 297.565500, 270.151500)",
        "(352.975000, 296.936700, 269.999200)",
        "(353.556500, 296.379100, 269.614800)",
        "(354.291100, 295.480000, 268.959300)",
        "(354.599300, 294.931800, 268.820900)",
        "(354.975600, 293.935800, 268.803900)",
        "(355.248700, 293.160300, 268.724100)",
        "(355.555900, 292.361200, 268.371400)",
        "(355.758000, 291.217700, 268.233100)",
        "(355.730600, 290.033500, 268.386600)",
        "(355.713600, 289.475100, 268.380100)",
        "(355.598600, 288.346700, 268.365800)",
        "(355.183000, 287.236700, 268.632400)",
        "(354.686800, 286.211400, 268.925200)",
        "(354.459700, 285.686300, 268.961600)",
        "(353.939600, 284.578900, 269.061800)",
        "(353.206900, 283.650500, 269.257900)",
        "(352.413700, 282.896900, 269.474100)",
        "(351.655000, 282.109700, 269.561100)",
        "(351.276100, 281.716800, 269.537200)",
        "(350.489100, 281.002600, 269.510300)",
        "(349.638200, 280.431100, 269.679200)",
        "(348.712200, 280.017200, 269.824600)",
        "(347.770400, 279.716300, 269.858200)",
        "(347.277300, 279.615300, 269.841900)",
        "(346.282900, 279.341400, 269.999400)",
        "(345.379500, 279.100400, 270.199300)",
        "(344.898500, 279.072800, 270.163600)",
        "(343.475700, 279.028200, 270.240600)",
        "(342.991800, 279.028100, 270.361000)",
        "(342.018800, 278.992200, 270.588600)",
        "(341.143700, 279.096900, 270.581400)",
        "(340.348900, 279.321400, 270.507500)",
        "(339.524000, 279.499700, 270.624500)",
        "(338.713100, 279.678000, 270.765000)",
        "(338.359500, 279.787800, 270.799500)",
        "(337.678300, 280.082400, 270.910700)",
        "(337.020800, 280.517300, 270.907200)",
        "(336.501700, 280.832200, 270.794300)",
        "(336.101600, 281.234300, 270.666100)",
        "(335.862500, 281.502700, 270.669600)",
        "(335.398100, 282.128400, 270.678400)",
        "(335.010600, 282.832200, 270.294400)",
        "(334.757900, 283.506200, 269.914800)",
        "(334.564700, 284.226000, 269.704900)",
        "(334.490100, 284.620200, 269.650800)",
        "(334.399600, 285.487900, 269.276200)",
        "(334.430100, 286.343500, 268.837000)",
        "(334.472600, 287.068300, 268.641000)",
        "(334.623100, 287.707500, 268.603700)",
        "(334.697500, 288.122800, 268.485800)",
        "(334.951200, 289.062400, 268.142300)",
        "(335.268800, 289.752000, 268.093900)",
        "(335.599100, 290.472200, 268.047400)",
        "(336.116800, 291.202700, 267.971900)",
        "(336.443000, 291.571200, 267.886700)",
        "(337.076400, 292.325300, 267.854800)",
        "(337.749800, 293.001900, 268.058800)",
        "(338.550700, 293.778100, 267.985700)",
        "(339.415600, 294.475300, 267.902000)",
        "(339.951000, 294.748400, 267.956200)",
        "(341.068100, 295.364900, 268.027300)",
        "(342.124200, 295.994000, 267.949600)",
        "(343.179700, 296.606200, 267.834800)",
        "(343.659500, 296.832000, 267.884900)",
        "(344.748300, 297.127200, 268.086000)",
        "(345.862900, 297.412400, 268.364300)",
        "(347.153500, 297.671500, 268.346900)",
        "(348.291200, 297.684000, 268.212200)",
        "(349.364000, 297.577600, 268.474900)",
        "(349.860300, 297.532000, 268.745800)",
        "(350.737900, 297.554900, 269.192700)",
        "(351.841600, 297.248400, 269.100300)",
        "(352.851300, 296.733500, 268.898000)",
        "(353.280500, 296.518200, 268.926200)",
        "(354.168100, 296.222500, 269.115600)",
        "(355.059100, 295.779300, 269.281300)",
        "(355.789100, 295.067000, 269.207500)",
        "(356.534400, 294.362400, 269.205200)",
        "(357.067000, 293.523400, 269.432900)",
        "(357.196400, 293.056700, 269.507600)",
        "(357.521000, 292.103100, 269.452900)",
        "(357.758000, 291.105300, 269.394900)",
        "(357.757100, 289.966200, 269.389600)",
        "(357.664200, 289.410600, 269.320100)",
        "(357.480000, 288.390700, 269.119700)",
        "(357.294000, 287.421200, 269.005600)",
        "(356.924300, 286.353100, 269.022400)",
        "(356.316400, 285.316900, 269.177900)",
        "(355.979400, 284.831500, 269.249500)",
        "(355.317400, 283.862600, 269.453900)",
        "(354.550500, 282.931300, 269.643900)",
        "(353.800400, 282.080300, 269.643500)",
        "(352.996000, 281.330500, 269.567500)",
        "(352.118800, 280.573000, 269.681300)",
        "(351.639900, 280.249700, 269.816300)",
        "(350.651300, 279.684100, 269.957900)",
        "(349.642800, 279.167000, 269.990400)",
        "(348.655800, 278.747400, 269.979100)",
        "(347.693100, 278.411700, 269.898100)",
        "(347.235900, 278.283700, 269.879900)",
        "(346.311200, 278.021900, 269.844900)",
        "(345.392000, 277.853300, 269.791700)",
        "(344.434200, 277.767900, 269.801100)",
        "(343.509000, 277.696700, 269.924100)",
        "(343.038600, 277.673700, 269.947600)",
        "(342.097100, 277.667500, 269.877400)",
        "(341.261300, 277.774400, 269.740600)",
        "(340.459800, 277.951800, 269.790500)",
        "(340.052500, 278.034000, 269.875400)",
        "(339.173400, 278.129700, 270.015600)",
        "(338.366500, 278.412500, 269.880600)",
        "(337.693400, 278.805000, 269.791800)",
        "(337.100200, 279.232000, 269.867400)",
        "(336.814100, 279.456500, 269.911600)",
        "(336.253400, 279.963300, 269.915800)",
        "(335.780800, 280.554600, 269.766600)",
        "(335.364600, 281.149700, 269.597800)",
        "(335.103100, 281.748400, 269.570900)",
        "(335.056800, 282.068200, 269.527800)",
        "(334.921200, 282.686300, 269.473700)",
        "(334.806300, 283.433500, 269.340100)",
        "(334.853100, 284.224200, 269.020000)",
        "(334.886300, 284.888200, 268.867700)",
        "(334.950700, 285.216000, 268.898500)",
        "(335.212300, 286.026100, 268.786700)",
        "(335.524800, 286.928600, 268.408000)",
        "(335.898600, 287.687600, 268.228500)",
        "(336.276500, 288.200600, 268.354900)",
        "(336.525700, 288.484500, 268.397500)",
        "(337.086400, 289.192400, 268.371500)",
        "(337.677000, 289.875000, 268.443400)",
        "(338.310100, 290.359200, 268.673200)",
        "(338.998800, 290.806600, 268.765900)",
        "(339.405400, 291.064500, 268.758600)",
        "(340.250600, 291.580900, 268.835000)",
        "(341.094500, 292.043500, 268.970500)",
        "(341.914200, 292.462300, 268.999700)",
        "(342.790600, 292.864400, 268.904200)",
        "(343.207900, 293.047500, 268.883900)",
        "(344.036300, 293.332000, 269.062100)",
        "(344.494400, 293.466200, 269.201500)",
        "(345.911600, 293.885100, 269.351900)",
        "(347.083700, 293.972700, 269.108200)",
        "(347.634800, 293.989400, 269.071700)",
        "(348.548600, 294.048500, 269.186800)",
        "(349.483000, 293.956100, 269.354900)",
        "(350.420600, 293.760700, 269.429200)",
        "(351.191900, 293.412500, 269.617200)",
        "(351.518100, 293.276300, 269.623800)",
        "(352.225100, 293.039800, 269.579200)",
        "(352.926600, 292.613100, 269.639600)",
        "(353.368900, 292.107600, 269.720400)",
        "(353.764000, 291.677500, 269.665600)",
        "(354.075800, 291.453200, 269.540000)",
        "(354.499100, 290.767400, 269.435800)",
        "(354.717400, 290.018000, 269.416700)",
        "(354.853500, 289.326700, 269.345900)",
        "(355.101400, 288.693800, 269.319300)",
        "(355.191200, 288.321200, 269.353300)",
        "(355.248900, 287.510500, 269.305300)",
        "(355.190100, 286.765300, 269.143600)",
        "(355.051900, 286.026300, 268.934600)",
        "(354.754300, 285.308800, 268.869300)",
        "(354.285300, 284.582900, 268.925700)",
        "(353.999800, 284.255900, 268.938000)",
        "(353.417800, 283.543500, 268.822100)",
        "(352.721000, 282.845200, 268.782400)",
        "(351.927400, 282.247900, 268.852200)",
        "(351.059600, 281.680700, 268.915200)",
        "(350.614100, 281.422200, 268.873400)",
        "(349.809400, 280.942700, 268.818700)",
        "(349.028900, 280.462500, 268.802500)",
        "(348.131600, 280.038100, 268.838800)",
        "(347.692200, 279.883400, 268.870300)",
        "(346.802800, 279.717500, 268.830000)",
        "(345.901100, 279.625200, 268.776200)",
        "(345.004100, 279.472800, 268.836500)",
        "(344.153400, 279.272800, 268.879500)",
        "(343.370900, 279.248000, 268.838900)",
        "(342.933600, 279.262500, 268.851700)",
        "(341.967800, 279.209600, 268.971800)",
        "(341.057600, 279.208000, 269.095400)",
        "(340.237200, 279.367300, 269.175300)",
        "(339.827100, 279.488200, 269.278800)",
        "(338.986300, 279.682300, 269.428800)",
        "(338.194900, 279.860400, 269.461200)",
        "(337.445800, 280.182700, 269.477800)",
        "(336.728800, 280.809800, 269.491400)",
        "(336.388500, 281.149400, 269.444700)",
        "(335.837200, 281.749800, 269.228100)",
        "(335.324200, 282.388700, 268.872900)",
        "(334.767300, 283.129600, 268.712500)",
        "(334.326700, 283.822000, 268.770900)",
        "(334.176800, 284.140300, 268.733200)",
        "(334.023400, 284.895800, 268.373300)",
        "(334.026100, 285.704100, 268.060700)",
        "(334.042500, 286.633000, 267.913300)",
        "(334.064700, 287.745200, 267.715100)",
        "(334.184800, 288.256000, 267.593300)",
        "(334.571400, 289.072500, 267.277100)",
        "(335.128800, 289.847100, 267.035700)",
        "(335.710300, 290.681100, 267.073600)",
        "(336.346900, 291.453600, 267.162500)",
        "(336.726800, 291.737200, 267.188300)",
        "(337.604200, 292.243000, 267.207700)",
        "(338.584000, 292.787300, 267.262700)",
        "(339.560500, 293.228300, 267.447800)",
        "(340.415100, 293.603300, 267.747700)",
        "(340.866300, 293.767300, 267.914800)",
        "(341.827200, 294.096000, 268.107600)",
        "(342.920600, 294.522300, 268.049000)",
        "(343.999900, 294.947000, 267.970800)",
        "(344.989500, 295.178600, 268.029000)",
        "(345.451200, 295.301000, 268.093100)",
        "(346.322700, 295.620800, 268.255200)",
        "(347.415300, 295.757800, 268.091400)",
        "(348.443800, 295.561900, 267.810900)",
        "(349.304000, 295.406700, 267.858600)",
        "(349.609500, 295.442400, 267.907300)",
        "(350.349800, 295.579300, 268.013400)",
        "(351.135700, 295.415800, 268.037500)",
        "(351.857400, 294.927800, 267.948800)",
        "(352.471500, 294.423000, 267.945900)",
        "(352.691300, 294.179100, 268.022500)",
        "(353.022500, 293.742700, 268.102700)",
        "(353.254600, 293.323100, 268.024100)",
        "(353.654800, 292.718800, 268.012800)",
        "(354.072600, 291.984300, 268.019700)",
        "(354.135700, 291.578700, 268.006400)",
        "(354.240700, 290.982100, 267.979500)",
        "(354.209600, 290.476400, 267.863600)",
        "(354.174100, 289.669600, 267.910700)",
        "(354.021800, 288.745200, 267.976400)",
        "(353.939100, 288.414100, 267.908600)",
        "(353.758500, 287.767000, 267.815800)",
        "(353.415300, 286.934900, 267.898700)",
        "(352.932800, 286.118600, 268.020300)",
        "(352.488200, 285.536300, 267.980000)",
        "(352.085100, 284.968400, 267.894300)",
        "(351.844600, 284.649000, 267.868000)",
        "(351.304000, 284.114000, 267.770000)",
        "(350.723500, 283.666300, 267.665800)",
        "(350.111600, 283.248900, 267.694800)",
        "(349.792200, 283.121400, 267.648600)",
        "(349.078500, 282.869800, 267.341200)",
        "(348.343200, 282.575400, 267.159600)",
        "(347.610300, 282.350300, 267.164700)",
        "(346.866500, 282.254200, 267.093600)",
        "(346.496400, 282.227700, 267.010400)",
        "(345.748500, 282.119500, 266.885500)",
        "(344.906500, 282.068100, 266.835100)",
        "(344.005600, 282.032000, 266.791000)",
        "(343.098400, 282.025800, 266.845600)",
        "(342.646000, 282.055200, 266.852300)",
        "(341.780600, 282.134600, 266.784700)",
        "(340.958000, 282.238200, 266.721600)",
        "(340.108800, 282.403000, 266.631600)",
        "(339.250200, 282.616200, 266.630600)",
        "(338.805400, 282.732500, 266.635300)",
        "(338.016600, 282.978200, 266.589400)",
        "(337.317300, 283.294700, 266.516300)",
        "(336.593600, 283.806100, 266.432300)",
        "(335.969900, 284.387100, 266.329800)",
        "(335.725800, 284.663100, 266.276300)",
        "(335.334800, 285.175400, 266.196700)",
        "(334.899000, 285.787000, 265.961400)",
        "(334.493000, 286.514600, 265.582300)",
        "(334.156100, 287.326700, 265.431400)",
        "(334.008800, 287.719700, 265.406200)",
        "(333.816400, 288.431800, 265.256700)",
        "(333.862500, 289.201200, 264.835400)",
        "(333.906200, 290.147500, 264.484200)",
        "(334.019500, 291.192000, 264.280200)",
        "(334.145800, 291.686800, 264.181400)",
        "(334.446500, 292.671800, 264.017500)",
        "(334.976600, 293.671300, 263.879200)",
        "(335.721800, 294.635000, 263.454000)",
        "(336.479100, 295.528500, 262.939800)",
        "(336.849400, 295.918000, 262.848000)",
        "(337.577100, 296.711500, 263.023600)",
        "(338.506000, 297.428600, 263.198800)",
        "(339.033800, 297.807000, 263.077600)",
        "(340.442300, 298.784500, 262.905700)",
        "(340.934900, 299.028500, 262.970800)",
        "(341.888100, 299.425000, 263.311100)",
        "(342.979900, 299.772200, 263.564400)",
        "(344.241000, 299.857700, 263.298500)",
        "(345.341300, 299.892400, 262.943700)",
        "(345.795400, 299.959100, 262.968500)",
        "(346.827300, 300.153700, 263.456800)",
        "(347.909300, 300.197900, 263.924600)",
        "(349.168300, 299.841700, 263.762600)",
        "(350.430500, 299.318200, 263.276200)",
        "(350.878500, 299.177200, 263.265100)",
        "(351.645400, 299.030300, 263.697400)",
        "(352.663600, 298.568300, 263.887800)",
        "(353.727700, 297.525200, 263.588000)",
        "(354.534700, 296.494300, 263.477000)",
        "(354.818400, 296.132800, 263.615700)",
        "(355.249500, 295.385900, 264.081100)",
        "(355.646800, 294.340600, 264.312900)",
        "(356.044600, 293.095500, 264.193200)",
        "(356.420700, 291.922100, 263.968200)",
        "(356.539200, 291.315500, 263.905500)",
        "(356.433100, 290.020500, 264.181000)",
        "(356.117600, 289.045000, 264.521600)",
        "(355.795900, 288.044500, 264.700700)",
        "(355.451100, 286.822000, 264.822200)",
        "(355.183000, 286.162900, 264.968000)",
        "(354.558000, 284.977000, 265.325200)",
        "(353.923200, 284.011200, 265.600000)",
        "(353.278200, 283.030800, 265.822500)",
        "(352.498000, 282.011700, 266.144200)",
        "(351.697800, 281.204100, 266.355400)",
        "(351.345000, 280.874600, 266.403800)",
        "(350.652500, 280.251600, 266.485600)",
        "(349.838500, 279.680100, 266.646200)",
        "(348.926900, 279.134900, 266.809200)",
        "(348.477500, 278.880100, 266.874900)",
        "(347.590000, 278.476100, 266.965400)",
        "(346.754700, 278.263200, 266.968700)",
        "(346.010200, 277.886200, 266.987000)",
        "(345.200800, 277.587500, 267.009600)",
        "(344.752900, 277.524300, 266.993800)",
        "(343.838300, 277.535600, 267.084500)",
        "(342.842200, 277.469600, 267.346900)",
        "(341.840800, 277.391600, 267.428400)",
        "(340.939800, 277.445100, 267.496100)",
        "(340.510700, 277.532300, 267.543800)",
        "(339.537900, 277.800300, 267.562000)",
        "(338.608200, 278.136600, 267.426100)",
        "(337.696700, 278.467300, 267.399900)",
        "(336.865500, 278.908600, 267.389400)",
        "(336.452500, 279.140100, 267.347300)",
        "(335.635900, 279.808800, 266.991900)",
        "(334.879900, 280.526600, 266.650500)",
        "(334.211200, 281.142800, 266.485900)",
        "(333.596400, 281.842200, 266.341800)",
        "(333.352200, 282.285400, 266.189500)",
        "(332.904600, 283.263900, 265.749800)",
        "(332.486500, 284.095800, 265.529200)",
        "(332.214400, 284.928900, 265.435500)",
        "(332.127600, 285.845900, 265.277400)",
        "(332.146400, 286.335200, 265.097200)",
        "(332.169900, 287.320200, 264.651900)",
        "(332.220600, 288.267000, 264.481300)",
        "(332.423000, 289.283100, 264.284300)",
        "(332.848400, 290.317800, 263.891100)",
        "(333.135900, 290.797800, 263.603100)",
        "(333.622000, 291.739900, 263.146400)",
        "(334.087600, 292.512000, 263.074100)",
        "(334.651800, 293.303900, 263.013500)",
        "(335.418200, 294.093800, 262.739800)",
        "(335.827700, 294.417300, 262.678100)",
        "(336.578300, 294.863600, 262.893000)",
        "(337.371000, 295.321700, 263.110400)",
        "(338.289500, 295.987400, 263.066200)",
        "(339.339600, 296.595900, 262.995100)",
        "(339.877900, 296.785700, 263.034000)",
        "(340.950400, 296.952100, 263.215400)",
        "(341.938600, 297.130800, 263.489600)",
        "(342.952700, 297.384600, 263.648900)",
        "(344.148400, 297.562600, 263.762100)",
        "(344.798500, 297.488200, 263.850900)",
        "(345.998000, 297.236600, 264.340300)",
        "(347.711900, 297.118800, 264.813100)",
        "(348.716100, 296.822900, 265.102200)",
        "(349.175900, 296.324000, 265.358400)",
        "(349.654100, 295.997200, 265.594300)",
        "(350.527700, 295.507400, 266.034200)",
        "(351.291200, 294.930100, 266.422200)",
        "(352.017000, 294.148400, 266.629100)",
        "(352.597200, 293.280500, 266.954800)",
        "(352.820300, 292.913300, 267.173000)",
        "(353.163100, 292.106000, 267.461500)",
        "(353.408100, 291.149500, 267.609900)",
        "(353.531100, 290.180500, 267.809600)",
        "(353.498900, 289.136500, 268.212500)",
        "(353.280300, 287.975200, 268.567600)",
        "(353.154800, 287.442900, 268.614700)",
        "(352.864100, 286.470400, 268.652500)",
        "(352.387300, 285.512000, 268.958500)",
        "(351.726600, 284.498700, 269.435600)",
        "(351.025600, 283.622400, 269.595800)",
        "(350.676400, 283.221900, 269.616100)",
        "(349.890900, 282.371200, 269.775000)",
        "(348.966600, 281.586000, 270.062800)",
        "(348.036200, 280.880400, 270.199300)",
        "(347.565600, 280.560900, 270.237500)",
        "(346.619400, 279.944900, 270.285900)",
        "(345.554900, 279.358100, 270.349200)",
        "(344.531300, 278.868000, 270.340100)",
        "(343.440700, 278.487800, 270.380400)",
        "(342.867900, 278.356200, 270.409000)",
        "(341.792200, 278.118100, 270.415900)",
        "(340.776900, 277.891600, 270.348600)",
        "(339.833500, 277.778800, 270.183100)",
        "(338.911100, 277.788800, 269.957300)",
        "(338.473200, 277.834000, 269.896900)",
        "(337.515600, 277.952800, 269.952800)",
        "(336.493300, 278.097900, 270.185300)",
        "(335.684000, 278.304200, 270.192400)",
        "(335.088300, 278.585800, 269.876700)",
        "(334.786900, 278.745800, 269.708800)",
        "(334.096200, 279.101800, 269.559100)",
        "(333.396500, 279.703200, 269.366100)",
        "(332.863500, 280.515400, 268.970600)",
        "(332.347700, 281.416400, 268.560900)",
        "(332.122600, 281.877600, 268.265400)",
        "(331.705000, 282.692600, 267.705800)",
        "(331.404900, 283.600400, 267.224600)",
        "(331.191400, 284.661300, 266.762600)",
        "(331.169900, 285.635900, 266.173800)",
        "(331.245300, 286.113000, 265.757000)",
        "(331.343900, 287.154900, 265.110100)",
        "(331.519000, 288.153200, 264.815900)",
        "(331.846300, 289.218800, 264.315000)",
        "(332.279300, 290.194000, 263.774500)",
        "(332.551300, 290.595600, 263.633900)",
        "(333.171500, 291.342000, 263.550800)",
        "(333.865000, 292.112100, 263.441300)",
        "(334.601000, 292.852100, 263.276100)",
        "(335.473100, 293.406300, 263.267000)",
        "(335.934400, 293.617100, 263.334300)",
        "(336.877100, 294.085800, 263.498700)",
        "(337.730700, 294.586700, 263.568100)",
        "(338.547200, 294.920900, 263.714700)",
        "(339.443100, 295.172400, 263.887300)",
        "(339.903100, 295.322500, 263.879200)",
        "(340.786100, 295.678100, 263.758300)",
        "(341.599200, 296.026300, 263.716400)",
        "(342.244800, 296.175100, 263.874800)",
        "(342.913300, 296.290000, 263.914900)",
        "(343.432400, 296.537800, 263.759900)",
        "(344.598900, 297.480300, 263.173300)",
        "(345.619900, 298.290100, 263.203400)",
        "(346.560100, 298.863000, 264.059700)",
        "(346.431600, 298.806700, 263.946500)",
        "(346.475200, 298.426000, 263.644000)",
        "(346.793800, 297.554800, 263.526200)",
        "(346.824600, 297.656600, 263.484400)",
        "(346.592400, 297.656700, 263.937600)",
        "(346.503700, 297.669800, 263.868600)",
        "(346.418700, 297.547500, 263.601400)",
        "(346.423600, 297.459100, 263.496900)",
        "(346.340100, 297.294200, 263.502700)",
        "(346.214100, 297.071700, 263.619400)",
        "(346.194100, 296.919900, 263.673700)",
        "(346.233200, 296.922600, 263.690200)",
        "(346.323300, 296.829300, 263.767000)",
        "(346.451800, 296.627000, 263.926300)",
        "(346.652600, 296.338100, 264.189800)",
        "(346.806700, 296.058000, 264.294700)",
        "(346.887300, 295.951400, 264.271800)",
        "(347.132900, 295.666300, 264.431300)",
        "(347.372000, 295.288000, 264.723100)",
        "(347.646500, 294.807300, 264.985000)",
        "(347.872200, 294.045700, 265.264200)",
        "(347.972600, 293.680300, 265.367000)",
        "(348.243300, 293.030500, 265.649100)",
        "(348.376900, 292.163100, 266.317700)",
        "(348.636800, 291.248300, 266.918800)",
        "(348.978200, 290.324000, 267.240500)",
        "(349.171200, 289.839500, 267.421900)",
        "(349.496300, 288.747700, 268.101800)",
        "(349.717500, 287.707900, 268.765800)",
        "(349.674500, 287.229300, 268.698500)",
        "(349.867300, 286.607300, 268.994600)",
        "(349.944000, 286.189100, 269.310700)",
        "(350.107900, 285.521400, 269.872600)",
        "(350.429700, 285.043300, 270.035000)",
        "(350.536800, 284.693000, 269.906400)",
        "(350.498500, 284.794400, 269.752700)",
        "(350.513500, 284.882100, 269.730700)",
        "(350.538500, 284.955700, 269.841500)",
        "(350.519200, 285.046800, 270.307800)",
        "(350.616700, 285.310200, 270.418300)",
        "(351.073600, 285.627200, 269.766900)",
        "(351.340500, 285.711500, 269.542400)",
        "(351.678600, 285.792700, 269.720900)",
        "(351.930100, 285.962300, 270.136500)",
        "(352.460700, 286.078900, 270.444100)",
        "(353.041000, 285.916900, 270.710400)",
        "(353.247900, 285.842700, 270.896300)",
        "(353.707600, 285.907800, 271.283800)",
        "(354.542900, 286.040200, 271.616500)",
        "(355.627600, 285.897400, 271.970300)",
        "(356.520200, 285.456900, 272.442700)",
        "(356.862700, 285.232100, 272.547600)",
        "(357.274700, 285.087600, 272.432800)",
        "(357.556400, 284.908000, 272.491000)",
        "(357.798000, 284.470200, 273.017600)",
        "(357.845200, 284.013100, 273.105100)",
        "(357.773100, 283.876500, 272.956000)",
        "(357.631500, 283.634900, 272.812600)",
        "(357.290000, 283.550400, 272.913900)",
        "(356.910200, 283.521200, 272.850100)",
        "(356.570600, 283.320300, 272.485500)",
        "(356.402800, 283.176600, 272.243200)",
        "(355.955400, 282.888200, 271.925500)",
        "(355.361100, 282.603100, 271.884700)",
        "(354.622400, 282.289900, 271.868000)",
        "(353.946800, 281.933600, 271.605300)",
        "(353.595500, 281.793500, 271.479100)",
        "(352.898400, 281.609500, 271.338400)",
        "(352.313300, 281.564100, 271.143000)",
        "(351.786000, 281.424700, 270.944600)",
        "(351.271600, 281.248500, 270.710100)",
        "(350.986200, 281.279400, 270.476400)",
        "(350.282100, 281.458700, 270.161200)",
        "(349.645100, 281.439500, 270.083400)",
        "(349.040400, 281.338900, 269.774400)",
        "(348.462000, 281.187300, 269.450500)",
        "(348.103300, 280.973800, 269.400600)",
        "(347.258500, 281.224700, 268.867900)",
        "(346.311300, 281.466900, 268.357500)",
        "(345.772900, 281.402400, 268.267700)",
        "(344.909100, 281.481600, 268.208900)",
        "(344.288200, 281.615400, 268.139500)",
        "(343.331400, 281.851400, 267.941700)",
        "(342.416200, 282.195300, 267.594600)",
        "(341.422900, 282.492700, 267.398600)",
        "(340.925200, 282.673000, 267.321400)",
        "(340.441800, 282.854800, 267.226800)",
        "(339.045800, 283.429300, 266.771700)",
        "(338.208200, 283.809100, 266.430700)",
        "(337.431200, 284.369900, 266.102800)",
        "(336.692500, 284.938900, 265.901700)",
        "(336.329100, 285.198600, 265.829200)",
        "(335.668300, 285.695800, 265.624900)",
        "(335.043800, 286.195000, 265.363900)",
        "(334.456600, 286.790100, 265.181400)",
        "(333.938500, 287.615800, 265.069200)",
        "(333.737300, 288.072000, 265.051300)",
        "(333.511300, 288.898900, 265.043800)",
        "(333.574800, 289.681900, 265.099400)",
        "(333.947900, 290.676400, 264.728600)",
        "(334.303500, 292.150200, 264.119600)",
        "(334.515600, 292.835900, 264.098100)",
        "(335.213700, 293.858200, 264.503700)",
        "(336.379600, 294.882700, 264.706900)",
        "(337.981800, 296.018800, 264.550900)",
        "(339.578700, 296.814900, 264.415900)",
        "(340.313100, 297.051500, 264.514900)",
        "(342.053400, 297.576500, 264.925000)",
        "(344.090400, 298.347400, 265.166200)",
        "(346.249100, 299.060100, 265.152700)",
        "(348.324600, 299.362100, 265.137300)",
        "(349.229600, 299.357100, 265.330800)",
        "(351.030900, 299.254500, 266.187800)",
        "(352.963800, 298.833800, 266.578600)",
        "(354.661400, 298.054100, 266.335400)",
        "(355.961600, 297.219400, 266.762900)",
        "(356.614600, 296.674800, 267.298800)",
        "(357.871400, 295.494100, 267.979500)",
        "(358.759600, 294.237500, 267.928600)",
        "(359.447300, 293.036600, 268.150500)",
        "(359.977900, 291.915400, 268.851100)",
        "(0.103057, 291.224300, 269.275900)",
        "(0.182713, 289.822100, 269.556900)",
        "(0.198814, 288.679200, 269.523200)",
        "(0.402930, 287.574700, 269.634000)",
        "(359.989800, 286.325800, 270.120600)",
        "(359.653500, 285.879600, 270.344200)",
        "(359.077500, 285.082100, 270.335800)",
        "(358.482300, 284.256800, 270.086700)",
        "(357.748600, 283.600100, 269.865900)",
        "(356.962200, 283.055800, 269.735800)",
        "(356.606200, 282.833100, 269.634200)",
        "(355.752000, 282.415000, 269.373500)",
        "(354.809700, 282.085600, 269.152200)",
        "(353.807200, 281.768800, 269.082500)",
        "(352.995400, 281.473600, 268.869600)",
        "(352.612900, 281.386000, 268.680200)",
        "(351.661100, 281.310600, 268.510300)",
        "(350.483700, 281.223100, 268.561900)",
        "(349.276500, 281.074200, 268.433000)",
        "(348.217900, 280.952100, 268.168300)",
        "(347.680100, 280.939800, 268.067000)",
        "(346.449900, 280.972900, 268.037900)",
        "(345.107000, 280.929300, 268.092500)",
        "(343.796600, 280.955000, 268.066700)",
        "(342.433300, 281.069900, 267.962800)",
        "(341.779000, 281.059600, 267.876300)",
        "(340.470300, 281.214800, 267.535700)",
        "(339.194000, 281.511300, 267.371600)",
        "(338.079600, 281.797200, 267.324800)",
        "(337.061700, 282.206300, 267.093000)",
        "(336.563600, 282.483300, 266.910300)",
        "(335.638100, 283.044700, 266.717300)",
        "(334.833700, 283.707800, 266.564000)",
        "(334.069600, 284.550700, 266.275600)",
        "(333.515100, 285.371500, 266.038300)",
        "(333.309500, 285.729900, 265.990900)",
        "(332.987500, 286.337400, 266.070500)",
        "(332.748900, 287.176500, 266.098700)",
        "(332.445500, 288.347900, 266.084700)",
        "(332.302100, 289.570400, 266.264500)",
        "(332.384900, 290.181000, 266.277000)",
        "(332.792800, 291.264000, 266.128700)",
        "(333.430200, 292.124200, 265.882700)",
        "(334.156300, 293.248500, 265.546100)",
        "(334.834400, 294.616800, 265.208700)",
        "(335.211200, 295.151000, 265.193700)",
        "(336.141500, 295.912000, 265.412900)",
        "(337.333300, 296.643900, 265.538700)",
        "(338.575600, 297.264200, 265.515000)",
        "(339.666600, 297.750900, 265.597000)",
        "(340.196600, 297.987300, 265.762400)",
        "(341.226100, 298.328600, 266.105700)",
        "(342.348600, 298.452500, 266.207600)",
        "(343.532000, 298.552600, 266.040600)",
        "(344.653800, 298.793600, 265.859800)",
        "(345.222900, 298.896500, 265.963100)",
        "(346.419600, 299.055300, 266.176300)",
        "(347.664500, 298.904500, 266.215800)",
        "(348.743100, 298.605300, 266.032200)",
        "(349.682700, 298.364900, 266.065600)",
        "(350.205200, 298.151700, 266.206900)",
        "(351.401200, 297.517400, 266.325200)",
        "(352.400300, 296.854300, 266.268800)",
        "(353.060300, 296.397800, 266.538600)",
        "(353.849200, 295.960800, 266.885900)",
[truncated: 528,166 more chars]
