# Supplementary material for: Playing the mirror game in virtual reality with an autonomous character
Source: Sci Rep. 2022 Dec 9;12:21329. doi: 10.1038/s41598-022-25197-z (PMC9734752; doi:10.1038/s41598-022-25197-z)
Supplement: Supplementary file 2 — Supplementary Information 1. [file 41598_2022_25197_MOESM2_ESM.zip › Data/Couple1/condition2_trial1_player1.json]

{
    "isFemale": false,
    "eyesLevel": 1.674979567527771,
    "timestamps": [
        0.0,
        0.02001953125,
        0.040008544921875,
        0.05999755859375,
        0.08001708984375,
        0.100006103515625,
        0.1199951171875,
        0.1400146484375,
        0.160003662109375,
        0.17999267578125,
        0.20001220703125,
        0.220001220703125,
        0.239990234375,
        0.260009765625,
        0.279998779296875,
        0.300018310546875,
        0.32000732421875,
        0.339996337890625,
        0.360015869140625,
        0.3800048828125,
        0.399993896484375,
        0.420013427734375,
        0.44000244140625,
        0.459991455078125,
        0.480010986328125,
        0.5,
        0.52001953125,
        0.540008544921875,
        0.55999755859375,
        0.58001708984375,
        0.600006103515625,
        0.6199951171875,
        0.6400146484375,
        0.660003662109375,
        0.67999267578125,
        0.70001220703125,
        0.720001220703125,
        0.739990234375,
        0.760009765625,
        0.779998779296875,
        0.800018310546875,
        0.82000732421875,
        0.839996337890625,
        0.860015869140625,
        0.8800048828125,
        0.899993896484375,
        0.920013427734375,
        0.94000244140625,
        0.959991455078125,
        0.980010986328125,
        1.0,
        1.02001953125,
        1.040008544921875,
        1.05999755859375,
        1.08001708984375,
        1.100006103515625,
        1.1199951171875,
        1.1400146484375,
        1.160003662109375,
        1.17999267578125,
        1.20001220703125,
        1.220001220703125,
        1.239990234375,
        1.260009765625,
        1.279998779296875,
        1.300018310546875,
        1.32000732421875,
        1.339996337890625,
        1.360015869140625,
        1.3800048828125,
        1.399993896484375,
        1.420013427734375,
        1.44000244140625,
        1.459991455078125,
        1.480010986328125,
        1.5,
        1.52001953125,
        1.540008544921875,
        1.55999755859375,
        1.58001708984375,
        1.600006103515625,
        1.6199951171875,
        1.6400146484375,
        1.660003662109375,
        1.67999267578125,
        1.70001220703125,
        1.720001220703125,
        1.739990234375,
        1.760009765625,
        1.779998779296875,
        1.800018310546875,
        1.82000732421875,
        1.839996337890625,
        1.860015869140625,
        1.8800048828125,
        1.899993896484375,
        1.920013427734375,
        1.94000244140625,
        1.959991455078125,
        1.980010986328125,
        2.0,
        2.02001953125,
        2.040008544921875,
        2.05999755859375,
        2.08001708984375,
        2.100006103515625,
        2.1199951171875,
        2.1400146484375,
        2.160003662109375,
        2.17999267578125,
        2.20001220703125,
        2.220001220703125,
        2.239990234375,
        2.260009765625,
        2.279998779296875,
        2.300018310546875,
        2.32000732421875,
        2.339996337890625,
        2.360015869140625,
        2.3800048828125,
        2.399993896484375,
        2.420013427734375,
        2.44000244140625,
        2.459991455078125,
        2.480010986328125,
        2.5,
        2.52001953125,
        2.540008544921875,
        2.55999755859375,
        2.58001708984375,
        2.600006103515625,
        2.6199951171875,
        2.6400146484375,
        2.660003662109375,
        2.67999267578125,
        2.70001220703125,
        2.720001220703125,
        2.739990234375,
        2.760009765625,
        2.779998779296875,
        2.800018310546875,
        2.82000732421875,
        2.839996337890625,
        2.860015869140625,
        2.879974365234375,
        2.899993896484375,
        2.920013427734375,
        2.940032958984375,
        2.959991455078125,
        2.980010986328125,
        3.000030517578125,
        3.019989013671875,
        3.040008544921875,
        3.060028076171875,
        3.079986572265625,
        3.100006103515625,
        3.120025634765625,
        3.139984130859375,
        3.160003662109375,
        3.180023193359375,
        3.199981689453125,
        3.220001220703125,
        3.240020751953125,
        3.259979248046875,
        3.279998779296875,
        3.300018310546875,
        3.319976806640625,
        3.339996337890625,
        3.360015869140625,
        3.379974365234375,
        3.399993896484375,
        3.420013427734375,
        3.440032958984375,
        3.459991455078125,
        3.480010986328125,
        3.500030517578125,
        3.519989013671875,
        3.540008544921875,
        3.560028076171875,
        3.579986572265625,
        3.600006103515625,
        3.620025634765625,
        3.639984130859375,
        3.660003662109375,
        3.680023193359375,
        3.699981689453125,
        3.720001220703125,
        3.740020751953125,
        3.759979248046875,
        3.779998779296875,
        3.800018310546875,
        3.819976806640625,
        3.839996337890625,
        3.860015869140625,
        3.879974365234375,
        3.899993896484375,
        3.920013427734375,
        3.940032958984375,
        3.959991455078125,
        3.980010986328125,
        4.000030517578125,
        4.019989013671875,
        4.040008544921875,
        4.060028076171875,
        4.079986572265625,
        4.100006103515625,
        4.120025634765625,
        4.139984130859375,
        4.160003662109375,
        4.180023193359375,
        4.199981689453125,
        4.220001220703125,
        4.240020751953125,
        4.259979248046875,
        4.279998779296875,
        4.300018310546875,
        4.319976806640625,
        4.339996337890625,
        4.360015869140625,
        4.379974365234375,
        4.399993896484375,
        4.420013427734375,
        4.440032958984375,
        4.459991455078125,
        4.480010986328125,
        4.500030517578125,
        4.519989013671875,
        4.540008544921875,
        4.560028076171875,
        4.579986572265625,
        4.600006103515625,
        4.620025634765625,
        4.639984130859375,
        4.660003662109375,
        4.680023193359375,
        4.699981689453125,
        4.720001220703125,
        4.740020751953125,
        4.759979248046875,
        4.779998779296875,
        4.800018310546875,
        4.819976806640625,
        4.839996337890625,
        4.860015869140625,
        4.879974365234375,
        4.899993896484375,
        4.920013427734375,
        4.940032958984375,
        4.959991455078125,
        4.980010986328125,
        5.000030517578125,
        5.019989013671875,
        5.040008544921875,
        5.060028076171875,
        5.079986572265625,
        5.100006103515625,
        5.120025634765625,
        5.139984130859375,
        5.160003662109375,
        5.180023193359375,
        5.199981689453125,
        5.220001220703125,
        5.240020751953125,
        5.259979248046875,
        5.279998779296875,
        5.300018310546875,
        5.319976806640625,
        5.339996337890625,
        5.360015869140625,
        5.379974365234375,
        5.399993896484375,
        5.420013427734375,
        5.440032958984375,
        5.459991455078125,
        5.480010986328125,
        5.500030517578125,
        5.519989013671875,
        5.540008544921875,
        5.560028076171875,
        5.579986572265625,
        5.600006103515625,
        5.620025634765625,
        5.639984130859375,
        5.660003662109375,
        5.680023193359375,
        5.699981689453125,
        5.720001220703125,
        5.740020751953125,
        5.759979248046875,
        5.779998779296875,
        5.800018310546875,
        5.819976806640625,
        5.839996337890625,
        5.860015869140625,
        5.879974365234375,
        5.899993896484375,
        5.920013427734375,
        5.940032958984375,
        5.959991455078125,
        5.980010986328125,
        6.000030517578125,
        6.019989013671875,
        6.040008544921875,
        6.060028076171875,
        6.079986572265625,
        6.100006103515625,
        6.120025634765625,
        6.139984130859375,
        6.160003662109375,
        6.180023193359375,
        6.199981689453125,
        6.220001220703125,
        6.240020751953125,
        6.259979248046875,
        6.279998779296875,
        6.300018310546875,
        6.319976806640625,
        6.339996337890625,
        6.360015869140625,
        6.379974365234375,
        6.399993896484375,
        6.420013427734375,
        6.440032958984375,
        6.459991455078125,
        6.480010986328125,
        6.500030517578125,
        6.519989013671875,
        6.540008544921875,
        6.560028076171875,
        6.579986572265625,
        6.600006103515625,
        6.620025634765625,
        6.639984130859375,
        6.660003662109375,
        6.680023193359375,
        6.699981689453125,
        6.720001220703125,
        6.740020751953125,
        6.759979248046875,
        6.779998779296875,
        6.800018310546875,
        6.819976806640625,
        6.839996337890625,
        6.860015869140625,
        6.879974365234375,
        6.899993896484375,
        6.920013427734375,
        6.940032958984375,
        6.959991455078125,
        6.980010986328125,
        7.000030517578125,
        7.019989013671875,
        7.040008544921875,
        7.060028076171875,
        7.079986572265625,
        7.100006103515625,
        7.120025634765625,
        7.139984130859375,
        7.160003662109375,
        7.180023193359375,
        7.199981689453125,
        7.220001220703125,
        7.240020751953125,
        7.259979248046875,
        7.279998779296875,
        7.300018310546875,
        7.319976806640625,
        7.339996337890625,
        7.360015869140625,
        7.379974365234375,
        7.399993896484375,
        7.420013427734375,
        7.440032958984375,
        7.459991455078125,
        7.480010986328125,
        7.500030517578125,
        7.519989013671875,
        7.540008544921875,
        7.560028076171875,
        7.579986572265625,
        7.600006103515625,
        7.620025634765625,
        7.639984130859375,
        7.660003662109375,
        7.680023193359375,
        7.699981689453125,
        7.720001220703125,
        7.740020751953125,
        7.759979248046875,
        7.779998779296875,
        7.800018310546875,
        7.819976806640625,
        7.839996337890625,
        7.860015869140625,
        7.879974365234375,
        7.899993896484375,
        7.920013427734375,
        7.940032958984375,
        7.959991455078125,
        7.980010986328125,
        8.000030517578125,
        8.019989013671875,
        8.040008544921875,
        8.060028076171875,
        8.079986572265625,
        8.100006103515625,
        8.120025634765625,
        8.139984130859375,
        8.160003662109375,
        8.180023193359375,
        8.199981689453125,
        8.220001220703125,
        8.240020751953125,
        8.259979248046875,
        8.279998779296875,
        8.300018310546875,
        8.319976806640625,
        8.339996337890625,
        8.360015869140625,
        8.379974365234375,
        8.399993896484375,
        8.420013427734375,
        8.440032958984375,
        8.459991455078125,
        8.480010986328125,
        8.500030517578125,
        8.519989013671875,
        8.540008544921875,
        8.560028076171875,
        8.579986572265625,
        8.600006103515625,
        8.620025634765625,
        8.639984130859375,
        8.660003662109375,
        8.680023193359375,
        8.699981689453125,
        8.720001220703125,
        8.740020751953125,
        8.759979248046875,
        8.779998779296875,
        8.800018310546875,
        8.819976806640625,
        8.839996337890625,
        8.860015869140625,
        8.879974365234375,
        8.899993896484375,
        8.920013427734375,
        8.940032958984375,
        8.959991455078125,
        8.980010986328125,
        9.000030517578125,
        9.019989013671875,
        9.040008544921875,
        9.060028076171875,
        9.079986572265625,
        9.100006103515625,
        9.120025634765625,
        9.139984130859375,
        9.160003662109375,
        9.180023193359375,
        9.199981689453125,
        9.220001220703125,
        9.240020751953125,
        9.259979248046875,
        9.279998779296875,
        9.300018310546875,
        9.319976806640625,
        9.339996337890625,
        9.360015869140625,
        9.379974365234375,
        9.399993896484375,
        9.420013427734375,
        9.440032958984375,
        9.459991455078125,
        9.480010986328125,
        9.500030517578125,
        9.519989013671875,
        9.540008544921875,
        9.560028076171875,
        9.579986572265625,
        9.600006103515625,
        9.620025634765625,
        9.639984130859375,
        9.660003662109375,
        9.680023193359375,
        9.699981689453125,
        9.720001220703125,
        9.740020751953125,
        9.759979248046875,
        9.779998779296875,
        9.800018310546875,
        9.819976806640625,
        9.839996337890625,
        9.860015869140625,
        9.879974365234375,
        9.899993896484375,
        9.920013427734375,
        9.940032958984375,
        9.959991455078125,
        9.980010986328125,
        10.000030517578125,
        10.019989013671875,
        10.040008544921875,
        10.060028076171875,
        10.079986572265625,
        10.100006103515625,
        10.120025634765625,
        10.139984130859375,
        10.160003662109375,
        10.180023193359375,
        10.199981689453125,
        10.220001220703125,
        10.240020751953125,
        10.259979248046875,
        10.279998779296875,
        10.300018310546875,
        10.319976806640625,
        10.339996337890625,
        10.360015869140625,
        10.379974365234375,
        10.399993896484375,
        10.420013427734375,
        10.440032958984375,
        10.459991455078125,
        10.480010986328125,
        10.500030517578125,
        10.519989013671875,
        10.540008544921875,
        10.560028076171875,
        10.579986572265625,
        10.600006103515625,
        10.620025634765625,
        10.639984130859375,
        10.660003662109375,
        10.680023193359375,
        10.699981689453125,
        10.720001220703125,
        10.740020751953125,
        10.759979248046875,
        10.779998779296875,
        10.800018310546875,
        10.819976806640625,
        10.839996337890625,
        10.860015869140625,
        10.879974365234375,
        10.899993896484375,
        10.920013427734375,
        10.940032958984375,
        10.959991455078125,
        10.980010986328125,
        11.000030517578125,
        11.019989013671875,
        11.040008544921875,
        11.060028076171875,
        11.079986572265625,
        11.100006103515625,
        11.120025634765625,
        11.139984130859375,
        11.160003662109375,
        11.180023193359375,
        11.199981689453125,
        11.220001220703125,
        11.240020751953125,
        11.259979248046875,
        11.279998779296875,
        11.300018310546875,
        11.319976806640625,
        11.339996337890625,
        11.360015869140625,
        11.379974365234375,
        11.399993896484375,
        11.420013427734375,
        11.440032958984375,
        11.459991455078125,
        11.480010986328125,
        11.500030517578125,
        11.519989013671875,
        11.540008544921875,
        11.560028076171875,
        11.579986572265625,
        11.600006103515625,
        11.620025634765625,
        11.639984130859375,
        11.660003662109375,
        11.680023193359375,
        11.699981689453125,
        11.720001220703125,
        11.740020751953125,
        11.759979248046875,
        11.779998779296875,
        11.800018310546875,
        11.819976806640625,
        11.839996337890625,
        11.860015869140625,
        11.879974365234375,
        11.899993896484375,
        11.920013427734375,
        11.940032958984375,
        11.959991455078125,
        11.980010986328125,
        12.000030517578125,
        12.019989013671875,
        12.040008544921875,
        12.060028076171875,
        12.079986572265625,
        12.100006103515625,
        12.120025634765625,
        12.139984130859375,
        12.160003662109375,
        12.180023193359375,
        12.199981689453125,
        12.220001220703125,
        12.240020751953125,
        12.259979248046875,
        12.279998779296875,
        12.300018310546875,
        12.319976806640625,
        12.339996337890625,
        12.360015869140625,
        12.379974365234375,
        12.399993896484375,
        12.420013427734375,
        12.440032958984375,
        12.459991455078125,
        12.480010986328125,
        12.500030517578125,
        12.519989013671875,
        12.540008544921875,
        12.560028076171875,
        12.579986572265625,
        12.600006103515625,
        12.620025634765625,
        12.639984130859375,
        12.660003662109375,
        12.680023193359375,
        12.699981689453125,
        12.720001220703125,
        12.740020751953125,
        12.759979248046875,
        12.779998779296875,
        12.800018310546875,
        12.819976806640625,
        12.839996337890625,
        12.860015869140625,
        12.879974365234375,
        12.899993896484375,
        12.920013427734375,
        12.940032958984375,
        12.959991455078125,
        12.980010986328125,
        13.000030517578125,
        13.019989013671875,
        13.040008544921875,
        13.060028076171875,
        13.079986572265625,
        13.100006103515625,
        13.120025634765625,
        13.139984130859375,
        13.160003662109375,
        13.180023193359375,
        13.199981689453125,
        13.220001220703125,
        13.240020751953125,
        13.259979248046875,
        13.279998779296875,
        13.300018310546875,
        13.319976806640625,
        13.339996337890625,
        13.360015869140625,
        13.379974365234375,
        13.399993896484375,
        13.420013427734375,
        13.440032958984375,
        13.459991455078125,
        13.480010986328125,
        13.500030517578125,
        13.519989013671875,
        13.540008544921875,
        13.560028076171875,
        13.579986572265625,
        13.600006103515625,
        13.620025634765625,
        13.639984130859375,
        13.660003662109375,
        13.680023193359375,
        13.699981689453125,
        13.720001220703125,
        13.740020751953125,
        13.759979248046875,
        13.779998779296875,
        13.800018310546875,
        13.819976806640625,
        13.839996337890625,
        13.860015869140625,
        13.879974365234375,
        13.899993896484375,
        13.920013427734375,
        13.940032958984375,
        13.959991455078125,
        13.980010986328125,
        14.000030517578125,
        14.019989013671875,
        14.040008544921875,
        14.060028076171875,
        14.079986572265625,
        14.100006103515625,
        14.120025634765625,
        14.139984130859375,
        14.160003662109375,
        14.180023193359375,
        14.199981689453125,
        14.220001220703125,
        14.240020751953125,
        14.259979248046875,
        14.279998779296875,
        14.300018310546875,
        14.319976806640625,
        14.339996337890625,
        14.360015869140625,
        14.379974365234375,
        14.399993896484375,
        14.420013427734375,
        14.440032958984375,
        14.459991455078125,
        14.480010986328125,
        14.500030517578125,
        14.519989013671875,
        14.540008544921875,
        14.560028076171875,
        14.579986572265625,
        14.600006103515625,
        14.620025634765625,
        14.639984130859375,
        14.660003662109375,
        14.680023193359375,
        14.699981689453125,
        14.720001220703125,
        14.740020751953125,
        14.759979248046875,
        14.779998779296875,
        14.800018310546875,
        14.819976806640625,
        14.839996337890625,
        14.860015869140625,
        14.879974365234375,
        14.899993896484375,
        14.920013427734375,
        14.940032958984375,
        14.959991455078125,
        14.980010986328125,
        15.000030517578125,
        15.019989013671875,
        15.040008544921875,
        15.060028076171875,
        15.079986572265625,
        15.100006103515625,
        15.120025634765625,
        15.139984130859375,
        15.160003662109375,
        15.180023193359375,
        15.199981689453125,
        15.220001220703125,
        15.240020751953125,
        15.259979248046875,
        15.279998779296875,
        15.300018310546875,
        15.319976806640625,
        15.339996337890625,
        15.360015869140625,
        15.379974365234375,
        15.399993896484375,
        15.420013427734375,
        15.440032958984375,
        15.459991455078125,
        15.480010986328125,
        15.500030517578125,
        15.519989013671875,
        15.540008544921875,
        15.560028076171875,
        15.579986572265625,
        15.600006103515625,
        15.620025634765625,
        15.639984130859375,
        15.660003662109375,
        15.680023193359375,
        15.699981689453125,
        15.720001220703125,
        15.740020751953125,
        15.759979248046875,
        15.779998779296875,
        15.800018310546875,
        15.819976806640625,
        15.839996337890625,
        15.860015869140625,
        15.879974365234375,
        15.899993896484375,
        15.920013427734375,
        15.940032958984375,
        15.959991455078125,
        15.980010986328125,
        16.000030517578126,
        16.019989013671876,
        16.040008544921876,
        16.060028076171876,
        16.079986572265626,
        16.100006103515626,
        16.120025634765626,
        16.139984130859376,
        16.160003662109376,
        16.180023193359376,
        16.199981689453126,
        16.220001220703126,
        16.240020751953126,
        16.259979248046876,
        16.279998779296876,
        16.300018310546876,
        16.319976806640626,
        16.339996337890626,
        16.360015869140626,
        16.379974365234376,
        16.399993896484376,
        16.420013427734376,
        16.440032958984376,
        16.459991455078126,
        16.480010986328126,
        16.500030517578126,
        16.519989013671876,
        16.540008544921876,
        16.560028076171876,
        16.579986572265626,
        16.600006103515626,
        16.620025634765626,
        16.639984130859376,
        16.660003662109376,
        16.680023193359376,
        16.699981689453126,
        16.720001220703126,
        16.740020751953126,
        16.759979248046876,
        16.779998779296876,
        16.800018310546876,
        16.819976806640626,
        16.839996337890626,
        16.860015869140626,
        16.879974365234376,
        16.899993896484376,
        16.920013427734376,
        16.940032958984376,
        16.959991455078126,
        16.980010986328126,
        17.000030517578126,
        17.019989013671876,
        17.040008544921876,
        17.060028076171876,
        17.079986572265626,
        17.100006103515626,
        17.120025634765626,
        17.139984130859376,
        17.160003662109376,
        17.180023193359376,
        17.199981689453126,
        17.220001220703126,
        17.240020751953126,
        17.259979248046876,
        17.279998779296876,
        17.300018310546876,
        17.319976806640626,
        17.339996337890626,
        17.360015869140626,
        17.379974365234376,
        17.399993896484376,
        17.420013427734376,
        17.440032958984376,
        17.459991455078126,
        17.480010986328126,
        17.500030517578126,
        17.519989013671876,
        17.540008544921876,
        17.560028076171876,
        17.579986572265626,
        17.600006103515626,
        17.620025634765626,
        17.639984130859376,
        17.660003662109376,
        17.680023193359376,
        17.699981689453126,
        17.720001220703126,
        17.740020751953126,
        17.759979248046876,
        17.779998779296876,
        17.800018310546876,
        17.819976806640626,
        17.839996337890626,
        17.860015869140626,
        17.879974365234376,
        17.899993896484376,
        17.920013427734376,
        17.940032958984376,
        17.959991455078126,
        17.980010986328126,
        18.000030517578126,
        18.019989013671876,
        18.040008544921876,
        18.060028076171876,
        18.079986572265626,
        18.100006103515626,
        18.120025634765626,
        18.139984130859376,
        18.160003662109376,
        18.180023193359376,
        18.199981689453126,
        18.220001220703126,
        18.240020751953126,
        18.259979248046876,
        18.279998779296876,
        18.300018310546876,
        18.319976806640626,
        18.339996337890626,
        18.360015869140626,
        18.379974365234376,
        18.399993896484376,
        18.420013427734376,
        18.440032958984376,
        18.459991455078126,
        18.480010986328126,
        18.500030517578126,
        18.519989013671876,
        18.540008544921876,
        18.560028076171876,
        18.579986572265626,
        18.600006103515626,
        18.620025634765626,
        18.639984130859376,
        18.660003662109376,
        18.680023193359376,
        18.699981689453126,
        18.720001220703126,
        18.740020751953126,
        18.759979248046876,
        18.779998779296876,
        18.800018310546876,
        18.819976806640626,
        18.839996337890626,
        18.860015869140626,
        18.879974365234376,
        18.899993896484376,
        18.920013427734376,
        18.940032958984376,
        18.959991455078126,
        18.980010986328126,
        19.000030517578126,
        19.019989013671876,
        19.040008544921876,
        19.060028076171876,
        19.079986572265626,
        19.100006103515626,
        19.120025634765626,
        19.139984130859376,
        19.160003662109376,
        19.180023193359376,
        19.199981689453126,
        19.220001220703126,
        19.240020751953126,
        19.259979248046876,
        19.279998779296876,
        19.300018310546876,
        19.319976806640626,
        19.339996337890626,
        19.360015869140626,
        19.379974365234376,
        19.399993896484376,
        19.420013427734376,
        19.440032958984376,
        19.459991455078126,
        19.480010986328126,
        19.500030517578126,
        19.519989013671876,
        19.540008544921876,
        19.560028076171876,
        19.579986572265626,
        19.600006103515626,
        19.620025634765626,
        19.639984130859376,
        19.660003662109376,
        19.680023193359376,
        19.699981689453126,
        19.720001220703126,
        19.740020751953126,
        19.759979248046876,
        19.779998779296876,
        19.800018310546876,
        19.819976806640626,
        19.839996337890626,
        19.860015869140626,
        19.879974365234376,
        19.899993896484376,
        19.920013427734376,
        19.940032958984376,
        19.959991455078126,
        19.980010986328126,
        20.000030517578126,
        20.019989013671876,
        20.040008544921876,
        20.060028076171876,
        20.079986572265626,
        20.100006103515626,
        20.120025634765626,
        20.139984130859376,
        20.160003662109376,
        20.180023193359376,
        20.199981689453126,
        20.220001220703126,
        20.240020751953126,
        20.259979248046876,
        20.279998779296876,
        20.300018310546876,
        20.319976806640626,
        20.339996337890626,
        20.360015869140626,
        20.379974365234376,
        20.399993896484376,
        20.420013427734376,
        20.440032958984376,
        20.459991455078126,
        20.480010986328126,
        20.500030517578126,
        20.519989013671876,
        20.540008544921876,
        20.560028076171876,
        20.579986572265626,
        20.600006103515626,
        20.620025634765626,
        20.639984130859376,
        20.660003662109376,
        20.680023193359376,
        20.699981689453126,
        20.720001220703126,
        20.740020751953126,
        20.759979248046876,
        20.779998779296876,
        20.800018310546876,
        20.819976806640626,
        20.839996337890626,
        20.860015869140626,
        20.879974365234376,
        20.899993896484376,
        20.920013427734376,
        20.940032958984376,
        20.959991455078126,
        20.980010986328126,
        21.000030517578126,
        21.019989013671876,
        21.040008544921876,
        21.060028076171876,
        21.079986572265626,
        21.100006103515626,
        21.120025634765626,
        21.139984130859376,
        21.160003662109376,
        21.180023193359376,
        21.199981689453126,
        21.220001220703126,
        21.240020751953126,
        21.259979248046876,
        21.279998779296876,
        21.300018310546876,
        21.319976806640626,
        21.339996337890626,
        21.360015869140626,
        21.379974365234376,
        21.399993896484376,
        21.420013427734376,
        21.440032958984376,
        21.459991455078126,
        21.480010986328126,
        21.500030517578126,
        21.519989013671876,
        21.540008544921876,
        21.560028076171876,
        21.579986572265626,
        21.600006103515626,
        21.620025634765626,
        21.639984130859376,
        21.660003662109376,
        21.680023193359376,
        21.699981689453126,
        21.720001220703126,
        21.740020751953126,
        21.759979248046876,
        21.779998779296876,
        21.800018310546876,
        21.819976806640626,
        21.839996337890626,
        21.860015869140626,
        21.879974365234376,
        21.899993896484376,
        21.920013427734376,
        21.940032958984376,
        21.959991455078126,
        21.980010986328126,
        22.000030517578126,
        22.019989013671876,
        22.040008544921876,
        22.060028076171876,
        22.079986572265626,
        22.100006103515626,
        22.120025634765626,
        22.139984130859376,
        22.160003662109376,
        22.180023193359376,
        22.199981689453126,
        22.220001220703126,
        22.240020751953126,
        22.259979248046876,
        22.279998779296876,
        22.300018310546876,
        22.319976806640626,
        22.339996337890626,
        22.360015869140626,
        22.379974365234376,
        22.399993896484376,
        22.420013427734376,
        22.440032958984376,
        22.459991455078126,
        22.480010986328126,
        22.500030517578126,
        22.519989013671876,
        22.540008544921876,
        22.560028076171876,
        22.579986572265626,
        22.600006103515626,
        22.620025634765626,
        22.639984130859376,
        22.660003662109376,
        22.680023193359376,
        22.699981689453126,
        22.720001220703126,
        22.740020751953126,
        22.759979248046876,
        22.779998779296876,
        22.800018310546876,
        22.819976806640626,
        22.839996337890626,
        22.860015869140626,
        22.879974365234376,
        22.899993896484376,
        22.920013427734376,
        22.940032958984376,
        22.959991455078126,
        22.980010986328126,
        23.000030517578126,
        23.019989013671876,
        23.040008544921876,
        23.060028076171876,
        23.079986572265626,
        23.100006103515626,
        23.120025634765626,
        23.139984130859376,
        23.160003662109376,
        23.180023193359376,
        23.199981689453126,
        23.220001220703126,
        23.240020751953126,
        23.259979248046876,
        23.279998779296876,
        23.300018310546876,
        23.319976806640626,
        23.339996337890626,
        23.360015869140626,
        23.379974365234376,
        23.399993896484376,
        23.420013427734376,
        23.440032958984376,
        23.459991455078126,
        23.480010986328126,
        23.500030517578126,
        23.519989013671876,
        23.540008544921876,
        23.560028076171876,
        23.579986572265626,
        23.600006103515626,
        23.620025634765626,
        23.639984130859376,
        23.660003662109376,
        23.680023193359376,
        23.699981689453126,
        23.720001220703126,
        23.740020751953126,
        23.759979248046876,
        23.779998779296876,
        23.800018310546876,
        23.819976806640626,
        23.839996337890626,
        23.860015869140626,
        23.879974365234376,
        23.899993896484376,
        23.920013427734376,
        23.940032958984376,
        23.959991455078126,
        23.980010986328126,
        24.000030517578126,
        24.019989013671876,
        24.040008544921876,
        24.060028076171876,
        24.079986572265626,
        24.100006103515626,
        24.120025634765626,
        24.139984130859376,
        24.160003662109376,
        24.180023193359376,
        24.199981689453126,
        24.220001220703126,
        24.240020751953126,
        24.259979248046876,
        24.279998779296876,
        24.300018310546876,
        24.319976806640626,
        24.339996337890626,
        24.360015869140626,
        24.379974365234376,
        24.399993896484376,
        24.420013427734376,
        24.440032958984376,
        24.459991455078126,
        24.480010986328126,
        24.500030517578126,
        24.519989013671876,
        24.540008544921876,
        24.560028076171876,
        24.579986572265626,
        24.600006103515626,
        24.620025634765626,
        24.639984130859376,
        24.660003662109376,
        24.680023193359376,
        24.699981689453126,
        24.720001220703126,
        24.740020751953126,
        24.759979248046876,
        24.779998779296876,
        24.800018310546876,
        24.819976806640626,
        24.839996337890626,
        24.860015869140626,
        24.879974365234376,
        24.899993896484376,
        24.920013427734376,
        24.940032958984376,
        24.959991455078126,
        24.980010986328126,
        25.000030517578126,
        25.019989013671876,
        25.040008544921876,
        25.060028076171876,
        25.079986572265626,
        25.100006103515626,
        25.120025634765626,
        25.139984130859376,
        25.160003662109376,
        25.180023193359376,
        25.199981689453126,
        25.220001220703126,
        25.240020751953126,
        25.259979248046876,
        25.279998779296876,
        25.300018310546876,
        25.319976806640626,
        25.339996337890626,
        25.360015869140626,
        25.379974365234376,
        25.399993896484376,
        25.420013427734376,
        25.440032958984376,
        25.459991455078126,
        25.480010986328126,
        25.500030517578126,
        25.519989013671876,
        25.540008544921876,
        25.560028076171876,
        25.579986572265626,
        25.600006103515626,
        25.620025634765626,
        25.639984130859376,
        25.660003662109376,
        25.680023193359376,
        25.699981689453126,
        25.720001220703126,
        25.740020751953126,
        25.759979248046876,
        25.779998779296876,
        25.800018310546876,
        25.819976806640626,
        25.839996337890626,
        25.860015869140626,
        25.879974365234376,
        25.899993896484376,
        25.920013427734376,
        25.940032958984376,
        25.959991455078126,
        25.980010986328126,
        26.000030517578126,
        26.019989013671876,
        26.040008544921876,
        26.060028076171876,
        26.079986572265626,
        26.100006103515626,
        26.120025634765626,
        26.139984130859376,
        26.160003662109376,
        26.180023193359376,
        26.199981689453126,
        26.220001220703126,
        26.240020751953126,
        26.259979248046876,
        26.279998779296876,
        26.300018310546876,
        26.319976806640626,
        26.339996337890626,
        26.360015869140626,
        26.379974365234376,
        26.399993896484376,
        26.420013427734376,
        26.440032958984376,
        26.459991455078126,
        26.480010986328126,
        26.500030517578126,
        26.519989013671876,
        26.540008544921876,
        26.560028076171876,
        26.579986572265626,
        26.600006103515626,
        26.620025634765626,
        26.639984130859376,
        26.660003662109376,
        26.680023193359376,
        26.699981689453126,
        26.720001220703126,
        26.740020751953126,
        26.759979248046876,
        26.779998779296876,
        26.800018310546876,
        26.819976806640626,
        26.839996337890626,
        26.860015869140626,
        26.879974365234376,
        26.899993896484376,
        26.920013427734376,
        26.940032958984376,
        26.959991455078126,
        26.980010986328126,
        27.000030517578126,
        27.019989013671876,
        27.040008544921876,
        27.060028076171876,
        27.079986572265626,
        27.100006103515626,
        27.120025634765626,
        27.139984130859376,
        27.160003662109376,
        27.180023193359376,
        27.199981689453126,
        27.220001220703126,
        27.240020751953126,
        27.259979248046876,
        27.279998779296876,
        27.300018310546876,
        27.319976806640626,
        27.339996337890626,
        27.360015869140626,
        27.379974365234376,
        27.399993896484376,
        27.420013427734376,
        27.440032958984376,
        27.459991455078126,
        27.480010986328126,
        27.500030517578126,
        27.519989013671876,
        27.540008544921876,
        27.560028076171876,
        27.579986572265626,
        27.600006103515626,
        27.620025634765626,
        27.639984130859376,
        27.660003662109376,
        27.680023193359376,
        27.699981689453126,
        27.720001220703126,
        27.740020751953126,
        27.759979248046876,
        27.779998779296876,
        27.800018310546876,
        27.819976806640626,
        27.839996337890626,
        27.860015869140626,
        27.879974365234376,
        27.899993896484376,
        27.920013427734376,
        27.940032958984376,
        27.959991455078126,
        27.980010986328126,
        28.000030517578126,
        28.019989013671876,
        28.040008544921876,
        28.060028076171876,
        28.079986572265626,
        28.100006103515626,
        28.120025634765626,
        28.139984130859376,
        28.160003662109376,
        28.180023193359376,
        28.199981689453126,
        28.220001220703126,
        28.240020751953126,
        28.259979248046876,
        28.279998779296876,
        28.300018310546876,
        28.319976806640626,
        28.339996337890626,
        28.360015869140626,
        28.379974365234376,
        28.399993896484376,
        28.420013427734376,
        28.440032958984376,
        28.459991455078126,
        28.480010986328126,
        28.500030517578126,
        28.519989013671876,
        28.540008544921876,
        28.560028076171876,
        28.579986572265626,
        28.600006103515626,
        28.620025634765626,
        28.639984130859376,
        28.660003662109376,
        28.680023193359376,
        28.699981689453126,
        28.720001220703126,
        28.740020751953126,
        28.759979248046876,
        28.779998779296876,
        28.800018310546876,
        28.819976806640626,
        28.839996337890626,
        28.860015869140626,
        28.879974365234376,
        28.899993896484376,
        28.920013427734376,
        28.940032958984376,
        28.959991455078126,
        28.980010986328126,
        29.000030517578126,
        29.019989013671876,
        29.040008544921876,
        29.060028076171876,
        29.079986572265626,
        29.100006103515626,
        29.120025634765626,
        29.139984130859376,
        29.160003662109376,
        29.180023193359376,
        29.199981689453126,
        29.220001220703126,
        29.240020751953126,
        29.259979248046876,
        29.279998779296876,
        29.300018310546876,
        29.319976806640626,
        29.339996337890626,
        29.360015869140626,
        29.379974365234376,
        29.399993896484376,
        29.420013427734376,
        29.440032958984376,
        29.459991455078126,
        29.480010986328126,
        29.500030517578126,
        29.519989013671876,
        29.540008544921876,
        29.560028076171876,
        29.579986572265626,
        29.600006103515626,
        29.620025634765626,
        29.639984130859376,
        29.660003662109376,
        29.680023193359376,
        29.699981689453126,
        29.720001220703126,
        29.740020751953126,
        29.759979248046876,
        29.779998779296876,
        29.800018310546876,
        29.819976806640626,
        29.839996337890626,
        29.860015869140626,
        29.879974365234376,
        29.899993896484376,
        29.920013427734376,
        29.940032958984376,
        29.959991455078126,
        29.980010986328126,
        30.000030517578126,
        30.019989013671876,
        30.040008544921876,
        30.060028076171876,
        30.079986572265626,
        30.100006103515626,
        30.120025634765626,
        30.139984130859376,
        30.160003662109376,
        30.180023193359376,
        30.199981689453126,
        30.220001220703126,
        30.240020751953126,
        30.259979248046876,
        30.279998779296876,
        30.300018310546876,
        30.319976806640626,
        30.339996337890626,
        30.360015869140626,
        30.379974365234376,
        30.399993896484376,
        30.420013427734376,
        30.440032958984376,
        30.459991455078126,
        30.480010986328126,
        30.500030517578126,
        30.519989013671876,
        30.540008544921876,
        30.560028076171876,
        30.579986572265626,
        30.600006103515626,
        30.620025634765626,
        30.639984130859376,
        30.660003662109376,
        30.680023193359376,
        30.699981689453126,
        30.720001220703126,
        30.740020751953126,
        30.759979248046876,
        30.779998779296876,
        30.800018310546876,
        30.819976806640626,
        30.839996337890626,
        30.860015869140626,
        30.879974365234376,
        30.899993896484376,
        30.920013427734376,
        30.940032958984376,
        30.959991455078126,
        30.980010986328126,
        31.000030517578126,
        31.019989013671876,
        31.040008544921876,
        31.060028076171876,
        31.079986572265626,
        31.100006103515626,
        31.120025634765626,
        31.139984130859376,
        31.160003662109376,
        31.180023193359376,
        31.199981689453126,
        31.220001220703126,
        31.240020751953126,
        31.259979248046876,
        31.279998779296876,
        31.300018310546876,
        31.319976806640626,
        31.339996337890626,
        31.360015869140626,
        31.379974365234376,
        31.399993896484376,
        31.420013427734376,
        31.440032958984376,
        31.459991455078126,
        31.480010986328126,
        31.500030517578126,
        31.519989013671876,
        31.540008544921876,
        31.560028076171876,
        31.579986572265626,
        31.600006103515626,
        31.620025634765626,
        31.639984130859376,
        31.660003662109376,
        31.680023193359376,
        31.699981689453126,
        31.720001220703126,
        31.740020751953126,
        31.759979248046876,
        31.779998779296876,
        31.800018310546876,
        31.819976806640626,
        31.839996337890626,
        31.860015869140626,
        31.879974365234376,
        31.899993896484376,
        31.920013427734376,
        31.940032958984376,
        31.959991455078126,
        31.980010986328126,
        32.000030517578128,
        32.019989013671878,
        32.040008544921878,
        32.060028076171878,
        32.079986572265628,
        32.100006103515628,
        32.120025634765628,
        32.139984130859378,
        32.160003662109378,
        32.180023193359378,
        32.199981689453128,
        32.220001220703128,
        32.240020751953128,
        32.259979248046878,
        32.279998779296878,
        32.300018310546878,
        32.319976806640628,
        32.339996337890628,
        32.360015869140628,
        32.379974365234378,
        32.399993896484378,
        32.420013427734378,
        32.440032958984378,
        32.459991455078128,
        32.480010986328128,
        32.500030517578128,
        32.519989013671878,
        32.540008544921878,
        32.560028076171878,
        32.579986572265628,
        32.600006103515628,
        32.620025634765628,
        32.639984130859378,
        32.660003662109378,
        32.680023193359378,
        32.699981689453128,
        32.720001220703128,
        32.740020751953128,
        32.759979248046878,
        32.779998779296878,
        32.800018310546878,
        32.819976806640628,
        32.839996337890628,
        32.860015869140628,
        32.879974365234378,
        32.899993896484378,
        32.920013427734378,
        32.940032958984378,
        32.959991455078128,
        32.980010986328128,
        33.000030517578128,
        33.019989013671878,
        33.040008544921878,
        33.060028076171878,
        33.079986572265628,
        33.100006103515628,
        33.120025634765628,
        33.139984130859378,
        33.160003662109378,
        33.180023193359378,
        33.199981689453128,
        33.220001220703128,
        33.240020751953128,
        33.259979248046878,
        33.279998779296878,
        33.300018310546878,
        33.319976806640628,
        33.339996337890628,
        33.360015869140628,
        33.379974365234378,
        33.399993896484378,
        33.420013427734378,
        33.440032958984378,
        33.459991455078128,
        33.480010986328128,
        33.500030517578128,
        33.519989013671878,
        33.540008544921878,
        33.560028076171878,
        33.579986572265628,
        33.600006103515628,
        33.620025634765628,
        33.639984130859378,
        33.660003662109378,
        33.680023193359378,
        33.699981689453128,
        33.720001220703128,
        33.740020751953128,
        33.759979248046878,
        33.779998779296878,
        33.800018310546878,
        33.819976806640628,
        33.839996337890628,
        33.860015869140628,
        33.879974365234378,
        33.899993896484378,
        33.920013427734378,
        33.940032958984378,
        33.959991455078128,
        33.980010986328128,
        34.000030517578128,
        34.019989013671878,
        34.040008544921878,
        34.060028076171878,
        34.079986572265628,
        34.100006103515628,
        34.120025634765628,
        34.139984130859378,
        34.160003662109378,
        34.180023193359378,
        34.199981689453128,
        34.220001220703128,
        34.240020751953128,
        34.259979248046878,
        34.279998779296878,
        34.300018310546878,
        34.319976806640628,
        34.339996337890628,
        34.360015869140628,
        34.379974365234378,
        34.399993896484378,
        34.420013427734378,
        34.440032958984378,
        34.459991455078128,
        34.480010986328128,
        34.500030517578128,
        34.519989013671878,
        34.540008544921878,
        34.560028076171878,
        34.579986572265628,
        34.600006103515628,
        34.620025634765628,
        34.639984130859378,
        34.660003662109378,
        34.680023193359378,
        34.699981689453128,
        34.720001220703128,
        34.740020751953128,
        34.759979248046878,
        34.779998779296878,
        34.800018310546878,
        34.819976806640628,
        34.839996337890628,
        34.860015869140628,
        34.879974365234378,
        34.899993896484378,
        34.920013427734378,
        34.940032958984378,
        34.959991455078128,
        34.980010986328128,
        35.000030517578128,
        35.019989013671878,
        35.040008544921878,
        35.060028076171878,
        35.079986572265628,
        35.100006103515628,
        35.120025634765628,
        35.139984130859378,
        35.160003662109378,
        35.180023193359378,
        35.199981689453128,
        35.220001220703128,
        35.240020751953128,
        35.259979248046878,
        35.279998779296878,
        35.300018310546878,
        35.319976806640628,
        35.339996337890628,
        35.360015869140628,
        35.379974365234378,
        35.399993896484378,
        35.420013427734378,
        35.440032958984378,
        35.459991455078128,
        35.480010986328128,
        35.500030517578128,
        35.519989013671878,
        35.540008544921878,
        35.560028076171878,
        35.579986572265628,
        35.600006103515628,
        35.620025634765628,
        35.639984130859378,
        35.660003662109378,
        35.680023193359378,
        35.699981689453128,
        35.720001220703128,
        35.740020751953128,
        35.759979248046878,
        35.779998779296878,
        35.800018310546878,
        35.819976806640628,
        35.839996337890628,
        35.860015869140628,
        35.879974365234378,
        35.899993896484378,
        35.920013427734378,
        35.940032958984378,
        35.959991455078128,
        35.980010986328128,
        36.000030517578128,
        36.019989013671878,
        36.040008544921878,
        36.060028076171878,
        36.079986572265628,
        36.100006103515628,
        36.120025634765628,
        36.139984130859378,
        36.160003662109378,
        36.180023193359378,
        36.199981689453128,
        36.220001220703128,
        36.240020751953128,
        36.259979248046878,
        36.279998779296878,
        36.300018310546878,
        36.319976806640628,
        36.339996337890628,
        36.360015869140628,
        36.379974365234378,
        36.399993896484378,
        36.420013427734378,
        36.440032958984378,
        36.459991455078128,
        36.480010986328128,
        36.500030517578128,
        36.519989013671878,
        36.540008544921878,
        36.560028076171878,
        36.579986572265628,
        36.600006103515628,
        36.620025634765628,
        36.639984130859378,
        36.660003662109378,
        36.680023193359378,
        36.699981689453128,
        36.720001220703128,
        36.740020751953128,
        36.759979248046878,
        36.779998779296878,
        36.800018310546878,
        36.819976806640628,
        36.839996337890628,
        36.860015869140628,
        36.879974365234378,
        36.899993896484378,
        36.920013427734378,
        36.940032958984378,
        36.959991455078128,
        36.980010986328128,
        37.000030517578128,
        37.019989013671878,
        37.040008544921878,
        37.060028076171878,
        37.079986572265628,
        37.100006103515628,
        37.120025634765628,
        37.139984130859378,
        37.160003662109378,
        37.180023193359378,
        37.199981689453128,
        37.220001220703128,
        37.240020751953128,
        37.259979248046878,
        37.279998779296878,
        37.300018310546878,
        37.319976806640628,
        37.339996337890628,
        37.360015869140628,
        37.379974365234378,
        37.399993896484378,
        37.420013427734378,
        37.440032958984378,
        37.459991455078128,
        37.480010986328128,
        37.500030517578128,
        37.519989013671878,
        37.540008544921878,
        37.560028076171878,
        37.579986572265628,
        37.600006103515628,
        37.620025634765628,
        37.639984130859378,
        37.660003662109378,
        37.680023193359378,
        37.699981689453128,
        37.720001220703128,
        37.740020751953128,
        37.759979248046878,
        37.779998779296878,
        37.800018310546878,
        37.819976806640628,
        37.839996337890628,
        37.860015869140628,
        37.879974365234378,
        37.899993896484378,
        37.920013427734378,
        37.940032958984378,
        37.959991455078128,
        37.980010986328128,
        38.000030517578128,
        38.019989013671878,
        38.040008544921878,
        38.060028076171878,
        38.079986572265628,
        38.100006103515628,
        38.120025634765628,
        38.139984130859378,
        38.160003662109378,
        38.180023193359378,
        38.199981689453128,
        38.220001220703128,
        38.240020751953128,
        38.259979248046878,
        38.279998779296878,
        38.300018310546878,
        38.319976806640628,
        38.339996337890628,
        38.360015869140628,
        38.379974365234378,
        38.399993896484378,
        38.420013427734378,
        38.440032958984378,
        38.459991455078128,
        38.480010986328128,
        38.500030517578128,
        38.519989013671878,
        38.540008544921878,
        38.560028076171878,
        38.579986572265628,
        38.600006103515628,
        38.620025634765628,
        38.639984130859378,
        38.660003662109378,
        38.680023193359378,
        38.699981689453128,
        38.720001220703128,
        38.740020751953128,
        38.759979248046878,
        38.779998779296878,
        38.800018310546878,
        38.819976806640628,
        38.839996337890628,
        38.860015869140628,
        38.879974365234378,
        38.899993896484378,
        38.920013427734378,
        38.940032958984378,
        38.959991455078128,
        38.980010986328128,
        39.000030517578128,
        39.019989013671878,
        39.040008544921878,
        39.060028076171878,
        39.079986572265628,
        39.100006103515628,
        39.120025634765628,
        39.139984130859378,
        39.160003662109378,
        39.180023193359378,
        39.199981689453128,
        39.220001220703128,
        39.240020751953128,
        39.259979248046878,
        39.279998779296878,
        39.300018310546878,
        39.319976806640628,
        39.339996337890628,
        39.360015869140628,
        39.379974365234378,
        39.399993896484378,
        39.420013427734378,
        39.440032958984378,
        39.459991455078128,
        39.480010986328128,
        39.500030517578128,
        39.519989013671878,
        39.540008544921878,
        39.560028076171878,
        39.579986572265628,
        39.600006103515628,
        39.620025634765628,
        39.639984130859378,
        39.660003662109378,
        39.680023193359378,
        39.699981689453128,
        39.720001220703128,
        39.740020751953128,
        39.759979248046878,
        39.779998779296878,
        39.800018310546878,
        39.819976806640628,
        39.839996337890628,
        39.860015869140628,
        39.879974365234378,
        39.899993896484378,
        39.920013427734378,
        39.940032958984378,
        39.959991455078128,
        39.980010986328128,
        40.000030517578128,
        40.019989013671878,
        40.040008544921878,
        40.060028076171878,
        40.079986572265628,
        40.100006103515628,
        40.120025634765628,
        40.139984130859378,
        40.160003662109378,
        40.180023193359378,
        40.199981689453128,
        40.220001220703128,
        40.240020751953128,
        40.259979248046878,
        40.279998779296878,
        40.300018310546878,
        40.319976806640628,
        40.339996337890628,
        40.360015869140628,
        40.379974365234378,
        40.399993896484378,
        40.420013427734378,
        40.440032958984378,
        40.459991455078128,
        40.480010986328128,
        40.500030517578128,
        40.519989013671878,
        40.540008544921878,
        40.560028076171878,
        40.579986572265628,
        40.600006103515628,
        40.620025634765628,
        40.639984130859378,
        40.660003662109378,
        40.680023193359378,
        40.699981689453128,
        40.720001220703128,
        40.740020751953128,
        40.759979248046878,
        40.779998779296878,
        40.800018310546878,
        40.819976806640628,
        40.839996337890628,
        40.860015869140628,
        40.879974365234378,
        40.899993896484378,
        40.920013427734378,
        40.940032958984378,
        40.959991455078128,
        40.980010986328128,
        41.000030517578128,
        41.019989013671878,
        41.040008544921878,
        41.060028076171878,
        41.079986572265628,
        41.100006103515628,
        41.120025634765628,
        41.139984130859378,
        41.160003662109378,
        41.180023193359378,
        41.199981689453128,
        41.220001220703128,
        41.240020751953128,
        41.259979248046878,
        41.279998779296878,
        41.300018310546878,
        41.319976806640628,
        41.339996337890628,
        41.360015869140628,
        41.379974365234378,
        41.399993896484378,
        41.420013427734378,
        41.440032958984378,
        41.459991455078128,
        41.480010986328128,
        41.500030517578128,
        41.519989013671878,
        41.540008544921878,
        41.560028076171878,
        41.579986572265628,
        41.600006103515628,
        41.620025634765628,
        41.639984130859378,
        41.660003662109378,
        41.680023193359378,
        41.699981689453128,
        41.720001220703128,
        41.740020751953128,
        41.759979248046878,
        41.779998779296878,
        41.800018310546878,
        41.819976806640628,
        41.839996337890628,
        41.860015869140628,
        41.879974365234378,
        41.899993896484378,
        41.920013427734378,
        41.940032958984378,
        41.959991455078128,
        41.980010986328128,
        42.000030517578128,
        42.019989013671878,
        42.040008544921878,
        42.060028076171878,
        42.079986572265628,
        42.100006103515628,
        42.120025634765628,
        42.139984130859378,
        42.160003662109378,
        42.180023193359378,
        42.199981689453128,
        42.220001220703128,
        42.240020751953128,
        42.259979248046878,
        42.279998779296878,
        42.300018310546878,
        42.319976806640628,
        42.339996337890628,
        42.360015869140628,
        42.379974365234378,
        42.399993896484378,
        42.420013427734378,
        42.440032958984378,
        42.459991455078128,
        42.480010986328128,
        42.500030517578128,
        42.519989013671878,
        42.540008544921878,
        42.560028076171878,
        42.579986572265628,
        42.600006103515628,
        42.620025634765628,
        42.639984130859378,
        42.660003662109378,
        42.680023193359378,
        42.699981689453128,
        42.720001220703128,
        42.740020751953128,
        42.759979248046878,
        42.779998779296878,
        42.800018310546878,
        42.819976806640628,
        42.839996337890628,
        42.860015869140628,
        42.879974365234378,
        42.899993896484378,
        42.920013427734378,
        42.940032958984378,
        42.959991455078128,
        42.980010986328128,
        43.000030517578128,
        43.019989013671878,
        43.040008544921878,
        43.060028076171878,
        43.079986572265628,
        43.100006103515628,
        43.120025634765628,
        43.139984130859378,
        43.160003662109378,
        43.180023193359378,
        43.199981689453128,
        43.220001220703128,
        43.240020751953128,
        43.259979248046878,
        43.279998779296878,
        43.300018310546878,
        43.319976806640628,
        43.339996337890628,
        43.360015869140628,
        43.379974365234378,
        43.399993896484378,
        43.420013427734378,
        43.440032958984378,
        43.459991455078128,
        43.480010986328128,
        43.500030517578128,
        43.519989013671878,
        43.540008544921878,
        43.560028076171878,
        43.579986572265628,
        43.600006103515628,
        43.620025634765628,
        43.639984130859378,
        43.660003662109378,
        43.680023193359378,
        43.699981689453128,
        43.720001220703128,
        43.740020751953128,
        43.759979248046878,
        43.779998779296878,
        43.800018310546878,
        43.819976806640628,
        43.839996337890628,
        43.860015869140628,
        43.879974365234378,
        43.899993896484378,
        43.920013427734378,
        43.940032958984378,
        43.959991455078128,
        43.980010986328128,
        44.000030517578128,
        44.019989013671878,
        44.040008544921878,
        44.060028076171878,
        44.079986572265628,
        44.100006103515628,
        44.120025634765628,
        44.139984130859378,
        44.160003662109378,
        44.180023193359378,
        44.199981689453128,
        44.220001220703128,
        44.240020751953128,
        44.259979248046878,
        44.279998779296878,
        44.300018310546878,
        44.319976806640628,
        44.339996337890628,
        44.360015869140628,
        44.379974365234378,
        44.399993896484378,
        44.420013427734378,
        44.440032958984378,
        44.459991455078128,
        44.480010986328128,
        44.500030517578128,
        44.519989013671878,
        44.540008544921878,
        44.560028076171878,
        44.579986572265628,
        44.600006103515628,
        44.620025634765628,
        44.639984130859378,
        44.660003662109378,
        44.680023193359378,
        44.699981689453128,
        44.720001220703128,
        44.740020751953128,
        44.759979248046878,
        44.779998779296878,
        44.800018310546878,
        44.819976806640628,
        44.839996337890628,
        44.860015869140628,
        44.879974365234378,
        44.899993896484378,
        44.920013427734378,
        44.940032958984378,
        44.959991455078128,
        44.980010986328128,
        45.000030517578128,
        45.019989013671878,
        45.040008544921878,
        45.060028076171878,
        45.079986572265628,
        45.100006103515628,
        45.120025634765628,
        45.139984130859378,
        45.160003662109378,
        45.180023193359378,
        45.199981689453128,
        45.220001220703128,
        45.240020751953128,
        45.259979248046878,
        45.279998779296878,
        45.300018310546878,
        45.319976806640628,
        45.339996337890628,
        45.360015869140628,
        45.379974365234378,
        45.399993896484378,
        45.420013427734378,
        45.440032958984378,
        45.459991455078128,
        45.480010986328128,
        45.500030517578128,
        45.519989013671878,
        45.540008544921878,
        45.560028076171878,
        45.579986572265628,
        45.600006103515628,
        45.620025634765628,
        45.639984130859378,
        45.660003662109378,
        45.680023193359378,
        45.699981689453128,
        45.720001220703128,
        45.740020751953128,
        45.759979248046878,
        45.779998779296878,
        45.800018310546878,
        45.819976806640628,
        45.839996337890628,
        45.860015869140628,
        45.879974365234378,
        45.899993896484378,
        45.920013427734378,
        45.940032958984378,
        45.959991455078128,
        45.980010986328128,
        46.000030517578128,
        46.019989013671878,
        46.040008544921878,
        46.060028076171878,
        46.079986572265628,
        46.100006103515628,
        46.120025634765628,
        46.139984130859378,
        46.160003662109378,
        46.180023193359378,
        46.199981689453128,
        46.220001220703128,
        46.240020751953128,
        46.259979248046878,
        46.279998779296878,
        46.300018310546878,
        46.319976806640628,
        46.339996337890628,
        46.360015869140628,
        46.379974365234378,
        46.399993896484378,
        46.420013427734378,
        46.440032958984378,
        46.459991455078128,
        46.480010986328128,
        46.500030517578128,
        46.519989013671878,
        46.540008544921878,
        46.560028076171878,
        46.579986572265628,
        46.600006103515628,
        46.620025634765628,
        46.639984130859378,
        46.660003662109378,
        46.680023193359378,
        46.699981689453128,
        46.720001220703128,
        46.740020751953128,
        46.759979248046878,
        46.779998779296878,
        46.800018310546878,
        46.819976806640628,
        46.839996337890628,
        46.860015869140628,
        46.879974365234378,
        46.899993896484378,
        46.920013427734378,
        46.940032958984378,
        46.959991455078128,
        46.980010986328128,
        47.000030517578128,
        47.019989013671878,
        47.040008544921878,
        47.060028076171878,
        47.079986572265628,
        47.100006103515628,
        47.120025634765628,
        47.139984130859378,
        47.160003662109378,
        47.180023193359378,
        47.199981689453128,
        47.220001220703128,
        47.240020751953128,
        47.259979248046878,
        47.279998779296878,
        47.300018310546878,
        47.319976806640628,
        47.339996337890628,
        47.360015869140628,
        47.379974365234378,
        47.399993896484378,
        47.420013427734378,
        47.440032958984378,
        47.459991455078128,
        47.480010986328128,
        47.500030517578128,
        47.519989013671878,
        47.540008544921878,
        47.560028076171878,
        47.579986572265628,
        47.600006103515628,
        47.620025634765628,
        47.639984130859378,
        47.660003662109378,
        47.680023193359378,
        47.699981689453128,
        47.720001220703128,
        47.740020751953128,
        47.759979248046878,
        47.779998779296878,
        47.800018310546878,
        47.819976806640628,
        47.839996337890628,
        47.860015869140628,
        47.879974365234378,
        47.899993896484378,
        47.920013427734378,
        47.940032958984378,
        47.959991455078128,
        47.980010986328128,
        48.000030517578128,
        48.019989013671878,
        48.040008544921878,
        48.060028076171878,
        48.079986572265628,
        48.100006103515628,
        48.120025634765628,
        48.139984130859378,
        48.160003662109378,
        48.180023193359378,
        48.199981689453128,
        48.220001220703128,
        48.240020751953128,
        48.259979248046878,
        48.279998779296878,
        48.300018310546878,
        48.319976806640628,
        48.339996337890628,
        48.360015869140628,
        48.379974365234378,
        48.399993896484378,
        48.420013427734378,
        48.440032958984378,
        48.459991455078128,
        48.480010986328128,
        48.500030517578128,
        48.519989013671878,
        48.540008544921878,
        48.560028076171878,
        48.579986572265628,
        48.600006103515628,
        48.620025634765628,
        48.639984130859378,
        48.660003662109378,
        48.680023193359378,
        48.699981689453128,
        48.720001220703128,
        48.740020751953128,
        48.759979248046878,
        48.779998779296878,
        48.800018310546878,
        48.819976806640628,
        48.839996337890628,
        48.860015869140628,
        48.879974365234378,
        48.899993896484378,
        48.920013427734378,
        48.940032958984378,
        48.959991455078128,
        48.980010986328128,
        49.000030517578128,
        49.019989013671878,
        49.040008544921878,
        49.060028076171878,
        49.079986572265628,
        49.100006103515628,
        49.120025634765628,
        49.139984130859378,
        49.160003662109378,
        49.180023193359378,
        49.199981689453128,
        49.220001220703128,
        49.240020751953128,
        49.259979248046878,
        49.279998779296878,
        49.300018310546878,
        49.319976806640628,
        49.339996337890628,
        49.360015869140628,
        49.379974365234378,
        49.399993896484378,
        49.420013427734378,
        49.440032958984378,
        49.459991455078128,
        49.480010986328128,
        49.500030517578128,
        49.519989013671878,
        49.540008544921878,
        49.560028076171878,
        49.579986572265628,
        49.600006103515628,
        49.620025634765628,
        49.639984130859378,
        49.660003662109378,
        49.680023193359378,
        49.699981689453128,
        49.720001220703128,
        49.740020751953128,
        49.759979248046878,
        49.779998779296878,
        49.800018310546878,
        49.819976806640628,
        49.839996337890628,
        49.860015869140628,
        49.879974365234378,
        49.899993896484378,
        49.920013427734378,
        49.940032958984378,
        49.959991455078128,
        49.980010986328128,
        50.000030517578128,
        50.019989013671878,
        50.040008544921878,
        50.060028076171878,
        50.079986572265628,
        50.100006103515628,
        50.120025634765628,
        50.139984130859378,
        50.160003662109378,
        50.180023193359378,
        50.199981689453128,
        50.220001220703128,
        50.240020751953128,
        50.259979248046878,
        50.279998779296878,
        50.300018310546878,
        50.319976806640628,
        50.339996337890628,
        50.360015869140628,
        50.379974365234378,
        50.399993896484378,
        50.420013427734378,
        50.440032958984378,
        50.459991455078128,
        50.480010986328128,
        50.500030517578128,
        50.519989013671878,
        50.540008544921878,
        50.560028076171878,
        50.579986572265628,
        50.600006103515628,
        50.620025634765628,
        50.639984130859378,
        50.660003662109378,
        50.680023193359378,
        50.699981689453128,
        50.720001220703128,
        50.740020751953128,
        50.759979248046878,
        50.779998779296878,
        50.800018310546878,
        50.819976806640628,
        50.839996337890628,
        50.860015869140628,
        50.879974365234378,
        50.899993896484378,
        50.920013427734378,
        50.940032958984378,
        50.959991455078128,
        50.980010986328128,
        51.000030517578128,
        51.019989013671878,
        51.040008544921878,
        51.060028076171878,
        51.079986572265628,
        51.100006103515628,
        51.120025634765628,
        51.139984130859378,
        51.160003662109378,
        51.180023193359378,
        51.199981689453128,
        51.220001220703128,
        51.240020751953128,
        51.259979248046878,
        51.279998779296878,
        51.300018310546878,
        51.319976806640628,
        51.339996337890628,
        51.360015869140628,
        51.379974365234378,
        51.399993896484378,
        51.420013427734378,
        51.440032958984378,
        51.459991455078128,
        51.480010986328128,
        51.500030517578128,
        51.519989013671878,
        51.540008544921878,
        51.560028076171878,
        51.579986572265628,
        51.600006103515628,
        51.620025634765628,
        51.639984130859378,
        51.660003662109378,
        51.680023193359378,
        51.699981689453128,
        51.720001220703128,
        51.740020751953128,
        51.759979248046878,
        51.779998779296878,
        51.800018310546878,
        51.819976806640628,
        51.839996337890628,
        51.860015869140628,
        51.879974365234378,
        51.899993896484378,
        51.920013427734378,
        51.940032958984378,
        51.959991455078128,
        51.980010986328128,
        52.000030517578128,
        52.019989013671878,
        52.040008544921878,
        52.060028076171878,
        52.079986572265628,
        52.100006103515628,
        52.120025634765628,
        52.139984130859378,
        52.160003662109378,
        52.180023193359378,
        52.199981689453128,
        52.220001220703128,
        52.240020751953128,
        52.259979248046878,
        52.279998779296878,
        52.300018310546878,
        52.319976806640628,
        52.339996337890628,
        52.360015869140628,
        52.379974365234378,
        52.399993896484378,
        52.420013427734378,
        52.440032958984378,
        52.459991455078128,
        52.480010986328128,
        52.500030517578128,
        52.519989013671878,
        52.540008544921878,
        52.560028076171878,
        52.579986572265628,
        52.600006103515628,
        52.620025634765628,
        52.639984130859378,
        52.660003662109378,
        52.680023193359378,
        52.699981689453128,
        52.720001220703128,
        52.740020751953128,
        52.759979248046878,
        52.779998779296878,
        52.800018310546878,
        52.819976806640628,
        52.839996337890628,
        52.860015869140628,
        52.879974365234378,
        52.899993896484378,
        52.920013427734378,
        52.940032958984378,
        52.959991455078128,
        52.980010986328128,
        53.000030517578128,
        53.019989013671878,
        53.040008544921878,
        53.060028076171878,
        53.079986572265628,
        53.100006103515628,
        53.120025634765628,
        53.139984130859378,
        53.160003662109378,
        53.180023193359378,
        53.199981689453128,
        53.220001220703128,
        53.240020751953128,
        53.259979248046878,
        53.279998779296878,
        53.300018310546878,
        53.319976806640628,
        53.339996337890628,
        53.360015869140628,
        53.379974365234378,
        53.399993896484378,
        53.420013427734378,
        53.440032958984378,
        53.459991455078128,
        53.480010986328128,
        53.500030517578128,
        53.519989013671878,
        53.540008544921878,
        53.560028076171878,
        53.579986572265628,
        53.600006103515628,
        53.620025634765628,
        53.639984130859378,
        53.660003662109378,
        53.680023193359378,
        53.699981689453128,
        53.720001220703128,
        53.740020751953128,
        53.759979248046878,
        53.779998779296878,
        53.800018310546878,
        53.819976806640628,
        53.839996337890628,
        53.860015869140628,
        53.879974365234378,
        53.899993896484378,
        53.920013427734378,
        53.940032958984378,
        53.959991455078128,
        53.980010986328128,
        54.000030517578128,
        54.019989013671878,
        54.040008544921878,
        54.060028076171878,
        54.079986572265628,
        54.100006103515628,
        54.120025634765628,
        54.139984130859378,
        54.160003662109378,
        54.180023193359378,
        54.199981689453128,
        54.220001220703128,
        54.240020751953128,
        54.259979248046878,
        54.279998779296878,
        54.300018310546878,
        54.319976806640628,
        54.339996337890628,
        54.360015869140628,
        54.379974365234378,
        54.399993896484378,
        54.420013427734378,
        54.440032958984378,
        54.459991455078128,
        54.480010986328128,
        54.500030517578128,
        54.519989013671878,
        54.540008544921878,
        54.560028076171878,
        54.579986572265628,
        54.600006103515628,
        54.620025634765628,
        54.639984130859378,
        54.660003662109378,
        54.680023193359378,
        54.699981689453128,
        54.720001220703128,
        54.740020751953128,
        54.759979248046878,
        54.779998779296878,
        54.800018310546878,
        54.819976806640628,
        54.839996337890628,
        54.860015869140628,
        54.879974365234378,
        54.899993896484378,
        54.920013427734378,
        54.940032958984378,
        54.959991455078128,
        54.980010986328128,
        55.000030517578128,
        55.019989013671878,
        55.040008544921878,
        55.060028076171878,
        55.079986572265628,
        55.100006103515628,
        55.120025634765628,
        55.139984130859378,
        55.160003662109378,
        55.180023193359378,
        55.199981689453128,
        55.220001220703128,
        55.240020751953128,
        55.259979248046878,
        55.279998779296878,
        55.300018310546878,
        55.319976806640628,
        55.339996337890628,
        55.360015869140628,
        55.379974365234378,
        55.399993896484378,
        55.420013427734378,
        55.440032958984378,
        55.459991455078128,
        55.480010986328128,
        55.500030517578128,
        55.519989013671878,
        55.540008544921878,
        55.560028076171878,
        55.579986572265628,
        55.600006103515628,
        55.620025634765628,
        55.639984130859378,
        55.660003662109378,
        55.680023193359378,
        55.699981689453128,
        55.720001220703128,
        55.740020751953128,
        55.759979248046878,
        55.779998779296878,
        55.800018310546878,
        55.819976806640628,
        55.839996337890628,
        55.860015869140628,
        55.879974365234378,
        55.899993896484378,
        55.920013427734378,
        55.940032958984378,
        55.959991455078128,
        55.980010986328128,
        56.000030517578128,
        56.019989013671878,
        56.040008544921878,
        56.060028076171878,
        56.079986572265628,
        56.100006103515628,
        56.120025634765628,
        56.139984130859378,
        56.160003662109378,
        56.180023193359378,
        56.199981689453128,
        56.220001220703128,
        56.240020751953128,
        56.259979248046878,
        56.279998779296878,
        56.300018310546878,
        56.319976806640628,
        56.339996337890628,
        56.360015869140628,
        56.379974365234378,
        56.399993896484378,
        56.420013427734378,
        56.440032958984378,
        56.459991455078128,
        56.480010986328128,
        56.500030517578128,
        56.519989013671878,
        56.540008544921878,
        56.560028076171878,
        56.579986572265628,
        56.600006103515628,
        56.620025634765628,
        56.639984130859378,
        56.660003662109378,
        56.680023193359378,
        56.699981689453128,
        56.720001220703128,
        56.740020751953128,
        56.759979248046878,
        56.779998779296878,
        56.800018310546878,
        56.819976806640628,
        56.839996337890628,
        56.860015869140628,
        56.879974365234378,
        56.899993896484378,
        56.920013427734378,
        56.940032958984378,
        56.959991455078128,
        56.980010986328128,
        57.000030517578128,
        57.019989013671878,
        57.040008544921878,
        57.060028076171878,
        57.079986572265628,
        57.100006103515628,
        57.120025634765628,
        57.139984130859378,
        57.160003662109378,
        57.180023193359378,
        57.199981689453128,
        57.220001220703128,
        57.240020751953128,
        57.259979248046878,
        57.279998779296878,
        57.300018310546878,
        57.319976806640628,
        57.339996337890628,
        57.360015869140628,
        57.379974365234378,
        57.399993896484378,
        57.420013427734378,
        57.440032958984378,
        57.459991455078128,
        57.480010986328128,
        57.500030517578128,
        57.519989013671878,
        57.540008544921878,
        57.560028076171878,
        57.579986572265628,
        57.600006103515628,
        57.620025634765628,
        57.639984130859378,
        57.660003662109378,
        57.680023193359378,
        57.699981689453128,
        57.720001220703128,
        57.740020751953128,
        57.759979248046878,
        57.779998779296878,
        57.800018310546878,
        57.819976806640628,
        57.839996337890628,
        57.860015869140628,
        57.879974365234378,
        57.899993896484378,
        57.920013427734378,
        57.940032958984378,
        57.959991455078128,
        57.980010986328128,
        58.000030517578128,
        58.019989013671878,
        58.040008544921878,
        58.060028076171878,
        58.079986572265628,
        58.100006103515628,
        58.120025634765628,
        58.139984130859378,
        58.160003662109378,
        58.180023193359378,
        58.199981689453128,
        58.220001220703128,
        58.240020751953128,
        58.259979248046878,
        58.279998779296878,
        58.300018310546878,
        58.319976806640628,
        58.339996337890628,
        58.360015869140628,
        58.379974365234378,
        58.399993896484378,
        58.420013427734378,
        58.440032958984378,
        58.459991455078128,
        58.480010986328128,
        58.500030517578128,
        58.519989013671878,
        58.540008544921878,
        58.560028076171878,
        58.579986572265628,
        58.600006103515628,
        58.620025634765628,
        58.639984130859378,
        58.660003662109378,
        58.680023193359378,
        58.699981689453128,
        58.720001220703128,
        58.740020751953128,
        58.759979248046878,
        58.779998779296878,
        58.800018310546878,
        58.819976806640628,
        58.839996337890628,
        58.860015869140628,
        58.879974365234378,
        58.899993896484378,
        58.920013427734378,
        58.940032958984378,
        58.959991455078128,
        58.980010986328128,
        59.000030517578128,
        59.019989013671878,
        59.040008544921878,
        59.060028076171878,
        59.079986572265628,
        59.100006103515628,
        59.120025634765628,
        59.139984130859378,
        59.160003662109378,
        59.180023193359378,
        59.199981689453128,
        59.220001220703128,
        59.240020751953128,
        59.259979248046878,
        59.279998779296878,
        59.300018310546878,
        59.319976806640628,
        59.339996337890628,
        59.360015869140628,
        59.379974365234378,
        59.399993896484378,
        59.420013427734378,
        59.440032958984378,
        59.459991455078128,
        59.480010986328128,
        59.500030517578128,
        59.519989013671878,
        59.540008544921878,
        59.560028076171878,
        59.579986572265628,
        59.600006103515628,
        59.620025634765628,
        59.639984130859378,
        59.660003662109378,
        59.680023193359378,
        59.699981689453128,
        59.720001220703128,
        59.740020751953128,
        59.759979248046878,
        59.779998779296878,
        59.800018310546878,
        59.819976806640628,
        59.839996337890628,
        59.860015869140628,
        59.879974365234378,
        59.899993896484378,
        59.920013427734378,
        59.940032958984378,
        59.959991455078128,
        59.980010986328128
    ],
    "rightHandPositions": [
        "(92.477840, 1.288109, -0.287543)",
        "(-0.250000, 1.291653, -0.114513)",
        "(-0.250000, 1.298509, -0.115215)",
        "(-0.250000, 1.305292, -0.116380)",
        "(-0.250000, 1.311979, -0.118004)",
        "(-0.250000, 1.318550, -0.120083)",
        "(-0.250000, 1.324955, -0.122601)",
        "(-0.250000, 1.331173, -0.125549)",
        "(-0.250000, 1.337186, -0.128918)",
        "(-0.250000, 1.342946, -0.132684)",
        "(-0.250000, 1.348436, -0.136833)",
        "(-0.250000, 1.353639, -0.141353)",
        "(-0.250000, 1.358515, -0.146209)",
        "(-0.250000, 1.363049, -0.151386)",
        "(-0.250000, 1.367226, -0.156869)",
        "(-0.250000, 1.371014, -0.162614)",
        "(-0.250000, 1.374408, -0.168613)",
        "(-0.250000, 1.377380, -0.174820)",
        "(-0.250000, 1.379923, -0.181214)",
        "(-0.250000, 1.382028, -0.187777)",
        "(-0.250000, 1.383678, -0.194458)",
        "(-0.250000, 1.384870, -0.201236)",
        "(-0.250000, 1.385599, -0.208089)",
        "(-0.250000, 1.385858, -0.214966)",
        "(-0.250000, 1.385649, -0.221845)",
        "(-0.250000, 1.384972, -0.228704)",
        "(-0.250000, 1.383830, -0.235490)",
        "(-0.250000, 1.382226, -0.242193)",
        "(-0.250000, 1.380173, -0.248761)",
        "(-0.250000, 1.377677, -0.255175)",
        "(-0.250000, 1.374746, -0.261412)",
        "(-0.250000, 1.371402, -0.267427)",
        "(-0.250000, 1.367656, -0.273200)",
        "(-0.250000, 1.363520, -0.278713)",
        "(-0.250000, 1.359024, -0.283924)",
        "(-0.250000, 1.354185, -0.288816)",
        "(-0.250000, 1.349015, -0.293374)",
        "(-0.250000, 1.343555, -0.297564)",
        "(-0.250000, 1.337823, -0.301372)",
        "(-0.250000, 1.331836, -0.304786)",
        "(-0.250000, 1.325640, -0.307780)",
        "(-0.250000, 1.319244, -0.310348)",
        "(-0.250000, 1.312698, -0.312472)",
        "(-0.250000, 1.306023, -0.314146)",
        "(-0.250000, 1.299239, -0.315362)",
        "(-0.250000, 1.292399, -0.316122)",
        "(-0.250000, 1.285523, -0.316463)",
        "(-0.250000, 1.278620, -0.316423)",
        "(-0.250000, 1.271721, -0.316030)",
        "(-0.250000, 1.264819, -0.315305)",
        "(-0.250000, 1.257904, -0.314252)",
        "(-0.250000, 1.250998, -0.312877)",
        "(-0.250000, 1.244080, -0.311165)",
        "(-0.250000, 1.237178, -0.309107)",
        "(-0.250000, 1.230291, -0.306682)",
        "(-0.250000, 1.223425, -0.303859)",
        "(-0.250000, 1.216627, -0.300624)",
        "(-0.250000, 1.209916, -0.296946)",
        "(-0.250000, 1.203323, -0.292798)",
        "(-0.250000, 1.196913, -0.288174)",
        "(-0.250000, 1.190727, -0.283055)",
        "(-0.250000, 1.184816, -0.277426)",
        "(-0.250000, 1.179256, -0.271308)",
        "(-0.250000, 1.174102, -0.264704)",
        "(-0.250000, 1.169411, -0.257624)",
        "(-0.250000, 1.165260, -0.250122)",
        "(-0.250000, 1.161695, -0.242214)",
        "(-0.250000, 1.158784, -0.233976)",
        "(-0.250000, 1.156568, -0.225455)",
        "(-0.250000, 1.155089, -0.216702)",
        "(-0.250000, 1.154384, -0.207819)",
        "(-0.250000, 1.154474, -0.198869)",
        "(-0.250000, 1.155374, -0.189921)",
        "(-0.250000, 1.157082, -0.181085)",
        "(-0.250000, 1.159591, -0.172432)",
        "(-0.250000, 1.162886, -0.164031)",
        "(-0.250000, 1.166926, -0.155987)",
        "(-0.250000, 1.171683, -0.148349)",
        "(-0.250000, 1.177091, -0.141210)",
        "(-0.250000, 1.183100, -0.134618)",
        "(-0.250000, 1.189654, -0.128618)",
        "(-0.250000, 1.196663, -0.123269)",
        "(-0.250000, 1.204062, -0.118597)",
        "(-0.250000, 1.211786, -0.114619)",
        "(-0.250000, 1.219734, -0.111361)",
        "(-0.250000, 1.227841, -0.108819)",
        "(-0.250000, 1.236044, -0.106985)",
        "(-0.250000, 1.244248, -0.105852)",
        "(-0.250000, 1.252397, -0.105394)",
        "(-0.250000, 1.260442, -0.105585)",
        "(-0.250000, 1.268303, -0.106391)",
        "(-0.250000, 1.275953, -0.107780)",
        "(-0.250000, 1.283325, -0.109707)",
        "(-0.250000, 1.290394, -0.112137)",
        "(-0.250000, 1.297135, -0.115036)",
        "(-0.250000, 1.303497, -0.118367)",
        "(-0.250000, 1.309454, -0.122132)",
        "(-0.250000, 1.314969, -0.126331)",
        "(-0.250000, 1.319984, -0.130924)",
        "(-0.250000, 1.324468, -0.135877)",
        "(-0.250000, 1.328395, -0.141143)",
        "(-0.250000, 1.331731, -0.146643)",
        "(-0.250000, 1.334475, -0.152323)",
        "(-0.250000, 1.336620, -0.158090)",
        "(-0.250000, 1.338187, -0.163879)",
        "(-0.250000, 1.339205, -0.169625)",
        "(-0.250000, 1.339710, -0.175245)",
        "(-0.250000, 1.339753, -0.180688)",
        "(-0.250000, 1.339393, -0.185912)",
        "(-0.250000, 1.338696, -0.190864)",
        "(-0.250000, 1.337731, -0.195527)",
        "(-0.250000, 1.336565, -0.199895)",
        "(-0.250000, 1.335272, -0.203956)",
        "(-0.250000, 1.333916, -0.207729)",
        "(-0.250000, 1.332554, -0.211246)",
        "(-0.250000, 1.331241, -0.214531)",
        "(-0.250000, 1.330017, -0.217639)",
        "(-0.250000, 1.328914, -0.220610)",
        "(-0.250000, 1.327949, -0.223505)",
        "(-0.250000, 1.327126, -0.226384)",
        "(-0.250000, 1.326439, -0.229293)",
        "(-0.250000, 1.325866, -0.232290)",
        "(-0.250000, 1.325376, -0.235426)",
        "(-0.250000, 1.324926, -0.238731)",
        "(-0.250000, 1.324466, -0.242238)",
        "(-0.250000, 1.323937, -0.245972)",
        "(-0.250000, 1.323277, -0.249927)",
        "(-0.250000, 1.322420, -0.254107)",
        "(-0.250000, 1.321305, -0.258481)",
        "(-0.250000, 1.319870, -0.263021)",
        "(-0.250000, 1.318056, -0.267690)",
        "(-0.250000, 1.315821, -0.272417)",
        "(-0.250000, 1.313124, -0.277144)",
        "(-0.250000, 1.309934, -0.281808)",
        "(-0.250000, 1.306244, -0.286318)",
        "(-0.250000, 1.302049, -0.290604)",
        "(-0.250000, 1.297353, -0.294594)",
        "(-0.250000, 1.292192, -0.298204)",
        "(-0.250000, 1.286595, -0.301374)",
        "(-0.250000, 1.280596, -0.304051)",
        "(-0.250000, 1.274265, -0.306182)",
        "(-0.250000, 1.267635, -0.307742)",
        "(-0.250000, 1.260782, -0.308710)",
        "(-0.250000, 1.253745, -0.309086)",
        "(-0.250000, 1.246556, -0.308884)",
        "(-0.250000, 1.239284, -0.308115)",
        "(-0.250000, 1.231947, -0.306731)",
        "(-0.250000, 1.224647, -0.304690)",
        "(-0.250000, 1.217468, -0.301962)",
        "(-0.250000, 1.210522, -0.298549)",
        "(-0.250000, 1.203854, -0.294435)",
        "(-0.250000, 1.197575, -0.289650)",
        "(-0.250000, 1.191786, -0.284249)",
        "(-0.250000, 1.186527, -0.278247)",
        "(-0.250000, 1.181885, -0.271721)",
        "(-0.250000, 1.177930, -0.264765)",
        "(-0.250000, 1.174682, -0.257415)",
        "(-0.250000, 1.172191, -0.249774)",
        "(-0.250000, 1.170479, -0.241957)",
        "(-0.250000, 1.169546, -0.234003)",
        "(-0.250000, 1.169392, -0.226026)",
        "(-0.250000, 1.169999, -0.218133)",
        "(-0.250000, 1.171342, -0.210357)",
        "(-0.250000, 1.173381, -0.202797)",
        "(-0.250000, 1.176061, -0.195541)",
        "(-0.250000, 1.179343, -0.188601)",
        "(-0.250000, 1.183159, -0.182048)",
        "(-0.250000, 1.187432, -0.175936)",
        "(-0.250000, 1.192121, -0.170256)",
        "(-0.250000, 1.197147, -0.165041)",
        "(-0.250000, 1.202428, -0.160310)",
        "(-0.250000, 1.207935, -0.156031)",
        "(-0.250000, 1.213594, -0.152205)",
        "(-0.250000, 1.219353, -0.148810)",
        "(-0.250000, 1.225150, -0.145827)",
        "(-0.250000, 1.230984, -0.143206)",
        "(-0.250000, 1.236809, -0.140920)",
        "(-0.250000, 1.242588, -0.138937)",
        "(-0.250000, 1.248347, -0.137207)",
        "(-0.250000, 1.254065, -0.135702)",
        "(-0.250000, 1.259731, -0.134391)",
        "(-0.250000, 1.265394, -0.133240)",
        "(-0.250000, 1.271056, -0.132232)",
        "(-0.250000, 1.276722, -0.131355)",
        "(-0.250000, 1.282454, -0.130600)",
        "(-0.250000, 1.288262, -0.129974)",
        "(-0.250000, 1.294155, -0.129491)",
        "(-0.250000, 1.300191, -0.129172)",
        "(-0.250000, 1.306371, -0.129050)",
        "(-0.250000, 1.312687, -0.129166)",
        "(-0.250000, 1.319177, -0.129567)",
        "(-0.250000, 1.325813, -0.130306)",
        "(-0.250000, 1.332551, -0.131438)",
        "(-0.250000, 1.339393, -0.133025)",
        "(-0.250000, 1.346267, -0.135123)",
        "(-0.250000, 1.353094, -0.137762)",
        "(-0.250000, 1.359892, -0.140943)",
        "(-0.250000, 1.366627, -0.144646)",
        "(-0.250000, 1.373280, -0.148867)",
        "(-0.250000, 1.379803, -0.153596)",
        "(-0.250000, 1.386200, -0.158874)",
        "(-0.250000, 1.392404, -0.164697)",
        "(-0.250000, 1.398341, -0.171055)",
        "(-0.250000, 1.403984, -0.177992)",
        "(-0.250000, 1.409240, -0.185486)",
        "(-0.250000, 1.414019, -0.193498)",
        "(-0.250000, 1.418268, -0.202051)",
        "(-0.250000, 1.421890, -0.211085)",
        "(-0.250000, 1.424798, -0.220520)",
        "(-0.250000, 1.426935, -0.230347)",
        "(-0.250000, 1.428221, -0.240463)",
        "(-0.250000, 1.428600, -0.250746)",
        "(-0.250000, 1.428027, -0.261161)",
        "(-0.250000, 1.426468, -0.271569)",
        "(-0.250000, 1.423915, -0.281828)",
        "(-0.250000, 1.420350, -0.291885)",
        "(-0.250000, 1.415797, -0.301591)",
        "(-0.250000, 1.410307, -0.310806)",
        "(-0.250000, 1.403895, -0.319477)",
        "(-0.250000, 1.396642, -0.327474)",
        "(-0.250000, 1.388651, -0.334686)",
        "(-0.250000, 1.379966, -0.341078)",
        "(-0.250000, 1.370709, -0.346562)",
        "(-0.250000, 1.360991, -0.351090)",
        "(-0.250000, 1.350956, -0.354618)",
        "(-0.250000, 1.340660, -0.357155)",
        "(-0.250000, 1.330247, -0.358687)",
        "(-0.250000, 1.319862, -0.359232)",
        "(-0.250000, 1.309548, -0.358827)",
        "(-0.250000, 1.299436, -0.357514)",
        "(-0.250000, 1.289644, -0.355360)",
        "(-0.250000, 1.280188, -0.352419)",
        "(-0.250000, 1.271163, -0.348773)",
        "(-0.250000, 1.262646, -0.344516)",
        "(-0.250000, 1.254622, -0.339702)",
        "(-0.250000, 1.247142, -0.334426)",
        "(-0.250000, 1.240240, -0.328783)",
        "(-0.250000, 1.233876, -0.322812)",
        "(-0.250000, 1.228069, -0.316592)",
        "(-0.250000, 1.222824, -0.310202)",
        "(-0.250000, 1.218096, -0.303646)",
        "(-0.250000, 1.213893, -0.296983)",
        "(-0.250000, 1.210218, -0.290259)",
        "(-0.250000, 1.207053, -0.283452)",
        "(-0.250000, 1.204423, -0.276598)",
        "(-0.250000, 1.202348, -0.269740)",
        "(-0.250000, 1.200777, -0.262893)",
        "(-0.250000, 1.199660, -0.256131)",
        "(-0.250000, 1.198937, -0.249493)",
        "(-0.250000, 1.198554, -0.243022)",
        "(-0.250000, 1.198454, -0.236687)",
        "(-0.250000, 1.198592, -0.230507)",
        "(-0.250000, 1.198926, -0.224490)",
        "(-0.250000, 1.199425, -0.218580)",
        "(-0.250000, 1.200066, -0.212773)",
        "(-0.250000, 1.200834, -0.207061)",
        "(-0.250000, 1.201727, -0.201379)",
        "(-0.250000, 1.202750, -0.195720)",
        "(-0.250000, 1.203912, -0.190078)",
        "(-0.250000, 1.205242, -0.184397)",
        "(-0.250000, 1.206763, -0.178683)",
        "(-0.250000, 1.208501, -0.172947)",
        "(-0.250000, 1.210505, -0.167156)",
        "(-0.250000, 1.212806, -0.161337)",
        "(-0.250000, 1.215434, -0.155527)",
        "(-0.250000, 1.218440, -0.149720)",
        "(-0.250000, 1.221850, -0.143970)",
        "(-0.250000, 1.225679, -0.138338)",
        "(-0.250000, 1.229971, -0.132842)",
        "(-0.250000, 1.234729, -0.127556)",
        "(-0.250000, 1.239941, -0.122559)",
        "(-0.250000, 1.245632, -0.117883)",
        "(-0.250000, 1.251773, -0.113613)",
        "(-0.250000, 1.258336, -0.109814)",
        "(-0.250000, 1.265262, -0.106559)",
        "(-0.250000, 1.272547, -0.103889)",
        "(-0.250000, 1.280113, -0.101870)",
        "(-0.250000, 1.287868, -0.100550)",
        "(-0.250000, 1.295786, -0.099961)",
        "(-0.250000, 1.303764, -0.100135)",
        "(-0.250000, 1.311691, -0.101085)",
        "(-0.250000, 1.319528, -0.102821)",
        "(-0.250000, 1.327161, -0.105333)",
        "(-0.250000, 1.334482, -0.108588)",
        "(-0.250000, 1.341449, -0.112573)",
        "(-0.250000, 1.347963, -0.117231)",
        "(-0.250000, 1.353933, -0.122489)",
        "(-0.250000, 1.359337, -0.128309)",
        "(-0.250000, 1.364105, -0.134601)",
        "(-0.250000, 1.368191, -0.141258)",
        "(-0.250000, 1.371597, -0.148235)",
        "(-0.250000, 1.374306, -0.155420)",
        "(-0.250000, 1.376323, -0.162704)",
        "(-0.250000, 1.377690, -0.170044)",
        "(-0.250000, 1.378443, -0.177340)",
        "(-0.250000, 1.378635, -0.184505)",
        "(-0.250000, 1.378297, -0.191538)",
        "(-0.250000, 1.377455, -0.198378)",
        "(-0.250000, 1.376143, -0.204988)",
        "(-0.250000, 1.374406, -0.211319)",
        "(-0.250000, 1.372277, -0.217385)",
        "(-0.250000, 1.369804, -0.223147)",
        "(-0.250000, 1.367045, -0.228578)",
        "(-0.250000, 1.364027, -0.233707)",
        "(-0.250000, 1.360803, -0.238519)",
        "(-0.250000, 1.357427, -0.243011)",
        "(-0.250000, 1.353914, -0.247224)",
        "(-0.250000, 1.350306, -0.251164)",
        "(-0.250000, 1.346642, -0.254844)",
        "(-0.250000, 1.342918, -0.258311)",
        "(-0.250000, 1.339158, -0.261581)",
        "(-0.250000, 1.335381, -0.264671)",
        "(-0.250000, 1.331562, -0.267625)",
        "(-0.250000, 1.327707, -0.270455)",
        "(-0.250000, 1.323814, -0.273172)",
        "(-0.250000, 1.319844, -0.275805)",
        "(-0.250000, 1.315789, -0.278352)",
        "(-0.250000, 1.311638, -0.280807)",
        "(-0.250000, 1.307343, -0.283178)",
        "(-0.250000, 1.302896, -0.285443)",
        "(-0.250000, 1.298290, -0.287577)",
        "(-0.250000, 1.293479, -0.289564)",
        "(-0.250000, 1.288466, -0.291366)",
        "(-0.250000, 1.283246, -0.292946)",
        "(-0.250000, 1.277835, -0.294257)",
        "(-0.250000, 1.272210, -0.295265)",
        "(-0.250000, 1.266403, -0.295920)",
        "(-0.250000, 1.260460, -0.296179)",
        "(-0.250000, 1.254377, -0.296001)",
        "(-0.250000, 1.248215, -0.295347)",
        "(-0.250000, 1.242042, -0.294189)",
        "(-0.250000, 1.235877, -0.292496)",
        "(-0.250000, 1.229798, -0.290253)",
        "(-0.250000, 1.223889, -0.287462)",
        "(-0.250000, 1.218179, -0.284109)",
        "(-0.250000, 1.212752, -0.280214)",
        "(-0.250000, 1.207685, -0.275815)",
        "(-0.250000, 1.203006, -0.270919)",
        "(-0.250000, 1.198782, -0.265580)",
        "(-0.250000, 1.195065, -0.259868)",
        "(-0.250000, 1.191863, -0.253803)",
        "(-0.250000, 1.189206, -0.247464)",
        "(-0.250000, 1.187103, -0.240931)",
        "(-0.250000, 1.185529, -0.234223)",
        "(-0.250000, 1.184464, -0.227414)",
        "(-0.250000, 1.183884, -0.220567)",
        "(-0.250000, 1.183820, -0.213678)",
        "(-0.250000, 1.184314, -0.206811)",
        "(-0.250000, 1.185391, -0.200022)",
        "(-0.250000, 1.187057, -0.193391)",
        "(-0.250000, 1.189319, -0.186940)",
        "(-0.250000, 1.192156, -0.180752)",
        "(-0.250000, 1.195529, -0.174903)",
        "(-0.250000, 1.199418, -0.169410)",
        "(-0.250000, 1.203767, -0.164339)",
        "(-0.250000, 1.208503, -0.159740)",
        "(-0.250000, 1.213597, -0.155613)",
        "(-0.250000, 1.218970, -0.151993)",
        "(-0.250000, 1.224540, -0.148894)",
        "(-0.250000, 1.230279, -0.146296)",
        "(-0.250000, 1.236110, -0.144199)",
        "(-0.250000, 1.241959, -0.142587)",
        "(-0.250000, 1.247812, -0.141424)",
        "(-0.250000, 1.253608, -0.140683)",
        "(-0.250000, 1.259295, -0.140328)",
        "(-0.250000, 1.264880, -0.140318)",
        "(-0.250000, 1.270326, -0.140614)",
        "(-0.250000, 1.275607, -0.141173)",
        "(-0.250000, 1.280752, -0.141962)",
        "(-0.250000, 1.285749, -0.142945)",
        "(-0.250000, 1.290592, -0.144087)",
        "(-0.250000, 1.295326, -0.145371)",
        "(-0.250000, 1.299955, -0.146775)",
        "(-0.250000, 1.304500, -0.148287)",
        "(-0.250000, 1.308967, -0.149898)",
        "(-0.250000, 1.313407, -0.151619)",
        "(-0.250000, 1.317824, -0.153454)",
        "(-0.250000, 1.322221, -0.155412)",
        "(-0.250000, 1.326637, -0.157524)",
        "(-0.250000, 1.331065, -0.159808)",
        "(-0.250000, 1.335491, -0.162285)",
        "(-0.250000, 1.339937, -0.164998)",
        "(-0.250000, 1.344377, -0.167970)",
        "(-0.250000, 1.348776, -0.171219)",
        "(-0.250000, 1.353135, -0.174792)",
        "(-0.250000, 1.357408, -0.178702)",
        "(-0.250000, 1.361544, -0.182955)",
        "(-0.250000, 1.365526, -0.187590)",
        "(-0.250000, 1.369295, -0.192601)",
        "(-0.250000, 1.372792, -0.197972)",
        "(-0.250000, 1.375992, -0.203727)",
        "(-0.250000, 1.378834, -0.209837)",
        "(-0.250000, 1.381268, -0.216261)",
        "(-0.250000, 1.383266, -0.223013)",
        "(-0.250000, 1.384784, -0.230040)",
        "(-0.250000, 1.385798, -0.237288)",
        "(-0.250000, 1.386324, -0.244775)",
        "(-0.250000, 1.386364, -0.252461)",
        "(-0.250000, 1.385911, -0.260327)",
        "(-0.250000, 1.384951, -0.268326)",
        "(-0.250000, 1.383451, -0.276482)",
        "(-0.250000, 1.381379, -0.284735)",
        "(-0.250000, 1.378711, -0.293016)",
        "(-0.250000, 1.375393, -0.301319)",
        "(-0.250000, 1.371402, -0.309557)",
        "(-0.250000, 1.366725, -0.317628)",
        "(-0.250000, 1.361318, -0.325501)",
        "(-0.250000, 1.355185, -0.333059)",
        "(-0.250000, 1.348356, -0.340188)",
        "(-0.250000, 1.340808, -0.346834)",
        "(-0.250000, 1.332594, -0.352877)",
        "(-0.250000, 1.323793, -0.358209)",
        "(-0.250000, 1.314415, -0.362774)",
        "(-0.250000, 1.304561, -0.366473)",
        "(-0.250000, 1.294355, -0.369231)",
        "(-0.250000, 1.283834, -0.371007)",
        "(-0.250000, 1.273139, -0.371749)",
        "(-0.250000, 1.262418, -0.371433)",
        "(-0.250000, 1.251723, -0.370047)",
        "(-0.250000, 1.241207, -0.367598)",
        "(-0.250000, 1.231020, -0.364123)",
        "(-0.250000, 1.221211, -0.359642)",
        "(-0.250000, 1.211917, -0.354221)",
        "(-0.250000, 1.203235, -0.347931)",
        "(-0.250000, 1.195272, -0.340879)",
        "(-0.250000, 1.188049, -0.333115)",
        "(-0.250000, 1.181646, -0.324761)",
        "(-0.250000, 1.176119, -0.315953)",
        "(-0.250000, 1.171458, -0.306743)",
        "(-0.250000, 1.167688, -0.297269)",
        "(-0.250000, 1.164808, -0.287665)",
        "(-0.250000, 1.162779, -0.277973)",
        "(-0.250000, 1.161576, -0.268314)",
        "(-0.250000, 1.161154, -0.258801)",
        "(-0.250000, 1.161458, -0.249449)",
        "(-0.250000, 1.162430, -0.240347)",
        "(-0.250000, 1.164004, -0.231572)",
        "(-0.250000, 1.166128, -0.223108)",
        "(-0.250000, 1.168738, -0.215009)",
        "(-0.250000, 1.171771, -0.207318)",
        "(-0.250000, 1.175200, -0.199999)",
        "(-0.250000, 1.178979, -0.193086)",
        "(-0.250000, 1.183067, -0.186605)",
        "(-0.250000, 1.187475, -0.180529)",
        "(-0.250000, 1.192185, -0.174898)",
        "(-0.250000, 1.197185, -0.169758)",
        "(-0.250000, 1.202501, -0.165116)",
        "(-0.250000, 1.208099, -0.161028)",
        "(-0.250000, 1.213941, -0.157527)",
        "(-0.250000, 1.219958, -0.154647)",
        "(-0.250000, 1.226126, -0.152386)",
        "(-0.250000, 1.232359, -0.150757)",
        "(-0.250000, 1.238566, -0.149751)",
        "(-0.250000, 1.244715, -0.149339)",
        "(-0.250000, 1.250720, -0.149489)",
        "(-0.250000, 1.256500, -0.150151)",
        "(-0.250000, 1.262039, -0.151272)",
        "(-0.250000, 1.267275, -0.152786)",
        "(-0.250000, 1.272165, -0.154616)",
        "(-0.250000, 1.276720, -0.156700)",
        "(-0.250000, 1.280919, -0.158960)",
        "(-0.250000, 1.284761, -0.161316)",
        "(-0.250000, 1.288290, -0.163718)",
        "(-0.250000, 1.291524, -0.166098)",
        "(-0.250000, 1.294497, -0.168400)",
        "(-0.250000, 1.297276, -0.170598)",
        "(-0.250000, 1.299905, -0.172658)",
        "(-0.250000, 1.302434, -0.174560)",
        "(-0.250000, 1.304937, -0.176314)",
        "(-0.250000, 1.307461, -0.177924)",
        "(-0.250000, 1.310050, -0.179411)",
        "(-0.250000, 1.312763, -0.180817)",
        "(-0.250000, 1.315629, -0.182182)",
        "(-0.250000, 1.318673, -0.183557)",
        "(-0.250000, 1.321898, -0.184997)",
        "(-0.250000, 1.325325, -0.186570)",
        "(-0.250000, 1.328933, -0.188334)",
        "(-0.250000, 1.332684, -0.190342)",
        "(-0.250000, 1.336563, -0.192662)",
        "(-0.250000, 1.340511, -0.195337)",
        "(-0.250000, 1.344456, -0.198398)",
        "(-0.250000, 1.348355, -0.201894)",
        "(-0.250000, 1.352122, -0.205834)",
        "(-0.250000, 1.355671, -0.210209)",
        "(-0.250000, 1.358946, -0.215039)",
        "(-0.250000, 1.361861, -0.220290)",
        "(-0.250000, 1.364337, -0.225913)",
        "(-0.250000, 1.366328, -0.231898)",
        "(-0.250000, 1.367771, -0.238177)",
        "(-0.250000, 1.368623, -0.244670)",
        "(-0.250000, 1.368860, -0.251357)",
        "(-0.250000, 1.368463, -0.258156)",
        "(-0.250000, 1.367437, -0.264990)",
        "(-0.250000, 1.365788, -0.271852)",
        "(-0.250000, 1.363543, -0.278685)",
        "(-0.250000, 1.360744, -0.285447)",
        "(-0.250000, 1.357402, -0.292168)",
        "(-0.250000, 1.353542, -0.298814)",
        "(-0.250000, 1.349165, -0.305365)",
        "(-0.250000, 1.344283, -0.311774)",
        "(-0.250000, 1.338856, -0.318045)",
        "(-0.250000, 1.332888, -0.324110)",
        "(-0.250000, 1.326391, -0.329896)",
        "(-0.250000, 1.319323, -0.335373)",
        "(-0.250000, 1.311707, -0.340451)",
        "(-0.250000, 1.303585, -0.345039)",
        "(-0.250000, 1.294933, -0.349085)",
        "(-0.250000, 1.285816, -0.352493)",
        "(-0.250000, 1.276316, -0.355177)",
        "(-0.250000, 1.266441, -0.357081)",
        "(-0.250000, 1.256298, -0.358128)",
        "(-0.250000, 1.246009, -0.358264)",
        "(-0.250000, 1.235610, -0.357446)",
        "(-0.250000, 1.225241, -0.355641)",
        "(-0.250000, 1.215045, -0.352846)",
        "(-0.250000, 1.205076, -0.349045)",
        "(-0.250000, 1.195479, -0.344265)",
        "(-0.250000, 1.186397, -0.338559)",
        "(-0.250000, 1.177880, -0.331944)",
        "(-0.250000, 1.170056, -0.324504)",
        "(-0.250000, 1.163035, -0.316345)",
        "(-0.250000, 1.156850, -0.307511)",
        "(-0.250000, 1.151586, -0.298127)",
        "(-0.250000, 1.147289, -0.288305)",
        "(-0.250000, 1.143998, -0.278190)",
        "(-0.250000, 1.141706, -0.267836)",
        "(-0.250000, 1.140420, -0.257390)",
        "(-0.250000, 1.140120, -0.246995)",
        "(-0.250000, 1.140769, -0.236694)",
        "(-0.250000, 1.142320, -0.226616)",
        "(-0.250000, 1.144705, -0.216877)",
        "(-0.250000, 1.147868, -0.207493)",
        "(-0.250000, 1.151726, -0.198557)",
        "(-0.250000, 1.156183, -0.190142)",
        "(-0.250000, 1.161185, -0.182234)",
        "(-0.250000, 1.166636, -0.174881)",
        "(-0.250000, 1.172440, -0.168114)",
        "(-0.250000, 1.178560, -0.161893)",
        "(-0.250000, 1.184915, -0.156235)",
        "(-0.250000, 1.191428, -0.151142)",
        "(-0.250000, 1.198093, -0.146570)",
        "(-0.250000, 1.204854, -0.142525)",
        "(-0.250000, 1.211663, -0.139010)",
        "(-0.250000, 1.218542, -0.136007)",
        "(-0.250000, 1.225456, -0.133539)",
        "(-0.250000, 1.232366, -0.131635)",
        "(-0.250000, 1.239275, -0.130276)",
        "(-0.250000, 1.246117, -0.129454)",
        "(-0.250000, 1.252849, -0.129143)",
        "(-0.250000, 1.259412, -0.129311)",
        "(-0.250000, 1.265811, -0.129924)",
        "(-0.250000, 1.271998, -0.130943)",
        "(-0.250000, 1.277932, -0.132320)",
        "(-0.250000, 1.283635, -0.134020)",
        "(-0.250000, 1.289080, -0.135996)",
        "(-0.250000, 1.294250, -0.138197)",
        "(-0.250000, 1.299183, -0.140597)",
        "(-0.250000, 1.303873, -0.143155)",
        "(-0.250000, 1.308324, -0.145830)",
        "(-0.250000, 1.312582, -0.148614)",
        "(-0.250000, 1.316658, -0.151480)",
        "(-0.250000, 1.320564, -0.154406)",
        "(-0.250000, 1.324348, -0.157405)",
        "(-0.250000, 1.328020, -0.160470)",
        "(-0.250000, 1.331591, -0.163597)",
        "(-0.250000, 1.335099, -0.166820)",
        "(-0.250000, 1.338544, -0.170147)",
        "(-0.250000, 1.341923, -0.173588)",
        "(-0.250000, 1.345254, -0.177189)",
        "(-0.250000, 1.348519, -0.180963)",
        "(-0.250000, 1.351695, -0.184924)",
        "(-0.250000, 1.354778, -0.189117)",
        "(-0.250000, 1.357729, -0.193552)",
        "(-0.250000, 1.360514, -0.198241)",
        "(-0.250000, 1.363085, -0.203180)",
        "(-0.250000, 1.365412, -0.208400)",
        "(-0.250000, 1.367440, -0.213879)",
        "(-0.250000, 1.369116, -0.219588)",
        "(-0.250000, 1.370402, -0.225536)",
        "(-0.250000, 1.371244, -0.231675)",
        "(-0.250000, 1.371601, -0.237945)",
        "(-0.250000, 1.371435, -0.244337)",
        "(-0.250000, 1.370715, -0.250776)",
        "(-0.250000, 1.369422, -0.257181)",
        "(-0.250000, 1.367536, -0.263529)",
        "(-0.250000, 1.365056, -0.269732)",
        "(-0.250000, 1.362000, -0.275706)",
        "(-0.250000, 1.358368, -0.281422)",
        "(-0.250000, 1.354198, -0.286803)",
        "(-0.250000, 1.349544, -0.291781)",
        "(-0.250000, 1.344424, -0.296344)",
        "(-0.250000, 1.338906, -0.300443)",
        "(-0.250000, 1.333068, -0.304051)",
        "(-0.250000, 1.326933, -0.307188)",
        "(-0.250000, 1.320578, -0.309854)",
        "(-0.250000, 1.314075, -0.312075)",
        "(-0.250000, 1.307427, -0.313902)",
        "(-0.250000, 1.300679, -0.315359)",
        "(-0.250000, 1.293848, -0.316473)",
        "(-0.250000, 1.286964, -0.317259)",
        "(-0.250000, 1.279985, -0.317730)",
        "(-0.250000, 1.272934, -0.317885)",
        "(-0.250000, 1.265832, -0.317714)",
        "(-0.250000, 1.258637, -0.317201)",
        "(-0.250000, 1.251376, -0.316324)",
        "(-0.250000, 1.244084, -0.315061)",
        "(-0.250000, 1.236735, -0.313374)",
        "(-0.250000, 1.229376, -0.311235)",
        "(-0.250000, 1.222062, -0.308623)",
        "(-0.250000, 1.214791, -0.305494)",
        "(-0.250000, 1.207632, -0.301831)",
        "(-0.250000, 1.200662, -0.297630)",
        "(-0.250000, 1.193898, -0.292856)",
        "(-0.250000, 1.187425, -0.287518)",
        "(-0.250000, 1.181330, -0.281642)",
        "(-0.250000, 1.175642, -0.275208)",
        "(-0.250000, 1.170448, -0.268261)",
        "(-0.250000, 1.165827, -0.260862)",
        "(-0.250000, 1.161810, -0.253011)",
        "(-0.250000, 1.158469, -0.244788)",
        "(-0.250000, 1.155859, -0.236282)",
        "(-0.250000, 1.154003, -0.227512)",
        "(-0.250000, 1.152941, -0.218582)",
        "(-0.250000, 1.152694, -0.209572)",
        "(-0.250000, 1.153267, -0.200595)",
        "(-0.250000, 1.154662, -0.191679)",
        "(-0.250000, 1.156867, -0.182937)",
        "(-0.250000, 1.159845, -0.174476)",
        "(-0.250000, 1.163583, -0.166321)",
        "(-0.250000, 1.168027, -0.158572)",
        "(-0.250000, 1.173109, -0.151316)",
        "(-0.250000, 1.178800, -0.144564)",
        "(-0.250000, 1.185020, -0.138390)",
        "(-0.250000, 1.191678, -0.132850)",
        "(-0.250000, 1.198741, -0.127938)",
        "(-0.250000, 1.206116, -0.123693)",
        "(-0.250000, 1.213704, -0.120135)",
        "(-0.250000, 1.221478, -0.117246)",
        "(-0.250000, 1.229346, -0.115030)",
        "(-0.250000, 1.237217, -0.113477)",
        "(-0.250000, 1.245078, -0.112558)",
        "(-0.250000, 1.252847, -0.112255)",
        "(-0.250000, 1.260450, -0.112538)",
        "(-0.250000, 1.267889, -0.113379)",
        "(-0.250000, 1.275098, -0.114747)",
        "(-0.250000, 1.282021, -0.116616)",
        "(-0.250000, 1.288662, -0.119004)",
        "(-0.250000, 1.294957, -0.121907)",
        "(-0.250000, 1.300857, -0.125310)",
        "(-0.250000, 1.306300, -0.129167)",
        "(-0.250000, 1.311275, -0.133457)",
        "(-0.250000, 1.315730, -0.138110)",
        "(-0.250000, 1.319627, -0.143045)",
        "(-0.250000, 1.322978, -0.148218)",
        "(-0.250000, 1.325766, -0.153537)",
        "(-0.250000, 1.327999, -0.158910)",
        "(-0.250000, 1.329712, -0.164295)",
        "(-0.250000, 1.330936, -0.169607)",
        "(-0.250000, 1.331715, -0.174770)",
        "(-0.250000, 1.332109, -0.179763)",
        "(-0.250000, 1.332177, -0.184531)",
        "(-0.250000, 1.331986, -0.189034)",
        "(-0.250000, 1.331604, -0.193285)",
        "(-0.250000, 1.331097, -0.197269)",
        "(-0.250000, 1.330531, -0.200986)",
        "(-0.250000, 1.329962, -0.204483)",
        "(-0.250000, 1.329440, -0.207782)",
        "(-0.250000, 1.329008, -0.210918)",
        "(-0.250000, 1.328693, -0.213957)",
        "(-0.250000, 1.328513, -0.216946)",
        "(-0.250000, 1.328473, -0.219931)",
        "(-0.250000, 1.328564, -0.222985)",
        "(-0.250000, 1.328765, -0.226153)",
        "(-0.250000, 1.329043, -0.229482)",
        "(-0.250000, 1.329354, -0.233000)",
        "(-0.250000, 1.329646, -0.236760)",
        "(-0.250000, 1.329859, -0.240770)",
        "(-0.250000, 1.329929, -0.245024)",
        "(-0.250000, 1.329789, -0.249542)",
        "(-0.250000, 1.329371, -0.254292)",
        "(-0.250000, 1.328614, -0.259228)",
        "(-0.250000, 1.327456, -0.264335)",
        "(-0.250000, 1.325846, -0.269543)",
        "(-0.250000, 1.323748, -0.274771)",
        "(-0.250000, 1.321121, -0.279982)",
        "(-0.250000, 1.317949, -0.285083)",
        "(-0.250000, 1.314241, -0.289981)",
        "(-0.250000, 1.309979, -0.294631)",
        "(-0.250000, 1.305195, -0.298945)",
        "(-0.250000, 1.299935, -0.302847)",
        "(-0.250000, 1.294207, -0.306306)",
        "(-0.250000, 1.288073, -0.309266)",
        "(-0.250000, 1.281603, -0.311693)",
        "(-0.250000, 1.274805, -0.313589)",
        "(-0.250000, 1.267743, -0.314949)",
        "(-0.250000, 1.260475, -0.315784)",
        "(-0.250000, 1.252995, -0.316078)",
        "(-0.250000, 1.245368, -0.315802)",
        "(-0.250000, 1.237643, -0.314930)",
        "(-0.250000, 1.229894, -0.313442)",
        "(-0.250000, 1.222135, -0.311310)",
        "(-0.250000, 1.214451, -0.308523)",
        "(-0.250000, 1.206932, -0.305082)",
        "(-0.250000, 1.199603, -0.300966)",
        "(-0.250000, 1.192559, -0.296192)",
        "(-0.250000, 1.185895, -0.290792)",
        "(-0.250000, 1.179642, -0.284760)",
        "(-0.250000, 1.173892, -0.278146)",
        "(-0.250000, 1.168726, -0.271018)",
        "(-0.250000, 1.164176, -0.263386)",
        "(-0.250000, 1.160313, -0.255331)",
        "(-0.250000, 1.157192, -0.246951)",
        "(-0.250000, 1.154834, -0.238268)",
        "(-0.250000, 1.153277, -0.229388)",
        "(-0.250000, 1.152540, -0.220421)",
        "(-0.250000, 1.152627, -0.211398)",
        "(-0.250000, 1.153534, -0.202431)",
        "(-0.250000, 1.155242, -0.193629)",
        "(-0.250000, 1.157734, -0.185019)",
        "(-0.250000, 1.160970, -0.176701)",
        "(-0.250000, 1.164893, -0.168769)",
        "(-0.250000, 1.169473, -0.161233)",
        "(-0.250000, 1.174640, -0.154170)",
        "(-0.250000, 1.180329, -0.147623)",
        "(-0.250000, 1.186455, -0.141642)",
        "(-0.250000, 1.192985, -0.136211)",
        "(-0.250000, 1.199831, -0.131362)",
        "(-0.250000, 1.206905, -0.127109)",
        "(-0.250000, 1.214187, -0.123420)",
        "(-0.250000, 1.221595, -0.120292)",
        "(-0.250000, 1.229054, -0.117712)",
        "(-0.250000, 1.236562, -0.115636)",
        "(-0.250000, 1.244058, -0.114043)",
        "(-0.250000, 1.251489, -0.112903)",
        "(-0.250000, 1.258877, -0.112175)",
        "(-0.250000, 1.266182, -0.111834)",
        "(-0.250000, 1.273373, -0.111850)",
        "(-0.250000, 1.280491, -0.112201)",
        "(-0.250000, 1.287512, -0.112872)",
        "(-0.250000, 1.294416, -0.113851)",
        "(-0.250000, 1.301245, -0.115144)",
        "(-0.250000, 1.307976, -0.116756)",
        "(-0.250000, 1.314578, -0.118698)",
        "(-0.250000, 1.321075, -0.121006)",
        "(-0.250000, 1.327417, -0.123706)",
        "(-0.250000, 1.333545, -0.126814)",
        "(-0.250000, 1.339466, -0.130342)",
        "(-0.250000, 1.345132, -0.134266)",
        "(-0.250000, 1.350518, -0.138567)",
        "(-0.250000, 1.355583, -0.143210)",
        "(-0.250000, 1.360335, -0.148202)",
        "(-0.250000, 1.364735, -0.153507)",
        "(-0.250000, 1.368752, -0.159082)",
        "(-0.250000, 1.372391, -0.164935)",
        "(-0.250000, 1.375623, -0.171022)",
        "(-0.250000, 1.378425, -0.177296)",
        "(-0.250000, 1.380800, -0.183766)",
        "(-0.250000, 1.382729, -0.190383)",
        "(-0.250000, 1.384199, -0.197095)",
        "(-0.250000, 1.385211, -0.203913)",
        "(-0.250000, 1.385756, -0.210784)",
        "(-0.250000, 1.385833, -0.217654)",
        "(-0.250000, 1.385440, -0.224535)",
        "(-0.250000, 1.384579, -0.231374)",
        "(-0.250000, 1.383259, -0.238117)",
        "(-0.250000, 1.381477, -0.244775)",
        "(-0.250000, 1.379246, -0.251296)",
        "(-0.250000, 1.376585, -0.257631)",
        "(-0.250000, 1.373489, -0.263789)",
        "(-0.250000, 1.369980, -0.269721)",
        "(-0.250000, 1.366088, -0.275383)",
        "(-0.250000, 1.361806, -0.280784)",
        "(-0.250000, 1.357166, -0.285881)",
        "(-0.250000, 1.352190, -0.290650)",
        "(-0.250000, 1.346917, -0.295055)",
        "(-0.250000, 1.341339, -0.299103)",
        "(-0.250000, 1.335498, -0.302762)",
        "(-0.250000, 1.329440, -0.306005)",
        "(-0.250000, 1.323157, -0.308837)",
        "(-0.250000, 1.316695, -0.311234)",
        "(-0.250000, 1.310105, -0.313180)",
        "(-0.250000, 1.303377, -0.314677)",
        "(-0.250000, 1.296563, -0.315712)",
        "(-0.250000, 1.289715, -0.316280)",
        "(-0.250000, 1.282824, -0.316380)",
        "(-0.250000, 1.275941, -0.316010)",
        "(-0.250000, 1.269121, -0.315176)",
        "(-0.250000, 1.262353, -0.313875)",
        "(-0.250000, 1.255689, -0.312116)",
        "(-0.250000, 1.249180, -0.309914)",
        "(-0.250000, 1.242817, -0.307266)",
        "(-0.250000, 1.236648, -0.304191)",
        "(-0.250000, 1.230722, -0.300713)",
        "(-0.250000, 1.225029, -0.296829)",
        "(-0.250000, 1.219614, -0.292565)",
        "(-0.250000, 1.214517, -0.287957)",
        "(-0.250000, 1.209730, -0.282998)",
        "(-0.250000, 1.205293, -0.277724)",
        "(-0.250000, 1.201226, -0.272159)",
        "(-0.250000, 1.197558, -0.266349)",
        "(-0.250000, 1.194284, -0.260284)",
        "(-0.250000, 1.191432, -0.254010)",
        "(-0.250000, 1.189020, -0.247576)",
        "(-0.250000, 1.187045, -0.240973)",
        "(-0.250000, 1.185525, -0.234250)",
        "(-0.250000, 1.184470, -0.227460)",
        "(-0.250000, 1.183877, -0.220594)",
        "(-0.250000, 1.183754, -0.213703)",
        "(-0.250000, 1.184098, -0.206840)",
        "(-0.250000, 1.184912, -0.199996)",
        "(-0.250000, 1.186190, -0.193223)",
        "(-0.250000, 1.187921, -0.186574)",
        "(-0.250000, 1.190107, -0.180037)",
        "(-0.250000, 1.192733, -0.173665)",
        "(-0.250000, 1.195778, -0.167505)",
        "(-0.250000, 1.199246, -0.161549)",
        "(-0.250000, 1.203111, -0.155842)",
        "(-0.250000, 1.207343, -0.150429)",
        "(-0.250000, 1.211947, -0.145300)",
        "(-0.250000, 1.216891, -0.140498)",
        "(-0.250000, 1.222133, -0.136056)",
        "(-0.250000, 1.227683, -0.131969)",
        "(-0.250000, 1.233498, -0.128270)",
        "(-0.250000, 1.239552, -0.124976)",
        "(-0.250000, 1.245798, -0.122110)",
        "(-0.250000, 1.252243, -0.119668)",
        "(-0.250000, 1.258840, -0.117672)",
        "(-0.250000, 1.265536, -0.116133)",
        "(-0.250000, 1.272343, -0.115051)",
        "(-0.250000, 1.279208, -0.114435)",
        "(-0.250000, 1.286077, -0.114289)",
        "(-0.250000, 1.292962, -0.114611)",
        "(-0.250000, 1.299809, -0.115401)",
        "(-0.250000, 1.306565, -0.116652)",
        "(-0.250000, 1.313241, -0.118365)",
        "(-0.250000, 1.319785, -0.120529)",
        "(-0.250000, 1.326147, -0.123126)",
        "(-0.250000, 1.332336, -0.126159)",
        "(-0.250000, 1.338304, -0.129606)",
        "(-0.250000, 1.344006, -0.133440)",
        "(-0.250000, 1.349451, -0.137666)",
        "(-0.250000, 1.354595, -0.142253)",
        "(-0.250000, 1.359400, -0.147165)",
        "(-0.250000, 1.363873, -0.152408)",
        "(-0.250000, 1.367979, -0.157944)",
        "(-0.250000, 1.371679, -0.163734)",
        "(-0.250000, 1.374943, -0.169801)",
        "(-0.250000, 1.377703, -0.176108)",
        "(-0.250000, 1.379910, -0.182618)",
        "(-0.250000, 1.381523, -0.189262)",
        "(-0.250000, 1.382524, -0.196024)",
        "(-0.250000, 1.382894, -0.202822)",
        "(-0.250000, 1.382632, -0.209569)",
        "(-0.250000, 1.381747, -0.216241)",
        "(-0.250000, 1.380259, -0.222753)",
        "(-0.250000, 1.378208, -0.229029)",
        "(-0.250000, 1.375621, -0.235052)",
        "(-0.250000, 1.372552, -0.240758)",
        "(-0.250000, 1.369064, -0.246093)",
        "(-0.250000, 1.365194, -0.251064)",
        "(-0.250000, 1.361010, -0.255635)",
        "(-0.250000, 1.356584, -0.259784)",
        "(-0.250000, 1.351945, -0.263538)",
        "(-0.250000, 1.347160, -0.266892)",
        "(-0.250000, 1.342293, -0.269854)",
        "(-0.250000, 1.337355, -0.272463)",
        "(-0.250000, 1.332397, -0.274736)",
        "(-0.250000, 1.327463, -0.276700)",
        "(-0.250000, 1.322542, -0.278397)",
        "(-0.250000, 1.317662, -0.279853)",
        "(-0.250000, 1.312844, -0.281097)",
        "(-0.250000, 1.308057, -0.282165)",
        "(-0.250000, 1.303306, -0.283077)",
        "(-0.250000, 1.298581, -0.283855)",
        "(-0.250000, 1.293877, -0.284509)",
        "(-0.250000, 1.289146, -0.285052)",
        "(-0.250000, 1.284383, -0.285485)",
        "(-0.250000, 1.279580, -0.285799)",
        "(-0.250000, 1.274688, -0.285986)",
        "(-0.250000, 1.269706, -0.286025)",
        "(-0.250000, 1.264635, -0.285894)",
        "(-0.250000, 1.259437, -0.285562)",
        "(-0.250000, 1.254125, -0.284999)",
        "(-0.250000, 1.248719, -0.284171)",
        "(-0.250000, 1.243198, -0.283039)",
        "(-0.250000, 1.237596, -0.281567)",
        "(-0.250000, 1.231955, -0.279729)",
        "(-0.250000, 1.226274, -0.277480)",
        "(-0.250000, 1.220605, -0.274800)",
        "(-0.250000, 1.215010, -0.271675)",
        "(-0.250000, 1.209499, -0.268071)",
        "(-0.250000, 1.204139, -0.263987)",
        "(-0.250000, 1.198994, -0.259434)",
        "(-0.250000, 1.194082, -0.254389)",
        "(-0.250000, 1.189467, -0.248877)",
        "(-0.250000, 1.185212, -0.242929)",
        "(-0.250000, 1.181374, -0.236526)",
        "(-0.250000, 1.178052, -0.229712)",
        "(-0.250000, 1.175323, -0.222534)",
        "(-0.250000, 1.173261, -0.215074)",
        "(-0.250000, 1.171908, -0.207357)",
        "(-0.250000, 1.171315, -0.199485)",
        "(-0.250000, 1.171508, -0.191570)",
        "(-0.250000, 1.172502, -0.183652)",
        "(-0.250000, 1.174298, -0.175848)",
        "(-0.250000, 1.176871, -0.168271)",
        "(-0.250000, 1.180210, -0.160961)",
        "(-0.250000, 1.184267, -0.154024)",
        "(-0.250000, 1.188974, -0.147553)",
        "(-0.250000, 1.194300, -0.141572)",
        "(-0.250000, 1.200163, -0.136159)",
        "(-0.250000, 1.206466, -0.131371)",
        "(-0.250000, 1.213171, -0.127210)",
        "(-0.250000, 1.220178, -0.123714)",
        "(-0.250000, 1.227382, -0.120898)",
        "(-0.250000, 1.234750, -0.118742)",
        "(-0.250000, 1.242183, -0.117243)",
        "(-0.250000, 1.249590, -0.116378)",
        "(-0.250000, 1.256951, -0.116111)",
        "(-0.250000, 1.264188, -0.116405)",
        "(-0.250000, 1.271232, -0.117211)",
        "(-0.250000, 1.278089, -0.118486)",
        "(-0.250000, 1.284708, -0.120175)",
        "(-0.250000, 1.291071, -0.122226)",
        "(-0.250000, 1.297151, -0.124579)",
        "(-0.250000, 1.302985, -0.127200)",
        "(-0.250000, 1.308562, -0.130036)",
        "(-0.250000, 1.313883, -0.133040)",
        "(-0.250000, 1.319000, -0.136196)",
        "(-0.250000, 1.323924, -0.139470)",
        "(-0.250000, 1.328667, -0.142836)",
        "(-0.250000, 1.333289, -0.146305)",
        "(-0.250000, 1.337803, -0.149868)",
        "(-0.250000, 1.342221, -0.153522)",
        "(-0.250000, 1.346593, -0.157306)",
        "(-0.250000, 1.350918, -0.161232)",
        "(-0.250000, 1.355193, -0.165317)",
        "(-0.250000, 1.359441, -0.169617)",
        "(-0.250000, 1.363636, -0.174157)",
        "(-0.250000, 1.367744, -0.178955)",
        "(-0.250000, 1.371755, -0.184073)",
        "(-0.250000, 1.375609, -0.189526)",
        "(-0.250000, 1.379239, -0.195314)",
        "(-0.250000, 1.382596, -0.201484)",
        "(-0.250000, 1.385593, -0.208016)",
        "(-0.250000, 1.388154, -0.214872)",
        "(-0.250000, 1.390291, -0.222067)",
        "(-0.250000, 1.391996, -0.229562)",
        "(-0.250000, 1.393259, -0.237339)",
        "(-0.250000, 1.394056, -0.245356)",
        "(-0.250000, 1.394359, -0.253643)",
        "(-0.250000, 1.394126, -0.262149)",
        "(-0.250000, 1.393316, -0.270811)",
        "(-0.250000, 1.391877, -0.279637)",
        "(-0.250000, 1.389766, -0.288543)",
        "(-0.250000, 1.386951, -0.297437)",
        "(-0.250000, 1.383378, -0.306294)",
        "(-0.250000, 1.379030, -0.315002)",
        "(-0.250000, 1.373909, -0.323442)",
        "(-0.250000, 1.367980, -0.331566)",
        "(-0.250000, 1.361273, -0.339246)",
        "(-0.250000, 1.353837, -0.346359)",
        "(-0.250000, 1.345670, -0.352848)",
        "(-0.250000, 1.336853, -0.358596)",
        "(-0.250000, 1.327487, -0.363500)",
        "(-0.250000, 1.317602, -0.367515)",
        "(-0.250000, 1.307322, -0.370557)",
        "(-0.250000, 1.296787, -0.372573)",
        "(-0.250000, 1.286046, -0.373539)",
        "(-0.250000, 1.275250, -0.373427)",
        "(-0.250000, 1.264551, -0.372243)",
        "(-0.250000, 1.254004, -0.369995)",
        "(-0.250000, 1.243756, -0.366717)",
        "(-0.250000, 1.233917, -0.362459)",
        "(-0.250000, 1.224615, -0.357301)",
        "(-0.250000, 1.215880, -0.351288)",
        "(-0.250000, 1.207819, -0.344521)",
        "(-0.250000, 1.200514, -0.337119)",
        "(-0.250000, 1.193967, -0.329140)",
        "(-0.250000, 1.188233, -0.320708)",
        "(-0.250000, 1.183339, -0.311956)",
        "(-0.250000, 1.179257, -0.302934)",
        "(-0.250000, 1.175989, -0.293766)",
        "(-0.250000, 1.173515, -0.284571)",
        "(-0.250000, 1.171784, -0.275375)",
        "(-0.250000, 1.170761, -0.266279)",
        "(-0.250000, 1.170395, -0.257371)",
        "(-0.250000, 1.170633, -0.248648)",
        "(-0.250000, 1.171426, -0.240176)",
        "(-0.250000, 1.172720, -0.232010)",
        "(-0.250000, 1.174481, -0.224122)",
        "(-0.250000, 1.176671, -0.216554)",
        "(-0.250000, 1.179257, -0.209341)",
        "(-0.250000, 1.182243, -0.202454)",
        "(-0.250000, 1.185621, -0.195936)",
        "(-0.250000, 1.189387, -0.189834)",
        "(-0.250000, 1.193571, -0.184151)",
        "(-0.250000, 1.198149, -0.178946)",
        "(-0.250000, 1.203094, -0.174262)",
        "(-0.250000, 1.208344, -0.170146)",
        "(-0.250000, 1.213875, -0.166602)",
        "(-0.250000, 1.219606, -0.163660)",
        "(-0.250000, 1.225447, -0.161332)",
        "(-0.250000, 1.231361, -0.159597)",
        "(-0.250000, 1.237255, -0.158442)",
        "(-0.250000, 1.243042, -0.157836)",
        "(-0.250000, 1.248692, -0.157730)",
        "(-0.250000, 1.254132, -0.158073)",
        "(-0.250000, 1.259302, -0.158799)",
        "(-0.250000, 1.264200, -0.159846)",
        "(-0.250000, 1.268790, -0.161142)",
        "(-0.250000, 1.273051, -0.162609)",
        "(-0.250000, 1.277016, -0.164189)",
        "(-0.250000, 1.280690, -0.165811)",
        "(-0.250000, 1.284091, -0.167414)",
        "(-0.250000, 1.287280, -0.168957)",
        "(-0.250000, 1.290293, -0.170399)",
        "(-0.250000, 1.293175, -0.171707)",
        "(-0.250000, 1.295999, -0.172877)",
        "(-0.250000, 1.298812, -0.173902)",
        "(-0.250000, 1.301661, -0.174792)",
        "(-0.250000, 1.304614, -0.175576)",
        "(-0.250000, 1.307708, -0.176287)",
        "(-0.250000, 1.310977, -0.176970)",
        "(-0.250000, 1.314438, -0.177677)",
        "(-0.250000, 1.318125, -0.178469)",
        "(-0.250000, 1.322029, -0.179409)",
        "(-0.250000, 1.326126, -0.180556)",
        "(-0.250000, 1.330416, -0.181980)",
        "(-0.250000, 1.334850, -0.183736)",
        "(-0.250000, 1.339365, -0.185869)",
        "(-0.250000, 1.343929, -0.188436)",
        "(-0.250000, 1.348461, -0.191466)",
        "(-0.250000, 1.352874, -0.194968)",
        "(-0.250000, 1.357118, -0.198973)",
        "(-0.250000, 1.361102, -0.203468)",
        "(-0.250000, 1.364738, -0.208420)",
        "(-0.250000, 1.367979, -0.213831)",
        "(-0.250000, 1.370749, -0.219647)",
        "(-0.250000, 1.372988, -0.225802)",
        "(-0.250000, 1.374668, -0.232278)",
        "(-0.250000, 1.375755, -0.239002)",
        "(-0.250000, 1.376235, -0.245896)",
        "(-0.250000, 1.376113, -0.252952)",
        "(-0.250000, 1.375402, -0.260109)",
        "(-0.250000, 1.374135, -0.267317)",
        "(-0.250000, 1.372330, -0.274603)",
        "(-0.250000, 1.370002, -0.281927)",
        "(-0.250000, 1.367150, -0.289271)",
        "(-0.250000, 1.363773, -0.296587)",
        "(-0.250000, 1.359834, -0.303885)",
        "(-0.250000, 1.355323, -0.311099)",
        "(-0.250000, 1.350235, -0.318156)",
        "(-0.250000, 1.344522, -0.325035)",
        "(-0.250000, 1.338188, -0.331643)",
        "(-0.250000, 1.331254, -0.337883)",
        "(-0.250000, 1.323685, -0.343708)",
        "(-0.250000, 1.315523, -0.349011)",
        "(-0.250000, 1.306831, -0.353691)",
        "(-0.250000, 1.297603, -0.357690)",
        "(-0.250000, 1.287928, -0.360912)",
        "(-0.250000, 1.277913, -0.363275)",
        "(-0.250000, 1.267585, -0.364730)",
        "(-0.250000, 1.257071, -0.365216)",
        "(-0.250000, 1.246511, -0.364698)",
        "(-0.250000, 1.235955, -0.363148)",
        "(-0.250000, 1.225551, -0.360561)",
        "(-0.250000, 1.215447, -0.356960)",
        "(-0.250000, 1.205699, -0.352349)",
        "(-0.250000, 1.196448, -0.346781)",
        "(-0.250000, 1.187825, -0.340339)",
        "(-0.250000, 1.179872, -0.333055)",
        "(-0.250000, 1.172699, -0.325036)",
        "(-0.250000, 1.166376, -0.316379)",
        "(-0.250000, 1.160970, -0.307217)",
        "(-0.250000, 1.156488, -0.297607)",
        "(-0.250000, 1.152968, -0.287688)",
        "(-0.250000, 1.150422, -0.277605)",
        "(-0.250000, 1.148823, -0.267408)",
        "(-0.250000, 1.148152, -0.257233)",
        "(-0.250000, 1.148369, -0.247209)",
        "(-0.250000, 1.149423, -0.237363)",
        "(-0.250000, 1.151252, -0.227803)",
        "(-0.250000, 1.153779, -0.218622)",
        "(-0.250000, 1.156947, -0.209818)",
        "(-0.250000, 1.160675, -0.201457)",
        "(-0.250000, 1.164874, -0.193593)",
        "(-0.250000, 1.169501, -0.186194)",
        "(-0.250000, 1.174478, -0.179292)",
        "(-0.250000, 1.179731, -0.172909)",
        "(-0.250000, 1.185247, -0.167001)",
        "(-0.250000, 1.190970, -0.161587)",
        "(-0.250000, 1.196856, -0.156679)",
        "(-0.250000, 1.202920, -0.152256)",
        "(-0.250000, 1.209135, -0.148349)",
        "(-0.250000, 1.215468, -0.144991)",
        "(-0.250000, 1.221918, -0.142168)",
        "(-0.250000, 1.228419, -0.139882)",
        "(-0.250000, 1.234923, -0.138118)",
        "(-0.250000, 1.241367, -0.136860)",
        "(-0.250000, 1.247747, -0.136071)",
        "(-0.250000, 1.254007, -0.135725)",
        "(-0.250000, 1.260099, -0.135783)",
        "(-0.250000, 1.266035, -0.136206)",
        "(-0.250000, 1.271778, -0.136954)",
        "(-0.250000, 1.277303, -0.137983)",
        "(-0.250000, 1.282639, -0.139257)",
        "(-0.250000, 1.287772, -0.140737)",
        "(-0.250000, 1.292696, -0.142384)",
        "(-0.250000, 1.297458, -0.144178)",
        "(-0.250000, 1.302058, -0.146092)",
        "(-0.250000, 1.306505, -0.148102)",
        "(-0.250000, 1.310849, -0.150210)",
        "(-0.250000, 1.315098, -0.152405)",
        "(-0.250000, 1.319262, -0.154685)",
        "(-0.250000, 1.323385, -0.157070)",
        "(-0.250000, 1.327470, -0.159571)",
        "(-0.250000, 1.331514, -0.162198)",
        "(-0.250000, 1.335546, -0.164991)",
        "(-0.250000, 1.339552, -0.167968)",
        "(-0.250000, 1.343511, -0.171146)",
        "(-0.250000, 1.347430, -0.174571)",
        "(-0.250000, 1.351272, -0.178260)",
        "(-0.250000, 1.355008, -0.182235)",
        "(-0.250000, 1.358588, -0.186499)",
        "(-0.250000, 1.361991, -0.191090)",
        "(-0.250000, 1.365159, -0.196000)",
        "(-0.250000, 1.368032, -0.201209)",
        "(-0.250000, 1.370577, -0.206737)",
        "(-0.250000, 1.372730, -0.212547)",
        "(-0.250000, 1.374437, -0.218591)",
        "(-0.250000, 1.375661, -0.224867)",
        "(-0.250000, 1.376354, -0.231309)",
        "(-0.250000, 1.376480, -0.237843)",
        "(-0.250000, 1.376015, -0.244448)",
        "(-0.250000, 1.374938, -0.251041)",
        "(-0.250000, 1.373250, -0.257535)",
        "(-0.250000, 1.370944, -0.263903)",
        "(-0.250000, 1.368039, -0.270060)",
        "(-0.250000, 1.364575, -0.275929)",
        "(-0.250000, 1.360566, -0.281493)",
        "(-0.250000, 1.356068, -0.286691)",
        "(-0.250000, 1.351151, -0.291479)",
        "(-0.250000, 1.345842, -0.295870)",
        "(-0.250000, 1.340215, -0.299851)",
        "(-0.250000, 1.334345, -0.303421)",
        "(-0.250000, 1.328226, -0.306593)",
        "(-0.250000, 1.321905, -0.309341)",
        "(-0.250000, 1.315411, -0.311651)",
        "(-0.250000, 1.308796, -0.313509)",
        "(-0.250000, 1.302049, -0.314916)",
        "(-0.250000, 1.295222, -0.315860)",
        "(-0.250000, 1.288367, -0.316336)",
        "(-0.250000, 1.281475, -0.316345)",
        "(-0.250000, 1.274598, -0.315883)",
        "(-0.250000, 1.267789, -0.314957)",
        "(-0.250000, 1.261039, -0.313566)",
        "(-0.250000, 1.254399, -0.311718)",
        "(-0.250000, 1.247920, -0.309430)",
        "(-0.250000, 1.241593, -0.306697)",
        "(-0.250000, 1.235466, -0.303540)",
        "(-0.250000, 1.229587, -0.299984)",
        "(-0.250000, 1.223946, -0.296023)",
        "(-0.250000, 1.218588, -0.291688)",
        "(-0.250000, 1.213553, -0.287012)",
        "(-0.250000, 1.208834, -0.281989)",
        "(-0.250000, 1.204468, -0.276657)",
        "(-0.250000, 1.200487, -0.271056)",
        "(-0.250000, 1.196885, -0.265180)",
        "(-0.250000, 1.193692, -0.259071)",
        "(-0.250000, 1.190931, -0.252779)",
        "(-0.250000, 1.188598, -0.246294)",
        "(-0.250000, 1.186712, -0.239665)",
        "(-0.250000, 1.185282, -0.232923)",
        "(-0.250000, 1.184317, -0.226120)",
        "(-0.250000, 1.183816, -0.219246)",
        "(-0.250000, 1.183784, -0.212354)",
        "(-0.250000, 1.184221, -0.205496)",
        "(-0.250000, 1.185126, -0.198664)",
        "(-0.250000, 1.186494, -0.191909)",
        "(-0.250000, 1.188314, -0.185283)",
        "(-0.250000, 1.190587, -0.178776)",
        "(-0.250000, 1.193298, -0.172439)",
        "(-0.250000, 1.196425, -0.166321)",
        "(-0.250000, 1.199971, -0.160411)",
        "(-0.250000, 1.203913, -0.154757)",
        "(-0.250000, 1.208216, -0.149401)",
        "(-0.250000, 1.212889, -0.144334)",
        "(-0.250000, 1.217896, -0.139598)",
        "(-0.250000, 1.223198, -0.135226)",
        "(-0.250000, 1.228801, -0.131214)",
        "(-0.250000, 1.234666, -0.127593)",
        "(-0.250000, 1.240744, -0.124389)",
        "(-0.250000, 1.247046, -0.121597)",
        "(-0.250000, 1.253523, -0.119242)",
        "(-0.250000, 1.260128, -0.117347)",
        "(-0.250000, 1.266874, -0.115950)",
        "(-0.250000, 1.273707, -0.115105)",
        "(-0.250000, 1.280576, -0.114847)",
        "(-0.250000, 1.287404, -0.115197)",
        "(-0.250000, 1.294170, -0.116167)",
        "(-0.250000, 1.300791, -0.117752)",
        "(-0.250000, 1.307183, -0.119928)",
        "(-0.250000, 1.313325, -0.122680)",
        "(-0.250000, 1.319142, -0.125964)",
        "(-0.250000, 1.324571, -0.129720)",
        "(-0.250000, 1.329606, -0.133918)",
        "(-0.250000, 1.334199, -0.138488)",
        "(-0.250000, 1.338318, -0.143353)",
        "(-0.250000, 1.341978, -0.148481)",
        "(-0.250000, 1.345164, -0.153795)",
        "(-0.250000, 1.347879, -0.159221)",
        "(-0.250000, 1.350153, -0.164738)",
        "(-0.250000, 1.352003, -0.170281)",
        "(-0.250000, 1.353452, -0.175791)",
        "(-0.250000, 1.354543, -0.181268)",
        "(-0.250000, 1.355308, -0.186668)",
        "(-0.250000, 1.355782, -0.191958)",
        "(-0.250000, 1.356004, -0.197159)",
        "(-0.250000, 1.356008, -0.202251)",
        "(-0.250000, 1.355826, -0.207224)",
        "(-0.250000, 1.355483, -0.212117)",
        "(-0.250000, 1.355002, -0.216930)",
        "(-0.250000, 1.354398, -0.221681)",
        "(-0.250000, 1.353683, -0.226376)",
        "(-0.250000, 1.352854, -0.231065)",
        "(-0.250000, 1.351910, -0.235754)",
        "(-0.250000, 1.350840, -0.240447)",
        "(-0.250000, 1.349624, -0.245188)",
        "(-0.250000, 1.348240, -0.249974)",
        "(-0.250000, 1.346667, -0.254797)",
        "(-0.250000, 1.344866, -0.259684)",
        "(-0.250000, 1.342811, -0.264615)",
        "(-0.250000, 1.340475, -0.269560)",
        "(-0.250000, 1.337814, -0.274529)",
        "(-0.250000, 1.334805, -0.279478)",
        "(-0.250000, 1.331434, -0.284359)",
        "(-0.250000, 1.327658, -0.289163)",
        "(-0.250000, 1.323472, -0.293831)",
        "(-0.250000, 1.318880, -0.298303)",
        "(-0.250000, 1.313854, -0.302556)",
        "(-0.250000, 1.308410, -0.306528)",
        "(-0.250000, 1.302578, -0.310160)",
        "(-0.250000, 1.296342, -0.313428)",
        "(-0.250000, 1.289741, -0.316278)",
        "(-0.250000, 1.282827, -0.318668)",
        "(-0.250000, 1.275589, -0.320577)",
        "(-0.250000, 1.268084, -0.321961)",
        "(-0.250000, 1.260352, -0.322784)",
        "(-0.250000, 1.252466, -0.323012)",
        "(-0.250000, 1.244429, -0.322613)",
        "(-0.250000, 1.236323, -0.321557)",
        "(-0.250000, 1.228237, -0.319828)",
        "(-0.250000, 1.220190, -0.317399)",
        "(-0.250000, 1.212279, -0.314264)",
        "(-0.250000, 1.204603, -0.310438)",
        "(-0.250000, 1.197191, -0.305905)",
        "(-0.250000, 1.190144, -0.300695)",
        "(-0.250000, 1.183556, -0.294856)",
        "(-0.250000, 1.177459, -0.288391)",
        "(-0.250000, 1.171942, -0.281366)",
        "(-0.250000, 1.167079, -0.273861)",
        "(-0.250000, 1.162894, -0.265896)",
        "(-0.250000, 1.159449, -0.257564)",
        "(-0.250000, 1.156787, -0.248971)",
        "(-0.250000, 1.154915, -0.240144)",
        "(-0.250000, 1.153857, -0.231193)",
        "(-0.250000, 1.153616, -0.222230)",
        "(-0.250000, 1.154183, -0.213284)",
        "(-0.250000, 1.155539, -0.204463)",
        "(-0.250000, 1.157649, -0.195869)",
        "(-0.250000, 1.160486, -0.187519)",
        "(-0.250000, 1.163999, -0.179504)",
        "(-0.250000, 1.168134, -0.171880)",
        "(-0.250000, 1.172817, -0.164713)",
        "(-0.250000, 1.178015, -0.157996)",
        "(-0.250000, 1.183647, -0.151778)",
        "(-0.250000, 1.189632, -0.146093)",
        "(-0.250000, 1.195940, -0.140912)",
        "(-0.250000, 1.202494, -0.136253)",
        "(-0.250000, 1.209216, -0.132118)",
        "(-0.250000, 1.216096, -0.128464)",
        "(-0.250000, 1.223069, -0.125284)",
        "(-0.250000, 1.230076, -0.122559)",
        "(-0.250000, 1.237130, -0.120248)",
        "(-0.250000, 1.244187, -0.118331)",
        "(-0.250000, 1.251211, -0.116787)",
        "(-0.250000, 1.258236, -0.115587)",
        "(-0.250000, 1.265235, -0.114721)",
        "(-0.250000, 1.272187, -0.114180)",
        "(-0.250000, 1.279134, -0.113961)",
        "(-0.250000, 1.286054, -0.114076)",
        "(-0.250000, 1.292920, -0.114541)",
        "(-0.250000, 1.299764, -0.115386)",
        "(-0.250000, 1.306540, -0.116647)",
        "(-0.250000, 1.313198, -0.118344)",
        "(-0.250000, 1.319764, -0.120451)",
        "(-0.250000, 1.326210, -0.122922)",
        "(-0.250000, 1.332537, -0.125725)",
        "(-0.250000, 1.338731, -0.128832)",
        "(-0.250000, 1.344831, -0.132254)",
        "(-0.250000, 1.350818, -0.135981)",
        "(-0.250000, 1.356671, -0.140009)",
        "(-0.250000, 1.362414, -0.144374)",
        "(-0.250000, 1.368013, -0.149079)",
        "(-0.250000, 1.373426, -0.154124)",
        "(-0.250000, 1.378656, -0.159556)",
        "(-0.250000, 1.383648, -0.165372)",
        "(-0.250000, 1.388342, -0.171559)",
        "(-0.250000, 1.392717, -0.178155)",
        "(-0.250000, 1.396707, -0.185137)",
        "(-0.250000, 1.400245, -0.192466)",
        "(-0.250000, 1.403297, -0.200162)",
        "(-0.250000, 1.405796, -0.208171)",
        "(-0.250000, 1.407685, -0.216425)",
        "(-0.250000, 1.408928, -0.224922)",
        "(-0.250000, 1.409477, -0.233578)",
        "(-0.250000, 1.409299, -0.242300)",
        "(-0.250000, 1.408368, -0.251069)",
        "(-0.250000, 1.406667, -0.259781)",
        "(-0.250000, 1.404200, -0.268330)",
        "(-0.250000, 1.400957, -0.276687)",
        "(-0.250000, 1.396962, -0.284744)",
        "(-0.250000, 1.392241, -0.292422)",
        "(-0.250000, 1.386851, -0.299624)",
        "(-0.250000, 1.380807, -0.306325)",
        "(-0.250000, 1.374180, -0.312438)",
        "(-0.250000, 1.367059, -0.317892)",
        "(-0.250000, 1.359470, -0.322675)",
        "(-0.250000, 1.351511, -0.326731)",
        "(-0.250000, 1.343288, -0.330027)",
        "(-0.250000, 1.334831, -0.332566)",
        "(-0.250000, 1.326247, -0.334333)",
        "(-0.250000, 1.317643, -0.335330)",
        "(-0.250000, 1.309043, -0.335579)",
        "(-0.250000, 1.300547, -0.335100)",
        "(-0.250000, 1.292249, -0.333928)",
        "(-0.250000, 1.284160, -0.332095)",
        "(-0.250000, 1.276361, -0.329647)",
        "(-0.250000, 1.268922, -0.326642)",
        "(-0.250000, 1.261839, -0.323112)",
        "(-0.250000, 1.255169, -0.319116)",
        "(-0.250000, 1.248959, -0.314721)",
        "(-0.250000, 1.243191, -0.309948)",
        "(-0.250000, 1.237904, -0.304860)",
        "(-0.250000, 1.233126, -0.299516)",
        "(-0.250000, 1.228838, -0.293931)",
        "(-0.250000, 1.225060, -0.288168)",
        "(-0.250000, 1.221789, -0.282276)",
        "(-0.250000, 1.219023, -0.276323)",
        "(-0.250000, 1.216727, -0.270318)",
        "(-0.250000, 1.214890, -0.264323)",
        "(-0.250000, 1.213485, -0.258395)",
        "(-0.250000, 1.212473, -0.252531)",
        "(-0.250000, 1.211823, -0.246775)",
        "(-0.250000, 1.211496, -0.241166)",
        "(-0.250000, 1.211454, -0.235680)",
        "(-0.250000, 1.211660, -0.230342)",
        "(-0.250000, 1.212078, -0.225166)",
        "(-0.250000, 1.212679, -0.220113)",
        "(-0.250000, 1.213434, -0.215188)",
        "(-0.250000, 1.214319, -0.210389)",
        "(-0.250000, 1.215324, -0.205667)",
        "(-0.250000, 1.216437, -0.201015)",
        "(-0.250000, 1.217651, -0.196426)",
        "(-0.250000, 1.218979, -0.191851)",
        "(-0.250000, 1.220427, -0.187286)",
        "(-0.250000, 1.222008, -0.182730)",
        "(-0.250000, 1.223752, -0.178146)",
        "(-0.250000, 1.225682, -0.173543)",
        "(-0.250000, 1.227818, -0.168937)",
        "(-0.250000, 1.230204, -0.164312)",
        "(-0.250000, 1.232864, -0.159697)",
        "(-0.250000, 1.235827, -0.155117)",
        "(-0.250000, 1.239108, -0.150619)",
        "(-0.250000, 1.242749, -0.146215)",
        "(-0.250000, 1.246757, -0.141962)",
        "(-0.250000, 1.251125, -0.137923)",
        "(-0.250000, 1.255882, -0.134128)",
        "(-0.250000, 1.261006, -0.130644)",
        "(-0.250000, 1.266465, -0.127538)",
        "(-0.250000, 1.272264, -0.124845)",
        "(-0.250000, 1.278352, -0.122628)",
        "(-0.250000, 1.284664, -0.120938)",
        "(-0.250000, 1.291189, -0.119806)",
        "(-0.250000, 1.297848, -0.119271)",
        "(-0.250000, 1.304557, -0.119353)",
        "(-0.250000, 1.311292, -0.120065)",
        "(-0.250000, 1.317966, -0.121408)",
        "(-0.250000, 1.324494, -0.123365)",
        "(-0.250000, 1.330857, -0.125923)",
        "(-0.250000, 1.336982, -0.129043)",
        "(-0.250000, 1.342809, -0.132669)",
        "(-0.250000, 1.348345, -0.136770)",
        "(-0.250000, 1.353559, -0.141278)",
        "(-0.250000, 1.358439, -0.146116)",
        "(-0.250000, 1.363031, -0.151259)",
        "(-0.250000, 1.367335, -0.156656)",
        "(-0.250000, 1.371369, -0.162280)",
        "(-0.250000, 1.375134, -0.168097)",
        "(-0.250000, 1.378658, -0.174138)",
        "(-0.250000, 1.381931, -0.180386)",
        "(-0.250000, 1.384935, -0.186824)",
        "(-0.250000, 1.387674, -0.193497)",
        "(-0.250000, 1.390116, -0.200391)",
        "(-0.250000, 1.392226, -0.207484)",
        "(-0.250000, 1.393981, -0.214818)",
        "(-0.250000, 1.395337, -0.222361)",
        "(-0.250000, 1.396248, -0.230073)",
        "(-0.250000, 1.396677, -0.237977)",
        "(-0.250000, 1.396578, -0.246018)",
        "(-0.250000, 1.395913, -0.254129)",
        "(-0.250000, 1.394644, -0.262310)",
        "(-0.250000, 1.392739, -0.270481)",
        "(-0.250000, 1.390185, -0.278553)",
        "(-0.250000, 1.386950, -0.286508)",
        "(-0.250000, 1.383036, -0.294249)",
        "(-0.250000, 1.378462, -0.301678)",
        "(-0.250000, 1.373215, -0.308765)",
        "(-0.250000, 1.367334, -0.315414)",
        "(-0.250000, 1.360875, -0.321533)",
        "(-0.250000, 1.353844, -0.327094)",
        "(-0.250000, 1.346316, -0.332014)",
        "(-0.250000, 1.338356, -0.336241)",
        "(-0.250000, 1.330059, -0.339718)",
        "(-0.250000, 1.321453, -0.342431)",
        "(-0.250000, 1.312642, -0.344342)",
        "(-0.250000, 1.303738, -0.345435)",
        "(-0.250000, 1.294773, -0.345712)",
        "(-0.250000, 1.285856, -0.345176)",
        "(-0.250000, 1.277097, -0.343849)",
        "(-0.250000, 1.268519, -0.341752)",
        "(-0.250000, 1.260224, -0.338925)",
        "(-0.250000, 1.252301, -0.335424)",
        "(-0.250000, 1.244761, -0.331280)",
        "(-0.250000, 1.237681, -0.326561)",
        "(-0.250000, 1.231121, -0.321346)",
        "(-0.250000, 1.225077, -0.315666)",
        "(-0.250000, 1.219594, -0.309603)",
        "(-0.250000, 1.214705, -0.303243)",
        "(-0.250000, 1.210388, -0.296610)",
        "(-0.250000, 1.206663, -0.289785)",
        "(-0.250000, 1.203536, -0.282848)",
        "(-0.250000, 1.200983, -0.275811)",
        "(-0.250000, 1.199004, -0.268745)",
        "(-0.250000, 1.197585, -0.261721)",
        "(-0.250000, 1.196667, -0.254756)",
        "(-0.250000, 1.196192, -0.247920)",
        "(-0.250000, 1.196099, -0.241243)",
        "(-0.250000, 1.196327, -0.234764)",
        "(-0.250000, 1.196826, -0.228448)",
        "(-0.250000, 1.197546, -0.222309)",
        "(-0.250000, 1.198445, -0.216350)",
        "(-0.250000, 1.199500, -0.210514)",
        "(-0.250000, 1.200686, -0.204793)",
        "(-0.250000, 1.201989, -0.199179)",
        "(-0.250000, 1.203414, -0.193607)",
        "(-0.250000, 1.204966, -0.188070)",
        "(-0.250000, 1.206656, -0.182562)",
        "(-0.250000, 1.208515, -0.177032)",
        "(-0.250000, 1.210567, -0.171487)",
        "(-0.250000, 1.212840, -0.165940)",
        "(-0.250000, 1.215381, -0.160364)",
        "(-0.250000, 1.218220, -0.154788)",
        "(-0.250000, 1.221384, -0.149252)",
        "(-0.250000, 1.224925, -0.143754)",
        "(-0.250000, 1.228862, -0.138351)",
        "(-0.250000, 1.233205, -0.133106)",
        "(-0.250000, 1.237996, -0.128039)",
        "(-0.250000, 1.243231, -0.123225)",
        "(-0.250000, 1.248891, -0.118741)",
        "(-0.250000, 1.254998, -0.114624)",
        "(-0.250000, 1.261514, -0.110951)",
        "(-0.250000, 1.268406, -0.107788)",
        "(-0.250000, 1.275609, -0.105201)",
        "(-0.250000, 1.283113, -0.103231)",
        "(-0.250000, 1.290835, -0.101933)",
        "(-0.250000, 1.298680, -0.101351)",
        "(-0.250000, 1.306619, -0.101511)",
        "(-0.250000, 1.314544, -0.102437)",
        "(-0.250000, 1.322346, -0.104130)",
        "(-0.250000, 1.329985, -0.106598)",
        "(-0.250000, 1.337347, -0.109818)",
        "(-0.250000, 1.344328, -0.113750)",
        "(-0.250000, 1.350889, -0.118374)",
        "(-0.250000, 1.356934, -0.123626)",
        "(-0.250000, 1.362382, -0.129423)",
        "(-0.250000, 1.367213, -0.135727)",
        "(-0.250000, 1.371367, -0.142440)",
        "(-0.250000, 1.374806, -0.149453)",
        "(-0.250000, 1.377539, -0.156720)",
        "(-0.250000, 1.379558, -0.164129)",
        "(-0.250000, 1.380879, -0.171570)",
        "(-0.250000, 1.381547, -0.179006)",
        "(-0.250000, 1.381609, -0.186341)",
        "(-0.250000, 1.381133, -0.193491)",
        "(-0.250000, 1.380190, -0.200452)",
        "(-0.250000, 1.378853, -0.207174)",
        "(-0.250000, 1.377190, -0.213640)",
        "(-0.250000, 1.375268, -0.219832)",
        "(-0.250000, 1.373128, -0.225795)",
        "(-0.250000, 1.370821, -0.231530)",
        "(-0.250000, 1.368388, -0.237044)",
        "(-0.250000, 1.365838, -0.242398)",
        "(-0.250000, 1.363191, -0.247606)",
        "(-0.250000, 1.360460, -0.252682)",
        "(-0.250000, 1.357621, -0.257683)",
        "(-0.250000, 1.354669, -0.262619)",
        "(-0.250000, 1.351593, -0.267490)",
        "(-0.250000, 1.348347, -0.272337)",
        "(-0.250000, 1.344910, -0.277149)",
        "(-0.250000, 1.341261, -0.281904)",
        "(-0.250000, 1.337344, -0.286617)",
        "(-0.250000, 1.333140, -0.291252)",
        "(-0.250000, 1.328633, -0.295762)",
        "(-0.250000, 1.323773, -0.300137)",
        "(-0.250000, 1.318556, -0.304317)",
        "(-0.250000, 1.312987, -0.308238)",
        "(-0.250000, 1.307033, -0.311868)",
        "(-0.250000, 1.300718, -0.315138)",
        "(-0.250000, 1.294079, -0.317978)",
        "(-0.250000, 1.287105, -0.320347)",
        "(-0.250000, 1.279854, -0.322180)",
        "(-0.250000, 1.272373, -0.323422)",
        "(-0.250000, 1.264744, -0.324026)",
        "(-0.250000, 1.256985, -0.323957)",
        "(-0.250000, 1.249194, -0.323181)",
        "(-0.250000, 1.241471, -0.321682)",
        "(-0.250000, 1.233853, -0.319443)",
        "(-0.250000, 1.226449, -0.316468)",
        "(-0.250000, 1.219365, -0.312785)",
        "(-0.250000, 1.212643, -0.308399)",
        "(-0.250000, 1.206385, -0.303358)",
        "(-0.250000, 1.200681, -0.297731)",
        "(-0.250000, 1.195565, -0.291546)",
        "(-0.250000, 1.191111, -0.284891)",
        "(-0.250000, 1.187377, -0.277867)",
        "(-0.250000, 1.184371, -0.270515)",
        "(-0.250000, 1.182126, -0.262947)",
        "(-0.250000, 1.180650, -0.255277)",
        "(-0.250000, 1.179921, -0.247547)",
        "(-0.250000, 1.179919, -0.239868)",
        "(-0.250000, 1.180598, -0.232341)",
        "(-0.250000, 1.181906, -0.224990)",
        "(-0.250000, 1.183773, -0.217897)",
        "(-0.250000, 1.186118, -0.211124)",
        "(-0.250000, 1.188913, -0.204661)",
        "(-0.250000, 1.192112, -0.198557)",
        "(-0.250000, 1.195669, -0.192834)",
        "(-0.250000, 1.199526, -0.187521)",
        "(-0.250000, 1.203657, -0.182595)",
        "(-0.250000, 1.208001, -0.178074)",
        "(-0.250000, 1.212498, -0.173964)",
        "(-0.250000, 1.217130, -0.170228)",
        "(-0.250000, 1.221843, -0.166861)",
        "(-0.250000, 1.226586, -0.163847)",
        "(-0.250000, 1.231358, -0.161143)",
        "(-0.250000, 1.236123, -0.158727)",
        "(-0.250000, 1.240849, -0.156575)",
        "(-0.250000, 1.245556, -0.154643)",
        "(-0.250000, 1.250227, -0.152908)",
        "(-0.250000, 1.254851, -0.151347)",
        "(-0.250000, 1.259466, -0.149929)",
        "(-0.250000, 1.264071, -0.148639)",
        "(-0.250000, 1.268672, -0.147468)",
        "(-0.250000, 1.273315, -0.146403)",
        "(-0.250000, 1.278008, -0.145449)",
        "(-0.250000, 1.282758, -0.144615)",
        "(-0.250000, 1.287612, -0.143910)",
        "(-0.250000, 1.292572, -0.143357)",
        "(-0.250000, 1.297635, -0.142984)",
        "(-0.250000, 1.302837, -0.142820)",
        "(-0.250000, 1.308164, -0.142900)",
        "(-0.250000, 1.313606, -0.143262)",
        "(-0.250000, 1.319132, -0.143941)",
        "(-0.250000, 1.324751, -0.144981)",
        "(-0.250000, 1.330416, -0.146414)",
        "(-0.250000, 1.336069, -0.148267)",
        "(-0.250000, 1.341699, -0.150578)",
        "(-0.250000, 1.347235, -0.153361)",
        "(-0.250000, 1.352604, -0.156620)",
        "(-0.250000, 1.357777, -0.160378)",
        "(-0.250000, 1.362675, -0.164619)",
        "(-0.250000, 1.367221, -0.169314)",
        "(-0.250000, 1.371383, -0.174464)",
        "(-0.250000, 1.375089, -0.180022)",
        "(-0.250000, 1.378281, -0.185924)",
        "(-0.250000, 1.380934, -0.192156)",
        "(-0.250000, 1.383005, -0.198641)",
        "(-0.250000, 1.384470, -0.205296)",
        "(-0.250000, 1.385329, -0.212100)",
        "(-0.250000, 1.385581, -0.218969)",
        "(-0.250000, 1.385247, -0.225825)",
        "(-0.250000, 1.384356, -0.232657)",
        "(-0.250000, 1.382952, -0.239404)",
        "(-0.250000, 1.381090, -0.246018)",
        "(-0.250000, 1.378775, -0.252510)",
        "(-0.250000, 1.376023, -0.258829)",
        "(-0.250000, 1.372847, -0.264946)",
        "(-0.250000, 1.369272, -0.270814)",
        "(-0.250000, 1.365295, -0.276443)",
        "(-0.250000, 1.360943, -0.281787)",
        "(-0.250000, 1.356251, -0.286808)",
        "(-0.250000, 1.351214, -0.291512)",
        "(-0.250000, 1.345868, -0.295861)",
        "(-0.250000, 1.340255, -0.299825)",
        "(-0.250000, 1.334367, -0.303408)",
        "(-0.250000, 1.328249, -0.306582)",
        "(-0.250000, 1.321949, -0.309324)",
        "(-0.250000, 1.315456, -0.311637)",
        "(-0.250000, 1.308821, -0.313503)",
        "(-0.250000, 1.302096, -0.314908)",
        "(-0.250000, 1.295269, -0.315856)",
        "(-0.250000, 1.288393, -0.316335)",
        "(-0.250000, 1.281522, -0.316346)",
        "(-0.250000, 1.274645, -0.315888)",
        "(-0.250000, 1.267815, -0.314962)",
        "(-0.250000, 1.261085, -0.313577)",
        "(-0.250000, 1.254444, -0.311733)",
        "(-0.250000, 1.247945, -0.309439)",
        "(-0.250000, 1.241635, -0.306717)",
        "(-0.250000, 1.235507, -0.303563)",
        "(-0.250000, 1.229609, -0.299998)",
        "(-0.250000, 1.223967, -0.296039)",
        "(-0.250000, 1.218624, -0.291719)",
        "(-0.250000, 1.213572, -0.287031)",
        "(-0.250000, 1.208851, -0.282009)",
        "(-0.250000, 1.204496, -0.276694)",
        "(-0.250000, 1.200501, -0.271078)",
        "(-0.250000, 1.196898, -0.265202)",
        "(-0.250000, 1.193713, -0.259114)",
        "(-0.250000, 1.190941, -0.252804)",
        "(-0.250000, 1.188606, -0.246319)",
        "(-0.250000, 1.186723, -0.239711)",
        "(-0.250000, 1.185290, -0.232969)",
        "(-0.250000, 1.184320, -0.226146)",
        "(-0.250000, 1.183818, -0.219293)",
        "(-0.250000, 1.183783, -0.212401)",
        "(-0.250000, 1.184218, -0.205522)",
        "(-0.250000, 1.185118, -0.198710)",
        "(-0.250000, 1.186483, -0.191954)",
        "(-0.250000, 1.188306, -0.185308)",
        "(-0.250000, 1.190570, -0.178820)",
        "(-0.250000, 1.193278, -0.172482)",
        "(-0.250000, 1.196412, -0.166344)",
        "(-0.250000, 1.199953, -0.160455)",
        "(-0.250000, 1.203937, -0.154834)",
        "(-0.250000, 1.208360, -0.149559)",
        "(-0.250000, 1.213211, -0.144688)",
        "(-0.250000, 1.218445, -0.140290)",
        "(-0.250000, 1.224058, -0.136387)",
        "(-0.250000, 1.229982, -0.133034)",
        "(-0.250000, 1.236142, -0.130270)",
        "(-0.250000, 1.242512, -0.128097)",
        "(-0.250000, 1.249008, -0.126534)",
        "(-0.250000, 1.255540, -0.125582)",
        "(-0.250000, 1.262086, -0.125222)",
        "(-0.250000, 1.268561, -0.125436)",
        "(-0.250000, 1.274891, -0.126188)",
        "(-0.250000, 1.281064, -0.127445)",
        "(-0.250000, 1.287018, -0.129161)",
        "(-0.250000, 1.292703, -0.131282)",
        "(-0.250000, 1.298128, -0.133768)",
        "(-0.250000, 1.303259, -0.136563)",
        "(-0.250000, 1.308075, -0.139607)",
        "(-0.250000, 1.312607, -0.142870)",
        "(-0.250000, 1.316848, -0.146301)",
        "(-0.250000, 1.320800, -0.149848)",
        "(-0.250000, 1.324507, -0.153502)",
        "(-0.250000, 1.327981, -0.157225)",
        "(-0.250000, 1.331237, -0.160988)",
        "(-0.250000, 1.334322, -0.164802)",
        "(-0.250000, 1.337251, -0.168652)",
        "(-0.250000, 1.340047, -0.172540)",
        "(-0.250000, 1.342724, -0.176462)",
        "(-0.250000, 1.345314, -0.180458)",
        "(-0.250000, 1.347819, -0.184533)",
        "(-0.250000, 1.350235, -0.188696)",
        "(-0.250000, 1.352577, -0.192994)",
        "(-0.250000, 1.354827, -0.197440)",
        "(-0.250000, 1.356963, -0.202040)",
        "(-0.250000, 1.358977, -0.206844)",
        "(-0.250000, 1.360834, -0.211853)",
        "(-0.250000, 1.362495, -0.217063)",
        "(-0.250000, 1.363935, -0.222513)",
        "(-0.250000, 1.365107, -0.228185)",
        "(-0.250000, 1.365967, -0.234055)",
        "(-0.250000, 1.366479, -0.240144)",
        "(-0.250000, 1.366598, -0.246413)",
        "(-0.250000, 1.366286, -0.252814)",
        "(-0.250000, 1.365507, -0.259353)",
        "(-0.250000, 1.364231, -0.265970)",
        "(-0.250000, 1.362440, -0.272602)",
        "(-0.250000, 1.360104, -0.279244)",
        "(-0.250000, 1.357218, -0.285829)",
        "(-0.250000, 1.353782, -0.292284)",
        "(-0.250000, 1.349752, -0.298568)",
        "(-0.250000, 1.345125, -0.304573)",
        "(-0.250000, 1.339908, -0.310208)",
        "(-0.250000, 1.334142, -0.315372)",
        "(-0.250000, 1.327830, -0.320014)",
        "(-0.250000, 1.321043, -0.324044)",
        "(-0.250000, 1.313867, -0.327390)",
        "(-0.250000, 1.306332, -0.330019)",
        "(-0.250000, 1.298543, -0.331879)",
        "(-0.250000, 1.290612, -0.332942)",
        "(-0.250000, 1.282580, -0.333201)",
        "(-0.250000, 1.274563, -0.332650)",
        "(-0.250000, 1.266673, -0.331310)",
        "(-0.250000, 1.258949, -0.329197)",
        "(-0.250000, 1.251494, -0.326352)",
        "(-0.250000, 1.244403, -0.322834)",
        "(-0.250000, 1.237695, -0.318678)",
        "(-0.250000, 1.231449, -0.313956)",
        "(-0.250000, 1.225724, -0.308754)",
        "(-0.250000, 1.220518, -0.303112)",
        "(-0.250000, 1.215870, -0.297120)",
        "(-0.250000, 1.211804, -0.290870)",
        "(-0.250000, 1.208292, -0.284395)",
        "(-0.250000, 1.205339, -0.277781)",
        "(-0.250000, 1.202930, -0.271113)",
        "(-0.250000, 1.201024, -0.264404)",
        "(-0.250000, 1.199595, -0.257724)",
        "(-0.250000, 1.198603, -0.251113)",
        "(-0.250000, 1.198009, -0.244621)",
        "(-0.250000, 1.197763, -0.238230)",
        "(-0.250000, 1.197824, -0.231973)",
        "(-0.250000, 1.198149, -0.225872)",
        "(-0.250000, 1.198702, -0.219884)",
        "(-0.250000, 1.199446, -0.214019)",
        "(-0.250000, 1.200353, -0.208274)",
        "(-0.250000, 1.201406, -0.202591)",
        "(-0.250000, 1.202591, -0.196964)",
        "(-0.250000, 1.203900, -0.191382)",
        "(-0.250000, 1.205347, -0.185784)",
        "(-0.250000, 1.206941, -0.180164)",
        "(-0.250000, 1.208700, -0.174519)",
        "(-0.250000, 1.210664, -0.168803)",
        "(-0.250000, 1.212865, -0.163027)",
        "(-0.250000, 1.215337, -0.157214)",
        "(-0.250000, 1.218139, -0.151346)",
        "(-0.250000, 1.221310, -0.145470)",
        "(-0.250000, 1.224882, -0.139646)",
        "(-0.250000, 1.228916, -0.133895)",
        "(-0.250000, 1.233435, -0.128307)",
        "(-0.250000, 1.238446, -0.122981)",
        "(-0.250000, 1.243985, -0.117975)",
        "(-0.250000, 1.250026, -0.113396)",
        "(-0.250000, 1.256540, -0.109329)",
        "(-0.250000, 1.263459, -0.105861)",
        "(-0.250000, 1.270769, -0.103040)",
        "(-0.250000, 1.278376, -0.100933)",
        "(-0.250000, 1.286179, -0.099590)",
        "(-0.250000, 1.294140, -0.099032)",
        "(-0.250000, 1.302144, -0.099282)",
        "(-0.250000, 1.310076, -0.100339)",
        "(-0.250000, 1.317894, -0.102199)",
        "(-0.250000, 1.325485, -0.104835)",
        "(-0.250000, 1.332746, -0.108200)",
        "(-0.250000, 1.339644, -0.112268)",
        "(-0.250000, 1.346090, -0.116971)",
        "(-0.250000, 1.352009, -0.122228)",
        "(-0.250000, 1.357389, -0.128000)",
        "(-0.250000, 1.362176, -0.134197)",
        "(-0.250000, 1.366334, -0.140719)",
        "(-0.250000, 1.369876, -0.147530)",
        "(-0.250000, 1.372786, -0.154533)",
        "(-0.250000, 1.375069, -0.161631)",
        "(-0.250000, 1.376757, -0.168801)",
        "(-0.250000, 1.377870, -0.175958)",
        "(-0.250000, 1.378443, -0.183025)",
        "(-0.250000, 1.378520, -0.189999)",
        "(-0.250000, 1.378145, -0.196820)",
        "(-0.250000, 1.377365, -0.203459)",
        "(-0.250000, 1.376234, -0.209880)",
        "(-0.250000, 1.374793, -0.216111)",
        "(-0.250000, 1.373091, -0.222132)",
        "(-0.250000, 1.371174, -0.227934)",
        "(-0.250000, 1.369069, -0.233566)",
        "(-0.250000, 1.366810, -0.239030)",
        "(-0.250000, 1.364427, -0.244335)",
        "(-0.250000, 1.361918, -0.249542)",
        "(-0.250000, 1.359297, -0.254660)",
        "(-0.250000, 1.356568, -0.259702)",
        "(-0.250000, 1.353702, -0.264724)",
        "(-0.250000, 1.350688, -0.269728)",
        "(-0.250000, 1.347508, -0.274713)",
        "(-0.250000, 1.344112, -0.279713)",
        "(-0.250000, 1.340471, -0.284708)",
        "(-0.250000, 1.336559, -0.289668)",
        "(-0.250000, 1.332314, -0.294594)",
        "(-0.250000, 1.327712, -0.299431)",
        "(-0.250000, 1.322736, -0.304113)",
        "(-0.250000, 1.317333, -0.308602)",
        "(-0.250000, 1.311505, -0.312807)",
        "(-0.250000, 1.305273, -0.316639)",
        "(-0.250000, 1.298621, -0.320071)",
        "(-0.250000, 1.291594, -0.323049)",
        "(-0.250000, 1.284225, -0.325529)",
        "(-0.250000, 1.276575, -0.327460)",
        "(-0.250000, 1.268643, -0.328813)",
        "(-0.250000, 1.260501, -0.329540)",
        "(-0.250000, 1.252232, -0.329605)",
        "(-0.250000, 1.243850, -0.328978)",
        "(-0.250000, 1.235448, -0.327633)",
        "(-0.250000, 1.227125, -0.325561)",
        "(-0.250000, 1.218907, -0.322743)",
        "(-0.250000, 1.210897, -0.319184)",
        "(-0.250000, 1.203200, -0.314912)",
        "(-0.250000, 1.195847, -0.309923)",
        "(-0.250000, 1.188938, -0.304261)",
        "(-0.250000, 1.182564, -0.297988)",
        "(-0.250000, 1.176752, -0.291120)",
        "(-0.250000, 1.171583, -0.283733)",
        "(-0.250000, 1.167121, -0.275921)",
        "(-0.250000, 1.163380, -0.267709)",
        "(-0.250000, 1.160407, -0.259201)",
        "(-0.250000, 1.158229, -0.250504)",
        "(-0.250000, 1.156843, -0.241648)",
        "(-0.250000, 1.156255, -0.232742)",
        "(-0.250000, 1.156451, -0.223895)",
        "(-0.250000, 1.157411, -0.215129)",
        "(-0.250000, 1.159103, -0.206543)",
        "(-0.250000, 1.161487, -0.198203)",
        "(-0.250000, 1.164506, -0.190191)",
        "(-0.250000, 1.168123, -0.182507)",
        "(-0.250000, 1.172274, -0.175217)",
        "(-0.250000, 1.176884, -0.168369)",
        "(-0.250000, 1.181919, -0.161944)",
        "(-0.250000, 1.187307, -0.155975)",
        "(-0.250000, 1.192973, -0.150481)",
        "(-0.250000, 1.198897, -0.145423)",
        "(-0.250000, 1.205015, -0.140807)",
        "(-0.250000, 1.211264, -0.136628)",
        "(-0.250000, 1.217650, -0.132843)",
        "(-0.250000, 1.224124, -0.129441)",
        "(-0.250000, 1.230646, -0.126412)",
        "(-0.250000, 1.237244, -0.123718)",
        "(-0.250000, 1.243889, -0.121354)",
        "(-0.250000, 1.250558, -0.119319)",
        "(-0.250000, 1.257293, -0.117600)",
        "(-0.250000, 1.264073, -0.116212)",
        "(-0.250000, 1.270877, -0.115177)",
        "(-0.250000, 1.277740, -0.114519)",
        "(-0.250000, 1.284629, -0.114281)",
        "(-0.250000, 1.291496, -0.114503)",
        "(-0.250000, 1.298354, -0.115194)",
        "(-0.250000, 1.305148, -0.116350)",
        "(-0.250000, 1.311848, -0.117968)",
        "(-0.250000, 1.318402, -0.120031)",
        "(-0.250000, 1.324821, -0.122543)",
        "(-0.250000, 1.331053, -0.125486)",
        "(-0.250000, 1.337051, -0.128837)",
        "(-0.250000, 1.342826, -0.132600)",
        "(-0.250000, 1.348331, -0.136747)",
        "(-0.250000, 1.353524, -0.141246)",
        "(-0.250000, 1.358415, -0.146103)",
        "(-0.250000, 1.362963, -0.151281)",
        "(-0.250000, 1.367135, -0.156741)",
        "(-0.250000, 1.370938, -0.162489)",
        "(-0.250000, 1.374340, -0.168483)",
        "(-0.250000, 1.377317, -0.174676)",
        "(-0.250000, 1.379873, -0.181076)",
        "(-0.250000, 1.381988, -0.187636)",
        "(-0.250000, 1.383646, -0.194305)",
        "(-0.250000, 1.384849, -0.201091)",
        "(-0.250000, 1.385588, -0.207943)",
        "(-0.250000, 1.385858, -0.214809)",
        "(-0.250000, 1.385659, -0.221699)",
        "(-0.250000, 1.384991, -0.228558)",
        "(-0.250000, 1.383861, -0.235336)",
        "(-0.250000, 1.382268, -0.242042)",
        "(-0.250000, 1.380221, -0.248623)",
        "(-0.250000, 1.377730, -0.255050)",
        "(-0.250000, 1.374817, -0.261273)",
        "(-0.250000, 1.371477, -0.267301)",
        "(-0.250000, 1.367734, -0.273089)",
        "(-0.250000, 1.363618, -0.278591)",
        "(-0.250000, 1.359124, -0.283816)",
        "(-0.250000, 1.354283, -0.288723)",
        "(-0.250000, 1.349136, -0.293275)",
        "(-0.250000, 1.343675, -0.297479)",
        "(-0.250000, 1.337939, -0.301300)",
        "(-0.250000, 1.331975, -0.304713)",
        "(-0.250000, 1.325774, -0.307720)",
        "(-0.250000, 1.319382, -0.310298)",
        "(-0.250000, 1.312849, -0.312429)",
        "(-0.250000, 1.306166, -0.314115)",
        "(-0.250000, 1.299384, -0.315341)",
        "(-0.250000, 1.292555, -0.316101)",
        "(-0.250000, 1.285669, -0.316396)",
        "(-0.250000, 1.278779, -0.316220)",
        "(-0.250000, 1.271938, -0.315577)",
        "(-0.250000, 1.265136, -0.314468)",
        "(-0.250000, 1.258425, -0.312897)",
        "(-0.250000, 1.251854, -0.310887)",
        "(-0.250000, 1.245395, -0.308472)",
        "(-0.250000, 1.239073, -0.305700)",
        "(-0.250000, 1.232885, -0.302601)",
        "(-0.250000, 1.226845, -0.299205)",
        "(-0.250000, 1.220913, -0.295499)",
        "(-0.250000, 1.215109, -0.291493)",
        "(-0.250000, 1.209453, -0.287194)",
        "(-0.250000, 1.203922, -0.282563)",
        "(-0.250000, 1.198551, -0.277599)",
        "(-0.250000, 1.193382, -0.272303)",
        "(-0.250000, 1.188414, -0.266630)",
        "(-0.250000, 1.183703, -0.260586)",
        "(-0.250000, 1.179307, -0.254184)",
        "(-0.250000, 1.175247, -0.247388)",
        "(-0.250000, 1.171591, -0.240226)",
        "(-0.250000, 1.168403, -0.232739)",
        "(-0.250000, 1.165718, -0.224907)",
        "(-0.250000, 1.163600, -0.216789)",
        "(-0.250000, 1.162103, -0.208455)",
        "(-0.250000, 1.161262, -0.199909)",
        "(-0.250000, 1.161123, -0.191236)",
        "(-0.250000, 1.161712, -0.182532)",
        "(-0.250000, 1.163056, -0.173817)",
        "(-0.250000, 1.165166, -0.165195)",
        "(-0.250000, 1.168034, -0.156772)",
        "(-0.250000, 1.171668, -0.148578)",
        "(-0.250000, 1.176039, -0.140718)",
        "(-0.250000, 1.181117, -0.133272)",
        "(-0.250000, 1.186841, -0.126332)",
        "(-0.250000, 1.193195, -0.119924)",
        "(-0.250000, 1.200103, -0.114131)",
        "(-0.250000, 1.207474, -0.109019)",
        "(-0.250000, 1.215280, -0.104600)",
        "(-0.250000, 1.223421, -0.100923)",
        "(-0.250000, 1.231791, -0.098019)",
        "(-0.250000, 1.240358, -0.095882)",
        "(-0.250000, 1.249016, -0.094523)",
        "(-0.250000, 1.257658, -0.093933)",
        "(-0.250000, 1.266260, -0.094090)",
        "(-0.250000, 1.274724, -0.094970)",
        "(-0.250000, 1.282957, -0.096533)",
        "(-0.250000, 1.290950, -0.098746)",
        "(-0.250000, 1.298625, -0.101559)",
        "(-0.250000, 1.305914, -0.104912)",
        "(-0.250000, 1.312822, -0.108772)",
        "(-0.250000, 1.319296, -0.113078)",
        "(-0.250000, 1.325292, -0.117762)",
        "(-0.250000, 1.330828, -0.122801)",
        "(-0.250000, 1.335869, -0.128134)",
        "(-0.250000, 1.340394, -0.133690)",
        "(-0.250000, 1.344450, -0.139426)",
        "(-0.250000, 1.348053, -0.145255)",
        "(-0.250000, 1.351243, -0.151121)",
        "(-0.250000, 1.354057, -0.156961)",
        "(-0.250000, 1.356557, -0.162783)",
        "(-0.250000, 1.358778, -0.168552)",
        "(-0.250000, 1.360755, -0.174245)",
        "(-0.250000, 1.362539, -0.179901)",
        "(-0.250000, 1.364152, -0.185516)",
        "(-0.250000, 1.365613, -0.191091)",
        "(-0.250000, 1.366946, -0.196686)",
        "(-0.250000, 1.368150, -0.202309)",
        "(-0.250000, 1.369219, -0.207970)",
        "(-0.250000, 1.370148, -0.213730)",
        "(-0.250000, 1.370913, -0.219593)",
        "(-0.250000, 1.371484, -0.225560)",
        "(-0.250000, 1.371831, -0.231678)",
        "(-0.250000, 1.371914, -0.237935)",
        "(-0.250000, 1.371691, -0.244307)",
        "(-0.250000, 1.371117, -0.250821)",
        "(-0.250000, 1.370148, -0.257436)",
        "(-0.250000, 1.368746, -0.264100)",
        "(-0.250000, 1.366864, -0.270815)",
        "(-0.250000, 1.364472, -0.277512)",
        "(-0.250000, 1.361550, -0.284115)",
        "(-0.250000, 1.358062, -0.290603)",
        "(-0.250000, 1.354005, -0.296886)",
        "(-0.250000, 1.349378, -0.302894)",
        "(-0.250000, 1.344208, -0.308537)",
        "(-0.250000, 1.338484, -0.313775)",
        "(-0.250000, 1.332253, -0.318518)",
        "(-0.250000, 1.325581, -0.322685)",
        "(-0.250000, 1.318481, -0.326239)",
        "(-0.250000, 1.311036, -0.329109)",
        "(-0.250000, 1.303342, -0.331243)",
        "(-0.250000, 1.295433, -0.332615)",
        "(-0.250000, 1.287418, -0.333192)",
        "(-0.250000, 1.279410, -0.332963)",
        "(-0.250000, 1.271451, -0.331925)",
        "(-0.250000, 1.263655, -0.330091)",
        "(-0.250000, 1.256135, -0.327497)",
        "(-0.250000, 1.248924, -0.324166)",
        "(-0.250000, 1.242123, -0.320159)",
        "(-0.250000, 1.235815, -0.315553)",
        "(-0.250000, 1.230013, -0.310394)",
        "(-0.250000, 1.224777, -0.304777)",
        "(-0.250000, 1.220143, -0.298806)",
        "(-0.250000, 1.216090, -0.292536)",
        "(-0.250000, 1.212621, -0.286073)",
        "(-0.250000, 1.209720, -0.279519)",
        "(-0.250000, 1.207360, -0.272885)",
        "(-0.250000, 1.205540, -0.266238)",
        "(-0.250000, 1.204242, -0.259625)",
        "(-0.250000, 1.203442, -0.253109)",
        "(-0.250000, 1.203107, -0.246689)",
        "(-0.250000, 1.203205, -0.240420)",
        "(-0.250000, 1.203694, -0.234348)",
        "(-0.250000, 1.204536, -0.228457)",
        "(-0.250000, 1.205689, -0.222780)",
        "(-0.250000, 1.207106, -0.217343)",
        "(-0.250000, 1.208754, -0.212110)",
        "(-0.250000, 1.210594, -0.207095)",
        "(-0.250000, 1.212585, -0.202299)",
        "(-0.250000, 1.214713, -0.197677)",
        "(-0.250000, 1.216947, -0.193224)",
        "(-0.250000, 1.219267, -0.188930)",
        "(-0.250000, 1.221677, -0.184746)",
        "(-0.250000, 1.224168, -0.180663)",
        "(-0.250000, 1.226736, -0.176671)",
        "(-0.250000, 1.229407, -0.172727)",
        "(-0.250000, 1.232191, -0.168830)",
        "(-0.250000, 1.235098, -0.164982)",
        "(-0.250000, 1.238169, -0.161157)",
        "(-0.250000, 1.241422, -0.157372)",
        "(-0.250000, 1.244872, -0.153648)",
        "(-0.250000, 1.248567, -0.149981)",
        "(-0.250000, 1.252518, -0.146410)",
        "(-0.250000, 1.256747, -0.142965)",
        "(-0.250000, 1.261254, -0.139696)",
        "(-0.250000, 1.266074, -0.136626)",
        "(-0.250000, 1.271196, -0.133813)",
        "(-0.250000, 1.276595, -0.131316)",
        "(-0.250000, 1.282290, -0.129169)",
        "(-0.250000, 1.288238, -0.127433)",
        "(-0.250000, 1.294387, -0.126158)",
        "(-0.250000, 1.300734, -0.125381)",
        "(-0.250000, 1.307209, -0.125146)",
        "(-0.250000, 1.313735, -0.125482)",
        "(-0.250000, 1.320291, -0.126414)",
        "(-0.250000, 1.326792, -0.127954)",
        "(-0.250000, 1.333150, -0.130098)",
        "(-0.250000, 1.339338, -0.132849)",
        "(-0.250000, 1.345274, -0.136182)",
        "(-0.250000, 1.350883, -0.140053)",
        "(-0.250000, 1.356149, -0.144446)",
        "(-0.250000, 1.361016, -0.149301)",
        "(-0.250000, 1.365444, -0.154544)",
        "(-0.250000, 1.369449, -0.160151)",
        "(-0.250000, 1.373021, -0.166045)",
        "(-0.250000, 1.376167, -0.172154)",
        "(-0.250000, 1.378898, -0.178482)",
        "(-0.250000, 1.381191, -0.184981)",
        "(-0.250000, 1.383036, -0.191622)",
        "(-0.250000, 1.384421, -0.198352)",
        "(-0.250000, 1.385347, -0.205182)",
        "(-0.250000, 1.385806, -0.212059)",
        "(-0.250000, 1.385795, -0.218930)",
        "(-0.250000, 1.385316, -0.225806)",
        "(-0.250000, 1.384369, -0.232632)",
        "(-0.250000, 1.382963, -0.239358)",
        "(-0.250000, 1.381098, -0.245993)",
        "(-0.250000, 1.378785, -0.252486)",
        "(-0.250000, 1.376043, -0.258787)",
        "(-0.250000, 1.372870, -0.264905)",
        "(-0.250000, 1.369287, -0.270792)",
        "(-0.250000, 1.365323, -0.276405)",
        "(-0.250000, 1.360974, -0.281752)",
        "(-0.250000, 1.356270, -0.286789)",
        "(-0.250000, 1.351249, -0.291481)",
        "(-0.250000, 1.345905, -0.295833)",
        "(-0.250000, 1.340277, -0.299811)",
        "(-0.250000, 1.334408, -0.303385)",
        "(-0.250000, 1.328292, -0.306562)",
        "(-0.250000, 1.321973, -0.309314)",
        "(-0.250000, 1.315501, -0.311623)",
        "(-0.250000, 1.308867, -0.313492)",
        "(-0.250000, 1.302121, -0.314904)",
        "(-0.250000, 1.295295, -0.315853)",
        "(-0.250000, 1.288440, -0.316334)",
        "(-0.250000, 1.281548, -0.316347)",
        "(-0.250000, 1.274671, -0.315890)",
        "(-0.250000, 1.267862, -0.314970)",
        "(-0.250000, 1.261110, -0.313584)",
        "(-0.250000, 1.254469, -0.311740)",
        "(-0.250000, 1.247988, -0.309456)",
        "(-0.250000, 1.241659, -0.306729)",
        "(-0.250000, 1.235530, -0.303576)",
        "(-0.250000, 1.229648, -0.300024)",
        "(-0.250000, 1.224005, -0.296068)",
        "(-0.250000, 1.218644, -0.291736)",
        "(-0.250000, 1.213605, -0.287064)",
        "(-0.250000, 1.208882, -0.282044)",
        "(-0.250000, 1.204512, -0.276715)",
        "(-0.250000, 1.200527, -0.271117)",
        "(-0.250000, 1.196921, -0.265243)",
        "(-0.250000, 1.193724, -0.259138)",
        "(-0.250000, 1.190958, -0.252847)",
        "(-0.250000, 1.188620, -0.246364)",
        "(-0.250000, 1.186729, -0.239736)",
        "(-0.250000, 1.185307, -0.233014)",
        "(-0.250000, 1.184391, -0.226185)",
        "(-0.250000, 1.184031, -0.219310)",
        "(-0.250000, 1.184260, -0.212440)",
        "(-0.250000, 1.185092, -0.205654)",
        "(-0.250000, 1.186538, -0.198973)",
        "(-0.250000, 1.188588, -0.192481)",
        "(-0.250000, 1.191211, -0.186260)",
        "(-0.250000, 1.194391, -0.180328)",
        "(-0.250000, 1.198079, -0.174757)",
        "(-0.250000, 1.202210, -0.169608)",
        "(-0.250000, 1.206754, -0.164883)",
        "(-0.250000, 1.211637, -0.160625)",
        "(-0.250000, 1.216781, -0.156861)",
        "(-0.250000, 1.222155, -0.153573)",
        "(-0.250000, 1.227682, -0.150770)",
        "(-0.250000, 1.233286, -0.148447)",
        "(-0.250000, 1.238950, -0.146569)",
        "(-0.250000, 1.244610, -0.145116)",
        "(-0.250000, 1.250209, -0.144061)",
        "(-0.250000, 1.255750, -0.143360)",
        "(-0.250000, 1.261191, -0.142979)",
        "(-0.250000, 1.266500, -0.142881)",
        "(-0.250000, 1.271704, -0.143027)",
        "(-0.250000, 1.276784, -0.143384)",
        "(-0.250000, 1.281731, -0.143918)",
        "(-0.250000, 1.286588, -0.144606)",
        "(-0.250000, 1.291355, -0.145426)",
        "(-0.250000, 1.296051, -0.146365)",
        "(-0.250000, 1.300684, -0.147410)",
        "(-0.250000, 1.305302, -0.148569)",
        "(-0.250000, 1.309912, -0.149843)",
        "(-0.250000, 1.314518, -0.151242)",
        "(-0.250000, 1.319161, -0.152791)",
        "(-0.250000, 1.323838, -0.154510)",
        "(-0.250000, 1.328537, -0.156420)",
        "(-0.250000, 1.333284, -0.158563)",
        "(-0.250000, 1.338057, -0.160962)",
        "(-0.250000, 1.342825, -0.163642)",
        "(-0.250000, 1.347592, -0.166648)",
        "(-0.250000, 1.352316, -0.169999)",
        "(-0.250000, 1.356947, -0.173708)",
        "(-0.250000, 1.361472, -0.177815)",
        "(-0.250000, 1.365831, -0.182321)",
        "(-0.250000, 1.369967, -0.187217)",
        "(-0.250000, 1.373854, -0.192532)",
        "(-0.250000, 1.377430, -0.198244)",
        "(-0.250000, 1.380640, -0.204317)",
        "(-0.250000, 1.383458, -0.210770)",
        "(-0.250000, 1.385835, -0.217555)",
        "(-0.250000, 1.387729, -0.224621)",
        "(-0.250000, 1.389121, -0.231976)",
        "(-0.250000, 1.389970, -0.239561)",
        "(-0.250000, 1.390244, -0.247331)",
        "(-0.250000, 1.389913, -0.255214)",
        "(-0.250000, 1.388946, -0.263202)",
        "(-0.250000, 1.387319, -0.271213)",
        "(-0.250000, 1.385022, -0.279156)",
        "(-0.250000, 1.382029, -0.287011)",
        "(-0.250000, 1.378343, -0.294680)",
        "(-0.250000, 1.373983, -0.302066)",
        "(-0.250000, 1.368936, -0.309139)",
        "(-0.250000, 1.363241, -0.315800)",
        "(-0.250000, 1.356950, -0.321958)",
        "(-0.250000, 1.350070, -0.327582)",
        "(-0.250000, 1.342672, -0.332588)",
        "(-0.250000, 1.334842, -0.336908)",
        "(-0.250000, 1.326600, -0.340518)",
        "(-0.250000, 1.318046, -0.343364)",
        "(-0.250000, 1.309285, -0.345412)",
        "(-0.250000, 1.300348, -0.346655)",
        "(-0.250000, 1.291345, -0.347076)",
        "(-0.250000, 1.282388, -0.346682)",
        "(-0.250000, 1.273504, -0.345484)",
        "(-0.250000, 1.264801, -0.343507)",
        "(-0.250000, 1.256377, -0.340794)",
        "(-0.250000, 1.248250, -0.337373)",
        "(-0.250000, 1.240504, -0.333301)",
        "(-0.250000, 1.233191, -0.328637)",
        "(-0.250000, 1.226373, -0.323458)",
        "(-0.250000, 1.220041, -0.317798)",
        "(-0.250000, 1.214238, -0.311740)",
        "(-0.250000, 1.208990, -0.305368)",
        "(-0.250000, 1.204269, -0.298709)",
        "(-0.250000, 1.200086, -0.291841)",
        "(-0.250000, 1.196436, -0.284844)",
        "(-0.250000, 1.193279, -0.277722)",
        "(-0.250000, 1.190600, -0.270542)",
        "(-0.250000, 1.188379, -0.263360)",
        "(-0.250000, 1.186572, -0.256160)",
        "(-0.250000, 1.185159, -0.248984)",
        "(-0.250000, 1.184117, -0.241869)",
        "(-0.250000, 1.183417, -0.234777)",
        "(-0.250000, 1.183048, -0.227734)",
        "(-0.250000, 1.183001, -0.220761)",
        "(-0.250000, 1.183274, -0.213816)",
        "(-0.250000, 1.183879, -0.206921)",
        "(-0.250000, 1.184828, -0.200105)",
        "(-0.250000, 1.186155, -0.193339)",
        "(-0.250000, 1.187893, -0.186669)",
        "(-0.250000, 1.190073, -0.180153)",
        "(-0.250000, 1.192744, -0.173802)",
        "(-0.250000, 1.195918, -0.167693)",
        "(-0.250000, 1.199597, -0.161887)",
        "(-0.250000, 1.203754, -0.156458)",
        "(-0.250000, 1.208387, -0.151432)",
        "(-0.250000, 1.213444, -0.146874)",
        "(-0.250000, 1.218858, -0.142840)",
        "(-0.250000, 1.224606, -0.139338)",
        "(-0.250000, 1.230608, -0.136405)",
        "(-0.250000, 1.236779, -0.134059)",
        "(-0.250000, 1.243091, -0.132289)",
        "(-0.250000, 1.249458, -0.131093)",
        "(-0.250000, 1.255801, -0.130455)",
        "(-0.250000, 1.262100, -0.130345)",
        "(-0.250000, 1.268284, -0.130730)",
        "(-0.250000, 1.274293, -0.131567)",
        "(-0.250000, 1.280128, -0.132818)",
        "(-0.250000, 1.285743, -0.134435)",
        "(-0.250000, 1.291105, -0.136362)",
        "(-0.250000, 1.296237, -0.138566)",
        "(-0.250000, 1.301120, -0.140995)",
        "(-0.250000, 1.305747, -0.143602)",
        "(-0.250000, 1.310158, -0.146365)",
        "(-0.250000, 1.314357, -0.149247)",
        "(-0.250000, 1.318351, -0.152214)",
        "(-0.250000, 1.322189, -0.155269)",
        "(-0.250000, 1.325883, -0.158392)",
        "(-0.250000, 1.329456, -0.161581)",
        "(-0.250000, 1.332919, -0.164830)",
        "(-0.250000, 1.336314, -0.168170)",
        "(-0.250000, 1.339642, -0.171605)",
        "(-0.250000, 1.342904, -0.175144)",
        "(-0.250000, 1.346121, -0.178833)",
        "(-0.250000, 1.349281, -0.182686)",
        "(-0.250000, 1.352364, -0.186714)",
        "(-0.250000, 1.355371, -0.190966)",
        "(-0.250000, 1.358270, -0.195454)",
        "(-0.250000, 1.361021, -0.200180)",
        "(-0.250000, 1.363608, -0.205188)",
        "(-0.250000, 1.365982, -0.210471)",
        "(-0.250000, 1.368094, -0.216015)",
        "(-0.250000, 1.369914, -0.221848)",
        "(-0.250000, 1.371388, -0.227942)",
        "(-0.250000, 1.372472, -0.234259)",
        "(-0.250000, 1.373129, -0.240811)",
        "(-0.250000, 1.373318, -0.247547)",
        "(-0.250000, 1.373007, -0.254410)",
        "(-0.250000, 1.372166, -0.261400)",
        "(-0.250000, 1.370776, -0.268454)",
        "(-0.250000, 1.368821, -0.275501)",
        "(-0.250000, 1.366249, -0.282509)",
        "(-0.250000, 1.363034, -0.289374)",
        "(-0.250000, 1.359163, -0.296006)",
        "(-0.250000, 1.354653, -0.302297)",
        "(-0.250000, 1.349498, -0.308197)",
        "(-0.250000, 1.343745, -0.313603)",
        "(-0.250000, 1.337465, -0.318424)",
        "(-0.250000, 1.330680, -0.322624)",
        "(-0.250000, 1.323479, -0.326129)",
        "(-0.250000, 1.315967, -0.328886)",
        "(-0.250000, 1.308182, -0.330879)",
        "(-0.250000, 1.300236, -0.332080)",
        "(-0.250000, 1.292244, -0.332482)",
        "(-0.250000, 1.284245, -0.332094)",
        "(-0.250000, 1.276350, -0.330932)",
        "(-0.250000, 1.268665, -0.329035)",
        "(-0.250000, 1.261216, -0.326431)",
        "(-0.250000, 1.254095, -0.323176)",
        "(-0.250000, 1.247378, -0.319339)",
        "(-0.250000, 1.241073, -0.314960)",
        "(-0.250000, 1.235237, -0.310117)",
        "(-0.250000, 1.229912, -0.304897)",
        "(-0.250000, 1.225081, -0.299337)",
        "(-0.250000, 1.220764, -0.293522)",
        "(-0.250000, 1.216967, -0.287534)",
        "(-0.250000, 1.213652, -0.281398)",
        "(-0.250000, 1.210809, -0.275187)",
        "(-0.250000, 1.208408, -0.268947)",
        "(-0.250000, 1.206420, -0.262739)",
        "(-0.250000, 1.204794, -0.256553)",
        "(-0.250000, 1.203498, -0.250431)",
        "(-0.250000, 1.202493, -0.244405)",
        "(-0.250000, 1.201734, -0.238440)",
        "(-0.250000, 1.201190, -0.232552)",
        "(-0.250000, 1.200829, -0.226748)",
        "(-0.250000, 1.200626, -0.220972)",
        "(-0.250000, 1.200563, -0.215222)",
        "(-0.250000, 1.200631, -0.209489)",
        "(-0.250000, 1.200829, -0.203710)",
        "(-0.250000, 1.201167, -0.197878)",
        "(-0.250000, 1.201660, -0.191987)",
        "(-0.250000, 1.202339, -0.185980)",
        "(-0.250000, 1.203236, -0.179864)",
        "(-0.250000, 1.204389, -0.173654)",
        "(-0.250000, 1.205852, -0.167318)",
        "(-0.250000, 1.207673, -0.160894)",
        "(-0.250000, 1.209898, -0.154435)",
        "(-0.250000, 1.212590, -0.147946)",
        "(-0.250000, 1.215790, -0.141511)",
        "(-0.250000, 1.219527, -0.135225)",
        "(-0.250000, 1.223849, -0.129138)",
        "(-0.250000, 1.228754, -0.123358)",
        "(-0.250000, 1.234231, -0.117976)",
        "(-0.250000, 1.240235, -0.113090)",
        "(-0.250000, 1.246758, -0.108751)",
        "(-0.250000, 1.253729, -0.105046)",
        "(-0.250000, 1.261055, -0.102043)",
        "(-0.250000, 1.268705, -0.099773)",
        "(-0.250000, 1.276573, -0.098282)",
        "(-0.250000, 1.284546, -0.097595)",
        "(-0.250000, 1.292581, -0.097715)",
        "(-0.250000, 1.300563, -0.098643)",
        "(-0.250000, 1.308381, -0.100355)",
        "(-0.250000, 1.315997, -0.102830)",
        "(-0.250000, 1.323309, -0.106024)",
        "(-0.250000, 1.330226, -0.109873)",
        "(-0.250000, 1.336730, -0.114341)",
        "(-0.250000, 1.342746, -0.119353)",
        "(-0.250000, 1.348220, -0.124819)",
        "(-0.250000, 1.353153, -0.130700)",
        "(-0.250000, 1.357513, -0.136905)",
        "(-0.250000, 1.361280, -0.143341)",
        "(-0.250000, 1.364482, -0.149974)",
        "(-0.250000, 1.367120, -0.156719)",
        "(-0.250000, 1.369211, -0.163494)",
        "(-0.250000, 1.370798, -0.170285)",
        "(-0.250000, 1.371911, -0.177025)",
        "(-0.250000, 1.372589, -0.183676)",
        "(-0.250000, 1.372876, -0.190189)",
        "(-0.250000, 1.372820, -0.196584)",
        "(-0.250000, 1.372463, -0.202832)",
        "(-0.250000, 1.371851, -0.208911)",
        "(-0.250000, 1.371016, -0.214865)",
        "(-0.250000, 1.369995, -0.220689)",
        "(-0.250000, 1.368819, -0.226385)",
        "(-0.250000, 1.367499, -0.232011)",
        "(-0.250000, 1.366049, -0.237576)",
        "(-0.250000, 1.364478, -0.243090)",
        "(-0.250000, 1.362769, -0.248613)",
        "(-0.250000, 1.360911, -0.254152)",
        "(-0.250000, 1.358888, -0.259707)",
        "(-0.250000, 1.356656, -0.265325)",
        "(-0.250000, 1.354184, -0.270991)",
        "(-0.250000, 1.351441, -0.276680)",
        "(-0.250000, 1.348365, -0.282409)",
        "(-0.250000, 1.344920, -0.288129)",
        "(-0.250000, 1.341078, -0.293778)",
        "(-0.250000, 1.336776, -0.299332)",
        "(-0.250000, 1.331998, -0.304701)",
        "(-0.250000, 1.326749, -0.309800)",
        "(-0.250000, 1.321018, -0.314647)",
        "(-0.250000, 1.314840, -0.319219)",
        "(-0.250000, 1.308226, -0.323500)",
        "(-0.250000, 1.301203, -0.327451)",
        "(-0.250000, 1.293736, -0.331057)",
        "(-0.250000, 1.285853, -0.334261)",
        "(-0.250000, 1.277596, -0.336999)",
        "(-0.250000, 1.268936, -0.339227)",
        "(-0.250000, 1.259931, -0.340872)",
        "(-0.250000, 1.250656, -0.341866)",
        "(-0.250000, 1.241109, -0.342153)",
        "(-0.250000, 1.231388, -0.341670)",
        "(-0.250000, 1.221602, -0.340370)",
        "(-0.250000, 1.211781, -0.338205)",
        "(-0.250000, 1.202053, -0.335147)",
        "(-0.250000, 1.192552, -0.331195)",
        "(-0.250000, 1.183329, -0.326324)",
        "(-0.250000, 1.174523, -0.320558)",
        "(-0.250000, 1.166270, -0.313952)",
        "(-0.250000, 1.158622, -0.306512)",
        "(-0.250000, 1.151706, -0.298320)",
        "(-0.250000, 1.145628, -0.289482)",
        "(-0.250000, 1.140429, -0.280034)",
        "(-0.250000, 1.136193, -0.270103)",
        "(-0.250000, 1.132980, -0.259830)",
        "(-0.250000, 1.130801, -0.249268)",
        "(-0.250000, 1.129686, -0.238567)",
        "(-0.250000, 1.129633, -0.227846)",
        "(-0.250000, 1.130619, -0.217255)",
        "(-0.250000, 1.132617, -0.206840)",
        "(-0.250000, 1.135576, -0.196740)",
        "(-0.250000, 1.139419, -0.187077)",
        "(-0.250000, 1.144097, -0.177876)",
        "(-0.250000, 1.149514, -0.169237)",
        "(-0.250000, 1.155563, -0.161240)",
        "(-0.250000, 1.162185, -0.153878)",
        "(-0.250000, 1.169268, -0.147202)",
        "(-0.250000, 1.176695, -0.141242)",
        "(-0.250000, 1.184421, -0.135963)",
        "(-0.250000, 1.192339, -0.131371)",
        "(-0.250000, 1.200349, -0.127458)",
        "(-0.250000, 1.208434, -0.124172)",
        "(-0.250000, 1.216510, -0.121495)",
        "(-0.250000, 1.224508, -0.119399)",
        "(-0.250000, 1.232439, -0.117843)",
        "(-0.250000, 1.240249, -0.116808)",
        "(-0.250000, 1.247894, -0.116279)",
        "(-0.250000, 1.255400, -0.116246)",
        "(-0.250000, 1.262726, -0.116721)",
        "(-0.250000, 1.269824, -0.117701)",
        "(-0.250000, 1.276701, -0.119135)",
        "(-0.250000, 1.283311, -0.120944)",
        "(-0.250000, 1.289644, -0.123061)",
        "(-0.250000, 1.295684, -0.125417)",
        "(-0.250000, 1.301481, -0.127973)",
        "(-0.250000, 1.307038, -0.130680)",
        "(-0.250000, 1.312365, -0.133497)",
        "(-0.250000, 1.317526, -0.136420)",
        "(-0.250000, 1.322533, -0.139429)",
        "(-0.250000, 1.327403, -0.142513)",
        "(-0.250000, 1.332191, -0.145698)",
        "(-0.250000, 1.336905, -0.148992)",
        "(-0.250000, 1.341546, -0.152406)",
        "(-0.250000, 1.346152, -0.155987)",
        "(-0.250000, 1.350708, -0.159756)",
        "(-0.250000, 1.355193, -0.163732)",
        "(-0.250000, 1.359617, -0.167972)",
        "(-0.250000, 1.363943, -0.172494)",
        "(-0.250000, 1.368123, -0.177308)",
        "(-0.250000, 1.372143, -0.182466)",
        "(-0.250000, 1.375942, -0.187967)",
        "(-0.250000, 1.379460, -0.193798)",
        "(-0.250000, 1.382660, -0.199994)",
        "(-0.250000, 1.385474, -0.206525)",
        "(-0.250000, 1.387837, -0.213348)",
        "(-0.250000, 1.389707, -0.220472)",
        "(-0.250000, 1.391021, -0.227835)",
        "(-0.250000, 1.391731, -0.235385)",
        "(-0.250000, 1.391794, -0.243038)",
        "(-0.250000, 1.391176, -0.250773)",
        "(-0.250000, 1.389850, -0.258490)",
        "(-0.250000, 1.387809, -0.266087)",
        "(-0.250000, 1.385036, -0.273527)",
        "(-0.250000, 1.381544, -0.280702)",
        "(-0.250000, 1.377369, -0.287508)",
        "(-0.250000, 1.372518, -0.293902)",
        "(-0.250000, 1.367046, -0.299788)",
        "(-0.250000, 1.361030, -0.305079)",
        "(-0.250000, 1.354499, -0.309745)",
        "(-0.250000, 1.347545, -0.313716)",
        "(-0.250000, 1.340274, -0.316944)",
        "(-0.250000, 1.332728, -0.319422)",
        "(-0.250000, 1.325020, -0.321125)",
        "(-0.250000, 1.317265, -0.322056)",
        "(-0.250000, 1.309503, -0.322236)",
        "(-0.250000, 1.301843, -0.321694)",
        "(-0.250000, 1.294383, -0.320484)",
        "(-0.250000, 1.287143, -0.318659)",
        "(-0.250000, 1.280200, -0.316295)",
        "(-0.250000, 1.273609, -0.313476)",
        "(-0.250000, 1.267361, -0.310230)",
        "(-0.250000, 1.261499, -0.306608)",
        "(-0.250000, 1.256041, -0.302654)",
        "(-0.250000, 1.251015, -0.298431)",
        "(-0.250000, 1.246394, -0.293962)",
        "(-0.250000, 1.242192, -0.289308)",
        "(-0.250000, 1.238410, -0.284532)",
        "(-0.250000, 1.235011, -0.279647)",
        "(-0.250000, 1.231986, -0.274708)",
        "(-0.250000, 1.229316, -0.269763)",
        "(-0.250000, 1.226956, -0.264811)",
        "(-0.250000, 1.224883, -0.259887)",
        "(-0.250000, 1.223071, -0.255021)",
        "(-0.250000, 1.221477, -0.250189)",
        "(-0.250000, 1.220077, -0.245407)",
        "(-0.250000, 1.218848, -0.240684)",
        "(-0.250000, 1.217759, -0.235981)",
        "(-0.250000, 1.216798, -0.231295)",
        "(-0.250000, 1.215956, -0.226623)",
        "(-0.250000, 1.215223, -0.221916)",
        "(-0.250000, 1.214603, -0.217168)",
        "(-0.250000, 1.214107, -0.212371)",
        "(-0.250000, 1.213748, -0.207479)",
        "(-0.250000, 1.213548, -0.202492)",
        "(-0.250000, 1.213534, -0.197415)",
        "(-0.250000, 1.213738, -0.192214)",
        "(-0.250000, 1.214195, -0.186907)",
        "(-0.250000, 1.214941, -0.181504)",
        "(-0.250000, 1.216010, -0.176040)",
        "(-0.250000, 1.217445, -0.170508)",
        "(-0.250000, 1.219275, -0.164959)",
        "(-0.250000, 1.221524, -0.159452)",
        "(-0.250000, 1.224227, -0.154000)",
        "(-0.250000, 1.227396, -0.148674)",
        "(-0.250000, 1.231027, -0.143550)",
        "(-0.250000, 1.235141, -0.138656)",
        "(-0.250000, 1.239718, -0.134070)",
        "(-0.250000, 1.244723, -0.129868)",
        "(-0.250000, 1.250155, -0.126081)",
        "(-0.250000, 1.255961, -0.122777)",
        "(-0.250000, 1.262075, -0.120012)",
        "(-0.250000, 1.268478, -0.117806)",
        "(-0.250000, 1.275093, -0.116199)",
        "(-0.250000, 1.281836, -0.115208)",
        "(-0.250000, 1.288684, -0.114833)",
        "(-0.250000, 1.295553, -0.115068)",
        "(-0.250000, 1.302368, -0.115887)",
        "(-0.250000, 1.309120, -0.117259)",
        "(-0.250000, 1.315751, -0.119137)",
        "(-0.250000, 1.322220, -0.121454)",
        "(-0.250000, 1.328557, -0.124171)",
        "(-0.250000, 1.334741, -0.127239)",
        "(-0.250000, 1.340776, -0.130627)",
        "(-0.250000, 1.346649, -0.134304)",
        "(-0.250000, 1.352399, -0.138286)",
        "(-0.250000, 1.358008, -0.142562)",
        "(-0.250000, 1.363455, -0.147123)",
        "(-0.250000, 1.368761, -0.152010)",
        "(-0.250000, 1.373891, -0.157222)",
        "(-0.250000, 1.378805, -0.162756)",
        "(-0.250000, 1.383499, -0.168657)",
        "(-0.250000, 1.387920, -0.174917)",
        "(-0.250000, 1.392009, -0.181519)",
        "(-0.250000, 1.395743, -0.188499)",
        "(-0.250000, 1.399057, -0.195826)",
        "(-0.250000, 1.401888, -0.203456)",
        "(-0.250000, 1.404200, -0.211406)",
        "(-0.250000, 1.405932, -0.219615)",
        "(-0.250000, 1.407035, -0.228009)",
        "(-0.250000, 1.407471, -0.236586)",
        "(-0.250000, 1.407201, -0.245255)",
        "(-0.250000, 1.406201, -0.253922)",
        "(-0.250000, 1.404447, -0.262564)",
        "(-0.250000, 1.401932, -0.271077)",
        "(-0.250000, 1.398670, -0.279355)",
        "(-0.250000, 1.394654, -0.287368)",
        "(-0.250000, 1.389916, -0.295013)",
        "(-0.250000, 1.384493, -0.302211)",
        "(-0.250000, 1.378447, -0.308873)",
        "(-0.250000, 1.371798, -0.314974)",
        "(-0.250000, 1.364624, -0.320435)",
        "(-0.250000, 1.357020, -0.325193)",
        "(-0.250000, 1.349014, -0.329238)",
        "(-0.250000, 1.340708, -0.332527)",
        "(-0.250000, 1.332211, -0.335032)",
        "(-0.250000, 1.323552, -0.336762)",
        "(-0.250000, 1.314840, -0.337712)",
        "(-0.250000, 1.306180, -0.337893)",
        "(-0.250000, 1.297595, -0.337330)",
        "(-0.250000, 1.289182, -0.336051)",
        "(-0.250000, 1.281032, -0.334102)",
        "(-0.250000, 1.273152, -0.331514)",
        "(-0.250000, 1.265618, -0.328341)",
        "(-0.250000, 1.258496, -0.324648)",
        "(-0.250000, 1.251778, -0.320466)",
        "(-0.250000, 1.245514, -0.315859)",
        "(-0.250000, 1.239745, -0.310898)",
        "(-0.250000, 1.234454, -0.305603)",
        "(-0.250000, 1.229670, -0.300038)",
        "(-0.250000, 1.225418, -0.294268)",
        "(-0.250000, 1.221676, -0.288303)",
        "(-0.250000, 1.218458, -0.282209)",
        "(-0.250000, 1.215757, -0.276035)",
        "(-0.250000, 1.213564, -0.269847)",
        "(-0.250000, 1.211846, -0.263653)",
        "(-0.250000, 1.210582, -0.257511)",
        "(-0.250000, 1.209743, -0.251477)",
        "(-0.250000, 1.209288, -0.245544)",
        "(-0.250000, 1.209183, -0.239753)",
        "(-0.250000, 1.209387, -0.234137)",
        "(-0.250000, 1.209863, -0.228672)",
        "(-0.250000, 1.210571, -0.223377)",
        "(-0.250000, 1.211476, -0.218263)",
        "(-0.250000, 1.212550, -0.213290)",
        "(-0.250000, 1.213767, -0.208458)",
        "(-0.250000, 1.215100, -0.203764)",
        "(-0.250000, 1.216546, -0.199157)",
        "(-0.250000, 1.218092, -0.194631)",
        "(-0.250000, 1.219734, -0.190177)",
        "(-0.250000, 1.221487, -0.185748)",
        "(-0.250000, 1.223360, -0.181340)",
        "(-0.250000, 1.225363, -0.176953)",
        "(-0.250000, 1.227532, -0.172554)",
        "(-0.250000, 1.229887, -0.168153)",
        "(-0.250000, 1.232448, -0.163770)",
        "(-0.250000, 1.235260, -0.159390)",
        "(-0.250000, 1.238343, -0.155046)",
        "(-0.250000, 1.241725, -0.150767)",
        "(-0.250000, 1.245416, -0.146599)",
        "(-0.250000, 1.249456, -0.142557)",
        "(-0.250000, 1.253847, -0.138701)",
        "(-0.250000, 1.258576, -0.135092)",
        "(-0.250000, 1.263670, -0.131762)",
        "(-0.250000, 1.269100, -0.128778)",
        "(-0.250000, 1.274827, -0.126200)",
        "(-0.250000, 1.280854, -0.124066)",
        "(-0.250000, 1.287124, -0.122433)",
        "(-0.250000, 1.293568, -0.121346)",
        "(-0.250000, 1.300170, -0.120835)",
        "(-0.250000, 1.306850, -0.120929)",
        "(-0.250000, 1.313522, -0.121644)",
        "(-0.250000, 1.320160, -0.122988)",
        "(-0.250000, 1.326677, -0.124955)",
        "(-0.250000, 1.332992, -0.127518)",
        "(-0.250000, 1.339085, -0.130665)",
        "(-0.250000, 1.344888, -0.134349)",
        "(-0.250000, 1.350347, -0.138509)",
        "(-0.250000, 1.355472, -0.143114)",
        "(-0.250000, 1.360237, -0.148093)",
        "(-0.250000, 1.364626, -0.153380)",
        "(-0.250000, 1.368616, -0.158997)",
        "(-0.250000, 1.372134, -0.164914)",
        "(-0.250000, 1.375130, -0.171101)",
        "(-0.250000, 1.377553, -0.177494)",
        "(-0.250000, 1.379383, -0.184081)",
        "(-0.250000, 1.380591, -0.190780)",
        "(-0.250000, 1.381166, -0.197508)",
        "(-0.250000, 1.381113, -0.204238)",
        "(-0.250000, 1.380443, -0.210884)",
        "(-0.250000, 1.379184, -0.217365)",
        "(-0.250000, 1.377362, -0.223662)",
        "(-0.250000, 1.375023, -0.229704)",
        "(-0.250000, 1.372222, -0.235430)",
        "(-0.250000, 1.368997, -0.240842)",
        "(-0.250000, 1.365410, -0.245895)",
        "(-0.250000, 1.361532, -0.250560)",
        "(-0.250000, 1.357393, -0.254860)",
        "(-0.250000, 1.353060, -0.258780)",
        "(-0.250000, 1.348597, -0.262321)",
        "(-0.250000, 1.344019, -0.265521)",
        "(-0.250000, 1.339381, -0.268390)",
        "(-0.250000, 1.334728, -0.270949)",
        "(-0.250000, 1.330054, -0.273242)",
        "(-0.250000, 1.325393, -0.275291)",
        "(-0.250000, 1.320765, -0.277122)",
        "(-0.250000, 1.316147, -0.278774)",
        "(-0.250000, 1.311546, -0.280267)",
        "(-0.250000, 1.306953, -0.281623)",
        "(-0.250000, 1.302366, -0.282854)",
        "(-0.250000, 1.297739, -0.283979)",
        "(-0.250000, 1.293066, -0.284997)",
        "(-0.250000, 1.288339, -0.285903)",
        "(-0.250000, 1.283508, -0.286694)",
        "(-0.250000, 1.278569, -0.287349)",
        "(-0.250000, 1.273521, -0.287846)",
        "(-0.250000, 1.268322, -0.288161)",
        "(-0.250000, 1.262980, -0.288259)",
        "(-0.250000, 1.257514, -0.288107)",
        "(-0.250000, 1.251894, -0.287666)",
        "(-0.250000, 1.246153, -0.286899)",
        "(-0.250000, 1.240329, -0.285773)",
        "(-0.250000, 1.234413, -0.284245)",
        "(-0.250000, 1.228456, -0.282286)",
        "(-0.250000, 1.222517, -0.279878)",
        "(-0.250000, 1.216602, -0.276984)",
        "(-0.250000, 1.210778, -0.273594)",
        "(-0.250000, 1.205109, -0.269713)",
        "(-0.250000, 1.199612, -0.265314)",
        "(-0.250000, 1.194350, -0.260415)",
        "(-0.250000, 1.189376, -0.255047)",
        "(-0.250000, 1.184665, -0.249203)",
        "(-0.250000, 1.180240, -0.242919)",
        "(-0.250000, 1.176117, -0.236206)",
        "(-0.250000, 1.172333, -0.229092)",
        "(-0.250000, 1.168903, -0.221542)",
        "(-0.250000, 1.165887, -0.213585)",
        "(-0.250000, 1.163345, -0.205265)",
        "(-0.250000, 1.161322, -0.196555)",
        "(-0.250000, 1.159890, -0.187515)",
        "(-0.250000, 1.159115, -0.178218)",
        "(-0.250000, 1.159054, -0.168668)",
        "(-0.250000, 1.159766, -0.158960)",
        "(-0.250000, 1.161297, -0.149207)",
        "(-0.250000, 1.163693, -0.139440)",
        "(-0.250000, 1.166979, -0.129787)",
        "(-0.250000, 1.171155, -0.120382)",
        "(-0.250000, 1.176243, -0.111277)",
        "(-0.250000, 1.182215, -0.102610)",
        "(-0.250000, 1.189014, -0.094515)",
        "(-0.250000, 1.196632, -0.087045)",
        "(-0.250000, 1.204985, -0.080324)",
        "(-0.250000, 1.213964, -0.074456)",
        "(-0.250000, 1.223532, -0.069481)",
        "(-0.250000, 1.233561, -0.065482)",
        "(-0.250000, 1.243907, -0.062512)",
        "(-0.250000, 1.254517, -0.060583)",
        "(-0.250000, 1.265242, -0.059721)",
        "(-0.250000, 1.275961, -0.059921)",
        "(-0.250000, 1.286526, -0.061157)",
        "(-0.250000, 1.296890, -0.063401)",
        "(-0.250000, 1.306918, -0.066597)",
        "(-0.250000, 1.316488, -0.070667)",
        "(-0.250000, 1.325575, -0.075561)",
        "(-0.250000, 1.334084, -0.081181)",
        "(-0.250000, 1.341936, -0.087416)",
        "(-0.250000, 1.349140, -0.094210)",
        "(-0.250000, 1.355647, -0.101449)",
        "(-0.250000, 1.361429, -0.109015)",
        "(-0.250000, 1.366525, -0.116863)",
        "(-0.250000, 1.370928, -0.124888)",
        "(-0.250000, 1.374651, -0.132988)",
        "(-0.250000, 1.377745, -0.141148)",
        "(-0.250000, 1.380231, -0.149285)",
        "(-0.250000, 1.382137, -0.157330)",
        "(-0.250000, 1.383506, -0.165296)",
        "(-0.250000, 1.384356, -0.173128)",
        "(-0.250000, 1.384705, -0.180783)",
        "(-0.250000, 1.384560, -0.188288)",
        "(-0.250000, 1.383913, -0.195601)",
        "(-0.250000, 1.382756, -0.202675)",
        "(-0.250000, 1.381103, -0.209519)",
        "(-0.250000, 1.378992, -0.216079)",
        "(-0.250000, 1.376462, -0.222325)",
        "(-0.250000, 1.373567, -0.228217)",
        "(-0.250000, 1.370337, -0.233775)",
        "(-0.250000, 1.366826, -0.238970)",
        "(-0.250000, 1.363096, -0.243787)",
        "(-0.250000, 1.359168, -0.248258)",
        "(-0.250000, 1.355099, -0.252379)",
        "(-0.250000, 1.350939, -0.256157)",
        "(-0.250000, 1.346697, -0.259635)",
        "(-0.250000, 1.342413, -0.262828)",
        "(-0.250000, 1.338123, -0.265754)",
        "(-0.250000, 1.333815, -0.268460)",
        "(-0.250000, 1.329508, -0.270966)",
        "(-0.250000, 1.325218, -0.273291)",
        "(-0.250000, 1.320912, -0.275476)",
        "(-0.250000, 1.316594, -0.277532)",
        "(-0.250000, 1.312260, -0.279470)",
        "(-0.250000, 1.307866, -0.281310)",
        "(-0.250000, 1.303404, -0.283051)",
        "(-0.250000, 1.298867, -0.284682)",
        "(-0.250000, 1.294204, -0.286204)",
        "(-0.250000, 1.289410, -0.287594)",
        "(-0.250000, 1.284485, -0.288825)",
        "(-0.250000, 1.279387, -0.289874)",
        "(-0.250000, 1.274125, -0.290703)",
        "(-0.250000, 1.268700, -0.291273)",
        "(-0.250000, 1.263140, -0.291545)",
        "(-0.250000, 1.257425, -0.291479)",
        "(-0.250000, 1.251599, -0.291032)",
        "(-0.250000, 1.245713, -0.290170)",
        "(-0.250000, 1.239772, -0.288853)",
        "(-0.250000, 1.233842, -0.287053)",
        "(-0.250000, 1.227996, -0.284757)",
        "(-0.250000, 1.222259, -0.281936)",
        "(-0.250000, 1.216709, -0.278592)",
        "(-0.250000, 1.211429, -0.274741)",
        "(-0.250000, 1.206450, -0.270375)",
        "(-0.250000, 1.201851, -0.265530)",
        "(-0.250000, 1.197701, -0.260258)",
        "(-0.250000, 1.194024, -0.254570)",
        "(-0.250000, 1.190878, -0.248534)",
        "(-0.250000, 1.188299, -0.242225)",
        "(-0.250000, 1.186293, -0.235667)",
        "(-0.250000, 1.184874, -0.228941)",
        "(-0.250000, 1.184035, -0.222129)",
        "(-0.250000, 1.183749, -0.215245)",
        "(-0.250000, 1.183982, -0.208357)",
        "(-0.250000, 1.184698, -0.201524)",
        "(-0.250000, 1.185929, -0.194745)",
        "(-0.250000, 1.187703, -0.188093)",
        "(-0.250000, 1.190036, -0.181627)",
        "(-0.250000, 1.192917, -0.175427)",
        "(-0.250000, 1.196350, -0.169516)",
        "(-0.250000, 1.200299, -0.163970)",
        "(-0.250000, 1.204710, -0.158858)",
        "(-0.250000, 1.209562, -0.154194)",
        "(-0.250000, 1.214785, -0.150029)",
        "(-0.250000, 1.220301, -0.146402)",
        "(-0.250000, 1.226079, -0.143305)",
        "(-0.250000, 1.232036, -0.140758)",
        "(-0.250000, 1.238090, -0.138760)",
        "(-0.250000, 1.244215, -0.137286)",
        "(-0.250000, 1.250336, -0.136322)",
        "(-0.250000, 1.256383, -0.135837)",
        "(-0.250000, 1.262351, -0.135793)",
        "(-0.250000, 1.268183, -0.136154)",
        "(-0.250000, 1.273835, -0.136873)",
        "(-0.250000, 1.279322, -0.137912)",
        "(-0.250000, 1.284616, -0.139225)",
        "(-0.250000, 1.289698, -0.140767)",
        "(-0.250000, 1.294603, -0.142508)",
        "(-0.250000, 1.299327, -0.144411)",
        "(-0.250000, 1.303869, -0.146442)",
        "(-0.250000, 1.308278, -0.148592)",
        "(-0.250000, 1.312561, -0.150840)",
        "(-0.250000, 1.316740, -0.153179)",
        "(-0.250000, 1.320826, -0.155600)",
        "(-0.250000, 1.324864, -0.158124)",
        "(-0.250000, 1.328857, -0.160756)",
        "(-0.250000, 1.332809, -0.163505)",
        "(-0.250000, 1.336749, -0.166409)",
        "(-0.250000, 1.340669, -0.169484)",
        "(-0.250000, 1.344552, -0.172748)",
        "(-0.250000, 1.348410, -0.176248)",
        "(-0.250000, 1.352212, -0.180000)",
        "(-0.250000, 1.355923, -0.184018)",
        "(-0.250000, 1.359533, -0.188345)",
        "(-0.250000, 1.362996, -0.192989)",
        "(-0.250000, 1.366260, -0.197943)",
        "(-0.250000, 1.369300, -0.203243)",
        "(-0.250000, 1.372061, -0.208872)",
        "(-0.250000, 1.374488, -0.214804)",
        "(-0.250000, 1.376550, -0.221058)",
        "(-0.250000, 1.378195, -0.227593)",
        "(-0.250000, 1.379379, -0.234360)",
        "(-0.250000, 1.380073, -0.241366)",
        "(-0.250000, 1.380245, -0.248554)",
        "(-0.250000, 1.379864, -0.255856)",
        "(-0.250000, 1.378873, -0.263256)",
        "(-0.250000, 1.377223, -0.270655)",
        "(-0.250000, 1.374881, -0.277968)",
        "(-0.250000, 1.371842, -0.285087)",
        "(-0.250000, 1.368088, -0.291964)",
        "(-0.250000, 1.363645, -0.298488)",
        "(-0.250000, 1.358559, -0.304557)",
        "(-0.250000, 1.352845, -0.310127)",
        "(-0.250000, 1.346576, -0.315110)",
        "(-0.250000, 1.339840, -0.319429)",
        "(-0.250000, 1.332672, -0.323063)",
        "(-0.250000, 1.325175, -0.325958)",
        "(-0.250000, 1.317460, -0.328083)",
        "(-0.250000, 1.309567, -0.329438)",
        "(-0.250000, 1.301609, -0.330015)",
        "(-0.250000, 1.293695, -0.329829)",
        "(-0.250000, 1.285859, -0.328902)",
        "(-0.250000, 1.278201, -0.327268)",
        "(-0.250000, 1.270812, -0.324978)",
        "(-0.250000, 1.263708, -0.322070)",
        "(-0.250000, 1.256961, -0.318607)",
        "(-0.250000, 1.250631, -0.314666)",
        "(-0.250000, 1.244709, -0.310286)",
        "(-0.250000, 1.239234, -0.305544)",
        "(-0.250000, 1.234229, -0.300522)",
        "(-0.250000, 1.229663, -0.295250)",
        "(-0.250000, 1.225541, -0.289803)",
        "(-0.250000, 1.221845, -0.284233)",
        "(-0.250000, 1.218558, -0.278602)",
        "(-0.250000, 1.215630, -0.272916)",
        "(-0.250000, 1.213038, -0.267221)",
        "(-0.250000, 1.210750, -0.261556)",
        "(-0.250000, 1.208717, -0.255897)",
        "(-0.250000, 1.206909, -0.250268)",
        "(-0.250000, 1.205299, -0.244679)",
        "(-0.250000, 1.203848, -0.239085)",
        "(-0.250000, 1.202540, -0.233485)",
        "(-0.250000, 1.201363, -0.227874)",
        "(-0.250000, 1.200305, -0.222190)",
        "(-0.250000, 1.199371, -0.216423)",
        "(-0.250000, 1.198575, -0.210564)",
        "(-0.250000, 1.197935, -0.204554)",
        "(-0.250000, 1.197485, -0.198389)",
        "(-0.250000, 1.197264, -0.192076)",
        "(-0.250000, 1.197319, -0.185574)",
        "(-0.250000, 1.197705, -0.178908)",
        "(-0.250000, 1.198476, -0.172120)",
        "(-0.250000, 1.199698, -0.165202)",
        "(-0.250000, 1.201427, -0.158226)",
        "(-0.250000, 1.203712, -0.151280)",
        "(-0.250000, 1.206612, -0.144400)",
        "(-0.250000, 1.210148, -0.137695)",
        "(-0.250000, 1.214328, -0.131253)",
        "(-0.250000, 1.219129, -0.125182)",
        "(-0.250000, 1.224557, -0.119532)",
        "(-0.250000, 1.230559, -0.114404)",
        "(-0.250000, 1.237060, -0.109884)",
        "(-0.250000, 1.244036, -0.106009)",
        "(-0.250000, 1.251394, -0.102849)",
        "(-0.250000, 1.259027, -0.100449)",
        "(-0.250000, 1.266898, -0.098826)",
        "(-0.250000, 1.274891, -0.098001)",
        "(-0.250000, 1.282894, -0.097977)",
        "(-0.250000, 1.290866, -0.098742)",
        "(-0.250000, 1.298696, -0.100275)",
        "(-0.250000, 1.306284, -0.102533)",
        "(-0.250000, 1.313601, -0.105486)",
        "(-0.250000, 1.320561, -0.109074)",
        "(-0.250000, 1.327089, -0.113224)",
        "(-0.250000, 1.333180, -0.117895)",
        "(-0.250000, 1.338781, -0.123008)",
        "(-0.250000, 1.343854, -0.128474)",
        "(-0.250000, 1.348418, -0.134255)",
        "(-0.250000, 1.352455, -0.140268)",
        "(-0.250000, 1.355965, -0.146429)",
        "(-0.250000, 1.358987, -0.152714)",
        "(-0.250000, 1.361534, -0.159053)",
        "(-0.250000, 1.363637, -0.165399)",
        "(-0.250000, 1.365330, -0.171694)",
        "(-0.250000, 1.366662, -0.177950)",
        "(-0.250000, 1.367668, -0.184126)",
        "(-0.250000, 1.368387, -0.190193)",
        "(-0.250000, 1.368863, -0.196187)",
        "(-0.250000, 1.369129, -0.202094)",
        "(-0.250000, 1.369215, -0.207909)",
        "(-0.250000, 1.369146, -0.213688)",
        "(-0.250000, 1.368937, -0.219434)",
        "(-0.250000, 1.368599, -0.225158)",
        "(-0.250000, 1.368128, -0.230921)",
        "(-0.250000, 1.367515, -0.236730)",
        "(-0.250000, 1.366744, -0.242592)",
        "(-0.250000, 1.365783, -0.248560)",
        "(-0.250000, 1.364598, -0.254627)",
        "(-0.250000, 1.363153, -0.260776)",
        "(-0.250000, 1.361392, -0.267035)",
        "(-0.250000, 1.359270, -0.273366)",
        "(-0.250000, 1.356743, -0.279713)",
        "(-0.250000, 1.353747, -0.286067)",
        "(-0.250000, 1.350247, -0.292344)",
        "(-0.250000, 1.346228, -0.298460)",
        "(-0.250000, 1.341684, -0.304435)",
        "(-0.250000, 1.336644, -0.310237)",
        "(-0.250000, 1.331115, -0.315850)",
        "(-0.250000, 1.325116, -0.321229)",
        "(-0.250000, 1.318608, -0.326369)",
        "(-0.250000, 1.311607, -0.331205)",
        "(-0.250000, 1.304139, -0.335668)",
        "(-0.250000, 1.296168, -0.339720)",
        "(-0.250000, 1.287735, -0.343278)",
        "(-0.250000, 1.278895, -0.346259)",
        "(-0.250000, 1.269638, -0.348609)",
        "(-0.250000, 1.260043, -0.350244)",
        "(-0.250000, 1.250208, -0.351097)",
        "(-0.250000, 1.240151, -0.351112)",
        "(-0.250000, 1.229991, -0.350236)",
        "(-0.250000, 1.219860, -0.348437)",
        "(-0.250000, 1.209800, -0.345681)",
        "(-0.250000, 1.199954, -0.341961)",
        "(-0.250000, 1.190465, -0.337301)",
        "(-0.250000, 1.181386, -0.331696)",
        "(-0.250000, 1.172858, -0.325198)",
        "(-0.250000, 1.165009, -0.317888)",
        "(-0.250000, 1.157885, -0.309792)",
        "(-0.250000, 1.151598, -0.301015)",
        "(-0.250000, 1.146234, -0.291683)",
        "(-0.250000, 1.141818, -0.281844)",
        "(-0.250000, 1.138409, -0.271639)",
        "(-0.250000, 1.136034, -0.261185)",
        "(-0.250000, 1.134701, -0.250631)",
        "(-0.250000, 1.134393, -0.240031)",
        "(-0.250000, 1.135092, -0.229530)",
        "(-0.250000, 1.136749, -0.219264)",
        "(-0.250000, 1.139321, -0.209267)",
        "(-0.250000, 1.142737, -0.199660)",
        "(-0.250000, 1.146908, -0.190542)",
        "(-0.250000, 1.151777, -0.181919)",
        "(-0.250000, 1.157245, -0.173866)",
        "(-0.250000, 1.163203, -0.166439)",
        "(-0.250000, 1.169600, -0.159610)",
        "(-0.250000, 1.176335, -0.153411)",
        "(-0.250000, 1.183307, -0.147855)",
        "(-0.250000, 1.190487, -0.142894)",
        "(-0.250000, 1.197791, -0.138529)",
        "(-0.250000, 1.205144, -0.134750)",
        "(-0.250000, 1.212549, -0.131511)",
        "(-0.250000, 1.219949, -0.128808)",
        "(-0.250000, 1.227297, -0.126634)",
        "(-0.250000, 1.234618, -0.124976)",
        "(-0.250000, 1.241873, -0.123851)",
        "(-0.250000, 1.249021, -0.123286)",
        "(-0.250000, 1.256078, -0.123304)",
        "(-0.250000, 1.262982, -0.123924)",
        "(-0.250000, 1.269683, -0.125147)",
        "(-0.250000, 1.276105, -0.126952)",
        "(-0.250000, 1.282232, -0.129322)",
        "(-0.250000, 1.287991, -0.132208)",
        "(-0.250000, 1.293320, -0.135547)",
        "(-0.250000, 1.298213, -0.139294)",
        "(-0.250000, 1.302626, -0.143367)",
        "(-0.250000, 1.306533, -0.147678)",
        "(-0.250000, 1.309957, -0.152175)",
        "(-0.250000, 1.312894, -0.156767)",
        "(-0.250000, 1.315361, -0.161368)",
        "(-0.250000, 1.317410, -0.165939)",
        "(-0.250000, 1.319075, -0.170407)",
        "(-0.250000, 1.320409, -0.174713)",
        "(-0.250000, 1.321476, -0.178845)",
        "(-0.250000, 1.322337, -0.182767)",
        "(-0.250000, 1.323053, -0.186458)",
        "(-0.250000, 1.323691, -0.189944)",
        "(-0.250000, 1.324308, -0.193227)",
        "(-0.250000, 1.324954, -0.196325)",
        "(-0.250000, 1.325678, -0.199294)",
        "(-0.250000, 1.326513, -0.202169)",
        "(-0.250000, 1.327478, -0.204994)",
        "(-0.250000, 1.328589, -0.207840)",
        "(-0.250000, 1.329843, -0.210756)",
        "(-0.250000, 1.331223, -0.213798)",
        "(-0.250000, 1.332697, -0.217008)",
        "(-0.250000, 1.334235, -0.220451)",
        "(-0.250000, 1.335783, -0.224156)",
        "(-0.250000, 1.337278, -0.228140)",
        "(-0.250000, 1.338663, -0.232443)",
        "(-0.250000, 1.339865, -0.237058)",
        "(-0.250000, 1.340811, -0.241960)",
        "(-0.250000, 1.341435, -0.247160)",
        "(-0.250000, 1.341668, -0.252606)",
        "(-0.250000, 1.341449, -0.258235)",
        "(-0.250000, 1.340724, -0.264026)",
        "(-0.250000, 1.339450, -0.269895)",
        "(-0.250000, 1.337602, -0.275755)",
        "(-0.250000, 1.335150, -0.281566)",
        "(-0.250000, 1.332093, -0.287236)",
        "(-0.250000, 1.328449, -0.292678)",
        "(-0.250000, 1.324216, -0.297860)",
        "(-0.250000, 1.319433, -0.302709)",
        "(-0.250000, 1.314154, -0.307168)",
        "(-0.250000, 1.308388, -0.311237)",
        "(-0.250000, 1.302193, -0.314891)",
        "(-0.250000, 1.295627, -0.318110)",
        "(-0.250000, 1.288679, -0.320842)",
        "(-0.250000, 1.281412, -0.322998)",
        "(-0.250000, 1.273883, -0.324508)",
        "(-0.250000, 1.266185, -0.325315)"
    ],
    "leftHandPositions": [
        "(92.477840, 1.266577, 0.316608)",
        "(-0.250000, 1.269699, 0.156029)",
        "(-0.250000, 1.276132, 0.156691)",
        "(-0.250000, 1.282496, 0.157787)",
        "(-0.250000, 1.288771, 0.159314)",
        "(-0.250000, 1.294936, 0.161268)",
        "(-0.250000, 1.300945, 0.163634)",
        "(-0.250000, 1.306779, 0.166403)",
        "(-0.250000, 1.312419, 0.169568)",
        "(-0.250000, 1.317823, 0.173104)",
        "(-0.250000, 1.322973, 0.176999)",
        "(-0.250000, 1.327854, 0.181243)",
        "(-0.250000, 1.332427, 0.185803)",
        "(-0.250000, 1.336679, 0.190663)",
        "(-0.250000, 1.340596, 0.195809)",
        "(-0.250000, 1.344148, 0.201202)",
        "(-0.250000, 1.347330, 0.206833)",
        "(-0.250000, 1.350116, 0.212659)",
        "(-0.250000, 1.352500, 0.218661)",
        "(-0.250000, 1.354472, 0.224820)",
        "(-0.250000, 1.356018, 0.231090)",
        "(-0.250000, 1.357133, 0.237451)",
        "(-0.250000, 1.357814, 0.243883)",
        "(-0.250000, 1.358054, 0.250336)",
        "(-0.250000, 1.357855, 0.256790)",
        "(-0.250000, 1.357216, 0.263226)",
        "(-0.250000, 1.356141, 0.269594)",
        "(-0.250000, 1.354633, 0.275883)",
        "(-0.250000, 1.352704, 0.282046)",
        "(-0.250000, 1.350359, 0.288063)",
        "(-0.250000, 1.347605, 0.293915)",
        "(-0.250000, 1.344465, 0.299558)",
        "(-0.250000, 1.340947, 0.304973)",
        "(-0.250000, 1.337063, 0.310145)",
        "(-0.250000, 1.332842, 0.315032)",
        "(-0.250000, 1.328299, 0.319621)",
        "(-0.250000, 1.323446, 0.323896)",
        "(-0.250000, 1.318321, 0.327825)",
        "(-0.250000, 1.312940, 0.331396)",
        "(-0.250000, 1.307320, 0.334597)",
        "(-0.250000, 1.301504, 0.337403)",
        "(-0.250000, 1.295501, 0.339811)",
        "(-0.250000, 1.289358, 0.341801)",
        "(-0.250000, 1.283093, 0.343368)",
        "(-0.250000, 1.276727, 0.344507)",
        "(-0.250000, 1.270308, 0.345217)",
        "(-0.250000, 1.263855, 0.345538)",
        "(-0.250000, 1.257377, 0.345506)",
        "(-0.250000, 1.250900, 0.345151)",
        "(-0.250000, 1.244417, 0.344491)",
        "(-0.250000, 1.237916, 0.343533)",
        "(-0.250000, 1.231415, 0.342279)",
        "(-0.250000, 1.224895, 0.340717)",
        "(-0.250000, 1.218378, 0.338836)",
        "(-0.250000, 1.211863, 0.336611)",
        "(-0.250000, 1.205356, 0.334016)",
        "(-0.250000, 1.198898, 0.331031)",
        "(-0.250000, 1.192511, 0.327626)",
        "(-0.250000, 1.186223, 0.323773)",
        "(-0.250000, 1.180096, 0.319462)",
        "(-0.250000, 1.174173, 0.314676)",
        "(-0.250000, 1.168499, 0.309397)",
        "(-0.250000, 1.163154, 0.303645)",
        "(-0.250000, 1.158189, 0.297419)",
        "(-0.250000, 1.153660, 0.290731)",
        "(-0.250000, 1.149645, 0.283630)",
        "(-0.250000, 1.146188, 0.276132)",
        "(-0.250000, 1.143357, 0.268310)",
        "(-0.250000, 1.141193, 0.260208)",
        "(-0.250000, 1.139737, 0.251880)",
        "(-0.250000, 1.139026, 0.243420)",
        "(-0.250000, 1.139081, 0.234892)",
        "(-0.250000, 1.139917, 0.226364)",
        "(-0.250000, 1.141533, 0.217942)",
        "(-0.250000, 1.143922, 0.209696)",
        "(-0.250000, 1.147070, 0.201693)",
        "(-0.250000, 1.150936, 0.194035)",
        "(-0.250000, 1.155492, 0.186772)",
        "(-0.250000, 1.160675, 0.179993)",
        "(-0.250000, 1.166435, 0.173745)",
        "(-0.250000, 1.172716, 0.168070)",
        "(-0.250000, 1.179431, 0.163029)",
        "(-0.250000, 1.186516, 0.158642)",
        "(-0.250000, 1.193907, 0.154929)",
        "(-0.250000, 1.201505, 0.151911)",
        "(-0.250000, 1.209246, 0.149585)",
        "(-0.250000, 1.217069, 0.147943)",
        "(-0.250000, 1.224881, 0.146974)",
        "(-0.250000, 1.232628, 0.146653)",
        "(-0.250000, 1.240261, 0.146954)",
        "(-0.250000, 1.247705, 0.147841)",
        "(-0.250000, 1.254932, 0.149282)",
        "(-0.250000, 1.261881, 0.151233)",
        "(-0.250000, 1.268524, 0.153658)",
        "(-0.250000, 1.274841, 0.156522)",
        "(-0.250000, 1.280783, 0.159789)",
        "(-0.250000, 1.286324, 0.163463)",
        "(-0.250000, 1.291431, 0.167542)",
        "(-0.250000, 1.296047, 0.171987)",
        "(-0.250000, 1.300144, 0.176766)",
        "(-0.250000, 1.303695, 0.181831)",
        "(-0.250000, 1.306670, 0.187105)",
        "(-0.250000, 1.309069, 0.192535)",
        "(-0.250000, 1.310888, 0.198029)",
        "(-0.250000, 1.312148, 0.203523)",
        "(-0.250000, 1.312879, 0.208954)",
        "(-0.250000, 1.313120, 0.214241)",
        "(-0.250000, 1.312923, 0.219333)",
        "(-0.250000, 1.312347, 0.224190)",
        "(-0.250000, 1.311459, 0.228762)",
        "(-0.250000, 1.310330, 0.233033)",
        "(-0.250000, 1.309027, 0.236997)",
        "(-0.250000, 1.307625, 0.240647)",
        "(-0.250000, 1.306188, 0.244003)",
        "(-0.250000, 1.304774, 0.247098)",
        "(-0.250000, 1.303438, 0.249959)",
        "(-0.250000, 1.302220, 0.252642)",
        "(-0.250000, 1.301152, 0.255190)",
        "(-0.250000, 1.300250, 0.257665)",
        "(-0.250000, 1.299519, 0.260129)",
        "(-0.250000, 1.298952, 0.262632)",
        "(-0.250000, 1.298526, 0.265232)",
        "(-0.250000, 1.298210, 0.267981)",
        "(-0.250000, 1.297960, 0.270912)",
        "(-0.250000, 1.297724, 0.274060)",
        "(-0.250000, 1.297443, 0.277451)",
        "(-0.250000, 1.297054, 0.281081)",
        "(-0.250000, 1.296490, 0.284955)",
        "(-0.250000, 1.295687, 0.289044)",
        "(-0.250000, 1.294583, 0.293321)",
        "(-0.250000, 1.293117, 0.297749)",
        "(-0.250000, 1.291246, 0.302260)",
        "(-0.250000, 1.288926, 0.306797)",
        "(-0.250000, 1.286126, 0.311296)",
        "(-0.250000, 1.282836, 0.315668)",
        "(-0.250000, 1.279049, 0.319843)",
        "(-0.250000, 1.274767, 0.323750)",
        "(-0.250000, 1.270026, 0.327306)",
        "(-0.250000, 1.264851, 0.330450)",
        "(-0.250000, 1.259276, 0.333130)",
        "(-0.250000, 1.253365, 0.335293)",
        "(-0.250000, 1.247155, 0.336914)",
        "(-0.250000, 1.240715, 0.337970)",
        "(-0.250000, 1.234085, 0.338463)",
        "(-0.250000, 1.227294, 0.338405)",
        "(-0.250000, 1.220409, 0.337806)",
        "(-0.250000, 1.213447, 0.336619)",
        "(-0.250000, 1.206508, 0.334800)",
        "(-0.250000, 1.199674, 0.332318)",
        "(-0.250000, 1.193054, 0.329173)",
        "(-0.250000, 1.186695, 0.325350)",
        "(-0.250000, 1.180705, 0.320876)",
        "(-0.250000, 1.175181, 0.315803)",
        "(-0.250000, 1.170166, 0.310149)",
        "(-0.250000, 1.165744, 0.303986)",
        "(-0.250000, 1.161982, 0.297407)",
        "(-0.250000, 1.158903, 0.290446)",
        "(-0.250000, 1.156552, 0.283206)",
        "(-0.250000, 1.154954, 0.275797)",
        "(-0.250000, 1.154106, 0.268260)",
        "(-0.250000, 1.154010, 0.260703)",
        "(-0.250000, 1.154645, 0.253233)",
        "(-0.250000, 1.155987, 0.245883)",
        "(-0.250000, 1.157996, 0.238747)",
        "(-0.250000, 1.160617, 0.231910)",
        "(-0.250000, 1.163812, 0.225387)",
        "(-0.250000, 1.167512, 0.219243)",
        "(-0.250000, 1.171642, 0.213532)",
        "(-0.250000, 1.176161, 0.208241)",
        "(-0.250000, 1.180991, 0.203404)",
        "(-0.250000, 1.186051, 0.199035)",
        "(-0.250000, 1.191312, 0.195103)",
        "(-0.250000, 1.196702, 0.191606)",
        "(-0.250000, 1.202170, 0.188522)",
        "(-0.250000, 1.207656, 0.185828)",
        "(-0.250000, 1.213160, 0.183475)",
        "(-0.250000, 1.218637, 0.181434)",
        "(-0.250000, 1.224053, 0.179670)",
        "(-0.250000, 1.229434, 0.178136)",
        "(-0.250000, 1.234761, 0.176799)",
        "(-0.250000, 1.240029, 0.175629)",
        "(-0.250000, 1.245283, 0.174592)",
        "(-0.250000, 1.250528, 0.173670)",
        "(-0.250000, 1.255775, 0.172850)",
        "(-0.250000, 1.261084, 0.172124)",
        "(-0.250000, 1.266467, 0.171498)",
        "(-0.250000, 1.271938, 0.170986)",
        "(-0.250000, 1.277554, 0.170609)",
        "(-0.250000, 1.283319, 0.170401)",
        "(-0.250000, 1.289228, 0.170402)",
        "(-0.250000, 1.295318, 0.170661)",
        "(-0.250000, 1.301566, 0.171233)",
        "(-0.250000, 1.307928, 0.172170)",
        "(-0.250000, 1.314408, 0.173538)",
        "(-0.250000, 1.320936, 0.175392)",
        "(-0.250000, 1.327434, 0.177765)",
        "(-0.250000, 1.333922, 0.180658)",
        "(-0.250000, 1.340367, 0.184052)",
        "(-0.250000, 1.346752, 0.187945)",
        "(-0.250000, 1.353030, 0.192330)",
        "(-0.250000, 1.359206, 0.197246)",
        "(-0.250000, 1.365214, 0.202695)",
        "(-0.250000, 1.370981, 0.208667)",
        "(-0.250000, 1.376480, 0.215205)",
        "(-0.250000, 1.381620, 0.222292)",
        "(-0.250000, 1.386311, 0.229891)",
        "(-0.250000, 1.390500, 0.238026)",
        "(-0.250000, 1.394091, 0.246638)",
        "(-0.250000, 1.396996, 0.255650)",
        "(-0.250000, 1.399158, 0.265054)",
        "(-0.250000, 1.400500, 0.274750)",
        "(-0.250000, 1.400961, 0.284619)",
        "(-0.250000, 1.400500, 0.294625)",
        "(-0.250000, 1.399079, 0.304633)",
        "(-0.250000, 1.396691, 0.314503)",
        "(-0.250000, 1.393318, 0.324182)",
        "(-0.250000, 1.388983, 0.333524)",
        "(-0.250000, 1.383733, 0.342391)",
        "(-0.250000, 1.377586, 0.350730)",
        "(-0.250000, 1.370620, 0.358414)",
        "(-0.250000, 1.362936, 0.365334)",
        "(-0.250000, 1.354577, 0.371454)",
        "(-0.250000, 1.345665, 0.376690)",
        "(-0.250000, 1.336308, 0.380993)",
        "(-0.250000, 1.326648, 0.384323)",
        "(-0.250000, 1.316740, 0.386686)",
        "(-0.250000, 1.306727, 0.388071)",
        "(-0.250000, 1.296750, 0.388498)",
        "(-0.250000, 1.286852, 0.388002)",
        "(-0.250000, 1.277161, 0.386627)",
        "(-0.250000, 1.267792, 0.384440)",
        "(-0.250000, 1.258762, 0.381495)",
        "(-0.250000, 1.250162, 0.377874)",
        "(-0.250000, 1.242067, 0.373671)",
        "(-0.250000, 1.234460, 0.368940)",
        "(-0.250000, 1.227391, 0.363775)",
        "(-0.250000, 1.220891, 0.358271)",
        "(-0.250000, 1.214920, 0.352465)",
        "(-0.250000, 1.209493, 0.346438)",
        "(-0.250000, 1.204612, 0.340264)",
        "(-0.250000, 1.200235, 0.333952)",
        "(-0.250000, 1.196364, 0.327554)",
        "(-0.250000, 1.193002, 0.321116)",
        "(-0.250000, 1.190130, 0.314618)",
        "(-0.250000, 1.187772, 0.308092)",
        "(-0.250000, 1.185946, 0.301578)",
        "(-0.250000, 1.184599, 0.295093)",
        "(-0.250000, 1.183680, 0.288707)",
        "(-0.250000, 1.183131, 0.282458)",
        "(-0.250000, 1.182893, 0.276385)",
        "(-0.250000, 1.182912, 0.270458)",
        "(-0.250000, 1.183140, 0.264694)",
        "(-0.250000, 1.183535, 0.259096)",
        "(-0.250000, 1.184068, 0.253610)",
        "(-0.250000, 1.184713, 0.248229)",
        "(-0.250000, 1.185455, 0.242939)",
        "(-0.250000, 1.186295, 0.237679)",
        "(-0.250000, 1.187236, 0.232436)",
        "(-0.250000, 1.188288, 0.227202)",
        "(-0.250000, 1.189479, 0.221923)",
        "(-0.250000, 1.190835, 0.216600)",
        "(-0.250000, 1.192383, 0.211241)",
        "(-0.250000, 1.194170, 0.205815)",
        "(-0.250000, 1.196231, 0.200345)",
        "(-0.250000, 1.198596, 0.194866)",
        "(-0.250000, 1.201316, 0.189373)",
        "(-0.250000, 1.204420, 0.183915)",
        "(-0.250000, 1.207924, 0.178554)",
        "(-0.250000, 1.211873, 0.173306)",
        "(-0.250000, 1.216272, 0.168246)",
        "(-0.250000, 1.221110, 0.163447)",
        "(-0.250000, 1.226416, 0.158946)",
        "(-0.250000, 1.232159, 0.154823)",
        "(-0.250000, 1.238315, 0.151143)",
        "(-0.250000, 1.244829, 0.147980)",
        "(-0.250000, 1.251695, 0.145374)",
        "(-0.250000, 1.258838, 0.143390)",
        "(-0.250000, 1.266170, 0.142076)",
        "(-0.250000, 1.273665, 0.141465)",
        "(-0.250000, 1.281221, 0.141587)",
        "(-0.250000, 1.288733, 0.142458)",
        "(-0.250000, 1.296159, 0.144085)",
        "(-0.250000, 1.303390, 0.146461)",
        "(-0.250000, 1.310320, 0.149554)",
        "(-0.250000, 1.316907, 0.153349)",
        "(-0.250000, 1.323054, 0.157793)",
        "(-0.250000, 1.328675, 0.162812)",
        "(-0.250000, 1.333744, 0.168369)",
        "(-0.250000, 1.338197, 0.174375)",
        "(-0.250000, 1.341988, 0.180728)",
        "(-0.250000, 1.345120, 0.187379)",
        "(-0.250000, 1.347578, 0.194221)",
        "(-0.250000, 1.349369, 0.201145)",
        "(-0.250000, 1.350533, 0.208111)",
        "(-0.250000, 1.351110, 0.215020)",
        "(-0.250000, 1.351154, 0.221787)",
        "(-0.250000, 1.350695, 0.228413)",
        "(-0.250000, 1.349759, 0.234837)",
        "(-0.250000, 1.348383, 0.241026)",
        "(-0.250000, 1.346610, 0.246934)",
        "(-0.250000, 1.344473, 0.252575)",
        "(-0.250000, 1.342023, 0.257912)",
        "(-0.250000, 1.339314, 0.262922)",
        "(-0.250000, 1.336376, 0.267633)",
        "(-0.250000, 1.333261, 0.272033)",
        "(-0.250000, 1.330020, 0.276123)",
        "(-0.250000, 1.326669, 0.279943)",
        "(-0.250000, 1.323251, 0.283503)",
        "(-0.250000, 1.319801, 0.286817)",
        "(-0.250000, 1.316317, 0.289932)",
        "(-0.250000, 1.312820, 0.292868)",
        "(-0.250000, 1.309327, 0.295644)",
        "(-0.250000, 1.305813, 0.298303)",
        "(-0.250000, 1.302283, 0.300860)",
        "(-0.250000, 1.298732, 0.303327)",
        "(-0.250000, 1.295121, 0.305733)",
        "(-0.250000, 1.291439, 0.308078)",
        "(-0.250000, 1.287673, 0.310357)",
        "(-0.250000, 1.283776, 0.312579)",
        "(-0.250000, 1.279735, 0.314722)",
        "(-0.250000, 1.275541, 0.316762)",
        "(-0.250000, 1.271150, 0.318684)",
        "(-0.250000, 1.266559, 0.320450)",
        "(-0.250000, 1.261763, 0.322021)",
        "(-0.250000, 1.256774, 0.323353)",
        "(-0.250000, 1.251570, 0.324411)",
        "(-0.250000, 1.246180, 0.325144)",
        "(-0.250000, 1.240646, 0.325508)",
        "(-0.250000, 1.234965, 0.325464)",
        "(-0.250000, 1.229195, 0.324971)",
        "(-0.250000, 1.223402, 0.324000)",
        "(-0.250000, 1.217603, 0.322519)",
        "(-0.250000, 1.211876, 0.320514)",
        "(-0.250000, 1.206301, 0.317982)",
        "(-0.250000, 1.200907, 0.314912)",
        "(-0.250000, 1.195775, 0.311320)",
        "(-0.250000, 1.190983, 0.307244)",
        "(-0.250000, 1.186556, 0.302688)",
        "(-0.250000, 1.182561, 0.297707)",
        "(-0.250000, 1.179047, 0.292366)",
        "(-0.250000, 1.176023, 0.286687)",
        "(-0.250000, 1.173517, 0.280744)",
        "(-0.250000, 1.171538, 0.274616)",
        "(-0.250000, 1.170060, 0.268322)",
        "(-0.250000, 1.169063, 0.261932)",
        "(-0.250000, 1.168522, 0.255507)",
        "(-0.250000, 1.168468, 0.249042)",
        "(-0.250000, 1.168943, 0.242599)",
        "(-0.250000, 1.169973, 0.236233)",
        "(-0.250000, 1.171563, 0.230018)",
        "(-0.250000, 1.173720, 0.223979)",
        "(-0.250000, 1.176424, 0.218195)",
        "(-0.250000, 1.179638, 0.212738)",
        "(-0.250000, 1.183341, 0.207627)",
        "(-0.250000, 1.187478, 0.202925)",
        "(-0.250000, 1.191979, 0.198678)",
        "(-0.250000, 1.196812, 0.194888)",
        "(-0.250000, 1.201903, 0.191585)",
        "(-0.250000, 1.207170, 0.188784)",
        "(-0.250000, 1.212587, 0.186463)",
        "(-0.250000, 1.218076, 0.184620)",
        "(-0.250000, 1.223569, 0.183237)",
        "(-0.250000, 1.229049, 0.182279)",
        "(-0.250000, 1.234459, 0.181717)",
        "(-0.250000, 1.239750, 0.181514)",
        "(-0.250000, 1.244928, 0.181629)",
        "(-0.250000, 1.249960, 0.182022)",
        "(-0.250000, 1.254823, 0.182650)",
        "(-0.250000, 1.259545, 0.183479)",
        "(-0.250000, 1.264116, 0.184472)",
        "(-0.250000, 1.268536, 0.185596)",
        "(-0.250000, 1.272848, 0.186833)",
        "(-0.250000, 1.277059, 0.188161)",
        "(-0.250000, 1.281191, 0.189569)",
        "(-0.250000, 1.285257, 0.191049)",
        "(-0.250000, 1.289302, 0.192611)",
        "(-0.250000, 1.293337, 0.194260)",
        "(-0.250000, 1.297367, 0.196008)",
        "(-0.250000, 1.301430, 0.197884)",
        "(-0.250000, 1.305522, 0.199910)",
        "(-0.250000, 1.309632, 0.202107)",
        "(-0.250000, 1.313780, 0.204518)",
        "(-0.250000, 1.317943, 0.207168)",
        "(-0.250000, 1.322089, 0.210079)",
        "(-0.250000, 1.326217, 0.213296)",
        "(-0.250000, 1.330285, 0.216835)",
        "(-0.250000, 1.334242, 0.220706)",
        "(-0.250000, 1.338070, 0.224946)",
        "(-0.250000, 1.341713, 0.229552)",
        "(-0.250000, 1.345112, 0.234511)",
        "(-0.250000, 1.348241, 0.239849)",
        "(-0.250000, 1.351042, 0.245537)",
        "(-0.250000, 1.353463, 0.251539)",
        "(-0.250000, 1.355477, 0.257867)",
        "(-0.250000, 1.357041, 0.264473)",
        "(-0.250000, 1.358127, 0.271305)",
        "(-0.250000, 1.358755, 0.278381)",
        "(-0.250000, 1.358924, 0.285663)",
        "(-0.250000, 1.358628, 0.293135)",
        "(-0.250000, 1.357849, 0.300754)",
        "(-0.250000, 1.356557, 0.308541)",
        "(-0.250000, 1.354719, 0.316440)",
        "(-0.250000, 1.352305, 0.324384)",
        "(-0.250000, 1.349266, 0.332369)",
        "(-0.250000, 1.345574, 0.340307)",
        "(-0.250000, 1.341216, 0.348101)",
        "(-0.250000, 1.336145, 0.355717)",
        "(-0.250000, 1.330367, 0.363043)",
        "(-0.250000, 1.323905, 0.369965)",
        "(-0.250000, 1.316739, 0.376428)",
        "(-0.250000, 1.308920, 0.382315)",
        "(-0.250000, 1.300521, 0.387518)",
        "(-0.250000, 1.291554, 0.391981)",
        "(-0.250000, 1.282118, 0.395608)",
        "(-0.250000, 1.272332, 0.398321)",
        "(-0.250000, 1.262235, 0.400081)",
        "(-0.250000, 1.251964, 0.400836)",
        "(-0.250000, 1.241663, 0.400562)",
        "(-0.250000, 1.231387, 0.399246)",
        "(-0.250000, 1.221285, 0.396896)",
        "(-0.250000, 1.211502, 0.393548)",
        "(-0.250000, 1.202088, 0.389221)",
        "(-0.250000, 1.193180, 0.383980)",
        "(-0.250000, 1.184869, 0.377897)",
        "(-0.250000, 1.177261, 0.371076)",
        "(-0.250000, 1.170378, 0.363568)",
        "(-0.250000, 1.164297, 0.355492)",
        "(-0.250000, 1.159072, 0.346982)",
        "(-0.250000, 1.154692, 0.338093)",
        "(-0.250000, 1.151181, 0.328956)",
        "(-0.250000, 1.148535, 0.319706)",
        "(-0.250000, 1.146716, 0.310384)",
        "(-0.250000, 1.145698, 0.301109)",
        "(-0.250000, 1.145434, 0.291991)",
        "(-0.250000, 1.145868, 0.283043)",
        "(-0.250000, 1.146943, 0.274355)",
        "(-0.250000, 1.148591, 0.265998)",
        "(-0.250000, 1.150760, 0.257957)",
        "(-0.250000, 1.153387, 0.250284)",
        "(-0.250000, 1.156407, 0.243017)",
        "(-0.250000, 1.159794, 0.236122)",
        "(-0.250000, 1.163502, 0.229628)",
        "(-0.250000, 1.167492, 0.223560)",
        "(-0.250000, 1.171773, 0.217891)",
        "(-0.250000, 1.176328, 0.212656)",
        "(-0.250000, 1.181147, 0.207900)",
        "(-0.250000, 1.186256, 0.203630)",
        "(-0.250000, 1.191622, 0.199899)",
        "(-0.250000, 1.197209, 0.196738)",
        "(-0.250000, 1.202948, 0.194179)",
        "(-0.250000, 1.208816, 0.192221)",
        "(-0.250000, 1.214729, 0.190872)",
        "(-0.250000, 1.220599, 0.190124)",
        "(-0.250000, 1.226393, 0.189947)",
        "(-0.250000, 1.232027, 0.190307)",
        "(-0.250000, 1.237425, 0.191153)",
        "(-0.250000, 1.242568, 0.192432)",
        "(-0.250000, 1.247399, 0.194077)",
        "(-0.250000, 1.251877, 0.196009)",
        "(-0.250000, 1.256012, 0.198167)",
        "(-0.250000, 1.259789, 0.200471)",
        "(-0.250000, 1.263207, 0.202843)",
        "(-0.250000, 1.266309, 0.205232)",
        "(-0.250000, 1.269120, 0.207570)",
        "(-0.250000, 1.271675, 0.209801)",
        "(-0.250000, 1.274040, 0.211901)",
        "(-0.250000, 1.276264, 0.213834)",
        "(-0.250000, 1.278399, 0.215582)",
        "(-0.250000, 1.280517, 0.217155)",
        "(-0.250000, 1.282670, 0.218559)",
        "(-0.250000, 1.284904, 0.219814)",
        "(-0.250000, 1.287277, 0.220965)",
        "(-0.250000, 1.289822, 0.222053)",
        "(-0.250000, 1.292565, 0.223130)",
        "(-0.250000, 1.295510, 0.224252)",
        "(-0.250000, 1.298680, 0.225489)",
        "(-0.250000, 1.302053, 0.226900)",
        "(-0.250000, 1.305595, 0.228541)",
        "(-0.250000, 1.309290, 0.230479)",
        "(-0.250000, 1.313080, 0.232761)",
        "(-0.250000, 1.316894, 0.235421)",
        "(-0.250000, 1.320690, 0.238506)",
        "(-0.250000, 1.324382, 0.242029)",
        "(-0.250000, 1.327885, 0.245984)",
        "(-0.250000, 1.331142, 0.250391)",
        "(-0.250000, 1.334068, 0.255220)",
        "(-0.250000, 1.336584, 0.260422)",
        "(-0.250000, 1.338642, 0.265989)",
        "(-0.250000, 1.340182, 0.271855)",
        "(-0.250000, 1.341157, 0.277944)",
        "(-0.250000, 1.341545, 0.284236)",
        "(-0.250000, 1.341327, 0.290650)",
        "(-0.250000, 1.340504, 0.297114)",
        "(-0.250000, 1.339084, 0.303619)",
        "(-0.250000, 1.337090, 0.310111)",
        "(-0.250000, 1.334565, 0.316551)",
        "(-0.250000, 1.331520, 0.322969)",
        "(-0.250000, 1.327976, 0.329333)",
        "(-0.250000, 1.323933, 0.335624)",
        "(-0.250000, 1.319401, 0.341798)",
        "(-0.250000, 1.314341, 0.347856)",
        "(-0.250000, 1.308753, 0.353733)",
        "(-0.250000, 1.302647, 0.359359)",
        "(-0.250000, 1.295980, 0.364702)",
        "(-0.250000, 1.288774, 0.369674)",
        "(-0.250000, 1.281067, 0.374184)",
        "(-0.250000, 1.272836, 0.378181)",
        "(-0.250000, 1.264142, 0.381568)",
        "(-0.250000, 1.255064, 0.384260)",
        "(-0.250000, 1.245611, 0.386200)",
        "(-0.250000, 1.235886, 0.387313)",
        "(-0.250000, 1.226009, 0.387542)",
        "(-0.250000, 1.216017, 0.386845)",
        "(-0.250000, 1.206045, 0.385189)",
        "(-0.250000, 1.196234, 0.382569)",
        "(-0.250000, 1.186638, 0.378969)",
        "(-0.250000, 1.177400, 0.374415)",
        "(-0.250000, 1.168659, 0.368958)",
        "(-0.250000, 1.160467, 0.362617)",
        "(-0.250000, 1.152949, 0.355471)",
        "(-0.250000, 1.146212, 0.347626)",
        "(-0.250000, 1.140290, 0.339126)",
        "(-0.250000, 1.135266, 0.330093)",
        "(-0.250000, 1.131184, 0.320637)",
        "(-0.250000, 1.128083, 0.310902)",
        "(-0.250000, 1.125954, 0.300941)",
        "(-0.250000, 1.124805, 0.290897)",
        "(-0.250000, 1.124613, 0.280913)",
        "(-0.250000, 1.125342, 0.271030)",
        "(-0.250000, 1.126945, 0.261374)",
        "(-0.250000, 1.129352, 0.252059)",
        "(-0.250000, 1.132509, 0.243101)",
        "(-0.250000, 1.136331, 0.234589)",
        "(-0.250000, 1.140724, 0.226594)",
        "(-0.250000, 1.145633, 0.219101)",
        "(-0.250000, 1.150963, 0.212156)",
        "(-0.250000, 1.156619, 0.205787)",
        "(-0.250000, 1.162564, 0.199955)",
        "(-0.250000, 1.168716, 0.194671)",
        "(-0.250000, 1.175003, 0.189937)",
        "(-0.250000, 1.181417, 0.185709)",
        "(-0.250000, 1.187905, 0.181990)",
        "(-0.250000, 1.194420, 0.178781)",
        "(-0.250000, 1.200983, 0.176063)",
        "(-0.250000, 1.207563, 0.173859)",
        "(-0.250000, 1.214123, 0.172194)",
        "(-0.250000, 1.220665, 0.171051)",
        "(-0.250000, 1.227126, 0.170419)",
        "(-0.250000, 1.233465, 0.170271)",
        "(-0.250000, 1.239626, 0.170575)",
        "(-0.250000, 1.245614, 0.171297)",
        "(-0.250000, 1.251383, 0.172395)",
        "(-0.250000, 1.256896, 0.173824)",
        "(-0.250000, 1.262174, 0.175546)",
        "(-0.250000, 1.267194, 0.177515)",
        "(-0.250000, 1.271941, 0.179681)",
        "(-0.250000, 1.276454, 0.182017)",
        "(-0.250000, 1.280729, 0.184482)",
        "(-0.250000, 1.284773, 0.187037)",
        "(-0.250000, 1.288634, 0.189673)",
        "(-0.250000, 1.292323, 0.192363)",
        "(-0.250000, 1.295855, 0.195089)",
        "(-0.250000, 1.299279, 0.197862)",
        "(-0.250000, 1.302608, 0.200677)",
        "(-0.250000, 1.305854, 0.203532)",
        "(-0.250000, 1.309056, 0.206461)",
        "(-0.250000, 1.312216, 0.209473)",
        "(-0.250000, 1.315332, 0.212582)",
        "(-0.250000, 1.318423, 0.215833)",
        "(-0.250000, 1.321473, 0.219242)",
        "(-0.250000, 1.324459, 0.222824)",
        "(-0.250000, 1.327378, 0.226627)",
        "(-0.250000, 1.330193, 0.230660)",
        "(-0.250000, 1.332869, 0.234940)",
        "(-0.250000, 1.335359, 0.239463)",
        "(-0.250000, 1.337633, 0.244262)",
        "(-0.250000, 1.339638, 0.249318)",
        "(-0.250000, 1.341318, 0.254604)",
        "(-0.250000, 1.342638, 0.260129)",
        "(-0.250000, 1.343543, 0.265849)",
        "(-0.250000, 1.343989, 0.271706)",
        "(-0.250000, 1.343943, 0.277691)",
        "(-0.250000, 1.343369, 0.283732)",
        "(-0.250000, 1.342249, 0.289752)",
        "(-0.250000, 1.340561, 0.295725)",
        "(-0.250000, 1.338305, 0.301567)",
        "(-0.250000, 1.335497, 0.307198)",
        "(-0.250000, 1.332136, 0.312588)",
        "(-0.250000, 1.328258, 0.317661)",
        "(-0.250000, 1.323916, 0.322353)",
        "(-0.250000, 1.319127, 0.326651)",
        "(-0.250000, 1.313959, 0.330508)",
        "(-0.250000, 1.308484, 0.333900)",
        "(-0.250000, 1.302728, 0.336844)",
        "(-0.250000, 1.296763, 0.339344)",
        "(-0.250000, 1.290661, 0.341426)",
        "(-0.250000, 1.284422, 0.343142)",
        "(-0.250000, 1.278091, 0.344516)",
        "(-0.250000, 1.271681, 0.345575)",
        "(-0.250000, 1.265219, 0.346336)",
        "(-0.250000, 1.258665, 0.346810)",
        "(-0.250000, 1.252037, 0.346996)",
        "(-0.250000, 1.245353, 0.346886)",
        "(-0.250000, 1.238573, 0.346462)",
        "(-0.250000, 1.231720, 0.345703)",
        "(-0.250000, 1.224826, 0.344584)",
        "(-0.250000, 1.217865, 0.343068)",
        "(-0.250000, 1.210881, 0.341126)",
        "(-0.250000, 1.203927, 0.338736)",
        "(-0.250000, 1.197001, 0.335853)",
        "(-0.250000, 1.190170, 0.332459)",
        "(-0.250000, 1.183507, 0.328549)",
        "(-0.250000, 1.177031, 0.324086)",
        "(-0.250000, 1.170825, 0.319078)",
        "(-0.250000, 1.164972, 0.313548)",
        "(-0.250000, 1.159503, 0.307477)",
        "(-0.250000, 1.154503, 0.300908)",
        "(-0.250000, 1.150048, 0.293897)",
        "(-0.250000, 1.146173, 0.286447)",
        "(-0.250000, 1.142945, 0.278632)",
        "(-0.250000, 1.140419, 0.270540)",
        "(-0.250000, 1.138620, 0.262191)",
        "(-0.250000, 1.137586, 0.253685)",
        "(-0.250000, 1.137338, 0.245100)",
        "(-0.250000, 1.137882, 0.236544)",
        "(-0.250000, 1.139218, 0.228049)",
        "(-0.250000, 1.141335, 0.219723)",
        "(-0.250000, 1.144199, 0.211670)",
        "(-0.250000, 1.147794, 0.203915)",
        "(-0.250000, 1.152068, 0.196556)",
        "(-0.250000, 1.156954, 0.189675)",
        "(-0.250000, 1.162424, 0.183287)",
        "(-0.250000, 1.168398, 0.177460)",
        "(-0.250000, 1.174788, 0.172248)",
        "(-0.250000, 1.181561, 0.167646)",
        "(-0.250000, 1.188625, 0.163691)",
        "(-0.250000, 1.195883, 0.160401)",
        "(-0.250000, 1.203310, 0.157757)",
        "(-0.250000, 1.210814, 0.155761)",
        "(-0.250000, 1.218308, 0.154403)",
        "(-0.250000, 1.225779, 0.153654)",
        "(-0.250000, 1.233147, 0.153493)",
        "(-0.250000, 1.240342, 0.153889)",
        "(-0.250000, 1.247364, 0.154816)",
        "(-0.250000, 1.254151, 0.156243)",
        "(-0.250000, 1.260651, 0.158140)",
        "(-0.250000, 1.266867, 0.160528)",
        "(-0.250000, 1.272737, 0.163402)",
        "(-0.250000, 1.278216, 0.166746)",
        "(-0.250000, 1.283243, 0.170516)",
        "(-0.250000, 1.287808, 0.174691)",
        "(-0.250000, 1.291862, 0.179201)",
        "(-0.250000, 1.295371, 0.183967)",
        "(-0.250000, 1.298343, 0.188943)",
        "(-0.250000, 1.300768, 0.194041)",
        "(-0.250000, 1.302654, 0.199169)",
        "(-0.250000, 1.304038, 0.204285)",
        "(-0.250000, 1.304951, 0.209306)",
        "(-0.250000, 1.305440, 0.214158)",
        "(-0.250000, 1.305566, 0.218821)",
        "(-0.250000, 1.305389, 0.223241)",
        "(-0.250000, 1.304978, 0.227382)",
        "(-0.250000, 1.304400, 0.231255)",
        "(-0.250000, 1.303724, 0.234848)",
        "(-0.250000, 1.303017, 0.238165)",
        "(-0.250000, 1.302333, 0.241253)",
        "(-0.250000, 1.301726, 0.244136)",
        "(-0.250000, 1.301236, 0.246851)",
        "(-0.250000, 1.300892, 0.249467)",
        "(-0.250000, 1.300713, 0.252031)",
        "(-0.250000, 1.300702, 0.254594)",
        "(-0.250000, 1.300851, 0.257228)",
        "(-0.250000, 1.301138, 0.259980)",
        "(-0.250000, 1.301530, 0.262900)",
        "(-0.250000, 1.301982, 0.266020)",
        "(-0.250000, 1.302443, 0.269391)",
        "(-0.250000, 1.302851, 0.273024)",
        "(-0.250000, 1.303140, 0.276917)",
        "(-0.250000, 1.303243, 0.281088)",
        "(-0.250000, 1.303092, 0.285510)",
        "(-0.250000, 1.302624, 0.290136)",
        "(-0.250000, 1.301774, 0.294953)",
        "(-0.250000, 1.300492, 0.299893)",
        "(-0.250000, 1.298739, 0.304877)",
        "(-0.250000, 1.296472, 0.309866)",
        "(-0.250000, 1.293676, 0.314771)",
        "(-0.250000, 1.290354, 0.319499)",
        "(-0.250000, 1.286491, 0.324005)",
        "(-0.250000, 1.282114, 0.328203)",
        "(-0.250000, 1.277268, 0.332017)",
        "(-0.250000, 1.271960, 0.335416)",
        "(-0.250000, 1.266248, 0.338345)",
        "(-0.250000, 1.260201, 0.340770)",
        "(-0.250000, 1.253826, 0.342692)",
        "(-0.250000, 1.247184, 0.344108)",
        "(-0.250000, 1.240330, 0.345025)",
        "(-0.250000, 1.233260, 0.345431)",
        "(-0.250000, 1.226033, 0.345294)",
        "(-0.250000, 1.218697, 0.344588)",
        "(-0.250000, 1.211326, 0.343292)",
        "(-0.250000, 1.203930, 0.341378)",
        "(-0.250000, 1.196594, 0.338832)",
        "(-0.250000, 1.189405, 0.335655)",
        "(-0.250000, 1.182389, 0.331826)",
        "(-0.250000, 1.175638, 0.327359)",
        "(-0.250000, 1.169243, 0.322284)",
        "(-0.250000, 1.163238, 0.316597)",
        "(-0.250000, 1.157712, 0.310343)",
        "(-0.250000, 1.152744, 0.303589)",
        "(-0.250000, 1.148367, 0.296343)",
        "(-0.250000, 1.144650, 0.288688)",
        "(-0.250000, 1.141648, 0.280713)",
        "(-0.250000, 1.139380, 0.272445)",
        "(-0.250000, 1.137886, 0.263985)",
        "(-0.250000, 1.137183, 0.255440)",
        "(-0.250000, 1.137273, 0.246842)",
        "(-0.250000, 1.138157, 0.238299)",
        "(-0.250000, 1.139812, 0.229918)",
        "(-0.250000, 1.142222, 0.221724)",
        "(-0.250000, 1.145349, 0.213817)",
        "(-0.250000, 1.149134, 0.206285)",
        "(-0.250000, 1.153549, 0.199141)",
        "(-0.250000, 1.158525, 0.192458)",
        "(-0.250000, 1.163998, 0.186277)",
        "(-0.250000, 1.169883, 0.180645)",
        "(-0.250000, 1.176148, 0.175547)",
        "(-0.250000, 1.182709, 0.171013)",
        "(-0.250000, 1.189476, 0.167053)",
        "(-0.250000, 1.196431, 0.163636)",
        "(-0.250000, 1.203495, 0.160758)",
        "(-0.250000, 1.210594, 0.158402)",
        "(-0.250000, 1.217727, 0.156527)",
        "(-0.250000, 1.224836, 0.155108)",
        "(-0.250000, 1.231869, 0.154114)",
        "(-0.250000, 1.238849, 0.153507)",
        "(-0.250000, 1.245739, 0.153257)",
        "(-0.250000, 1.252511, 0.153336)",
        "(-0.250000, 1.259205, 0.153722)",
        "(-0.250000, 1.265801, 0.154398)",
        "(-0.250000, 1.272282, 0.155354)",
        "(-0.250000, 1.278690, 0.156594)",
        "(-0.250000, 1.285004, 0.158125)",
        "(-0.250000, 1.291197, 0.159958)",
        "(-0.250000, 1.297292, 0.162130)",
        "(-0.250000, 1.303242, 0.164666)",
        "(-0.250000, 1.308992, 0.167584)",
        "(-0.250000, 1.314546, 0.170897)",
        "(-0.250000, 1.319862, 0.174581)",
        "(-0.250000, 1.324915, 0.178618)",
        "(-0.250000, 1.329666, 0.182977)",
        "(-0.250000, 1.334124, 0.187663)",
        "(-0.250000, 1.338251, 0.192642)",
        "(-0.250000, 1.342019, 0.197875)",
        "(-0.250000, 1.345433, 0.203368)",
        "(-0.250000, 1.348463, 0.209082)",
        "(-0.250000, 1.351090, 0.214970)",
        "(-0.250000, 1.353317, 0.221042)",
        "(-0.250000, 1.355125, 0.227252)",
        "(-0.250000, 1.356502, 0.233551)",
        "(-0.250000, 1.357450, 0.239949)",
        "(-0.250000, 1.357960, 0.246396)",
        "(-0.250000, 1.358029, 0.252844)",
        "(-0.250000, 1.357659, 0.259301)",
        "(-0.250000, 1.356849, 0.265718)",
        "(-0.250000, 1.355608, 0.272045)",
        "(-0.250000, 1.353934, 0.278292)",
        "(-0.250000, 1.351838, 0.284411)",
        "(-0.250000, 1.349339, 0.290354)",
        "(-0.250000, 1.346431, 0.296132)",
        "(-0.250000, 1.343137, 0.301698)",
        "(-0.250000, 1.339483, 0.307010)",
        "(-0.250000, 1.335464, 0.312077)",
        "(-0.250000, 1.331108, 0.316858)",
        "(-0.250000, 1.326437, 0.321331)",
        "(-0.250000, 1.321487, 0.325463)",
        "(-0.250000, 1.316252, 0.329261)",
        "(-0.250000, 1.310770, 0.332692)",
        "(-0.250000, 1.305084, 0.335734)",
        "(-0.250000, 1.299187, 0.338389)",
        "(-0.250000, 1.293122, 0.340637)",
        "(-0.250000, 1.286938, 0.342460)",
        "(-0.250000, 1.280624, 0.343863)",
        "(-0.250000, 1.274230, 0.344833)",
        "(-0.250000, 1.267804, 0.345363)",
        "(-0.250000, 1.261337, 0.345455)",
        "(-0.250000, 1.254879, 0.345106)",
        "(-0.250000, 1.248479, 0.344321)",
        "(-0.250000, 1.242128, 0.343098)",
        "(-0.250000, 1.235875, 0.341445)",
        "(-0.250000, 1.229768, 0.339377)",
        "(-0.250000, 1.223797, 0.336891)",
        "(-0.250000, 1.218010, 0.334003)",
        "(-0.250000, 1.212450, 0.330738)",
        "(-0.250000, 1.207109, 0.327091)",
        "(-0.250000, 1.202028, 0.323089)",
        "(-0.250000, 1.197247, 0.318763)",
        "(-0.250000, 1.192757, 0.314108)",
        "(-0.250000, 1.188595, 0.309157)",
        "(-0.250000, 1.184780, 0.303934)",
        "(-0.250000, 1.181340, 0.298481)",
        "(-0.250000, 1.178270, 0.292789)",
        "(-0.250000, 1.175594, 0.286900)",
        "(-0.250000, 1.173333, 0.280862)",
        "(-0.250000, 1.171482, 0.274665)",
        "(-0.250000, 1.170058, 0.268356)",
        "(-0.250000, 1.169070, 0.261984)",
        "(-0.250000, 1.168515, 0.255541)",
        "(-0.250000, 1.168402, 0.249074)",
        "(-0.250000, 1.168727, 0.242634)",
        "(-0.250000, 1.169493, 0.236212)",
        "(-0.250000, 1.170694, 0.229857)",
        "(-0.250000, 1.172320, 0.223618)",
        "(-0.250000, 1.174374, 0.217485)",
        "(-0.250000, 1.176840, 0.211506)",
        "(-0.250000, 1.179699, 0.205727)",
        "(-0.250000, 1.182955, 0.200138)",
        "(-0.250000, 1.186584, 0.194785)",
        "(-0.250000, 1.190556, 0.189706)",
        "(-0.250000, 1.194879, 0.184895)",
        "(-0.250000, 1.199519, 0.180389)",
        "(-0.250000, 1.204440, 0.176223)",
        "(-0.250000, 1.209649, 0.172390)",
        "(-0.250000, 1.215107, 0.168920)",
        "(-0.250000, 1.220789, 0.165831)",
        "(-0.250000, 1.226650, 0.163143)",
        "(-0.250000, 1.232699, 0.160854)",
        "(-0.250000, 1.238890, 0.158982)",
        "(-0.250000, 1.245175, 0.157541)",
        "(-0.250000, 1.251562, 0.156527)",
        "(-0.250000, 1.258004, 0.155951)",
        "(-0.250000, 1.264451, 0.155816)",
        "(-0.250000, 1.270911, 0.156120)",
        "(-0.250000, 1.277336, 0.156864)",
        "(-0.250000, 1.283675, 0.158040)",
        "(-0.250000, 1.289940, 0.159649)",
        "(-0.250000, 1.296079, 0.161682)",
        "(-0.250000, 1.302048, 0.164120)",
        "(-0.250000, 1.307855, 0.166968)",
        "(-0.250000, 1.313455, 0.170205)",
        "(-0.250000, 1.318805, 0.173804)",
        "(-0.250000, 1.323912, 0.177771)",
        "(-0.250000, 1.328738, 0.182078)",
        "(-0.250000, 1.333246, 0.186688)",
        "(-0.250000, 1.337442, 0.191610)",
        "(-0.250000, 1.341293, 0.196806)",
        "(-0.250000, 1.344763, 0.202240)",
        "(-0.250000, 1.347821, 0.207936)",
        "(-0.250000, 1.350400, 0.213858)",
        "(-0.250000, 1.352454, 0.219972)",
        "(-0.250000, 1.353941, 0.226212)",
        "(-0.250000, 1.354844, 0.232561)",
        "(-0.250000, 1.355144, 0.238940)",
        "(-0.250000, 1.354840, 0.245265)",
        "(-0.250000, 1.353943, 0.251512)",
        "(-0.250000, 1.352471, 0.257600)",
        "(-0.250000, 1.350466, 0.263454)",
        "(-0.250000, 1.347953, 0.269058)",
        "(-0.250000, 1.344986, 0.274352)",
        "(-0.250000, 1.341629, 0.279284)",
        "(-0.250000, 1.337916, 0.283860)",
        "(-0.250000, 1.333916, 0.288047)",
        "(-0.250000, 1.329699, 0.291828)",
        "(-0.250000, 1.325295, 0.295228)",
        "(-0.250000, 1.320769, 0.298244)",
        "(-0.250000, 1.316181, 0.300887)",
        "(-0.250000, 1.311545, 0.303196)",
        "(-0.250000, 1.306909, 0.305192)",
        "(-0.250000, 1.302313, 0.306901)",
        "(-0.250000, 1.297748, 0.308366)",
        "(-0.250000, 1.293240, 0.309615)",
        "(-0.250000, 1.288805, 0.310679)",
        "(-0.250000, 1.284413, 0.311592)",
        "(-0.250000, 1.280069, 0.312377)",
        "(-0.250000, 1.275756, 0.313055)",
        "(-0.250000, 1.271469, 0.313639)",
        "(-0.250000, 1.267161, 0.314140)",
        "(-0.250000, 1.262822, 0.314559)",
        "(-0.250000, 1.258442, 0.314889)",
        "(-0.250000, 1.253973, 0.315120)",
        "(-0.250000, 1.249409, 0.315233)",
        "(-0.250000, 1.244749, 0.315202)",
        "(-0.250000, 1.239955, 0.315000)",
        "(-0.250000, 1.235037, 0.314593)",
        "(-0.250000, 1.230013, 0.313947)",
        "(-0.250000, 1.224861, 0.313023)",
        "(-0.250000, 1.219613, 0.311785)",
        "(-0.250000, 1.214309, 0.310202)",
        "(-0.250000, 1.208947, 0.308232)",
        "(-0.250000, 1.203578, 0.305852)",
        "(-0.250000, 1.198261, 0.303046)",
        "(-0.250000, 1.193006, 0.299779)",
        "(-0.250000, 1.187879, 0.296049)",
        "(-0.250000, 1.182941, 0.291865)",
        "(-0.250000, 1.178213, 0.287203)",
        "(-0.250000, 1.173753, 0.282084)",
        "(-0.250000, 1.169627, 0.276540)",
        "(-0.250000, 1.165890, 0.270548)",
        "(-0.250000, 1.162640, 0.264152)",
        "(-0.250000, 1.159956, 0.257396)",
        "(-0.250000, 1.157909, 0.250358)",
        "(-0.250000, 1.156543, 0.243065)",
        "(-0.250000, 1.155908, 0.235615)",
        "(-0.250000, 1.156030, 0.228117)",
        "(-0.250000, 1.156926, 0.220612)",
        "(-0.250000, 1.158594, 0.213213)",
        "(-0.250000, 1.161014, 0.206030)",
        "(-0.250000, 1.164172, 0.199105)",
        "(-0.250000, 1.168022, 0.192538)",
        "(-0.250000, 1.172498, 0.186422)",
        "(-0.250000, 1.177569, 0.180782)",
        "(-0.250000, 1.183154, 0.175690)",
        "(-0.250000, 1.189160, 0.171202)",
        "(-0.250000, 1.195545, 0.167323)",
        "(-0.250000, 1.202214, 0.164085)",
        "(-0.250000, 1.209065, 0.161503)",
        "(-0.250000, 1.216063, 0.159557)",
        "(-0.250000, 1.223114, 0.158243)",
        "(-0.250000, 1.230127, 0.157535)",
        "(-0.250000, 1.237083, 0.157399)",
        "(-0.250000, 1.243907, 0.157796)",
        "(-0.250000, 1.250534, 0.158676)",
        "(-0.250000, 1.256968, 0.159997)",
        "(-0.250000, 1.263162, 0.161703)",
        "(-0.250000, 1.269100, 0.163741)",
        "(-0.250000, 1.274758, 0.166053)",
        "(-0.250000, 1.280173, 0.168604)",
        "(-0.250000, 1.285337, 0.171342)",
        "(-0.250000, 1.290253, 0.174219)",
        "(-0.250000, 1.294974, 0.177221)",
        "(-0.250000, 1.299513, 0.180316)",
        "(-0.250000, 1.303886, 0.183476)",
        "(-0.250000, 1.308151, 0.186714)",
        "(-0.250000, 1.312325, 0.190023)",
        "(-0.250000, 1.316423, 0.193401)",
        "(-0.250000, 1.320492, 0.196886)",
        "(-0.250000, 1.324537, 0.200494)",
        "(-0.250000, 1.328553, 0.204244)",
        "(-0.250000, 1.332566, 0.208191)",
        "(-0.250000, 1.336551, 0.212362)",
        "(-0.250000, 1.340474, 0.216780)",
        "(-0.250000, 1.344326, 0.221505)",
        "(-0.250000, 1.348049, 0.226554)",
        "(-0.250000, 1.351575, 0.231932)",
        "(-0.250000, 1.354857, 0.237685)",
        "(-0.250000, 1.357807, 0.243796)",
        "(-0.250000, 1.360350, 0.250230)",
        "(-0.250000, 1.362497, 0.257001)",
        "(-0.250000, 1.364242, 0.264073)",
        "(-0.250000, 1.365573, 0.271432)",
        "(-0.250000, 1.366466, 0.279038)",
        "(-0.250000, 1.366893, 0.286920)",
        "(-0.250000, 1.366811, 0.295029)",
        "(-0.250000, 1.366179, 0.303308)",
        "(-0.250000, 1.364944, 0.311762)",
        "(-0.250000, 1.363061, 0.320311)",
        "(-0.250000, 1.360497, 0.328865)",
        "(-0.250000, 1.357199, 0.337400)",
        "(-0.250000, 1.353147, 0.345805)",
        "(-0.250000, 1.348340, 0.353963)",
        "(-0.250000, 1.342747, 0.361827)",
        "(-0.250000, 1.336390, 0.369270)",
        "(-0.250000, 1.329320, 0.376171)",
        "(-0.250000, 1.321534, 0.382472)",
        "(-0.250000, 1.313109, 0.388059)",
        "(-0.250000, 1.304145, 0.392830)",
        "(-0.250000, 1.294670, 0.396738)",
        "(-0.250000, 1.284807, 0.399703)",
        "(-0.250000, 1.274692, 0.401669)",
        "(-0.250000, 1.264375, 0.402614)",
        "(-0.250000, 1.254004, 0.402511)",
        "(-0.250000, 1.243727, 0.401363)",
        "(-0.250000, 1.233599, 0.399181)",
        "(-0.250000, 1.223766, 0.395998)",
        "(-0.250000, 1.214334, 0.391862)",
        "(-0.250000, 1.205428, 0.386853)",
        "(-0.250000, 1.197080, 0.381016)",
        "(-0.250000, 1.189393, 0.374452)",
        "(-0.250000, 1.182446, 0.367277)",
        "(-0.250000, 1.176242, 0.359549)",
        "(-0.250000, 1.170833, 0.351392)",
        "(-0.250000, 1.166244, 0.342936)",
        "(-0.250000, 1.162447, 0.334230)",
        "(-0.250000, 1.159441, 0.325397)",
        "(-0.250000, 1.157205, 0.316553)",
        "(-0.250000, 1.155689, 0.307724)",
        "(-0.250000, 1.154854, 0.299010)",
        "(-0.250000, 1.154650, 0.290494)",
        "(-0.250000, 1.155024, 0.282174)",
        "(-0.250000, 1.155924, 0.274114)",
        "(-0.250000, 1.157296, 0.266365)",
        "(-0.250000, 1.159107, 0.258900)",
        "(-0.250000, 1.161318, 0.251756)",
        "(-0.250000, 1.163897, 0.244967)",
        "(-0.250000, 1.166847, 0.238504)",
        "(-0.250000, 1.170158, 0.232406)",
        "(-0.250000, 1.173831, 0.226718)",
        "(-0.250000, 1.177893, 0.221442)",
        "(-0.250000, 1.182322, 0.216635)",
        "(-0.250000, 1.187090, 0.212338)",
        "(-0.250000, 1.192137, 0.208596)",
        "(-0.250000, 1.197441, 0.205411)",
        "(-0.250000, 1.202921, 0.202812)",
        "(-0.250000, 1.208489, 0.200808)",
        "(-0.250000, 1.214106, 0.199379)",
        "(-0.250000, 1.219684, 0.198509)",
        "(-0.250000, 1.225137, 0.198164)",
        "(-0.250000, 1.230435, 0.198297)",
        "(-0.250000, 1.235508, 0.198855)",
        "(-0.250000, 1.240298, 0.199769)",
        "(-0.250000, 1.244803, 0.200979)",
        "(-0.250000, 1.248989, 0.202410)",
        "(-0.250000, 1.252840, 0.203984)",
        "(-0.250000, 1.256388, 0.205643)",
        "(-0.250000, 1.259639, 0.207316)",
        "(-0.250000, 1.262617, 0.208940)",
        "(-0.250000, 1.265381, 0.210476)",
        "(-0.250000, 1.267971, 0.211881)",
        "(-0.250000, 1.270434, 0.213125)",
        "(-0.250000, 1.272843, 0.214201)",
        "(-0.250000, 1.275249, 0.215104)",
        "(-0.250000, 1.277702, 0.215846)",
        "(-0.250000, 1.280269, 0.216454)",
        "(-0.250000, 1.282989, 0.216964)",
        "(-0.250000, 1.285900, 0.217421)",
        "(-0.250000, 1.289019, 0.217878)",
        "(-0.250000, 1.292381, 0.218397)",
        "(-0.250000, 1.295980, 0.219043)",
        "(-0.250000, 1.299793, 0.219877)",
        "(-0.250000, 1.303821, 0.220968)",
        "(-0.250000, 1.308015, 0.222373)",
        "(-0.250000, 1.312316, 0.224142)",
        "(-0.250000, 1.316690, 0.226331)",
        "(-0.250000, 1.321059, 0.228969)",
        "(-0.250000, 1.325336, 0.232071)",
        "(-0.250000, 1.329471, 0.235666)",
        "(-0.250000, 1.333374, 0.239745)",
        "(-0.250000, 1.336959, 0.244278)",
        "(-0.250000, 1.340176, 0.249266)",
        "(-0.250000, 1.342951, 0.254658)",
        "(-0.250000, 1.345224, 0.260392)",
        "(-0.250000, 1.346967, 0.266449)",
        "(-0.250000, 1.348145, 0.272758)",
        "(-0.250000, 1.348744, 0.279246)",
        "(-0.250000, 1.348768, 0.285905)",
        "(-0.250000, 1.348230, 0.292675)",
        "(-0.250000, 1.347162, 0.299509)",
        "(-0.250000, 1.345581, 0.306435)",
        "(-0.250000, 1.343501, 0.313416)",
        "(-0.250000, 1.340920, 0.320434)",
        "(-0.250000, 1.337834, 0.327443)",
        "(-0.250000, 1.334208, 0.334455)",
        "(-0.250000, 1.330028, 0.341405)",
        "(-0.250000, 1.325287, 0.348220)",
        "(-0.250000, 1.319939, 0.354882)",
        "(-0.250000, 1.313983, 0.361299)",
        "(-0.250000, 1.307437, 0.367373)",
        "(-0.250000, 1.300269, 0.373060)",
        "(-0.250000, 1.292516, 0.378252)",
        "(-0.250000, 1.284238, 0.382849)",
        "(-0.250000, 1.275431, 0.386793)",
        "(-0.250000, 1.266179, 0.389988)",
        "(-0.250000, 1.256587, 0.392354)",
        "(-0.250000, 1.246681, 0.393841)",
        "(-0.250000, 1.236587, 0.394387)",
        "(-0.250000, 1.226441, 0.393957)",
        "(-0.250000, 1.216293, 0.392525)",
        "(-0.250000, 1.206288, 0.390082)",
        "(-0.250000, 1.196571, 0.386651)",
        "(-0.250000, 1.187199, 0.382237)",
        "(-0.250000, 1.178310, 0.376892)",
        "(-0.250000, 1.170032, 0.370695)",
        "(-0.250000, 1.162407, 0.363681)",
        "(-0.250000, 1.155544, 0.355954)",
        "(-0.250000, 1.149508, 0.347608)",
        "(-0.250000, 1.144369, 0.338777)",
        "(-0.250000, 1.140131, 0.329514)",
        "(-0.250000, 1.136830, 0.319960)",
        "(-0.250000, 1.134478, 0.310254)",
        "(-0.250000, 1.133046, 0.300448)",
        "(-0.250000, 1.132517, 0.290675)",
        "(-0.250000, 1.132846, 0.281059)",
        "(-0.250000, 1.133985, 0.271630)",
        "(-0.250000, 1.135870, 0.262492)",
        "(-0.250000, 1.138425, 0.253734)",
        "(-0.250000, 1.141591, 0.245355)",
        "(-0.250000, 1.145288, 0.237419)",
        "(-0.250000, 1.149428, 0.229975)",
        "(-0.250000, 1.153966, 0.222992)",
        "(-0.250000, 1.158827, 0.216500)",
        "(-0.250000, 1.163937, 0.210515)",
        "(-0.250000, 1.169282, 0.204997)",
        "(-0.250000, 1.174808, 0.199960)",
        "(-0.250000, 1.180472, 0.195414)",
        "(-0.250000, 1.186290, 0.191337)",
        "(-0.250000, 1.192235, 0.187758)",
        "(-0.250000, 1.198278, 0.184710)",
        "(-0.250000, 1.204416, 0.182175)",
        "(-0.250000, 1.210586, 0.180157)",
        "(-0.250000, 1.216742, 0.178637)",
        "(-0.250000, 1.222823, 0.177598)",
        "(-0.250000, 1.228824, 0.177004)",
        "(-0.250000, 1.234694, 0.176826)",
        "(-0.250000, 1.240386, 0.177024)",
        "(-0.250000, 1.245912, 0.177561)",
        "(-0.250000, 1.251240, 0.178394)",
        "(-0.250000, 1.256344, 0.179479)",
        "(-0.250000, 1.261256, 0.180781)",
        "(-0.250000, 1.265964, 0.182260)",
        "(-0.250000, 1.270466, 0.183877)",
        "(-0.250000, 1.274806, 0.185612)",
        "(-0.250000, 1.278990, 0.187439)",
        "(-0.250000, 1.283030, 0.189334)",
        "(-0.250000, 1.286974, 0.191298)",
        "(-0.250000, 1.290834, 0.193324)",
        "(-0.250000, 1.294622, 0.195407)",
        "(-0.250000, 1.298383, 0.197572)",
        "(-0.250000, 1.302121, 0.199827)",
        "(-0.250000, 1.305837, 0.202186)",
        "(-0.250000, 1.309560, 0.204689)",
        "(-0.250000, 1.313277, 0.207356)",
        "(-0.250000, 1.316969, 0.210205)",
        "(-0.250000, 1.320643, 0.213284)",
        "(-0.250000, 1.324265, 0.216610)",
        "(-0.250000, 1.327806, 0.220208)",
        "(-0.250000, 1.331217, 0.224084)",
        "(-0.250000, 1.334478, 0.228275)",
        "(-0.250000, 1.337532, 0.232777)",
        "(-0.250000, 1.340319, 0.237572)",
        "(-0.250000, 1.342805, 0.242679)",
        "(-0.250000, 1.344929, 0.248067)",
        "(-0.250000, 1.346636, 0.253688)",
        "(-0.250000, 1.347888, 0.259540)",
        "(-0.250000, 1.348638, 0.265561)",
        "(-0.250000, 1.348850, 0.271681)",
        "(-0.250000, 1.348498, 0.277878)",
        "(-0.250000, 1.347563, 0.284071)",
        "(-0.250000, 1.346043, 0.290176)",
        "(-0.250000, 1.343931, 0.296167)",
        "(-0.250000, 1.341246, 0.301960)",
        "(-0.250000, 1.338024, 0.307483)",
        "(-0.250000, 1.334282, 0.312717)",
        "(-0.250000, 1.330073, 0.317603)",
        "(-0.250000, 1.325464, 0.322101)",
        "(-0.250000, 1.320483, 0.326224)",
        "(-0.250000, 1.315203, 0.329958)",
        "(-0.250000, 1.309693, 0.333307)",
        "(-0.250000, 1.303951, 0.336282)",
        "(-0.250000, 1.298019, 0.338859)",
        "(-0.250000, 1.291925, 0.341026)",
        "(-0.250000, 1.285717, 0.342767)",
        "(-0.250000, 1.279385, 0.344086)",
        "(-0.250000, 1.272978, 0.344971)",
        "(-0.250000, 1.266546, 0.345416)",
        "(-0.250000, 1.260078, 0.345422)",
        "(-0.250000, 1.253625, 0.344987)",
        "(-0.250000, 1.247236, 0.344117)",
        "(-0.250000, 1.240902, 0.342810)",
        "(-0.250000, 1.234672, 0.341074)",
        "(-0.250000, 1.228593, 0.338925)",
        "(-0.250000, 1.222656, 0.336359)",
        "(-0.250000, 1.216907, 0.333395)",
        "(-0.250000, 1.211391, 0.330057)",
        "(-0.250000, 1.206099, 0.326339)",
        "(-0.250000, 1.201072, 0.322270)",
        "(-0.250000, 1.196348, 0.317881)",
        "(-0.250000, 1.191921, 0.313166)",
        "(-0.250000, 1.187825, 0.308161)",
        "(-0.250000, 1.184090, 0.302905)",
        "(-0.250000, 1.180712, 0.297390)",
        "(-0.250000, 1.177718, 0.291657)",
        "(-0.250000, 1.175128, 0.285752)",
        "(-0.250000, 1.172940, 0.279666)",
        "(-0.250000, 1.171171, 0.273445)",
        "(-0.250000, 1.169831, 0.267118)",
        "(-0.250000, 1.168927, 0.260733)",
        "(-0.250000, 1.168459, 0.254283)",
        "(-0.250000, 1.168431, 0.247815)",
        "(-0.250000, 1.168842, 0.241381)",
        "(-0.250000, 1.169693, 0.234969)",
        "(-0.250000, 1.170978, 0.228631)",
        "(-0.250000, 1.172687, 0.222413)",
        "(-0.250000, 1.174822, 0.216308)",
        "(-0.250000, 1.177367, 0.210363)",
        "(-0.250000, 1.180303, 0.204622)",
        "(-0.250000, 1.183632, 0.199077)",
        "(-0.250000, 1.187332, 0.193772)",
        "(-0.250000, 1.191372, 0.188747)",
        "(-0.250000, 1.195758, 0.183993)",
        "(-0.250000, 1.200457, 0.179550)",
        "(-0.250000, 1.205433, 0.175449)",
        "(-0.250000, 1.210693, 0.171685)",
        "(-0.250000, 1.216196, 0.168288)",
        "(-0.250000, 1.221901, 0.165283)",
        "(-0.250000, 1.227815, 0.162665)",
        "(-0.250000, 1.233894, 0.160457)",
        "(-0.250000, 1.240092, 0.158681)",
        "(-0.250000, 1.246424, 0.157375)",
        "(-0.250000, 1.252836, 0.156592)",
        "(-0.250000, 1.259282, 0.156368)",
        "(-0.250000, 1.265686, 0.156723)",
        "(-0.250000, 1.272029, 0.157668)",
        "(-0.250000, 1.278228, 0.159201)",
        "(-0.250000, 1.284204, 0.161295)",
        "(-0.250000, 1.289936, 0.163938)",
        "(-0.250000, 1.295351, 0.167085)",
        "(-0.250000, 1.300389, 0.170677)",
        "(-0.250000, 1.305044, 0.174684)",
        "(-0.250000, 1.309271, 0.179038)",
        "(-0.250000, 1.313041, 0.183663)",
        "(-0.250000, 1.316368, 0.188526)",
        "(-0.250000, 1.319240, 0.193554)",
        "(-0.250000, 1.321661, 0.198674)",
        "(-0.250000, 1.323663, 0.203865)",
        "(-0.250000, 1.325263, 0.209064)",
        "(-0.250000, 1.326487, 0.214215)",
        "(-0.250000, 1.327378, 0.219317)",
        "(-0.250000, 1.327969, 0.224330)",
        "(-0.250000, 1.328295, 0.229222)",
        "(-0.250000, 1.328397, 0.234015)",
        "(-0.250000, 1.328309, 0.238693)",
        "(-0.250000, 1.328063, 0.243247)",
        "(-0.250000, 1.327686, 0.247717)",
        "(-0.250000, 1.327199, 0.252105)",
        "(-0.250000, 1.326618, 0.256432)",
        "(-0.250000, 1.325955, 0.260707)",
        "(-0.250000, 1.325207, 0.264979)",
        "(-0.250000, 1.324370, 0.269257)",
        "(-0.250000, 1.323437, 0.273549)",
        "(-0.250000, 1.322384, 0.277899)",
        "(-0.250000, 1.321189, 0.282305)",
        "(-0.250000, 1.319831, 0.286763)",
        "(-0.250000, 1.318270, 0.291300)",
        "(-0.250000, 1.316477, 0.295898)",
        "(-0.250000, 1.314425, 0.300529)",
        "(-0.250000, 1.312069, 0.305203)",
        "(-0.250000, 1.309385, 0.309879)",
        "(-0.250000, 1.306355, 0.314511)",
        "(-0.250000, 1.302938, 0.319089)",
        "(-0.250000, 1.299125, 0.323555)",
        "(-0.250000, 1.294919, 0.327852)",
        "(-0.250000, 1.290289, 0.331956)",
        "(-0.250000, 1.285251, 0.335807)",
        "(-0.250000, 1.279832, 0.339345)",
        "(-0.250000, 1.274015, 0.342548)",
        "(-0.250000, 1.267837, 0.345361)",
        "(-0.250000, 1.261346, 0.347743)",
        "(-0.250000, 1.254531, 0.349673)",
        "(-0.250000, 1.247447, 0.351107)",
        "(-0.250000, 1.240133, 0.352008)",
        "(-0.250000, 1.232655, 0.352342)",
        "(-0.250000, 1.225021, 0.352077)",
        "(-0.250000, 1.217307, 0.351183)",
        "(-0.250000, 1.209601, 0.349641)",
        "(-0.250000, 1.201921, 0.347425)",
        "(-0.250000, 1.194361, 0.344528)",
        "(-0.250000, 1.187019, 0.340962)",
        "(-0.250000, 1.179923, 0.336712)",
        "(-0.250000, 1.173172, 0.331806)",
        "(-0.250000, 1.166858, 0.326289)",
        "(-0.250000, 1.161013, 0.320166)",
        "(-0.250000, 1.155724, 0.313498)",
        "(-0.250000, 1.151064, 0.306365)",
        "(-0.250000, 1.147057, 0.298785)",
        "(-0.250000, 1.143763, 0.290850)",
        "(-0.250000, 1.141224, 0.282662)",
        "(-0.250000, 1.139447, 0.274249)",
        "(-0.250000, 1.138457, 0.265717)",
        "(-0.250000, 1.138255, 0.257176)",
        "(-0.250000, 1.138831, 0.248655)",
        "(-0.250000, 1.140168, 0.240258)",
        "(-0.250000, 1.142229, 0.232085)",
        "(-0.250000, 1.144990, 0.224153)",
        "(-0.250000, 1.148398, 0.216550)",
        "(-0.250000, 1.152400, 0.209329)",
        "(-0.250000, 1.156924, 0.202555)",
        "(-0.250000, 1.161934, 0.196220)",
        "(-0.250000, 1.167355, 0.190370)",
        "(-0.250000, 1.173103, 0.185037)",
        "(-0.250000, 1.179151, 0.180192)",
        "(-0.250000, 1.185423, 0.175851)",
        "(-0.250000, 1.191842, 0.172012)",
        "(-0.250000, 1.198398, 0.168634)",
        "(-0.250000, 1.205030, 0.165707)",
        "(-0.250000, 1.211680, 0.163212)",
        "(-0.250000, 1.218362, 0.161105)",
        "(-0.250000, 1.225034, 0.159366)",
        "(-0.250000, 1.231662, 0.157975)",
        "(-0.250000, 1.238281, 0.156900)",
        "(-0.250000, 1.244866, 0.156129)",
        "(-0.250000, 1.251400, 0.155657)",
        "(-0.250000, 1.257925, 0.155478)",
        "(-0.250000, 1.264420, 0.155603)",
        "(-0.250000, 1.270863, 0.156050)",
        "(-0.250000, 1.277284, 0.156848)",
        "(-0.250000, 1.283643, 0.158033)",
        "(-0.250000, 1.289891, 0.159626)",
        "(-0.250000, 1.296052, 0.161602)",
        "(-0.250000, 1.302105, 0.163913)",
        "(-0.250000, 1.308051, 0.166531)",
        "(-0.250000, 1.313877, 0.169428)",
        "(-0.250000, 1.319623, 0.172614)",
        "(-0.250000, 1.325274, 0.176083)",
        "(-0.250000, 1.330810, 0.179830)",
        "(-0.250000, 1.336255, 0.183892)",
        "(-0.250000, 1.341577, 0.188275)",
        "(-0.250000, 1.346738, 0.192982)",
        "(-0.250000, 1.351737, 0.198058)",
        "(-0.250000, 1.356523, 0.203502)",
        "(-0.250000, 1.361038, 0.209306)",
        "(-0.250000, 1.365260, 0.215507)",
        "(-0.250000, 1.369124, 0.222083)",
        "(-0.250000, 1.372564, 0.229001)",
        "(-0.250000, 1.375546, 0.236278)",
        "(-0.250000, 1.378004, 0.243865)",
        "(-0.250000, 1.379880, 0.251696)",
        "(-0.250000, 1.381140, 0.259769)",
        "(-0.250000, 1.381734, 0.268003)",
        "(-0.250000, 1.381630, 0.276309)",
        "(-0.250000, 1.380801, 0.284666)",
        "(-0.250000, 1.379230, 0.292974)",
        "(-0.250000, 1.376920, 0.301130)",
        "(-0.250000, 1.373861, 0.309104)",
        "(-0.250000, 1.370075, 0.316791)",
        "(-0.250000, 1.365588, 0.324115)",
        "(-0.250000, 1.360455, 0.330981)",
        "(-0.250000, 1.354691, 0.337362)",
        "(-0.250000, 1.348365, 0.343176)",
        "(-0.250000, 1.341564, 0.348353)",
        "(-0.250000, 1.334314, 0.352879)",
        "(-0.250000, 1.326712, 0.356704)",
        "(-0.250000, 1.318858, 0.359793)",
        "(-0.250000, 1.310785, 0.362151)",
        "(-0.250000, 1.302597, 0.363762)",
        "(-0.250000, 1.294397, 0.364632)",
        "(-0.250000, 1.286210, 0.364782)",
        "(-0.250000, 1.278133, 0.364231)",
        "(-0.250000, 1.270257, 0.363016)",
        "(-0.250000, 1.262593, 0.361169)",
        "(-0.250000, 1.255219, 0.358736)",
        "(-0.250000, 1.248202, 0.355775)",
        "(-0.250000, 1.241537, 0.352318)",
        "(-0.250000, 1.235280, 0.348424)",
        "(-0.250000, 1.229473, 0.344158)",
        "(-0.250000, 1.224101, 0.339542)",
        "(-0.250000, 1.219198, 0.334636)",
        "(-0.250000, 1.214789, 0.329501)",
        "(-0.250000, 1.210857, 0.324149)",
        "(-0.250000, 1.207417, 0.318643)",
        "(-0.250000, 1.204466, 0.313031)",
        "(-0.250000, 1.201999, 0.307378)",
        "(-0.250000, 1.199983, 0.301693)",
        "(-0.250000, 1.198402, 0.296038)",
        "(-0.250000, 1.197230, 0.290464)",
        "(-0.250000, 1.196426, 0.284971)",
        "(-0.250000, 1.195957, 0.279599)",
        "(-0.250000, 1.195786, 0.274384)",
        "(-0.250000, 1.195872, 0.269303)",
        "(-0.250000, 1.196179, 0.264378)",
        "(-0.250000, 1.196669, 0.259619)",
        "(-0.250000, 1.197313, 0.254989)",
        "(-0.250000, 1.198083, 0.250489)",
        "(-0.250000, 1.198953, 0.246113)",
        "(-0.250000, 1.199915, 0.241813)",
        "(-0.250000, 1.200955, 0.237580)",
        "(-0.250000, 1.202070, 0.233402)",
        "(-0.250000, 1.203269, 0.229232)",
        "(-0.250000, 1.204562, 0.225062)",
        "(-0.250000, 1.205962, 0.220889)",
        "(-0.250000, 1.207499, 0.216675)",
        "(-0.250000, 1.209196, 0.212427)",
        "(-0.250000, 1.211077, 0.208159)",
        "(-0.250000, 1.213184, 0.203854)",
        "(-0.250000, 1.215545, 0.199540)",
        "(-0.250000, 1.218189, 0.195240)",
        "(-0.250000, 1.221134, 0.190998)",
        "(-0.250000, 1.224420, 0.186827)",
        "(-0.250000, 1.228058, 0.182783)",
        "(-0.250000, 1.232045, 0.178927)",
        "(-0.250000, 1.236408, 0.175289)",
        "(-0.250000, 1.241128, 0.171935)",
        "(-0.250000, 1.246176, 0.168930)",
        "(-0.250000, 1.251557, 0.166311)",
        "(-0.250000, 1.257223, 0.164139)",
        "(-0.250000, 1.263113, 0.162466)",
        "(-0.250000, 1.269213, 0.161321)",
        "(-0.250000, 1.275450, 0.160744)",
        "(-0.250000, 1.281742, 0.160756)",
        "(-0.250000, 1.288064, 0.161369)",
        "(-0.250000, 1.294333, 0.162587)",
        "(-0.250000, 1.300466, 0.164390)",
        "(-0.250000, 1.306445, 0.166768)",
        "(-0.250000, 1.312198, 0.169682)",
        "(-0.250000, 1.317670, 0.173078)",
        "(-0.250000, 1.322867, 0.176924)",
        "(-0.250000, 1.327758, 0.181155)",
        "(-0.250000, 1.332337, 0.185695)",
        "(-0.250000, 1.336648, 0.190520)",
        "(-0.250000, 1.340694, 0.195580)",
        "(-0.250000, 1.344493, 0.200850)",
        "(-0.250000, 1.348047, 0.206300)",
        "(-0.250000, 1.351387, 0.211960)",
        "(-0.250000, 1.354501, 0.217813)",
        "(-0.250000, 1.357374, 0.223849)",
        "(-0.250000, 1.360009, 0.230111)",
        "(-0.250000, 1.362376, 0.236586)",
        "(-0.250000, 1.364439, 0.243259)",
        "(-0.250000, 1.366177, 0.250169)",
        "(-0.250000, 1.367543, 0.257287)",
        "(-0.250000, 1.368494, 0.264579)",
        "(-0.250000, 1.368992, 0.272064)",
        "(-0.250000, 1.368990, 0.279692)",
        "(-0.250000, 1.368450, 0.287398)",
        "(-0.250000, 1.367332, 0.295183)",
        "(-0.250000, 1.365606, 0.302969)",
        "(-0.250000, 1.363255, 0.310671)",
        "(-0.250000, 1.360250, 0.318269)",
        "(-0.250000, 1.356589, 0.325669)",
        "(-0.250000, 1.352290, 0.332776)",
        "(-0.250000, 1.347340, 0.339560)",
        "(-0.250000, 1.341776, 0.345926)",
        "(-0.250000, 1.335651, 0.351786)",
        "(-0.250000, 1.328973, 0.357110)",
        "(-0.250000, 1.321813, 0.361819)",
        "(-0.250000, 1.314234, 0.365859)",
        "(-0.250000, 1.306329, 0.369176)",
        "(-0.250000, 1.298126, 0.371756)",
        "(-0.250000, 1.289727, 0.373562)",
        "(-0.250000, 1.281240, 0.374578)",
        "(-0.250000, 1.272696, 0.374807)",
        "(-0.250000, 1.264204, 0.374251)",
        "(-0.250000, 1.255868, 0.372934)",
        "(-0.250000, 1.247714, 0.370875)",
        "(-0.250000, 1.239838, 0.368115)",
        "(-0.250000, 1.232328, 0.364709)",
        "(-0.250000, 1.225195, 0.360689)",
        "(-0.250000, 1.218511, 0.356120)",
        "(-0.250000, 1.212337, 0.351082)",
        "(-0.250000, 1.206666, 0.345606)",
        "(-0.250000, 1.201542, 0.339771)",
        "(-0.250000, 1.196993, 0.333663)",
        "(-0.250000, 1.193000, 0.327305)",
        "(-0.250000, 1.189579, 0.320777)",
        "(-0.250000, 1.186735, 0.314156)",
        "(-0.250000, 1.184443, 0.307454)",
        "(-0.250000, 1.182702, 0.300740)",
        "(-0.250000, 1.181497, 0.294083)",
        "(-0.250000, 1.180766, 0.287500)",
        "(-0.250000, 1.180452, 0.281056)",
        "(-0.250000, 1.180493, 0.274783)",
        "(-0.250000, 1.180828, 0.268715)",
        "(-0.250000, 1.181404, 0.262816)",
        "(-0.250000, 1.182173, 0.257099)",
        "(-0.250000, 1.183093, 0.251563)",
        "(-0.250000, 1.184139, 0.246151)",
        "(-0.250000, 1.185288, 0.240854)",
        "(-0.250000, 1.186525, 0.235658)",
        "(-0.250000, 1.187856, 0.230500)",
        "(-0.250000, 1.189285, 0.225369)",
        "(-0.250000, 1.190825, 0.220257)",
        "(-0.250000, 1.192508, 0.215114)",
        "(-0.250000, 1.194358, 0.209942)",
        "(-0.250000, 1.196404, 0.204753)",
        "(-0.250000, 1.198693, 0.199518)",
        "(-0.250000, 1.201259, 0.194266)",
        "(-0.250000, 1.204129, 0.189035)",
        "(-0.250000, 1.207354, 0.183821)",
        "(-0.250000, 1.210957, 0.178680)",
        "(-0.250000, 1.214950, 0.173672)",
        "(-0.250000, 1.219375, 0.168819)",
        "(-0.250000, 1.224231, 0.164194)",
        "(-0.250000, 1.229499, 0.159872)",
        "(-0.250000, 1.235204, 0.155890)",
        "(-0.250000, 1.241310, 0.152325)",
        "(-0.250000, 1.247785, 0.149242)",
        "(-0.250000, 1.254568, 0.146706)",
        "(-0.250000, 1.261648, 0.144757)",
        "(-0.250000, 1.268946, 0.143453)",
        "(-0.250000, 1.276369, 0.142835)",
        "(-0.250000, 1.283888, 0.142931)",
        "(-0.250000, 1.291400, 0.143764)",
        "(-0.250000, 1.298796, 0.145337)",
        "(-0.250000, 1.306036, 0.147656)",
        "(-0.250000, 1.313012, 0.150702)",
        "(-0.250000, 1.319620, 0.154433)",
        "(-0.250000, 1.325821, 0.158831)",
        "(-0.250000, 1.331523, 0.163833)",
        "(-0.250000, 1.336646, 0.169358)",
        "(-0.250000, 1.341171, 0.175368)",
        "(-0.250000, 1.345039, 0.181766)",
        "(-0.250000, 1.348215, 0.188447)",
        "(-0.250000, 1.350708, 0.195363)",
        "(-0.250000, 1.352511, 0.202406)",
        "(-0.250000, 1.353643, 0.209468)",
        "(-0.250000, 1.354147, 0.216513)",
        "(-0.250000, 1.354071, 0.223445)",
        "(-0.250000, 1.353487, 0.230185)",
        "(-0.250000, 1.352463, 0.236729)",
        "(-0.250000, 1.351074, 0.243029)",
        "(-0.250000, 1.349387, 0.249071)",
        "(-0.250000, 1.347470, 0.254839)",
        "(-0.250000, 1.345365, 0.260379)",
        "(-0.250000, 1.343122, 0.265694)",
        "(-0.250000, 1.340780, 0.270794)",
        "(-0.250000, 1.338350, 0.275740)",
        "(-0.250000, 1.335850, 0.280550)",
        "(-0.250000, 1.333292, 0.285239)",
        "(-0.250000, 1.330653, 0.289866)",
        "(-0.250000, 1.327927, 0.294442)",
        "(-0.250000, 1.325099, 0.298970)",
        "(-0.250000, 1.322124, 0.303491)",
        "(-0.250000, 1.318981, 0.307996)",
        "(-0.250000, 1.315644, 0.312465)",
        "(-0.250000, 1.312060, 0.316915)",
        "(-0.250000, 1.308205, 0.321309)",
        "(-0.250000, 1.304062, 0.325603)",
        "(-0.250000, 1.299581, 0.329787)",
        "(-0.250000, 1.294755, 0.333802)",
        "(-0.250000, 1.289586, 0.337585)",
        "(-0.250000, 1.284042, 0.341105)",
        "(-0.250000, 1.278143, 0.344293)",
        "(-0.250000, 1.271924, 0.347079)",
        "(-0.250000, 1.265374, 0.349424)",
        "(-0.250000, 1.258546, 0.351260)",
        "(-0.250000, 1.251489, 0.352535)",
        "(-0.250000, 1.244278, 0.353201)",
        "(-0.250000, 1.236934, 0.353222)",
        "(-0.250000, 1.229550, 0.352564)",
        "(-0.250000, 1.222225, 0.351210)",
        "(-0.250000, 1.214995, 0.349143)",
        "(-0.250000, 1.207966, 0.346367)",
        "(-0.250000, 1.201242, 0.342907)",
        "(-0.250000, 1.194865, 0.338767)",
        "(-0.250000, 1.188934, 0.333997)",
        "(-0.250000, 1.183538, 0.328662)",
        "(-0.250000, 1.178710, 0.322789)",
        "(-0.250000, 1.174522, 0.316465)",
        "(-0.250000, 1.171029, 0.309789)",
        "(-0.250000, 1.168242, 0.302802)",
        "(-0.250000, 1.166189, 0.295612)",
        "(-0.250000, 1.164879, 0.288332)",
        "(-0.250000, 1.164290, 0.281004)",
        "(-0.250000, 1.164399, 0.273734)",
        "(-0.250000, 1.165162, 0.266623)",
        "(-0.250000, 1.166526, 0.259694)",
        "(-0.250000, 1.168419, 0.253024)",
        "(-0.250000, 1.170761, 0.246675)",
        "(-0.250000, 1.173525, 0.240636)",
        "(-0.250000, 1.176663, 0.234953)",
        "(-0.250000, 1.180131, 0.229645)",
        "(-0.250000, 1.183872, 0.224740)",
        "(-0.250000, 1.187858, 0.220213)",
        "(-0.250000, 1.192031, 0.216081)",
        "(-0.250000, 1.196331, 0.212347)",
        "(-0.250000, 1.200740, 0.208972)",
        "(-0.250000, 1.205205, 0.205951)",
        "(-0.250000, 1.209679, 0.203265)",
        "(-0.250000, 1.214160, 0.200869)",
        "(-0.250000, 1.218613, 0.198742)",
        "(-0.250000, 1.223009, 0.196855)",
        "(-0.250000, 1.227368, 0.195167)",
        "(-0.250000, 1.231675, 0.193650)",
        "(-0.250000, 1.235922, 0.192283)",
        "(-0.250000, 1.240146, 0.191032)",
        "(-0.250000, 1.244351, 0.189882)",
        "(-0.250000, 1.248544, 0.188824)",
        "(-0.250000, 1.252771, 0.187844)",
        "(-0.250000, 1.257043, 0.186946)",
        "(-0.250000, 1.261370, 0.186139)",
        "(-0.250000, 1.265800, 0.185433)",
        "(-0.250000, 1.270337, 0.184850)",
        "(-0.250000, 1.274981, 0.184418)",
        "(-0.250000, 1.279768, 0.184165)",
        "(-0.250000, 1.284685, 0.184130)",
        "(-0.250000, 1.289728, 0.184349)",
        "(-0.250000, 1.294866, 0.184859)",
        "(-0.250000, 1.300110, 0.185702)",
        "(-0.250000, 1.305412, 0.186914)",
        "(-0.250000, 1.310720, 0.188522)",
        "(-0.250000, 1.316021, 0.190565)",
        "(-0.250000, 1.321247, 0.193058)",
        "(-0.250000, 1.326328, 0.196007)",
        "(-0.250000, 1.331234, 0.199436)",
        "(-0.250000, 1.335887, 0.203330)",
        "(-0.250000, 1.340214, 0.207663)",
        "(-0.250000, 1.344181, 0.212436)",
        "(-0.250000, 1.347718, 0.217605)",
        "(-0.250000, 1.350768, 0.223108)",
        "(-0.250000, 1.353306, 0.228931)",
        "(-0.250000, 1.355291, 0.235000)",
        "(-0.250000, 1.356699, 0.241237)",
        "(-0.250000, 1.357529, 0.247617)",
        "(-0.250000, 1.357781, 0.254061)",
        "(-0.250000, 1.357475, 0.260494)",
        "(-0.250000, 1.356641, 0.266905)",
        "(-0.250000, 1.355323, 0.273237)",
        "(-0.250000, 1.353575, 0.279443)",
        "(-0.250000, 1.351402, 0.285535)",
        "(-0.250000, 1.348818, 0.291464)",
        "(-0.250000, 1.345837, 0.297203)",
        "(-0.250000, 1.342482, 0.302710)",
        "(-0.250000, 1.338748, 0.307991)",
        "(-0.250000, 1.334664, 0.313005)",
        "(-0.250000, 1.330261, 0.317716)",
        "(-0.250000, 1.325533, 0.322129)",
        "(-0.250000, 1.320515, 0.326210)",
        "(-0.250000, 1.315248, 0.329929)",
        "(-0.250000, 1.309723, 0.333291)",
        "(-0.250000, 1.303981, 0.336268)",
        "(-0.250000, 1.298068, 0.338840)",
        "(-0.250000, 1.291976, 0.341010)",
        "(-0.250000, 1.285749, 0.342759)",
        "(-0.250000, 1.279437, 0.344077)",
        "(-0.250000, 1.273031, 0.344965)",
        "(-0.250000, 1.266579, 0.345414)",
        "(-0.250000, 1.260131, 0.345423)",
        "(-0.250000, 1.253678, 0.344992)",
        "(-0.250000, 1.247269, 0.344122)",
        "(-0.250000, 1.240954, 0.342822)",
        "(-0.250000, 1.234722, 0.341090)",
        "(-0.250000, 1.228624, 0.338937)",
        "(-0.250000, 1.222704, 0.336382)",
        "(-0.250000, 1.216954, 0.333421)",
        "(-0.250000, 1.211419, 0.330075)",
        "(-0.250000, 1.206125, 0.326359)",
        "(-0.250000, 1.201112, 0.322305)",
        "(-0.250000, 1.196372, 0.317904)",
        "(-0.250000, 1.191943, 0.313192)",
        "(-0.250000, 1.187857, 0.308203)",
        "(-0.250000, 1.184109, 0.302933)",
        "(-0.250000, 1.180729, 0.297419)",
        "(-0.250000, 1.177741, 0.291705)",
        "(-0.250000, 1.175140, 0.285783)",
        "(-0.250000, 1.172950, 0.279698)",
        "(-0.250000, 1.171184, 0.273496)",
        "(-0.250000, 1.169840, 0.267170)",
        "(-0.250000, 1.168931, 0.260767)",
        "(-0.250000, 1.168461, 0.254336)",
        "(-0.250000, 1.168429, 0.247868)",
        "(-0.250000, 1.168839, 0.241414)",
        "(-0.250000, 1.169684, 0.235022)",
        "(-0.250000, 1.170966, 0.228682)",
        "(-0.250000, 1.172677, 0.222445)",
        "(-0.250000, 1.174803, 0.216358)",
        "(-0.250000, 1.177345, 0.210411)",
        "(-0.250000, 1.180287, 0.204651)",
        "(-0.250000, 1.183611, 0.199126)",
        "(-0.250000, 1.187353, 0.193854)",
        "(-0.250000, 1.191511, 0.188911)",
        "(-0.250000, 1.196074, 0.184353)",
        "(-0.250000, 1.201002, 0.180246)",
        "(-0.250000, 1.206287, 0.176614)",
        "(-0.250000, 1.211867, 0.173510)",
        "(-0.250000, 1.217667, 0.170969)",
        "(-0.250000, 1.223662, 0.168995)",
        "(-0.250000, 1.229769, 0.167605)",
        "(-0.250000, 1.235904, 0.166799)",
        "(-0.250000, 1.242042, 0.166558)",
        "(-0.250000, 1.248102, 0.166861)",
        "(-0.250000, 1.254013, 0.167675)",
        "(-0.250000, 1.259762, 0.168966)",
        "(-0.250000, 1.265292, 0.170687)",
        "(-0.250000, 1.270553, 0.172783)",
        "(-0.250000, 1.275556, 0.175216)",
        "(-0.250000, 1.280271, 0.177929)",
        "(-0.250000, 1.284678, 0.180863)",
        "(-0.250000, 1.288808, 0.183988)",
        "(-0.250000, 1.292657, 0.187254)",
        "(-0.250000, 1.296231, 0.190610)",
        "(-0.250000, 1.299573, 0.194047)",
        "(-0.250000, 1.302697, 0.197530)",
        "(-0.250000, 1.305622, 0.201029)",
        "(-0.250000, 1.308393, 0.204557)",
        "(-0.250000, 1.311028, 0.208099)",
        "(-0.250000, 1.313553, 0.211661)",
        "(-0.250000, 1.315982, 0.215241)",
        "(-0.250000, 1.318346, 0.218876)",
        "(-0.250000, 1.320651, 0.222577)",
        "(-0.250000, 1.322894, 0.226353)",
        "(-0.250000, 1.325088, 0.230254)",
        "(-0.250000, 1.327219, 0.234292)",
        "(-0.250000, 1.329264, 0.238479)",
        "(-0.250000, 1.331214, 0.242863)",
        "(-0.250000, 1.333036, 0.247449)",
        "(-0.250000, 1.334692, 0.252236)",
        "(-0.250000, 1.336155, 0.257262)",
        "(-0.250000, 1.337379, 0.262513)",
        "(-0.250000, 1.338320, 0.267967)",
        "(-0.250000, 1.338940, 0.273646)",
        "(-0.250000, 1.339195, 0.279513)",
        "(-0.250000, 1.339046, 0.285524)",
        "(-0.250000, 1.338457, 0.291683)",
        "(-0.250000, 1.337396, 0.297934)",
        "(-0.250000, 1.335843, 0.304217)",
        "(-0.250000, 1.333770, 0.310526)",
        "(-0.250000, 1.331169, 0.316796)",
        "(-0.250000, 1.328037, 0.322957)",
        "(-0.250000, 1.324332, 0.328969)",
        "(-0.250000, 1.320048, 0.334724)",
        "(-0.250000, 1.315190, 0.340132)",
        "(-0.250000, 1.309797, 0.345095)",
        "(-0.250000, 1.303872, 0.349561)",
        "(-0.250000, 1.297482, 0.353443)",
        "(-0.250000, 1.290711, 0.356668)",
        "(-0.250000, 1.283590, 0.359203)",
        "(-0.250000, 1.276221, 0.360998)",
        "(-0.250000, 1.268712, 0.362025)",
        "(-0.250000, 1.261104, 0.362276)",
        "(-0.250000, 1.253511, 0.361747)",
        "(-0.250000, 1.246042, 0.360457)",
        "(-0.250000, 1.238735, 0.358423)",
        "(-0.250000, 1.231691, 0.355685)",
        "(-0.250000, 1.225001, 0.352301)",
        "(-0.250000, 1.218687, 0.348307)",
        "(-0.250000, 1.212821, 0.343773)",
        "(-0.250000, 1.207462, 0.338785)",
        "(-0.250000, 1.202608, 0.333382)",
        "(-0.250000, 1.198295, 0.327651)",
        "(-0.250000, 1.194543, 0.321684)",
        "(-0.250000, 1.191328, 0.315514)",
        "(-0.250000, 1.188649, 0.309225)",
        "(-0.250000, 1.186491, 0.302898)",
        "(-0.250000, 1.184813, 0.296548)",
        "(-0.250000, 1.183586, 0.290242)",
        "(-0.250000, 1.182772, 0.284016)",
        "(-0.250000, 1.182327, 0.277921)",
        "(-0.250000, 1.182204, 0.271936)",
        "(-0.250000, 1.182360, 0.266093)",
        "(-0.250000, 1.182751, 0.260411)",
        "(-0.250000, 1.183341, 0.254847)",
        "(-0.250000, 1.184094, 0.249406)",
        "(-0.250000, 1.184981, 0.244083)",
        "(-0.250000, 1.185985, 0.238823)",
        "(-0.250000, 1.187092, 0.233614)",
        "(-0.250000, 1.188295, 0.228441)",
        "(-0.250000, 1.189608, 0.223247)",
        "(-0.250000, 1.191041, 0.218019)",
        "(-0.250000, 1.192613, 0.212754)",
        "(-0.250000, 1.194365, 0.207405)",
        "(-0.250000, 1.196329, 0.201981)",
        "(-0.250000, 1.198541, 0.196502)",
        "(-0.250000, 1.201061, 0.190951)",
        "(-0.250000, 1.203928, 0.185371)",
        "(-0.250000, 1.207177, 0.179822)",
        "(-0.250000, 1.210871, 0.174324)",
        "(-0.250000, 1.215032, 0.168964)",
        "(-0.250000, 1.219672, 0.163841)",
        "(-0.250000, 1.224826, 0.159014)",
        "(-0.250000, 1.230470, 0.154586)",
        "(-0.250000, 1.236578, 0.150643)",
        "(-0.250000, 1.243086, 0.147271)",
        "(-0.250000, 1.249976, 0.144517)",
        "(-0.250000, 1.257161, 0.142450)",
        "(-0.250000, 1.264541, 0.141117)",
        "(-0.250000, 1.272077, 0.140540)",
        "(-0.250000, 1.279659, 0.140743)",
        "(-0.250000, 1.287175, 0.141724)",
        "(-0.250000, 1.294581, 0.143480)",
        "(-0.250000, 1.301769, 0.145984)",
        "(-0.250000, 1.308637, 0.149190)",
        "(-0.250000, 1.315154, 0.153072)",
        "(-0.250000, 1.321231, 0.157563)",
        "(-0.250000, 1.326798, 0.162585)",
        "(-0.250000, 1.331842, 0.168098)",
        "(-0.250000, 1.336311, 0.174013)",
        "(-0.250000, 1.340172, 0.180233)",
        "(-0.250000, 1.343437, 0.186722)",
        "(-0.250000, 1.346093, 0.193384)",
        "(-0.250000, 1.348146, 0.200127)",
        "(-0.250000, 1.349629, 0.206924)",
        "(-0.250000, 1.350562, 0.213696)",
        "(-0.250000, 1.350983, 0.220368)",
        "(-0.250000, 1.350935, 0.226936)",
        "(-0.250000, 1.350462, 0.233343)",
        "(-0.250000, 1.349613, 0.239563)",
        "(-0.250000, 1.348441, 0.245562)",
        "(-0.250000, 1.346989, 0.251369)",
        "(-0.250000, 1.345304, 0.256966)",
        "(-0.250000, 1.343434, 0.262346)",
        "(-0.250000, 1.341403, 0.267560)",
        "(-0.250000, 1.339248, 0.272612)",
        "(-0.250000, 1.336995, 0.277515)",
        "(-0.250000, 1.334645, 0.282327)",
        "(-0.250000, 1.332208, 0.287063)",
        "(-0.250000, 1.329689, 0.291738)",
        "(-0.250000, 1.327058, 0.296405)",
        "(-0.250000, 1.324302, 0.301073)",
        "(-0.250000, 1.321403, 0.305740)",
        "(-0.250000, 1.318308, 0.310441)",
        "(-0.250000, 1.314988, 0.315159)",
        "(-0.250000, 1.311415, 0.319865)",
        "(-0.250000, 1.307526, 0.324560)",
        "(-0.250000, 1.303295, 0.329191)",
        "(-0.250000, 1.298702, 0.333692)",
        "(-0.250000, 1.293694, 0.338027)",
        "(-0.250000, 1.288271, 0.342106)",
        "(-0.250000, 1.282450, 0.345839)",
        "(-0.250000, 1.276217, 0.349201)",
        "(-0.250000, 1.269612, 0.352137)",
        "(-0.250000, 1.262667, 0.354603)",
        "(-0.250000, 1.255440, 0.356551)",
        "(-0.250000, 1.247930, 0.357948)",
        "(-0.250000, 1.240206, 0.358748)",
        "(-0.250000, 1.232348, 0.358914)",
        "(-0.250000, 1.224370, 0.358416)",
        "(-0.250000, 1.216363, 0.357228)",
        "(-0.250000, 1.208422, 0.355339)",
        "(-0.250000, 1.200573, 0.352729)",
        "(-0.250000, 1.192918, 0.349404)",
        "(-0.250000, 1.185558, 0.345388)",
        "(-0.250000, 1.178525, 0.340678)",
        "(-0.250000, 1.171915, 0.335317)",
        "(-0.250000, 1.165819, 0.329364)",
        "(-0.250000, 1.160264, 0.322834)",
        "(-0.250000, 1.155327, 0.315802)",
        "(-0.250000, 1.151072, 0.308359)",
        "(-0.250000, 1.147514, 0.300531)",
        "(-0.250000, 1.144697, 0.292418)",
        "(-0.250000, 1.142647, 0.284124)",
        "(-0.250000, 1.141361, 0.275681)",
        "(-0.250000, 1.140845, 0.267194)",
        "(-0.250000, 1.141085, 0.258768)",
        "(-0.250000, 1.142060, 0.250426)",
        "(-0.250000, 1.143738, 0.242265)",
        "(-0.250000, 1.146078, 0.234348)",
        "(-0.250000, 1.149025, 0.226754)",
        "(-0.250000, 1.152542, 0.219483)",
        "(-0.250000, 1.156565, 0.212597)",
        "(-0.250000, 1.161020, 0.206144)",
        "(-0.250000, 1.165873, 0.200103)",
        "(-0.250000, 1.171054, 0.194504)",
        "(-0.250000, 1.176487, 0.189364)",
        "(-0.250000, 1.182155, 0.184645)",
        "(-0.250000, 1.187994, 0.180350)",
        "(-0.250000, 1.193945, 0.176471)",
        "(-0.250000, 1.200011, 0.172965)",
        "(-0.250000, 1.206147, 0.169821)",
        "(-0.250000, 1.212316, 0.167025)",
        "(-0.250000, 1.218544, 0.164540)",
        "(-0.250000, 1.224805, 0.162360)",
        "(-0.250000, 1.231081, 0.160481)",
        "(-0.250000, 1.237411, 0.158892)",
        "(-0.250000, 1.243779, 0.157605)",
        "(-0.250000, 1.250166, 0.156644)",
        "(-0.250000, 1.256607, 0.156030)",
        "(-0.250000, 1.263072, 0.155808)",
        "(-0.250000, 1.269516, 0.156017)",
        "(-0.250000, 1.275951, 0.156666)",
        "(-0.250000, 1.282327, 0.157752)",
        "(-0.250000, 1.288613, 0.159270)",
        "(-0.250000, 1.294764, 0.161207)",
        "(-0.250000, 1.300786, 0.163565)",
        "(-0.250000, 1.306634, 0.166328)",
        "(-0.250000, 1.312263, 0.169473)",
        "(-0.250000, 1.317681, 0.173004)",
        "(-0.250000, 1.322846, 0.176897)",
        "(-0.250000, 1.327719, 0.181119)",
        "(-0.250000, 1.332308, 0.185676)",
        "(-0.250000, 1.336575, 0.190537)",
        "(-0.250000, 1.340490, 0.195660)",
        "(-0.250000, 1.344058, 0.201054)",
        "(-0.250000, 1.347250, 0.206680)",
        "(-0.250000, 1.350043, 0.212491)",
        "(-0.250000, 1.352441, 0.218498)",
        "(-0.250000, 1.354425, 0.224654)",
        "(-0.250000, 1.355980, 0.230911)",
        "(-0.250000, 1.357109, 0.237279)",
        "(-0.250000, 1.357801, 0.243710)",
        "(-0.250000, 1.358053, 0.250153)",
        "(-0.250000, 1.357866, 0.256618)",
        "(-0.250000, 1.357239, 0.263055)",
        "(-0.250000, 1.356178, 0.269415)",
        "(-0.250000, 1.354682, 0.275707)",
        "(-0.250000, 1.352761, 0.281882)",
        "(-0.250000, 1.350423, 0.287913)",
        "(-0.250000, 1.347689, 0.293752)",
        "(-0.250000, 1.344554, 0.299409)",
        "(-0.250000, 1.341041, 0.304839)",
        "(-0.250000, 1.337178, 0.310002)",
        "(-0.250000, 1.332960, 0.314905)",
        "(-0.250000, 1.328418, 0.319509)",
        "(-0.250000, 1.323587, 0.323780)",
        "(-0.250000, 1.318462, 0.327724)",
        "(-0.250000, 1.313079, 0.331310)",
        "(-0.250000, 1.307482, 0.334512)",
        "(-0.250000, 1.301663, 0.337333)",
        "(-0.250000, 1.295664, 0.339752)",
        "(-0.250000, 1.289534, 0.341750)",
        "(-0.250000, 1.283263, 0.343332)",
        "(-0.250000, 1.276898, 0.344482)",
        "(-0.250000, 1.270490, 0.345195)",
        "(-0.250000, 1.264028, 0.345470)",
        "(-0.250000, 1.257563, 0.345305)",
        "(-0.250000, 1.251143, 0.344701)",
        "(-0.250000, 1.244760, 0.343659)",
        "(-0.250000, 1.238463, 0.342185)",
        "(-0.250000, 1.232297, 0.340299)",
        "(-0.250000, 1.226235, 0.338035)",
        "(-0.250000, 1.220298, 0.335442)",
        "(-0.250000, 1.214482, 0.332547)",
        "(-0.250000, 1.208799, 0.329379)",
        "(-0.250000, 1.203209, 0.325925)",
        "(-0.250000, 1.197727, 0.322195)",
        "(-0.250000, 1.192374, 0.318191)",
        "(-0.250000, 1.187126, 0.313877)",
        "(-0.250000, 1.182016, 0.309248)",
        "(-0.250000, 1.177083, 0.304303)",
        "(-0.250000, 1.172328, 0.298998)",
        "(-0.250000, 1.167804, 0.293334)",
        "(-0.250000, 1.163568, 0.287324)",
        "(-0.250000, 1.159642, 0.280931)",
        "(-0.250000, 1.156092, 0.274180)",
        "(-0.250000, 1.152982, 0.267109)",
        "(-0.250000, 1.150346, 0.259698)",
        "(-0.250000, 1.148248, 0.252004)",
        "(-0.250000, 1.146742, 0.244094)",
        "(-0.250000, 1.145864, 0.235971)",
        "(-0.250000, 1.145658, 0.227717)",
        "(-0.250000, 1.146154, 0.219426)",
        "(-0.250000, 1.147375, 0.211117)",
        "(-0.250000, 1.149335, 0.202892)",
        "(-0.250000, 1.152027, 0.194854)",
        "(-0.250000, 1.155458, 0.187033)",
        "(-0.250000, 1.159602, 0.179532)",
        "(-0.250000, 1.164428, 0.172428)",
        "(-0.250000, 1.169879, 0.165812)",
        "(-0.250000, 1.175937, 0.159709)",
        "(-0.250000, 1.182530, 0.154199)",
        "(-0.250000, 1.189567, 0.149349)",
        "(-0.250000, 1.197022, 0.145168)",
        "(-0.250000, 1.204796, 0.141706)",
        "(-0.250000, 1.212787, 0.138990)",
        "(-0.250000, 1.220962, 0.137015)",
        "(-0.250000, 1.229217, 0.135791)",
        "(-0.250000, 1.237449, 0.135308)",
        "(-0.250000, 1.245633, 0.135544)",
        "(-0.250000, 1.253675, 0.136475)",
        "(-0.250000, 1.261485, 0.138059)",
        "(-0.250000, 1.269054, 0.140265)",
        "(-0.250000, 1.276305, 0.143042)",
        "(-0.250000, 1.283175, 0.146330)",
        "(-0.250000, 1.289670, 0.150097)",
        "(-0.250000, 1.295736, 0.154282)",
        "(-0.250000, 1.301336, 0.158817)",
        "(-0.250000, 1.306485, 0.163681)",
        "(-0.250000, 1.311152, 0.168812)",
        "(-0.250000, 1.315319, 0.174142)",
        "(-0.250000, 1.319031, 0.179628)",
        "(-0.250000, 1.322309, 0.185184)",
        "(-0.250000, 1.325194, 0.190754)",
        "(-0.250000, 1.327723, 0.196281)",
        "(-0.250000, 1.329960, 0.201769)",
        "(-0.250000, 1.331941, 0.207187)",
        "(-0.250000, 1.333704, 0.212515)",
        "(-0.250000, 1.335298, 0.217791)",
        "(-0.250000, 1.336748, 0.223013)",
        "(-0.250000, 1.338073, 0.228188)",
        "(-0.250000, 1.339297, 0.233372)",
        "(-0.250000, 1.340421, 0.238579)",
        "(-0.250000, 1.341439, 0.243819)",
        "(-0.250000, 1.342345, 0.249155)",
        "(-0.250000, 1.343115, 0.254594)",
        "(-0.250000, 1.343721, 0.260138)",
        "(-0.250000, 1.344132, 0.265837)",
        "(-0.250000, 1.344307, 0.271680)",
        "(-0.250000, 1.344204, 0.277646)",
        "(-0.250000, 1.343777, 0.283761)",
        "(-0.250000, 1.342982, 0.289989)",
        "(-0.250000, 1.341780, 0.296280)",
        "(-0.250000, 1.340124, 0.302635)",
        "(-0.250000, 1.337980, 0.308989)",
        "(-0.250000, 1.335330, 0.315267)",
        "(-0.250000, 1.332136, 0.321448)",
        "(-0.250000, 1.328392, 0.327445)",
        "(-0.250000, 1.324098, 0.333189)",
        "(-0.250000, 1.319276, 0.338592)",
        "(-0.250000, 1.313917, 0.343613)",
        "(-0.250000, 1.308066, 0.348165)",
        "(-0.250000, 1.301784, 0.352168)",
        "(-0.250000, 1.295085, 0.355585)",
        "(-0.250000, 1.288050, 0.358345)",
        "(-0.250000, 1.280772, 0.360397)",
        "(-0.250000, 1.273284, 0.361716)",
        "(-0.250000, 1.265693, 0.362269)",
        "(-0.250000, 1.258108, 0.362044)",
        "(-0.250000, 1.250572, 0.361039)",
        "(-0.250000, 1.243197, 0.359267)",
        "(-0.250000, 1.236090, 0.356763)",
        "(-0.250000, 1.229288, 0.353551)",
        "(-0.250000, 1.222885, 0.349690)",
        "(-0.250000, 1.216964, 0.345256)",
        "(-0.250000, 1.211537, 0.340297)",
        "(-0.250000, 1.206662, 0.334903)",
        "(-0.250000, 1.202372, 0.329180)",
        "(-0.250000, 1.198646, 0.323181)",
        "(-0.250000, 1.195485, 0.317011)",
        "(-0.250000, 1.192870, 0.310768)",
        "(-0.250000, 1.190776, 0.304466)",
        "(-0.250000, 1.189198, 0.298169)",
        "(-0.250000, 1.188117, 0.291921)",
        "(-0.250000, 1.187509, 0.285783)",
        "(-0.250000, 1.187340, 0.279754)",
        "(-0.250000, 1.187577, 0.273886)",
        "(-0.250000, 1.188177, 0.268222)",
        "(-0.250000, 1.189102, 0.262748)",
        "(-0.250000, 1.190310, 0.257493)",
        "(-0.250000, 1.191752, 0.252478)",
        "(-0.250000, 1.193397, 0.247670)",
        "(-0.250000, 1.195205, 0.243078)",
        "(-0.250000, 1.197136, 0.238702)",
        "(-0.250000, 1.199173, 0.234495)",
        "(-0.250000, 1.201291, 0.230450)",
        "(-0.250000, 1.203466, 0.226554)",
        "(-0.250000, 1.205704, 0.222759)",
        "(-0.250000, 1.207997, 0.219051)",
        "(-0.250000, 1.210343, 0.215419)",
        "(-0.250000, 1.212767, 0.211821)",
        "(-0.250000, 1.215281, 0.208251)",
        "(-0.250000, 1.217897, 0.204711)",
        "(-0.250000, 1.220656, 0.201174)",
        "(-0.250000, 1.223578, 0.197655)",
        "(-0.250000, 1.226681, 0.194173)",
        "(-0.250000, 1.230012, 0.190726)",
        "(-0.250000, 1.233585, 0.187347)",
        "(-0.250000, 1.237424, 0.184070)",
        "(-0.250000, 1.241531, 0.180940)",
        "(-0.250000, 1.245942, 0.177983)",
        "(-0.250000, 1.250648, 0.175255)",
        "(-0.250000, 1.255628, 0.172813)",
        "(-0.250000, 1.260898, 0.170694)",
        "(-0.250000, 1.266422, 0.168955)",
        "(-0.250000, 1.272150, 0.167650)",
        "(-0.250000, 1.278076, 0.166814)",
        "(-0.250000, 1.284135, 0.166491)",
        "(-0.250000, 1.290254, 0.166712)",
        "(-0.250000, 1.296411, 0.167500)",
        "(-0.250000, 1.302522, 0.168870)",
        "(-0.250000, 1.308505, 0.170818)",
        "(-0.250000, 1.314332, 0.173347)",
        "(-0.250000, 1.319921, 0.176434)",
        "(-0.250000, 1.325203, 0.180038)",
        "(-0.250000, 1.330159, 0.184140)",
        "(-0.250000, 1.334737, 0.188684)",
        "(-0.250000, 1.338898, 0.193599)",
        "(-0.250000, 1.342658, 0.198858)",
        "(-0.250000, 1.346011, 0.204388)",
        "(-0.250000, 1.348962, 0.210121)",
        "(-0.250000, 1.351525, 0.216059)",
        "(-0.250000, 1.353676, 0.222158)",
        "(-0.250000, 1.355407, 0.228390)",
        "(-0.250000, 1.356706, 0.234706)",
        "(-0.250000, 1.357575, 0.241115)",
        "(-0.250000, 1.358005, 0.247568)",
        "(-0.250000, 1.357995, 0.254016)",
        "(-0.250000, 1.357544, 0.260468)",
        "(-0.250000, 1.356655, 0.266874)",
        "(-0.250000, 1.355336, 0.273185)",
        "(-0.250000, 1.353585, 0.279412)",
        "(-0.250000, 1.351414, 0.285504)",
        "(-0.250000, 1.348841, 0.291416)",
        "(-0.250000, 1.345863, 0.297157)",
        "(-0.250000, 1.342500, 0.302682)",
        "(-0.250000, 1.338780, 0.307949)",
        "(-0.250000, 1.334699, 0.312965)",
        "(-0.250000, 1.330284, 0.317692)",
        "(-0.250000, 1.325573, 0.322094)",
        "(-0.250000, 1.320558, 0.326178)",
        "(-0.250000, 1.315276, 0.329910)",
        "(-0.250000, 1.309769, 0.333264)",
        "(-0.250000, 1.304029, 0.336245)",
        "(-0.250000, 1.298099, 0.338827)",
        "(-0.250000, 1.292026, 0.340993)",
        "(-0.250000, 1.285801, 0.342747)",
        "(-0.250000, 1.279470, 0.344071)",
        "(-0.250000, 1.273064, 0.344962)",
        "(-0.250000, 1.266632, 0.345412)",
        "(-0.250000, 1.260165, 0.345425)",
        "(-0.250000, 1.253711, 0.344996)",
        "(-0.250000, 1.247322, 0.344131)",
        "(-0.250000, 1.240986, 0.342830)",
        "(-0.250000, 1.234754, 0.341100)",
        "(-0.250000, 1.228673, 0.338957)",
        "(-0.250000, 1.222734, 0.336397)",
        "(-0.250000, 1.216983, 0.333437)",
        "(-0.250000, 1.211464, 0.330104)",
        "(-0.250000, 1.206168, 0.326391)",
        "(-0.250000, 1.201137, 0.322326)",
        "(-0.250000, 1.196410, 0.317942)",
        "(-0.250000, 1.191978, 0.313232)",
        "(-0.250000, 1.187877, 0.308230)",
        "(-0.250000, 1.184138, 0.302977)",
        "(-0.250000, 1.180755, 0.297465)",
        "(-0.250000, 1.177755, 0.291735)",
        "(-0.250000, 1.175160, 0.285832)",
        "(-0.250000, 1.172966, 0.279748)",
        "(-0.250000, 1.171192, 0.273529)",
        "(-0.250000, 1.169858, 0.267221)",
        "(-0.250000, 1.169002, 0.260812)",
        "(-0.250000, 1.168674, 0.254361)",
        "(-0.250000, 1.168906, 0.247916)",
        "(-0.250000, 1.169712, 0.241552)",
        "(-0.250000, 1.171103, 0.235292)",
        "(-0.250000, 1.173069, 0.229216)",
        "(-0.250000, 1.175581, 0.223403)",
        "(-0.250000, 1.178621, 0.217873)",
        "(-0.250000, 1.182142, 0.212693)",
        "(-0.250000, 1.186081, 0.207921)",
        "(-0.250000, 1.190407, 0.203560)",
        "(-0.250000, 1.195048, 0.199651)",
        "(-0.250000, 1.199928, 0.196218)",
        "(-0.250000, 1.205014, 0.193242)",
        "(-0.250000, 1.210232, 0.190732)",
        "(-0.250000, 1.215511, 0.188679)",
        "(-0.250000, 1.220830, 0.187048)",
        "(-0.250000, 1.226128, 0.185819)",
        "(-0.250000, 1.231353, 0.184962)",
        "(-0.250000, 1.236505, 0.184433)",
        "(-0.250000, 1.241547, 0.184198)",
        "(-0.250000, 1.246451, 0.184218)",
        "(-0.250000, 1.251239, 0.184454)",
        "(-0.250000, 1.255898, 0.184872)",
        "(-0.250000, 1.260424, 0.185439)",
        "(-0.250000, 1.264856, 0.186131)",
        "(-0.250000, 1.269199, 0.186927)",
        "(-0.250000, 1.273474, 0.187811)",
        "(-0.250000, 1.277691, 0.188775)",
        "(-0.250000, 1.281900, 0.189823)",
        "(-0.250000, 1.286108, 0.190959)",
        "(-0.250000, 1.290324, 0.192193)",
        "(-0.250000, 1.294588, 0.193551)",
        "(-0.250000, 1.298900, 0.195053)",
        "(-0.250000, 1.303250, 0.196723)",
        "(-0.250000, 1.307666, 0.198600)",
        "(-0.250000, 1.312125, 0.200714)",
        "(-0.250000, 1.316600, 0.203087)",
        "(-0.250000, 1.321096, 0.205767)",
        "(-0.250000, 1.325571, 0.208775)",
        "(-0.250000, 1.329978, 0.212124)",
        "(-0.250000, 1.334303, 0.215856)",
        "(-0.250000, 1.338489, 0.219975)",
        "(-0.250000, 1.342478, 0.224474)",
        "(-0.250000, 1.346245, 0.229382)",
        "(-0.250000, 1.349730, 0.234679)",
        "(-0.250000, 1.352877, 0.240334)",
        "(-0.250000, 1.355661, 0.246363)",
        "(-0.250000, 1.358032, 0.252724)",
        "(-0.250000, 1.359950, 0.259367)",
        "(-0.250000, 1.361394, 0.266301)",
        "(-0.250000, 1.362324, 0.273469)",
        "(-0.250000, 1.362706, 0.280829)",
        "(-0.250000, 1.362512, 0.288311)",
        "(-0.250000, 1.361708, 0.295908)",
        "(-0.250000, 1.360272, 0.303539)",
        "(-0.250000, 1.358190, 0.311117)",
        "(-0.250000, 1.355437, 0.318622)",
        "(-0.250000, 1.352013, 0.325958)",
        "(-0.250000, 1.347937, 0.333030)",
        "(-0.250000, 1.343197, 0.339808)",
        "(-0.250000, 1.337827, 0.346196)",
        "(-0.250000, 1.331878, 0.352105)",
        "(-0.250000, 1.325358, 0.357503)",
        "(-0.250000, 1.318334, 0.362308)",
        "(-0.250000, 1.310889, 0.366453)",
        "(-0.250000, 1.303045, 0.369915)",
        "(-0.250000, 1.294898, 0.372640)",
        "(-0.250000, 1.286550, 0.374595)",
        "(-0.250000, 1.278033, 0.375773)",
        "(-0.250000, 1.269453, 0.376158)",
        "(-0.250000, 1.260919, 0.375757)",
        "(-0.250000, 1.252460, 0.374581)",
        "(-0.250000, 1.244178, 0.372655)",
        "(-0.250000, 1.236170, 0.370021)",
        "(-0.250000, 1.228454, 0.366708)",
        "(-0.250000, 1.221110, 0.362771)",
        "(-0.250000, 1.214190, 0.358269)",
        "(-0.250000, 1.207752, 0.353279)",
        "(-0.250000, 1.201786, 0.347834)",
        "(-0.250000, 1.196334, 0.342014)",
        "(-0.250000, 1.191419, 0.335903)",
        "(-0.250000, 1.187014, 0.329528)",
        "(-0.250000, 1.183126, 0.322966)",
        "(-0.250000, 1.179750, 0.316292)",
        "(-0.250000, 1.176843, 0.309513)",
        "(-0.250000, 1.174392, 0.302691)",
        "(-0.250000, 1.172372, 0.295882)",
        "(-0.250000, 1.170742, 0.289068)",
        "(-0.250000, 1.169479, 0.282290)",
        "(-0.250000, 1.168559, 0.275580)",
        "(-0.250000, 1.167954, 0.268902)",
        "(-0.250000, 1.167650, 0.262278)",
        "(-0.250000, 1.167640, 0.255727)",
        "(-0.250000, 1.167922, 0.249207)",
        "(-0.250000, 1.168506, 0.242736)",
        "(-0.250000, 1.169406, 0.236340)",
        "(-0.250000, 1.170655, 0.229992)",
        "(-0.250000, 1.172286, 0.223733)",
        "(-0.250000, 1.174333, 0.217619)",
        "(-0.250000, 1.176843, 0.211661)",
        "(-0.250000, 1.179829, 0.205933)",
        "(-0.250000, 1.183295, 0.200494)",
        "(-0.250000, 1.187215, 0.195417)",
        "(-0.250000, 1.191587, 0.190725)",
        "(-0.250000, 1.196361, 0.186484)",
        "(-0.250000, 1.201472, 0.182745)",
        "(-0.250000, 1.206896, 0.179518)",
        "(-0.250000, 1.212556, 0.176837)",
        "(-0.250000, 1.218371, 0.174720)",
        "(-0.250000, 1.224310, 0.173153)",
        "(-0.250000, 1.230292, 0.172135)",
        "(-0.250000, 1.236238, 0.171647)",
        "(-0.250000, 1.242131, 0.171660)",
        "(-0.250000, 1.247902, 0.172141)",
        "(-0.250000, 1.253493, 0.173046)",
        "(-0.250000, 1.258904, 0.174336)",
        "(-0.250000, 1.264095, 0.175962)",
        "(-0.250000, 1.269034, 0.177870)",
        "(-0.250000, 1.273743, 0.180025)",
        "(-0.250000, 1.278209, 0.182378)",
        "(-0.250000, 1.282426, 0.184880)",
        "(-0.250000, 1.286434, 0.187510)",
        "(-0.250000, 1.290239, 0.190232)",
        "(-0.250000, 1.293853, 0.193014)",
        "(-0.250000, 1.297323, 0.195857)",
        "(-0.250000, 1.300664, 0.198744)",
        "(-0.250000, 1.303901, 0.201673)",
        "(-0.250000, 1.307048, 0.204641)",
        "(-0.250000, 1.310145, 0.207677)",
        "(-0.250000, 1.313197, 0.210789)",
        "(-0.250000, 1.316206, 0.213989)",
        "(-0.250000, 1.319194, 0.217321)",
        "(-0.250000, 1.322150, 0.220801)",
        "(-0.250000, 1.325054, 0.224445)",
        "(-0.250000, 1.327909, 0.228302)",
        "(-0.250000, 1.330682, 0.232383)",
        "(-0.250000, 1.333337, 0.236698)",
        "(-0.250000, 1.335855, 0.241286)",
        "(-0.250000, 1.338189, 0.246147)",
        "(-0.250000, 1.340290, 0.251267)",
        "(-0.250000, 1.342127, 0.256676)",
        "(-0.250000, 1.343649, 0.262349)",
        "(-0.250000, 1.344807, 0.268249)",
        "(-0.250000, 1.345568, 0.274389)",
        "(-0.250000, 1.345888, 0.280721)",
        "(-0.250000, 1.345735, 0.287191)",
        "(-0.250000, 1.345079, 0.293800)",
        "(-0.250000, 1.343899, 0.300485)",
        "(-0.250000, 1.342179, 0.307179)",
        "(-0.250000, 1.339866, 0.313851)",
        "(-0.250000, 1.336932, 0.320397)",
        "(-0.250000, 1.333363, 0.326731)",
        "(-0.250000, 1.329174, 0.332745)",
        "(-0.250000, 1.324358, 0.338390)",
        "(-0.250000, 1.318962, 0.343566)",
        "(-0.250000, 1.313052, 0.348182)",
        "(-0.250000, 1.306651, 0.352201)",
        "(-0.250000, 1.299846, 0.355552)",
        "(-0.250000, 1.292738, 0.358183)",
        "(-0.250000, 1.285367, 0.360078)",
        "(-0.250000, 1.277840, 0.361209)",
        "(-0.250000, 1.270268, 0.361569)",
        "(-0.250000, 1.262694, 0.361168)",
        "(-0.250000, 1.255224, 0.360023)",
        "(-0.250000, 1.247960, 0.358171)",
        "(-0.250000, 1.240929, 0.355641)",
        "(-0.250000, 1.234220, 0.352488)",
        "(-0.250000, 1.227906, 0.348780)",
        "(-0.250000, 1.221996, 0.344558)",
        "(-0.250000, 1.216543, 0.339900)",
        "(-0.250000, 1.211586, 0.334888)",
        "(-0.250000, 1.207109, 0.329563)",
        "(-0.250000, 1.203130, 0.324005)",
        "(-0.250000, 1.199651, 0.318296)",
        "(-0.250000, 1.196636, 0.312461)",
        "(-0.250000, 1.194071, 0.306571)",
        "(-0.250000, 1.191925, 0.300670)",
        "(-0.250000, 1.190169, 0.294816)",
        "(-0.250000, 1.188751, 0.289001)",
        "(-0.250000, 1.187636, 0.283263)",
        "(-0.250000, 1.186785, 0.277631)",
        "(-0.250000, 1.186154, 0.272072)",
        "(-0.250000, 1.185710, 0.266597)",
        "(-0.250000, 1.185421, 0.261209)",
        "(-0.250000, 1.185260, 0.255856)",
        "(-0.250000, 1.185211, 0.250530)",
        "(-0.250000, 1.185264, 0.245220)",
        "(-0.250000, 1.185419, 0.239864)",
        "(-0.250000, 1.185684, 0.234450)",
        "(-0.250000, 1.186077, 0.228970)",
        "(-0.250000, 1.186627, 0.223368)",
        "(-0.250000, 1.187368, 0.217647)",
        "(-0.250000, 1.188339, 0.211819)",
        "(-0.250000, 1.189594, 0.205854)",
        "(-0.250000, 1.191183, 0.199785)",
        "(-0.250000, 1.193152, 0.193663)",
        "(-0.250000, 1.195565, 0.187494)",
        "(-0.250000, 1.198465, 0.181360)",
        "(-0.250000, 1.201883, 0.175353)",
        "(-0.250000, 1.205867, 0.169522)",
        "(-0.250000, 1.210417, 0.163976)",
        "(-0.250000, 1.215525, 0.158802)",
        "(-0.250000, 1.221146, 0.154099)",
        "(-0.250000, 1.227275, 0.149916)",
        "(-0.250000, 1.233840, 0.146340)",
        "(-0.250000, 1.240756, 0.143437)",
        "(-0.250000, 1.247987, 0.141240)",
        "(-0.250000, 1.255433, 0.139794)",
        "(-0.250000, 1.262982, 0.139122)",
        "(-0.250000, 1.270593, 0.139229)",
        "(-0.250000, 1.278153, 0.140115)",
        "(-0.250000, 1.285553, 0.141755)",
        "(-0.250000, 1.292756, 0.144131)",
        "(-0.250000, 1.299664, 0.147198)",
        "(-0.250000, 1.306187, 0.150893)",
        "(-0.250000, 1.312306, 0.155180)",
        "(-0.250000, 1.317952, 0.159985)",
        "(-0.250000, 1.323070, 0.165220)",
        "(-0.250000, 1.327664, 0.170846)",
        "(-0.250000, 1.331703, 0.176773)",
        "(-0.250000, 1.335169, 0.182910)",
        "(-0.250000, 1.338091, 0.189225)",
        "(-0.250000, 1.340471, 0.195633)",
        "(-0.250000, 1.342328, 0.202054)",
        "(-0.250000, 1.343705, 0.208476)",
        "(-0.250000, 1.344633, 0.214834)",
        "(-0.250000, 1.345154, 0.221090)",
        "(-0.250000, 1.345312, 0.227200)",
        "(-0.250000, 1.345153, 0.233184)",
        "(-0.250000, 1.344722, 0.239013)",
        "(-0.250000, 1.344063, 0.244671)",
        "(-0.250000, 1.343212, 0.250201)",
        "(-0.250000, 1.342203, 0.255600)",
        "(-0.250000, 1.341067, 0.260875)",
        "(-0.250000, 1.339817, 0.266082)",
        "(-0.250000, 1.338465, 0.271234)",
        "(-0.250000, 1.337020, 0.276344)",
        "(-0.250000, 1.335464, 0.281471)",
        "(-0.250000, 1.333786, 0.286625)",
        "(-0.250000, 1.331968, 0.291810)",
        "(-0.250000, 1.329966, 0.297071)",
        "(-0.250000, 1.327749, 0.302396)",
        "(-0.250000, 1.325281, 0.307765)",
        "(-0.250000, 1.322503, 0.313191)",
        "(-0.250000, 1.319377, 0.318630)",
        "(-0.250000, 1.315869, 0.324020)",
        "(-0.250000, 1.311921, 0.329338)",
        "(-0.250000, 1.307512, 0.334496)",
        "(-0.250000, 1.302643, 0.339411)",
        "(-0.250000, 1.297306, 0.344099)",
        "(-0.250000, 1.291532, 0.348539)",
        "(-0.250000, 1.285329, 0.352716)",
        "(-0.250000, 1.278724, 0.356591)",
        "(-0.250000, 1.271678, 0.360150)",
        "(-0.250000, 1.264220, 0.363336)",
        "(-0.250000, 1.256385, 0.366084)",
        "(-0.250000, 1.248148, 0.368352)",
        "(-0.250000, 1.239563, 0.370065)",
        "(-0.250000, 1.230700, 0.371156)",
        "(-0.250000, 1.221559, 0.371567)",
        "(-0.250000, 1.212234, 0.371235)",
        "(-0.250000, 1.202832, 0.370114)",
        "(-0.250000, 1.193383, 0.368153)",
        "(-0.250000, 1.184013, 0.365325)",
        "(-0.250000, 1.174852, 0.361625)",
        "(-0.250000, 1.165952, 0.357029)",
        "(-0.250000, 1.157450, 0.351561)",
        "(-0.250000, 1.149478, 0.345271)",
        "(-0.250000, 1.142091, 0.338166)",
        "(-0.250000, 1.135411, 0.330327)",
        "(-0.250000, 1.129545, 0.321856)",
        "(-0.250000, 1.124533, 0.312789)",
        "(-0.250000, 1.120458, 0.303251)",
        "(-0.250000, 1.117377, 0.293380)",
        "(-0.250000, 1.115304, 0.283229)",
        "(-0.250000, 1.114266, 0.272946)",
        "(-0.250000, 1.114261, 0.262647)",
        "(-0.250000, 1.115267, 0.252478)",
        "(-0.250000, 1.117256, 0.242488)",
        "(-0.250000, 1.120177, 0.232811)",
        "(-0.250000, 1.123953, 0.223566)",
        "(-0.250000, 1.128535, 0.214779)",
        "(-0.250000, 1.133830, 0.206547)",
        "(-0.250000, 1.139728, 0.198946)",
        "(-0.250000, 1.146173, 0.191969)",
        "(-0.250000, 1.153053, 0.185666)",
        "(-0.250000, 1.160252, 0.180064)",
        "(-0.250000, 1.167726, 0.175126)",
        "(-0.250000, 1.175370, 0.170859)",
        "(-0.250000, 1.183085, 0.167249)",
        "(-0.250000, 1.190853, 0.164246)",
        "(-0.250000, 1.198595, 0.161830)",
        "(-0.250000, 1.206243, 0.159972)",
        "(-0.250000, 1.213807, 0.158629)",
        "(-0.250000, 1.221236, 0.157782)",
        "(-0.250000, 1.228489, 0.157414)",
        "(-0.250000, 1.235593, 0.157517)",
        "(-0.250000, 1.242507, 0.158098)",
        "(-0.250000, 1.249189, 0.159157)",
        "(-0.250000, 1.255645, 0.160640)",
        "(-0.250000, 1.261831, 0.162471)",
        "(-0.250000, 1.267739, 0.164580)",
        "(-0.250000, 1.273357, 0.166899)",
        "(-0.250000, 1.278735, 0.169390)",
        "(-0.250000, 1.283878, 0.172003)",
        "(-0.250000, 1.288800, 0.174699)",
        "(-0.250000, 1.293562, 0.177472)",
        "(-0.250000, 1.298183, 0.180305)",
        "(-0.250000, 1.302681, 0.183188)",
        "(-0.250000, 1.307110, 0.186147)",
        "(-0.250000, 1.311481, 0.189189)",
        "(-0.250000, 1.315799, 0.192330)",
        "(-0.250000, 1.320098, 0.195616)",
        "(-0.250000, 1.324370, 0.199070)",
        "(-0.250000, 1.328593, 0.202714)",
        "(-0.250000, 1.332778, 0.206603)",
        "(-0.250000, 1.336889, 0.210759)",
        "(-0.250000, 1.340880, 0.215194)",
        "(-0.250000, 1.344737, 0.219959)",
        "(-0.250000, 1.348401, 0.225058)",
        "(-0.250000, 1.351810, 0.230480)",
        "(-0.250000, 1.354930, 0.236259)",
        "(-0.250000, 1.357693, 0.242368)",
        "(-0.250000, 1.360034, 0.248768)",
        "(-0.250000, 1.361910, 0.255468)",
        "(-0.250000, 1.363260, 0.262408)",
        "(-0.250000, 1.364033, 0.269538)",
        "(-0.250000, 1.364189, 0.276778)",
        "(-0.250000, 1.363691, 0.284105)",
        "(-0.250000, 1.362513, 0.291424)",
        "(-0.250000, 1.360646, 0.298635)",
        "(-0.250000, 1.358074, 0.305701)",
        "(-0.250000, 1.354808, 0.312516)",
        "(-0.250000, 1.350882, 0.318979)",
        "(-0.250000, 1.346303, 0.325048)",
        "(-0.250000, 1.341125, 0.330628)",
        "(-0.250000, 1.335422, 0.335634)",
        "(-0.250000, 1.329224, 0.340036)",
        "(-0.250000, 1.322620, 0.343767)",
        "(-0.250000, 1.315714, 0.346779)",
        "(-0.250000, 1.308547, 0.349066)",
        "(-0.250000, 1.301231, 0.350606)",
        "(-0.250000, 1.293876, 0.351399)",
        "(-0.250000, 1.286525, 0.351470)",
        "(-0.250000, 1.279281, 0.350847)",
        "(-0.250000, 1.272241, 0.349584)",
        "(-0.250000, 1.265426, 0.347735)",
        "(-0.250000, 1.258907, 0.345376)",
        "(-0.250000, 1.252738, 0.342590)",
        "(-0.250000, 1.246910, 0.339407)",
        "(-0.250000, 1.241462, 0.335876)",
        "(-0.250000, 1.236412, 0.332042)",
        "(-0.250000, 1.231783, 0.327965)",
        "(-0.250000, 1.227550, 0.323669)",
        "(-0.250000, 1.223723, 0.319214)",
        "(-0.250000, 1.220301, 0.314662)",
        "(-0.250000, 1.217246, 0.310025)",
        "(-0.250000, 1.214547, 0.305358)",
        "(-0.250000, 1.212184, 0.300705)",
        "(-0.250000, 1.210111, 0.296066)",
        "(-0.250000, 1.208303, 0.291474)",
        "(-0.250000, 1.206732, 0.286956)",
        "(-0.250000, 1.205355, 0.282489)",
        "(-0.250000, 1.204147, 0.278086)",
        "(-0.250000, 1.203082, 0.273753)",
        "(-0.250000, 1.202132, 0.269451)",
        "(-0.250000, 1.201283, 0.265175)",
        "(-0.250000, 1.200523, 0.260918)",
        "(-0.250000, 1.199844, 0.256633)",
        "(-0.250000, 1.199250, 0.252308)",
        "(-0.250000, 1.198750, 0.247934)",
        "(-0.250000, 1.198358, 0.243466)",
        "(-0.250000, 1.198097, 0.238899)",
        "(-0.250000, 1.197994, 0.234236)",
        "(-0.250000, 1.198080, 0.229443)",
        "(-0.250000, 1.198392, 0.224535)",
        "(-0.250000, 1.198966, 0.219521)",
        "(-0.250000, 1.199838, 0.214431)",
        "(-0.250000, 1.201049, 0.209261)",
        "(-0.250000, 1.202633, 0.204057)",
        "(-0.250000, 1.204611, 0.198876)",
        "(-0.250000, 1.207023, 0.193732)",
        "(-0.250000, 1.209879, 0.188695)",
        "(-0.250000, 1.213180, 0.183835)",
        "(-0.250000, 1.216946, 0.179184)",
        "(-0.250000, 1.221159, 0.174817)",
        "(-0.250000, 1.225786, 0.170807)",
        "(-0.250000, 1.230828, 0.167187)",
        "(-0.250000, 1.236233, 0.164023)",
        "(-0.250000, 1.241938, 0.161370)",
        "(-0.250000, 1.247926, 0.159249)",
        "(-0.250000, 1.254120, 0.157697)",
        "(-0.250000, 1.260440, 0.156733)",
        "(-0.250000, 1.266863, 0.156356)",
        "(-0.250000, 1.273309, 0.156559)",
        "(-0.250000, 1.279704, 0.157319)",
        "(-0.250000, 1.286041, 0.158603)",
        "(-0.250000, 1.292264, 0.160364)",
        "(-0.250000, 1.298334, 0.162538)",
        "(-0.250000, 1.304283, 0.165085)",
        "(-0.250000, 1.310091, 0.167955)",
        "(-0.250000, 1.315764, 0.171121)",
        "(-0.250000, 1.321292, 0.174553)",
        "(-0.250000, 1.326713, 0.178266)",
        "(-0.250000, 1.332013, 0.182250)",
        "(-0.250000, 1.337171, 0.186501)",
        "(-0.250000, 1.342210, 0.191058)",
        "(-0.250000, 1.347097, 0.195922)",
        "(-0.250000, 1.351791, 0.201094)",
        "(-0.250000, 1.356291, 0.206617)",
        "(-0.250000, 1.360543, 0.212488)",
        "(-0.250000, 1.364492, 0.218690)",
        "(-0.250000, 1.368113, 0.225261)",
        "(-0.250000, 1.371341, 0.232172)",
        "(-0.250000, 1.374115, 0.239382)",
        "(-0.250000, 1.376399, 0.246908)",
        "(-0.250000, 1.378132, 0.254692)",
        "(-0.250000, 1.379264, 0.262665)",
        "(-0.250000, 1.379758, 0.270821)",
        "(-0.250000, 1.379575, 0.279074)",
        "(-0.250000, 1.378690, 0.287333)",
        "(-0.250000, 1.377079, 0.295575)",
        "(-0.250000, 1.374734, 0.303699)",
        "(-0.250000, 1.371666, 0.311601)",
        "(-0.250000, 1.367871, 0.319252)",
        "(-0.250000, 1.363379, 0.326549)",
        "(-0.250000, 1.358223, 0.333419)",
        "(-0.250000, 1.352467, 0.339771)",
        "(-0.250000, 1.346128, 0.345582)",
        "(-0.250000, 1.339283, 0.350775)",
        "(-0.250000, 1.332025, 0.355289)",
        "(-0.250000, 1.324382, 0.359114)",
        "(-0.250000, 1.316453, 0.362206)",
        "(-0.250000, 1.308344, 0.364543)",
        "(-0.250000, 1.300085, 0.366131)",
        "(-0.250000, 1.291781, 0.366965)",
        "(-0.250000, 1.283535, 0.367059)",
        "(-0.250000, 1.275371, 0.366438)",
        "(-0.250000, 1.267382, 0.365130)",
        "(-0.250000, 1.259655, 0.363179)",
        "(-0.250000, 1.252199, 0.360620)",
        "(-0.250000, 1.245086, 0.357504)",
        "(-0.250000, 1.238379, 0.353896)",
        "(-0.250000, 1.232069, 0.349828)",
        "(-0.250000, 1.226206, 0.345362)",
        "(-0.250000, 1.220826, 0.340568)",
        "(-0.250000, 1.215912, 0.335467)",
        "(-0.250000, 1.211492, 0.330122)",
        "(-0.250000, 1.207586, 0.324595)",
        "(-0.250000, 1.204174, 0.318897)",
        "(-0.250000, 1.201268, 0.313092)",
        "(-0.250000, 1.198858, 0.307228)",
        "(-0.250000, 1.196933, 0.301367)",
        "(-0.250000, 1.195461, 0.295518)",
        "(-0.250000, 1.194419, 0.289739)",
        "(-0.250000, 1.193776, 0.284080)",
        "(-0.250000, 1.193492, 0.278535)",
        "(-0.250000, 1.193531, 0.273143)",
        "(-0.250000, 1.193851, 0.267935)",
        "(-0.250000, 1.194415, 0.262885)",
        "(-0.250000, 1.195184, 0.258010)",
        "(-0.250000, 1.196119, 0.253319)",
        "(-0.250000, 1.197196, 0.248770)",
        "(-0.250000, 1.198386, 0.244362)",
        "(-0.250000, 1.199664, 0.240087)",
        "(-0.250000, 1.201026, 0.235897)",
        "(-0.250000, 1.202460, 0.231780)",
        "(-0.250000, 1.203962, 0.227726)",
        "(-0.250000, 1.205549, 0.223687)",
        "(-0.250000, 1.207228, 0.219658)",
        "(-0.250000, 1.209014, 0.215635)",
        "(-0.250000, 1.210941, 0.211584)",
        "(-0.250000, 1.213030, 0.207514)",
        "(-0.250000, 1.215304, 0.203443)",
        "(-0.250000, 1.217808, 0.199354)",
        "(-0.250000, 1.220564, 0.195281)",
        "(-0.250000, 1.223600, 0.191249)",
        "(-0.250000, 1.226931, 0.187304)",
        "(-0.250000, 1.230595, 0.183460)",
        "(-0.250000, 1.234597, 0.179776)",
        "(-0.250000, 1.238929, 0.176313)",
        "(-0.250000, 1.243615, 0.173101)",
        "(-0.250000, 1.248630, 0.170206)",
        "(-0.250000, 1.253938, 0.167689)",
        "(-0.250000, 1.259542, 0.165588)",
        "(-0.250000, 1.265387, 0.163958)",
        "(-0.250000, 1.271408, 0.162846)",
        "(-0.250000, 1.277589, 0.162281)",
        "(-0.250000, 1.283852, 0.162293)",
        "(-0.250000, 1.290115, 0.162896)",
        "(-0.250000, 1.296351, 0.164102)",
        "(-0.250000, 1.302478, 0.165903)",
        "(-0.250000, 1.308415, 0.168276)",
        "(-0.250000, 1.314143, 0.171205)",
        "(-0.250000, 1.319597, 0.174648)",
        "(-0.250000, 1.324725, 0.178543)",
        "(-0.250000, 1.329537, 0.182862)",
        "(-0.250000, 1.334009, 0.187534)",
        "(-0.250000, 1.338126, 0.192495)",
        "(-0.250000, 1.341868, 0.197768)",
        "(-0.250000, 1.345162, 0.203324)",
        "(-0.250000, 1.347958, 0.209136)",
        "(-0.250000, 1.350208, 0.215143)",
        "(-0.250000, 1.351892, 0.221331)",
        "(-0.250000, 1.352981, 0.227623)",
        "(-0.250000, 1.353465, 0.233937)",
        "(-0.250000, 1.353349, 0.240247)",
        "(-0.250000, 1.352645, 0.246471)",
        "(-0.250000, 1.351381, 0.252528)",
        "(-0.250000, 1.349583, 0.258401)",
        "(-0.250000, 1.347296, 0.264022)",
        "(-0.250000, 1.344577, 0.269333)",
        "(-0.250000, 1.341461, 0.274334)",
        "(-0.250000, 1.338012, 0.278985)",
        "(-0.250000, 1.334297, 0.283260)",
        "(-0.250000, 1.330348, 0.287180)",
        "(-0.250000, 1.326231, 0.290735)",
        "(-0.250000, 1.322007, 0.293927)",
        "(-0.250000, 1.317693, 0.296794)",
        "(-0.250000, 1.313341, 0.299349)",
        "(-0.250000, 1.308993, 0.301615)",
        "(-0.250000, 1.304645, 0.303635)",
        "(-0.250000, 1.300327, 0.305434)",
        "(-0.250000, 1.296058, 0.307040)",
        "(-0.250000, 1.291813, 0.308491)",
        "(-0.250000, 1.287599, 0.309810)",
        "(-0.250000, 1.283404, 0.311017)",
        "(-0.250000, 1.279223, 0.312128)",
        "(-0.250000, 1.275011, 0.313161)",
        "(-0.250000, 1.270757, 0.314115)",
        "(-0.250000, 1.266452, 0.314986)",
        "(-0.250000, 1.262046, 0.315769)",
        "(-0.250000, 1.257531, 0.316447)",
        "(-0.250000, 1.252903, 0.316996)",
        "(-0.250000, 1.248121, 0.317390)",
        "(-0.250000, 1.243191, 0.317596)",
        "(-0.250000, 1.238125, 0.317579)",
        "(-0.250000, 1.232899, 0.317301)",
        "(-0.250000, 1.227538, 0.316723)",
        "(-0.250000, 1.222079, 0.315811)",
        "(-0.250000, 1.216513, 0.314522)",
        "(-0.250000, 1.210891, 0.312826)",
        "(-0.250000, 1.205266, 0.310702)",
        "(-0.250000, 1.199647, 0.308113)",
        "(-0.250000, 1.194096, 0.305048)",
        "(-0.250000, 1.188678, 0.301509)",
        "(-0.250000, 1.183407, 0.297469)",
        "(-0.250000, 1.178347, 0.292944)",
        "(-0.250000, 1.173548, 0.287961)",
        "(-0.250000, 1.168987, 0.282515)",
        "(-0.250000, 1.164684, 0.276638)",
        "(-0.250000, 1.160655, 0.270338)",
        "(-0.250000, 1.156936, 0.263643)",
        "(-0.250000, 1.153543, 0.256516)",
        "(-0.250000, 1.150534, 0.248985)",
        "(-0.250000, 1.147971, 0.241088)",
        "(-0.250000, 1.145898, 0.232800)",
        "(-0.250000, 1.144388, 0.224176)",
        "(-0.250000, 1.143506, 0.215290)",
        "(-0.250000, 1.143310, 0.206142)",
        "(-0.250000, 1.143861, 0.196828)",
        "(-0.250000, 1.145204, 0.187455)",
        "(-0.250000, 1.147387, 0.178054)",
        "(-0.250000, 1.150435, 0.168753)",
        "(-0.250000, 1.154349, 0.159682)",
        "(-0.250000, 1.159154, 0.150893)",
        "(-0.250000, 1.164821, 0.142522)",
        "(-0.250000, 1.171297, 0.134700)",
        "(-0.250000, 1.178573, 0.127482)",
        "(-0.250000, 1.186568, 0.120989)",
        "(-0.250000, 1.195175, 0.115324)",
        "(-0.250000, 1.204357, 0.110527)",
        "(-0.250000, 1.213988, 0.106677)",
        "(-0.250000, 1.223929, 0.103830)",
        "(-0.250000, 1.234126, 0.101997)",
        "(-0.250000, 1.244431, 0.101201)",
        "(-0.250000, 1.254727, 0.101439)",
        "(-0.250000, 1.264869, 0.102684)",
        "(-0.250000, 1.274809, 0.104908)",
        "(-0.250000, 1.284415, 0.108055)",
        "(-0.250000, 1.293569, 0.112048)",
        "(-0.250000, 1.302245, 0.116836)",
        "(-0.250000, 1.310351, 0.122323)",
        "(-0.250000, 1.317811, 0.128399)",
        "(-0.250000, 1.324634, 0.135006)",
        "(-0.250000, 1.330773, 0.142033)",
        "(-0.250000, 1.336204, 0.149362)",
        "(-0.250000, 1.340964, 0.156950)",
        "(-0.250000, 1.345051, 0.164692)",
        "(-0.250000, 1.348478, 0.172490)",
        "(-0.250000, 1.351296, 0.180327)",
        "(-0.250000, 1.353530, 0.188124)",
        "(-0.250000, 1.355207, 0.195813)",
        "(-0.250000, 1.356372, 0.203406)",
        "(-0.250000, 1.357043, 0.210854)",
        "(-0.250000, 1.357240, 0.218113)",
        "(-0.250000, 1.356971, 0.225212)",
        "(-0.250000, 1.356227, 0.232111)",
        "(-0.250000, 1.355002, 0.238768)",
        "(-0.250000, 1.353310, 0.245190)",
        "(-0.250000, 1.351188, 0.251325)",
        "(-0.250000, 1.348676, 0.257147)",
        "(-0.250000, 1.345828, 0.262619)",
        "(-0.250000, 1.342673, 0.267759)",
        "(-0.250000, 1.339267, 0.272542)",
        "(-0.250000, 1.335667, 0.276956)",
        "(-0.250000, 1.331899, 0.281034)",
        "(-0.250000, 1.328014, 0.284773)",
        "(-0.250000, 1.324065, 0.288183)",
        "(-0.250000, 1.320058, 0.291309)",
        "(-0.250000, 1.316034, 0.294165)",
        "(-0.250000, 1.312024, 0.296774)",
        "(-0.250000, 1.308018, 0.299182)",
        "(-0.250000, 1.304033, 0.301411)",
        "(-0.250000, 1.300082, 0.303483)",
        "(-0.250000, 1.296133, 0.305437)",
        "(-0.250000, 1.292185, 0.307287)",
        "(-0.250000, 1.288235, 0.309045)",
        "(-0.250000, 1.284238, 0.310732)",
        "(-0.250000, 1.280181, 0.312346)",
        "(-0.250000, 1.276055, 0.313880)",
        "(-0.250000, 1.271811, 0.315332)",
        "(-0.250000, 1.267440, 0.316681)",
        "(-0.250000, 1.262938, 0.317899)",
        "(-0.250000, 1.258265, 0.318965)",
        "(-0.250000, 1.253425, 0.319839)",
        "(-0.250000, 1.248419, 0.320484)",
        "(-0.250000, 1.243269, 0.320859)",
        "(-0.250000, 1.237959, 0.320923)",
        "(-0.250000, 1.232527, 0.320633)",
        "(-0.250000, 1.227023, 0.319955)",
        "(-0.250000, 1.221451, 0.318847)",
        "(-0.250000, 1.215876, 0.317282)",
        "(-0.250000, 1.210366, 0.315243)",
        "(-0.250000, 1.204948, 0.312703)",
        "(-0.250000, 1.199698, 0.309660)",
        "(-0.250000, 1.194695, 0.306129)",
        "(-0.250000, 1.189971, 0.302103)",
        "(-0.250000, 1.185604, 0.297614)",
        "(-0.250000, 1.181660, 0.292712)",
        "(-0.250000, 1.178165, 0.287408)",
        "(-0.250000, 1.175173, 0.281766)",
        "(-0.250000, 1.172721, 0.275862)",
        "(-0.250000, 1.170815, 0.269717)",
        "(-0.250000, 1.169467, 0.263410)",
        "(-0.250000, 1.168670, 0.257019)",
        "(-0.250000, 1.168398, 0.250560)",
        "(-0.250000, 1.168615, 0.244096)",
        "(-0.250000, 1.169287, 0.237683)",
        "(-0.250000, 1.170445, 0.231323)",
        "(-0.250000, 1.172118, 0.225083)",
        "(-0.250000, 1.174322, 0.219022)",
        "(-0.250000, 1.177047, 0.213216)",
        "(-0.250000, 1.180297, 0.207687)",
        "(-0.250000, 1.184038, 0.202512)",
        "(-0.250000, 1.188216, 0.197754)",
        "(-0.250000, 1.192811, 0.193427)",
        "(-0.250000, 1.197756, 0.189582)",
        "(-0.250000, 1.202972, 0.186254)",
        "(-0.250000, 1.208430, 0.183437)",
        "(-0.250000, 1.214049, 0.181145)",
        "(-0.250000, 1.219748, 0.179380)",
        "(-0.250000, 1.225503, 0.178115)",
        "(-0.250000, 1.231241, 0.177332)",
        "(-0.250000, 1.236895, 0.177003)",
        "(-0.250000, 1.242458, 0.177088)",
        "(-0.250000, 1.247877, 0.177550)",
        "(-0.250000, 1.253113, 0.178342)",
        "(-0.250000, 1.258178, 0.179424)",
        "(-0.250000, 1.263047, 0.180753)",
        "(-0.250000, 1.267706, 0.182280)",
        "(-0.250000, 1.272189, 0.183979)",
        "(-0.250000, 1.276494, 0.185811)",
        "(-0.250000, 1.280625, 0.187742)",
        "(-0.250000, 1.284629, 0.189765)",
        "(-0.250000, 1.288517, 0.191858)",
        "(-0.250000, 1.292312, 0.194016)",
        "(-0.250000, 1.296028, 0.196230)",
        "(-0.250000, 1.299710, 0.198523)",
        "(-0.250000, 1.303365, 0.200899)",
        "(-0.250000, 1.306996, 0.203370)",
        "(-0.250000, 1.310635, 0.205975)",
        "(-0.250000, 1.314275, 0.208731)",
        "(-0.250000, 1.317901, 0.211658)",
        "(-0.250000, 1.321524, 0.214804)",
        "(-0.250000, 1.325117, 0.218187)",
        "(-0.250000, 1.328644, 0.221822)",
        "(-0.250000, 1.332097, 0.225756)",
        "(-0.250000, 1.335430, 0.229995)",
        "(-0.250000, 1.338591, 0.234538)",
        "(-0.250000, 1.341558, 0.239419)",
        "(-0.250000, 1.344273, 0.244627)",
        "(-0.250000, 1.346684, 0.250135)",
        "(-0.250000, 1.348758, 0.255964)",
        "(-0.250000, 1.350444, 0.262076)",
        "(-0.250000, 1.351698, 0.268426)",
        "(-0.250000, 1.352491, 0.275019)",
        "(-0.250000, 1.352789, 0.281801)",
        "(-0.250000, 1.352562, 0.288708)",
        "(-0.250000, 1.351751, 0.295723)",
        "(-0.250000, 1.350307, 0.302750)",
        "(-0.250000, 1.348196, 0.309707)",
        "(-0.250000, 1.345411, 0.316487)",
        "(-0.250000, 1.341935, 0.323042)",
        "(-0.250000, 1.337789, 0.329265)",
        "(-0.250000, 1.333021, 0.335053)",
        "(-0.250000, 1.327644, 0.340365)",
        "(-0.250000, 1.321728, 0.345111)",
        "(-0.250000, 1.315360, 0.349221)",
        "(-0.250000, 1.308575, 0.352670)",
        "(-0.250000, 1.301472, 0.355407)",
        "(-0.250000, 1.294159, 0.357400)",
        "(-0.250000, 1.286678, 0.358652)",
        "(-0.250000, 1.279138, 0.359154)",
        "(-0.250000, 1.271644, 0.358922)",
        "(-0.250000, 1.264233, 0.357977)",
        "(-0.250000, 1.256999, 0.356354)",
        "(-0.250000, 1.250032, 0.354104)",
        "(-0.250000, 1.243346, 0.351264)",
        "(-0.250000, 1.237013, 0.347899)",
        "(-0.250000, 1.231087, 0.344082)",
        "(-0.250000, 1.225561, 0.339854)",
        "(-0.250000, 1.220471, 0.335291)",
        "(-0.250000, 1.215837, 0.330473)",
        "(-0.250000, 1.211628, 0.325431)",
        "(-0.250000, 1.207847, 0.320237)",
        "(-0.250000, 1.204473, 0.314943)",
        "(-0.250000, 1.201488, 0.309609)",
        "(-0.250000, 1.198843, 0.304240)",
        "(-0.250000, 1.196510, 0.298880)",
        "(-0.250000, 1.194458, 0.293566)",
        "(-0.250000, 1.192637, 0.288276)",
        "(-0.250000, 1.191015, 0.283028)",
        "(-0.250000, 1.189565, 0.277831)",
        "(-0.250000, 1.188247, 0.272641)",
        "(-0.250000, 1.187044, 0.267452)",
        "(-0.250000, 1.185944, 0.262257)",
        "(-0.250000, 1.184934, 0.256995)",
        "(-0.250000, 1.184018, 0.251652)",
        "(-0.250000, 1.183213, 0.246217)",
        "(-0.250000, 1.182535, 0.240629)",
        "(-0.250000, 1.182018, 0.234884)",
        "(-0.250000, 1.181702, 0.228984)",
        "(-0.250000, 1.181633, 0.222888)",
        "(-0.250000, 1.181868, 0.216619)",
        "(-0.250000, 1.182462, 0.210216)",
        "(-0.250000, 1.183480, 0.203671)",
        "(-0.250000, 1.184981, 0.197053)",
        "(-0.250000, 1.187014, 0.190448)",
        "(-0.250000, 1.189639, 0.183892)",
        "(-0.250000, 1.192878, 0.177491)",
        "(-0.250000, 1.196741, 0.171332)",
        "(-0.250000, 1.201209, 0.165522)",
        "(-0.250000, 1.206285, 0.160110)",
        "(-0.250000, 1.211919, 0.155195)",
        "(-0.250000, 1.218040, 0.150862)",
        "(-0.250000, 1.224623, 0.147148)",
        "(-0.250000, 1.231578, 0.144122)",
        "(-0.250000, 1.238801, 0.141828)",
        "(-0.250000, 1.246254, 0.140282)",
        "(-0.250000, 1.253826, 0.139507)",
        "(-0.250000, 1.261406, 0.139504)",
        "(-0.250000, 1.268953, 0.140261)",
        "(-0.250000, 1.276361, 0.141756)",
        "(-0.250000, 1.283530, 0.143948)",
        "(-0.250000, 1.290434, 0.146807)",
        "(-0.250000, 1.296987, 0.150272)",
        "(-0.250000, 1.303119, 0.154273)",
        "(-0.250000, 1.308824, 0.158769)",
        "(-0.250000, 1.314052, 0.163679)",
        "(-0.250000, 1.318767, 0.168918)",
        "(-0.250000, 1.322988, 0.174449)",
        "(-0.250000, 1.326702, 0.180188)",
        "(-0.250000, 1.329908, 0.186054)",
        "(-0.250000, 1.332645, 0.192024)",
        "(-0.250000, 1.334930, 0.198029)",
        "(-0.250000, 1.336795, 0.204024)",
        "(-0.250000, 1.338274, 0.209954)",
        "(-0.250000, 1.339417, 0.215830)",
        "(-0.250000, 1.340260, 0.221614)",
        "(-0.250000, 1.340844, 0.227280)",
        "(-0.250000, 1.341213, 0.232863)",
        "(-0.250000, 1.341399, 0.238353)",
        "(-0.250000, 1.341434, 0.243748)",
        "(-0.250000, 1.341343, 0.249102)",
        "(-0.250000, 1.341141, 0.254425)",
        "(-0.250000, 1.340838, 0.259726)",
        "(-0.250000, 1.340431, 0.265069)",
        "(-0.250000, 1.339911, 0.270464)",
        "(-0.250000, 1.339260, 0.275920)",
        "(-0.250000, 1.338448, 0.281490)",
        "(-0.250000, 1.337438, 0.287170)",
        "(-0.250000, 1.336194, 0.292945)",
        "(-0.250000, 1.334659, 0.298845)",
        "(-0.250000, 1.332786, 0.304832)",
        "(-0.250000, 1.330531, 0.310855)",
        "(-0.250000, 1.327830, 0.316903)",
        "(-0.250000, 1.324644, 0.322894)",
        "(-0.250000, 1.320958, 0.328748)",
        "(-0.250000, 1.316764, 0.334482)",
        "(-0.250000, 1.312091, 0.340069)",
        "(-0.250000, 1.306942, 0.345491)",
        "(-0.250000, 1.301333, 0.350707)",
        "(-0.250000, 1.295228, 0.355710)",
        "(-0.250000, 1.288638, 0.360437)",
        "(-0.250000, 1.281586, 0.364819)",
        "(-0.250000, 1.274037, 0.368819)",
        "(-0.250000, 1.266027, 0.372354)",
        "(-0.250000, 1.257612, 0.375341)",
        "(-0.250000, 1.248778, 0.377725)",
        "(-0.250000, 1.239603, 0.379423)",
        "(-0.250000, 1.230182, 0.380368)",
        "(-0.250000, 1.220532, 0.380503)",
        "(-0.250000, 1.210772, 0.379774)",
        "(-0.250000, 1.201026, 0.378149)",
        "(-0.250000, 1.191341, 0.375593)",
        "(-0.250000, 1.181856, 0.372099)",
        "(-0.250000, 1.172709, 0.367687)",
        "(-0.250000, 1.163957, 0.362354)",
        "(-0.250000, 1.155736, 0.356150)",
        "(-0.250000, 1.148172, 0.349153)",
        "(-0.250000, 1.141313, 0.341389)",
        "(-0.250000, 1.135266, 0.332962)",
        "(-0.250000, 1.130118, 0.323994)",
        "(-0.250000, 1.125893, 0.314535)",
        "(-0.250000, 1.122649, 0.304721)",
        "(-0.250000, 1.120411, 0.294668)",
        "(-0.250000, 1.119188, 0.284524)",
        "(-0.250000, 1.118962, 0.274340)",
        "(-0.250000, 1.119714, 0.264260)",
        "(-0.250000, 1.121396, 0.254416)",
        "(-0.250000, 1.123963, 0.244844)",
        "(-0.250000, 1.127346, 0.235659)",
        "(-0.250000, 1.131456, 0.226960)",
        "(-0.250000, 1.136234, 0.218752)",
        "(-0.250000, 1.141583, 0.211106)",
        "(-0.250000, 1.147396, 0.204076)",
        "(-0.250000, 1.153621, 0.197635)",
        "(-0.250000, 1.160158, 0.191811)",
        "(-0.250000, 1.166906, 0.186614)",
        "(-0.250000, 1.173838, 0.181998)",
        "(-0.250000, 1.180872, 0.177961)",
        "(-0.250000, 1.187934, 0.174488)",
        "(-0.250000, 1.195027, 0.171537)",
        "(-0.250000, 1.202096, 0.169098)",
        "(-0.250000, 1.209096, 0.167166)",
        "(-0.250000, 1.216053, 0.165726)",
        "(-0.250000, 1.222929, 0.164793)",
        "(-0.250000, 1.229688, 0.164394)",
        "(-0.250000, 1.236345, 0.164552)",
        "(-0.250000, 1.242840, 0.165284)",
        "(-0.250000, 1.249124, 0.166591)",
        "(-0.250000, 1.255126, 0.168451)",
        "(-0.250000, 1.260830, 0.170846)",
        "(-0.250000, 1.266165, 0.173731)",
        "(-0.250000, 1.271072, 0.177038)",
        "(-0.250000, 1.275545, 0.180725)",
        "(-0.250000, 1.279543, 0.184710)",
        "(-0.250000, 1.283044, 0.188905)",
        "(-0.250000, 1.286068, 0.193257)",
        "(-0.250000, 1.288617, 0.197679)",
        "(-0.250000, 1.290710, 0.202084)",
        "(-0.250000, 1.292396, 0.206433)",
        "(-0.250000, 1.293716, 0.210655)",
        "(-0.250000, 1.294722, 0.214692)",
        "(-0.250000, 1.295481, 0.218534)",
        "(-0.250000, 1.296053, 0.222145)",
        "(-0.250000, 1.296503, 0.225507)",
        "(-0.250000, 1.296897, 0.228645)",
        "(-0.250000, 1.297294, 0.231564)",
        "(-0.250000, 1.297747, 0.234286)",
        "(-0.250000, 1.298303, 0.236865)",
        "(-0.250000, 1.298996, 0.239340)",
        "(-0.250000, 1.299847, 0.241757)",
        "(-0.250000, 1.300874, 0.244187)",
        "(-0.250000, 1.302070, 0.246683)",
        "(-0.250000, 1.303422, 0.249301)",
        "(-0.250000, 1.304897, 0.252087)",
        "(-0.250000, 1.306465, 0.255106)",
        "(-0.250000, 1.308071, 0.258391)",
        "(-0.250000, 1.309652, 0.261960)",
        "(-0.250000, 1.311153, 0.265853)",
        "(-0.250000, 1.312498, 0.270068)",
        "(-0.250000, 1.313612, 0.274582)",
        "(-0.250000, 1.314432, 0.279404)",
        "(-0.250000, 1.314886, 0.284488)",
        "(-0.250000, 1.314912, 0.289771)",
        "(-0.250000, 1.314455, 0.295232)",
        "(-0.250000, 1.313472, 0.300791)",
        "(-0.250000, 1.311934, 0.306361)",
        "(-0.250000, 1.309812, 0.311904)",
        "(-0.250000, 1.307102, 0.317330)",
        "(-0.250000, 1.303820, 0.322552)",
        "(-0.250000, 1.299965, 0.327538)",
        "(-0.250000, 1.295571, 0.332217)",
        "(-0.250000, 1.290691, 0.336535)",
        "(-0.250000, 1.285334, 0.340489)",
        "(-0.250000, 1.279556, 0.344057)",
        "(-0.250000, 1.273409, 0.347217)",
        "(-0.250000, 1.266885, 0.349920)",
        "(-0.250000, 1.260043, 0.352076)",
        "(-0.250000, 1.252938, 0.353615)",
        "(-0.250000, 1.245659, 0.354479)"
    ],
    "rightHandRotations": [
        "(290.000000, 70.000000, 0.000000)",
        "(290.000000, 70.000000, 0.000000)",
        "(290.000000, 70.000000, 0.000000)",
        "(290.000000, 70.000000, 0.000000)",
        "(290.000000, 70.000000, 0.000000)",
        "(290.000000, 70.000000, 0.000000)",
        "(290.000000, 70.000000, 0.000000)",
        "(290.000000, 70.000000, 0.000000)",
        "(290.000000, 70.000000, 0.000000)",
        "(290.000000, 70.000000, 0.000000)",
        "(290.000000, 70.000000, 0.000000)",
        "(290.000000, 70.000000, 0.000000)",
        "(290.000000, 70.000000, 0.000000)",
        "(290.000000, 70.000000, 0.000000)",
        "(290.000000, 70.000000, 0.000000)",
        "(290.000000, 70.000000, 0.000000)",
        "(290.000000, 70.000000, 0.000000)",
        "(290.000000, 70.000000, 0.000000)",
        "(290.000000, 70.000000, 0.000000)",
        "(290.000000, 70.000000, 0.000000)",
        "(290.000000, 70.000000, 0.000000)",
        "(290.000000, 70.000000, 0.000000)",
        "(290.000000, 70.000000, 0.000000)",
        "(290.000000, 70.000000, 0.000000)",
        "(290.000000, 70.000000, 0.000000)",
        "(290.000000, 70.000000, 0.000000)",
        "(290.000000, 70.000000, 0.000000)",
        "(290.000000, 70.000000, 0.000000)",
        "(290.000000, 70.000000, 0.000000)",
        "(290.000000, 70.000000, 0.000000)",
        "(290.000000, 70.000000, 0.000000)",
        "(290.000000, 70.000000, 0.000000)",
        "(290.000000, 70.000000, 0.000000)",
        "(290.000000, 70.000000, 0.000000)",
        "(290.000000, 70.000000, 0.000000)",
        "(290.000000, 70.000000, 0.000000)",
        "(290.000000, 70.000000, 0.000000)",
        "(290.000000, 70.000000, 0.000000)",
        "(290.000000, 70.000000, 0.000000)",
        "(290.000000, 70.000000, 0.000000)",
        "(290.000000, 70.000000, 0.000000)",
        "(290.000000, 70.000000, 0.000000)",
        "(290.000000, 70.000000, 0.000000)",
        "(290.000000, 70.000000, 0.000000)",
        "(290.000000, 70.000000, 0.000000)",
        "(290.000000, 70.000000, 0.000000)",
        "(290.000000, 70.000000, 0.000000)",
        "(290.000000, 70.000000, 0.000000)",
        "(290.000000, 70.000000, 0.000000)",
        "(290.000000, 70.000000, 0.000000)",
        "(290.000000, 70.000000, 0.000000)",
        "(290.000000, 70.000000, 0.000000)",
        "(290.000000, 70.000000, 0.000000)",
        "(290.000000, 70.000000, 0.000000)",
        "(290.000000, 70.000000, 0.000000)",
        "(290.000000, 70.000000, 0.000000)",
        "(290.000000, 70.000000, 0.000000)",
        "(290.000000, 70.000000, 0.000000)",
        "(290.000000, 70.000000, 0.000000)",
        "(290.000000, 70.000000, 0.000000)",
        "(290.000000, 70.000000, 0.000000)",
        "(290.000000, 70.000000, 0.000000)",
        "(290.000000, 70.000000, 0.000000)",
        "(290.000000, 70.000000, 0.000000)",
        "(290.000000, 70.000000, 0.000000)",
        "(290.000000, 70.000000, 0.000000)",
        "(290.000000, 70.000000, 0.000000)",
        "(290.000000, 70.000000, 0.000000)",
        "(290.000000, 70.000000, 0.000000)",
        "(290.000000, 70.000000, 0.000000)",
        "(290.000000, 70.000000, 0.000000)",
        "(290.000000, 70.000000, 0.000000)",
        "(290.000000, 70.000000, 0.000000)",
        "(290.000000, 70.000000, 0.000000)",
        "(290.000000, 70.000000, 0.000000)",
        "(290.000000, 70.000000, 0.000000)",
        "(290.000000, 70.000000, 0.000000)",
        "(290.000000, 70.000000, 0.000000)",
        "(290.000000, 70.000000, 0.000000)",
        "(290.000000, 70.000000, 0.000000)",
        "(290.000000, 70.000000, 0.000000)",
        "(290.000000, 70.000000, 0.000000)",
        "(290.000000, 70.000000, 0.000000)",
        "(290.000000, 70.000000, 0.000000)",
        "(290.000000, 70.000000, 0.000000)",
        "(290.000000, 70.000000, 0.000000)",
        "(290.000000, 70.000000, 0.000000)",
        "(290.000000, 70.000000, 0.000000)",
        "(290.000000, 70.000000, 0.000000)",
        "(290.000000, 70.000000, 0.000000)",
        "(290.000000, 70.000000, 0.000000)",
        "(290.000000, 70.000000, 0.000000)",
        "(290.000000, 70.000000, 0.000000)",
        "(290.000000, 70.000000, 0.000000)",
        "(290.000000, 70.000000, 0.000000)",
        "(290.000000, 70.000000, 0.000000)",
        "(290.000000, 70.000000, 0.000000)",
        "(290.000000, 70.000000, 0.000000)",
        "(290.000000, 70.000000, 0.000000)",
        "(290.000000, 70.000000, 0.000000)",
        "(290.000000, 70.000000, 0.000000)",
        "(290.000000, 70.000000, 0.000000)",
        "(290.000000, 70.000000, 0.000000)",
        "(290.000000, 70.000000, 0.000000)",
        "(290.000000, 70.000000, 0.000000)",
        "(290.000000, 70.000000, 0.000000)",
        "(290.000000, 70.000000, 0.000000)",
        "(290.000000, 70.000000, 0.000000)",
        "(290.000000, 70.000000, 0.000000)",
        "(290.000000, 70.000000, 0.000000)",
        "(290.000000, 70.000000, 0.000000)",
        "(290.000000, 70.000000, 0.000000)",
        "(290.000000, 70.000000, 0.000000)",
        "(290.000000, 70.000000, 0.000000)",
        "(290.000000, 70.000000, 0.000000)",
        "(290.000000, 70.000000, 0.000000)",
        "(290.000000, 70.000000, 0.000000)",
        "(290.000000, 70.000000, 0.000000)",
        "(290.000000, 70.000000, 0.000000)",
        "(290.000000, 70.000000, 0.000000)",
        "(290.000000, 70.000000, 0.000000)",
        "(290.000000, 70.000000, 0.000000)",
        "(290.000000, 70.000000, 0.000000)",
        "(290.000000, 70.000000, 0.000000)",
        "(290.000000, 70.000000, 0.000000)",
        "(290.000000, 70.000000, 0.000000)",
        "(290.000000, 70.000000, 0.000000)",
        "(290.000000, 70.000000, 0.000000)",
        "(290.000000, 70.000000, 0.000000)",
        "(290.000000, 70.000000, 0.000000)",
        "(290.000000, 70.000000, 0.000000)",
        "(290.000000, 70.000000, 0.000000)",
        "(290.000000, 70.000000, 0.000000)",
        "(290.000000, 70.000000, 0.000000)",
        "(290.000000, 70.000000, 0.000000)",
        "(290.000000, 70.000000, 0.000000)",
        "(290.000000, 70.000000, 0.000000)",
        "(290.000000, 70.000000, 0.000000)",
        "(290.000000, 70.000000, 0.000000)",
        "(290.000000, 70.000000, 0.000000)",
        "(290.000000, 70.000000, 0.000000)",
        "(290.000000, 70.000000, 0.000000)",
        "(290.000000, 70.000000, 0.000000)",
        "(290.000000, 70.000000, 0.000000)",
        "(290.000000, 70.000000, 0.000000)",
        "(290.000000, 70.000000, 0.000000)",
        "(290.000000, 70.000000, 0.000000)",
        "(290.000000, 70.000000, 0.000000)",
        "(290.000000, 70.000000, 0.000000)",
        "(290.000000, 70.000000, 0.000000)",
        "(290.000000, 70.000000, 0.000000)",
        "(290.000000, 70.000000, 0.000000)",
        "(290.000000, 70.000000, 0.000000)",
        "(290.000000, 70.000000, 0.000000)",
        "(290.000000, 70.000000, 0.000000)",
        "(290.000000, 70.000000, 0.000000)",
        "(290.000000, 70.000000, 0.000000)",
        "(290.000000, 70.000000, 0.000000)",
        "(290.000000, 70.000000, 0.000000)",
        "(290.000000, 70.000000, 0.000000)",
        "(290.000000, 70.000000, 0.000000)",
        "(290.000000, 70.000000, 0.000000)",
        "(290.000000, 70.000000, 0.000000)",
        "(290.000000, 70.000000, 0.000000)",
        "(290.000000, 70.000000, 0.000000)",
        "(290.000000, 70.000000, 0.000000)",
        "(290.000000, 70.000000, 0.000000)",
        "(290.000000, 70.000000, 0.000000)",
        "(290.000000, 70.000000, 0.000000)",
        "(290.000000, 70.000000, 0.000000)",
        "(290.000000, 70.000000, 0.000000)",
        "(290.000000, 70.000000, 0.000000)",
        "(290.000000, 70.000000, 0.000000)",
        "(290.000000, 70.000000, 0.000000)",
        "(290.000000, 70.000000, 0.000000)",
        "(290.000000, 70.000000, 0.000000)",
        "(290.000000, 70.000000, 0.000000)",
        "(290.000000, 70.000000, 0.000000)",
        "(290.000000, 70.000000, 0.000000)",
        "(290.000000, 70.000000, 0.000000)",
        "(290.000000, 70.000000, 0.000000)",
        "(290.000000, 70.000000, 0.000000)",
        "(290.000000, 70.000000, 0.000000)",
        "(290.000000, 70.000000, 0.000000)",
        "(290.000000, 70.000000, 0.000000)",
        "(290.000000, 70.000000, 0.000000)",
        "(290.000000, 70.000000, 0.000000)",
        "(290.000000, 70.000000, 0.000000)",
        "(290.000000, 70.000000, 0.000000)",
        "(290.000000, 70.000000, 0.000000)",
        "(290.000000, 70.000000, 0.000000)",
        "(290.000000, 70.000000, 0.000000)",
        "(290.000000, 70.000000, 0.000000)",
        "(290.000000, 70.000000, 0.000000)",
        "(290.000000, 70.000000, 0.000000)",
        "(290.000000, 70.000000, 0.000000)",
        "(290.000000, 70.000000, 0.000000)",
        "(290.000000, 70.000000, 0.000000)",
        "(290.000000, 70.000000, 0.000000)",
        "(290.000000, 70.000000, 0.000000)",
        "(290.000000, 70.000000, 0.000000)",
        "(290.000000, 70.000000, 0.000000)",
        "(290.000000, 70.000000, 0.000000)",
        "(290.000000, 70.000000, 0.000000)",
        "(290.000000, 70.000000, 0.000000)",
        "(290.000000, 70.000000, 0.000000)",
        "(290.000000, 70.000000, 0.000000)",
        "(290.000000, 70.000000, 0.000000)",
        "(290.000000, 70.000000, 0.000000)",
        "(290.000000, 70.000000, 0.000000)",
        "(290.000000, 70.000000, 0.000000)",
        "(290.000000, 70.000000, 0.000000)",
        "(290.000000, 70.000000, 0.000000)",
        "(290.000000, 70.000000, 0.000000)",
        "(290.000000, 70.000000, 0.000000)",
        "(290.000000, 70.000000, 0.000000)",
        "(290.000000, 70.000000, 0.000000)",
        "(290.000000, 70.000000, 0.000000)",
        "(290.000000, 70.000000, 0.000000)",
        "(290.000000, 70.000000, 0.000000)",
        "(290.000000, 70.000000, 0.000000)",
        "(290.000000, 70.000000, 0.000000)",
        "(290.000000, 70.000000, 0.000000)",
        "(290.000000, 70.000000, 0.000000)",
        "(290.000000, 70.000000, 0.000000)",
        "(290.000000, 70.000000, 0.000000)",
        "(290.000000, 70.000000, 0.000000)",
        "(290.000000, 70.000000, 0.000000)",
        "(290.000000, 70.000000, 0.000000)",
        "(290.000000, 70.000000, 0.000000)",
        "(290.000000, 70.000000, 0.000000)",
        "(290.000000, 70.000000, 0.000000)",
        "(290.000000, 70.000000, 0.000000)",
        "(290.000000, 70.000000, 0.000000)",
        "(290.000000, 70.000000, 0.000000)",
        "(290.000000, 70.000000, 0.000000)",
        "(290.000000, 70.000000, 0.000000)",
        "(290.000000, 70.000000, 0.000000)",
        "(290.000000, 70.000000, 0.000000)",
        "(290.000000, 70.000000, 0.000000)",
        "(290.000000, 70.000000, 0.000000)",
        "(290.000000, 70.000000, 0.000000)",
        "(290.000000, 70.000000, 0.000000)",
        "(290.000000, 70.000000, 0.000000)",
        "(290.000000, 70.000000, 0.000000)",
        "(290.000000, 70.000000, 0.000000)",
        "(290.000000, 70.000000, 0.000000)",
        "(290.000000, 70.000000, 0.000000)",
        "(290.000000, 70.000000, 0.000000)",
        "(290.000000, 70.000000, 0.000000)",
        "(290.000000, 70.000000, 0.000000)",
        "(290.000000, 70.000000, 0.000000)",
        "(290.000000, 70.000000, 0.000000)",
        "(290.000000, 70.000000, 0.000000)",
        "(290.000000, 70.000000, 0.000000)",
        "(290.000000, 70.000000, 0.000000)",
        "(290.000000, 70.000000, 0.000000)",
        "(290.000000, 70.000000, 0.000000)",
        "(290.000000, 70.000000, 0.000000)",
        "(290.000000, 70.000000, 0.000000)",
        "(290.000000, 70.000000, 0.000000)",
        "(290.000000, 70.000000, 0.000000)",
        "(290.000000, 70.000000, 0.000000)",
        "(290.000000, 70.000000, 0.000000)",
        "(290.000000, 70.000000, 0.000000)",
        "(290.000000, 70.000000, 0.000000)",
        "(290.000000, 70.000000, 0.000000)",
        "(290.000000, 70.000000, 0.000000)",
        "(290.000000, 70.000000, 0.000000)",
        "(290.000000, 70.000000, 0.000000)",
        "(290.000000, 70.000000, 0.000000)",
        "(290.000000, 70.000000, 0.000000)",
        "(290.000000, 70.000000, 0.000000)",
        "(290.000000, 70.000000, 0.000000)",
        "(290.000000, 70.000000, 0.000000)",
        "(290.000000, 70.000000, 0.000000)",
        "(290.000000, 70.000000, 0.000000)",
        "(290.000000, 70.000000, 0.000000)",
        "(290.000000, 70.000000, 0.000000)",
        "(290.000000, 70.000000, 0.000000)",
        "(290.000000, 70.000000, 0.000000)",
        "(290.000000, 70.000000, 0.000000)",
        "(290.000000, 70.000000, 0.000000)",
        "(290.000000, 70.000000, 0.000000)",
        "(290.000000, 70.000000, 0.000000)",
        "(290.000000, 70.000000, 0.000000)",
        "(290.000000, 70.000000, 0.000000)",
        "(290.000000, 70.000000, 0.000000)",
        "(290.000000, 70.000000, 0.000000)",
        "(290.000000, 70.000000, 0.000000)",
        "(290.000000, 70.000000, 0.000000)",
        "(290.000000, 70.000000, 0.000000)",
        "(290.000000, 70.000000, 0.000000)",
        "(290.000000, 70.000000, 0.000000)",
        "(290.000000, 70.000000, 0.000000)",
        "(290.000000, 70.000000, 0.000000)",
        "(290.000000, 70.000000, 0.000000)",
        "(290.000000, 70.000000, 0.000000)",
        "(290.000000, 70.000000, 0.000000)",
        "(290.000000, 70.000000, 0.000000)",
        "(290.000000, 70.000000, 0.000000)",
        "(290.000000, 70.000000, 0.000000)",
        "(290.000000, 70.000000, 0.000000)",
        "(290.000000, 70.000000, 0.000000)",
        "(290.000000, 70.000000, 0.000000)",
        "(290.000000, 70.000000, 0.000000)",
        "(290.000000, 70.000000, 0.000000)",
        "(290.000000, 70.000000, 0.000000)",
        "(290.000000, 70.000000, 0.000000)",
        "(290.000000, 70.000000, 0.000000)",
        "(290.000000, 70.000000, 0.000000)",
        "(290.000000, 70.000000, 0.000000)",
        "(290.000000, 70.000000, 0.000000)",
        "(290.000000, 70.000000, 0.000000)",
        "(290.000000, 70.000000, 0.000000)",
        "(290.000000, 70.000000, 0.000000)",
        "(290.000000, 70.000000, 0.000000)",
        "(290.000000, 70.000000, 0.000000)",
        "(290.000000, 70.000000, 0.000000)",
        "(290.000000, 70.000000, 0.000000)",
        "(290.000000, 70.000000, 0.000000)",
        "(290.000000, 70.000000, 0.000000)",
        "(290.000000, 70.000000, 0.000000)",
        "(290.000000, 70.000000, 0.000000)",
        "(290.000000, 70.000000, 0.000000)",
        "(290.000000, 70.000000, 0.000000)",
        "(290.000000, 70.000000, 0.000000)",
        "(290.000000, 70.000000, 0.000000)",
        "(290.000000, 70.000000, 0.000000)",
        "(290.000000, 70.000000, 0.000000)",
        "(290.000000, 70.000000, 0.000000)",
        "(290.000000, 70.000000, 0.000000)",
        "(290.000000, 70.000000, 0.000000)",
        "(290.000000, 70.000000, 0.000000)",
        "(290.000000, 70.000000, 0.000000)",
        "(290.000000, 70.000000, 0.000000)",
        "(290.000000, 70.000000, 0.000000)",
        "(290.000000, 70.000000, 0.000000)",
        "(290.000000, 70.000000, 0.000000)",
        "(290.000000, 70.000000, 0.000000)",
        "(290.000000, 70.000000, 0.000000)",
        "(290.000000, 70.000000, 0.000000)",
        "(290.000000, 70.000000, 0.000000)",
        "(290.000000, 70.000000, 0.000000)",
        "(290.000000, 70.000000, 0.000000)",
        "(290.000000, 70.000000, 0.000000)",
        "(290.000000, 70.000000, 0.000000)",
        "(290.000000, 70.000000, 0.000000)",
        "(290.000000, 70.000000, 0.000000)",
        "(290.000000, 70.000000, 0.000000)",
        "(290.000000, 70.000000, 0.000000)",
        "(290.000000, 70.000000, 0.000000)",
        "(290.000000, 70.000000, 0.000000)",
        "(290.000000, 70.000000, 0.000000)",
        "(290.000000, 70.000000, 0.000000)",
        "(290.000000, 70.000000, 0.000000)",
        "(290.000000, 70.000000, 0.000000)",
        "(290.000000, 70.000000, 0.000000)",
        "(290.000000, 70.000000, 0.000000)",
        "(290.000000, 70.000000, 0.000000)",
        "(290.000000, 70.000000, 0.000000)",
        "(290.000000, 70.000000, 0.000000)",
        "(290.000000, 70.000000, 0.000000)",
        "(290.000000, 70.000000, 0.000000)",
        "(290.000000, 70.000000, 0.000000)",
        "(290.000000, 70.000000, 0.000000)",
        "(290.000000, 70.000000, 0.000000)",
        "(290.000000, 70.000000, 0.000000)",
        "(290.000000, 70.000000, 0.000000)",
        "(290.000000, 70.000000, 0.000000)",
        "(290.000000, 70.000000, 0.000000)",
        "(290.000000, 70.000000, 0.000000)",
        "(290.000000, 70.000000, 0.000000)",
        "(290.000000, 70.000000, 0.000000)",
        "(290.000000, 70.000000, 0.000000)",
        "(290.000000, 70.000000, 0.000000)",
        "(290.000000, 70.000000, 0.000000)",
        "(290.000000, 70.000000, 0.000000)",
        "(290.000000, 70.000000, 0.000000)",
        "(290.000000, 70.000000, 0.000000)",
        "(290.000000, 70.000000, 0.000000)",
        "(290.000000, 70.000000, 0.000000)",
        "(290.000000, 70.000000, 0.000000)",
        "(290.000000, 70.000000, 0.000000)",
        "(290.000000, 70.000000, 0.000000)",
        "(290.000000, 70.000000, 0.000000)",
        "(290.000000, 70.000000, 0.000000)",
        "(290.000000, 70.000000, 0.000000)",
        "(290.000000, 70.000000, 0.000000)",
        "(290.000000, 70.000000, 0.000000)",
        "(290.000000, 70.000000, 0.000000)",
        "(290.000000, 70.000000, 0.000000)",
        "(290.000000, 70.000000, 0.000000)",
        "(290.000000, 70.000000, 0.000000)",
        "(290.000000, 70.000000, 0.000000)",
        "(290.000000, 70.000000, 0.000000)",
        "(290.000000, 70.000000, 0.000000)",
        "(290.000000, 70.000000, 0.000000)",
        "(290.000000, 70.000000, 0.000000)",
        "(290.000000, 70.000000, 0.000000)",
        "(290.000000, 70.000000, 0.000000)",
        "(290.000000, 70.000000, 0.000000)",
        "(290.000000, 70.000000, 0.000000)",
        "(290.000000, 70.000000, 0.000000)",
        "(290.000000, 70.000000, 0.000000)",
        "(290.000000, 70.000000, 0.000000)",
        "(290.000000, 70.000000, 0.000000)",
        "(290.000000, 70.000000, 0.000000)",
        "(290.000000, 70.000000, 0.000000)",
        "(290.000000, 70.000000, 0.000000)",
        "(290.000000, 70.000000, 0.000000)",
        "(290.000000, 70.000000, 0.000000)",
        "(290.000000, 70.000000, 0.000000)",
        "(290.000000, 70.000000, 0.000000)",
        "(290.000000, 70.000000, 0.000000)",
        "(290.000000, 70.000000, 0.000000)",
        "(290.000000, 70.000000, 0.000000)",
        "(290.000000, 70.000000, 0.000000)",
        "(290.000000, 70.000000, 0.000000)",
        "(290.000000, 70.000000, 0.000000)",
        "(290.000000, 70.000000, 0.000000)",
        "(290.000000, 70.000000, 0.000000)",
        "(290.000000, 70.000000, 0.000000)",
        "(290.000000, 70.000000, 0.000000)",
        "(290.000000, 70.000000, 0.000000)",
        "(290.000000, 70.000000, 0.000000)",
        "(290.000000, 70.000000, 0.000000)",
        "(290.000000, 70.000000, 0.000000)",
        "(290.000000, 70.000000, 0.000000)",
        "(290.000000, 70.000000, 0.000000)",
        "(290.000000, 70.000000, 0.000000)",
        "(290.000000, 70.000000, 0.000000)",
        "(290.000000, 70.000000, 0.000000)",
        "(290.000000, 70.000000, 0.000000)",
        "(290.000000, 70.000000, 0.000000)",
        "(290.000000, 70.000000, 0.000000)",
        "(290.000000, 70.000000, 0.000000)",
        "(290.000000, 70.000000, 0.000000)",
        "(290.000000, 70.000000, 0.000000)",
        "(290.000000, 70.000000, 0.000000)",
        "(290.000000, 70.000000, 0.000000)",
        "(290.000000, 70.000000, 0.000000)",
        "(290.000000, 70.000000, 0.000000)",
        "(290.000000, 70.000000, 0.000000)",
        "(290.000000, 70.000000, 0.000000)",
        "(290.000000, 70.000000, 0.000000)",
        "(290.000000, 70.000000, 0.000000)",
        "(290.000000, 70.000000, 0.000000)",
        "(290.000000, 70.000000, 0.000000)",
        "(290.000000, 70.000000, 0.000000)",
        "(290.000000, 70.000000, 0.000000)",
        "(290.000000, 70.000000, 0.000000)",
        "(290.000000, 70.000000, 0.000000)",
        "(290.000000, 70.000000, 0.000000)",
        "(290.000000, 70.000000, 0.000000)",
        "(290.000000, 70.000000, 0.000000)",
        "(290.000000, 70.000000, 0.000000)",
        "(290.000000, 70.000000, 0.000000)",
        "(290.000000, 70.000000, 0.000000)",
        "(290.000000, 70.000000, 0.000000)",
        "(290.000000, 70.000000, 0.000000)",
        "(290.000000, 70.000000, 0.000000)",
        "(290.000000, 70.000000, 0.000000)",
        "(290.000000, 70.000000, 0.000000)",
        "(290.000000, 70.000000, 0.000000)",
        "(290.000000, 70.000000, 0.000000)",
        "(290.000000, 70.000000, 0.000000)",
        "(290.000000, 70.000000, 0.000000)",
        "(290.000000, 70.000000, 0.000000)",
        "(290.000000, 70.000000, 0.000000)",
        "(290.000000, 70.000000, 0.000000)",
        "(290.000000, 70.000000, 0.000000)",
        "(290.000000, 70.000000, 0.000000)",
        "(290.000000, 70.000000, 0.000000)",
        "(290.000000, 70.000000, 0.000000)",
        "(290.000000, 70.000000, 0.000000)",
        "(290.000000, 70.000000, 0.000000)",
        "(290.000000, 70.000000, 0.000000)",
        "(290.000000, 70.000000, 0.000000)",
        "(290.000000, 70.000000, 0.000000)",
        "(290.000000, 70.000000, 0.000000)",
        "(290.000000, 70.000000, 0.000000)",
        "(290.000000, 70.000000, 0.000000)",
        "(290.000000, 70.000000, 0.000000)",
        "(290.000000, 70.000000, 0.000000)",
        "(290.000000, 70.000000, 0.000000)",
        "(290.000000, 70.000000, 0.000000)",
        "(290.000000, 70.000000, 0.000000)",
        "(290.000000, 70.000000, 0.000000)",
        "(290.000000, 70.000000, 0.000000)",
        "(290.000000, 70.000000, 0.000000)",
        "(290.000000, 70.000000, 0.000000)",
        "(290.000000, 70.000000, 0.000000)",
        "(290.000000, 70.000000, 0.000000)",
        "(290.000000, 70.000000, 0.000000)",
        "(290.000000, 70.000000, 0.000000)",
        "(290.000000, 70.000000, 0.000000)",
        "(290.000000, 70.000000, 0.000000)",
        "(290.000000, 70.000000, 0.000000)",
        "(290.000000, 70.000000, 0.000000)",
        "(290.000000, 70.000000, 0.000000)",
        "(290.000000, 70.000000, 0.000000)",
        "(290.000000, 70.000000, 0.000000)",
        "(290.000000, 70.000000, 0.000000)",
        "(290.000000, 70.000000, 0.000000)",
        "(290.000000, 70.000000, 0.000000)",
        "(290.000000, 70.000000, 0.000000)",
        "(290.000000, 70.000000, 0.000000)",
        "(290.000000, 70.000000, 0.000000)",
        "(290.000000, 70.000000, 0.000000)",
        "(290.000000, 70.000000, 0.000000)",
        "(290.000000, 70.000000, 0.000000)",
        "(290.000000, 70.000000, 0.000000)",
        "(290.000000, 70.000000, 0.000000)",
        "(290.000000, 70.000000, 0.000000)",
        "(290.000000, 70.000000, 0.000000)",
        "(290.000000, 70.000000, 0.000000)",
        "(290.000000, 70.000000, 0.000000)",
        "(290.000000, 70.000000, 0.000000)",
        "(290.000000, 70.000000, 0.000000)",
        "(290.000000, 70.000000, 0.000000)",
        "(290.000000, 70.000000, 0.000000)",
        "(290.000000, 70.000000, 0.000000)",
        "(290.000000, 70.000000, 0.000000)",
        "(290.000000, 70.000000, 0.000000)",
        "(290.000000, 70.000000, 0.000000)",
        "(290.000000, 70.000000, 0.000000)",
        "(290.000000, 70.000000, 0.000000)",
        "(290.000000, 70.000000, 0.000000)",
        "(290.000000, 70.000000, 0.000000)",
        "(290.000000, 70.000000, 0.000000)",
        "(290.000000, 70.000000, 0.000000)",
        "(290.000000, 70.000000, 0.000000)",
        "(290.000000, 70.000000, 0.000000)",
        "(290.000000, 70.000000, 0.000000)",
        "(290.000000, 70.000000, 0.000000)",
        "(290.000000, 70.000000, 0.000000)",
        "(290.000000, 70.000000, 0.000000)",
        "(290.000000, 70.000000, 0.000000)",
        "(290.000000, 70.000000, 0.000000)",
        "(290.000000, 70.000000, 0.000000)",
        "(290.000000, 70.000000, 0.000000)",
        "(290.000000, 70.000000, 0.000000)",
        "(290.000000, 70.000000, 0.000000)",
        "(290.000000, 70.000000, 0.000000)",
        "(290.000000, 70.000000, 0.000000)",
        "(290.000000, 70.000000, 0.000000)",
        "(290.000000, 70.000000, 0.000000)",
        "(290.000000, 70.000000, 0.000000)",
        "(290.000000, 70.000000, 0.000000)",
        "(290.000000, 70.000000, 0.000000)",
        "(290.000000, 70.000000, 0.000000)",
        "(290.000000, 70.000000, 0.000000)",
        "(290.000000, 70.000000, 0.000000)",
        "(290.000000, 70.000000, 0.000000)",
        "(290.000000, 70.000000, 0.000000)",
        "(290.000000, 70.000000, 0.000000)",
        "(290.000000, 70.000000, 0.000000)",
        "(290.000000, 70.000000, 0.000000)",
        "(290.000000, 70.000000, 0.000000)",
        "(290.000000, 70.000000, 0.000000)",
        "(290.000000, 70.000000, 0.000000)",
        "(290.000000, 70.000000, 0.000000)",
        "(290.000000, 70.000000, 0.000000)",
        "(290.000000, 70.000000, 0.000000)",
        "(290.000000, 70.000000, 0.000000)",
        "(290.000000, 70.000000, 0.000000)",
        "(290.000000, 70.000000, 0.000000)",
        "(290.000000, 70.000000, 0.000000)",
        "(290.000000, 70.000000, 0.000000)",
        "(290.000000, 70.000000, 0.000000)",
        "(290.000000, 70.000000, 0.000000)",
        "(290.000000, 70.000000, 0.000000)",
        "(290.000000, 70.000000, 0.000000)",
        "(290.000000, 70.000000, 0.000000)",
        "(290.000000, 70.000000, 0.000000)",
        "(290.000000, 70.000000, 0.000000)",
        "(290.000000, 70.000000, 0.000000)",
        "(290.000000, 70.000000, 0.000000)",
        "(290.000000, 70.000000, 0.000000)",
        "(290.000000, 70.000000, 0.000000)",
        "(290.000000, 70.000000, 0.000000)",
        "(290.000000, 70.000000, 0.000000)",
        "(290.000000, 70.000000, 0.000000)",
        "(290.000000, 70.000000, 0.000000)",
        "(290.000000, 70.000000, 0.000000)",
        "(290.000000, 70.000000, 0.000000)",
        "(290.000000, 70.000000, 0.000000)",
        "(290.000000, 70.000000, 0.000000)",
        "(290.000000, 70.000000, 0.000000)",
        "(290.000000, 70.000000, 0.000000)",
        "(290.000000, 70.000000, 0.000000)",
        "(290.000000, 70.000000, 0.000000)",
        "(290.000000, 70.000000, 0.000000)",
        "(290.000000, 70.000000, 0.000000)",
        "(290.000000, 70.000000, 0.000000)",
        "(290.000000, 70.000000, 0.000000)",
        "(290.000000, 70.000000, 0.000000)",
        "(290.000000, 70.000000, 0.000000)",
        "(290.000000, 70.000000, 0.000000)",
        "(290.000000, 70.000000, 0.000000)",
        "(290.000000, 70.000000, 0.000000)",
        "(290.000000, 70.000000, 0.000000)",
        "(290.000000, 70.000000, 0.000000)",
        "(290.000000, 70.000000, 0.000000)",
        "(290.000000, 70.000000, 0.000000)",
        "(290.000000, 70.000000, 0.000000)",
        "(290.000000, 70.000000, 0.000000)",
        "(290.000000, 70.000000, 0.000000)",
        "(290.000000, 70.000000, 0.000000)",
        "(290.000000, 70.000000, 0.000000)",
        "(290.000000, 70.000000, 0.000000)",
        "(290.000000, 70.000000, 0.000000)",
        "(290.000000, 70.000000, 0.000000)",
        "(290.000000, 70.000000, 0.000000)",
        "(290.000000, 70.000000, 0.000000)",
        "(290.000000, 70.000000, 0.000000)",
        "(290.000000, 70.000000, 0.000000)",
        "(290.000000, 70.000000, 0.000000)",
        "(290.000000, 70.000000, 0.000000)",
        "(290.000000, 70.000000, 0.000000)",
        "(290.000000, 70.000000, 0.000000)",
        "(290.000000, 70.000000, 0.000000)",
        "(290.000000, 70.000000, 0.000000)",
        "(290.000000, 70.000000, 0.000000)",
        "(290.000000, 70.000000, 0.000000)",
        "(290.000000, 70.000000, 0.000000)",
        "(290.000000, 70.000000, 0.000000)",
        "(290.000000, 70.000000, 0.000000)",
        "(290.000000, 70.000000, 0.000000)",
        "(290.000000, 70.000000, 0.000000)",
        "(290.000000, 70.000000, 0.000000)",
        "(290.000000, 70.000000, 0.000000)",
        "(290.000000, 70.000000, 0.000000)",
        "(290.000000, 70.000000, 0.000000)",
        "(290.000000, 70.000000, 0.000000)",
        "(290.000000, 70.000000, 0.000000)",
        "(290.000000, 70.000000, 0.000000)",
        "(290.000000, 70.000000, 0.000000)",
        "(290.000000, 70.000000, 0.000000)",
        "(290.000000, 70.000000, 0.000000)",
        "(290.000000, 70.000000, 0.000000)",
        "(290.000000, 70.000000, 0.000000)",
        "(290.000000, 70.000000, 0.000000)",
        "(290.000000, 70.000000, 0.000000)",
        "(290.000000, 70.000000, 0.000000)",
        "(290.000000, 70.000000, 0.000000)",
        "(290.000000, 70.000000, 0.000000)",
        "(290.000000, 70.000000, 0.000000)",
        "(290.000000, 70.000000, 0.000000)",
        "(290.000000, 70.000000, 0.000000)",
        "(290.000000, 70.000000, 0.000000)",
        "(290.000000, 70.000000, 0.000000)",
        "(290.000000, 70.000000, 0.000000)",
        "(290.000000, 70.000000, 0.000000)",
        "(290.000000, 70.000000, 0.000000)",
        "(290.000000, 70.000000, 0.000000)",
        "(290.000000, 70.000000, 0.000000)",
        "(290.000000, 70.000000, 0.000000)",
        "(290.000000, 70.000000, 0.000000)",
        "(290.000000, 70.000000, 0.000000)",
        "(290.000000, 70.000000, 0.000000)",
        "(290.000000, 70.000000, 0.000000)",
        "(290.000000, 70.000000, 0.000000)",
        "(290.000000, 70.000000, 0.000000)",
        "(290.000000, 70.000000, 0.000000)",
        "(290.000000, 70.000000, 0.000000)",
        "(290.000000, 70.000000, 0.000000)",
        "(290.000000, 70.000000, 0.000000)",
        "(290.000000, 70.000000, 0.000000)",
        "(290.000000, 70.000000, 0.000000)",
        "(290.000000, 70.000000, 0.000000)",
        "(290.000000, 70.000000, 0.000000)",
        "(290.000000, 70.000000, 0.000000)",
        "(290.000000, 70.000000, 0.000000)",
        "(290.000000, 70.000000, 0.000000)",
        "(290.000000, 70.000000, 0.000000)",
        "(290.000000, 70.000000, 0.000000)",
        "(290.000000, 70.000000, 0.000000)",
        "(290.000000, 70.000000, 0.000000)",
        "(290.000000, 70.000000, 0.000000)",
        "(290.000000, 70.000000, 0.000000)",
        "(290.000000, 70.000000, 0.000000)",
        "(290.000000, 70.000000, 0.000000)",
        "(290.000000, 70.000000, 0.000000)",
        "(290.000000, 70.000000, 0.000000)",
        "(290.000000, 70.000000, 0.000000)",
        "(290.000000, 70.000000, 0.000000)",
        "(290.000000, 70.000000, 0.000000)",
        "(290.000000, 70.000000, 0.000000)",
        "(290.000000, 70.000000, 0.000000)",
        "(290.000000, 70.000000, 0.000000)",
        "(290.000000, 70.000000, 0.000000)",
        "(290.000000, 70.000000, 0.000000)",
        "(290.000000, 70.000000, 0.000000)",
        "(290.000000, 70.000000, 0.000000)",
        "(290.000000, 70.000000, 0.000000)",
        "(290.000000, 70.000000, 0.000000)",
        "(290.000000, 70.000000, 0.000000)",
        "(290.000000, 70.000000, 0.000000)",
        "(290.000000, 70.000000, 0.000000)",
        "(290.000000, 70.000000, 0.000000)",
        "(290.000000, 70.000000, 0.000000)",
        "(290.000000, 70.000000, 0.000000)",
        "(290.000000, 70.000000, 0.000000)",
        "(290.000000, 70.000000, 0.000000)",
        "(290.000000, 70.000000, 0.000000)",
        "(290.000000, 70.000000, 0.000000)",
        "(290.000000, 70.000000, 0.000000)",
        "(290.000000, 70.000000, 0.000000)",
        "(290.000000, 70.000000, 0.000000)",
        "(290.000000, 70.000000, 0.000000)",
        "(290.000000, 70.000000, 0.000000)",
        "(290.000000, 70.000000, 0.000000)",
        "(290.000000, 70.000000, 0.000000)",
        "(290.000000, 70.000000, 0.000000)",
        "(290.000000, 70.000000, 0.000000)",
        "(290.000000, 70.000000, 0.000000)",
        "(290.000000, 70.000000, 0.000000)",
        "(290.000000, 70.000000, 0.000000)",
        "(290.000000, 70.000000, 0.000000)",
        "(290.000000, 70.000000, 0.000000)",
        "(290.000000, 70.000000, 0.000000)",
        "(290.000000, 70.000000, 0.000000)",
        "(290.000000, 70.000000, 0.000000)",
        "(290.000000, 70.000000, 0.000000)",
        "(290.000000, 70.000000, 0.000000)",
        "(290.000000, 70.000000, 0.000000)",
        "(290.000000, 70.000000, 0.000000)",
        "(290.000000, 70.000000, 0.000000)",
        "(290.000000, 70.000000, 0.000000)",
        "(290.000000, 70.000000, 0.000000)",
        "(290.000000, 70.000000, 0.000000)",
        "(290.000000, 70.000000, 0.000000)",
        "(290.000000, 70.000000, 0.000000)",
        "(290.000000, 70.000000, 0.000000)",
        "(290.000000, 70.000000, 0.000000)",
        "(290.000000, 70.000000, 0.000000)",
        "(290.000000, 70.000000, 0.000000)",
        "(290.000000, 70.000000, 0.000000)",
        "(290.000000, 70.000000, 0.000000)",
        "(290.000000, 70.000000, 0.000000)",
        "(290.000000, 70.000000, 0.000000)",
        "(290.000000, 70.000000, 0.000000)",
        "(290.000000, 70.000000, 0.000000)",
        "(290.000000, 70.000000, 0.000000)",
        "(290.000000, 70.000000, 0.000000)",
        "(290.000000, 70.000000, 0.000000)",
        "(290.000000, 70.000000, 0.000000)",
        "(290.000000, 70.000000, 0.000000)",
        "(290.000000, 70.000000, 0.000000)",
        "(290.000000, 70.000000, 0.000000)",
        "(290.000000, 70.000000, 0.000000)",
        "(290.000000, 70.000000, 0.000000)",
        "(290.000000, 70.000000, 0.000000)",
        "(290.000000, 70.000000, 0.000000)",
        "(290.000000, 70.000000, 0.000000)",
        "(290.000000, 70.000000, 0.000000)",
        "(290.000000, 70.000000, 0.000000)",
        "(290.000000, 70.000000, 0.000000)",
        "(290.000000, 70.000000, 0.000000)",
        "(290.000000, 70.000000, 0.000000)",
        "(290.000000, 70.000000, 0.000000)",
        "(290.000000, 70.000000, 0.000000)",
        "(290.000000, 70.000000, 0.000000)",
        "(290.000000, 70.000000, 0.000000)",
        "(290.000000, 70.000000, 0.000000)",
        "(290.000000, 70.000000, 0.000000)",
        "(290.000000, 70.000000, 0.000000)",
        "(290.000000, 70.000000, 0.000000)",
        "(290.000000, 70.000000, 0.000000)",
        "(290.000000, 70.000000, 0.000000)",
        "(290.000000, 70.000000, 0.000000)",
        "(290.000000, 70.000000, 0.000000)",
        "(290.000000, 70.000000, 0.000000)",
        "(290.000000, 70.000000, 0.000000)",
        "(290.000000, 70.000000, 0.000000)",
        "(290.000000, 70.000000, 0.000000)",
        "(290.000000, 70.000000, 0.000000)",
        "(290.000000, 70.000000, 0.000000)",
        "(290.000000, 70.000000, 0.000000)",
        "(290.000000, 70.000000, 0.000000)",
        "(290.000000, 70.000000, 0.000000)",
        "(290.000000, 70.000000, 0.000000)",
        "(290.000000, 70.000000, 0.000000)",
        "(290.000000, 70.000000, 0.000000)",
        "(290.000000, 70.000000, 0.000000)",
        "(290.000000, 70.000000, 0.000000)",
        "(290.000000, 70.000000, 0.000000)",
        "(290.000000, 70.000000, 0.000000)",
        "(290.000000, 70.000000, 0.000000)",
        "(290.000000, 70.000000, 0.000000)",
        "(290.000000, 70.000000, 0.000000)",
        "(290.000000, 70.000000, 0.000000)",
        "(290.000000, 70.000000, 0.000000)",
        "(290.000000, 70.000000, 0.000000)",
        "(290.000000, 70.000000, 0.000000)",
        "(290.000000, 70.000000, 0.000000)",
        "(290.000000, 70.000000, 0.000000)",
        "(290.000000, 70.000000, 0.000000)",
        "(290.000000, 70.000000, 0.000000)",
        "(290.000000, 70.000000, 0.000000)",
        "(290.000000, 70.000000, 0.000000)",
        "(290.000000, 70.000000, 0.000000)",
        "(290.000000, 70.000000, 0.000000)",
        "(290.000000, 70.000000, 0.000000)",
        "(290.000000, 70.000000, 0.000000)",
        "(290.000000, 70.000000, 0.000000)",
        "(290.000000, 70.000000, 0.000000)",
        "(290.000000, 70.000000, 0.000000)",
        "(290.000000, 70.000000, 0.000000)",
        "(290.000000, 70.000000, 0.000000)",
        "(290.000000, 70.000000, 0.000000)",
        "(290.000000, 70.000000, 0.000000)",
        "(290.000000, 70.000000, 0.000000)",
        "(290.000000, 70.000000, 0.000000)",
        "(290.000000, 70.000000, 0.000000)",
        "(290.000000, 70.000000, 0.000000)",
        "(290.000000, 70.000000, 0.000000)",
        "(290.000000, 70.000000, 0.000000)",
        "(290.000000, 70.000000, 0.000000)",
        "(290.000000, 70.000000, 0.000000)",
        "(290.000000, 70.000000, 0.000000)",
        "(290.000000, 70.000000, 0.000000)",
        "(290.000000, 70.000000, 0.000000)",
        "(290.000000, 70.000000, 0.000000)",
        "(290.000000, 70.000000, 0.000000)",
        "(290.000000, 70.000000, 0.000000)",
        "(290.000000, 70.000000, 0.000000)",
        "(290.000000, 70.000000, 0.000000)",
        "(290.000000, 70.000000, 0.000000)",
        "(290.000000, 70.000000, 0.000000)",
        "(290.000000, 70.000000, 0.000000)",
        "(290.000000, 70.000000, 0.000000)",
        "(290.000000, 70.000000, 0.000000)",
        "(290.000000, 70.000000, 0.000000)",
        "(290.000000, 70.000000, 0.000000)",
        "(290.000000, 70.000000, 0.000000)",
        "(290.000000, 70.000000, 0.000000)",
        "(290.000000, 70.000000, 0.000000)",
        "(290.000000, 70.000000, 0.000000)",
        "(290.000000, 70.000000, 0.000000)",
        "(290.000000, 70.000000, 0.000000)",
        "(290.000000, 70.000000, 0.000000)",
        "(290.000000, 70.000000, 0.000000)",
        "(290.000000, 70.000000, 0.000000)",
        "(290.000000, 70.000000, 0.000000)",
        "(290.000000, 70.000000, 0.000000)",
        "(290.000000, 70.000000, 0.000000)",
        "(290.000000, 70.000000, 0.000000)",
        "(290.000000, 70.000000, 0.000000)",
        "(290.000000, 70.000000, 0.000000)",
        "(290.000000, 70.000000, 0.000000)",
        "(290.000000, 70.000000, 0.000000)",
        "(290.000000, 70.000000, 0.000000)",
        "(290.000000, 70.000000, 0.000000)",
        "(290.000000, 70.000000, 0.000000)",
        "(290.000000, 70.000000, 0.000000)",
        "(290.000000, 70.000000, 0.000000)",
        "(290.000000, 70.000000, 0.000000)",
        "(290.000000, 70.000000, 0.000000)",
        "(290.000000, 70.000000, 0.000000)",
        "(290.000000, 70.000000, 0.000000)",
        "(290.000000, 70.000000, 0.000000)",
        "(290.000000, 70.000000, 0.000000)",
        "(290.000000, 70.000000, 0.000000)",
        "(290.000000, 70.000000, 0.000000)",
        "(290.000000, 70.000000, 0.000000)",
        "(290.000000, 70.000000, 0.000000)",
        "(290.000000, 70.000000, 0.000000)",
        "(290.000000, 70.000000, 0.000000)",
        "(290.000000, 70.000000, 0.000000)",
        "(290.000000, 70.000000, 0.000000)",
        "(290.000000, 70.000000, 0.000000)",
        "(290.000000, 70.000000, 0.000000)",
        "(290.000000, 70.000000, 0.000000)",
        "(290.000000, 70.000000, 0.000000)",
        "(290.000000, 70.000000, 0.000000)",
        "(290.000000, 70.000000, 0.000000)",
        "(290.000000, 70.000000, 0.000000)",
        "(290.000000, 70.000000, 0.000000)",
        "(290.000000, 70.000000, 0.000000)",
        "(290.000000, 70.000000, 0.000000)",
        "(290.000000, 70.000000, 0.000000)",
        "(290.000000, 70.000000, 0.000000)",
        "(290.000000, 70.000000, 0.000000)",
        "(290.000000, 70.000000, 0.000000)",
        "(290.000000, 70.000000, 0.000000)",
        "(290.000000, 70.000000, 0.000000)",
        "(290.000000, 70.000000, 0.000000)",
        "(290.000000, 70.000000, 0.000000)",
        "(290.000000, 70.000000, 0.000000)",
        "(290.000000, 70.000000, 0.000000)",
        "(290.000000, 70.000000, 0.000000)",
        "(290.000000, 70.000000, 0.000000)",
        "(290.000000, 70.000000, 0.000000)",
        "(290.000000, 70.000000, 0.000000)",
        "(290.000000, 70.000000, 0.000000)",
        "(290.000000, 70.000000, 0.000000)",
        "(290.000000, 70.000000, 0.000000)",
        "(290.000000, 70.000000, 0.000000)",
        "(290.000000, 70.000000, 0.000000)",
        "(290.000000, 70.000000, 0.000000)",
        "(290.000000, 70.000000, 0.000000)",
        "(290.000000, 70.000000, 0.000000)",
        "(290.000000, 70.000000, 0.000000)",
        "(290.000000, 70.000000, 0.000000)",
        "(290.000000, 70.000000, 0.000000)",
        "(290.000000, 70.000000, 0.000000)",
        "(290.000000, 70.000000, 0.000000)",
        "(290.000000, 70.000000, 0.000000)",
        "(290.000000, 70.000000, 0.000000)",
        "(290.000000, 70.000000, 0.000000)",
        "(290.000000, 70.000000, 0.000000)",
        "(290.000000, 70.000000, 0.000000)",
        "(290.000000, 70.000000, 0.000000)",
        "(290.000000, 70.000000, 0.000000)",
        "(290.000000, 70.000000, 0.000000)",
        "(290.000000, 70.000000, 0.000000)",
        "(290.000000, 70.000000, 0.000000)",
        "(290.000000, 70.000000, 0.000000)",
        "(290.000000, 70.000000, 0.000000)",
        "(290.000000, 70.000000, 0.000000)",
        "(290.000000, 70.000000, 0.000000)",
        "(290.000000, 70.000000, 0.000000)",
        "(290.000000, 70.000000, 0.000000)",
        "(290.000000, 70.000000, 0.000000)",
        "(290.000000, 70.000000, 0.000000)",
        "(290.000000, 70.000000, 0.000000)",
        "(290.000000, 70.000000, 0.000000)",
        "(290.000000, 70.000000, 0.000000)",
        "(290.000000, 70.000000, 0.000000)",
        "(290.000000, 70.000000, 0.000000)",
        "(290.000000, 70.000000, 0.000000)",
        "(290.000000, 70.000000, 0.000000)",
        "(290.000000, 70.000000, 0.000000)",
        "(290.000000, 70.000000, 0.000000)",
        "(290.000000, 70.000000, 0.000000)",
        "(290.000000, 70.000000, 0.000000)",
        "(290.000000, 70.000000, 0.000000)",
        "(290.000000, 70.000000, 0.000000)",
        "(290.000000, 70.000000, 0.000000)",
        "(290.000000, 70.000000, 0.000000)",
        "(290.000000, 70.000000, 0.000000)",
        "(290.000000, 70.000000, 0.000000)",
        "(290.000000, 70.000000, 0.000000)",
        "(290.000000, 70.000000, 0.000000)",
        "(290.000000, 70.000000, 0.000000)",
        "(290.000000, 70.000000, 0.000000)",
        "(290.000000, 70.000000, 0.000000)",
        "(290.000000, 70.000000, 0.000000)",
        "(290.000000, 70.000000, 0.000000)",
        "(290.000000, 70.000000, 0.000000)",
        "(290.000000, 70.000000, 0.000000)",
        "(290.000000, 70.000000, 0.000000)",
        "(290.000000, 70.000000, 0.000000)",
        "(290.000000, 70.000000, 0.000000)",
        "(290.000000, 70.000000, 0.000000)",
        "(290.000000, 70.000000, 0.000000)",
        "(290.000000, 70.000000, 0.000000)",
        "(290.000000, 70.000000, 0.000000)",
        "(290.000000, 70.000000, 0.000000)",
        "(290.000000, 70.000000, 0.000000)",
        "(290.000000, 70.000000, 0.000000)",
        "(290.000000, 70.000000, 0.000000)",
        "(290.000000, 70.000000, 0.000000)",
        "(290.000000, 70.000000, 0.000000)",
        "(290.000000, 70.000000, 0.000000)",
        "(290.000000, 70.000000, 0.000000)",
        "(290.000000, 70.000000, 0.000000)",
        "(290.000000, 70.000000, 0.000000)",
        "(290.000000, 70.000000, 0.000000)",
        "(290.000000, 70.000000, 0.000000)",
        "(290.000000, 70.000000, 0.000000)",
        "(290.000000, 70.000000, 0.000000)",
        "(290.000000, 70.000000, 0.000000)",
        "(290.000000, 70.000000, 0.000000)",
        "(290.000000, 70.000000, 0.000000)",
        "(290.000000, 70.000000, 0.000000)",
        "(290.000000, 70.000000, 0.000000)",
        "(290.000000, 70.000000, 0.000000)",
        "(290.000000, 70.000000, 0.000000)",
        "(290.000000, 70.000000, 0.000000)",
        "(290.000000, 70.000000, 0.000000)",
        "(290.000000, 70.000000, 0.000000)",
        "(290.000000, 70.000000, 0.000000)",
        "(290.000000, 70.000000, 0.000000)",
        "(290.000000, 70.000000, 0.000000)",
        "(290.000000, 70.000000, 0.000000)",
        "(290.000000, 70.000000, 0.000000)",
        "(290.000000, 70.000000, 0.000000)",
        "(290.000000, 70.000000, 0.000000)",
        "(290.000000, 70.000000, 0.000000)",
        "(290.000000, 70.000000, 0.000000)",
        "(290.000000, 70.000000, 0.000000)",
        "(290.000000, 70.000000, 0.000000)",
        "(290.000000, 70.000000, 0.000000)",
        "(290.000000, 70.000000, 0.000000)",
        "(290.000000, 70.000000, 0.000000)",
        "(290.000000, 70.000000, 0.000000)",
        "(290.000000, 70.000000, 0.000000)",
        "(290.000000, 70.000000, 0.000000)",
        "(290.000000, 70.000000, 0.000000)",
        "(290.000000, 70.000000, 0.000000)",
        "(290.000000, 70.000000, 0.000000)",
        "(290.000000, 70.000000, 0.000000)",
        "(290.000000, 70.000000, 0.000000)",
        "(290.000000, 70.000000, 0.000000)",
        "(290.000000, 70.000000, 0.000000)",
        "(290.000000, 70.000000, 0.000000)",
        "(290.000000, 70.000000, 0.000000)",
        "(290.000000, 70.000000, 0.000000)",
        "(290.000000, 70.000000, 0.000000)",
        "(290.000000, 70.000000, 0.000000)",
        "(290.000000, 70.000000, 0.000000)",
        "(290.000000, 70.000000, 0.000000)",
        "(290.000000, 70.000000, 0.000000)",
        "(290.000000, 70.000000, 0.000000)",
        "(290.000000, 70.000000, 0.000000)",
        "(290.000000, 70.000000, 0.000000)",
        "(290.000000, 70.000000, 0.000000)",
        "(290.000000, 70.000000, 0.000000)",
        "(290.000000, 70.000000, 0.000000)",
        "(290.000000, 70.000000, 0.000000)",
        "(290.000000, 70.000000, 0.000000)",
        "(290.000000, 70.000000, 0.000000)",
        "(290.000000, 70.000000, 0.000000)",
        "(290.000000, 70.000000, 0.000000)",
        "(290.000000, 70.000000, 0.000000)",
        "(290.000000, 70.000000, 0.000000)",
        "(290.000000, 70.000000, 0.000000)",
        "(290.000000, 70.000000, 0.000000)",
        "(290.000000, 70.000000, 0.000000)",
        "(290.000000, 70.000000, 0.000000)",
        "(290.000000, 70.000000, 0.000000)",
        "(290.000000, 70.000000, 0.000000)",
        "(290.000000, 70.000000, 0.000000)",
        "(290.000000, 70.000000, 0.000000)",
        "(290.000000, 70.000000, 0.000000)",
        "(290.000000, 70.000000, 0.000000)",
        "(290.000000, 70.000000, 0.000000)",
        "(290.000000, 70.000000, 0.000000)",
        "(290.000000, 70.000000, 0.000000)",
        "(290.000000, 70.000000, 0.000000)",
        "(290.000000, 70.000000, 0.000000)",
        "(290.000000, 70.000000, 0.000000)",
        "(290.000000, 70.000000, 0.000000)",
        "(290.000000, 70.000000, 0.000000)",
        "(290.000000, 70.000000, 0.000000)",
        "(290.000000, 70.000000, 0.000000)",
        "(290.000000, 70.000000, 0.000000)",
        "(290.000000, 70.000000, 0.000000)",
        "(290.000000, 70.000000, 0.000000)",
        "(290.000000, 70.000000, 0.000000)",
        "(290.000000, 70.000000, 0.000000)",
        "(290.000000, 70.000000, 0.000000)",
        "(290.000000, 70.000000, 0.000000)",
        "(290.000000, 70.000000, 0.000000)",
        "(290.000000, 70.000000, 0.000000)",
        "(290.000000, 70.000000, 0.000000)",
        "(290.000000, 70.000000, 0.000000)",
        "(290.000000, 70.000000, 0.000000)",
        "(290.000000, 70.000000, 0.000000)",
        "(290.000000, 70.000000, 0.000000)",
        "(290.000000, 70.000000, 0.000000)",
        "(290.000000, 70.000000, 0.000000)",
        "(290.000000, 70.000000, 0.000000)",
        "(290.000000, 70.000000, 0.000000)",
        "(290.000000, 70.000000, 0.000000)",
        "(290.000000, 70.000000, 0.000000)",
        "(290.000000, 70.000000, 0.000000)",
        "(290.000000, 70.000000, 0.000000)",
        "(290.000000, 70.000000, 0.000000)",
        "(290.000000, 70.000000, 0.000000)",
        "(290.000000, 70.000000, 0.000000)",
        "(290.000000, 70.000000, 0.000000)",
        "(290.000000, 70.000000, 0.000000)",
        "(290.000000, 70.000000, 0.000000)",
        "(290.000000, 70.000000, 0.000000)",
        "(290.000000, 70.000000, 0.000000)",
        "(290.000000, 70.000000, 0.000000)",
        "(290.000000, 70.000000, 0.000000)",
        "(290.000000, 70.000000, 0.000000)",
        "(290.000000, 70.000000, 0.000000)",
        "(290.000000, 70.000000, 0.000000)",
        "(290.000000, 70.000000, 0.000000)",
        "(290.000000, 70.000000, 0.000000)",
        "(290.000000, 70.000000, 0.000000)",
        "(290.000000, 70.000000, 0.000000)",
        "(290.000000, 70.000000, 0.000000)",
        "(290.000000, 70.000000, 0.000000)",
        "(290.000000, 70.000000, 0.000000)",
        "(290.000000, 70.000000, 0.000000)",
        "(290.000000, 70.000000, 0.000000)",
        "(290.000000, 70.000000, 0.000000)",
        "(290.000000, 70.000000, 0.000000)",
        "(290.000000, 70.000000, 0.000000)",
        "(290.000000, 70.000000, 0.000000)",
        "(290.000000, 70.000000, 0.000000)",
        "(290.000000, 70.000000, 0.000000)",
        "(290.000000, 70.000000, 0.000000)",
        "(290.000000, 70.000000, 0.000000)",
        "(290.000000, 70.000000, 0.000000)",
        "(290.000000, 70.000000, 0.000000)",
        "(290.000000, 70.000000, 0.000000)",
        "(290.000000, 70.000000, 0.000000)",
        "(290.000000, 70.000000, 0.000000)",
        "(290.000000, 70.000000, 0.000000)",
        "(290.000000, 70.000000, 0.000000)",
        "(290.000000, 70.000000, 0.000000)",
        "(290.000000, 70.000000, 0.000000)",
        "(290.000000, 70.000000, 0.000000)",
        "(290.000000, 70.000000, 0.000000)",
        "(290.000000, 70.000000, 0.000000)",
        "(290.000000, 70.000000, 0.000000)",
        "(290.000000, 70.000000, 0.000000)",
        "(290.000000, 70.000000, 0.000000)",
        "(290.000000, 70.000000, 0.000000)",
        "(290.000000, 70.000000, 0.000000)",
        "(290.000000, 70.000000, 0.000000)",
        "(290.000000, 70.000000, 0.000000)",
        "(290.000000, 70.000000, 0.000000)",
        "(290.000000, 70.000000, 0.000000)",
        "(290.000000, 70.000000, 0.000000)",
        "(290.000000, 70.000000, 0.000000)",
        "(290.000000, 70.000000, 0.000000)",
        "(290.000000, 70.000000, 0.000000)",
        "(290.000000, 70.000000, 0.000000)",
        "(290.000000, 70.000000, 0.000000)",
        "(290.000000, 70.000000, 0.000000)",
        "(290.000000, 70.000000, 0.000000)",
        "(290.000000, 70.000000, 0.000000)",
        "(290.000000, 70.000000, 0.000000)",
        "(290.000000, 70.000000, 0.000000)",
        "(290.000000, 70.000000, 0.000000)",
        "(290.000000, 70.000000, 0.000000)",
        "(290.000000, 70.000000, 0.000000)",
        "(290.000000, 70.000000, 0.000000)",
        "(290.000000, 70.000000, 0.000000)",
        "(290.000000, 70.000000, 0.000000)",
        "(290.000000, 70.000000, 0.000000)",
        "(290.000000, 70.000000, 0.000000)",
        "(290.000000, 70.000000, 0.000000)",
        "(290.000000, 70.000000, 0.000000)",
        "(290.000000, 70.000000, 0.000000)",
        "(290.000000, 70.000000, 0.000000)",
        "(290.000000, 70.000000, 0.000000)",
        "(290.000000, 70.000000, 0.000000)",
        "(290.000000, 70.000000, 0.000000)",
        "(290.000000, 70.000000, 0.000000)",
        "(290.000000, 70.000000, 0.000000)",
        "(290.000000, 70.000000, 0.000000)",
        "(290.000000, 70.000000, 0.000000)",
        "(290.000000, 70.000000, 0.000000)",
        "(290.000000, 70.000000, 0.000000)",
        "(290.000000, 70.000000, 0.000000)",
        "(290.000000, 70.000000, 0.000000)",
        "(290.000000, 70.000000, 0.000000)",
        "(290.000000, 70.000000, 0.000000)",
        "(290.000000, 70.000000, 0.000000)",
        "(290.000000, 70.000000, 0.000000)",
        "(290.000000, 70.000000, 0.000000)",
        "(290.000000, 70.000000, 0.000000)",
        "(290.000000, 70.000000, 0.000000)",
        "(290.000000, 70.000000, 0.000000)",
        "(290.000000, 70.000000, 0.000000)",
        "(290.000000, 70.000000, 0.000000)",
        "(290.000000, 70.000000, 0.000000)",
        "(290.000000, 70.000000, 0.000000)",
        "(290.000000, 70.000000, 0.000000)",
        "(290.000000, 70.000000, 0.000000)",
        "(290.000000, 70.000000, 0.000000)",
        "(290.000000, 70.000000, 0.000000)",
        "(290.000000, 70.000000, 0.000000)",
        "(290.000000, 70.000000, 0.000000)",
        "(290.000000, 70.000000, 0.000000)",
        "(290.000000, 70.000000, 0.000000)",
        "(290.000000, 70.000000, 0.000000)",
        "(290.000000, 70.000000, 0.000000)",
        "(290.000000, 70.000000, 0.000000)",
        "(290.000000, 70.000000, 0.000000)",
        "(290.000000, 70.000000, 0.000000)",
        "(290.000000, 70.000000, 0.000000)",
        "(290.000000, 70.000000, 0.000000)",
        "(290.000000, 70.000000, 0.000000)",
        "(290.000000, 70.000000, 0.000000)",
        "(290.000000, 70.000000, 0.000000)",
        "(290.000000, 70.000000, 0.000000)",
        "(290.000000, 70.000000, 0.000000)",
        "(290.000000, 70.000000, 0.000000)",
        "(290.000000, 70.000000, 0.000000)",
        "(290.000000, 70.000000, 0.000000)",
        "(290.000000, 70.000000, 0.000000)",
        "(290.000000, 70.000000, 0.000000)",
        "(290.000000, 70.000000, 0.000000)",
        "(290.000000, 70.000000, 0.000000)",
        "(290.000000, 70.000000, 0.000000)",
        "(290.000000, 70.000000, 0.000000)",
        "(290.000000, 70.000000, 0.000000)",
        "(290.000000, 70.000000, 0.000000)",
        "(290.000000, 70.000000, 0.000000)",
        "(290.000000, 70.000000, 0.000000)",
        "(290.000000, 70.000000, 0.000000)",
        "(290.000000, 70.000000, 0.000000)",
        "(290.000000, 70.000000, 0.000000)",
        "(290.000000, 70.000000, 0.000000)",
        "(290.000000, 70.000000, 0.000000)",
        "(290.000000, 70.000000, 0.000000)",
        "(290.000000, 70.000000, 0.000000)",
        "(290.000000, 70.000000, 0.000000)",
        "(290.000000, 70.000000, 0.000000)",
        "(290.000000, 70.000000, 0.000000)",
        "(290.000000, 70.000000, 0.000000)",
        "(290.000000, 70.000000, 0.000000)",
        "(290.000000, 70.000000, 0.000000)",
        "(290.000000, 70.000000, 0.000000)",
        "(290.000000, 70.000000, 0.000000)",
        "(290.000000, 70.000000, 0.000000)",
        "(290.000000, 70.000000, 0.000000)",
        "(290.000000, 70.000000, 0.000000)",
        "(290.000000, 70.000000, 0.000000)",
        "(290.000000, 70.000000, 0.000000)",
        "(290.000000, 70.000000, 0.000000)",
        "(290.000000, 70.000000, 0.000000)",
        "(290.000000, 70.000000, 0.000000)",
        "(290.000000, 70.000000, 0.000000)",
        "(290.000000, 70.000000, 0.000000)",
        "(290.000000, 70.000000, 0.000000)",
        "(290.000000, 70.000000, 0.000000)",
        "(290.000000, 70.000000, 0.000000)",
        "(290.000000, 70.000000, 0.000000)",
        "(290.000000, 70.000000, 0.000000)",
        "(290.000000, 70.000000, 0.000000)",
        "(290.000000, 70.000000, 0.000000)",
[truncated: 259,603 more chars]
