# Supplementary material for: Playing the mirror game in virtual reality with an autonomous character
Source: Sci Rep. 2022 Dec 9;12:21329. doi: 10.1038/s41598-022-25197-z (PMC9734752; doi:10.1038/s41598-022-25197-z)
Supplement: Supplementary file 2 — Supplementary Information 1. [file 41598_2022_25197_MOESM2_ESM.zip › Data/Couple1/condition2_trial1_player2.json]

{
    "isFemale": false,
    "eyesLevel": 1.6522296667099,
    "timestamps": [
        0.0,
        0.02001953125,
        0.040008544921875,
        0.05999755859375,
        0.08001708984375,
        0.100006103515625,
        0.1199951171875,
        0.1400146484375,
        0.160003662109375,
        0.17999267578125,
        0.20001220703125,
        0.220001220703125,
        0.239990234375,
        0.260009765625,
        0.279998779296875,
        0.300018310546875,
        0.32000732421875,
        0.339996337890625,
        0.360015869140625,
        0.3800048828125,
        0.399993896484375,
        0.420013427734375,
        0.44000244140625,
        0.459991455078125,
        0.480010986328125,
        0.5,
        0.52001953125,
        0.540008544921875,
        0.55999755859375,
        0.58001708984375,
        0.600006103515625,
        0.6199951171875,
        0.6400146484375,
        0.660003662109375,
        0.67999267578125,
        0.70001220703125,
        0.720001220703125,
        0.739990234375,
        0.760009765625,
        0.779998779296875,
        0.800018310546875,
        0.82000732421875,
        0.839996337890625,
        0.860015869140625,
        0.8800048828125,
        0.899993896484375,
        0.920013427734375,
        0.94000244140625,
        0.959991455078125,
        0.980010986328125,
        1.0,
        1.02001953125,
        1.040008544921875,
        1.05999755859375,
        1.08001708984375,
        1.100006103515625,
        1.1199951171875,
        1.1400146484375,
        1.160003662109375,
        1.17999267578125,
        1.20001220703125,
        1.220001220703125,
        1.239990234375,
        1.260009765625,
        1.279998779296875,
        1.300018310546875,
        1.32000732421875,
        1.339996337890625,
        1.360015869140625,
        1.3800048828125,
        1.399993896484375,
        1.420013427734375,
        1.44000244140625,
        1.459991455078125,
        1.480010986328125,
        1.5,
        1.52001953125,
        1.540008544921875,
        1.55999755859375,
        1.58001708984375,
        1.600006103515625,
        1.6199951171875,
        1.6400146484375,
        1.660003662109375,
        1.67999267578125,
        1.70001220703125,
        1.720001220703125,
        1.739990234375,
        1.760009765625,
        1.779998779296875,
        1.800018310546875,
        1.82000732421875,
        1.839996337890625,
        1.860015869140625,
        1.8800048828125,
        1.899993896484375,
        1.920013427734375,
        1.94000244140625,
        1.959991455078125,
        1.980010986328125,
        2.0,
        2.02001953125,
        2.040008544921875,
        2.05999755859375,
        2.08001708984375,
        2.100006103515625,
        2.1199951171875,
        2.1400146484375,
        2.160003662109375,
        2.17999267578125,
        2.20001220703125,
        2.220001220703125,
        2.239990234375,
        2.260009765625,
        2.279998779296875,
        2.300018310546875,
        2.32000732421875,
        2.339996337890625,
        2.360015869140625,
        2.3800048828125,
        2.399993896484375,
        2.420013427734375,
        2.44000244140625,
        2.459991455078125,
        2.480010986328125,
        2.5,
        2.52001953125,
        2.540008544921875,
        2.55999755859375,
        2.58001708984375,
        2.600006103515625,
        2.6199951171875,
        2.6400146484375,
        2.660003662109375,
        2.67999267578125,
        2.70001220703125,
        2.720001220703125,
        2.739990234375,
        2.760009765625,
        2.779998779296875,
        2.800018310546875,
        2.82000732421875,
        2.839996337890625,
        2.860015869140625,
        2.879974365234375,
        2.899993896484375,
        2.920013427734375,
        2.940032958984375,
        2.959991455078125,
        2.980010986328125,
        3.000030517578125,
        3.019989013671875,
        3.040008544921875,
        3.060028076171875,
        3.079986572265625,
        3.100006103515625,
        3.120025634765625,
        3.139984130859375,
        3.160003662109375,
        3.180023193359375,
        3.199981689453125,
        3.220001220703125,
        3.240020751953125,
        3.259979248046875,
        3.279998779296875,
        3.300018310546875,
        3.319976806640625,
        3.339996337890625,
        3.360015869140625,
        3.379974365234375,
        3.399993896484375,
        3.420013427734375,
        3.440032958984375,
        3.459991455078125,
        3.480010986328125,
        3.500030517578125,
        3.519989013671875,
        3.540008544921875,
        3.560028076171875,
        3.579986572265625,
        3.600006103515625,
        3.620025634765625,
        3.639984130859375,
        3.660003662109375,
        3.680023193359375,
        3.699981689453125,
        3.720001220703125,
        3.740020751953125,
        3.759979248046875,
        3.779998779296875,
        3.800018310546875,
        3.819976806640625,
        3.839996337890625,
        3.860015869140625,
        3.879974365234375,
        3.899993896484375,
        3.920013427734375,
        3.940032958984375,
        3.959991455078125,
        3.980010986328125,
        4.000030517578125,
        4.019989013671875,
        4.040008544921875,
        4.060028076171875,
        4.079986572265625,
        4.100006103515625,
        4.120025634765625,
        4.139984130859375,
        4.160003662109375,
        4.180023193359375,
        4.199981689453125,
        4.220001220703125,
        4.240020751953125,
        4.259979248046875,
        4.279998779296875,
        4.300018310546875,
        4.319976806640625,
        4.339996337890625,
        4.360015869140625,
        4.379974365234375,
        4.399993896484375,
        4.420013427734375,
        4.440032958984375,
        4.459991455078125,
        4.480010986328125,
        4.500030517578125,
        4.519989013671875,
        4.540008544921875,
        4.560028076171875,
        4.579986572265625,
        4.600006103515625,
        4.620025634765625,
        4.639984130859375,
        4.660003662109375,
        4.680023193359375,
        4.699981689453125,
        4.720001220703125,
        4.740020751953125,
        4.759979248046875,
        4.779998779296875,
        4.800018310546875,
        4.819976806640625,
        4.839996337890625,
        4.860015869140625,
        4.879974365234375,
        4.899993896484375,
        4.920013427734375,
        4.940032958984375,
        4.959991455078125,
        4.980010986328125,
        5.000030517578125,
        5.019989013671875,
        5.040008544921875,
        5.060028076171875,
        5.079986572265625,
        5.100006103515625,
        5.120025634765625,
        5.139984130859375,
        5.160003662109375,
        5.180023193359375,
        5.199981689453125,
        5.220001220703125,
        5.240020751953125,
        5.259979248046875,
        5.279998779296875,
        5.300018310546875,
        5.319976806640625,
        5.339996337890625,
        5.360015869140625,
        5.379974365234375,
        5.399993896484375,
        5.420013427734375,
        5.440032958984375,
        5.459991455078125,
        5.480010986328125,
        5.500030517578125,
        5.519989013671875,
        5.540008544921875,
        5.560028076171875,
        5.579986572265625,
        5.600006103515625,
        5.620025634765625,
        5.639984130859375,
        5.660003662109375,
        5.680023193359375,
        5.699981689453125,
        5.720001220703125,
        5.740020751953125,
        5.759979248046875,
        5.779998779296875,
        5.800018310546875,
        5.819976806640625,
        5.839996337890625,
        5.860015869140625,
        5.879974365234375,
        5.899993896484375,
        5.920013427734375,
        5.940032958984375,
        5.959991455078125,
        5.980010986328125,
        6.000030517578125,
        6.019989013671875,
        6.040008544921875,
        6.060028076171875,
        6.079986572265625,
        6.100006103515625,
        6.120025634765625,
        6.139984130859375,
        6.160003662109375,
        6.180023193359375,
        6.199981689453125,
        6.220001220703125,
        6.240020751953125,
        6.259979248046875,
        6.279998779296875,
        6.300018310546875,
        6.319976806640625,
        6.339996337890625,
        6.360015869140625,
        6.379974365234375,
        6.399993896484375,
        6.420013427734375,
        6.440032958984375,
        6.459991455078125,
        6.480010986328125,
        6.500030517578125,
        6.519989013671875,
        6.540008544921875,
        6.560028076171875,
        6.579986572265625,
        6.600006103515625,
        6.620025634765625,
        6.639984130859375,
        6.660003662109375,
        6.680023193359375,
        6.699981689453125,
        6.720001220703125,
        6.740020751953125,
        6.759979248046875,
        6.779998779296875,
        6.800018310546875,
        6.819976806640625,
        6.839996337890625,
        6.860015869140625,
        6.879974365234375,
        6.899993896484375,
        6.920013427734375,
        6.940032958984375,
        6.959991455078125,
        6.980010986328125,
        7.000030517578125,
        7.019989013671875,
        7.040008544921875,
        7.060028076171875,
        7.079986572265625,
        7.100006103515625,
        7.120025634765625,
        7.139984130859375,
        7.160003662109375,
        7.180023193359375,
        7.199981689453125,
        7.220001220703125,
        7.240020751953125,
        7.259979248046875,
        7.279998779296875,
        7.300018310546875,
        7.319976806640625,
        7.339996337890625,
        7.360015869140625,
        7.379974365234375,
        7.399993896484375,
        7.420013427734375,
        7.440032958984375,
        7.459991455078125,
        7.480010986328125,
        7.500030517578125,
        7.519989013671875,
        7.540008544921875,
        7.560028076171875,
        7.579986572265625,
        7.600006103515625,
        7.620025634765625,
        7.639984130859375,
        7.660003662109375,
        7.680023193359375,
        7.699981689453125,
        7.720001220703125,
        7.740020751953125,
        7.759979248046875,
        7.779998779296875,
        7.800018310546875,
        7.819976806640625,
        7.839996337890625,
        7.860015869140625,
        7.879974365234375,
        7.899993896484375,
        7.920013427734375,
        7.940032958984375,
        7.959991455078125,
        7.980010986328125,
        8.000030517578125,
        8.019989013671875,
        8.040008544921875,
        8.060028076171875,
        8.079986572265625,
        8.100006103515625,
        8.120025634765625,
        8.139984130859375,
        8.160003662109375,
        8.180023193359375,
        8.199981689453125,
        8.220001220703125,
        8.240020751953125,
        8.259979248046875,
        8.279998779296875,
        8.300018310546875,
        8.319976806640625,
        8.339996337890625,
        8.360015869140625,
        8.379974365234375,
        8.399993896484375,
        8.420013427734375,
        8.440032958984375,
        8.459991455078125,
        8.480010986328125,
        8.500030517578125,
        8.519989013671875,
        8.540008544921875,
        8.560028076171875,
        8.579986572265625,
        8.600006103515625,
        8.620025634765625,
        8.639984130859375,
        8.660003662109375,
        8.680023193359375,
        8.699981689453125,
        8.720001220703125,
        8.740020751953125,
        8.759979248046875,
        8.779998779296875,
        8.800018310546875,
        8.819976806640625,
        8.839996337890625,
        8.860015869140625,
        8.879974365234375,
        8.899993896484375,
        8.920013427734375,
        8.940032958984375,
        8.959991455078125,
        8.980010986328125,
        9.000030517578125,
        9.019989013671875,
        9.040008544921875,
        9.060028076171875,
        9.079986572265625,
        9.100006103515625,
        9.120025634765625,
        9.139984130859375,
        9.160003662109375,
        9.180023193359375,
        9.199981689453125,
        9.220001220703125,
        9.240020751953125,
        9.259979248046875,
        9.279998779296875,
        9.300018310546875,
        9.319976806640625,
        9.339996337890625,
        9.360015869140625,
        9.379974365234375,
        9.399993896484375,
        9.420013427734375,
        9.440032958984375,
        9.459991455078125,
        9.480010986328125,
        9.500030517578125,
        9.519989013671875,
        9.540008544921875,
        9.560028076171875,
        9.579986572265625,
        9.600006103515625,
        9.620025634765625,
        9.639984130859375,
        9.660003662109375,
        9.680023193359375,
        9.699981689453125,
        9.720001220703125,
        9.740020751953125,
        9.759979248046875,
        9.779998779296875,
        9.800018310546875,
        9.819976806640625,
        9.839996337890625,
        9.860015869140625,
        9.879974365234375,
        9.899993896484375,
        9.920013427734375,
        9.940032958984375,
        9.959991455078125,
        9.980010986328125,
        10.000030517578125,
        10.019989013671875,
        10.040008544921875,
        10.060028076171875,
        10.079986572265625,
        10.100006103515625,
        10.120025634765625,
        10.139984130859375,
        10.160003662109375,
        10.180023193359375,
        10.199981689453125,
        10.220001220703125,
        10.240020751953125,
        10.259979248046875,
        10.279998779296875,
        10.300018310546875,
        10.319976806640625,
        10.339996337890625,
        10.360015869140625,
        10.379974365234375,
        10.399993896484375,
        10.420013427734375,
        10.440032958984375,
        10.459991455078125,
        10.480010986328125,
        10.500030517578125,
        10.519989013671875,
        10.540008544921875,
        10.560028076171875,
        10.579986572265625,
        10.600006103515625,
        10.620025634765625,
        10.639984130859375,
        10.660003662109375,
        10.680023193359375,
        10.699981689453125,
        10.720001220703125,
        10.740020751953125,
        10.759979248046875,
        10.779998779296875,
        10.800018310546875,
        10.819976806640625,
        10.839996337890625,
        10.860015869140625,
        10.879974365234375,
        10.899993896484375,
        10.920013427734375,
        10.940032958984375,
        10.959991455078125,
        10.980010986328125,
        11.000030517578125,
        11.019989013671875,
        11.040008544921875,
        11.060028076171875,
        11.079986572265625,
        11.100006103515625,
        11.120025634765625,
        11.139984130859375,
        11.160003662109375,
        11.180023193359375,
        11.199981689453125,
        11.220001220703125,
        11.240020751953125,
        11.259979248046875,
        11.279998779296875,
        11.300018310546875,
        11.319976806640625,
        11.339996337890625,
        11.360015869140625,
        11.379974365234375,
        11.399993896484375,
        11.420013427734375,
        11.440032958984375,
        11.459991455078125,
        11.480010986328125,
        11.500030517578125,
        11.519989013671875,
        11.540008544921875,
        11.560028076171875,
        11.579986572265625,
        11.600006103515625,
        11.620025634765625,
        11.639984130859375,
        11.660003662109375,
        11.680023193359375,
        11.699981689453125,
        11.720001220703125,
        11.740020751953125,
        11.759979248046875,
        11.779998779296875,
        11.800018310546875,
        11.819976806640625,
        11.839996337890625,
        11.860015869140625,
        11.879974365234375,
        11.899993896484375,
        11.920013427734375,
        11.940032958984375,
        11.959991455078125,
        11.980010986328125,
        12.000030517578125,
        12.019989013671875,
        12.040008544921875,
        12.060028076171875,
        12.079986572265625,
        12.100006103515625,
        12.120025634765625,
        12.139984130859375,
        12.160003662109375,
        12.180023193359375,
        12.199981689453125,
        12.220001220703125,
        12.240020751953125,
        12.259979248046875,
        12.279998779296875,
        12.300018310546875,
        12.319976806640625,
        12.339996337890625,
        12.360015869140625,
        12.379974365234375,
        12.399993896484375,
        12.420013427734375,
        12.440032958984375,
        12.459991455078125,
        12.480010986328125,
        12.500030517578125,
        12.519989013671875,
        12.540008544921875,
        12.560028076171875,
        12.579986572265625,
        12.600006103515625,
        12.620025634765625,
        12.639984130859375,
        12.660003662109375,
        12.680023193359375,
        12.699981689453125,
        12.720001220703125,
        12.740020751953125,
        12.759979248046875,
        12.779998779296875,
        12.800018310546875,
        12.819976806640625,
        12.839996337890625,
        12.860015869140625,
        12.879974365234375,
        12.899993896484375,
        12.920013427734375,
        12.940032958984375,
        12.959991455078125,
        12.980010986328125,
        13.000030517578125,
        13.019989013671875,
        13.040008544921875,
        13.060028076171875,
        13.079986572265625,
        13.100006103515625,
        13.120025634765625,
        13.139984130859375,
        13.160003662109375,
        13.180023193359375,
        13.199981689453125,
        13.220001220703125,
        13.240020751953125,
        13.259979248046875,
        13.279998779296875,
        13.300018310546875,
        13.319976806640625,
        13.339996337890625,
        13.360015869140625,
        13.379974365234375,
        13.399993896484375,
        13.420013427734375,
        13.440032958984375,
        13.459991455078125,
        13.480010986328125,
        13.500030517578125,
        13.519989013671875,
        13.540008544921875,
        13.560028076171875,
        13.579986572265625,
        13.600006103515625,
        13.620025634765625,
        13.639984130859375,
        13.660003662109375,
        13.680023193359375,
        13.699981689453125,
        13.720001220703125,
        13.740020751953125,
        13.759979248046875,
        13.779998779296875,
        13.800018310546875,
        13.819976806640625,
        13.839996337890625,
        13.860015869140625,
        13.879974365234375,
        13.899993896484375,
        13.920013427734375,
        13.940032958984375,
        13.959991455078125,
        13.980010986328125,
        14.000030517578125,
        14.019989013671875,
        14.040008544921875,
        14.060028076171875,
        14.079986572265625,
        14.100006103515625,
        14.120025634765625,
        14.139984130859375,
        14.160003662109375,
        14.180023193359375,
        14.199981689453125,
        14.220001220703125,
        14.240020751953125,
        14.259979248046875,
        14.279998779296875,
        14.300018310546875,
        14.319976806640625,
        14.339996337890625,
        14.360015869140625,
        14.379974365234375,
        14.399993896484375,
        14.420013427734375,
        14.440032958984375,
        14.459991455078125,
        14.480010986328125,
        14.500030517578125,
        14.519989013671875,
        14.540008544921875,
        14.560028076171875,
        14.579986572265625,
        14.600006103515625,
        14.620025634765625,
        14.639984130859375,
        14.660003662109375,
        14.680023193359375,
        14.699981689453125,
        14.720001220703125,
        14.740020751953125,
        14.759979248046875,
        14.779998779296875,
        14.800018310546875,
        14.819976806640625,
        14.839996337890625,
        14.860015869140625,
        14.879974365234375,
        14.899993896484375,
        14.920013427734375,
        14.940032958984375,
        14.959991455078125,
        14.980010986328125,
        15.000030517578125,
        15.019989013671875,
        15.040008544921875,
        15.060028076171875,
        15.079986572265625,
        15.100006103515625,
        15.120025634765625,
        15.139984130859375,
        15.160003662109375,
        15.180023193359375,
        15.199981689453125,
        15.220001220703125,
        15.240020751953125,
        15.259979248046875,
        15.279998779296875,
        15.300018310546875,
        15.319976806640625,
        15.339996337890625,
        15.360015869140625,
        15.379974365234375,
        15.399993896484375,
        15.420013427734375,
        15.440032958984375,
        15.459991455078125,
        15.480010986328125,
        15.500030517578125,
        15.519989013671875,
        15.540008544921875,
        15.560028076171875,
        15.579986572265625,
        15.600006103515625,
        15.620025634765625,
        15.639984130859375,
        15.660003662109375,
        15.680023193359375,
        15.699981689453125,
        15.720001220703125,
        15.740020751953125,
        15.759979248046875,
        15.779998779296875,
        15.800018310546875,
        15.819976806640625,
        15.839996337890625,
        15.860015869140625,
        15.879974365234375,
        15.899993896484375,
        15.920013427734375,
        15.940032958984375,
        15.959991455078125,
        15.980010986328125,
        16.000030517578126,
        16.019989013671876,
        16.040008544921876,
        16.060028076171876,
        16.079986572265626,
        16.100006103515626,
        16.120025634765626,
        16.139984130859376,
        16.160003662109376,
        16.180023193359376,
        16.199981689453126,
        16.220001220703126,
        16.240020751953126,
        16.259979248046876,
        16.279998779296876,
        16.300018310546876,
        16.319976806640626,
        16.339996337890626,
        16.360015869140626,
        16.379974365234376,
        16.399993896484376,
        16.420013427734376,
        16.440032958984376,
        16.459991455078126,
        16.480010986328126,
        16.500030517578126,
        16.519989013671876,
        16.540008544921876,
        16.560028076171876,
        16.579986572265626,
        16.600006103515626,
        16.620025634765626,
        16.639984130859376,
        16.660003662109376,
        16.680023193359376,
        16.699981689453126,
        16.720001220703126,
        16.740020751953126,
        16.759979248046876,
        16.779998779296876,
        16.800018310546876,
        16.819976806640626,
        16.839996337890626,
        16.860015869140626,
        16.879974365234376,
        16.899993896484376,
        16.920013427734376,
        16.940032958984376,
        16.959991455078126,
        16.980010986328126,
        17.000030517578126,
        17.019989013671876,
        17.040008544921876,
        17.060028076171876,
        17.079986572265626,
        17.100006103515626,
        17.120025634765626,
        17.139984130859376,
        17.160003662109376,
        17.180023193359376,
        17.199981689453126,
        17.220001220703126,
        17.240020751953126,
        17.259979248046876,
        17.279998779296876,
        17.300018310546876,
        17.319976806640626,
        17.339996337890626,
        17.360015869140626,
        17.379974365234376,
        17.399993896484376,
        17.420013427734376,
        17.440032958984376,
        17.459991455078126,
        17.480010986328126,
        17.500030517578126,
        17.519989013671876,
        17.540008544921876,
        17.560028076171876,
        17.579986572265626,
        17.600006103515626,
        17.620025634765626,
        17.639984130859376,
        17.660003662109376,
        17.680023193359376,
        17.699981689453126,
        17.720001220703126,
        17.740020751953126,
        17.759979248046876,
        17.779998779296876,
        17.800018310546876,
        17.819976806640626,
        17.839996337890626,
        17.860015869140626,
        17.879974365234376,
        17.899993896484376,
        17.920013427734376,
        17.940032958984376,
        17.959991455078126,
        17.980010986328126,
        18.000030517578126,
        18.019989013671876,
        18.040008544921876,
        18.060028076171876,
        18.079986572265626,
        18.100006103515626,
        18.120025634765626,
        18.139984130859376,
        18.160003662109376,
        18.180023193359376,
        18.199981689453126,
        18.220001220703126,
        18.240020751953126,
        18.259979248046876,
        18.279998779296876,
        18.300018310546876,
        18.319976806640626,
        18.339996337890626,
        18.360015869140626,
        18.379974365234376,
        18.399993896484376,
        18.420013427734376,
        18.440032958984376,
        18.459991455078126,
        18.480010986328126,
        18.500030517578126,
        18.519989013671876,
        18.540008544921876,
        18.560028076171876,
        18.579986572265626,
        18.600006103515626,
        18.620025634765626,
        18.639984130859376,
        18.660003662109376,
        18.680023193359376,
        18.699981689453126,
        18.720001220703126,
        18.740020751953126,
        18.759979248046876,
        18.779998779296876,
        18.800018310546876,
        18.819976806640626,
        18.839996337890626,
        18.860015869140626,
        18.879974365234376,
        18.899993896484376,
        18.920013427734376,
        18.940032958984376,
        18.959991455078126,
        18.980010986328126,
        19.000030517578126,
        19.019989013671876,
        19.040008544921876,
        19.060028076171876,
        19.079986572265626,
        19.100006103515626,
        19.120025634765626,
        19.139984130859376,
        19.160003662109376,
        19.180023193359376,
        19.199981689453126,
        19.220001220703126,
        19.240020751953126,
        19.259979248046876,
        19.279998779296876,
        19.300018310546876,
        19.319976806640626,
        19.339996337890626,
        19.360015869140626,
        19.379974365234376,
        19.399993896484376,
        19.420013427734376,
        19.440032958984376,
        19.459991455078126,
        19.480010986328126,
        19.500030517578126,
        19.519989013671876,
        19.540008544921876,
        19.560028076171876,
        19.579986572265626,
        19.600006103515626,
        19.620025634765626,
        19.639984130859376,
        19.660003662109376,
        19.680023193359376,
        19.699981689453126,
        19.720001220703126,
        19.740020751953126,
        19.759979248046876,
        19.779998779296876,
        19.800018310546876,
        19.819976806640626,
        19.839996337890626,
        19.860015869140626,
        19.879974365234376,
        19.899993896484376,
        19.920013427734376,
        19.940032958984376,
        19.959991455078126,
        19.980010986328126,
        20.000030517578126,
        20.019989013671876,
        20.040008544921876,
        20.060028076171876,
        20.079986572265626,
        20.100006103515626,
        20.120025634765626,
        20.139984130859376,
        20.160003662109376,
        20.180023193359376,
        20.199981689453126,
        20.220001220703126,
        20.240020751953126,
        20.259979248046876,
        20.279998779296876,
        20.300018310546876,
        20.319976806640626,
        20.339996337890626,
        20.360015869140626,
        20.379974365234376,
        20.399993896484376,
        20.420013427734376,
        20.440032958984376,
        20.459991455078126,
        20.480010986328126,
        20.500030517578126,
        20.519989013671876,
        20.540008544921876,
        20.560028076171876,
        20.579986572265626,
        20.600006103515626,
        20.620025634765626,
        20.639984130859376,
        20.660003662109376,
        20.680023193359376,
        20.699981689453126,
        20.720001220703126,
        20.740020751953126,
        20.759979248046876,
        20.779998779296876,
        20.800018310546876,
        20.819976806640626,
        20.839996337890626,
        20.860015869140626,
        20.879974365234376,
        20.899993896484376,
        20.920013427734376,
        20.940032958984376,
        20.959991455078126,
        20.980010986328126,
        21.000030517578126,
        21.019989013671876,
        21.040008544921876,
        21.060028076171876,
        21.079986572265626,
        21.100006103515626,
        21.120025634765626,
        21.139984130859376,
        21.160003662109376,
        21.180023193359376,
        21.199981689453126,
        21.220001220703126,
        21.240020751953126,
        21.259979248046876,
        21.279998779296876,
        21.300018310546876,
        21.319976806640626,
        21.339996337890626,
        21.360015869140626,
        21.379974365234376,
        21.399993896484376,
        21.420013427734376,
        21.440032958984376,
        21.459991455078126,
        21.480010986328126,
        21.500030517578126,
        21.519989013671876,
        21.540008544921876,
        21.560028076171876,
        21.579986572265626,
        21.600006103515626,
        21.620025634765626,
        21.639984130859376,
        21.660003662109376,
        21.680023193359376,
        21.699981689453126,
        21.720001220703126,
        21.740020751953126,
        21.759979248046876,
        21.779998779296876,
        21.800018310546876,
        21.819976806640626,
        21.839996337890626,
        21.860015869140626,
        21.879974365234376,
        21.899993896484376,
        21.920013427734376,
        21.940032958984376,
        21.959991455078126,
        21.980010986328126,
        22.000030517578126,
        22.019989013671876,
        22.040008544921876,
        22.060028076171876,
        22.079986572265626,
        22.100006103515626,
        22.120025634765626,
        22.139984130859376,
        22.160003662109376,
        22.180023193359376,
        22.199981689453126,
        22.220001220703126,
        22.240020751953126,
        22.259979248046876,
        22.279998779296876,
        22.300018310546876,
        22.319976806640626,
        22.339996337890626,
        22.360015869140626,
        22.379974365234376,
        22.399993896484376,
        22.420013427734376,
        22.440032958984376,
        22.459991455078126,
        22.480010986328126,
        22.500030517578126,
        22.519989013671876,
        22.540008544921876,
        22.560028076171876,
        22.579986572265626,
        22.600006103515626,
        22.620025634765626,
        22.639984130859376,
        22.660003662109376,
        22.680023193359376,
        22.699981689453126,
        22.720001220703126,
        22.740020751953126,
        22.759979248046876,
        22.779998779296876,
        22.800018310546876,
        22.819976806640626,
        22.839996337890626,
        22.860015869140626,
        22.879974365234376,
        22.899993896484376,
        22.920013427734376,
        22.940032958984376,
        22.959991455078126,
        22.980010986328126,
        23.000030517578126,
        23.019989013671876,
        23.040008544921876,
        23.060028076171876,
        23.079986572265626,
        23.100006103515626,
        23.120025634765626,
        23.139984130859376,
        23.160003662109376,
        23.180023193359376,
        23.199981689453126,
        23.220001220703126,
        23.240020751953126,
        23.259979248046876,
        23.279998779296876,
        23.300018310546876,
        23.319976806640626,
        23.339996337890626,
        23.360015869140626,
        23.379974365234376,
        23.399993896484376,
        23.420013427734376,
        23.440032958984376,
        23.459991455078126,
        23.480010986328126,
        23.500030517578126,
        23.519989013671876,
        23.540008544921876,
        23.560028076171876,
        23.579986572265626,
        23.600006103515626,
        23.620025634765626,
        23.639984130859376,
        23.660003662109376,
        23.680023193359376,
        23.699981689453126,
        23.720001220703126,
        23.740020751953126,
        23.759979248046876,
        23.779998779296876,
        23.800018310546876,
        23.819976806640626,
        23.839996337890626,
        23.860015869140626,
        23.879974365234376,
        23.899993896484376,
        23.920013427734376,
        23.940032958984376,
        23.959991455078126,
        23.980010986328126,
        24.000030517578126,
        24.019989013671876,
        24.040008544921876,
        24.060028076171876,
        24.079986572265626,
        24.100006103515626,
        24.120025634765626,
        24.139984130859376,
        24.160003662109376,
        24.180023193359376,
        24.199981689453126,
        24.220001220703126,
        24.240020751953126,
        24.259979248046876,
        24.279998779296876,
        24.300018310546876,
        24.319976806640626,
        24.339996337890626,
        24.360015869140626,
        24.379974365234376,
        24.399993896484376,
        24.420013427734376,
        24.440032958984376,
        24.459991455078126,
        24.480010986328126,
        24.500030517578126,
        24.519989013671876,
        24.540008544921876,
        24.560028076171876,
        24.579986572265626,
        24.600006103515626,
        24.620025634765626,
        24.639984130859376,
        24.660003662109376,
        24.680023193359376,
        24.699981689453126,
        24.720001220703126,
        24.740020751953126,
        24.759979248046876,
        24.779998779296876,
        24.800018310546876,
        24.819976806640626,
        24.839996337890626,
        24.860015869140626,
        24.879974365234376,
        24.899993896484376,
        24.920013427734376,
        24.940032958984376,
        24.959991455078126,
        24.980010986328126,
        25.000030517578126,
        25.019989013671876,
        25.040008544921876,
        25.060028076171876,
        25.079986572265626,
        25.100006103515626,
        25.120025634765626,
        25.139984130859376,
        25.160003662109376,
        25.180023193359376,
        25.199981689453126,
        25.220001220703126,
        25.240020751953126,
        25.259979248046876,
        25.279998779296876,
        25.300018310546876,
        25.319976806640626,
        25.339996337890626,
        25.360015869140626,
        25.379974365234376,
        25.399993896484376,
        25.420013427734376,
        25.440032958984376,
        25.459991455078126,
        25.480010986328126,
        25.500030517578126,
        25.519989013671876,
        25.540008544921876,
        25.560028076171876,
        25.579986572265626,
        25.600006103515626,
        25.620025634765626,
        25.639984130859376,
        25.660003662109376,
        25.680023193359376,
        25.699981689453126,
        25.720001220703126,
        25.740020751953126,
        25.759979248046876,
        25.779998779296876,
        25.800018310546876,
        25.819976806640626,
        25.839996337890626,
        25.860015869140626,
        25.879974365234376,
        25.899993896484376,
        25.920013427734376,
        25.940032958984376,
        25.959991455078126,
        25.980010986328126,
        26.000030517578126,
        26.019989013671876,
        26.040008544921876,
        26.060028076171876,
        26.079986572265626,
        26.100006103515626,
        26.120025634765626,
        26.139984130859376,
        26.160003662109376,
        26.180023193359376,
        26.199981689453126,
        26.220001220703126,
        26.240020751953126,
        26.259979248046876,
        26.279998779296876,
        26.300018310546876,
        26.319976806640626,
        26.339996337890626,
        26.360015869140626,
        26.379974365234376,
        26.399993896484376,
        26.420013427734376,
        26.440032958984376,
        26.459991455078126,
        26.480010986328126,
        26.500030517578126,
        26.519989013671876,
        26.540008544921876,
        26.560028076171876,
        26.579986572265626,
        26.600006103515626,
        26.620025634765626,
        26.639984130859376,
        26.660003662109376,
        26.680023193359376,
        26.699981689453126,
        26.720001220703126,
        26.740020751953126,
        26.759979248046876,
        26.779998779296876,
        26.800018310546876,
        26.819976806640626,
        26.839996337890626,
        26.860015869140626,
        26.879974365234376,
        26.899993896484376,
        26.920013427734376,
        26.940032958984376,
        26.959991455078126,
        26.980010986328126,
        27.000030517578126,
        27.019989013671876,
        27.040008544921876,
        27.060028076171876,
        27.079986572265626,
        27.100006103515626,
        27.120025634765626,
        27.139984130859376,
        27.160003662109376,
        27.180023193359376,
        27.199981689453126,
        27.220001220703126,
        27.240020751953126,
        27.259979248046876,
        27.279998779296876,
        27.300018310546876,
        27.319976806640626,
        27.339996337890626,
        27.360015869140626,
        27.379974365234376,
        27.399993896484376,
        27.420013427734376,
        27.440032958984376,
        27.459991455078126,
        27.480010986328126,
        27.500030517578126,
        27.519989013671876,
        27.540008544921876,
        27.560028076171876,
        27.579986572265626,
        27.600006103515626,
        27.620025634765626,
        27.639984130859376,
        27.660003662109376,
        27.680023193359376,
        27.699981689453126,
        27.720001220703126,
        27.740020751953126,
        27.759979248046876,
        27.779998779296876,
        27.800018310546876,
        27.819976806640626,
        27.839996337890626,
        27.860015869140626,
        27.879974365234376,
        27.899993896484376,
        27.920013427734376,
        27.940032958984376,
        27.959991455078126,
        27.980010986328126,
        28.000030517578126,
        28.019989013671876,
        28.040008544921876,
        28.060028076171876,
        28.079986572265626,
        28.100006103515626,
        28.120025634765626,
        28.139984130859376,
        28.160003662109376,
        28.180023193359376,
        28.199981689453126,
        28.220001220703126,
        28.240020751953126,
        28.259979248046876,
        28.279998779296876,
        28.300018310546876,
        28.319976806640626,
        28.339996337890626,
        28.360015869140626,
        28.379974365234376,
        28.399993896484376,
        28.420013427734376,
        28.440032958984376,
        28.459991455078126,
        28.480010986328126,
        28.500030517578126,
        28.519989013671876,
        28.540008544921876,
        28.560028076171876,
        28.579986572265626,
        28.600006103515626,
        28.620025634765626,
        28.639984130859376,
        28.660003662109376,
        28.680023193359376,
        28.699981689453126,
        28.720001220703126,
        28.740020751953126,
        28.759979248046876,
        28.779998779296876,
        28.800018310546876,
        28.819976806640626,
        28.839996337890626,
        28.860015869140626,
        28.879974365234376,
        28.899993896484376,
        28.920013427734376,
        28.940032958984376,
        28.959991455078126,
        28.980010986328126,
        29.000030517578126,
        29.019989013671876,
        29.040008544921876,
        29.060028076171876,
        29.079986572265626,
        29.100006103515626,
        29.120025634765626,
        29.139984130859376,
        29.160003662109376,
        29.180023193359376,
        29.199981689453126,
        29.220001220703126,
        29.240020751953126,
        29.259979248046876,
        29.279998779296876,
        29.300018310546876,
        29.319976806640626,
        29.339996337890626,
        29.360015869140626,
        29.379974365234376,
        29.399993896484376,
        29.420013427734376,
        29.440032958984376,
        29.459991455078126,
        29.480010986328126,
        29.500030517578126,
        29.519989013671876,
        29.540008544921876,
        29.560028076171876,
        29.579986572265626,
        29.600006103515626,
        29.620025634765626,
        29.639984130859376,
        29.660003662109376,
        29.680023193359376,
        29.699981689453126,
        29.720001220703126,
        29.740020751953126,
        29.759979248046876,
        29.779998779296876,
        29.800018310546876,
        29.819976806640626,
        29.839996337890626,
        29.860015869140626,
        29.879974365234376,
        29.899993896484376,
        29.920013427734376,
        29.940032958984376,
        29.959991455078126,
        29.980010986328126,
        30.000030517578126,
        30.019989013671876,
        30.040008544921876,
        30.060028076171876,
        30.079986572265626,
        30.100006103515626,
        30.120025634765626,
        30.139984130859376,
        30.160003662109376,
        30.180023193359376,
        30.199981689453126,
        30.220001220703126,
        30.240020751953126,
        30.259979248046876,
        30.279998779296876,
        30.300018310546876,
        30.319976806640626,
        30.339996337890626,
        30.360015869140626,
        30.379974365234376,
        30.399993896484376,
        30.420013427734376,
        30.440032958984376,
        30.459991455078126,
        30.480010986328126,
        30.500030517578126,
        30.519989013671876,
        30.540008544921876,
        30.560028076171876,
        30.579986572265626,
        30.600006103515626,
        30.620025634765626,
        30.639984130859376,
        30.660003662109376,
        30.680023193359376,
        30.699981689453126,
        30.720001220703126,
        30.740020751953126,
        30.759979248046876,
        30.779998779296876,
        30.800018310546876,
        30.819976806640626,
        30.839996337890626,
        30.860015869140626,
        30.879974365234376,
        30.899993896484376,
        30.920013427734376,
        30.940032958984376,
        30.959991455078126,
        30.980010986328126,
        31.000030517578126,
        31.019989013671876,
        31.040008544921876,
        31.060028076171876,
        31.079986572265626,
        31.100006103515626,
        31.120025634765626,
        31.139984130859376,
        31.160003662109376,
        31.180023193359376,
        31.199981689453126,
        31.220001220703126,
        31.240020751953126,
        31.259979248046876,
        31.279998779296876,
        31.300018310546876,
        31.319976806640626,
        31.339996337890626,
        31.360015869140626,
        31.379974365234376,
        31.399993896484376,
        31.420013427734376,
        31.440032958984376,
        31.459991455078126,
        31.480010986328126,
        31.500030517578126,
        31.519989013671876,
        31.540008544921876,
        31.560028076171876,
        31.579986572265626,
        31.600006103515626,
        31.620025634765626,
        31.639984130859376,
        31.660003662109376,
        31.680023193359376,
        31.699981689453126,
        31.720001220703126,
        31.740020751953126,
        31.759979248046876,
        31.779998779296876,
        31.800018310546876,
        31.819976806640626,
        31.839996337890626,
        31.860015869140626,
        31.879974365234376,
        31.899993896484376,
        31.920013427734376,
        31.940032958984376,
        31.959991455078126,
        31.980010986328126,
        32.000030517578128,
        32.019989013671878,
        32.040008544921878,
        32.060028076171878,
        32.079986572265628,
        32.100006103515628,
        32.120025634765628,
        32.139984130859378,
        32.160003662109378,
        32.180023193359378,
        32.199981689453128,
        32.220001220703128,
        32.240020751953128,
        32.259979248046878,
        32.279998779296878,
        32.300018310546878,
        32.319976806640628,
        32.339996337890628,
        32.360015869140628,
        32.379974365234378,
        32.399993896484378,
        32.420013427734378,
        32.440032958984378,
        32.459991455078128,
        32.480010986328128,
        32.500030517578128,
        32.519989013671878,
        32.540008544921878,
        32.560028076171878,
        32.579986572265628,
        32.600006103515628,
        32.620025634765628,
        32.639984130859378,
        32.660003662109378,
        32.680023193359378,
        32.699981689453128,
        32.720001220703128,
        32.740020751953128,
        32.759979248046878,
        32.779998779296878,
        32.800018310546878,
        32.819976806640628,
        32.839996337890628,
        32.860015869140628,
        32.879974365234378,
        32.899993896484378,
        32.920013427734378,
        32.940032958984378,
        32.959991455078128,
        32.980010986328128,
        33.000030517578128,
        33.019989013671878,
        33.040008544921878,
        33.060028076171878,
        33.079986572265628,
        33.100006103515628,
        33.120025634765628,
        33.139984130859378,
        33.160003662109378,
        33.180023193359378,
        33.199981689453128,
        33.220001220703128,
        33.240020751953128,
        33.259979248046878,
        33.279998779296878,
        33.300018310546878,
        33.319976806640628,
        33.339996337890628,
        33.360015869140628,
        33.379974365234378,
        33.399993896484378,
        33.420013427734378,
        33.440032958984378,
        33.459991455078128,
        33.480010986328128,
        33.500030517578128,
        33.519989013671878,
        33.540008544921878,
        33.560028076171878,
        33.579986572265628,
        33.600006103515628,
        33.620025634765628,
        33.639984130859378,
        33.660003662109378,
        33.680023193359378,
        33.699981689453128,
        33.720001220703128,
        33.740020751953128,
        33.759979248046878,
        33.779998779296878,
        33.800018310546878,
        33.819976806640628,
        33.839996337890628,
        33.860015869140628,
        33.879974365234378,
        33.899993896484378,
        33.920013427734378,
        33.940032958984378,
        33.959991455078128,
        33.980010986328128,
        34.000030517578128,
        34.019989013671878,
        34.040008544921878,
        34.060028076171878,
        34.079986572265628,
        34.100006103515628,
        34.120025634765628,
        34.139984130859378,
        34.160003662109378,
        34.180023193359378,
        34.199981689453128,
        34.220001220703128,
        34.240020751953128,
        34.259979248046878,
        34.279998779296878,
        34.300018310546878,
        34.319976806640628,
        34.339996337890628,
        34.360015869140628,
        34.379974365234378,
        34.399993896484378,
        34.420013427734378,
        34.440032958984378,
        34.459991455078128,
        34.480010986328128,
        34.500030517578128,
        34.519989013671878,
        34.540008544921878,
        34.560028076171878,
        34.579986572265628,
        34.600006103515628,
        34.620025634765628,
        34.639984130859378,
        34.660003662109378,
        34.680023193359378,
        34.699981689453128,
        34.720001220703128,
        34.740020751953128,
        34.759979248046878,
        34.779998779296878,
        34.800018310546878,
        34.819976806640628,
        34.839996337890628,
        34.860015869140628,
        34.879974365234378,
        34.899993896484378,
        34.920013427734378,
        34.940032958984378,
        34.959991455078128,
        34.980010986328128,
        35.000030517578128,
        35.019989013671878,
        35.040008544921878,
        35.060028076171878,
        35.079986572265628,
        35.100006103515628,
        35.120025634765628,
        35.139984130859378,
        35.160003662109378,
        35.180023193359378,
        35.199981689453128,
        35.220001220703128,
        35.240020751953128,
        35.259979248046878,
        35.279998779296878,
        35.300018310546878,
        35.319976806640628,
        35.339996337890628,
        35.360015869140628,
        35.379974365234378,
        35.399993896484378,
        35.420013427734378,
        35.440032958984378,
        35.459991455078128,
        35.480010986328128,
        35.500030517578128,
        35.519989013671878,
        35.540008544921878,
        35.560028076171878,
        35.579986572265628,
        35.600006103515628,
        35.620025634765628,
        35.639984130859378,
        35.660003662109378,
        35.680023193359378,
        35.699981689453128,
        35.720001220703128,
        35.740020751953128,
        35.759979248046878,
        35.779998779296878,
        35.800018310546878,
        35.819976806640628,
        35.839996337890628,
        35.860015869140628,
        35.879974365234378,
        35.899993896484378,
        35.920013427734378,
        35.940032958984378,
        35.959991455078128,
        35.980010986328128,
        36.000030517578128,
        36.019989013671878,
        36.040008544921878,
        36.060028076171878,
        36.079986572265628,
        36.100006103515628,
        36.120025634765628,
        36.139984130859378,
        36.160003662109378,
        36.180023193359378,
        36.199981689453128,
        36.220001220703128,
        36.240020751953128,
        36.259979248046878,
        36.279998779296878,
        36.300018310546878,
        36.319976806640628,
        36.339996337890628,
        36.360015869140628,
        36.379974365234378,
        36.399993896484378,
        36.420013427734378,
        36.440032958984378,
        36.459991455078128,
        36.480010986328128,
        36.500030517578128,
        36.519989013671878,
        36.540008544921878,
        36.560028076171878,
        36.579986572265628,
        36.600006103515628,
        36.620025634765628,
        36.639984130859378,
        36.660003662109378,
        36.680023193359378,
        36.699981689453128,
        36.720001220703128,
        36.740020751953128,
        36.759979248046878,
        36.779998779296878,
        36.800018310546878,
        36.819976806640628,
        36.839996337890628,
        36.860015869140628,
        36.879974365234378,
        36.899993896484378,
        36.920013427734378,
        36.940032958984378,
        36.959991455078128,
        36.980010986328128,
        37.000030517578128,
        37.019989013671878,
        37.040008544921878,
        37.060028076171878,
        37.079986572265628,
        37.100006103515628,
        37.120025634765628,
        37.139984130859378,
        37.160003662109378,
        37.180023193359378,
        37.199981689453128,
        37.220001220703128,
        37.240020751953128,
        37.259979248046878,
        37.279998779296878,
        37.300018310546878,
        37.319976806640628,
        37.339996337890628,
        37.360015869140628,
        37.379974365234378,
        37.399993896484378,
        37.420013427734378,
        37.440032958984378,
        37.459991455078128,
        37.480010986328128,
        37.500030517578128,
        37.519989013671878,
        37.540008544921878,
        37.560028076171878,
        37.579986572265628,
        37.600006103515628,
        37.620025634765628,
        37.639984130859378,
        37.660003662109378,
        37.680023193359378,
        37.699981689453128,
        37.720001220703128,
        37.740020751953128,
        37.759979248046878,
        37.779998779296878,
        37.800018310546878,
        37.819976806640628,
        37.839996337890628,
        37.860015869140628,
        37.879974365234378,
        37.899993896484378,
        37.920013427734378,
        37.940032958984378,
        37.959991455078128,
        37.980010986328128,
        38.000030517578128,
        38.019989013671878,
        38.040008544921878,
        38.060028076171878,
        38.079986572265628,
        38.100006103515628,
        38.120025634765628,
        38.139984130859378,
        38.160003662109378,
        38.180023193359378,
        38.199981689453128,
        38.220001220703128,
        38.240020751953128,
        38.259979248046878,
        38.279998779296878,
        38.300018310546878,
        38.319976806640628,
        38.339996337890628,
        38.360015869140628,
        38.379974365234378,
        38.399993896484378,
        38.420013427734378,
        38.440032958984378,
        38.459991455078128,
        38.480010986328128,
        38.500030517578128,
        38.519989013671878,
        38.540008544921878,
        38.560028076171878,
        38.579986572265628,
        38.600006103515628,
        38.620025634765628,
        38.639984130859378,
        38.660003662109378,
        38.680023193359378,
        38.699981689453128,
        38.720001220703128,
        38.740020751953128,
        38.759979248046878,
        38.779998779296878,
        38.800018310546878,
        38.819976806640628,
        38.839996337890628,
        38.860015869140628,
        38.879974365234378,
        38.899993896484378,
        38.920013427734378,
        38.940032958984378,
        38.959991455078128,
        38.980010986328128,
        39.000030517578128,
        39.019989013671878,
        39.040008544921878,
        39.060028076171878,
        39.079986572265628,
        39.100006103515628,
        39.120025634765628,
        39.139984130859378,
        39.160003662109378,
        39.180023193359378,
        39.199981689453128,
        39.220001220703128,
        39.240020751953128,
        39.259979248046878,
        39.279998779296878,
        39.300018310546878,
        39.319976806640628,
        39.339996337890628,
        39.360015869140628,
        39.379974365234378,
        39.399993896484378,
        39.420013427734378,
        39.440032958984378,
        39.459991455078128,
        39.480010986328128,
        39.500030517578128,
        39.519989013671878,
        39.540008544921878,
        39.560028076171878,
        39.579986572265628,
        39.600006103515628,
        39.620025634765628,
        39.639984130859378,
        39.660003662109378,
        39.680023193359378,
        39.699981689453128,
        39.720001220703128,
        39.740020751953128,
        39.759979248046878,
        39.779998779296878,
        39.800018310546878,
        39.819976806640628,
        39.839996337890628,
        39.860015869140628,
        39.879974365234378,
        39.899993896484378,
        39.920013427734378,
        39.940032958984378,
        39.959991455078128,
        39.980010986328128,
        40.000030517578128,
        40.019989013671878,
        40.040008544921878,
        40.060028076171878,
        40.079986572265628,
        40.100006103515628,
        40.120025634765628,
        40.139984130859378,
        40.160003662109378,
        40.180023193359378,
        40.199981689453128,
        40.220001220703128,
        40.240020751953128,
        40.259979248046878,
        40.279998779296878,
        40.300018310546878,
        40.319976806640628,
        40.339996337890628,
        40.360015869140628,
        40.379974365234378,
        40.399993896484378,
        40.420013427734378,
        40.440032958984378,
        40.459991455078128,
        40.480010986328128,
        40.500030517578128,
        40.519989013671878,
        40.540008544921878,
        40.560028076171878,
        40.579986572265628,
        40.600006103515628,
        40.620025634765628,
        40.639984130859378,
        40.660003662109378,
        40.680023193359378,
        40.699981689453128,
        40.720001220703128,
        40.740020751953128,
        40.759979248046878,
        40.779998779296878,
        40.800018310546878,
        40.819976806640628,
        40.839996337890628,
        40.860015869140628,
        40.879974365234378,
        40.899993896484378,
        40.920013427734378,
        40.940032958984378,
        40.959991455078128,
        40.980010986328128,
        41.000030517578128,
        41.019989013671878,
        41.040008544921878,
        41.060028076171878,
        41.079986572265628,
        41.100006103515628,
        41.120025634765628,
        41.139984130859378,
        41.160003662109378,
        41.180023193359378,
        41.199981689453128,
        41.220001220703128,
        41.240020751953128,
        41.259979248046878,
        41.279998779296878,
        41.300018310546878,
        41.319976806640628,
        41.339996337890628,
        41.360015869140628,
        41.379974365234378,
        41.399993896484378,
        41.420013427734378,
        41.440032958984378,
        41.459991455078128,
        41.480010986328128,
        41.500030517578128,
        41.519989013671878,
        41.540008544921878,
        41.560028076171878,
        41.579986572265628,
        41.600006103515628,
        41.620025634765628,
        41.639984130859378,
        41.660003662109378,
        41.680023193359378,
        41.699981689453128,
        41.720001220703128,
        41.740020751953128,
        41.759979248046878,
        41.779998779296878,
        41.800018310546878,
        41.819976806640628,
        41.839996337890628,
        41.860015869140628,
        41.879974365234378,
        41.899993896484378,
        41.920013427734378,
        41.940032958984378,
        41.959991455078128,
        41.980010986328128,
        42.000030517578128,
        42.019989013671878,
        42.040008544921878,
        42.060028076171878,
        42.079986572265628,
        42.100006103515628,
        42.120025634765628,
        42.139984130859378,
        42.160003662109378,
        42.180023193359378,
        42.199981689453128,
        42.220001220703128,
        42.240020751953128,
        42.259979248046878,
        42.279998779296878,
        42.300018310546878,
        42.319976806640628,
        42.339996337890628,
        42.360015869140628,
        42.379974365234378,
        42.399993896484378,
        42.420013427734378,
        42.440032958984378,
        42.459991455078128,
        42.480010986328128,
        42.500030517578128,
        42.519989013671878,
        42.540008544921878,
        42.560028076171878,
        42.579986572265628,
        42.600006103515628,
        42.620025634765628,
        42.639984130859378,
        42.660003662109378,
        42.680023193359378,
        42.699981689453128,
        42.720001220703128,
        42.740020751953128,
        42.759979248046878,
        42.779998779296878,
        42.800018310546878,
        42.819976806640628,
        42.839996337890628,
        42.860015869140628,
        42.879974365234378,
        42.899993896484378,
        42.920013427734378,
        42.940032958984378,
        42.959991455078128,
        42.980010986328128,
        43.000030517578128,
        43.019989013671878,
        43.040008544921878,
        43.060028076171878,
        43.079986572265628,
        43.100006103515628,
        43.120025634765628,
        43.139984130859378,
        43.160003662109378,
        43.180023193359378,
        43.199981689453128,
        43.220001220703128,
        43.240020751953128,
        43.259979248046878,
        43.279998779296878,
        43.300018310546878,
        43.319976806640628,
        43.339996337890628,
        43.360015869140628,
        43.379974365234378,
        43.399993896484378,
        43.420013427734378,
        43.440032958984378,
        43.459991455078128,
        43.480010986328128,
        43.500030517578128,
        43.519989013671878,
        43.540008544921878,
        43.560028076171878,
        43.579986572265628,
        43.600006103515628,
        43.620025634765628,
        43.639984130859378,
        43.660003662109378,
        43.680023193359378,
        43.699981689453128,
        43.720001220703128,
        43.740020751953128,
        43.759979248046878,
        43.779998779296878,
        43.800018310546878,
        43.819976806640628,
        43.839996337890628,
        43.860015869140628,
        43.879974365234378,
        43.899993896484378,
        43.920013427734378,
        43.940032958984378,
        43.959991455078128,
        43.980010986328128,
        44.000030517578128,
        44.019989013671878,
        44.040008544921878,
        44.060028076171878,
        44.079986572265628,
        44.100006103515628,
        44.120025634765628,
        44.139984130859378,
        44.160003662109378,
        44.180023193359378,
        44.199981689453128,
        44.220001220703128,
        44.240020751953128,
        44.259979248046878,
        44.279998779296878,
        44.300018310546878,
        44.319976806640628,
        44.339996337890628,
        44.360015869140628,
        44.379974365234378,
        44.399993896484378,
        44.420013427734378,
        44.440032958984378,
        44.459991455078128,
        44.480010986328128,
        44.500030517578128,
        44.519989013671878,
        44.540008544921878,
        44.560028076171878,
        44.579986572265628,
        44.600006103515628,
        44.620025634765628,
        44.639984130859378,
        44.660003662109378,
        44.680023193359378,
        44.699981689453128,
        44.720001220703128,
        44.740020751953128,
        44.759979248046878,
        44.779998779296878,
        44.800018310546878,
        44.819976806640628,
        44.839996337890628,
        44.860015869140628,
        44.879974365234378,
        44.899993896484378,
        44.920013427734378,
        44.940032958984378,
        44.959991455078128,
        44.980010986328128,
        45.000030517578128,
        45.019989013671878,
        45.040008544921878,
        45.060028076171878,
        45.079986572265628,
        45.100006103515628,
        45.120025634765628,
        45.139984130859378,
        45.160003662109378,
        45.180023193359378,
        45.199981689453128,
        45.220001220703128,
        45.240020751953128,
        45.259979248046878,
        45.279998779296878,
        45.300018310546878,
        45.319976806640628,
        45.339996337890628,
        45.360015869140628,
        45.379974365234378,
        45.399993896484378,
        45.420013427734378,
        45.440032958984378,
        45.459991455078128,
        45.480010986328128,
        45.500030517578128,
        45.519989013671878,
        45.540008544921878,
        45.560028076171878,
        45.579986572265628,
        45.600006103515628,
        45.620025634765628,
        45.639984130859378,
        45.660003662109378,
        45.680023193359378,
        45.699981689453128,
        45.720001220703128,
        45.740020751953128,
        45.759979248046878,
        45.779998779296878,
        45.800018310546878,
        45.819976806640628,
        45.839996337890628,
        45.860015869140628,
        45.879974365234378,
        45.899993896484378,
        45.920013427734378,
        45.940032958984378,
        45.959991455078128,
        45.980010986328128,
        46.000030517578128,
        46.019989013671878,
        46.040008544921878,
        46.060028076171878,
        46.079986572265628,
        46.100006103515628,
        46.120025634765628,
        46.139984130859378,
        46.160003662109378,
        46.180023193359378,
        46.199981689453128,
        46.220001220703128,
        46.240020751953128,
        46.259979248046878,
        46.279998779296878,
        46.300018310546878,
        46.319976806640628,
        46.339996337890628,
        46.360015869140628,
        46.379974365234378,
        46.399993896484378,
        46.420013427734378,
        46.440032958984378,
        46.459991455078128,
        46.480010986328128,
        46.500030517578128,
        46.519989013671878,
        46.540008544921878,
        46.560028076171878,
        46.579986572265628,
        46.600006103515628,
        46.620025634765628,
        46.639984130859378,
        46.660003662109378,
        46.680023193359378,
        46.699981689453128,
        46.720001220703128,
        46.740020751953128,
        46.759979248046878,
        46.779998779296878,
        46.800018310546878,
        46.819976806640628,
        46.839996337890628,
        46.860015869140628,
        46.879974365234378,
        46.899993896484378,
        46.920013427734378,
        46.940032958984378,
        46.959991455078128,
        46.980010986328128,
        47.000030517578128,
        47.019989013671878,
        47.040008544921878,
        47.060028076171878,
        47.079986572265628,
        47.100006103515628,
        47.120025634765628,
        47.139984130859378,
        47.160003662109378,
        47.180023193359378,
        47.199981689453128,
        47.220001220703128,
        47.240020751953128,
        47.259979248046878,
        47.279998779296878,
        47.300018310546878,
        47.319976806640628,
        47.339996337890628,
        47.360015869140628,
        47.379974365234378,
        47.399993896484378,
        47.420013427734378,
        47.440032958984378,
        47.459991455078128,
        47.480010986328128,
        47.500030517578128,
        47.519989013671878,
        47.540008544921878,
        47.560028076171878,
        47.579986572265628,
        47.600006103515628,
        47.620025634765628,
        47.639984130859378,
        47.660003662109378,
        47.680023193359378,
        47.699981689453128,
        47.720001220703128,
        47.740020751953128,
        47.759979248046878,
        47.779998779296878,
        47.800018310546878,
        47.819976806640628,
        47.839996337890628,
        47.860015869140628,
        47.879974365234378,
        47.899993896484378,
        47.920013427734378,
        47.940032958984378,
        47.959991455078128,
        47.980010986328128,
        48.000030517578128,
        48.019989013671878,
        48.040008544921878,
        48.060028076171878,
        48.079986572265628,
        48.100006103515628,
        48.120025634765628,
        48.139984130859378,
        48.160003662109378,
        48.180023193359378,
        48.199981689453128,
        48.220001220703128,
        48.240020751953128,
        48.259979248046878,
        48.279998779296878,
        48.300018310546878,
        48.319976806640628,
        48.339996337890628,
        48.360015869140628,
        48.379974365234378,
        48.399993896484378,
        48.420013427734378,
        48.440032958984378,
        48.459991455078128,
        48.480010986328128,
        48.500030517578128,
        48.519989013671878,
        48.540008544921878,
        48.560028076171878,
        48.579986572265628,
        48.600006103515628,
        48.620025634765628,
        48.639984130859378,
        48.660003662109378,
        48.680023193359378,
        48.699981689453128,
        48.720001220703128,
        48.740020751953128,
        48.759979248046878,
        48.779998779296878,
        48.800018310546878,
        48.819976806640628,
        48.839996337890628,
        48.860015869140628,
        48.879974365234378,
        48.899993896484378,
        48.920013427734378,
        48.940032958984378,
        48.959991455078128,
        48.980010986328128,
        49.000030517578128,
        49.019989013671878,
        49.040008544921878,
        49.060028076171878,
        49.079986572265628,
        49.100006103515628,
        49.120025634765628,
        49.139984130859378,
        49.160003662109378,
        49.180023193359378,
        49.199981689453128,
        49.220001220703128,
        49.240020751953128,
        49.259979248046878,
        49.279998779296878,
        49.300018310546878,
        49.319976806640628,
        49.339996337890628,
        49.360015869140628,
        49.379974365234378,
        49.399993896484378,
        49.420013427734378,
        49.440032958984378,
        49.459991455078128,
        49.480010986328128,
        49.500030517578128,
        49.519989013671878,
        49.540008544921878,
        49.560028076171878,
        49.579986572265628,
        49.600006103515628,
        49.620025634765628,
        49.639984130859378,
        49.660003662109378,
        49.680023193359378,
        49.699981689453128,
        49.720001220703128,
        49.740020751953128,
        49.759979248046878,
        49.779998779296878,
        49.800018310546878,
        49.819976806640628,
        49.839996337890628,
        49.860015869140628,
        49.879974365234378,
        49.899993896484378,
        49.920013427734378,
        49.940032958984378,
        49.959991455078128,
        49.980010986328128,
        50.000030517578128,
        50.019989013671878,
        50.040008544921878,
        50.060028076171878,
        50.079986572265628,
        50.100006103515628,
        50.120025634765628,
        50.139984130859378,
        50.160003662109378,
        50.180023193359378,
        50.199981689453128,
        50.220001220703128,
        50.240020751953128,
        50.259979248046878,
        50.279998779296878,
        50.300018310546878,
        50.319976806640628,
        50.339996337890628,
        50.360015869140628,
        50.379974365234378,
        50.399993896484378,
        50.420013427734378,
        50.440032958984378,
        50.459991455078128,
        50.480010986328128,
        50.500030517578128,
        50.519989013671878,
        50.540008544921878,
        50.560028076171878,
        50.579986572265628,
        50.600006103515628,
        50.620025634765628,
        50.639984130859378,
        50.660003662109378,
        50.680023193359378,
        50.699981689453128,
        50.720001220703128,
        50.740020751953128,
        50.759979248046878,
        50.779998779296878,
        50.800018310546878,
        50.819976806640628,
        50.839996337890628,
        50.860015869140628,
        50.879974365234378,
        50.899993896484378,
        50.920013427734378,
        50.940032958984378,
        50.959991455078128,
        50.980010986328128,
        51.000030517578128,
        51.019989013671878,
        51.040008544921878,
        51.060028076171878,
        51.079986572265628,
        51.100006103515628,
        51.120025634765628,
        51.139984130859378,
        51.160003662109378,
        51.180023193359378,
        51.199981689453128,
        51.220001220703128,
        51.240020751953128,
        51.259979248046878,
        51.279998779296878,
        51.300018310546878,
        51.319976806640628,
        51.339996337890628,
        51.360015869140628,
        51.379974365234378,
        51.399993896484378,
        51.420013427734378,
        51.440032958984378,
        51.459991455078128,
        51.480010986328128,
        51.500030517578128,
        51.519989013671878,
        51.540008544921878,
        51.560028076171878,
        51.579986572265628,
        51.600006103515628,
        51.620025634765628,
        51.639984130859378,
        51.660003662109378,
        51.680023193359378,
        51.699981689453128,
        51.720001220703128,
        51.740020751953128,
        51.759979248046878,
        51.779998779296878,
        51.800018310546878,
        51.819976806640628,
        51.839996337890628,
        51.860015869140628,
        51.879974365234378,
        51.899993896484378,
        51.920013427734378,
        51.940032958984378,
        51.959991455078128,
        51.980010986328128,
        52.000030517578128,
        52.019989013671878,
        52.040008544921878,
        52.060028076171878,
        52.079986572265628,
        52.100006103515628,
        52.120025634765628,
        52.139984130859378,
        52.160003662109378,
        52.180023193359378,
        52.199981689453128,
        52.220001220703128,
        52.240020751953128,
        52.259979248046878,
        52.279998779296878,
        52.300018310546878,
        52.319976806640628,
        52.339996337890628,
        52.360015869140628,
        52.379974365234378,
        52.399993896484378,
        52.420013427734378,
        52.440032958984378,
        52.459991455078128,
        52.480010986328128,
        52.500030517578128,
        52.519989013671878,
        52.540008544921878,
        52.560028076171878,
        52.579986572265628,
        52.600006103515628,
        52.620025634765628,
        52.639984130859378,
        52.660003662109378,
        52.680023193359378,
        52.699981689453128,
        52.720001220703128,
        52.740020751953128,
        52.759979248046878,
        52.779998779296878,
        52.800018310546878,
        52.819976806640628,
        52.839996337890628,
        52.860015869140628,
        52.879974365234378,
        52.899993896484378,
        52.920013427734378,
        52.940032958984378,
        52.959991455078128,
        52.980010986328128,
        53.000030517578128,
        53.019989013671878,
        53.040008544921878,
        53.060028076171878,
        53.079986572265628,
        53.100006103515628,
        53.120025634765628,
        53.139984130859378,
        53.160003662109378,
        53.180023193359378,
        53.199981689453128,
        53.220001220703128,
        53.240020751953128,
        53.259979248046878,
        53.279998779296878,
        53.300018310546878,
        53.319976806640628,
        53.339996337890628,
        53.360015869140628,
        53.379974365234378,
        53.399993896484378,
        53.420013427734378,
        53.440032958984378,
        53.459991455078128,
        53.480010986328128,
        53.500030517578128,
        53.519989013671878,
        53.540008544921878,
        53.560028076171878,
        53.579986572265628,
        53.600006103515628,
        53.620025634765628,
        53.639984130859378,
        53.660003662109378,
        53.680023193359378,
        53.699981689453128,
        53.720001220703128,
        53.740020751953128,
        53.759979248046878,
        53.779998779296878,
        53.800018310546878,
        53.819976806640628,
        53.839996337890628,
        53.860015869140628,
        53.879974365234378,
        53.899993896484378,
        53.920013427734378,
        53.940032958984378,
        53.959991455078128,
        53.980010986328128,
        54.000030517578128,
        54.019989013671878,
        54.040008544921878,
        54.060028076171878,
        54.079986572265628,
        54.100006103515628,
        54.120025634765628,
        54.139984130859378,
        54.160003662109378,
        54.180023193359378,
        54.199981689453128,
        54.220001220703128,
        54.240020751953128,
        54.259979248046878,
        54.279998779296878,
        54.300018310546878,
        54.319976806640628,
        54.339996337890628,
        54.360015869140628,
        54.379974365234378,
        54.399993896484378,
        54.420013427734378,
        54.440032958984378,
        54.459991455078128,
        54.480010986328128,
        54.500030517578128,
        54.519989013671878,
        54.540008544921878,
        54.560028076171878,
        54.579986572265628,
        54.600006103515628,
        54.620025634765628,
        54.639984130859378,
        54.660003662109378,
        54.680023193359378,
        54.699981689453128,
        54.720001220703128,
        54.740020751953128,
        54.759979248046878,
        54.779998779296878,
        54.800018310546878,
        54.819976806640628,
        54.839996337890628,
        54.860015869140628,
        54.879974365234378,
        54.899993896484378,
        54.920013427734378,
        54.940032958984378,
        54.959991455078128,
        54.980010986328128,
        55.000030517578128,
        55.019989013671878,
        55.040008544921878,
        55.060028076171878,
        55.079986572265628,
        55.100006103515628,
        55.120025634765628,
        55.139984130859378,
        55.160003662109378,
        55.180023193359378,
        55.199981689453128,
        55.220001220703128,
        55.240020751953128,
        55.259979248046878,
        55.279998779296878,
        55.300018310546878,
        55.319976806640628,
        55.339996337890628,
        55.360015869140628,
        55.379974365234378,
        55.399993896484378,
        55.420013427734378,
        55.440032958984378,
        55.459991455078128,
        55.480010986328128,
        55.500030517578128,
        55.519989013671878,
        55.540008544921878,
        55.560028076171878,
        55.579986572265628,
        55.600006103515628,
        55.620025634765628,
        55.639984130859378,
        55.660003662109378,
        55.680023193359378,
        55.699981689453128,
        55.720001220703128,
        55.740020751953128,
        55.759979248046878,
        55.779998779296878,
        55.800018310546878,
        55.819976806640628,
        55.839996337890628,
        55.860015869140628,
        55.879974365234378,
        55.899993896484378,
        55.920013427734378,
        55.940032958984378,
        55.959991455078128,
        55.980010986328128,
        56.000030517578128,
        56.019989013671878,
        56.040008544921878,
        56.060028076171878,
        56.079986572265628,
        56.100006103515628,
        56.120025634765628,
        56.139984130859378,
        56.160003662109378,
        56.180023193359378,
        56.199981689453128,
        56.220001220703128,
        56.240020751953128,
        56.259979248046878,
        56.279998779296878,
        56.300018310546878,
        56.319976806640628,
        56.339996337890628,
        56.360015869140628,
        56.379974365234378,
        56.399993896484378,
        56.420013427734378,
        56.440032958984378,
        56.459991455078128,
        56.480010986328128,
        56.500030517578128,
        56.519989013671878,
        56.540008544921878,
        56.560028076171878,
        56.579986572265628,
        56.600006103515628,
        56.620025634765628,
        56.639984130859378,
        56.660003662109378,
        56.680023193359378,
        56.699981689453128,
        56.720001220703128,
        56.740020751953128,
        56.759979248046878,
        56.779998779296878,
        56.800018310546878,
        56.819976806640628,
        56.839996337890628,
        56.860015869140628,
        56.879974365234378,
        56.899993896484378,
        56.920013427734378,
        56.940032958984378,
        56.959991455078128,
        56.980010986328128,
        57.000030517578128,
        57.019989013671878,
        57.040008544921878,
        57.060028076171878,
        57.079986572265628,
        57.100006103515628,
        57.120025634765628,
        57.139984130859378,
        57.160003662109378,
        57.180023193359378,
        57.199981689453128,
        57.220001220703128,
        57.240020751953128,
        57.259979248046878,
        57.279998779296878,
        57.300018310546878,
        57.319976806640628,
        57.339996337890628,
        57.360015869140628,
        57.379974365234378,
        57.399993896484378,
        57.420013427734378,
        57.440032958984378,
        57.459991455078128,
        57.480010986328128,
        57.500030517578128,
        57.519989013671878,
        57.540008544921878,
        57.560028076171878,
        57.579986572265628,
        57.600006103515628,
        57.620025634765628,
        57.639984130859378,
        57.660003662109378,
        57.680023193359378,
        57.699981689453128,
        57.720001220703128,
        57.740020751953128,
        57.759979248046878,
        57.779998779296878,
        57.800018310546878,
        57.819976806640628,
        57.839996337890628,
        57.860015869140628,
        57.879974365234378,
        57.899993896484378,
        57.920013427734378,
        57.940032958984378,
        57.959991455078128,
        57.980010986328128,
        58.000030517578128,
        58.019989013671878,
        58.040008544921878,
        58.060028076171878,
        58.079986572265628,
        58.100006103515628,
        58.120025634765628,
        58.139984130859378,
        58.160003662109378,
        58.180023193359378,
        58.199981689453128,
        58.220001220703128,
        58.240020751953128,
        58.259979248046878,
        58.279998779296878,
        58.300018310546878,
        58.319976806640628,
        58.339996337890628,
        58.360015869140628,
        58.379974365234378,
        58.399993896484378,
        58.420013427734378,
        58.440032958984378,
        58.459991455078128,
        58.480010986328128,
        58.500030517578128,
        58.519989013671878,
        58.540008544921878,
        58.560028076171878,
        58.579986572265628,
        58.600006103515628,
        58.620025634765628,
        58.639984130859378,
        58.660003662109378,
        58.680023193359378,
        58.699981689453128,
        58.720001220703128,
        58.740020751953128,
        58.759979248046878,
        58.779998779296878,
        58.800018310546878,
        58.819976806640628,
        58.839996337890628,
        58.860015869140628,
        58.879974365234378,
        58.899993896484378,
        58.920013427734378,
        58.940032958984378,
        58.959991455078128,
        58.980010986328128,
        59.000030517578128,
        59.019989013671878,
        59.040008544921878,
        59.060028076171878,
        59.079986572265628,
        59.100006103515628,
        59.120025634765628,
        59.139984130859378,
        59.160003662109378,
        59.180023193359378,
        59.199981689453128,
        59.220001220703128,
        59.240020751953128,
        59.259979248046878,
        59.279998779296878,
        59.300018310546878,
        59.319976806640628,
        59.339996337890628,
        59.360015869140628,
        59.379974365234378,
        59.399993896484378,
        59.420013427734378,
        59.440032958984378,
        59.459991455078128,
        59.480010986328128,
        59.500030517578128,
        59.519989013671878,
        59.540008544921878,
        59.560028076171878,
        59.579986572265628,
        59.600006103515628,
        59.620025634765628,
        59.639984130859378,
        59.660003662109378,
        59.680023193359378,
        59.699981689453128,
        59.720001220703128,
        59.740020751953128,
        59.759979248046878,
        59.779998779296878,
        59.800018310546878,
        59.819976806640628,
        59.839996337890628,
        59.860015869140628,
        59.879974365234378,
        59.899993896484378,
        59.920013427734378,
        59.940032958984378,
        59.959991455078128,
        59.980010986328128
    ],
    "rightHandPositions": [
        "(0.456145, 1.150987, 0.072379)",
        "(0.455785, 1.151147, 0.072926)",
        "(0.455525, 1.151368, 0.073521)",
        "(0.455177, 1.151224, 0.073813)",
        "(0.455011, 1.151124, 0.073911)",
        "(0.454714, 1.150944, 0.074113)",
        "(0.454553, 1.151084, 0.074336)",
        "(0.454243, 1.151155, 0.074630)",
        "(0.453940, 1.151059, 0.074945)",
        "(0.453644, 1.150825, 0.075502)",
        "(0.453512, 1.150687, 0.075703)",
        "(0.453323, 1.150645, 0.075721)",
        "(0.453086, 1.150676, 0.075756)",
        "(0.452651, 1.150754, 0.075809)",
        "(0.452261, 1.150683, 0.075753)",
        "(0.452038, 1.150608, 0.075743)",
        "(0.451348, 1.150190, 0.075674)",
        "(0.450752, 1.149885, 0.075659)",
        "(0.450101, 1.149689, 0.075557)",
        "(0.449423, 1.149601, 0.075402)",
        "(0.448926, 1.149947, 0.075419)",
        "(0.448592, 1.150262, 0.075495)",
        "(0.447856, 1.150306, 0.075498)",
        "(0.446920, 1.150144, 0.075265)",
        "(0.446379, 1.150389, 0.075279)",
        "(0.445300, 1.151100, 0.075788)",
        "(0.443618, 1.152211, 0.077109)",
        "(0.441118, 1.153864, 0.078280)",
        "(0.437722, 1.155872, 0.079288)",
        "(0.433543, 1.157830, 0.081372)",
        "(0.431087, 1.158883, 0.082845)",
        "(0.425606, 1.161332, 0.086254)",
        "(0.419138, 1.164378, 0.090178)",
        "(0.411563, 1.167908, 0.094162)",
        "(0.403143, 1.171467, 0.097984)",
        "(0.394503, 1.175365, 0.102198)",
        "(0.390243, 1.177674, 0.104712)",
        "(0.381928, 1.182195, 0.109721)",
        "(0.373380, 1.186073, 0.115044)",
        "(0.364068, 1.188419, 0.120476)",
        "(0.359477, 1.189581, 0.123346)",
        "(0.351358, 1.193126, 0.129540)",
        "(0.344422, 1.197600, 0.135673)",
        "(0.338039, 1.201785, 0.141577)",
        "(0.332130, 1.205130, 0.147323)",
        "(0.326746, 1.207450, 0.153230)",
        "(0.324174, 1.208055, 0.156334)",
        "(0.318778, 1.208556, 0.162088)",
        "(0.313046, 1.208280, 0.166329)",
        "(0.307620, 1.206795, 0.170448)",
        "(0.305118, 1.205683, 0.172688)",
        "(0.300137, 1.203798, 0.176959)",
        "(0.295824, 1.201271, 0.180307)",
        "(0.291628, 1.198170, 0.182702)",
        "(0.286990, 1.193776, 0.184824)",
        "(0.281395, 1.187542, 0.186827)",
        "(0.278311, 1.183795, 0.187664)",
        "(0.273298, 1.177354, 0.188491)",
        "(0.269295, 1.171778, 0.188588)",
        "(0.263803, 1.163783, 0.188716)",
        "(0.258385, 1.154738, 0.189209)",
        "(0.256795, 1.151249, 0.189141)",
        "(0.255774, 1.146861, 0.188320)",
        "(0.256193, 1.143588, 0.187774)",
        "(0.255498, 1.139187, 0.187407)",
        "(0.255237, 1.137041, 0.187204)",
        "(0.254469, 1.132644, 0.186553)",
        "(0.253326, 1.128159, 0.185662)",
        "(0.253153, 1.124943, 0.184880)",
        "(0.253025, 1.122528, 0.183721)",
        "(0.253075, 1.121346, 0.181890)",
        "(0.253019, 1.121132, 0.180893)",
        "(0.252571, 1.121424, 0.178636)",
        "(0.252590, 1.124181, 0.175821)",
        "(0.252632, 1.128312, 0.173125)",
        "(0.251846, 1.132384, 0.171104)",
        "(0.251150, 1.134479, 0.170406)",
        "(0.249312, 1.139110, 0.168977)",
        "(0.247162, 1.145182, 0.166650)",
        "(0.244890, 1.152313, 0.163597)",
        "(0.242474, 1.159651, 0.160952)",
        "(0.241203, 1.163348, 0.159901)",
        "(0.238887, 1.171082, 0.157893)",
        "(0.236741, 1.179244, 0.156051)",
        "(0.234490, 1.187613, 0.153863)",
        "(0.231755, 1.195932, 0.150883)",
        "(0.230367, 1.199888, 0.149475)",
        "(0.227235, 1.206950, 0.147640)",
        "(0.224420, 1.213688, 0.146632)",
        "(0.221478, 1.220502, 0.145559)",
        "(0.220065, 1.223921, 0.144979)",
        "(0.217617, 1.230972, 0.143935)",
        "(0.215516, 1.238230, 0.143118)",
        "(0.213486, 1.245174, 0.142475)",
        "(0.211487, 1.251428, 0.142694)",
        "(0.210207, 1.254161, 0.142899)",
        "(0.207558, 1.259376, 0.143479)",
        "(0.205727, 1.264977, 0.144669)",
        "(0.203297, 1.270294, 0.145713)",
        "(0.201549, 1.276198, 0.146832)",
        "(0.200933, 1.279191, 0.147686)",
        "(0.199983, 1.285061, 0.150003)",
        "(0.198778, 1.290340, 0.152442)",
        "(0.197610, 1.295006, 0.155486)",
        "(0.196543, 1.298882, 0.159415)",
        "(0.196063, 1.302325, 0.163663)",
        "(0.196162, 1.303894, 0.166131)",
        "(0.196288, 1.306411, 0.171303)",
        "(0.196466, 1.308003, 0.176857)",
        "(0.196853, 1.309107, 0.182994)",
        "(0.197534, 1.310032, 0.188329)",
        "(0.198370, 1.310718, 0.190768)",
        "(0.199915, 1.311193, 0.196825)",
        "(0.201122, 1.310704, 0.203723)",
        "(0.202344, 1.309886, 0.210592)",
        "(0.203849, 1.309154, 0.216928)",
        "(0.204711, 1.308787, 0.219930)",
        "(0.206479, 1.307497, 0.226232)",
        "(0.208231, 1.306355, 0.231888)",
        "(0.209659, 1.305179, 0.236526)",
        "(0.211215, 1.302986, 0.241784)",
        "(0.212062, 1.301537, 0.244420)",
        "(0.213818, 1.298171, 0.249786)",
        "(0.216131, 1.295124, 0.254546)",
        "(0.218832, 1.292329, 0.258266)",
        "(0.221679, 1.289670, 0.261254)",
        "(0.222811, 1.288277, 0.262259)",
        "(0.224439, 1.285266, 0.263642)",
        "(0.224908, 1.281822, 0.263936)",
        "(0.225352, 1.278100, 0.264217)",
        "(0.225606, 1.276358, 0.264071)",
        "(0.225844, 1.273454, 0.262882)",
        "(0.226555, 1.270529, 0.261690)",
        "(0.226782, 1.267560, 0.260185)",
        "(0.227108, 1.264669, 0.258438)",
        "(0.227433, 1.263129, 0.258041)",
        "(0.228203, 1.260122, 0.257667)",
        "(0.228856, 1.257479, 0.257020)",
        "(0.228971, 1.254519, 0.256426)",
        "(0.229116, 1.250865, 0.256856)",
        "(0.229183, 1.249028, 0.257141)",
        "(0.229529, 1.246012, 0.257387)",
        "(0.230273, 1.243624, 0.257553)",
        "(0.231087, 1.241047, 0.257792)",
        "(0.231748, 1.237484, 0.258360)",
        "(0.232217, 1.233208, 0.259407)",
        "(0.232328, 1.231085, 0.259746)",
        "(0.232493, 1.226934, 0.260197)",
        "(0.232652, 1.223066, 0.259770)",
        "(0.232523, 1.218451, 0.258785)",
        "(0.232471, 1.215463, 0.258328)",
        "(0.232392, 1.208743, 0.257006)",
        "(0.231584, 1.201620, 0.253589)",
        "(0.231222, 1.195037, 0.249171)",
        "(0.231701, 1.188584, 0.245105)",
        "(0.232462, 1.185570, 0.243436)",
        "(0.234095, 1.180566, 0.240069)",
        "(0.234345, 1.176485, 0.234376)",
        "(0.233989, 1.172532, 0.227885)",
        "(0.234276, 1.169630, 0.221786)",
        "(0.234942, 1.168776, 0.219364)",
        "(0.236395, 1.167281, 0.214648)",
        "(0.237159, 1.167034, 0.209050)",
        "(0.237583, 1.167609, 0.202848)",
        "(0.237946, 1.168358, 0.196876)",
        "(0.238183, 1.169118, 0.193868)",
        "(0.238531, 1.171357, 0.187646)",
        "(0.238530, 1.173868, 0.181365)",
        "(0.238562, 1.176473, 0.175964)",
        "(0.238543, 1.179640, 0.170892)",
        "(0.238477, 1.181360, 0.168363)",
        "(0.238364, 1.185304, 0.163393)",
        "(0.238129, 1.189245, 0.159140)",
        "(0.237648, 1.193519, 0.155281)",
        "(0.237131, 1.198974, 0.151560)",
        "(0.236776, 1.201665, 0.149818)",
        "(0.235834, 1.207037, 0.146911)",
        "(0.234781, 1.212787, 0.144579)",
        "(0.233666, 1.218717, 0.142525)",
        "(0.232617, 1.224936, 0.140902)",
        "(0.232043, 1.228053, 0.140143)",
        "(0.230781, 1.234146, 0.138818)",
        "(0.229747, 1.240102, 0.138246)",
        "(0.229007, 1.246406, 0.138127)",
        "(0.228310, 1.252512, 0.138278)",
        "(0.227877, 1.255377, 0.138444)",
        "(0.226896, 1.260850, 0.138637)",
        "(0.226123, 1.266377, 0.138941)",
        "(0.225606, 1.271583, 0.140156)",
        "(0.225497, 1.277091, 0.141496)",
        "(0.225612, 1.279948, 0.142317)",
        "(0.225811, 1.285255, 0.144218)",
        "(0.225956, 1.290335, 0.146393)",
        "(0.225933, 1.295096, 0.149014)",
        "(0.225679, 1.299645, 0.151967)",
        "(0.225588, 1.302108, 0.153178)",
        "(0.225728, 1.307385, 0.155662)",
        "(0.226181, 1.312387, 0.159049)",
        "(0.226502, 1.317316, 0.162218)",
        "(0.227151, 1.322689, 0.165103)",
        "(0.227577, 1.325331, 0.166735)",
        "(0.228337, 1.330340, 0.169916)",
        "(0.229021, 1.334850, 0.173314)",
        "(0.229304, 1.338695, 0.176622)",
        "(0.229554, 1.342433, 0.179581)",
        "(0.229818, 1.344188, 0.181243)",
        "(0.230469, 1.347262, 0.185210)",
        "(0.231402, 1.349905, 0.189519)",
        "(0.232496, 1.351858, 0.194243)",
        "(0.233947, 1.353240, 0.199536)",
        "(0.234710, 1.353767, 0.202388)",
        "(0.236141, 1.354680, 0.207806)",
        "(0.237306, 1.354903, 0.213437)",
        "(0.238236, 1.354182, 0.219431)",
        "(0.239169, 1.352974, 0.225653)",
        "(0.239720, 1.352236, 0.228850)",
        "(0.240891, 1.350618, 0.235262)",
        "(0.242148, 1.348715, 0.241472)",
        "(0.243412, 1.346294, 0.247611)",
        "(0.244677, 1.343239, 0.253864)",
        "(0.245335, 1.341479, 0.257101)",
        "(0.246548, 1.337981, 0.263176)",
        "(0.247760, 1.334396, 0.268752)",
        "(0.248859, 1.330465, 0.273933)",
        "(0.249786, 1.326192, 0.278554)",
        "(0.250067, 1.323705, 0.280834)",
        "(0.250502, 1.318364, 0.285321)",
        "(0.250998, 1.312870, 0.289195)",
        "(0.251250, 1.310061, 0.290564)",
        "(0.252144, 1.301182, 0.294995)",
        "(0.252607, 1.297935, 0.296428)",
        "(0.253262, 1.291273, 0.298645)",
        "(0.253603, 1.284420, 0.299714)",
        "(0.253820, 1.277375, 0.300081)",
        "(0.253950, 1.270119, 0.300118)",
        "(0.253936, 1.266598, 0.299852)",
        "(0.253394, 1.259555, 0.298465)",
        "(0.252244, 1.252823, 0.295683)",
        "(0.250861, 1.246777, 0.291831)",
        "(0.249063, 1.241310, 0.287065)",
        "(0.248080, 1.238715, 0.284641)",
        "(0.245798, 1.234311, 0.279129)",
        "(0.242968, 1.231153, 0.271974)",
        "(0.240131, 1.229145, 0.263946)",
        "(0.237506, 1.227445, 0.256480)",
        "(0.236126, 1.226648, 0.253049)",
        "(0.232872, 1.226024, 0.245115)",
        "(0.229455, 1.226902, 0.236084)",
        "(0.226612, 1.228314, 0.227977)",
        "(0.224036, 1.230049, 0.220739)",
        "(0.222692, 1.231151, 0.216901)",
        "(0.219790, 1.233784, 0.208826)",
        "(0.217117, 1.236598, 0.201223)",
        "(0.214859, 1.239701, 0.194718)",
        "(0.212728, 1.243394, 0.188509)",
        "(0.211560, 1.245176, 0.185423)",
        "(0.209057, 1.248565, 0.179541)",
        "(0.206801, 1.252107, 0.174419)",
        "(0.204753, 1.255846, 0.169955)",
        "(0.202778, 1.260025, 0.165906)",
        "(0.201784, 1.262112, 0.164053)",
        "(0.199751, 1.266176, 0.160660)",
        "(0.197949, 1.270464, 0.157875)",
        "(0.196408, 1.275063, 0.155534)",
        "(0.195035, 1.279622, 0.153909)",
        "(0.194345, 1.281901, 0.153206)",
        "(0.193088, 1.286646, 0.151917)",
        "(0.191939, 1.291252, 0.150883)",
        "(0.191043, 1.295769, 0.150309)",
        "(0.190102, 1.300207, 0.149818)",
        "(0.189721, 1.302482, 0.149535)",
        "(0.189146, 1.307099, 0.148808)",
        "(0.188651, 1.311313, 0.148262)",
        "(0.188461, 1.312967, 0.148374)",
        "(0.188091, 1.318398, 0.148690)",
        "(0.188129, 1.320409, 0.148720)",
        "(0.188170, 1.324486, 0.148725)",
        "(0.188406, 1.328741, 0.149044)",
        "(0.188619, 1.333065, 0.149686)",
        "(0.188886, 1.337703, 0.150271)",
        "(0.189118, 1.340178, 0.150619)",
        "(0.189546, 1.345190, 0.151402)",
        "(0.189881, 1.350009, 0.152512)",
        "(0.190193, 1.354590, 0.153930)",
        "(0.190508, 1.359103, 0.155710)",
        "(0.190784, 1.361475, 0.156822)",
        "(0.191968, 1.366905, 0.159289)",
        "(0.194019, 1.372948, 0.162336)",
        "(0.195953, 1.378275, 0.165841)",
        "(0.197592, 1.382400, 0.169919)",
        "(0.198380, 1.383902, 0.172330)",
        "(0.200257, 1.386426, 0.177684)",
        "(0.203005, 1.388872, 0.183680)",
        "(0.206441, 1.390958, 0.190443)",
        "(0.209933, 1.391879, 0.197725)",
        "(0.211463, 1.391838, 0.201357)",
        "(0.214322, 1.390843, 0.208836)",
        "(0.217525, 1.389303, 0.216740)",
        "(0.220954, 1.387231, 0.224607)",
        "(0.224235, 1.384259, 0.231988)",
        "(0.225604, 1.382287, 0.235778)",
        "(0.227910, 1.377229, 0.243378)",
        "(0.230036, 1.371249, 0.250639)",
        "(0.232156, 1.364966, 0.257141)",
        "(0.234043, 1.358384, 0.262675)",
        "(0.234996, 1.355071, 0.265256)",
        "(0.236694, 1.347875, 0.269866)",
        "(0.238160, 1.340169, 0.273703)",
        "(0.239480, 1.332461, 0.277676)",
        "(0.240628, 1.325067, 0.280805)",
        "(0.241228, 1.321590, 0.281871)",
        "(0.242221, 1.314631, 0.283359)",
        "(0.242641, 1.307333, 0.284253)",
        "(0.242605, 1.299111, 0.285368)",
        "(0.242250, 1.290626, 0.285713)",
        "(0.242232, 1.286644, 0.285628)",
        "(0.242847, 1.279836, 0.285127)",
        "(0.242980, 1.272938, 0.284192)",
        "(0.242315, 1.265488, 0.282428)",
        "(0.241166, 1.257758, 0.280142)",
        "(0.240575, 1.253892, 0.279072)",
        "(0.239565, 1.246677, 0.276839)",
        "(0.238569, 1.240420, 0.273691)",
        "(0.237595, 1.234909, 0.269677)",
        "(0.236781, 1.229355, 0.265788)",
        "(0.236322, 1.226265, 0.264235)",
        "(0.234885, 1.219744, 0.260882)",
        "(0.233500, 1.214225, 0.256824)",
        "(0.232409, 1.209912, 0.252518)",
        "(0.230878, 1.205515, 0.248418)",
        "(0.230023, 1.203186, 0.246349)",
        "(0.228469, 1.199500, 0.241819)",
        "(0.226735, 1.195980, 0.237348)",
        "(0.224473, 1.191463, 0.233766)",
        "(0.222107, 1.187358, 0.230154)",
        "(0.221099, 1.185991, 0.228117)",
        "(0.219251, 1.184025, 0.223775)",
        "(0.217372, 1.181959, 0.219871)",
        "(0.215178, 1.179743, 0.215682)",
        "(0.213374, 1.178685, 0.211060)",
        "(0.212270, 1.178066, 0.208847)",
        "(0.210006, 1.177078, 0.204575)",
        "(0.208099, 1.177457, 0.200173)",
        "(0.206500, 1.179229, 0.195772)",
        "(0.204702, 1.181382, 0.191346)",
        "(0.203733, 1.182445, 0.189211)",
        "(0.201747, 1.184873, 0.185176)",
        "(0.199767, 1.188097, 0.181076)",
        "(0.198067, 1.192457, 0.177000)",
        "(0.196493, 1.197236, 0.173118)",
        "(0.195721, 1.199689, 0.171282)",
        "(0.194051, 1.204618, 0.167801)",
        "(0.192380, 1.209839, 0.164509)",
        "(0.190870, 1.215408, 0.161519)",
        "(0.189612, 1.221529, 0.158522)",
        "(0.189006, 1.224636, 0.157090)",
        "(0.187780, 1.230656, 0.154736)",
        "(0.186463, 1.236483, 0.152785)",
        "(0.185311, 1.242524, 0.151034)",
        "(0.184287, 1.248787, 0.149310)",
        "(0.183797, 1.251922, 0.148546)",
        "(0.183050, 1.258391, 0.147297)",
        "(0.182681, 1.265160, 0.146496)",
        "(0.182450, 1.271840, 0.146082)",
        "(0.182406, 1.278341, 0.145919)",
        "(0.182440, 1.281479, 0.145933)",
        "(0.182843, 1.287777, 0.146315)",
        "(0.183668, 1.294278, 0.146989)",
        "(0.184747, 1.300744, 0.148140)",
        "(0.186117, 1.307209, 0.149642)",
        "(0.186919, 1.310417, 0.150559)",
        "(0.188601, 1.316659, 0.152477)",
        "(0.190200, 1.322435, 0.154643)",
        "(0.192061, 1.327976, 0.157474)",
        "(0.193962, 1.333246, 0.160553)",
        "(0.194969, 1.335835, 0.162114)",
        "(0.196844, 1.340392, 0.165467)",
        "(0.198691, 1.344303, 0.169338)",
        "(0.200300, 1.347556, 0.173271)",
        "(0.201853, 1.350062, 0.177466)",
        "(0.202771, 1.351295, 0.179722)",
        "(0.204540, 1.353565, 0.184232)",
        "(0.206019, 1.355384, 0.188651)",
        "(0.207355, 1.356719, 0.193146)",
        "(0.208307, 1.357437, 0.197547)",
        "(0.208716, 1.357668, 0.199744)",
        "(0.209723, 1.358112, 0.204199)",
        "(0.210981, 1.358504, 0.208468)",
        "(0.212470, 1.358643, 0.212808)",
        "(0.213765, 1.358210, 0.217411)",
        "(0.214291, 1.357830, 0.219650)",
        "(0.215233, 1.356987, 0.223529)",
        "(0.216279, 1.355783, 0.227487)",
        "(0.217394, 1.353835, 0.231838)",
        "(0.218484, 1.351485, 0.236143)",
        "(0.219040, 1.350336, 0.238208)",
        "(0.220328, 1.348136, 0.242003)",
        "(0.221705, 1.345647, 0.245769)",
        "(0.222913, 1.342587, 0.249676)",
        "(0.224007, 1.339375, 0.253401)",
        "(0.224540, 1.337689, 0.255167)",
        "(0.225668, 1.334141, 0.258817)",
        "(0.226819, 1.330427, 0.262341)",
        "(0.227716, 1.326473, 0.265561)",
        "(0.228411, 1.322112, 0.268717)",
        "(0.228747, 1.319759, 0.270273)",
        "(0.229078, 1.314643, 0.273294)",
        "(0.229113, 1.309103, 0.276175)",
        "(0.228614, 1.302876, 0.278852)",
        "(0.228175, 1.296442, 0.281079)",
        "(0.227978, 1.293271, 0.282094)",
        "(0.227762, 1.287135, 0.283526)",
        "(0.227390, 1.280693, 0.284569)",
        "(0.226521, 1.273528, 0.285216)",
        "(0.225654, 1.266249, 0.285280)",
        "(0.225348, 1.262627, 0.285143)",
        "(0.224648, 1.255124, 0.284635)",
        "(0.223783, 1.247365, 0.283808)",
        "(0.222962, 1.239712, 0.282522)",
        "(0.222325, 1.232562, 0.280492)",
        "(0.221926, 1.229047, 0.279070)",
        "(0.220724, 1.221640, 0.276027)",
        "(0.219471, 1.214296, 0.272731)",
        "(0.218079, 1.207188, 0.268689)",
        "(0.216717, 1.200520, 0.263944)",
        "(0.216113, 1.197227, 0.261759)",
        "(0.214758, 1.190786, 0.257289)",
        "(0.213060, 1.184780, 0.252171)",
        "(0.211380, 1.180131, 0.246295)",
        "(0.209967, 1.177144, 0.239852)",
        "(0.209202, 1.175834, 0.236595)",
        "(0.207717, 1.174154, 0.229830)",
        "(0.205814, 1.172811, 0.222881)",
        "(0.203959, 1.172546, 0.216049)",
        "(0.202229, 1.173026, 0.209326)",
        "(0.201458, 1.173853, 0.205955)",
        "(0.199916, 1.175841, 0.199257)",
        "(0.198318, 1.178204, 0.192725)",
        "(0.196691, 1.181018, 0.186500)",
        "(0.195459, 1.184856, 0.180511)",
        "(0.194958, 1.186965, 0.177679)",
        "(0.194001, 1.191451, 0.172542)",
        "(0.192919, 1.196283, 0.167519)",
        "(0.191890, 1.201701, 0.162455)",
        "(0.191074, 1.207561, 0.158038)",
        "(0.190779, 1.210665, 0.156064)",
        "(0.190144, 1.216981, 0.152362)",
        "(0.189491, 1.223410, 0.149037)",
        "(0.188670, 1.229736, 0.145724)",
        "(0.188080, 1.236327, 0.142731)",
        "(0.187963, 1.239740, 0.141507)",
        "(0.187649, 1.246317, 0.139514)",
        "(0.187481, 1.253002, 0.137780)",
        "(0.186993, 1.259384, 0.135955)",
        "(0.186631, 1.265622, 0.134579)",
        "(0.186603, 1.268722, 0.134300)",
        "(0.186401, 1.274668, 0.133853)",
        "(0.186181, 1.280619, 0.133338)",
        "(0.186267, 1.286806, 0.132981)",
        "(0.186430, 1.292941, 0.133124)",
        "(0.186467, 1.295956, 0.133343)",
        "(0.186652, 1.302055, 0.133925)",
        "(0.187211, 1.308282, 0.134901)",
        "(0.187849, 1.314452, 0.136276)",
        "(0.188454, 1.320213, 0.138236)",
        "(0.188800, 1.322976, 0.139468)",
        "(0.189756, 1.328391, 0.142364)",
        "(0.190931, 1.333654, 0.145523)",
        "(0.191862, 1.338290, 0.148878)",
        "(0.192715, 1.341964, 0.152990)",
        "(0.193207, 1.343608, 0.155309)",
        "(0.194349, 1.346571, 0.159914)",
        "(0.195555, 1.349077, 0.164542)",
        "(0.196726, 1.351321, 0.169207)",
        "(0.197596, 1.352879, 0.173964)",
        "(0.197818, 1.353251, 0.176307)",
        "(0.198144, 1.353508, 0.180679)",
        "(0.198646, 1.353702, 0.185117)",
        "(0.199213, 1.353836, 0.189458)",
        "(0.199903, 1.353807, 0.193456)",
        "(0.200163, 1.353647, 0.195244)",
        "(0.200648, 1.353291, 0.199043)",
        "(0.201075, 1.352814, 0.202932)",
        "(0.201613, 1.352162, 0.206815)",
        "(0.202612, 1.351718, 0.210533)",
        "(0.203107, 1.351424, 0.212493)",
        "(0.203905, 1.350640, 0.216410)",
        "(0.204587, 1.349440, 0.220341)",
        "(0.205761, 1.348130, 0.224575)",
        "(0.206447, 1.347487, 0.226939)",
        "(0.207377, 1.345927, 0.231554)",
        "(0.207908, 1.344052, 0.235854)",
        "(0.208562, 1.341937, 0.240196)",
        "(0.209354, 1.339301, 0.244893)",
        "(0.210313, 1.335969, 0.249850)",
        "(0.210802, 1.334028, 0.252396)",
        "(0.211804, 1.329930, 0.257333)",
        "(0.212845, 1.325330, 0.262296)",
        "(0.213653, 1.319915, 0.267029)",
        "(0.214483, 1.313908, 0.271875)",
        "(0.215016, 1.310858, 0.274363)",
        "(0.215970, 1.304473, 0.279028)",
        "(0.216705, 1.297667, 0.282764)",
        "(0.217294, 1.290596, 0.286164)",
        "(0.217238, 1.282652, 0.289365)",
        "(0.217086, 1.278396, 0.290864)",
        "(0.216824, 1.269922, 0.293312)",
        "(0.217010, 1.262055, 0.294806)",
        "(0.217066, 1.254168, 0.295983)",
        "(0.216628, 1.246093, 0.296284)",
        "(0.216370, 1.242215, 0.296024)",
        "(0.215845, 1.234648, 0.295202)",
        "(0.215143, 1.226684, 0.294698)",
        "(0.214455, 1.219153, 0.293371)",
        "(0.214002, 1.212968, 0.290034)",
        "(0.213807, 1.209980, 0.288149)",
        "(0.213331, 1.203258, 0.284884)",
        "(0.212692, 1.196398, 0.281169)",
        "(0.212067, 1.190290, 0.276257)",
        "(0.211660, 1.184525, 0.271314)",
        "(0.211536, 1.181659, 0.269055)",
        "(0.211057, 1.176804, 0.263600)",
        "(0.210192, 1.172587, 0.257123)",
        "(0.209150, 1.168216, 0.251079)",
        "(0.208107, 1.164983, 0.244521)",
        "(0.207679, 1.163996, 0.240948)",
        "(0.206871, 1.162631, 0.233695)",
        "(0.205881, 1.161678, 0.226835)",
        "(0.204726, 1.161886, 0.219335)",
        "(0.203650, 1.163194, 0.211430)",
        "(0.203509, 1.164560, 0.207924)",
        "(0.202635, 1.166894, 0.200953)",
        "(0.201364, 1.170390, 0.193464)",
        "(0.200252, 1.174792, 0.186097)",
        "(0.199474, 1.179995, 0.179812)",
        "(0.199130, 1.182937, 0.176747)",
        "(0.198246, 1.189118, 0.170532)",
        "(0.197388, 1.196272, 0.164681)",
        "(0.196842, 1.203848, 0.159745)",
        "(0.196436, 1.211914, 0.155594)",
        "(0.196367, 1.216419, 0.153713)",
        "(0.195584, 1.225051, 0.149712)",
        "(0.194804, 1.233891, 0.146105)",
        "(0.194461, 1.243065, 0.143591)",
        "(0.193959, 1.251836, 0.141528)",
        "(0.193811, 1.256244, 0.140659)",
        "(0.193578, 1.265061, 0.139246)",
        "(0.193463, 1.273785, 0.138304)",
        "(0.193422, 1.282248, 0.137820)",
        "(0.193675, 1.290584, 0.137907)",
        "(0.193807, 1.294626, 0.138097)",
        "(0.194069, 1.302340, 0.138628)",
        "(0.194215, 1.309730, 0.139152)",
        "(0.194452, 1.316755, 0.140091)",
        "(0.194431, 1.320111, 0.140627)",
        "(0.194198, 1.326095, 0.142197)",
        "(0.193902, 1.331775, 0.143755)",
        "(0.193795, 1.337108, 0.145988)",
        "(0.193682, 1.342144, 0.148525)",
        "(0.193415, 1.346594, 0.151577)",
        "(0.193249, 1.348686, 0.153203)",
        "(0.193023, 1.352555, 0.156848)",
        "(0.193086, 1.356293, 0.160677)",
        "(0.193254, 1.359607, 0.164939)",
        "(0.193128, 1.362118, 0.169717)",
        "(0.193104, 1.363026, 0.172459)",
        "(0.193446, 1.365102, 0.177646)",
        "(0.194035, 1.367065, 0.182865)",
        "(0.194884, 1.368598, 0.191711)",
        "(0.194864, 1.368239, 0.191911)",
        "(0.195218, 1.368095, 0.197932)",
        "(0.195831, 1.367878, 0.204077)",
        "(0.196577, 1.367588, 0.210250)",
        "(0.197148, 1.366859, 0.216226)",
        "(0.197752, 1.365746, 0.222172)",
        "(0.198088, 1.365161, 0.225229)",
        "(0.198628, 1.363886, 0.230967)",
        "(0.199099, 1.362117, 0.236405)",
        "(0.199553, 1.359789, 0.241706)",
        "(0.200185, 1.357116, 0.247147)",
        "(0.200487, 1.355620, 0.249795)",
        "(0.201183, 1.352307, 0.254812)",
        "(0.202408, 1.348965, 0.259483)",
        "(0.203597, 1.345614, 0.263905)",
        "(0.204552, 1.341555, 0.268113)",
        "(0.204963, 1.339378, 0.270119)",
        "(0.205632, 1.334424, 0.273741)",
        "(0.206318, 1.329234, 0.277505)",
        "(0.206994, 1.324111, 0.280788)",
        "(0.207769, 1.319188, 0.283399)",
        "(0.208180, 1.316686, 0.284440)",
        "(0.209066, 1.311036, 0.287077)",
        "(0.210022, 1.304908, 0.289900)",
        "(0.210754, 1.298600, 0.292333)",
        "(0.211133, 1.295514, 0.293371)",
        "(0.211612, 1.289163, 0.295265)",
        "(0.212058, 1.282832, 0.296427)",
        "(0.212432, 1.276400, 0.297059)",
        "(0.212548, 1.269299, 0.297681)",
        "(0.212178, 1.261630, 0.298207)",
        "(0.211881, 1.257828, 0.298279)",
        "(0.211192, 1.250808, 0.297270)",
        "(0.210728, 1.244325, 0.295739)",
        "(0.210258, 1.237612, 0.294152)",
        "(0.209453, 1.230636, 0.292432)",
        "(0.208824, 1.227118, 0.291251)",
        "(0.207346, 1.220251, 0.288399)",
        "(0.205964, 1.213908, 0.284956)",
        "(0.204871, 1.207938, 0.281566)",
        "(0.203758, 1.202494, 0.277969)",
        "(0.203145, 1.200037, 0.275911)",
        "(0.201442, 1.195231, 0.271044)",
        "(0.199740, 1.190945, 0.265636)",
        "(0.198420, 1.187136, 0.260552)",
        "(0.196890, 1.183266, 0.255460)",
        "(0.196125, 1.181472, 0.252743)",
        "(0.194408, 1.178474, 0.247002)",
        "(0.192791, 1.176287, 0.241357)",
        "(0.191163, 1.175223, 0.235443)",
        "(0.189475, 1.175206, 0.228907)",
        "(0.188594, 1.175401, 0.225689)",
        "(0.186980, 1.176542, 0.219473)",
        "(0.185590, 1.178563, 0.213367)",
        "(0.184466, 1.181441, 0.207287)",
        "(0.183545, 1.185302, 0.201256)",
        "(0.182981, 1.187262, 0.198394)",
        "(0.182099, 1.191790, 0.192955)",
        "(0.180944, 1.196283, 0.187828)",
        "(0.179825, 1.201493, 0.183015)",
        "(0.178937, 1.207418, 0.178433)",
        "(0.178598, 1.210713, 0.176330)",
        "(0.178073, 1.217690, 0.172382)",
        "(0.177518, 1.224756, 0.168755)",
        "(0.176869, 1.231695, 0.165626)",
        "(0.176258, 1.238699, 0.162844)",
        "(0.176070, 1.242347, 0.161579)",
        "(0.175905, 1.250006, 0.159239)",
        "(0.175814, 1.257871, 0.156807)",
        "(0.175720, 1.265493, 0.154745)",
        "(0.175789, 1.272856, 0.153372)",
        "(0.175809, 1.276473, 0.152747)",
        "(0.175930, 1.283920, 0.151486)",
        "(0.176171, 1.291507, 0.150394)",
        "(0.176375, 1.298786, 0.149725)",
        "(0.176412, 1.305733, 0.149121)",
        "(0.176420, 1.309093, 0.149010)",
        "(0.176371, 1.315637, 0.148965)",
        "(0.176357, 1.322201, 0.148900)",
        "(0.176662, 1.328909, 0.149060)",
        "(0.177017, 1.335451, 0.149600)",
        "(0.177085, 1.338521, 0.149926)",
        "(0.177083, 1.344066, 0.151073)",
        "(0.177046, 1.349290, 0.152348)",
        "(0.177095, 1.354265, 0.153843)",
        "(0.177302, 1.359117, 0.155868)",
        "(0.177497, 1.361425, 0.157152)",
        "(0.177814, 1.365801, 0.159808)",
        "(0.178190, 1.369668, 0.162958)",
        "(0.178537, 1.373010, 0.166737)",
        "(0.178758, 1.375775, 0.170837)",
        "(0.178840, 1.376929, 0.173078)",
        "(0.179139, 1.378889, 0.177752)",
        "(0.179828, 1.380184, 0.182886)",
        "(0.180603, 1.380013, 0.188630)",
        "(0.181371, 1.378757, 0.194763)",
        "(0.182013, 1.377787, 0.197886)",
        "(0.183539, 1.375432, 0.204021)",
        "(0.185273, 1.371824, 0.209809)",
        "(0.186361, 1.366749, 0.215276)",
        "(0.186935, 1.360741, 0.220709)",
        "(0.187178, 1.357516, 0.223092)",
        "(0.187856, 1.351274, 0.227506)",
        "(0.188690, 1.345713, 0.231120)",
        "(0.189280, 1.340520, 0.233980)",
        "(0.189524, 1.335080, 0.236615)",
        "(0.189624, 1.332474, 0.237661)",
        "(0.189864, 1.327699, 0.239231)",
        "(0.190067, 1.323213, 0.240628)",
        "(0.190391, 1.319721, 0.241329)",
        "(0.190664, 1.317235, 0.241441)",
        "(0.190635, 1.316168, 0.241440)",
        "(0.190473, 1.313726, 0.241706)",
        "(0.190277, 1.312057, 0.241737)",
        "(0.190146, 1.310645, 0.241722)",
        "(0.190228, 1.309845, 0.241738)",
        "(0.190306, 1.309573, 0.241813)",
        "(0.190367, 1.309039, 0.242092)",
        "(0.190499, 1.308046, 0.242655)",
        "(0.190737, 1.306846, 0.243710)",
        "(0.191200, 1.305298, 0.245305)",
        "(0.191561, 1.304430, 0.246254)",
        "(0.192227, 1.302436, 0.248204)",
        "(0.192722, 1.299872, 0.250399)",
        "(0.193027, 1.296418, 0.253014)",
        "(0.193121, 1.292160, 0.255669)",
        "(0.192992, 1.289575, 0.257078)",
        "(0.192951, 1.284033, 0.259955)",
        "(0.193138, 1.278296, 0.262380)",
        "(0.192794, 1.271644, 0.264225)",
        "(0.192178, 1.263992, 0.265914)",
        "(0.191828, 1.260009, 0.266678)",
        "(0.190948, 1.252156, 0.267424)",
        "(0.189911, 1.244549, 0.267233)",
        "(0.188520, 1.236133, 0.266610)",
        "(0.187155, 1.227826, 0.265216)",
        "(0.186700, 1.224067, 0.264262)",
        "(0.185552, 1.216545, 0.262089)",
        "(0.183602, 1.208826, 0.258670)",
        "(0.181995, 1.202794, 0.254109)",
        "(0.180452, 1.197574, 0.249228)",
        "(0.179567, 1.194972, 0.246712)",
        "(0.177614, 1.190372, 0.241093)",
        "(0.175757, 1.187478, 0.234669)",
        "(0.174215, 1.185987, 0.228317)",
        "(0.172686, 1.185282, 0.221757)",
        "(0.171871, 1.185218, 0.218313)",
        "(0.170751, 1.186299, 0.211592)",
        "(0.169713, 1.188135, 0.205311)",
        "(0.168210, 1.190610, 0.198810)",
        "(0.167051, 1.194715, 0.192357)",
        "(0.166602, 1.196932, 0.189449)",
        "(0.165592, 1.201404, 0.184099)",
        "(0.164193, 1.206200, 0.178823)",
        "(0.162860, 1.211639, 0.173856)",
        "(0.161781, 1.217613, 0.169635)",
        "(0.161314, 1.220781, 0.167753)",
        "(0.160270, 1.227099, 0.164145)",
        "(0.159149, 1.233655, 0.160455)",
        "(0.158421, 1.240450, 0.157460)",
        "(0.157887, 1.247200, 0.155168)",
        "(0.157675, 1.250658, 0.154245)",
        "(0.157149, 1.257570, 0.152335)",
        "(0.156967, 1.264793, 0.150855)",
        "(0.156986, 1.272079, 0.149730)",
        "(0.157092, 1.279207, 0.149003)",
        "(0.157178, 1.282734, 0.148772)",
        "(0.157453, 1.289641, 0.148701)",
        "(0.157854, 1.296650, 0.148792)",
        "(0.158266, 1.303436, 0.149241)",
        "(0.158427, 1.309557, 0.150112)",
        "(0.158549, 1.312595, 0.150688)",
        "(0.158979, 1.318706, 0.152112)",
        "(0.159642, 1.324665, 0.153963)",
        "(0.160288, 1.330173, 0.156113)",
        "(0.161002, 1.335653, 0.158355)",
        "(0.161339, 1.338225, 0.159520)",
        "(0.162177, 1.343127, 0.162197)",
        "(0.162955, 1.347567, 0.165065)",
        "(0.163371, 1.351424, 0.167973)",
        "(0.163724, 1.354856, 0.171189)",
        "(0.163948, 1.356475, 0.172825)",
        "(0.164484, 1.359667, 0.176098)",
        "(0.164941, 1.362409, 0.179535)",
        "(0.165367, 1.364688, 0.183148)",
        "(0.165827, 1.366369, 0.187152)",
        "(0.166090, 1.367002, 0.189353)",
        "(0.166622, 1.368179, 0.193769)",
        "(0.166980, 1.369084, 0.198090)",
        "(0.167261, 1.369555, 0.202643)",
        "(0.167551, 1.369573, 0.207279)",
        "(0.167714, 1.369381, 0.209798)",
        "(0.168001, 1.368709, 0.215072)",
        "(0.168311, 1.367693, 0.220422)",
        "(0.168801, 1.366206, 0.225727)",
        "(0.169416, 1.364434, 0.231067)",
        "(0.169732, 1.363158, 0.233892)",
        "(0.170344, 1.360075, 0.239823)",
        "(0.170845, 1.356385, 0.245753)",
        "(0.171042, 1.352708, 0.251114)",
        "(0.171112, 1.348950, 0.256119)",
        "(0.171100, 1.346890, 0.258586)",
        "(0.171078, 1.342584, 0.263217)",
        "(0.170892, 1.337720, 0.267626)",
        "(0.170996, 1.332708, 0.272012)",
        "(0.171220, 1.327490, 0.275871)",
        "(0.171261, 1.324718, 0.277429)",
        "(0.171468, 1.318852, 0.280209)",
        "(0.171808, 1.312761, 0.282852)",
        "(0.171976, 1.306241, 0.284938)",
        "(0.172077, 1.299540, 0.286416)",
        "(0.172157, 1.296311, 0.286767)",
        "(0.172235, 1.289693, 0.287589)",
        "(0.171907, 1.282796, 0.287939)",
        "(0.171414, 1.276172, 0.287416)",
        "(0.171182, 1.270177, 0.286205)",
        "(0.171081, 1.267262, 0.285481)",
        "(0.170521, 1.261157, 0.283967)",
        "(0.169574, 1.255415, 0.281675)",
        "(0.168705, 1.250241, 0.278888)",
        "(0.167825, 1.245212, 0.275965)",
        "(0.167231, 1.242543, 0.274439)",
        "(0.165633, 1.237175, 0.270888)",
        "(0.164286, 1.232611, 0.266886)",
        "(0.162984, 1.228261, 0.262844)",
        "(0.161601, 1.224519, 0.258378)",
        "(0.160917, 1.223087, 0.255908)",
        "(0.159474, 1.220679, 0.250501)",
        "(0.158185, 1.218767, 0.245068)",
        "(0.156722, 1.217337, 0.239479)",
        "(0.155502, 1.216765, 0.233836)",
        "(0.155013, 1.216825, 0.230977)",
        "(0.154049, 1.217157, 0.225216)",
        "(0.153084, 1.217654, 0.219677)",
        "(0.152263, 1.218832, 0.214134)",
        "(0.151563, 1.220606, 0.208456)",
        "(0.151272, 1.221706, 0.205651)",
        "(0.150815, 1.224125, 0.200390)",
        "(0.150377, 1.226870, 0.195310)",
        "(0.150158, 1.230036, 0.190291)",
        "(0.150213, 1.233791, 0.185409)",
        "(0.150319, 1.235803, 0.183116)",
        "(0.150610, 1.240037, 0.178821)",
        "(0.150914, 1.244412, 0.175070)",
        "(0.151174, 1.249062, 0.171386)",
        "(0.151520, 1.254256, 0.167897)",
        "(0.151751, 1.259360, 0.164478)",
        "(0.151971, 1.262310, 0.163228)",
        "(0.152401, 1.268133, 0.160413)",
        "(0.152727, 1.273825, 0.157958)",
        "(0.153155, 1.279709, 0.155970)",
        "(0.153416, 1.282758, 0.155055)",
        "(0.154015, 1.289084, 0.153217)",
        "(0.154796, 1.295584, 0.151555)",
        "(0.155639, 1.302019, 0.150211)",
        "(0.156477, 1.308336, 0.148998)",
        "(0.156971, 1.311461, 0.148572)",
        "(0.157992, 1.317545, 0.147833)",
        "(0.159045, 1.323542, 0.147251)",
        "(0.160047, 1.329470, 0.146567)",
        "(0.161009, 1.335055, 0.146199)",
        "(0.161392, 1.337647, 0.146144)",
        "(0.162157, 1.342889, 0.146022)",
        "(0.162779, 1.347760, 0.146055)",
        "(0.163443, 1.352448, 0.146452)",
        "(0.163989, 1.356919, 0.146918)",
        "(0.164254, 1.359139, 0.147170)",
        "(0.164910, 1.363523, 0.147940)",
        "(0.165643, 1.367634, 0.149483)",
        "(0.166486, 1.371735, 0.151392)",
        "(0.167496, 1.375819, 0.153486)",
        "(0.168039, 1.377831, 0.154687)",
        "(0.169139, 1.381718, 0.157330)",
        "(0.170242, 1.385242, 0.160880)",
        "(0.171333, 1.388633, 0.164466)",
        "(0.172294, 1.391605, 0.168369)",
        "(0.172774, 1.392880, 0.170623)",
        "(0.173847, 1.395283, 0.175484)",
        "(0.175128, 1.397513, 0.180607)",
        "(0.176398, 1.399236, 0.186189)",
        "(0.177483, 1.400218, 0.192016)",
        "(0.178022, 1.400455, 0.194996)",
        "(0.179108, 1.400449, 0.201302)",
        "(0.180208, 1.399824, 0.207721)",
        "(0.181283, 1.398516, 0.214171)",
        "(0.182057, 1.396502, 0.220704)",
        "(0.182429, 1.395353, 0.223880)",
        "(0.183292, 1.392800, 0.229820)",
        "(0.184398, 1.389789, 0.235635)",
        "(0.185180, 1.386256, 0.241638)",
        "(0.185550, 1.382442, 0.247218)",
        "(0.185641, 1.380467, 0.249555)",
        "(0.185939, 1.376322, 0.253929)",
        "(0.186515, 1.371487, 0.258414)",
        "(0.187091, 1.366161, 0.263255)",
        "(0.187405, 1.360601, 0.267256)",
        "(0.187589, 1.357675, 0.268874)",
        "(0.188022, 1.351603, 0.271865)",
        "(0.187885, 1.344654, 0.274724)",
        "(0.187409, 1.337412, 0.276930)",
        "(0.186905, 1.330314, 0.277761)",
        "(0.186584, 1.326817, 0.277864)",
        "(0.185828, 1.319797, 0.277928)",
        "(0.184464, 1.312276, 0.277748)",
        "(0.182528, 1.304921, 0.276131)",
        "(0.180909, 1.298409, 0.273616)",
        "(0.180138, 1.295124, 0.272395)",
        "(0.178461, 1.288292, 0.269885)",
        "(0.176150, 1.281053, 0.266644)",
        "(0.174362, 1.274999, 0.262417)",
        "(0.172906, 1.269291, 0.258169)",
        "(0.172081, 1.266237, 0.256137)",
        "(0.170122, 1.259963, 0.251950)",
        "(0.168082, 1.254400, 0.247214)",
        "(0.166241, 1.249635, 0.242346)",
        "(0.164396, 1.245196, 0.237595)",
        "(0.163377, 1.243056, 0.235137)",
        "(0.161519, 1.239676, 0.229925)",
        "(0.160017, 1.237141, 0.224573)",
        "(0.158567, 1.234824, 0.219449)",
        "(0.156936, 1.232534, 0.214494)",
        "(0.156161, 1.231588, 0.212080)",
        "(0.154783, 1.230080, 0.207244)",
        "(0.153443, 1.229103, 0.202434)",
        "(0.151893, 1.228182, 0.197721)",
        "(0.150563, 1.228242, 0.192651)",
        "(0.149974, 1.228382, 0.190214)",
        "(0.149012, 1.229014, 0.185827)",
        "(0.147923, 1.229990, 0.181364)",
        "(0.147006, 1.231626, 0.176800)",
        "(0.146136, 1.233621, 0.172477)",
        "(0.145652, 1.234796, 0.170347)",
        "(0.144786, 1.237499, 0.166182)",
        "(0.144150, 1.240527, 0.162567)",
        "(0.143478, 1.243715, 0.159205)",
        "(0.142875, 1.247476, 0.156018)",
        "(0.142720, 1.249627, 0.154562)",
        "(0.142475, 1.254277, 0.151800)",
        "(0.142034, 1.258996, 0.149106)",
        "(0.141678, 1.263850, 0.146730)",
        "(0.141565, 1.269165, 0.144734)",
        "(0.141534, 1.271868, 0.143754)",
        "(0.141881, 1.277812, 0.142056)",
        "(0.142361, 1.283806, 0.140664)",
        "(0.142740, 1.289681, 0.139382)",
        "(0.143325, 1.295779, 0.138263)",
        "(0.143751, 1.298864, 0.137968)",
        "(0.144540, 1.305025, 0.137551)",
        "(0.145201, 1.311264, 0.137129)",
        "(0.145962, 1.317481, 0.137091)",
        "(0.146783, 1.323715, 0.137441)",
        "(0.147242, 1.326900, 0.137646)",
        "(0.148244, 1.333223, 0.138263)",
        "(0.149257, 1.339352, 0.139455)",
        "(0.150343, 1.345590, 0.140939)",
        "(0.151596, 1.351873, 0.142610)",
        "(0.152241, 1.354940, 0.143504)",
        "(0.153411, 1.360649, 0.145621)",
        "(0.154696, 1.366129, 0.148132)",
        "(0.155942, 1.371123, 0.150895)",
        "(0.156521, 1.373391, 0.152413)",
        "(0.157996, 1.377764, 0.155915)",
        "(0.159627, 1.381919, 0.159789)",
        "(0.161459, 1.385817, 0.163810)",
        "(0.163549, 1.389425, 0.168136)",
        "(0.165424, 1.392480, 0.172835)",
        "(0.166077, 1.393633, 0.175155)",
        "(0.167225, 1.395362, 0.179872)",
        "(0.168404, 1.396596, 0.184783)",
        "(0.169580, 1.397758, 0.189632)",
        "(0.170267, 1.398344, 0.194443)",
        "(0.170547, 1.398392, 0.196961)",
        "(0.171214, 1.398336, 0.201910)",
        "(0.171700, 1.397828, 0.206794)",
        "(0.172082, 1.397229, 0.211493)",
        "(0.172307, 1.396781, 0.213916)",
        "(0.172788, 1.395577, 0.218730)",
        "(0.173333, 1.393867, 0.223565)",
        "(0.173936, 1.391871, 0.228582)",
        "(0.174256, 1.389681, 0.233459)",
        "(0.174528, 1.387465, 0.237772)",
        "(0.174728, 1.386263, 0.239881)",
        "(0.175113, 1.383353, 0.244368)",
        "(0.175256, 1.379742, 0.249091)",
        "(0.175445, 1.375864, 0.253483)",
        "(0.175871, 1.372005, 0.257489)",
        "(0.176116, 1.370013, 0.259522)",
        "(0.176301, 1.365403, 0.263638)",
        "(0.176232, 1.359988, 0.267445)",
        "(0.176250, 1.354112, 0.271243)",
        "(0.176011, 1.348001, 0.275002)",
        "(0.175665, 1.344853, 0.276765)",
        "(0.174826, 1.338799, 0.279515)",
        "(0.174008, 1.332811, 0.281740)",
        "(0.173298, 1.326371, 0.284303)",
        "(0.172383, 1.319247, 0.286929)",
        "(0.171825, 1.315550, 0.288006)",
        "(0.170808, 1.308379, 0.289596)",
        "(0.170536, 1.301467, 0.290759)",
        "(0.170420, 1.293841, 0.292034)",
        "(0.169895, 1.285266, 0.293120)",
        "(0.169631, 1.280867, 0.293425)",
        "(0.169313, 1.272362, 0.293592)",
        "(0.169131, 1.263949, 0.293307)",
        "(0.168488, 1.255122, 0.292617)",
        "(0.167587, 1.246424, 0.291040)",
        "(0.167223, 1.242395, 0.289840)",
        "(0.166347, 1.234536, 0.286829)",
        "(0.165308, 1.226768, 0.283151)",
        "(0.164272, 1.219497, 0.279067)",
        "(0.163204, 1.213653, 0.274079)",
        "(0.162542, 1.211080, 0.271214)",
        "(0.161091, 1.206080, 0.265357)",
        "(0.159854, 1.202545, 0.258506)",
        "(0.159036, 1.200183, 0.251597)",
        "(0.158142, 1.198800, 0.244804)",
        "(0.157508, 1.198632, 0.240975)",
        "(0.156411, 1.199690, 0.232883)",
        "(0.155514, 1.202059, 0.225019)",
        "(0.154141, 1.205045, 0.217351)",
        "(0.152695, 1.209092, 0.209740)",
        "(0.151938, 1.211474, 0.206086)",
        "(0.150429, 1.216668, 0.199153)",
        "(0.148746, 1.222905, 0.192225)",
        "(0.147361, 1.230448, 0.185150)",
        "(0.146178, 1.238370, 0.178947)",
        "(0.145586, 1.242107, 0.176284)",
        "(0.144357, 1.249295, 0.171895)",
        "(0.143256, 1.256993, 0.167709)",
        "(0.142485, 1.265389, 0.163565)",
        "(0.142176, 1.274063, 0.160080)",
        "(0.142087, 1.278315, 0.158695)",
        "(0.141853, 1.286540, 0.156323)",
        "(0.141527, 1.294393, 0.154379)",
        "(0.141216, 1.302124, 0.152499)",
        "(0.141131, 1.309803, 0.151003)",
        "(0.141178, 1.313634, 0.150340)",
        "(0.141454, 1.321278, 0.149244)",
        "(0.141896, 1.328488, 0.149059)",
        "(0.142091, 1.335287, 0.149145)",
        "(0.142098, 1.338489, 0.149374)",
        "(0.142067, 1.344802, 0.149930)",
        "(0.142374, 1.353962, 0.151803)",
        "(0.142606, 1.356625, 0.153156)",
        "(0.142813, 1.362293, 0.154855)",
        "(0.143337, 1.367873, 0.157029)",
        "(0.143721, 1.370533, 0.158402)",
        "(0.144472, 1.375395, 0.161597)",
        "(0.145091, 1.379560, 0.165384)",
        "(0.145805, 1.383280, 0.169573)",
        "(0.146891, 1.386800, 0.173937)",
        "(0.147594, 1.388456, 0.176317)",
        "(0.148823, 1.391189, 0.181417)",
        "(0.150021, 1.393220, 0.186690)",
        "(0.151164, 1.394724, 0.191679)",
        "(0.152252, 1.395499, 0.197015)",
        "(0.153012, 1.395825, 0.199765)",
        "(0.154670, 1.396127, 0.205285)",
        "(0.156582, 1.395793, 0.210532)",
        "(0.158619, 1.394611, 0.215873)",
        "(0.160741, 1.392699, 0.221531)",
        "(0.161721, 1.391368, 0.224180)",
        "(0.163685, 1.388512, 0.229108)",
        "(0.165697, 1.385376, 0.233894)",
        "(0.167445, 1.382362, 0.238249)",
        "(0.168896, 1.379330, 0.241737)",
        "(0.169478, 1.377620, 0.243341)",
        "(0.170510, 1.373822, 0.246273)",
        "(0.171751, 1.369684, 0.249421)",
        "(0.173379, 1.365857, 0.252511)",
        "(0.175012, 1.362213, 0.254973)",
        "(0.175794, 1.360511, 0.255997)",
        "(0.176983, 1.356679, 0.258038)",
        "(0.178006, 1.352414, 0.260375)",
        "(0.179081, 1.347873, 0.262954)",
        "(0.180226, 1.343803, 0.265015)",
        "(0.180644, 1.341825, 0.265876)",
        "(0.181045, 1.337523, 0.267508)",
        "(0.181519, 1.332670, 0.269522)",
        "(0.182092, 1.327385, 0.271684)",
        "(0.182475, 1.322149, 0.273883)",
        "(0.182557, 1.319593, 0.274900)",
        "(0.182653, 1.314380, 0.276785)",
        "(0.182926, 1.309316, 0.278243)",
        "(0.182999, 1.303792, 0.280078)",
        "(0.182851, 1.298419, 0.281893)",
        "(0.182694, 1.295811, 0.282709)",
        "(0.182379, 1.290921, 0.283720)",
        "(0.182222, 1.286456, 0.284317)",
        "(0.182169, 1.281821, 0.285314)",
        "(0.181621, 1.276598, 0.286130)",
        "(0.181313, 1.274017, 0.286187)",
        "(0.181071, 1.269262, 0.285855)",
        "(0.181128, 1.264623, 0.285122)",
        "(0.181294, 1.259750, 0.284351)",
        "(0.181139, 1.254661, 0.282878)",
        "(0.181068, 1.252134, 0.282105)",
        "(0.180848, 1.247240, 0.280276)",
        "(0.180550, 1.242491, 0.278056)",
        "(0.179981, 1.237674, 0.275481)",
        "(0.179579, 1.233258, 0.272582)",
        "(0.179413, 1.231232, 0.270951)",
        "(0.178801, 1.227030, 0.267462)",
        "(0.178087, 1.223093, 0.263779)",
        "(0.177127, 1.219349, 0.260167)",
        "(0.175818, 1.216190, 0.255876)",
        "(0.175008, 1.214889, 0.253314)",
        "(0.173531, 1.212668, 0.248094)",
        "(0.172141, 1.210618, 0.243195)",
        "(0.170634, 1.208953, 0.237931)",
        "(0.169265, 1.208308, 0.231802)",
        "(0.168579, 1.208003, 0.228936)",
        "(0.167291, 1.207735, 0.223511)",
        "(0.165928, 1.208425, 0.217604)",
        "(0.164320, 1.209471, 0.211500)",
        "(0.162827, 1.211209, 0.205645)",
        "(0.162196, 1.212452, 0.202796)",
        "(0.161001, 1.215428, 0.197139)",
        "(0.159385, 1.218866, 0.191229)",
        "(0.157828, 1.222713, 0.185682)",
        "(0.156559, 1.227229, 0.180542)",
        "(0.156013, 1.229768, 0.178094)",
        "(0.154959, 1.235239, 0.173287)",
        "(0.153817, 1.240877, 0.168831)",
        "(0.152549, 1.246589, 0.164650)",
        "(0.151437, 1.252679, 0.160840)",
        "(0.150864, 1.255746, 0.158995)",
        "(0.149863, 1.261946, 0.155659)",
        "(0.149220, 1.268502, 0.152724)",
        "(0.148749, 1.275245, 0.150138)",
        "(0.148153, 1.281486, 0.148188)",
        "(0.147796, 1.284457, 0.147363)",
        "(0.147046, 1.290228, 0.146103)",
        "(0.146565, 1.296201, 0.145231)",
        "(0.146563, 1.302637, 0.144519)",
        "(0.146458, 1.308579, 0.144383)",
        "(0.146376, 1.311403, 0.144507)",
        "(0.146241, 1.316886, 0.145044)",
        "(0.146221, 1.322312, 0.145919)",
        "(0.146265, 1.327574, 0.147059)",
        "(0.146497, 1.332757, 0.148517)",
        "(0.146667, 1.335287, 0.149403)",
        "(0.147070, 1.340087, 0.151458)",
        "(0.147475, 1.344588, 0.153722)",
        "(0.148037, 1.349019, 0.156120)",
        "(0.148610, 1.353162, 0.158847)",
        "(0.148977, 1.355050, 0.160398)",
        "(0.149873, 1.358760, 0.163607)",
        "(0.150828, 1.362167, 0.166946)",
        "(0.151897, 1.365067, 0.170869)",
        "(0.153083, 1.367862, 0.174923)",
        "(0.153607, 1.369225, 0.176808)",
        "(0.154840, 1.371735, 0.180689)",
        "(0.156190, 1.373835, 0.185003)",
        "(0.157503, 1.375539, 0.189403)",
        "(0.158678, 1.376861, 0.193857)",
        "(0.159267, 1.377435, 0.196125)",
        "(0.160441, 1.378528, 0.200408)",
        "(0.161563, 1.379434, 0.204426)",
        "(0.162541, 1.379721, 0.208728)",
        "(0.163525, 1.379413, 0.213436)",
        "(0.164003, 1.379183, 0.215624)",
        "(0.164859, 1.378691, 0.219737)",
        "(0.165503, 1.377786, 0.223943)",
        "(0.166247, 1.376374, 0.228350)",
        "(0.167114, 1.375094, 0.232702)",
        "(0.167387, 1.374398, 0.234808)",
        "(0.167499, 1.372832, 0.238855)",
        "(0.167672, 1.371116, 0.242830)",
        "(0.167821, 1.369189, 0.246764)",
        "(0.167763, 1.367992, 0.248849)",
        "(0.167642, 1.365497, 0.253020)",
        "(0.167635, 1.362782, 0.256957)",
        "(0.167790, 1.359724, 0.260511)",
        "(0.167998, 1.355982, 0.264431)",
        "(0.167985, 1.351335, 0.268633)",
        "(0.167891, 1.348683, 0.270739)",
        "(0.167742, 1.343482, 0.274336)",
        "(0.167714, 1.338628, 0.276870)",
        "(0.167134, 1.333000, 0.279495)",
        "(0.165979, 1.326397, 0.282277)",
        "(0.165490, 1.323302, 0.283204)",
        "(0.164750, 1.317578, 0.284512)",
        "(0.163859, 1.311823, 0.285003)",
        "(0.162977, 1.305510, 0.285513)",
        "(0.161948, 1.298576, 0.285772)",
        "(0.161403, 1.295028, 0.285694)",
        "(0.160517, 1.287961, 0.284974)",
        "(0.159716, 1.281041, 0.283668)",
        "(0.158979, 1.274238, 0.281923)",
        "(0.158311, 1.267505, 0.279876)",
        "(0.157866, 1.264097, 0.278656)",
        "(0.156494, 1.257125, 0.275849)",
        "(0.154775, 1.249999, 0.272777)",
        "(0.153334, 1.243366, 0.269449)",
        "(0.152171, 1.237858, 0.265622)",
        "(0.151486, 1.235286, 0.263515)",
        "(0.150000, 1.230501, 0.258936)",
        "(0.148551, 1.226198, 0.254342)",
        "(0.147310, 1.222985, 0.249550)",
        "(0.145948, 1.220443, 0.244605)",
        "(0.145224, 1.219298, 0.242126)",
        "(0.144022, 1.217933, 0.237116)",
        "(0.143012, 1.217815, 0.231736)",
        "(0.142054, 1.218382, 0.226377)",
        "(0.141293, 1.219531, 0.221245)",
        "(0.140986, 1.220444, 0.218716)",
        "(0.140259, 1.222591, 0.213585)",
        "(0.139603, 1.225275, 0.208536)",
        "(0.138979, 1.228384, 0.203864)",
        "(0.138180, 1.231891, 0.199307)",
        "(0.137776, 1.233804, 0.197045)",
        "(0.136975, 1.237837, 0.192699)",
        "(0.136165, 1.242079, 0.188777)",
        "(0.135435, 1.246526, 0.185212)",
        "(0.134904, 1.251451, 0.181816)",
        "(0.134609, 1.254005, 0.180084)",
        "(0.134104, 1.259332, 0.176713)",
        "(0.133577, 1.264380, 0.173925)",
        "(0.132966, 1.269197, 0.171589)",
        "(0.132658, 1.274638, 0.169236)",
        "(0.132509, 1.277402, 0.168115)",
        "(0.132281, 1.282912, 0.166176)",
        "(0.132019, 1.288248, 0.164599)",
        "(0.131837, 1.293772, 0.163122)",
        "(0.131787, 1.299403, 0.161928)",
        "(0.131752, 1.302192, 0.161442)",
        "(0.131661, 1.307808, 0.160424)",
        "(0.131635, 1.313542, 0.159563)",
        "(0.131668, 1.319026, 0.159209)",
        "(0.131704, 1.324356, 0.159084)",
        "(0.131820, 1.327098, 0.159051)",
        "(0.132089, 1.332491, 0.159007)",
        "(0.132342, 1.337556, 0.159473)",
        "(0.132438, 1.342323, 0.160328)",
        "(0.132614, 1.347040, 0.161161)",
        "(0.132875, 1.349412, 0.161784)",
        "(0.133596, 1.353946, 0.163544)",
        "(0.134336, 1.358394, 0.165294)",
        "(0.135234, 1.362416, 0.167494)",
        "(0.135694, 1.364183, 0.168850)",
        "(0.136705, 1.367431, 0.171918)",
        "(0.138024, 1.370453, 0.175308)",
        "(0.139508, 1.372912, 0.179306)",
        "(0.141097, 1.374675, 0.183558)",
        "(0.142824, 1.375758, 0.188226)",
        "(0.143754, 1.376160, 0.190717)",
        "(0.145612, 1.376453, 0.195897)",
        "(0.147445, 1.376143, 0.201104)",
        "(0.149267, 1.374986, 0.206876)",
        "(0.151056, 1.373111, 0.213081)",
        "(0.151842, 1.371998, 0.216140)",
        "(0.153437, 1.369551, 0.222042)",
        "(0.155163, 1.366981, 0.227708)",
        "(0.156854, 1.363936, 0.233394)",
        "(0.158204, 1.360128, 0.239192)",
        "(0.158721, 1.358154, 0.241854)",
        "(0.159634, 1.354293, 0.246530)",
        "(0.160508, 1.350260, 0.250582)",
        "(0.161271, 1.345533, 0.254642)",
        "(0.161857, 1.340432, 0.258703)",
        "(0.162075, 1.337941, 0.260399)",
        "(0.162521, 1.333025, 0.263357)",
        "(0.163277, 1.328327, 0.265648)",
        "(0.163968, 1.323507, 0.267787)",
        "(0.164366, 1.318511, 0.269657)",
        "(0.164525, 1.316022, 0.270405)",
        "(0.164861, 1.311196, 0.271663)",
        "(0.164937, 1.306325, 0.272351)",
        "(0.164762, 1.301065, 0.272986)",
        "(0.164369, 1.295642, 0.273367)",
        "(0.164035, 1.292866, 0.273416)",
        "(0.163372, 1.287278, 0.273282)",
        "(0.162681, 1.281387, 0.273244)",
        "(0.161898, 1.275283, 0.273076)",
        "(0.161308, 1.269650, 0.272527)",
        "(0.160974, 1.266958, 0.272008)",
        "(0.160198, 1.261452, 0.271008)",
        "(0.158989, 1.255455, 0.269921)",
        "(0.157721, 1.249445, 0.268598)",
        "(0.156854, 1.243995, 0.266849)",
        "(0.156436, 1.241256, 0.265929)",
        "(0.155540, 1.235456, 0.264247)",
        "(0.154267, 1.229478, 0.261886)",
        "(0.153137, 1.223952, 0.258902)",
        "(0.152239, 1.218704, 0.255875)",
        "(0.151617, 1.215906, 0.254410)",
        "(0.149982, 1.210311, 0.250956)",
        "(0.148261, 1.205584, 0.246321)",
        "(0.147034, 1.202014, 0.241308)",
        "(0.145769, 1.198671, 0.236394)",
        "(0.145163, 1.197234, 0.233859)",
        "(0.143714, 1.194967, 0.228060)",
        "(0.142341, 1.193655, 0.221867)",
        "(0.141240, 1.193048, 0.216104)",
        "(0.140006, 1.193291, 0.210167)",
        "(0.139365, 1.193796, 0.207021)",
        "(0.138082, 1.195399, 0.201036)",
        "(0.136767, 1.197820, 0.195324)",
        "(0.135628, 1.201344, 0.189691)",
        "(0.134717, 1.205951, 0.184281)",
        "(0.134206, 1.208374, 0.181626)",
        "(0.133292, 1.213385, 0.176772)",
        "(0.132508, 1.219033, 0.172466)",
        "(0.131787, 1.225098, 0.168749)",
        "(0.131137, 1.231335, 0.165500)",
        "(0.130850, 1.234510, 0.163899)",
        "(0.130383, 1.241170, 0.160908)",
        "(0.130035, 1.247990, 0.158241)",
        "(0.129980, 1.254867, 0.156280)",
        "(0.129802, 1.261523, 0.154560)",
        "(0.129778, 1.264934, 0.153712)",
        "(0.129843, 1.271706, 0.152389)",
        "(0.130314, 1.278750, 0.151504)",
        "(0.130916, 1.285793, 0.150864)",
        "(0.131644, 1.292602, 0.150652)",
        "(0.132034, 1.295904, 0.150688)",
        "(0.132875, 1.302222, 0.151157)",
        "(0.133574, 1.308333, 0.151522)",
        "(0.134271, 1.314182, 0.152129)",
        "(0.135190, 1.319792, 0.153268)",
        "(0.135588, 1.322474, 0.153935)",
        "(0.136281, 1.327627, 0.155166)",
        "(0.137108, 1.332623, 0.156556)",
        "(0.138028, 1.337318, 0.158329)",
        "(0.139139, 1.342047, 0.160253)",
        "(0.139732, 1.344359, 0.161240)",
        "(0.140738, 1.348574, 0.163326)",
        "(0.141730, 1.352623, 0.165699)",
        "(0.142644, 1.356515, 0.168281)",
        "(0.143495, 1.360223, 0.170890)",
        "(0.143945, 1.362006, 0.172265)",
        "(0.145033, 1.365564, 0.175217)",
        "(0.146095, 1.368782, 0.178408)",
        "(0.147011, 1.371559, 0.181910)",
        "(0.147631, 1.373859, 0.185504)",
        "(0.147897, 1.374884, 0.187304)",
        "(0.148590, 1.376791, 0.191216)",
        "(0.149341, 1.378442, 0.195321)",
        "(0.149913, 1.379525, 0.199751)",
        "(0.150634, 1.380374, 0.204318)",
        "(0.151096, 1.380792, 0.206615)",
        "(0.151854, 1.381442, 0.211170)",
        "(0.152292, 1.381589, 0.215756)",
        "(0.152574, 1.381298, 0.220426)",
        "(0.152969, 1.380766, 0.224895)",
        "(0.153209, 1.380322, 0.227244)",
        "(0.153696, 1.379198, 0.232104)",
        "(0.153975, 1.377442, 0.236875)",
        "(0.154423, 1.375199, 0.241587)",
        "(0.155130, 1.372437, 0.246540)",
        "(0.155579, 1.370775, 0.249111)",
        "(0.156297, 1.367122, 0.253966)",
        "(0.157069, 1.362794, 0.258473)",
        "(0.158004, 1.357746, 0.263352)",
        "(0.158672, 1.352125, 0.268358)",
        "(0.158892, 1.349304, 0.270563)",
        "(0.159321, 1.343633, 0.274149)",
        "(0.159896, 1.337627, 0.277449)",
        "(0.160313, 1.330860, 0.280872)",
        "(0.160420, 1.323169, 0.284343)",
        "(0.160354, 1.319147, 0.285886)",
        "(0.160227, 1.311071, 0.288368)",
        "(0.160347, 1.303309, 0.290160)",
        "(0.160513, 1.295380, 0.291353)",
        "(0.160715, 1.291415, 0.291507)",
        "(0.160531, 1.283261, 0.291639)",
        "(0.159868, 1.274722, 0.290990)",
        "(0.158987, 1.266117, 0.289808)",
        "(0.158117, 1.257832, 0.288000)",
        "(0.157046, 1.249850, 0.285523)",
        "(0.156303, 1.245849, 0.284009)",
        "(0.154610, 1.238228, 0.280339)",
        "(0.152838, 1.231369, 0.276033)",
        "(0.150831, 1.224959, 0.271348)",
        "(0.148794, 1.219129, 0.266224)",
        "(0.147914, 1.216841, 0.263407)",
        "(0.146307, 1.213143, 0.257634)",
        "(0.144430, 1.210067, 0.251483)",
        "(0.142423, 1.207634, 0.245044)",
        "(0.140628, 1.206357, 0.238324)",
        "(0.139946, 1.206267, 0.235117)",
        "(0.138527, 1.206438, 0.228864)",
        "(0.136746, 1.207312, 0.222289)",
        "(0.135030, 1.209031, 0.215927)",
        "(0.133539, 1.211737, 0.209915)",
        "(0.132801, 1.213248, 0.206981)",
        "(0.131487, 1.217025, 0.201315)",
        "(0.130177, 1.221357, 0.195932)",
        "(0.128881, 1.226174, 0.190822)",
        "(0.127849, 1.231379, 0.186404)",
        "(0.127295, 1.234056, 0.184321)",
        "(0.126403, 1.239802, 0.180526)",
        "(0.125607, 1.245797, 0.177023)",
        "(0.124811, 1.252022, 0.173789)",
        "(0.124003, 1.258250, 0.170914)",
        "(0.123636, 1.261379, 0.169643)",
        "(0.122985, 1.267698, 0.167347)",
        "(0.122527, 1.274120, 0.165485)",
        "(0.122148, 1.280426, 0.163836)",
        "(0.121981, 1.286736, 0.162481)",
        "(0.121866, 1.289869, 0.161781)",
        "(0.121850, 1.296168, 0.160593)",
        "(0.121815, 1.301939, 0.159990)",
        "(0.121926, 1.307361, 0.159823)",
        "(0.121991, 1.312611, 0.159693)",
        "(0.122017, 1.315238, 0.159548)",
        "(0.122328, 1.320581, 0.159415)",
        "(0.122879, 1.325752, 0.159621)",
        "(0.123271, 1.330477, 0.160041)",
        "(0.123698, 1.334882, 0.160664)",
        "(0.123900, 1.337081, 0.160978)",
        "(0.124221, 1.341347, 0.161554)",
        "(0.124738, 1.345639, 0.162212)",
        "(0.125579, 1.350002, 0.163187)",
        "(0.126342, 1.354124, 0.164303)",
        "(0.126646, 1.356108, 0.164779)",
        "(0.127178, 1.359928, 0.165712)",
        "(0.127764, 1.363672, 0.166778)",
        "(0.128270, 1.367250, 0.167898)",
        "(0.128905, 1.370925, 0.169046)",
        "(0.129117, 1.372637, 0.169556)",
        "(0.129333, 1.375744, 0.170731)",
        "(0.129436, 1.378594, 0.172145)",
        "(0.129939, 1.381753, 0.173549)",
        "(0.130525, 1.384894, 0.175122)",
        "(0.130658, 1.386305, 0.175972)",
        "(0.130807, 1.388905, 0.177881)",
        "(0.131119, 1.391542, 0.180136)",
        "(0.131445, 1.394207, 0.182325)",
        "(0.131706, 1.396543, 0.184743)",
        "(0.131829, 1.397578, 0.186129)",
        "(0.132019, 1.399391, 0.189257)",
        "(0.132226, 1.400890, 0.192472)",
        "(0.132376, 1.402002, 0.195708)",
        "(0.132702, 1.402385, 0.199668)",
        "(0.132908, 1.402362, 0.201810)",
        "(0.133395, 1.402284, 0.205976)",
        "(0.133690, 1.401608, 0.210126)",
        "(0.134056, 1.400258, 0.214663)",
        "(0.134241, 1.399602, 0.216242)",
        "(0.134203, 1.399745, 0.215486)",
        "(0.134086, 1.400014, 0.213964)",
        "(0.133939, 1.400123, 0.213046)",
        "(0.133919, 1.400193, 0.212705)",
        "(0.134040, 1.400570, 0.211623)",
        "(0.134339, 1.401279, 0.209904)",
        "(0.134605, 1.401995, 0.208159)",
        "(0.134804, 1.402586, 0.206735)",
        "(0.134716, 1.402923, 0.205417)",
        "(0.134990, 1.403396, 0.204653)",
        "(0.135214, 1.403672, 0.204382)",
        "(0.135492, 1.404030, 0.204003)",
        "(0.147548, 1.369597, 0.259761)",
        "(0.152165, 1.357435, 0.268922)",
        "(0.152838, 1.351167, 0.271539)",
        "(0.152772, 1.347443, 0.272824)",
        "(0.152568, 1.340308, 0.274826)",
        "(0.153172, 1.334332, 0.276397)",
        "(0.154315, 1.328869, 0.277319)",
        "(0.154980, 1.322973, 0.277175)",
        "(0.155192, 1.319698, 0.276954)",
        "(0.155356, 1.312448, 0.276425)",
        "(0.155062, 1.304919, 0.274925)",
        "(0.154567, 1.297361, 0.272724)",
        "(0.153877, 1.289685, 0.270163)",
        "(0.153437, 1.285811, 0.268734)",
        "(0.152189, 1.278203, 0.265102)",
        "(0.150761, 1.270802, 0.260909)",
        "(0.149582, 1.264042, 0.256742)",
        "(0.148248, 1.258167, 0.251910)",
        "(0.147491, 1.255594, 0.249059)",
        "(0.146069, 1.250749, 0.243256)",
        "(0.144884, 1.246291, 0.238117)",
        "(0.143609, 1.242540, 0.233058)",
        "(0.142252, 1.239917, 0.227333)",
        "(0.141748, 1.239137, 0.224270)",
        "(0.140993, 1.237889, 0.218649)",
        "(0.140239, 1.236865, 0.213626)",
        "(0.139211, 1.236717, 0.207875)",
        "(0.138305, 1.237205, 0.201837)",
        "(0.138136, 1.237674, 0.199156)",
        "(0.137868, 1.238734, 0.194652)",
        "(0.137427, 1.240530, 0.189785)",
        "(0.136823, 1.243013, 0.184669)",
        "(0.136395, 1.245917, 0.180065)",
        "(0.136182, 1.247337, 0.178071)",
        "(0.135702, 1.250701, 0.174092)",
        "(0.135228, 1.254585, 0.169990)",
        "(0.134868, 1.258615, 0.166450)",
        "(0.134650, 1.262822, 0.163441)",
        "(0.134502, 1.264946, 0.161924)",
        "(0.134127, 1.269188, 0.158997)",
        "(0.133830, 1.273508, 0.156350)",
        "(0.133820, 1.278082, 0.154126)",
        "(0.133851, 1.282634, 0.152182)",
        "(0.133918, 1.284999, 0.151265)",
        "(0.134003, 1.289672, 0.149453)",
        "(0.134080, 1.294192, 0.147887)",
        "(0.134105, 1.298479, 0.146892)",
        "(0.134113, 1.300646, 0.146347)",
        "(0.134188, 1.304917, 0.145449)",
        "(0.134350, 1.309059, 0.144868)",
        "(0.134658, 1.313178, 0.144608)",
        "(0.135019, 1.317207, 0.144649)",
        "(0.135276, 1.321175, 0.144643)",
        "(0.135333, 1.323110, 0.144557)",
        "(0.135663, 1.327237, 0.144547)",
        "(0.136127, 1.331414, 0.145047)",
        "(0.136493, 1.335528, 0.145743)",
        "(0.136818, 1.339741, 0.146383)",
        "(0.136963, 1.341882, 0.146708)",
        "(0.137345, 1.346245, 0.147396)",
        "(0.137791, 1.350527, 0.148559)",
        "(0.138299, 1.354778, 0.149928)",
        "(0.138958, 1.359236, 0.151251)",
        "(0.139317, 1.361436, 0.151995)",
        "(0.140032, 1.365675, 0.153804)",
        "(0.140799, 1.369731, 0.155923)",
        "(0.141661, 1.373666, 0.158295)",
        "(0.142646, 1.377403, 0.160933)",
        "(0.143173, 1.379241, 0.162307)",
        "(0.144115, 1.382469, 0.165238)",
        "(0.145090, 1.385218, 0.168521)",
        "(0.146306, 1.387559, 0.172199)",
        "(0.147670, 1.389233, 0.176292)",
        "(0.148375, 1.389761, 0.178539)",
        "(0.149972, 1.390237, 0.183575)",
        "(0.151461, 1.390125, 0.188977)",
        "(0.152908, 1.389556, 0.194551)",
        "(0.154239, 1.388320, 0.199991)",
        "(0.154800, 1.387344, 0.202752)",
        "(0.155628, 1.384629, 0.208422)",
        "(0.156420, 1.381397, 0.214164)",
        "(0.157614, 1.378156, 0.219446)",
        "(0.158937, 1.374435, 0.224481)",
        "(0.159520, 1.372385, 0.227108)",
        "(0.160416, 1.368207, 0.231809)",
        "(0.161172, 1.363872, 0.236100)",
        "(0.161917, 1.359432, 0.239758)",
        "(0.162464, 1.354599, 0.243097)",
        "(0.162696, 1.352182, 0.244734)",
        "(0.163187, 1.347414, 0.247840)",
        "(0.163599, 1.342663, 0.250242)",
        "(0.163887, 1.337862, 0.252070)",
        "(0.164125, 1.333031, 0.253818)",
        "(0.164198, 1.330598, 0.254605)",
        "(0.164253, 1.325814, 0.255776)",
        "(0.164349, 1.321143, 0.256412)",
        "(0.164566, 1.318809, 0.256620)",
        "(0.164734, 1.311584, 0.257520)",
        "(0.164598, 1.309165, 0.257704)",
        "(0.164137, 1.304403, 0.257719)",
        "(0.163827, 1.300036, 0.257302)",
        "(0.163382, 1.295289, 0.257305)",
        "(0.162610, 1.290362, 0.257302)",
        "(0.162204, 1.287941, 0.257242)",
        "(0.161774, 1.283749, 0.256685)",
        "(0.161491, 1.279963, 0.255801)",
        "(0.160859, 1.275548, 0.255163)",
        "(0.160186, 1.270921, 0.254579)",
        "(0.159949, 1.268809, 0.254152)",
        "(0.159347, 1.264828, 0.252927)",
        "(0.158707, 1.261092, 0.251355)",
        "(0.157665, 1.256835, 0.249593)",
        "(0.156568, 1.252570, 0.247218)",
        "(0.156099, 1.250580, 0.245924)",
        "(0.155159, 1.246496, 0.243310)",
        "(0.154082, 1.242237, 0.240340)",
        "(0.152968, 1.238484, 0.236314)",
        "(0.152216, 1.235529, 0.231884)",
        "(0.151777, 1.233887, 0.229993)",
        "(0.150740, 1.230906, 0.225633)",
        "(0.149621, 1.228794, 0.220361)",
        "(0.148816, 1.227747, 0.215088)",
        "(0.148041, 1.227466, 0.210025)",
        "(0.147547, 1.227451, 0.207461)",
        "(0.146519, 1.228076, 0.202200)",
        "(0.145739, 1.229706, 0.197156)",
        "(0.144895, 1.231644, 0.192362)",
        "(0.144176, 1.234181, 0.187850)",
        "(0.143859, 1.235745, 0.185585)",
        "(0.143435, 1.239176, 0.181273)",
        "(0.143130, 1.242905, 0.177359)",
        "(0.142825, 1.246714, 0.173814)",
        "(0.142432, 1.250516, 0.170594)",
        "(0.142245, 1.252503, 0.169055)",
        "(0.141971, 1.256773, 0.166221)",
        "(0.141804, 1.261251, 0.163769)",
        "(0.141812, 1.265916, 0.161914)",
        "(0.141827, 1.268285, 0.161142)",
        "(0.141736, 1.273099, 0.159556)",
        "(0.141799, 1.278215, 0.158205)",
        "(0.141954, 1.283342, 0.157302)",
        "(0.142327, 1.288545, 0.156885)",
        "(0.142674, 1.293571, 0.156659)",
        "(0.142953, 1.296112, 0.156691)",
        "(0.143512, 1.301114, 0.156873)",
        "(0.143961, 1.305869, 0.157182)",
        "(0.144762, 1.310776, 0.157906)",
        "(0.145671, 1.315536, 0.158907)",
        "(0.146134, 1.317896, 0.159389)",
        "(0.147073, 1.322487, 0.160466)",
        "(0.148109, 1.326831, 0.161999)",
        "(0.149089, 1.330872, 0.163738)",
        "(0.149951, 1.334752, 0.165398)",
        "(0.150411, 1.336600, 0.166381)",
        "(0.151369, 1.340186, 0.168351)",
        "(0.152411, 1.343703, 0.170233)",
        "(0.153369, 1.347087, 0.172044)",
        "(0.154049, 1.350120, 0.173744)",
        "(0.154332, 1.351476, 0.174682)",
        "(0.154917, 1.354075, 0.176611)",
        "(0.155325, 1.356472, 0.178574)",
        "(0.155760, 1.358973, 0.180450)",
        "(0.156215, 1.361480, 0.182259)",
        "(0.156446, 1.362614, 0.183283)",
        "(0.156911, 1.364660, 0.185814)",
        "(0.157253, 1.366714, 0.188274)",
        "(0.157737, 1.368809, 0.190795)",
        "(0.158431, 1.370775, 0.193769)",
        "(0.158781, 1.371628, 0.195422)",
        "(0.159517, 1.373317, 0.198860)",
        "(0.160199, 1.374777, 0.202375)",
        "(0.160984, 1.375806, 0.206320)",
        "(0.161882, 1.376472, 0.210740)",
        "(0.162309, 1.376676, 0.213036)",
        "(0.163049, 1.376728, 0.217807)",
        "(0.163896, 1.376474, 0.222575)",
        "(0.164915, 1.375488, 0.227841)",
        "(0.165849, 1.373688, 0.233661)",
        "(0.166333, 1.372520, 0.236763)",
        "(0.167192, 1.369722, 0.242810)",
        "(0.168138, 1.366485, 0.248655)",
        "(0.169131, 1.362814, 0.254659)",
        "(0.169941, 1.358621, 0.260704)",
        "(0.170257, 1.356318, 0.263563)",
        "(0.170865, 1.351453, 0.268871)",
        "(0.171276, 1.346368, 0.273424)",
        "(0.171541, 1.340837, 0.277259)",
        "(0.171879, 1.335076, 0.280407)",
        "(0.172036, 1.332070, 0.281669)",
        "(0.172204, 1.325983, 0.283806)",
        "(0.171944, 1.319729, 0.284741)",
        "(0.171451, 1.313230, 0.284888)",
        "(0.170975, 1.307022, 0.284215)",
        "(0.170687, 1.303966, 0.283480)",
        "(0.170009, 1.297734, 0.281775)",
        "(0.169065, 1.291609, 0.279486)",
        "(0.167962, 1.286139, 0.276300)",
        "(0.166689, 1.281015, 0.272456)",
        "(0.165929, 1.278418, 0.270383)",
        "(0.164246, 1.273308, 0.265865)",
        "(0.162496, 1.268570, 0.261203)",
        "(0.160690, 1.264536, 0.255937)",
        "(0.158647, 1.260584, 0.250356)",
        "(0.157575, 1.258613, 0.247598)",
        "(0.155614, 1.255118, 0.242212)",
        "(0.154104, 1.252830, 0.236631)",
        "(0.152525, 1.251162, 0.230603)",
        "(0.150958, 1.249954, 0.224612)",
        "(0.150316, 1.249510, 0.221859)",
        "(0.149308, 1.249321, 0.216739)",
        "(0.148277, 1.250010, 0.211635)",
        "(0.147151, 1.251330, 0.206590)",
        "(0.146633, 1.252163, 0.204209)",
        "(0.145758, 1.254434, 0.199735)",
        "(0.144750, 1.257070, 0.195588)",
        "(0.143670, 1.260050, 0.191706)",
        "(0.142616, 1.263488, 0.188028)",
        "(0.141666, 1.267432, 0.184497)",
        "(0.141209, 1.269489, 0.182841)",
        "(0.140360, 1.273793, 0.179883)",
        "(0.139616, 1.278625, 0.176939)",
        "(0.138794, 1.283539, 0.173918)",
        "(0.138053, 1.288464, 0.171349)",
        "(0.137739, 1.290954, 0.170198)",
        "(0.137206, 1.296067, 0.168098)",
        "(0.136757, 1.301309, 0.165931)",
        "(0.136428, 1.306616, 0.163918)",
        "(0.136158, 1.311840, 0.162335)",
        "(0.136064, 1.314503, 0.161696)",
        "(0.135853, 1.319729, 0.160601)",
        "(0.135528, 1.324743, 0.159507)",
        "(0.135202, 1.329591, 0.158543)",
        "(0.135028, 1.331970, 0.158139)",
        "(0.134626, 1.336543, 0.157464)",
        "(0.134453, 1.341094, 0.157175)",
        "(0.134696, 1.345881, 0.157080)",
        "(0.135076, 1.350658, 0.157073)",
        "(0.135504, 1.355299, 0.157092)",
        "(0.135794, 1.357562, 0.157242)",
        "(0.136464, 1.362019, 0.157827)",
        "(0.137145, 1.366341, 0.158588)",
        "(0.138148, 1.370708, 0.159565)",
        "(0.139179, 1.374824, 0.160806)",
        "(0.139649, 1.376773, 0.161528)",
        "(0.140712, 1.380614, 0.163275)",
        "(0.141866, 1.384288, 0.165269)",
        "(0.142986, 1.387654, 0.167334)",
        "(0.144065, 1.390528, 0.169743)",
        "(0.144626, 1.391748, 0.171150)",
        "(0.145879, 1.394083, 0.174196)",
        "(0.147218, 1.396116, 0.177485)",
        "(0.148353, 1.397716, 0.180593)",
        "(0.149299, 1.398737, 0.184072)",
        "(0.149745, 1.399073, 0.186059)",
        "(0.150493, 1.399601, 0.189995)",
        "(0.151203, 1.399945, 0.193836)",
        "(0.151927, 1.399821, 0.198007)",
        "(0.152700, 1.399379, 0.202457)",
        "(0.153037, 1.399136, 0.204645)",
        "(0.153562, 1.398492, 0.208934)",
        "(0.153902, 1.397387, 0.213306)",
        "(0.154412, 1.396112, 0.217484)",
        "(0.155003, 1.394488, 0.222162)",
        "(0.155246, 1.393618, 0.224533)",
        "(0.155699, 1.391995, 0.229074)",
        "(0.156068, 1.390470, 0.233034)",
        "(0.156422, 1.388736, 0.236896)",
        "(0.156865, 1.386563, 0.241206)",
        "(0.157137, 1.385438, 0.243471)",
        "(0.157486, 1.382975, 0.247609)",
        "(0.157830, 1.380391, 0.251552)",
        "(0.158476, 1.378012, 0.255627)",
        "(0.158919, 1.375565, 0.259420)",
        "(0.159122, 1.374280, 0.261239)",
        "(0.159626, 1.371543, 0.264940)",
        "(0.160064, 1.368691, 0.268597)",
        "(0.160376, 1.365694, 0.271971)",
        "(0.160602, 1.362490, 0.274914)",
        "(0.160622, 1.360674, 0.276263)",
        "(0.160908, 1.356623, 0.279019)",
        "(0.161126, 1.351934, 0.281855)",
        "(0.161151, 1.346915, 0.284094)",
        "(0.161490, 1.342136, 0.285575)",
        "(0.161725, 1.339677, 0.286267)",
        "(0.162206, 1.334221, 0.287671)",
        "(0.162218, 1.328064, 0.288628)",
        "(0.161637, 1.321521, 0.288856)",
        "(0.161283, 1.318171, 0.288775)",
        "(0.160599, 1.311197, 0.288531)",
        "(0.159885, 1.304142, 0.287781)",
        "(0.159569, 1.297943, 0.286094)",
        "(0.158917, 1.291585, 0.283545)",
        "(0.158481, 1.288181, 0.282197)",
        "(0.157420, 1.281204, 0.279192)",
        "(0.156471, 1.274904, 0.275482)",
        "(0.155464, 1.269171, 0.270948)",
        "(0.154394, 1.263770, 0.265760)",
        "(0.153529, 1.258897, 0.260556)",
        "(0.153015, 1.256664, 0.257803)",
        "(0.151889, 1.252643, 0.251923)",
        "(0.150680, 1.249313, 0.245522)",
        "(0.149657, 1.247233, 0.238861)",
        "(0.148714, 1.245717, 0.232730)",
        "(0.148199, 1.245349, 0.229592)",
        "(0.146924, 1.245354, 0.222996)",
        "(0.145643, 1.246145, 0.216543)",
        "(0.144670, 1.247932, 0.210505)",
        "(0.143745, 1.250178, 0.204775)",
        "(0.143211, 1.251380, 0.201964)",
        "(0.142164, 1.254353, 0.196418)",
        "(0.141328, 1.257885, 0.191267)",
        "(0.140711, 1.261953, 0.186476)",
        "(0.140023, 1.266034, 0.181940)",
        "(0.139712, 1.268090, 0.179923)",
        "(0.139097, 1.272194, 0.176048)",
        "(0.138667, 1.276502, 0.172401)",
        "(0.138503, 1.280897, 0.169321)",
        "(0.138244, 1.284992, 0.166574)",
        "(0.138124, 1.286971, 0.165286)",
        "(0.138002, 1.290887, 0.162986)",
        "(0.137940, 1.294775, 0.160940)",
        "(0.137921, 1.298629, 0.159149)",
        "(0.138011, 1.302432, 0.157671)",
        "(0.137998, 1.304247, 0.156964)",
        "(0.137923, 1.307860, 0.155592)",
        "(0.137943, 1.311564, 0.154470)",
        "(0.138121, 1.315410, 0.153694)",
        "(0.138233, 1.319348, 0.152873)",
        "(0.138270, 1.321295, 0.152494)",
        "(0.138411, 1.325197, 0.151992)",
        "(0.138637, 1.329182, 0.151698)",
        "(0.138956, 1.333260, 0.151552)",
        "(0.139295, 1.337377, 0.151527)",
        "(0.139523, 1.339474, 0.151704)",
        "(0.139959, 1.343722, 0.152201)",
        "(0.140450, 1.348198, 0.152705)",
        "(0.141032, 1.352679, 0.153376)",
        "(0.141541, 1.356902, 0.154512)",
        "(0.141763, 1.359000, 0.155182)",
        "(0.142228, 1.363203, 0.156777)",
        "(0.143009, 1.367655, 0.158582)",
        "(0.144097, 1.372145, 0.160813)",
        "(0.145110, 1.376379, 0.163285)",
        "(0.145617, 1.378383, 0.164667)",
        "(0.146748, 1.382146, 0.167880)",
        "(0.147904, 1.385540, 0.171392)",
        "(0.149114, 1.388449, 0.175415)",
        "(0.150544, 1.391077, 0.179911)",
        "(0.151355, 1.392316, 0.182236)",
        "(0.153130, 1.394673, 0.186865)",
        "(0.155130, 1.396384, 0.191931)",
        "(0.157147, 1.397106, 0.197838)",
        "(0.158931, 1.396899, 0.204140)",
        "(0.159835, 1.396680, 0.207324)",
        "(0.161736, 1.396143, 0.213688)",
        "(0.163639, 1.395135, 0.220348)",
        "(0.165264, 1.393337, 0.227065)",
        "(0.166714, 1.391065, 0.233705)",
        "(0.167458, 1.389860, 0.236950)",
        "(0.168904, 1.387266, 0.243153)",
        "(0.170372, 1.384215, 0.248724)",
        "(0.171578, 1.380576, 0.254245)",
        "(0.172229, 1.378637, 0.256797)",
        "(0.172844, 1.376665, 0.259312)",
        "(0.174290, 1.370085, 0.266248)",
        "(0.175318, 1.365200, 0.270235)",
        "(0.176256, 1.359878, 0.274228)",
        "(0.177261, 1.354422, 0.277741)",
        "(0.177724, 1.351648, 0.279132)",
        "(0.178357, 1.345964, 0.281384)",
        "(0.178791, 1.340204, 0.283459)",
        "(0.179215, 1.334530, 0.285374)",
        "(0.179384, 1.328974, 0.286185)",
        "(0.179263, 1.325997, 0.286535)",
        "(0.179065, 1.320145, 0.287208)",
        "(0.178793, 1.314421, 0.287688)",
        "(0.178693, 1.309085, 0.287524)",
        "(0.178713, 1.303681, 0.286700)",
        "(0.178682, 1.300675, 0.286430)",
        "(0.178721, 1.294389, 0.286033)",
        "(0.178092, 1.287372, 0.285261)",
        "(0.177605, 1.280604, 0.283889)",
        "(0.177616, 1.274243, 0.282080)",
        "(0.177509, 1.270864, 0.281266)",
        "(0.177042, 1.263959, 0.279385)",
        "(0.176155, 1.257009, 0.276574)",
        "(0.175465, 1.250763, 0.272894)",
        "(0.174914, 1.245103, 0.269215)",
        "(0.174591, 1.242431, 0.267386)",
        "(0.173632, 1.237454, 0.263231)",
        "(0.172435, 1.233135, 0.258389)",
        "(0.171142, 1.229532, 0.253337)",
        "(0.169853, 1.226679, 0.248285)",
        "(0.169279, 1.225528, 0.245700)",
        "(0.168236, 1.223913, 0.240468)",
        "(0.166828, 1.222609, 0.235077)",
        "(0.165242, 1.221715, 0.229570)",
        "(0.164015, 1.221505, 0.224333)",
        "(0.163462, 1.221667, 0.221716)",
        "(0.162191, 1.222087, 0.216478)",
        "(0.160699, 1.222738, 0.211109)",
        "(0.159171, 1.223830, 0.205613)",
        "(0.157718, 1.225383, 0.200223)",
        "(0.156969, 1.226287, 0.197549)",
        "(0.155594, 1.228617, 0.192063)",
        "(0.154496, 1.231516, 0.186714)",
        "(0.153312, 1.234606, 0.181626)",
        "(0.152421, 1.238102, 0.176804)",
        "(0.151909, 1.239839, 0.174428)",
        "(0.150951, 1.243598, 0.169960)",
        "(0.149994, 1.247612, 0.165806)",
        "(0.149016, 1.251907, 0.161839)",
        "(0.148057, 1.256653, 0.158304)",
        "(0.147509, 1.259156, 0.156735)",
        "(0.146549, 1.264200, 0.153737)",
        "(0.145857, 1.269599, 0.151340)",
        "(0.145310, 1.275225, 0.149288)",
        "(0.144814, 1.280823, 0.147759)",
        "(0.144554, 1.283615, 0.147102)",
        "(0.144066, 1.289221, 0.146298)",
        "(0.143692, 1.295023, 0.145932)",
        "(0.143232, 1.300776, 0.145985)",
        "(0.142881, 1.306643, 0.146478)",
        "(0.142705, 1.309607, 0.146785)",
        "(0.142420, 1.315566, 0.147538)",
        "(0.142231, 1.321253, 0.148934)",
        "(0.142369, 1.326992, 0.150813)",
        "(0.142525, 1.332531, 0.152445)",
        "(0.142659, 1.335170, 0.153439)",
        "(0.143054, 1.340097, 0.155964)",
        "(0.143503, 1.344897, 0.158692)",
        "(0.143933, 1.349461, 0.161376)",
        "(0.144374, 1.353674, 0.164276)",
        "(0.144721, 1.355762, 0.165913)",
        "(0.145720, 1.360102, 0.169156)",
        "(0.146862, 1.364084, 0.172524)",
        "(0.148156, 1.367320, 0.176458)",
        "(0.148840, 1.368602, 0.178764)",
        "(0.150297, 1.371178, 0.183471)",
        "(0.152012, 1.373577, 0.188514)",
        "(0.153611, 1.375256, 0.194023)",
        "(0.155209, 1.376511, 0.199770)",
        "(0.155976, 1.377052, 0.202572)",
        "(0.157638, 1.377995, 0.208395)",
        "(0.159519, 1.378513, 0.214566)",
        "(0.161497, 1.378361, 0.221138)",
        "(0.163462, 1.377718, 0.227904)",
        "(0.165137, 1.376747, 0.234514)",
        "(0.165958, 1.376272, 0.237613)",
        "(0.167727, 1.375025, 0.243885)",
        "(0.169704, 1.373268, 0.250540)",
        "(0.171668, 1.371493, 0.257111)",
        "(0.172946, 1.369285, 0.263138)",
        "(0.173479, 1.367995, 0.266075)",
        "(0.174620, 1.365184, 0.271698)",
        "(0.176197, 1.362244, 0.277714)",
        "(0.177711, 1.359019, 0.283641)",
        "(0.179053, 1.355410, 0.288809)",
        "(0.179820, 1.353508, 0.291151)",
        "(0.181566, 1.349387, 0.295714)",
        "(0.183160, 1.344752, 0.300135)",
        "(0.184572, 1.339562, 0.304360)",
        "(0.185861, 1.334103, 0.307633)",
        "(0.186534, 1.331433, 0.309109)",
        "(0.187746, 1.326045, 0.311485)",
        "(0.188878, 1.320511, 0.313328)",
        "(0.189721, 1.314660, 0.314497)",
        "(0.190385, 1.308374, 0.315243)",
        "(0.190840, 1.305356, 0.315478)",
        "(0.191450, 1.299298, 0.315482)",
        "(0.191627, 1.293595, 0.314496)",
        "(0.191317, 1.287656, 0.312580)",
        "(0.191257, 1.281733, 0.310608)",
        "(0.191137, 1.278777, 0.309489)",
        "(0.190469, 1.272863, 0.306632)",
        "(0.189664, 1.267203, 0.303075)",
        "(0.188764, 1.261672, 0.299342)",
        "(0.187628, 1.256176, 0.295653)",
        "(0.186904, 1.253557, 0.293532)",
        "(0.185393, 1.248921, 0.288737)",
        "(0.183671, 1.244427, 0.283790)",
        "(0.181705, 1.239667, 0.278897)",
        "(0.179855, 1.235061, 0.273938)",
        "(0.178976, 1.232968, 0.271251)",
        "(0.177377, 1.229337, 0.265611)",
        "(0.176102, 1.226012, 0.260464)",
        "(0.174288, 1.222356, 0.254972)",
        "(0.172351, 1.218918, 0.249212)",
        "(0.171520, 1.217400, 0.246509)",
        "(0.170051, 1.214873, 0.241213)",
        "(0.168800, 1.213252, 0.235904)",
        "(0.167252, 1.211787, 0.230461)",
        "(0.165647, 1.210670, 0.225201)",
        "(0.164888, 1.210368, 0.222613)",
        "(0.163303, 1.210206, 0.217496)",
        "(0.161513, 1.210294, 0.212472)",
        "(0.159785, 1.210749, 0.207332)",
        "(0.158356, 1.211943, 0.202313)",
        "(0.157639, 1.212593, 0.199951)",
        "(0.156316, 1.214159, 0.195491)",
        "(0.154817, 1.215909, 0.190943)",
        "(0.153226, 1.217938, 0.186503)",
        "(0.152504, 1.219123, 0.184355)",
        "(0.151110, 1.221782, 0.180036)",
        "(0.149804, 1.224771, 0.175918)",
        "(0.148599, 1.228294, 0.171956)",
        "(0.147517, 1.232475, 0.168122)",
        "(0.146424, 1.236994, 0.164466)",
        "(0.145923, 1.239393, 0.162686)",
        "(0.145101, 1.244473, 0.159619)",
        "(0.144458, 1.249951, 0.157192)",
        "(0.143896, 1.256184, 0.154940)",
        "(0.143370, 1.262607, 0.153041)",
        "(0.143143, 1.265867, 0.152261)",
        "(0.142989, 1.272838, 0.151384)",
        "(0.142905, 1.279959, 0.150729)",
        "(0.142953, 1.287159, 0.150652)",
        "(0.143058, 1.290804, 0.150925)",
        "(0.143203, 1.298029, 0.151829)",
        "(0.143375, 1.305163, 0.153027)",
        "(0.143881, 1.312166, 0.155076)",
        "(0.144816, 1.319458, 0.157405)",
        "(0.145924, 1.326617, 0.160232)",
        "(0.146403, 1.329918, 0.161759)",
        "(0.147224, 1.335618, 0.165377)",
        "(0.148234, 1.340713, 0.169758)",
        "(0.149517, 1.345779, 0.174139)",
        "(0.151023, 1.350352, 0.178959)",
        "(0.151843, 1.352415, 0.181540)",
        "(0.153641, 1.356179, 0.186882)",
        "(0.155639, 1.359802, 0.192655)",
        "(0.157256, 1.362724, 0.198433)",
        "(0.159086, 1.365223, 0.204300)",
        "(0.160098, 1.366240, 0.207363)",
        "(0.162261, 1.367577, 0.213991)",
        "(0.164254, 1.368261, 0.220673)",
        "(0.165944, 1.368172, 0.227035)",
        "(0.167854, 1.367415, 0.233502)",
        "(0.168906, 1.366874, 0.236862)",
        "(0.170942, 1.365268, 0.243276)",
        "(0.172936, 1.362936, 0.249526)",
        "(0.174961, 1.359751, 0.255666)",
        "(0.176691, 1.356283, 0.261569)",
        "(0.177460, 1.354452, 0.264418)",
        "(0.178771, 1.350525, 0.269847)",
        "(0.180003, 1.346425, 0.274564)",
        "(0.181276, 1.342127, 0.279104)",
        "(0.182555, 1.337468, 0.283759)",
        "(0.183204, 1.334986, 0.286067)",
        "(0.184554, 1.329739, 0.290512)",
        "(0.185746, 1.324708, 0.294229)",
        "(0.186926, 1.319673, 0.297850)",
        "(0.187528, 1.317035, 0.299761)",
        "(0.188807, 1.311786, 0.303364)",
        "(0.189815, 1.306294, 0.306176)",
        "(0.190772, 1.300418, 0.308802)",
        "(0.191891, 1.294490, 0.311078)",
        "(0.192788, 1.288261, 0.312532)",
        "(0.193129, 1.284977, 0.313104)",
        "(0.193692, 1.278187, 0.313800)",
        "(0.194069, 1.271317, 0.313783)",
        "(0.193972, 1.264257, 0.312726)",
        "(0.193924, 1.257560, 0.310812)",
        "(0.193930, 1.254167, 0.309844)",
        "(0.193591, 1.247029, 0.307554)",
        "(0.192807, 1.240062, 0.304128)",
        "(0.191892, 1.233633, 0.299596)",
        "(0.191186, 1.227666, 0.294676)",
        "(0.190811, 1.224651, 0.292267)",
        "(0.189609, 1.218632, 0.286949)",
        "(0.188050, 1.213266, 0.280551)",
        "(0.186492, 1.208408, 0.273963)",
        "(0.184690, 1.203773, 0.267249)",
        "(0.183719, 1.201572, 0.263824)",
        "(0.181877, 1.197862, 0.256661)",
        "(0.180293, 1.194929, 0.249543)",
        "(0.178468, 1.192351, 0.242839)",
        "(0.177371, 1.191267, 0.239336)",
        "(0.175191, 1.189733, 0.232052)",
        "(0.173371, 1.189133, 0.224965)",
        "(0.171733, 1.189013, 0.218790)",
        "(0.169761, 1.189387, 0.212411)",
        "(0.167828, 1.190435, 0.206042)",
        "(0.167000, 1.191230, 0.203010)",
        "(0.165647, 1.193381, 0.197719)",
        "(0.163968, 1.196022, 0.192506)",
        "(0.162308, 1.199139, 0.187411)",
        "(0.160757, 1.202578, 0.182707)",
        "(0.160066, 1.204426, 0.180568)",
        "(0.158678, 1.208244, 0.176855)",
        "(0.157106, 1.212504, 0.173089)",
        "(0.155516, 1.217120, 0.169821)",
        "(0.153885, 1.221846, 0.166908)",
        "(0.153071, 1.224358, 0.165456)",
        "(0.151614, 1.229837, 0.162721)",
        "(0.150027, 1.235243, 0.160418)",
        "(0.148419, 1.240781, 0.158443)",
        "(0.146911, 1.246686, 0.156640)",
        "(0.146178, 1.249686, 0.155868)",
        "(0.144593, 1.255704, 0.154587)",
        "(0.143020, 1.261795, 0.153532)",
        "(0.141658, 1.268249, 0.152621)",
        "(0.140331, 1.274484, 0.152202)",
        "(0.139687, 1.277544, 0.152073)",
        "(0.138496, 1.283513, 0.152080)",
        "(0.137544, 1.289507, 0.152306)",
        "(0.136893, 1.295576, 0.152934)",
        "(0.136428, 1.301460, 0.153819)",
        "(0.136231, 1.304273, 0.154419)",
        "(0.135903, 1.309680, 0.155858)",
        "(0.135512, 1.314857, 0.157195)",
        "(0.135334, 1.319830, 0.158867)",
        "(0.135209, 1.324516, 0.160775)",
        "(0.135181, 1.326781, 0.161813)",
        "(0.135389, 1.331227, 0.164113)",
        "(0.135884, 1.335655, 0.166543)",
        "(0.136418, 1.339805, 0.169183)",
        "(0.136755, 1.343503, 0.172149)",
        "(0.136922, 1.345272, 0.173683)",
        "(0.137475, 1.348924, 0.176972)",
        "(0.138236, 1.352502, 0.180839)",
        "(0.139108, 1.355967, 0.185082)",
        "(0.139904, 1.359266, 0.189404)",
        "(0.140326, 1.360848, 0.191618)",
        "(0.141268, 1.363826, 0.196279)",
        "(0.142419, 1.366373, 0.201449)",
        "(0.143546, 1.368665, 0.206804)",
        "(0.144023, 1.369610, 0.209619)",
        "(0.145063, 1.371392, 0.215287)",
        "(0.146334, 1.372894, 0.220953)",
        "(0.147759, 1.374058, 0.226841)",
        "(0.149023, 1.374834, 0.232903)",
        "(0.149584, 1.375091, 0.235908)",
        "(0.150789, 1.375532, 0.241668)",
        "(0.151895, 1.375317, 0.247415)",
        "(0.153167, 1.374534, 0.253445)",
        "(0.154515, 1.373456, 0.259248)",
        "(0.156028, 1.372062, 0.264661)",
        "(0.156746, 1.371138, 0.267313)",
        "(0.158150, 1.368782, 0.272792)",
        "(0.159603, 1.366081, 0.278052)",
        "(0.160965, 1.362951, 0.282948)",
        "(0.162220, 1.359225, 0.287595)",
        "(0.162778, 1.357104, 0.289890)",
        "(0.163958, 1.352394, 0.294448)",
        "(0.165418, 1.347290, 0.298788)",
        "(0.167033, 1.341800, 0.302557)",
        "(0.168353, 1.335804, 0.305966)",
        "(0.168887, 1.332659, 0.307432)",
        "(0.170088, 1.326122, 0.310170)",
        "(0.171390, 1.319527, 0.312180)",
        "(0.172750, 1.312853, 0.313736)",
        "(0.174008, 1.306163, 0.314823)",
        "(0.174487, 1.302890, 0.315128)",
        "(0.175032, 1.296386, 0.315112)",
        "(0.175271, 1.289807, 0.314357)",
        "(0.175546, 1.283193, 0.312950)",
        "(0.175818, 1.276547, 0.311308)",
        "(0.175949, 1.273397, 0.310251)",
        "(0.176067, 1.267157, 0.307754)",
        "(0.175755, 1.261271, 0.304506)",
        "(0.175116, 1.255428, 0.301126)",
        "(0.174461, 1.250120, 0.297170)",
        "(0.174156, 1.247724, 0.294920)",
        "(0.173427, 1.243156, 0.290396)",
        "(0.172295, 1.238731, 0.285818)",
        "(0.170953, 1.234680, 0.280755)",
        "(0.170280, 1.232752, 0.278031)",
        "(0.169236, 1.229439, 0.272588)",
        "(0.168178, 1.226067, 0.267708)",
        "(0.166959, 1.223245, 0.262204)",
        "(0.165748, 1.220828, 0.256099)",
        "(0.164974, 1.218872, 0.250623)",
        "(0.164531, 1.217875, 0.248050)",
        "(0.163642, 1.216621, 0.242424)",
        "(0.162726, 1.216053, 0.236469)",
        "(0.161736, 1.215873, 0.230858)",
        "(0.160434, 1.216130, 0.225233)",
        "(0.159732, 1.216422, 0.222432)",
        "(0.158277, 1.217465, 0.217271)",
        "(0.156615, 1.219112, 0.211966)",
        "(0.154948, 1.221406, 0.206719)",
        "(0.154087, 1.222643, 0.204226)",
        "(0.152383, 1.225399, 0.199568)",
        "(0.150466, 1.228634, 0.194744)",
        "(0.148949, 1.232232, 0.190335)",
        "(0.147556, 1.236001, 0.186421)",
        "(0.146125, 1.240119, 0.182616)",
        "(0.145475, 1.242251, 0.180845)",
        "(0.144229, 1.246718, 0.177560)",
        "(0.142811, 1.251305, 0.174339)",
        "(0.141440, 1.256045, 0.171462)",
        "(0.140773, 1.258451, 0.170078)",
        "(0.139529, 1.263384, 0.167415)",
        "(0.138456, 1.268368, 0.165159)",
        "(0.137504, 1.273350, 0.163364)",
        "(0.136733, 1.278667, 0.161757)",
        "(0.136334, 1.281319, 0.160992)",
        "(0.135381, 1.286371, 0.159678)",
        "(0.134663, 1.291520, 0.159009)",
        "(0.134095, 1.296872, 0.158782)",
        "(0.133533, 1.302389, 0.158614)",
        "(0.133113, 1.307785, 0.159021)",
        "(0.132986, 1.310435, 0.159493)",
        "(0.132957, 1.315762, 0.160974)",
        "(0.133029, 1.321102, 0.162691)",
        "(0.133158, 1.326156, 0.164869)",
        "(0.133407, 1.330963, 0.167448)",
        "(0.133584, 1.333269, 0.168945)",
        "(0.133953, 1.337607, 0.172376)",
        "(0.134393, 1.341823, 0.175953)",
        "(0.134844, 1.345705, 0.179703)",
        "(0.135519, 1.349260, 0.184035)",
        "(0.135903, 1.350917, 0.186387)",
        "(0.136662, 1.354074, 0.191190)",
        "(0.137026, 1.356700, 0.195959)",
        "(0.137512, 1.359101, 0.200864)",
        "(0.138294, 1.361344, 0.206024)",
        "(0.138660, 1.362454, 0.208564)",
        "(0.139181, 1.364251, 0.213766)",
        "(0.139749, 1.365673, 0.219062)",
        "(0.140480, 1.366631, 0.224590)",
        "(0.140944, 1.366956, 0.227512)",
        "(0.141839, 1.367400, 0.233516)",
        "(0.142921, 1.367749, 0.239472)",
        "(0.144079, 1.367893, 0.245143)",
        "(0.145282, 1.367422, 0.251325)",
        "(0.145876, 1.367094, 0.254516)",
        "(0.147003, 1.366386, 0.260659)",
        "(0.148199, 1.365545, 0.266264)",
        "(0.149488, 1.363880, 0.271658)",
        "(0.151191, 1.361290, 0.277399)",
        "(0.153301, 1.357670, 0.283338)",
        "(0.154503, 1.355552, 0.286251)",
        "(0.157026, 1.351159, 0.291598)",
        "(0.159580, 1.346452, 0.296505)",
        "(0.161521, 1.340898, 0.300956)",
        "(0.163133, 1.334576, 0.304942)",
        "(0.163961, 1.331319, 0.306648)",
        "(0.165534, 1.324843, 0.309608)",
        "(0.166871, 1.318324, 0.311701)",
        "(0.167813, 1.311335, 0.313097)",
        "(0.168190, 1.307619, 0.313641)",
        "(0.168926, 1.300389, 0.314031)",
        "(0.169747, 1.293429, 0.313269)",
        "(0.170523, 1.286445, 0.312055)",
        "(0.171120, 1.279377, 0.310356)",
        "(0.171380, 1.276004, 0.309201)",
        "(0.171867, 1.269703, 0.306316)",
        "(0.171969, 1.263682, 0.302892)",
        "(0.171814, 1.257767, 0.299217)",
        "(0.171648, 1.252160, 0.295228)",
        "(0.171636, 1.249654, 0.293077)",
        "(0.171480, 1.244768, 0.288810)",
        "(0.171158, 1.240250, 0.284188)",
        "(0.170815, 1.236106, 0.279233)",
        "(0.170365, 1.232132, 0.274076)",
        "(0.170241, 1.230311, 0.271587)",
        "(0.169996, 1.226968, 0.266644)",
        "(0.169608, 1.224184, 0.261032)",
        "(0.169169, 1.221648, 0.255341)",
        "(0.168730, 1.219345, 0.250107)",
        "(0.168160, 1.217883, 0.244526)",
        "(0.167854, 1.217441, 0.241589)",
        "(0.167111, 1.216908, 0.235741)",
        "(0.166276, 1.216646, 0.230347)",
        "(0.165309, 1.217315, 0.224567)",
        "(0.164362, 1.218616, 0.218568)",
        "(0.163880, 1.219338, 0.215686)",
        "(0.162916, 1.221003, 0.210391)",
        "(0.161856, 1.223143, 0.204996)",
        "(0.160775, 1.225765, 0.199455)",
        "(0.159804, 1.228693, 0.194326)",
        "(0.159304, 1.230235, 0.191919)",
        "(0.158313, 1.233758, 0.187155)",
        "(0.157139, 1.237246, 0.182562)",
        "(0.156160, 1.241285, 0.178298)",
        "(0.155677, 1.243380, 0.176300)",
        "(0.154705, 1.247758, 0.172308)",
        "(0.153759, 1.252260, 0.168623)",
        "(0.152765, 1.256799, 0.165307)",
        "(0.151897, 1.261522, 0.162338)",
        "(0.150998, 1.266318, 0.159526)",
        "(0.150537, 1.268649, 0.158188)",
        "(0.149660, 1.273242, 0.155833)",
        "(0.148921, 1.277830, 0.153984)",
        "(0.148358, 1.282557, 0.152405)",
        "(0.147862, 1.287041, 0.151175)",
        "(0.147656, 1.289254, 0.150701)",
        "(0.147397, 1.293728, 0.150197)",
        "(0.147255, 1.298441, 0.150102)",
        "(0.147209, 1.303383, 0.150203)",
        "(0.147163, 1.305880, 0.150299)",
        "(0.146944, 1.310787, 0.150960)",
        "(0.146743, 1.315840, 0.151929)",
        "(0.146704, 1.321144, 0.153155)",
        "(0.146738, 1.326399, 0.154782)",
        "(0.147105, 1.331787, 0.156858)",
        "(0.147361, 1.334458, 0.158072)",
        "(0.147815, 1.339546, 0.160766)",
        "(0.148255, 1.344338, 0.163885)",
        "(0.149013, 1.349154, 0.167449)",
        "(0.149860, 1.353681, 0.171340)",
        "(0.150262, 1.355745, 0.173416)",
        "(0.151107, 1.359529, 0.178114)",
        "(0.151995, 1.363164, 0.183164)",
        "(0.152940, 1.366644, 0.188311)",
        "(0.154066, 1.369939, 0.193549)",
        "(0.154650, 1.371483, 0.196267)",
        "(0.155737, 1.374432, 0.201727)",
        "(0.156470, 1.376878, 0.207121)",
        "(0.157222, 1.378906, 0.212609)",
        "(0.158106, 1.380705, 0.218084)",
        "(0.158600, 1.381475, 0.220825)",
        "(0.159560, 1.382781, 0.226255)",
        "(0.160329, 1.383475, 0.231856)",
        "(0.161251, 1.383844, 0.237288)",
        "(0.162239, 1.383948, 0.242820)",
        "(0.162704, 1.383783, 0.245709)",
        "(0.163629, 1.383226, 0.251323)",
        "(0.164653, 1.382226, 0.256708)",
        "(0.165809, 1.380917, 0.262279)",
        "(0.166367, 1.380195, 0.265078)",
        "(0.167377, 1.378714, 0.270457)",
        "(0.168264, 1.377094, 0.275157)",
        "(0.168990, 1.374792, 0.279911)",
        "(0.170021, 1.371933, 0.285045)",
        "(0.170696, 1.370421, 0.287596)",
        "(0.172076, 1.366848, 0.292409)",
        "(0.173438, 1.362876, 0.296545)",
        "(0.174711, 1.358251, 0.300627)",
        "(0.175814, 1.353104, 0.304469)",
        "(0.176877, 1.347532, 0.307582)",
        "(0.177428, 1.344528, 0.309093)",
        "(0.178621, 1.338194, 0.312214)",
        "(0.179470, 1.331546, 0.314715)",
        "(0.179980, 1.324538, 0.316335)",
        "(0.180884, 1.317423, 0.317443)",
        "(0.181478, 1.313759, 0.318005)",
        "(0.182352, 1.306175, 0.318738)",
        "(0.182727, 1.298447, 0.318099)",
        "(0.183016, 1.290514, 0.316433)",
        "(0.183768, 1.282331, 0.314985)",
        "(0.184162, 1.278299, 0.314121)",
        "(0.184233, 1.270249, 0.311265)",
        "(0.183775, 1.262419, 0.306921)",
        "(0.183798, 1.254555, 0.302793)",
        "(0.183865, 1.250574, 0.300820)",
        "(0.183767, 1.242966, 0.296277)",
        "(0.183093, 1.236333, 0.290257)",
        "(0.182302, 1.230455, 0.284015)",
        "(0.181500, 1.225060, 0.278147)",
        "(0.180295, 1.220619, 0.271671)",
        "(0.179608, 1.218954, 0.268067)",
        "(0.178209, 1.216069, 0.260874)",
        "(0.176991, 1.213679, 0.254130)",
        "(0.175964, 1.212688, 0.247417)",
        "(0.174636, 1.212647, 0.240350)",
        "(0.173840, 1.212730, 0.236889)",
        "(0.172354, 1.213585, 0.230014)",
        "(0.171073, 1.215086, 0.223836)",
        "(0.169525, 1.217144, 0.217613)",
        "(0.168700, 1.218350, 0.214505)",
        "(0.167206, 1.221505, 0.208301)",
        "(0.165954, 1.225020, 0.202804)",
        "(0.164545, 1.228535, 0.197768)",
        "(0.162989, 1.232509, 0.192784)",
        "(0.162216, 1.234675, 0.190233)",
        "(0.160745, 1.239049, 0.185510)",
        "(0.159500, 1.243609, 0.181619)",
        "(0.158371, 1.248622, 0.177755)",
        "(0.157196, 1.253724, 0.174054)",
        "(0.156614, 1.256216, 0.172426)",
        "(0.155523, 1.261221, 0.169444)",
        "(0.154567, 1.266550, 0.166563)",
        "(0.153614, 1.271804, 0.163969)",
        "(0.152706, 1.276957, 0.161750)",
        "(0.152284, 1.279581, 0.160697)",
        "(0.151497, 1.284873, 0.158675)",
        "(0.150724, 1.290011, 0.157091)",
        "(0.149926, 1.295073, 0.155723)",
        "(0.149118, 1.300128, 0.154602)",
        "(0.148783, 1.302724, 0.154109)",
        "(0.148156, 1.307816, 0.153443)",
        "(0.147649, 1.312838, 0.153062)",
        "(0.147359, 1.317918, 0.153124)",
        "(0.146949, 1.322850, 0.153422)",
        "(0.146661, 1.325223, 0.153635)",
        "(0.146367, 1.330208, 0.154398)",
        "(0.146087, 1.335099, 0.155696)",
        "(0.145908, 1.340039, 0.157288)",
        "(0.145851, 1.344930, 0.159211)",
        "(0.145794, 1.347320, 0.160253)",
        "(0.145741, 1.352001, 0.162619)",
        "(0.145892, 1.356624, 0.165435)",
        "(0.146144, 1.361105, 0.168516)",
        "(0.146483, 1.365292, 0.171965)",
        "(0.146685, 1.367238, 0.173834)",
        "(0.147223, 1.370867, 0.177803)",
        "(0.147612, 1.373867, 0.182212)",
        "(0.147950, 1.376348, 0.186918)",
        "(0.148575, 1.378415, 0.191818)",
        "(0.149314, 1.379845, 0.197093)",
        "(0.149654, 1.380308, 0.199919)",
        "(0.150160, 1.380927, 0.205450)",
        "(0.150750, 1.381216, 0.210923)",
        "(0.151378, 1.380877, 0.216753)",
        "(0.151670, 1.380432, 0.219711)",
        "(0.152237, 1.379010, 0.225921)",
        "(0.152643, 1.377222, 0.231658)",
        "(0.152957, 1.374894, 0.237216)",
        "(0.153629, 1.372016, 0.242747)",
        "(0.154082, 1.370352, 0.245635)",
        "(0.154941, 1.366600, 0.251183)",
        "(0.155515, 1.362262, 0.256144)",
        "(0.156211, 1.357636, 0.260787)",
        "(0.157104, 1.352652, 0.265385)",
        "(0.157518, 1.350035, 0.267520)",
        "(0.158171, 1.344622, 0.271319)",
        "(0.158757, 1.338895, 0.274847)",
        "(0.159237, 1.332902, 0.278091)",
        "(0.159866, 1.326975, 0.280846)",
        "(0.160151, 1.324032, 0.281918)",
        "(0.160659, 1.318087, 0.283710)",
        "(0.161441, 1.311845, 0.285333)",
        "(0.162344, 1.305329, 0.286663)",
        "(0.163130, 1.299010, 0.287276)",
        "(0.163519, 1.292756, 0.287280)",
        "(0.163619, 1.289523, 0.287282)",
        "(0.163759, 1.283061, 0.286729)",
        "(0.163758, 1.276409, 0.285447)",
        "(0.163566, 1.269563, 0.284064)",
        "(0.163442, 1.266213, 0.283149)",
        "(0.163104, 1.259680, 0.280829)",
        "(0.162569, 1.253427, 0.277673)",
        "(0.161737, 1.246904, 0.274189)",
        "(0.160970, 1.240601, 0.270328)",
        "(0.160314, 1.234822, 0.265890)",
        "(0.159853, 1.232047, 0.263359)",
        "(0.158721, 1.226450, 0.258115)",
        "(0.157614, 1.221052, 0.252997)",
        "(0.156482, 1.216157, 0.247425)",
        "(0.155297, 1.211889, 0.241380)",
        "(0.154658, 1.209960, 0.238261)",
        "(0.153440, 1.206279, 0.232287)",
        "(0.152188, 1.203102, 0.225949)",
        "(0.151657, 1.201807, 0.222610)",
        "(0.150602, 1.199538, 0.216011)",
        "(0.149538, 1.197926, 0.209401)",
        "(0.148555, 1.197285, 0.202213)",
        "(0.147740, 1.197388, 0.194722)",
        "(0.146767, 1.197529, 0.187686)",
        "(0.146284, 1.197809, 0.184165)",
        "(0.145348, 1.198914, 0.176859)",
        "(0.144864, 1.201290, 0.169738)",
        "(0.144263, 1.204211, 0.163141)",
        "(0.143493, 1.207867, 0.156625)",
        "(0.142668, 1.212030, 0.150606)",
        "(0.142189, 1.214358, 0.147668)",
        "(0.141256, 1.219725, 0.142192)",
        "(0.140060, 1.225590, 0.137342)",
        "(0.138687, 1.232269, 0.132502)",
        "(0.137397, 1.239485, 0.127799)",
        "(0.136810, 1.243155, 0.125690)",
        "(0.135698, 1.250572, 0.122158)",
        "(0.134661, 1.257996, 0.119093)",
        "(0.133691, 1.265321, 0.116677)",
        "(0.132891, 1.272803, 0.114543)",
        "(0.132592, 1.276548, 0.113779)",
        "(0.131890, 1.283702, 0.112627)",
        "(0.131094, 1.290483, 0.112059)",
        "(0.130635, 1.297578, 0.111714)",
        "(0.130338, 1.304467, 0.111979)",
        "(0.130141, 1.307767, 0.112279)",
        "(0.129784, 1.314254, 0.113190)",
        "(0.129807, 1.320878, 0.114420)",
        "(0.129813, 1.327014, 0.116346)",
        "(0.129868, 1.332864, 0.118743)",
        "(0.130038, 1.335852, 0.119990)",
        "(0.130474, 1.341722, 0.122637)",
        "(0.130962, 1.347096, 0.125543)",
        "(0.131421, 1.351791, 0.129135)",
        "(0.131722, 1.355843, 0.133033)",
        "(0.131839, 1.357756, 0.134997)",
        "(0.132288, 1.361561, 0.138952)",
        "(0.132951, 1.365113, 0.143422)",
        "(0.133749, 1.368339, 0.148095)",
        "(0.134570, 1.371000, 0.153231)",
        "(0.134967, 1.372226, 0.155767)",
        "(0.135792, 1.374478, 0.160522)",
        "(0.136569, 1.375946, 0.165804)",
        "(0.137583, 1.377070, 0.171475)",
        "(0.138135, 1.377584, 0.174301)",
        "(0.139135, 1.378391, 0.179699)",
        "(0.139926, 1.378481, 0.185247)",
        "(0.140915, 1.378164, 0.191055)",
        "(0.141868, 1.377724, 0.196646)",
        "(0.142444, 1.376788, 0.201950)",
        "(0.142729, 1.376070, 0.204696)",
        "(0.143444, 1.374126, 0.210311)",
        "(0.144092, 1.371997, 0.215590)",
        "(0.144425, 1.369552, 0.220610)",
        "(0.144652, 1.368240, 0.223040)",
        "(0.145365, 1.365229, 0.227710)",
        "(0.146519, 1.361728, 0.232533)",
        "(0.147594, 1.357707, 0.237274)",
        "(0.148719, 1.353192, 0.241631)",
        "(0.150485, 1.348612, 0.245862)",
        "(0.151293, 1.346089, 0.247984)",
        "(0.152761, 1.340781, 0.252132)",
        "(0.154088, 1.335155, 0.255816)",
        "(0.155647, 1.329494, 0.259130)",
        "(0.156827, 1.323363, 0.262505)",
        "(0.157314, 1.320159, 0.264095)",
        "(0.158351, 1.313647, 0.266985)",
        "(0.159591, 1.307179, 0.269183)",
        "(0.160912, 1.300694, 0.270911)",
        "(0.161531, 1.297330, 0.271608)",
        "(0.162742, 1.290406, 0.272562)",
        "(0.163930, 1.283039, 0.272983)",
        "(0.165124, 1.275374, 0.273138)",
        "(0.166484, 1.267779, 0.273188)",
        "(0.167063, 1.264048, 0.272909)",
        "(0.167850, 1.256747, 0.271467)",
        "(0.168528, 1.249270, 0.269911)",
        "(0.169159, 1.241781, 0.268450)",
        "(0.169586, 1.234929, 0.265985)",
        "(0.169755, 1.231730, 0.264551)",
        "(0.169736, 1.225247, 0.261466)",
        "(0.169346, 1.218950, 0.257818)",
        "(0.168928, 1.213210, 0.253471)",
        "(0.168605, 1.208276, 0.248793)",
        "(0.168427, 1.205956, 0.246448)",
        "(0.167988, 1.201700, 0.241370)",
        "(0.167641, 1.198426, 0.235537)",
        "(0.167127, 1.195645, 0.229432)",
        "(0.166508, 1.193060, 0.223585)",
        "(0.165820, 1.191359, 0.217763)",
        "(0.165528, 1.191265, 0.214734)",
        "(0.164600, 1.191435, 0.208766)",
        "(0.163494, 1.192311, 0.202538)",
        "(0.162439, 1.193915, 0.196738)",
        "(0.161728, 1.194896, 0.193934)",
        "(0.160047, 1.197630, 0.188310)",
        "(0.158587, 1.201723, 0.182842)",
        "(0.157433, 1.206606, 0.177589)",
        "(0.155950, 1.211164, 0.172956)",
        "(0.155034, 1.213425, 0.170640)",
        "(0.153144, 1.218106, 0.166172)",
        "(0.151479, 1.223057, 0.162355)",
        "(0.149736, 1.227954, 0.158994)",
        "(0.147986, 1.233164, 0.155723)",
        "(0.147082, 1.235769, 0.154108)",
        "(0.145257, 1.240744, 0.151162)",
        "(0.143645, 1.245629, 0.148786)",
        "(0.142254, 1.250691, 0.146578)",
        "(0.141177, 1.256002, 0.144579)",
        "(0.140547, 1.258576, 0.143575)",
        "(0.139064, 1.263271, 0.141714)",
        "(0.137383, 1.267257, 0.140655)",
        "(0.135752, 1.271343, 0.139876)",
        "(0.134071, 1.275567, 0.138868)",
        "(0.133221, 1.277619, 0.138493)",
        "(0.131158, 1.281087, 0.138199)",
        "(0.127837, 1.283146, 0.138358)",
        "(0.124710, 1.285477, 0.138704)",
        "(0.122268, 1.288161, 0.139688)",
        "(0.121278, 1.289682, 0.140222)",
        "(0.118765, 1.292190, 0.141333)",
        "(0.115057, 1.293373, 0.142991)",
        "(0.111240, 1.294361, 0.145396)",
        "(0.108874, 1.296614, 0.147150)",
        "(0.108090, 1.298027, 0.147861)",
        "(0.106096, 1.300242, 0.149693)",
        "(0.102581, 1.300891, 0.152903)",
        "(0.098775, 1.301431, 0.156503)",
        "(0.095871, 1.302690, 0.159242)",
        "(0.094960, 1.303597, 0.160425)",
        "(0.093338, 1.305290, 0.163051)",
        "(0.090804, 1.305932, 0.166972)",
        "(0.087719, 1.305943, 0.171567)",
        "(0.085013, 1.306017, 0.176034)",
        "(0.084160, 1.306265, 0.177725)",
        "(0.082782, 1.306646, 0.180980)",
        "(0.080366, 1.305848, 0.185729)",
        "(0.077444, 1.304227, 0.191720)",
        "(0.075759, 1.302895, 0.196506)",
        "(0.075478, 1.302354, 0.198314)",
        "(0.075435, 1.300960, 0.202312)",
        "(0.075156, 1.298858, 0.206952)",
        "(0.074709, 1.296029, 0.212240)",
        "(0.074870, 1.292926, 0.217511)",
        "(0.075212, 1.291268, 0.220119)",
        "(0.076060, 1.287703, 0.225604)",
        "(0.077349, 1.283715, 0.231573)",
        "(0.077720, 1.279265, 0.237524)",
        "(0.077974, 1.274398, 0.244046)",
        "(0.078655, 1.269029, 0.251060)",
        "(0.079212, 1.266165, 0.254531)",
        "(0.080492, 1.260348, 0.260860)",
        "(0.081098, 1.253879, 0.266988)",
        "(0.081253, 1.246401, 0.274032)",
        "(0.081416, 1.242355, 0.277689)",
        "(0.082250, 1.234621, 0.283639)",
        "(0.083316, 1.227112, 0.287518)",
        "(0.084228, 1.218618, 0.291773)",
        "(0.085081, 1.209212, 0.297236)",
        "(0.085139, 1.204409, 0.299484)",
        "(0.085270, 1.195463, 0.302158)",
        "(0.085644, 1.186543, 0.303955)",
        "(0.086793, 1.177511, 0.305837)",
        "(0.087567, 1.168899, 0.306310)",
        "(0.087667, 1.164753, 0.305996)",
        "(0.087495, 1.156235, 0.305100)",
        "(0.087698, 1.148077, 0.303410)",
        "(0.087814, 1.140866, 0.300511)",
        "(0.087333, 1.133781, 0.297644)",
        "(0.087084, 1.130408, 0.296229)",
        "(0.086558, 1.124099, 0.292845)",
        "(0.086058, 1.118749, 0.288346)",
        "(0.085220, 1.113832, 0.283370)",
        "(0.084331, 1.109482, 0.277876)",
        "(0.084271, 1.106238, 0.272021)",
        "(0.084073, 1.104615, 0.269140)",
        "(0.083598, 1.101894, 0.263346)",
        "(0.082961, 1.099694, 0.257353)",
        "(0.082211, 1.098380, 0.251022)",
        "(0.081452, 1.097625, 0.247871)",
        "(0.080365, 1.097329, 0.241133)",
        "(0.079533, 1.097727, 0.233838)",
        "(0.078337, 1.098512, 0.226970)",
        "(0.076911, 1.099880, 0.220378)",
        "(0.076156, 1.100738, 0.216963)",
        "(0.074402, 1.102743, 0.210193)",
        "(0.073209, 1.105849, 0.204375)",
        "(0.071330, 1.109242, 0.198523)",
        "(0.069385, 1.113325, 0.191846)",
        "(0.068821, 1.115869, 0.188773)",
        "(0.067214, 1.120837, 0.183631)",
        "(0.065164, 1.126416, 0.178635)",
        "(0.063139, 1.132286, 0.173097)",
        "(0.061268, 1.138616, 0.168482)",
        "(0.060327, 1.141995, 0.166596)",
        "(0.057970, 1.148493, 0.162747)",
        "(0.055865, 1.155441, 0.158964)",
        "(0.053866, 1.162476, 0.155641)",
        "(0.052327, 1.169871, 0.152812)",
        "(0.051509, 1.173466, 0.151474)",
        "(0.049458, 1.180458, 0.149060)",
        "(0.047837, 1.187833, 0.147915)",
        "(0.045727, 1.194594, 0.146710)",
        "(0.044520, 1.201831, 0.145278)",
        "(0.043740, 1.205191, 0.144749)",
        "(0.041495, 1.215167, 0.143968)",
        "(0.040971, 1.218767, 0.144428)",
        "(0.039504, 1.225360, 0.144536)",
        "(0.038482, 1.231849, 0.144487)",
        "(0.038089, 1.235054, 0.144703)",
        "(0.037351, 1.241288, 0.145493)",
        "(0.036739, 1.247579, 0.145882)",
        "(0.035882, 1.253692, 0.146303)",
        "(0.034983, 1.259692, 0.147328)",
        "(0.034543, 1.262637, 0.147973)",
        "(0.033851, 1.268544, 0.149437)",
        "(0.033524, 1.274486, 0.150886)",
        "(0.033206, 1.280336, 0.152265)",
        "(0.032939, 1.286027, 0.154190)",
        "(0.032588, 1.291408, 0.156752)",
        "(0.032344, 1.293902, 0.158132)",
        "(0.032136, 1.298816, 0.161174)",
        "(0.032303, 1.303800, 0.164492)",
        "(0.032371, 1.308127, 0.168128)",
        "(0.032162, 1.311416, 0.172629)",
        "(0.032077, 1.312893, 0.175124)",
        "(0.031795, 1.315641, 0.180011)",
        "(0.031163, 1.317793, 0.185302)",
        "(0.030916, 1.319525, 0.191051)",
        "(0.031330, 1.320884, 0.196474)",
        "(0.031505, 1.321451, 0.198953)",
        "(0.031710, 1.322228, 0.204481)",
        "(0.031309, 1.322477, 0.211795)",
        "(0.030460, 1.322344, 0.219350)",
        "(0.030148, 1.322142, 0.222795)",
        "(0.029921, 1.321347, 0.229023)",
        "(0.029970, 1.320003, 0.235592)",
        "(0.029559, 1.318158, 0.242862)",
        "(0.028689, 1.315739, 0.250303)",
        "(0.028334, 1.312711, 0.257793)",
        "(0.028601, 1.310932, 0.261279)",
        "(0.029028, 1.307019, 0.267928)",
        "(0.028696, 1.302618, 0.274971)",
        "(0.028455, 1.297686, 0.282691)",
        "(0.028579, 1.295045, 0.286454)",
        "(0.029298, 1.289271, 0.292905)",
        "(0.029748, 1.282766, 0.298081)",
        "(0.029599, 1.275547, 0.303301)",
        "(0.029505, 1.267410, 0.308574)",
        "(0.029643, 1.263072, 0.310944)",
        "(0.029835, 1.253656, 0.314652)",
        "(0.028947, 1.243317, 0.317639)",
        "(0.030977, 1.237471, 0.317370)",
        "(0.046820, 1.252425, 0.305601)",
        "(0.051102, 1.252298, 0.305584)",
        "(0.056566, 1.248001, 0.305133)",
        "(0.060652, 1.241871, 0.304237)",
        "(0.063342, 1.233418, 0.302963)",
        "(0.065046, 1.224761, 0.300372)",
        "(0.065816, 1.220936, 0.298639)",
        "(0.066463, 1.212131, 0.295574)",
        "(0.067127, 1.204281, 0.291532)",
        "(0.067063, 1.197091, 0.286200)",
        "(0.066857, 1.190512, 0.281223)",
        "(0.066824, 1.187521, 0.278968)",
        "(0.066533, 1.181860, 0.274192)",
        "(0.066026, 1.177157, 0.268698)",
        "(0.064865, 1.172698, 0.263757)",
        "(0.063454, 1.168600, 0.259188)",
        "(0.062970, 1.166724, 0.256521)",
        "(0.062739, 1.163791, 0.250488)",
        "(0.062297, 1.161164, 0.244911)",
        "(0.061348, 1.158681, 0.239740)",
        "(0.060429, 1.156524, 0.234314)",
        "(0.060068, 1.155661, 0.231622)",
        "(0.059430, 1.154362, 0.226251)",
        "(0.058927, 1.153279, 0.220776)",
        "(0.058474, 1.152756, 0.215216)",
        "(0.057587, 1.152621, 0.209861)",
        "(0.057333, 1.153084, 0.207364)",
        "(0.056777, 1.153569, 0.202088)",
        "(0.056586, 1.155057, 0.196503)",
        "(0.055943, 1.157080, 0.190882)",
        "(0.055285, 1.159741, 0.185642)",
        "(0.055020, 1.161370, 0.183114)",
        "(0.054348, 1.165159, 0.177992)",
        "(0.053521, 1.169425, 0.173089)",
        "(0.052673, 1.174381, 0.168945)",
        "(0.051701, 1.179743, 0.165033)",
        "(0.051279, 1.182660, 0.163090)",
        "(0.050426, 1.188768, 0.159552)",
        "(0.049567, 1.195234, 0.156591)",
        "(0.048440, 1.201967, 0.153911)",
        "(0.047279, 1.209233, 0.151665)",
        "(0.046392, 1.216596, 0.150276)",
        "(0.045964, 1.220315, 0.149841)",
        "(0.045388, 1.228131, 0.149334)",
        "(0.044848, 1.236025, 0.148867)",
        "(0.044536, 1.244208, 0.149011)",
        "(0.044179, 1.252317, 0.149873)",
        "(0.044038, 1.256284, 0.150366)",
        "(0.043921, 1.264283, 0.151588)",
        "(0.043989, 1.272139, 0.153661)",
        "(0.043917, 1.279848, 0.155956)",
        "(0.044083, 1.287391, 0.158384)",
        "(0.044154, 1.291038, 0.159859)",
        "(0.044556, 1.298171, 0.163387)",
        "(0.044854, 1.305045, 0.167141)",
        "(0.045310, 1.311706, 0.171170)",
        "(0.046063, 1.317855, 0.175961)",
        "(0.046490, 1.320966, 0.178307)",
        "(0.047568, 1.326940, 0.183168)",
        "(0.048630, 1.332689, 0.189088)",
        "(0.049250, 1.337672, 0.195949)",
        "(0.049518, 1.339912, 0.199461)",
        "(0.049994, 1.344205, 0.206347)",
        "(0.050734, 1.348023, 0.213829)",
        "(0.051538, 1.351196, 0.221617)",
        "(0.052785, 1.353679, 0.229334)",
        "(0.053948, 1.355451, 0.237588)",
        "(0.054361, 1.356112, 0.241822)",
        "(0.055173, 1.356696, 0.250838)",
        "(0.056327, 1.356189, 0.259964)",
        "(0.057629, 1.354892, 0.269329)",
        "(0.058573, 1.352772, 0.278796)",
        "(0.059085, 1.351435, 0.283381)",
        "(0.060056, 1.347984, 0.292011)",
        "(0.061114, 1.343891, 0.300255)",
        "(0.061974, 1.338983, 0.308510)",
        "(0.062178, 1.336299, 0.312680)",
        "(0.062302, 1.330385, 0.320770)",
        "(0.063065, 1.323813, 0.327373)",
        "(0.064143, 1.316662, 0.332739)",
        "(0.064540, 1.309006, 0.338006)",
        "(0.064265, 1.301014, 0.343543)",
        "(0.064143, 1.296902, 0.346146)",
        "(0.066846, 1.295332, 0.345175)",
        "(0.073334, 1.298696, 0.342271)",
        "(0.077400, 1.295243, 0.344452)",
        "(0.080148, 1.289985, 0.346721)",
        "(0.081367, 1.287041, 0.347565)",
        "(0.083528, 1.280840, 0.347804)",
        "(0.085183, 1.274287, 0.346960)",
        "(0.086388, 1.267250, 0.346525)",
        "(0.086691, 1.263715, 0.346415)",
        "(0.086786, 1.256583, 0.345523)",
        "(0.086755, 1.249722, 0.343470)",
        "(0.086926, 1.242772, 0.341198)",
        "(0.087124, 1.235666, 0.338553)",
        "(0.087113, 1.232164, 0.336717)",
        "(0.086935, 1.225069, 0.332752)",
        "(0.086684, 1.217986, 0.328790)",
        "(0.086436, 1.210951, 0.325856)",
        "(0.085749, 1.204036, 0.321808)",
        "(0.085453, 1.200725, 0.319271)",
        "(0.084853, 1.194432, 0.313665)",
        "(0.084171, 1.188668, 0.309080)",
        "(0.082959, 1.183252, 0.304568)",
        "(0.081444, 1.178129, 0.299102)",
        "(0.080757, 1.175638, 0.296177)",
        "(0.079783, 1.171022, 0.290537)",
        "(0.078682, 1.167065, 0.285652)",
        "(0.077222, 1.163352, 0.280449)",
        "(0.075733, 1.159821, 0.274812)",
        "(0.075129, 1.158183, 0.271855)",
        "(0.074062, 1.155216, 0.265658)",
        "(0.072988, 1.152478, 0.259729)",
        "(0.072123, 1.150163, 0.253975)",
        "(0.071129, 1.147775, 0.247793)",
        "(0.070719, 1.146738, 0.244580)",
        "(0.069890, 1.145108, 0.237824)",
        "(0.068773, 1.143690, 0.230732)",
        "(0.068216, 1.143258, 0.227015)",
        "(0.066334, 1.141954, 0.216432)",
        "(0.065682, 1.141883, 0.212843)",
        "(0.064318, 1.142255, 0.205237)",
        "(0.062847, 1.143327, 0.197740)",
        "(0.061066, 1.145059, 0.190875)",
        "(0.059345, 1.147578, 0.184189)",
        "(0.057771, 1.150956, 0.177643)",
        "(0.057009, 1.153027, 0.174441)",
        "(0.055528, 1.157666, 0.168166)",
        "(0.054116, 1.162991, 0.162641)",
        "(0.052587, 1.169089, 0.157305)",
        "(0.051930, 1.172506, 0.154726)",
        "(0.050815, 1.179684, 0.149903)",
        "(0.049651, 1.187200, 0.145850)",
        "(0.048299, 1.195152, 0.142217)",
        "(0.047095, 1.203408, 0.139127)",
        "(0.046157, 1.211999, 0.136900)",
        "(0.045774, 1.216296, 0.135918)",
        "(0.045171, 1.225135, 0.133870)",
        "(0.044577, 1.234055, 0.132138)",
        "(0.043674, 1.242908, 0.131616)",
        "(0.042915, 1.251778, 0.131148)",
        "(0.042825, 1.256245, 0.130812)",
        "(0.042605, 1.264882, 0.130627)",
        "(0.042515, 1.273658, 0.131463)",
        "(0.042108, 1.282236, 0.132737)",
        "(0.041860, 1.286374, 0.133358)",
        "(0.041741, 1.294788, 0.134582)",
        "(0.041961, 1.302737, 0.136214)",
        "(0.042242, 1.310267, 0.138600)",
        "(0.042548, 1.317207, 0.141825)",
        "(0.042770, 1.320506, 0.143498)",
        "(0.043356, 1.326535, 0.147279)",
        "(0.043485, 1.331962, 0.151615)",
        "(0.043890, 1.336760, 0.156684)",
        "(0.044355, 1.340431, 0.161466)",
        "(0.044426, 1.341902, 0.163809)",
        "(0.044563, 1.344533, 0.169146)",
        "(0.044938, 1.346345, 0.175324)",
        "(0.045132, 1.347571, 0.181025)",
        "(0.045515, 1.348142, 0.186435)",
        "(0.045598, 1.348158, 0.189247)",
        "(0.045798, 1.347759, 0.195044)",
        "(0.045997, 1.346687, 0.200649)",
        "(0.046360, 1.344885, 0.206039)",
        "(0.046496, 1.342424, 0.211877)",
        "(0.046447, 1.340956, 0.214968)",
        "(0.046430, 1.337675, 0.220769)",
        "(0.046744, 1.333642, 0.225967)",
        "(0.046922, 1.329292, 0.231382)",
        "(0.046723, 1.324639, 0.236866)",
        "(0.046719, 1.322148, 0.239585)",
        "(0.046731, 1.317006, 0.244616)",
        "(0.046804, 1.311561, 0.249493)",
        "(0.047131, 1.305869, 0.255156)",
        "(0.047405, 1.299892, 0.260978)",
        "(0.047298, 1.296835, 0.263632)",
        "(0.047069, 1.290683, 0.268800)",
        "(0.047763, 1.284387, 0.274269)",
        "(0.048579, 1.278140, 0.279001)",
        "(0.048601, 1.271884, 0.283572)",
        "(0.049271, 1.274821, 0.283325)",
        "(0.053547, 1.282437, 0.283989)",
        "(0.057866, 1.281139, 0.288684)",
        "(0.061736, 1.278652, 0.292785)",
        "(0.064556, 1.275191, 0.297265)",
        "(0.065462, 1.272551, 0.299451)",
        "(0.067331, 1.266752, 0.302989)",
        "(0.068636, 1.259918, 0.305585)",
        "(0.069743, 1.252202, 0.307457)",
        "(0.070941, 1.243567, 0.308670)",
        "(0.071464, 1.238949, 0.309090)",
        "(0.071949, 1.229222, 0.309260)",
        "(0.072092, 1.219391, 0.307819)",
        "(0.071996, 1.209494, 0.305500)",
        "(0.071702, 1.199808, 0.302543)",
        "(0.071520, 1.195093, 0.300725)",
        "(0.070990, 1.185740, 0.296191)",
        "(0.070483, 1.177116, 0.289411)",
        "(0.070116, 1.169442, 0.282957)",
        "(0.069454, 1.162727, 0.276981)",
        "(0.069021, 1.159845, 0.273414)",
        "(0.067976, 1.154589, 0.264924)",
        "(0.067153, 1.150774, 0.256634)",
        "(0.065945, 1.148232, 0.249274)",
        "(0.064251, 1.146662, 0.241262)",
        "(0.063500, 1.146324, 0.237076)",
        "(0.062287, 1.146447, 0.228885)",
        "(0.060783, 1.147688, 0.220964)",
        "(0.058991, 1.149832, 0.213454)",
        "(0.057077, 1.152714, 0.206397)",
        "(0.056126, 1.154392, 0.203095)",
        "(0.054055, 1.158395, 0.196848)",
        "(0.052139, 1.163221, 0.191142)",
        "(0.050366, 1.168528, 0.185834)",
        "(0.048546, 1.174167, 0.181631)",
        "(0.047522, 1.177109, 0.179740)",
        "(0.045515, 1.183064, 0.175819)",
        "(0.044152, 1.189628, 0.172149)",
        "(0.042725, 1.196259, 0.169140)",
        "(0.040951, 1.202861, 0.166537)",
        "(0.040139, 1.206217, 0.165399)",
        "(0.038586, 1.212795, 0.163617)",
        "(0.037244, 1.219496, 0.162298)",
        "(0.036199, 1.226232, 0.160951)",
        "(0.035035, 1.232864, 0.159895)",
        "(0.034363, 1.236176, 0.159793)",
        "(0.033177, 1.242707, 0.159915)",
        "(0.032430, 1.249320, 0.159955)",
        "(0.031694, 1.255759, 0.160112)",
        "(0.030875, 1.262153, 0.161052)",
        "(0.030452, 1.265327, 0.161676)",
        "(0.029601, 1.271565, 0.162647)",
        "(0.029130, 1.277744, 0.163536)",
        "(0.028801, 1.283724, 0.164454)",
        "(0.028466, 1.289618, 0.165853)",
        "(0.028321, 1.292534, 0.166565)",
        "(0.028147, 1.298356, 0.167972)",
        "(0.027860, 1.304343, 0.169350)",
        "(0.027701, 1.309947, 0.171106)",
        "(0.027864, 1.315119, 0.173339)",
        "(0.027884, 1.317663, 0.174490)",
        "(0.027884, 1.322665, 0.176862)",
        "(0.028149, 1.327482, 0.179849)",
        "(0.028835, 1.332193, 0.183415)",
        "(0.029885, 1.336628, 0.187064)",
        "(0.030355, 1.338757, 0.189023)",
        "(0.030947, 1.342845, 0.193437)",
        "(0.031683, 1.346615, 0.198276)",
        "(0.032675, 1.349984, 0.202992)",
        "(0.033749, 1.352890, 0.207875)",
        "(0.034279, 1.354136, 0.210810)",
        "(0.035311, 1.356295, 0.217428)",
        "(0.036191, 1.357839, 0.223990)",
        "(0.036775, 1.358752, 0.230134)",
        "(0.037477, 1.358957, 0.236829)",
        "(0.038057, 1.358743, 0.240514)",
        "(0.039156, 1.357818, 0.247488)",
        "(0.039750, 1.356140, 0.253802)",
        "(0.039699, 1.353812, 0.260533)",
        "(0.040029, 1.350755, 0.268212)",
        "(0.040392, 1.348885, 0.271882)",
        "(0.040868, 1.344652, 0.278401)",
        "(0.040699, 1.339680, 0.284609)",
        "(0.040842, 1.333980, 0.291227)",
        "(0.041540, 1.327449, 0.297432)",
        "(0.041903, 1.323839, 0.300020)",
        "(0.042002, 1.316143, 0.305049)",
        "(0.041869, 1.307742, 0.310635)",
        "(0.042369, 1.298584, 0.315790)",
        "(0.042706, 1.288899, 0.319439)",
        "(0.042446, 1.283896, 0.321002)",
        "(0.041708, 1.273538, 0.324763)",
        "(0.041313, 1.262635, 0.328618)",
        "(0.041404, 1.251458, 0.330964)",
        "(0.041137, 1.240278, 0.332149)",
        "(0.043802, 1.247386, 0.328486)",
        "(0.052741, 1.263475, 0.323045)",
        "(0.057996, 1.260334, 0.323426)",
        "(0.061277, 1.255299, 0.321991)",
        "(0.063489, 1.249302, 0.320980)",
        "(0.063993, 1.245776, 0.320685)",
        "(0.064800, 1.238604, 0.319788)",
        "(0.065487, 1.231309, 0.317464)",
        "(0.065997, 1.224048, 0.314438)",
        "(0.065806, 1.216419, 0.311669)",
        "(0.065542, 1.212569, 0.310263)",
        "(0.065049, 1.204999, 0.306909)",
        "(0.064457, 1.197407, 0.303011)",
        "(0.063767, 1.189652, 0.299006)",
        "(0.063133, 1.182112, 0.294969)",
        "(0.062746, 1.178624, 0.292342)",
        "(0.061584, 1.171692, 0.286992)",
        "(0.060164, 1.164729, 0.281912)",
        "(0.058914, 1.158068, 0.276894)",
        "(0.058085, 1.152295, 0.270918)",
        "(0.057672, 1.149817, 0.267751)",
        "(0.056368, 1.144791, 0.261693)",
        "(0.055295, 1.140329, 0.255352)",
        "(0.054362, 1.136948, 0.248623)",
        "(0.052952, 1.134579, 0.241450)",
        "(0.052346, 1.133845, 0.237611)",
        "(0.051445, 1.132751, 0.229399)",
        "(0.050519, 1.132731, 0.221365)",
        "(0.048914, 1.133528, 0.214047)",
        "(0.047418, 1.135369, 0.206434)",
        "(0.046918, 1.136706, 0.202228)",
        "(0.046163, 1.140175, 0.194480)",
        "(0.044976, 1.144619, 0.187330)",
        "(0.043514, 1.150161, 0.179846)",
        "(0.042450, 1.156786, 0.172777)",
        "(0.041976, 1.160430, 0.169570)",
        "(0.040991, 1.168279, 0.163622)",
        "(0.039714, 1.176865, 0.157909)",
        "(0.038625, 1.186167, 0.152346)",
        "(0.038035, 1.196027, 0.147694)",
        "(0.037803, 1.201060, 0.145779)",
        "(0.037118, 1.211360, 0.142349)",
        "(0.035773, 1.221808, 0.139220)",
        "(0.034819, 1.232542, 0.137128)",
        "(0.034199, 1.243345, 0.135920)",
        "(0.034088, 1.248691, 0.135461)",
        "(0.034044, 1.259393, 0.135073)",
        "(0.033721, 1.269759, 0.135427)",
        "(0.033590, 1.279903, 0.136756)",
        "(0.033450, 1.289677, 0.138555)",
        "(0.033333, 1.294407, 0.139614)",
        "(0.033293, 1.303488, 0.142169)",
        "(0.033630, 1.312119, 0.145222)",
        "(0.034138, 1.320343, 0.148474)",
        "(0.034533, 1.327970, 0.151899)",
        "(0.034612, 1.331592, 0.153776)",
        "(0.034593, 1.338058, 0.158076)",
        "(0.034868, 1.343851, 0.162376)",
        "(0.035313, 1.349097, 0.166327)",
        "(0.035619, 1.353813, 0.171077)",
        "(0.035681, 1.355965, 0.173804)",
        "(0.035716, 1.359900, 0.178939)",
        "(0.035852, 1.363285, 0.184306)",
        "(0.036221, 1.366065, 0.190652)",
        "(0.036386, 1.368328, 0.197243)",
        "(0.036395, 1.369230, 0.200290)",
        "(0.036466, 1.370643, 0.206701)",
        "(0.036803, 1.371311, 0.213606)",
        "(0.037324, 1.371186, 0.221220)",
        "(0.037127, 1.370437, 0.229795)",
        "(0.036983, 1.369740, 0.234253)",
        "(0.037238, 1.367697, 0.242519)",
        "(0.038149, 1.364702, 0.249581)",
        "(0.038652, 1.361062, 0.257096)",
        "(0.038549, 1.356970, 0.266057)",
        "(0.038470, 1.354688, 0.270618)",
        "(0.038654, 1.349585, 0.278165)",
        "(0.039325, 1.343817, 0.284588)",
        "(0.039832, 1.337593, 0.291546)",
        "(0.039768, 1.330894, 0.299508)",
        "(0.039700, 1.327340, 0.303211)",
        "(0.039773, 1.319975, 0.309301)",
        "(0.040408, 1.312110, 0.314355)",
        "(0.041216, 1.303804, 0.319959)",
        "(0.041508, 1.295244, 0.325829)",
        "(0.041436, 1.290872, 0.328354)",
        "(0.041534, 1.281951, 0.332657)",
        "(0.042149, 1.272797, 0.336618)",
        "(0.042422, 1.263617, 0.339944)",
        "(0.048117, 1.267386, 0.334357)",
        "(0.053991, 1.274570, 0.329188)",
        "(0.059022, 1.272117, 0.330505)",
        "(0.062118, 1.268002, 0.330891)",
        "(0.064375, 1.262635, 0.331337)",
        "(0.066092, 1.256552, 0.331217)",
        "(0.066689, 1.253462, 0.330628)",
        "(0.067600, 1.246958, 0.329701)",
        "(0.068155, 1.240185, 0.329141)",
        "(0.068532, 1.233098, 0.327887)",
        "(0.069036, 1.225998, 0.325770)",
        "(0.069165, 1.222482, 0.324696)"
    ],
    "leftHandPositions": [
        "(0.443593, 1.116679, -0.020227)",
        "(0.443312, 1.116557, -0.019825)",
        "(0.443062, 1.116588, -0.019401)",
        "(0.442785, 1.116917, -0.018735)",
        "(0.442732, 1.117318, -0.018339)",
        "(0.442777, 1.118936, -0.017102)",
        "(0.442909, 1.120446, -0.016672)",
        "(0.442914, 1.121053, -0.016602)",
        "(0.442828, 1.121583, -0.016075)",
        "(0.442697, 1.121894, -0.016076)",
        "(0.442617, 1.121949, -0.016114)",
        "(0.442379, 1.122120, -0.016099)",
        "(0.441950, 1.122267, -0.015988)",
        "(0.441542, 1.122001, -0.016208)",
        "(0.441094, 1.121530, -0.016466)",
        "(0.440834, 1.121215, -0.016622)",
        "(0.440322, 1.120770, -0.016852)",
        "(0.439800, 1.120423, -0.017107)",
        "(0.439227, 1.119840, -0.017490)",
        "(0.438640, 1.120038, -0.017415)",
        "(0.438082, 1.120241, -0.017703)",
        "(0.437722, 1.120365, -0.018126)",
        "(0.436856, 1.120736, -0.018571)",
        "(0.435632, 1.121036, -0.019246)",
        "(0.434610, 1.121178, -0.020048)",
        "(0.432403, 1.121196, -0.021975)",
        "(0.429072, 1.121587, -0.024478)",
        "(0.424944, 1.122779, -0.026768)",
        "(0.420132, 1.124840, -0.029323)",
        "(0.414454, 1.127308, -0.033246)",
        "(0.411098, 1.128496, -0.035880)",
        "(0.403575, 1.130897, -0.041080)",
        "(0.395252, 1.134251, -0.046291)",
        "(0.386416, 1.138486, -0.052080)",
        "(0.377237, 1.143223, -0.058347)",
        "(0.367608, 1.147916, -0.065942)",
        "(0.362562, 1.150119, -0.070305)",
        "(0.352557, 1.154509, -0.078139)",
        "(0.342317, 1.158533, -0.086208)",
        "(0.332462, 1.162582, -0.095695)",
        "(0.328015, 1.165035, -0.100498)",
        "(0.320184, 1.170927, -0.109442)",
        "(0.313376, 1.176991, -0.118048)",
        "(0.307338, 1.182306, -0.126770)",
        "(0.301772, 1.186620, -0.134954)",
        "(0.296895, 1.189798, -0.143269)",
        "(0.294654, 1.190800, -0.147467)",
        "(0.290505, 1.192224, -0.155693)",
        "(0.287262, 1.193398, -0.162752)",
        "(0.284048, 1.192741, -0.168817)",
        "(0.282140, 1.191520, -0.171520)",
        "(0.278726, 1.189596, -0.176803)",
        "(0.275670, 1.186367, -0.181351)",
        "(0.272829, 1.182495, -0.185045)",
        "(0.269455, 1.177238, -0.187718)",
        "(0.265060, 1.169980, -0.189629)",
        "(0.263265, 1.166449, -0.190100)",
        "(0.262259, 1.161295, -0.189999)",
        "(0.260405, 1.154057, -0.189960)",
        "(0.257721, 1.146423, -0.188107)",
        "(0.255492, 1.139943, -0.184880)",
        "(0.255117, 1.137417, -0.183360)",
        "(0.255484, 1.133079, -0.181081)",
        "(0.256042, 1.129525, -0.179268)",
        "(0.255664, 1.126107, -0.176388)",
        "(0.255226, 1.124652, -0.174520)",
        "(0.254131, 1.121572, -0.170770)",
        "(0.252900, 1.118086, -0.167454)",
        "(0.252072, 1.114932, -0.164866)",
        "(0.251411, 1.112161, -0.162449)",
        "(0.250959, 1.110746, -0.159515)",
        "(0.250612, 1.110502, -0.157611)",
        "(0.249780, 1.111019, -0.153803)",
        "(0.248134, 1.112227, -0.150684)",
        "(0.245921, 1.114677, -0.147457)",
        "(0.243702, 1.118920, -0.143668)",
        "(0.242558, 1.121464, -0.142119)",
        "(0.239782, 1.127061, -0.139062)",
        "(0.236741, 1.133998, -0.135552)",
        "(0.233349, 1.141740, -0.131602)",
        "(0.229728, 1.150303, -0.127472)",
        "(0.228062, 1.154594, -0.125490)",
        "(0.224785, 1.162739, -0.122025)",
        "(0.221625, 1.170878, -0.118914)",
        "(0.218204, 1.178806, -0.115665)",
        "(0.214825, 1.186814, -0.112181)",
        "(0.213298, 1.190966, -0.110392)",
        "(0.210521, 1.199170, -0.106917)",
        "(0.207974, 1.207182, -0.104217)",
        "(0.205320, 1.215031, -0.101735)",
        "(0.204011, 1.218979, -0.100498)",
        "(0.201394, 1.226715, -0.097947)",
        "(0.198808, 1.234363, -0.095651)",
        "(0.196129, 1.241781, -0.093590)",
        "(0.193503, 1.248909, -0.091589)",
        "(0.192271, 1.252416, -0.090747)",
        "(0.190130, 1.259731, -0.090468)",
        "(0.187832, 1.267946, -0.090836)",
        "(0.185243, 1.276131, -0.090421)",
        "(0.182674, 1.284739, -0.090224)",
        "(0.181587, 1.288979, -0.090412)",
        "(0.179852, 1.297192, -0.091555)",
        "(0.178345, 1.304667, -0.093567)",
        "(0.177045, 1.311374, -0.096752)",
        "(0.176296, 1.317331, -0.100956)",
        "(0.176320, 1.322201, -0.106289)",
        "(0.176332, 1.324209, -0.108926)",
        "(0.176508, 1.327998, -0.113558)",
        "(0.177222, 1.330386, -0.119724)",
        "(0.178115, 1.331667, -0.127062)",
        "(0.178609, 1.331472, -0.134554)",
        "(0.178385, 1.330884, -0.137675)",
        "(0.177743, 1.329092, -0.144014)",
        "(0.178046, 1.327026, -0.150952)",
        "(0.179237, 1.325277, -0.157015)",
        "(0.180428, 1.323038, -0.162760)",
        "(0.181086, 1.321497, -0.165877)",
        "(0.182528, 1.317413, -0.172638)",
        "(0.184040, 1.312731, -0.179717)",
        "(0.185709, 1.308371, -0.185902)",
        "(0.186908, 1.303685, -0.191347)",
        "(0.187272, 1.301238, -0.193528)",
        "(0.187798, 1.296436, -0.197074)",
        "(0.188144, 1.291675, -0.199453)",
        "(0.189289, 1.286364, -0.202373)",
        "(0.190890, 1.280646, -0.205208)",
        "(0.191821, 1.277992, -0.205993)",
        "(0.193079, 1.272772, -0.206840)",
        "(0.193756, 1.267689, -0.207000)",
        "(0.194320, 1.262978, -0.206165)",
        "(0.194544, 1.260785, -0.205233)",
        "(0.195350, 1.256352, -0.203560)",
        "(0.196078, 1.251363, -0.203058)",
        "(0.196266, 1.247221, -0.202041)",
        "(0.196268, 1.243777, -0.200374)",
        "(0.196399, 1.241940, -0.200062)",
        "(0.196206, 1.238829, -0.199288)",
        "(0.195757, 1.236014, -0.198700)",
        "(0.195273, 1.233136, -0.198687)",
        "(0.195041, 1.229923, -0.199264)",
        "(0.195096, 1.228510, -0.199683)",
        "(0.195814, 1.226559, -0.200312)",
        "(0.196620, 1.224728, -0.200709)",
        "(0.197205, 1.222192, -0.200940)",
        "(0.197970, 1.219213, -0.201152)",
        "(0.198972, 1.216297, -0.200760)",
        "(0.199644, 1.214524, -0.200438)",
        "(0.201688, 1.210424, -0.200304)",
        "(0.203980, 1.205577, -0.198838)",
        "(0.205431, 1.199792, -0.195883)",
        "(0.206079, 1.196445, -0.194016)",
        "(0.207220, 1.188781, -0.190290)",
        "(0.208765, 1.180470, -0.186605)",
        "(0.210248, 1.172487, -0.182312)",
        "(0.211705, 1.164728, -0.177620)",
        "(0.212417, 1.161070, -0.175378)",
        "(0.213224, 1.154072, -0.170458)",
        "(0.213486, 1.148044, -0.164537)",
        "(0.213891, 1.143862, -0.158008)",
        "(0.214552, 1.140199, -0.152619)",
        "(0.214667, 1.138527, -0.149914)",
        "(0.214801, 1.136212, -0.143555)",
        "(0.214936, 1.134547, -0.137551)",
        "(0.215066, 1.133428, -0.132252)",
        "(0.214844, 1.133674, -0.126350)",
        "(0.214697, 1.134382, -0.123240)",
        "(0.214506, 1.135986, -0.117681)",
        "(0.214096, 1.137915, -0.112735)",
        "(0.213297, 1.140537, -0.107386)",
        "(0.212394, 1.143460, -0.102429)",
        "(0.212056, 1.145227, -0.100263)",
        "(0.211331, 1.149321, -0.096603)",
        "(0.210225, 1.153706, -0.093070)",
        "(0.208808, 1.158826, -0.088994)",
        "(0.207502, 1.164524, -0.085892)",
        "(0.206815, 1.167476, -0.084613)",
        "(0.205165, 1.174052, -0.081862)",
        "(0.203284, 1.180999, -0.079365)",
        "(0.201117, 1.187910, -0.077136)",
        "(0.199167, 1.195256, -0.074830)",
        "(0.198360, 1.199145, -0.073808)",
        "(0.197006, 1.206705, -0.072774)",
        "(0.195615, 1.213733, -0.072327)",
        "(0.194208, 1.220473, -0.071877)",
        "(0.193138, 1.227175, -0.072145)",
        "(0.192662, 1.230594, -0.072507)",
        "(0.191926, 1.237666, -0.073423)",
        "(0.191434, 1.244926, -0.074841)",
        "(0.190400, 1.251782, -0.075816)",
        "(0.188895, 1.257987, -0.076484)",
        "(0.188206, 1.261087, -0.077288)",
        "(0.187412, 1.267766, -0.079280)",
        "(0.186838, 1.274739, -0.081776)",
        "(0.186242, 1.281820, -0.084137)",
        "(0.185463, 1.288580, -0.086801)",
        "(0.184985, 1.291823, -0.088198)",
        "(0.184153, 1.298199, -0.091014)",
        "(0.183743, 1.304729, -0.093981)",
        "(0.183704, 1.311127, -0.096956)",
        "(0.183982, 1.317389, -0.100337)",
        "(0.184171, 1.320421, -0.101969)",
        "(0.184685, 1.326300, -0.105230)",
        "(0.185195, 1.331869, -0.108680)",
        "(0.185430, 1.336959, -0.112183)",
        "(0.185541, 1.341338, -0.115699)",
        "(0.185738, 1.343215, -0.117814)",
        "(0.186256, 1.346502, -0.122760)",
        "(0.187136, 1.349265, -0.128309)",
        "(0.188109, 1.351476, -0.134091)",
        "(0.189177, 1.353118, -0.139856)",
        "(0.189876, 1.353745, -0.142905)",
        "(0.191112, 1.353941, -0.149522)",
        "(0.192112, 1.353159, -0.157002)",
        "(0.192497, 1.351538, -0.164205)",
        "(0.192980, 1.349386, -0.171459)",
        "(0.193508, 1.348269, -0.175041)",
        "(0.195039, 1.345937, -0.182072)",
        "(0.196443, 1.342396, -0.189703)",
        "(0.197825, 1.337931, -0.197474)",
        "(0.199450, 1.333493, -0.204814)",
        "(0.200294, 1.331283, -0.208212)",
        "(0.201828, 1.326474, -0.214767)",
        "(0.203066, 1.321109, -0.220749)",
        "(0.204419, 1.315328, -0.227063)",
        "(0.205854, 1.309068, -0.233007)",
        "(0.206600, 1.305629, -0.235751)",
        "(0.207963, 1.298760, -0.240372)",
        "(0.209310, 1.291686, -0.244041)",
        "(0.209893, 1.287409, -0.245791)",
        "(0.212452, 1.274557, -0.250767)",
        "(0.213443, 1.270333, -0.251795)",
        "(0.215108, 1.261851, -0.253452)",
        "(0.216270, 1.253106, -0.253752)",
        "(0.216716, 1.244027, -0.252790)",
        "(0.217218, 1.234980, -0.251117)",
        "(0.217589, 1.230427, -0.250237)",
        "(0.218248, 1.221593, -0.248123)",
        "(0.218695, 1.214234, -0.243955)",
        "(0.218655, 1.207976, -0.237763)",
        "(0.218286, 1.202414, -0.230278)",
        "(0.218271, 1.199914, -0.226603)",
        "(0.218279, 1.195692, -0.218903)",
        "(0.217604, 1.192307, -0.209950)",
        "(0.216463, 1.190080, -0.199988)",
        "(0.215293, 1.188679, -0.189992)",
        "(0.214684, 1.188473, -0.185245)",
        "(0.212952, 1.188720, -0.175335)",
        "(0.210463, 1.189762, -0.164787)",
        "(0.207695, 1.191374, -0.154470)",
        "(0.204873, 1.193390, -0.145476)",
        "(0.203383, 1.194636, -0.140898)",
        "(0.200400, 1.197624, -0.132046)",
        "(0.197472, 1.201060, -0.124186)",
        "(0.194388, 1.204775, -0.117310)",
        "(0.190817, 1.208434, -0.110623)",
        "(0.188914, 1.210143, -0.107410)",
        "(0.185073, 1.213585, -0.101584)",
        "(0.181676, 1.217449, -0.096713)",
        "(0.178706, 1.221763, -0.092720)",
        "(0.175678, 1.226094, -0.089249)",
        "(0.174249, 1.228432, -0.087536)",
        "(0.171908, 1.233653, -0.084434)",
        "(0.169875, 1.238847, -0.082030)",
        "(0.167986, 1.243994, -0.080110)",
        "(0.166372, 1.249091, -0.079034)",
        "(0.165576, 1.251571, -0.078560)",
        "(0.164145, 1.256526, -0.077642)",
        "(0.162747, 1.261321, -0.076738)",
        "(0.161330, 1.265588, -0.076241)",
        "(0.160278, 1.269862, -0.076112)",
        "(0.159794, 1.271966, -0.076186)",
        "(0.158821, 1.276244, -0.076406)",
        "(0.158026, 1.280775, -0.076259)",
        "(0.157882, 1.283257, -0.075925)",
        "(0.157081, 1.290072, -0.075640)",
        "(0.156802, 1.292396, -0.075692)",
        "(0.156226, 1.297323, -0.075623)",
        "(0.155683, 1.302487, -0.075425)",
        "(0.155489, 1.308294, -0.075335)",
        "(0.155391, 1.314308, -0.075800)",
        "(0.155309, 1.317359, -0.076056)",
        "(0.155234, 1.323728, -0.076394)",
        "(0.155588, 1.330441, -0.077321)",
        "(0.155960, 1.337291, -0.078996)",
        "(0.156156, 1.344170, -0.080568)",
        "(0.156342, 1.347745, -0.081290)",
        "(0.156760, 1.354650, -0.083422)",
        "(0.157484, 1.361168, -0.086405)",
        "(0.158605, 1.367172, -0.090067)",
        "(0.159856, 1.372243, -0.094568)",
        "(0.160520, 1.374560, -0.096964)",
        "(0.162324, 1.378237, -0.102999)",
        "(0.164605, 1.381347, -0.109371)",
        "(0.167392, 1.383226, -0.116469)",
        "(0.170238, 1.383580, -0.124127)",
        "(0.171569, 1.383253, -0.128135)",
        "(0.174130, 1.381459, -0.136535)",
        "(0.176493, 1.378669, -0.144684)",
        "(0.178411, 1.374533, -0.152593)",
        "(0.180441, 1.368963, -0.160937)",
        "(0.181489, 1.366074, -0.164910)",
        "(0.183284, 1.359567, -0.172105)",
        "(0.184479, 1.352011, -0.179033)",
        "(0.185627, 1.343873, -0.185694)",
        "(0.186710, 1.335267, -0.191571)",
        "(0.187491, 1.330960, -0.194222)",
        "(0.189310, 1.322175, -0.199222)",
        "(0.191004, 1.313200, -0.203347)",
        "(0.192401, 1.303827, -0.206853)",
        "(0.193461, 1.294029, -0.209295)",
        "(0.194115, 1.289165, -0.210354)",
        "(0.195338, 1.279265, -0.212396)",
        "(0.196251, 1.268860, -0.213954)",
        "(0.197475, 1.259251, -0.214835)",
        "(0.198420, 1.250017, -0.214833)",
        "(0.198960, 1.245511, -0.214604)",
        "(0.200314, 1.237116, -0.213138)",
        "(0.201482, 1.228914, -0.211041)",
        "(0.202238, 1.220445, -0.209335)",
        "(0.202945, 1.212318, -0.207908)",
        "(0.203244, 1.208531, -0.206977)",
        "(0.203303, 1.201344, -0.204266)",
        "(0.202971, 1.194553, -0.201149)",
        "(0.203130, 1.188786, -0.198434)",
        "(0.203090, 1.183562, -0.195741)",
        "(0.202821, 1.180895, -0.194177)",
        "(0.202138, 1.175641, -0.190900)",
        "(0.201907, 1.171322, -0.188170)",
        "(0.201512, 1.167191, -0.185741)",
        "(0.200700, 1.163390, -0.182839)",
        "(0.200281, 1.161537, -0.181172)",
        "(0.199742, 1.158755, -0.177635)",
        "(0.199319, 1.156288, -0.174260)",
        "(0.198586, 1.153547, -0.170677)",
        "(0.197561, 1.150494, -0.166926)",
        "(0.197109, 1.149082, -0.165104)",
        "(0.196411, 1.146617, -0.161458)",
        "(0.195483, 1.144106, -0.157748)",
        "(0.194401, 1.141711, -0.154136)",
        "(0.193271, 1.140327, -0.150076)",
        "(0.192742, 1.139859, -0.147871)",
        "(0.191573, 1.139364, -0.143518)",
        "(0.190203, 1.139523, -0.139068)",
        "(0.188551, 1.140487, -0.134163)",
        "(0.187111, 1.142348, -0.129233)",
        "(0.186396, 1.143552, -0.126781)",
        "(0.184773, 1.146346, -0.122018)",
        "(0.183197, 1.149929, -0.117431)",
        "(0.181421, 1.154075, -0.113045)",
        "(0.179388, 1.158449, -0.108719)",
        "(0.178418, 1.160978, -0.106578)",
        "(0.176555, 1.166490, -0.102591)",
        "(0.174588, 1.172393, -0.098862)",
        "(0.172393, 1.178319, -0.095265)",
        "(0.170340, 1.184564, -0.092198)",
        "(0.169336, 1.187708, -0.090899)",
        "(0.167366, 1.194109, -0.088636)",
        "(0.165517, 1.200677, -0.086490)",
        "(0.163701, 1.207225, -0.084787)",
        "(0.162184, 1.214144, -0.083327)",
        "(0.161414, 1.217622, -0.082680)",
        "(0.159964, 1.224783, -0.081554)",
        "(0.158552, 1.232237, -0.080500)",
        "(0.157105, 1.239675, -0.079846)",
        "(0.156104, 1.247657, -0.079456)",
        "(0.155758, 1.251808, -0.079394)",
        "(0.155428, 1.260429, -0.079561)",
        "(0.155531, 1.269175, -0.080244)",
        "(0.156009, 1.277986, -0.081423)",
        "(0.155956, 1.286062, -0.082840)",
        "(0.155964, 1.290002, -0.083707)",
        "(0.156461, 1.297921, -0.085763)",
        "(0.157363, 1.305600, -0.088307)",
        "(0.158613, 1.312832, -0.091272)",
        "(0.160093, 1.319579, -0.094631)",
        "(0.160878, 1.322746, -0.096452)",
        "(0.162205, 1.328359, -0.100301)",
        "(0.163283, 1.332934, -0.104530)",
        "(0.164273, 1.336759, -0.109030)",
        "(0.165332, 1.340040, -0.113633)",
        "(0.165889, 1.341478, -0.115988)",
        "(0.166883, 1.343633, -0.120896)",
        "(0.167832, 1.345292, -0.125874)",
        "(0.168770, 1.346477, -0.131029)",
        "(0.169794, 1.347226, -0.136184)",
        "(0.170248, 1.347481, -0.138743)",
        "(0.170981, 1.347668, -0.143561)",
        "(0.171751, 1.347439, -0.148731)",
        "(0.172423, 1.346759, -0.154066)",
        "(0.173133, 1.345981, -0.159157)",
        "(0.173544, 1.345536, -0.161691)",
        "(0.174451, 1.344427, -0.167053)",
        "(0.175373, 1.343210, -0.172480)",
        "(0.176321, 1.341961, -0.177676)",
        "(0.177333, 1.340405, -0.182880)",
        "(0.177817, 1.339405, -0.185639)",
        "(0.178791, 1.337059, -0.191246)",
        "(0.179688, 1.334601, -0.196574)",
        "(0.180599, 1.332005, -0.201438)",
        "(0.181563, 1.329091, -0.205853)",
        "(0.182014, 1.327348, -0.207886)",
        "(0.183047, 1.323327, -0.212170)",
        "(0.184218, 1.318226, -0.216725)",
        "(0.185468, 1.312519, -0.221077)",
        "(0.186629, 1.306800, -0.224779)",
        "(0.187012, 1.303622, -0.226200)",
        "(0.187814, 1.296552, -0.229656)",
        "(0.188450, 1.288867, -0.233344)",
        "(0.189098, 1.281216, -0.236495)",
        "(0.189476, 1.273468, -0.238221)",
        "(0.189554, 1.269525, -0.238778)",
        "(0.189721, 1.261674, -0.239108)",
        "(0.189994, 1.253394, -0.239956)",
        "(0.190027, 1.244757, -0.240722)",
        "(0.189269, 1.235742, -0.240311)",
        "(0.188750, 1.231258, -0.239696)",
        "(0.188432, 1.222904, -0.238285)",
        "(0.188494, 1.214580, -0.236883)",
        "(0.187958, 1.205782, -0.234921)",
        "(0.187460, 1.197353, -0.232541)",
        "(0.187404, 1.193503, -0.231048)",
        "(0.187087, 1.185669, -0.227844)",
        "(0.186599, 1.177504, -0.224982)",
        "(0.186529, 1.170432, -0.221690)",
        "(0.186320, 1.164197, -0.217205)",
        "(0.186054, 1.161167, -0.214786)",
        "(0.185385, 1.155332, -0.210206)",
        "(0.185320, 1.151285, -0.204912)",
        "(0.185265, 1.148761, -0.197938)",
        "(0.184885, 1.146455, -0.190596)",
        "(0.184745, 1.145423, -0.187612)",
        "(0.184481, 1.143644, -0.181729)",
        "(0.184142, 1.142997, -0.174997)",
        "(0.183686, 1.142996, -0.167633)",
        "(0.183291, 1.143358, -0.161399)",
        "(0.183043, 1.144055, -0.158296)",
        "(0.182629, 1.146289, -0.151076)",
        "(0.182029, 1.149376, -0.143037)",
        "(0.181662, 1.153192, -0.135945)",
        "(0.181093, 1.157036, -0.129528)",
        "(0.180670, 1.159180, -0.126227)",
        "(0.180027, 1.164200, -0.119112)",
        "(0.179667, 1.169686, -0.113339)",
        "(0.179130, 1.175290, -0.108095)",
        "(0.178518, 1.181795, -0.102617)",
        "(0.178213, 1.185304, -0.099813)",
        "(0.177101, 1.191611, -0.094930)",
        "(0.175998, 1.197936, -0.091127)",
        "(0.174792, 1.204343, -0.087823)",
        "(0.173640, 1.210997, -0.084937)",
        "(0.173158, 1.214566, -0.083659)",
        "(0.172039, 1.221648, -0.081016)",
        "(0.170113, 1.227804, -0.078953)",
        "(0.168620, 1.234356, -0.077252)",
        "(0.167193, 1.241032, -0.076048)",
        "(0.166440, 1.244284, -0.075550)",
        "(0.165140, 1.250893, -0.074787)",
        "(0.163782, 1.257431, -0.074334)",
        "(0.162393, 1.264048, -0.074273)",
        "(0.161540, 1.271252, -0.074440)",
        "(0.161233, 1.275010, -0.074637)",
        "(0.160201, 1.282271, -0.075229)",
        "(0.159199, 1.289582, -0.076394)",
        "(0.158232, 1.296712, -0.078278)",
        "(0.157362, 1.303821, -0.080827)",
        "(0.157089, 1.307432, -0.082196)",
        "(0.156983, 1.314567, -0.085388)",
        "(0.157204, 1.321005, -0.089491)",
        "(0.157649, 1.326948, -0.093993)",
        "(0.158063, 1.331878, -0.098837)",
        "(0.158129, 1.333966, -0.101319)",
        "(0.158443, 1.337377, -0.106537)",
        "(0.159107, 1.339966, -0.111859)",
        "(0.159681, 1.341720, -0.116927)",
        "(0.160503, 1.342657, -0.122718)",
        "(0.160692, 1.342647, -0.125386)",
        "(0.161110, 1.342410, -0.130140)",
        "(0.161752, 1.342034, -0.134572)",
        "(0.162606, 1.341507, -0.139221)",
        "(0.163297, 1.340941, -0.143647)",
        "(0.163690, 1.340734, -0.145604)",
        "(0.163944, 1.340024, -0.149118)",
        "(0.163979, 1.339035, -0.152792)",
        "(0.164277, 1.338168, -0.157044)",
        "(0.164654, 1.337670, -0.160954)",
        "(0.164777, 1.337469, -0.162703)",
        "(0.164965, 1.337044, -0.166130)",
        "(0.165143, 1.336773, -0.169442)",
        "(0.165726, 1.336575, -0.173303)",
        "(0.166012, 1.336390, -0.175376)",
        "(0.166326, 1.335805, -0.179245)",
        "(0.166235, 1.334806, -0.182740)",
        "(0.166100, 1.333160, -0.186775)",
        "(0.166233, 1.330731, -0.191642)",
        "(0.166620, 1.327722, -0.196410)",
        "(0.166789, 1.325890, -0.198684)",
        "(0.167193, 1.321551, -0.203695)",
        "(0.167569, 1.316384, -0.208932)",
        "(0.167902, 1.310538, -0.213390)",
        "(0.168701, 1.303961, -0.217769)",
        "(0.169081, 1.300313, -0.220085)",
        "(0.170040, 1.292557, -0.224196)",
        "(0.170657, 1.284182, -0.226986)",
        "(0.170915, 1.274717, -0.229521)",
        "(0.171571, 1.264299, -0.232509)",
        "(0.172048, 1.259077, -0.233663)",
        "(0.172989, 1.248785, -0.235191)",
        "(0.173320, 1.238361, -0.235369)",
        "(0.173564, 1.227984, -0.235408)",
        "(0.173944, 1.218019, -0.235244)",
        "(0.174158, 1.213103, -0.234863)",
        "(0.174150, 1.203216, -0.233014)",
        "(0.174739, 1.194191, -0.230673)",
        "(0.175692, 1.185787, -0.227964)",
        "(0.176210, 1.177018, -0.224473)",
        "(0.176406, 1.172572, -0.222369)",
        "(0.177353, 1.164335, -0.217745)",
        "(0.178766, 1.156366, -0.212998)",
        "(0.180065, 1.148254, -0.208472)",
        "(0.181153, 1.140752, -0.203709)",
        "(0.181725, 1.137661, -0.201002)",
        "(0.183031, 1.133026, -0.194599)",
        "(0.183854, 1.129455, -0.187350)",
        "(0.184121, 1.126368, -0.180084)",
        "(0.184388, 1.124052, -0.172714)",
        "(0.184596, 1.123441, -0.169198)",
        "(0.184932, 1.122388, -0.162659)",
        "(0.184737, 1.122817, -0.155597)",
        "(0.184487, 1.124643, -0.147593)",
        "(0.183886, 1.126925, -0.139633)",
        "(0.183550, 1.128198, -0.136153)",
        "(0.183009, 1.131645, -0.129491)",
        "(0.182417, 1.136289, -0.122370)",
        "(0.181747, 1.141872, -0.115106)",
        "(0.181193, 1.148134, -0.108556)",
        "(0.180833, 1.151469, -0.105575)",
        "(0.179982, 1.158253, -0.100004)",
        "(0.179324, 1.166049, -0.094915)",
        "(0.178382, 1.173983, -0.090542)",
        "(0.177452, 1.182669, -0.086246)",
        "(0.177010, 1.187352, -0.084078)",
        "(0.175916, 1.196448, -0.080221)",
        "(0.174692, 1.205460, -0.077303)",
        "(0.173566, 1.214644, -0.074665)",
        "(0.172845, 1.224042, -0.072909)",
        "(0.172630, 1.228886, -0.072142)",
        "(0.171969, 1.238349, -0.070800)",
        "(0.171011, 1.247373, -0.069792)",
        "(0.170429, 1.256662, -0.068796)",
        "(0.169967, 1.265828, -0.068394)",
        "(0.169796, 1.270280, -0.068602)",
        "(0.169427, 1.278954, -0.069113)",
        "(0.168593, 1.286905, -0.069819)",
        "(0.168039, 1.294783, -0.070428)",
        "(0.167794, 1.298699, -0.070746)",
        "(0.167515, 1.306225, -0.071709)",
        "(0.167419, 1.313547, -0.073182)",
        "(0.167365, 1.320489, -0.075148)",
        "(0.166648, 1.326635, -0.077263)",
        "(0.165541, 1.332311, -0.079350)",
        "(0.165057, 1.335125, -0.080417)",
        "(0.164296, 1.340480, -0.083057)",
        "(0.163335, 1.345285, -0.086209)",
        "(0.162457, 1.349581, -0.089696)",
        "(0.161728, 1.353520, -0.093671)",
        "(0.161516, 1.355253, -0.095901)",
        "(0.160905, 1.358315, -0.100311)",
        "(0.160375, 1.360825, -0.104834)",
        "(0.159785, 1.363297, -0.112704)",
        "(0.159902, 1.362969, -0.112916)",
        "(0.159744, 1.363907, -0.118252)",
        "(0.159987, 1.364125, -0.123327)",
        "(0.160464, 1.363769, -0.128940)",
        "(0.160875, 1.362540, -0.134825)",
        "(0.161150, 1.361045, -0.140444)",
        "(0.161321, 1.360006, -0.143196)",
        "(0.161831, 1.357794, -0.148751)",
        "(0.162562, 1.355480, -0.154308)",
        "(0.163186, 1.352754, -0.159792)",
        "(0.163477, 1.349436, -0.165076)",
        "(0.163651, 1.347709, -0.167785)",
        "(0.164324, 1.344235, -0.173129)",
        "(0.164922, 1.340372, -0.178380)",
        "(0.165343, 1.336292, -0.183215)",
        "(0.165803, 1.332426, -0.187536)",
        "(0.165973, 1.330415, -0.189702)",
        "(0.166163, 1.326196, -0.194071)",
        "(0.166461, 1.322124, -0.197813)",
        "(0.167007, 1.317981, -0.201246)",
        "(0.167805, 1.313285, -0.205003)",
        "(0.168180, 1.310668, -0.206886)",
        "(0.168764, 1.305331, -0.210322)",
        "(0.169470, 1.300038, -0.213412)",
        "(0.170089, 1.294400, -0.215896)",
        "(0.170452, 1.291296, -0.216942)",
        "(0.171432, 1.285175, -0.218869)",
        "(0.172444, 1.278540, -0.220452)",
        "(0.173373, 1.271030, -0.221804)",
        "(0.174061, 1.262745, -0.222512)",
        "(0.175055, 1.254290, -0.222843)",
        "(0.175636, 1.250073, -0.222848)",
        "(0.176657, 1.241246, -0.222631)",
        "(0.177019, 1.232091, -0.221783)",
        "(0.177530, 1.223747, -0.220340)",
        "(0.177539, 1.215469, -0.218416)",
        "(0.177207, 1.211273, -0.217171)",
        "(0.176598, 1.203144, -0.214461)",
        "(0.176070, 1.196509, -0.211939)",
        "(0.175340, 1.190339, -0.208752)",
        "(0.174474, 1.184725, -0.204516)",
        "(0.173916, 1.182084, -0.202119)",
        "(0.173252, 1.177099, -0.197569)",
        "(0.172662, 1.172191, -0.193125)",
        "(0.171931, 1.167430, -0.188300)",
        "(0.171343, 1.163270, -0.183642)",
        "(0.171056, 1.161541, -0.181248)",
        "(0.170447, 1.159130, -0.175554)",
        "(0.169672, 1.157627, -0.169327)",
        "(0.168752, 1.156327, -0.163426)",
        "(0.167834, 1.155676, -0.157650)",
        "(0.167355, 1.155612, -0.154743)",
        "(0.166313, 1.156166, -0.148870)",
        "(0.165007, 1.157492, -0.142903)",
        "(0.163917, 1.159668, -0.136804)",
        "(0.163084, 1.162659, -0.131376)",
        "(0.162511, 1.164169, -0.128809)",
        "(0.161065, 1.167907, -0.123446)",
        "(0.159889, 1.172358, -0.117910)",
        "(0.159114, 1.177552, -0.113002)",
        "(0.158219, 1.183100, -0.108392)",
        "(0.157714, 1.186024, -0.106064)",
        "(0.156885, 1.192212, -0.101604)",
        "(0.156142, 1.198625, -0.097807)",
        "(0.155401, 1.205359, -0.094382)",
        "(0.154799, 1.212589, -0.090925)",
        "(0.154561, 1.216344, -0.089282)",
        "(0.154083, 1.224074, -0.086290)",
        "(0.153540, 1.232009, -0.083835)",
        "(0.152789, 1.239742, -0.081664)",
        "(0.152072, 1.247695, -0.080042)",
        "(0.151795, 1.251808, -0.079352)",
        "(0.151214, 1.260284, -0.078390)",
        "(0.150694, 1.268990, -0.077427)",
        "(0.149990, 1.277568, -0.076759)",
        "(0.149067, 1.285922, -0.076458)",
        "(0.148674, 1.290078, -0.076487)",
        "(0.148069, 1.298428, -0.076693)",
        "(0.147981, 1.306992, -0.077344)",
        "(0.147980, 1.315357, -0.078243)",
        "(0.147830, 1.323340, -0.079269)",
        "(0.147783, 1.327231, -0.079861)",
        "(0.147421, 1.334537, -0.081398)",
        "(0.146667, 1.341023, -0.083513)",
        "(0.146101, 1.347197, -0.086036)",
        "(0.145917, 1.353286, -0.088980)",
        "(0.145893, 1.356197, -0.090570)",
        "(0.145894, 1.361684, -0.093841)",
        "(0.145904, 1.366462, -0.097218)",
        "(0.145888, 1.370417, -0.101283)",
        "(0.146179, 1.373543, -0.106012)",
        "(0.146506, 1.374628, -0.108608)",
        "(0.147049, 1.375885, -0.114179)",
        "(0.147934, 1.376037, -0.120446)",
        "(0.149078, 1.375259, -0.126723)",
        "(0.150467, 1.373184, -0.132792)",
        "(0.151375, 1.371578, -0.135745)",
        "(0.152783, 1.367255, -0.142065)",
        "(0.153258, 1.361364, -0.148958)",
        "(0.153733, 1.354851, -0.155369)",
        "(0.154377, 1.348322, -0.160819)",
        "(0.154602, 1.344863, -0.163558)",
        "(0.154524, 1.337142, -0.169185)",
        "(0.153512, 1.329238, -0.174373)",
        "(0.152344, 1.322200, -0.178391)",
        "(0.151423, 1.315900, -0.182150)",
        "(0.150858, 1.312988, -0.183620)",
        "(0.149197, 1.307179, -0.185982)",
        "(0.147880, 1.302094, -0.187881)",
        "(0.147235, 1.298177, -0.189176)",
        "(0.146458, 1.294945, -0.190582)",
        "(0.145965, 1.293820, -0.191114)",
        "(0.144918, 1.291610, -0.191865)",
        "(0.143757, 1.290112, -0.192814)",
        "(0.142736, 1.289104, -0.193553)",
        "(0.141992, 1.288247, -0.194893)",
        "(0.141809, 1.287880, -0.195910)",
        "(0.141069, 1.286893, -0.198170)",
        "(0.140232, 1.285833, -0.200845)",
        "(0.139520, 1.284721, -0.204200)",
        "(0.138721, 1.283427, -0.208032)",
        "(0.138344, 1.282795, -0.209891)",
        "(0.137679, 1.280923, -0.214012)",
        "(0.137056, 1.277830, -0.219086)",
        "(0.136086, 1.273426, -0.224537)",
        "(0.134478, 1.267431, -0.230274)",
        "(0.133607, 1.264136, -0.233094)",
        "(0.133189, 1.257943, -0.237155)",
        "(0.133400, 1.251658, -0.239729)",
        "(0.133154, 1.243260, -0.242551)",
        "(0.133246, 1.233351, -0.245948)",
        "(0.133680, 1.228535, -0.247339)",
        "(0.134583, 1.219324, -0.248771)",
        "(0.135216, 1.210874, -0.247661)",
        "(0.135763, 1.202863, -0.245427)",
        "(0.136485, 1.195147, -0.242663)",
        "(0.136754, 1.191532, -0.240583)",
        "(0.136917, 1.183854, -0.235888)",
        "(0.137581, 1.176679, -0.231213)",
        "(0.138343, 1.170483, -0.226301)",
        "(0.138471, 1.165216, -0.219753)",
        "(0.138403, 1.163055, -0.215896)",
        "(0.138617, 1.159871, -0.208541)",
        "(0.138469, 1.157464, -0.201439)",
        "(0.137500, 1.156035, -0.192934)",
        "(0.137022, 1.155849, -0.184306)",
        "(0.136839, 1.155869, -0.180527)",
        "(0.136183, 1.156476, -0.172802)",
        "(0.135625, 1.158525, -0.164385)",
        "(0.135239, 1.161378, -0.156915)",
        "(0.134464, 1.164830, -0.149943)",
        "(0.133962, 1.166957, -0.146190)",
        "(0.133036, 1.171613, -0.138546)",
        "(0.132621, 1.177091, -0.132380)",
        "(0.132203, 1.183393, -0.126868)",
        "(0.131356, 1.190421, -0.120857)",
        "(0.130946, 1.194146, -0.118019)",
        "(0.130176, 1.201639, -0.113260)",
        "(0.129335, 1.209392, -0.109315)",
        "(0.128537, 1.217549, -0.105752)",
        "(0.127724, 1.225905, -0.102798)",
        "(0.127436, 1.230314, -0.101586)",
        "(0.126744, 1.238927, -0.099434)",
        "(0.126047, 1.247467, -0.097845)",
        "(0.125539, 1.256008, -0.096808)",
        "(0.125300, 1.264500, -0.096328)",
        "(0.125204, 1.268687, -0.096240)",
        "(0.125068, 1.276994, -0.096474)",
        "(0.125011, 1.284658, -0.097168)",
        "(0.124875, 1.292118, -0.097853)",
        "(0.125033, 1.299463, -0.098842)",
        "(0.125060, 1.302974, -0.099609)",
        "(0.124964, 1.309569, -0.101538)",
        "(0.125156, 1.316126, -0.103215)",
        "(0.125698, 1.322614, -0.105070)",
        "(0.126270, 1.328588, -0.107325)",
        "(0.126410, 1.331205, -0.108661)",
        "(0.126522, 1.336112, -0.111449)",
        "(0.126838, 1.340805, -0.114621)",
        "(0.127197, 1.345263, -0.117852)",
        "(0.127532, 1.349455, -0.121032)",
        "(0.127797, 1.351445, -0.122655)",
        "(0.128417, 1.355286, -0.126056)",
        "(0.128992, 1.358602, -0.130015)",
        "(0.129004, 1.361098, -0.134174)",
        "(0.128711, 1.362952, -0.138732)",
        "(0.128620, 1.363736, -0.141077)",
        "(0.128549, 1.364996, -0.145913)",
        "(0.128532, 1.365558, -0.151019)",
        "(0.128622, 1.365510, -0.156159)",
        "(0.129018, 1.364864, -0.162073)",
        "(0.128988, 1.364062, -0.165366)",
        "(0.128426, 1.361892, -0.171760)",
        "(0.128078, 1.359434, -0.177937)",
        "(0.128490, 1.356720, -0.184468)",
        "(0.128531, 1.353069, -0.191341)",
        "(0.128329, 1.350971, -0.194642)",
        "(0.128270, 1.346549, -0.201117)",
        "(0.128309, 1.341361, -0.207838)",
        "(0.128508, 1.335809, -0.214220)",
        "(0.128966, 1.330347, -0.219704)",
        "(0.129190, 1.327457, -0.222132)",
        "(0.129621, 1.321096, -0.227293)",
        "(0.130270, 1.314315, -0.232486)",
        "(0.130944, 1.307492, -0.237197)",
        "(0.131487, 1.300534, -0.240835)",
        "(0.131635, 1.297079, -0.241790)",
        "(0.132530, 1.290241, -0.243823)",
        "(0.133842, 1.283157, -0.245939)",
        "(0.134819, 1.275595, -0.248156)",
        "(0.135366, 1.267734, -0.249705)",
        "(0.135670, 1.264076, -0.250002)",
        "(0.136189, 1.256969, -0.250308)",
        "(0.136508, 1.249872, -0.250151)",
        "(0.136645, 1.242779, -0.249383)",
        "(0.136791, 1.235880, -0.248293)",
        "(0.136815, 1.232570, -0.247562)",
        "(0.136697, 1.225910, -0.245576)",
        "(0.136334, 1.219372, -0.242691)",
        "(0.136166, 1.212825, -0.240077)",
        "(0.135654, 1.206029, -0.237576)",
        "(0.135268, 1.202630, -0.235983)",
        "(0.134491, 1.196339, -0.231845)",
        "(0.134347, 1.191210, -0.226839)",
        "(0.134247, 1.186193, -0.222154)",
        "(0.133845, 1.181493, -0.217060)",
        "(0.133495, 1.179417, -0.214143)",
        "(0.132994, 1.175826, -0.208342)",
        "(0.132491, 1.172838, -0.202879)",
        "(0.131592, 1.170670, -0.196952)",
        "(0.130706, 1.169714, -0.190108)",
        "(0.130294, 1.169412, -0.186852)",
        "(0.129505, 1.168988, -0.180820)",
        "(0.128530, 1.169256, -0.174843)",
        "(0.127565, 1.170247, -0.168532)",
        "(0.126738, 1.171729, -0.162845)",
        "(0.126282, 1.172734, -0.160092)",
        "(0.125448, 1.175197, -0.154345)",
        "(0.124620, 1.178152, -0.148725)",
        "(0.123943, 1.181747, -0.143641)",
        "(0.123219, 1.185730, -0.138867)",
        "(0.122851, 1.187909, -0.136452)",
        "(0.122237, 1.192543, -0.131662)",
        "(0.121720, 1.197688, -0.127840)",
        "(0.121208, 1.203317, -0.123836)",
        "(0.120561, 1.209551, -0.119608)",
        "(0.119963, 1.215688, -0.115632)",
        "(0.119597, 1.219017, -0.114478)",
        "(0.119049, 1.225699, -0.111530)",
        "(0.118717, 1.232998, -0.108598)",
        "(0.118604, 1.240533, -0.105879)",
        "(0.118495, 1.244192, -0.104778)",
        "(0.118284, 1.251277, -0.103330)",
        "(0.118351, 1.258670, -0.101920)",
        "(0.118579, 1.266146, -0.100398)",
        "(0.119104, 1.273706, -0.098965)",
        "(0.119652, 1.277653, -0.098380)",
        "(0.120404, 1.285009, -0.097501)",
        "(0.120681, 1.291494, -0.097088)",
        "(0.121054, 1.298041, -0.096300)",
        "(0.121458, 1.304456, -0.095700)",
        "(0.121811, 1.307627, -0.095760)",
        "(0.122603, 1.314046, -0.095660)",
        "(0.123355, 1.320244, -0.095539)",
        "(0.123685, 1.325934, -0.095810)",
        "(0.124059, 1.331549, -0.096338)",
        "(0.124259, 1.334320, -0.096629)",
        "(0.124790, 1.339804, -0.097568)",
        "(0.125778, 1.345268, -0.099280)",
        "(0.126587, 1.350577, -0.101280)",
        "(0.127135, 1.355634, -0.103536)",
        "(0.127454, 1.358107, -0.104749)",
        "(0.128288, 1.362862, -0.107439)",
        "(0.129352, 1.367244, -0.110798)",
        "(0.130299, 1.371060, -0.114877)",
        "(0.131461, 1.374477, -0.119391)",
        "(0.132059, 1.375940, -0.121829)",
        "(0.133142, 1.378456, -0.126817)",
        "(0.134123, 1.380399, -0.132501)",
        "(0.135176, 1.381775, -0.138790)",
        "(0.135952, 1.382577, -0.144873)",
        "(0.136220, 1.382673, -0.147949)",
        "(0.137088, 1.382252, -0.154886)",
        "(0.138093, 1.380980, -0.162952)",
        "(0.138703, 1.379389, -0.170491)",
        "(0.139286, 1.377435, -0.177314)",
        "(0.139582, 1.376154, -0.180705)",
        "(0.140401, 1.373084, -0.187726)",
        "(0.141227, 1.369254, -0.195017)",
        "(0.141930, 1.364702, -0.202221)",
        "(0.142101, 1.359115, -0.209305)",
        "(0.142150, 1.356104, -0.212538)",
        "(0.142487, 1.350296, -0.218614)",
        "(0.142626, 1.343793, -0.224451)",
        "(0.143001, 1.336711, -0.229806)",
        "(0.143432, 1.329108, -0.234517)",
        "(0.143620, 1.325155, -0.236748)",
        "(0.143736, 1.317115, -0.240326)",
        "(0.143782, 1.308542, -0.242611)",
        "(0.144325, 1.300728, -0.244091)",
        "(0.145292, 1.293435, -0.244610)",
        "(0.145511, 1.289676, -0.244324)",
        "(0.145333, 1.281833, -0.242983)",
        "(0.145308, 1.273991, -0.241431)",
        "(0.145492, 1.266508, -0.239596)",
        "(0.145337, 1.259464, -0.236459)",
        "(0.145093, 1.256042, -0.234281)",
        "(0.144355, 1.249302, -0.229487)",
        "(0.144092, 1.242706, -0.225558)",
        "(0.143601, 1.236254, -0.221015)",
        "(0.142419, 1.229943, -0.214978)",
        "(0.141955, 1.226918, -0.212125)",
        "(0.141430, 1.221149, -0.207384)",
        "(0.140496, 1.215400, -0.203074)",
        "(0.138699, 1.209909, -0.197579)",
        "(0.137189, 1.205438, -0.191575)",
        "(0.136620, 1.203399, -0.189052)",
        "(0.135222, 1.199386, -0.184013)",
        "(0.133457, 1.195555, -0.178446)",
        "(0.132134, 1.192457, -0.173289)",
        "(0.130828, 1.189657, -0.168564)",
        "(0.130079, 1.188346, -0.166107)",
        "(0.128631, 1.185934, -0.161069)",
        "(0.127617, 1.184227, -0.156478)",
        "(0.126562, 1.182893, -0.152031)",
        "(0.125513, 1.182072, -0.147392)",
        "(0.125067, 1.181901, -0.145097)",
        "(0.124131, 1.181816, -0.140593)",
        "(0.123211, 1.182283, -0.135873)",
        "(0.122366, 1.183106, -0.131195)",
        "(0.121724, 1.184302, -0.127006)",
        "(0.121565, 1.185224, -0.125057)",
        "(0.121380, 1.187812, -0.120622)",
        "(0.121090, 1.190736, -0.116417)",
        "(0.120842, 1.194262, -0.112956)",
        "(0.120361, 1.198533, -0.109607)",
        "(0.120021, 1.200993, -0.107773)",
        "(0.119320, 1.206281, -0.104227)",
        "(0.118582, 1.211969, -0.101142)",
        "(0.117907, 1.218094, -0.098523)",
        "(0.117157, 1.224672, -0.096093)",
        "(0.116717, 1.227996, -0.094839)",
        "(0.115902, 1.234829, -0.092496)",
        "(0.115305, 1.241714, -0.090767)",
        "(0.114760, 1.248585, -0.089395)",
        "(0.114389, 1.255747, -0.088038)",
        "(0.114301, 1.259450, -0.087461)",
        "(0.114061, 1.266834, -0.086785)",
        "(0.113630, 1.274215, -0.086319)",
        "(0.113401, 1.281964, -0.085762)",
        "(0.113163, 1.289778, -0.085466)",
        "(0.113099, 1.293680, -0.085510)",
        "(0.113055, 1.301454, -0.085826)",
        "(0.113251, 1.309330, -0.086547)",
        "(0.113397, 1.316977, -0.087909)",
        "(0.113411, 1.324311, -0.089514)",
        "(0.113442, 1.327940, -0.090380)",
        "(0.113601, 1.335084, -0.092133)",
        "(0.114087, 1.342065, -0.094436)",
        "(0.114770, 1.348671, -0.097183)",
        "(0.114976, 1.351704, -0.098602)",
        "(0.115451, 1.357404, -0.101725)",
        "(0.115878, 1.362463, -0.105268)",
        "(0.116442, 1.366819, -0.109508)",
        "(0.117232, 1.370720, -0.114107)",
        "(0.117969, 1.374012, -0.118756)",
        "(0.118316, 1.375483, -0.120989)",
        "(0.119110, 1.378068, -0.125401)",
        "(0.120093, 1.380109, -0.129915)",
        "(0.121007, 1.381190, -0.135482)",
        "(0.121911, 1.381841, -0.140893)",
        "(0.122308, 1.381993, -0.143313)",
        "(0.123317, 1.381996, -0.148511)",
        "(0.124346, 1.381403, -0.154349)",
        "(0.125119, 1.380550, -0.159840)",
        "(0.125535, 1.380079, -0.162366)",
        "(0.126282, 1.378787, -0.167508)",
        "(0.126818, 1.376815, -0.172902)",
        "(0.127291, 1.374480, -0.178357)",
        "(0.127805, 1.371981, -0.183466)",
        "(0.128446, 1.369019, -0.188487)",
        "(0.128693, 1.367349, -0.190944)",
        "(0.128838, 1.363542, -0.195718)",
        "(0.129006, 1.359364, -0.200085)",
        "(0.129373, 1.355065, -0.204577)",
        "(0.129533, 1.350513, -0.208390)",
        "(0.129585, 1.348019, -0.210017)",
        "(0.129804, 1.342622, -0.213706)",
        "(0.129991, 1.336773, -0.217785)",
        "(0.130396, 1.331212, -0.221409)",
        "(0.130684, 1.325629, -0.223936)",
        "(0.130719, 1.322688, -0.224812)",
        "(0.130774, 1.316601, -0.226910)",
        "(0.130792, 1.309931, -0.229419)",
        "(0.131015, 1.302629, -0.231961)",
        "(0.131437, 1.294630, -0.233997)",
        "(0.131481, 1.290352, -0.234934)",
        "(0.131780, 1.281854, -0.236718)",
        "(0.132441, 1.273310, -0.238524)",
        "(0.132828, 1.264345, -0.240244)",
        "(0.132873, 1.255266, -0.241799)",
        "(0.132761, 1.250692, -0.242699)",
        "(0.132543, 1.241862, -0.243816)",
        "(0.132061, 1.233040, -0.243969)",
        "(0.131377, 1.224399, -0.242896)",
        "(0.130796, 1.215320, -0.242102)",
        "(0.130409, 1.210557, -0.241565)",
        "(0.129788, 1.201280, -0.239683)",
        "(0.129618, 1.192675, -0.237128)",
        "(0.129707, 1.184798, -0.234282)",
        "(0.129283, 1.178042, -0.229937)",
        "(0.128923, 1.175262, -0.226996)",
        "(0.128285, 1.170325, -0.220624)",
        "(0.128223, 1.166936, -0.214339)",
        "(0.127828, 1.164790, -0.207615)",
        "(0.126876, 1.164248, -0.199291)",
        "(0.126369, 1.164190, -0.195031)",
        "(0.125752, 1.165012, -0.186812)",
        "(0.125320, 1.167430, -0.178285)",
        "(0.124518, 1.170584, -0.169186)",
        "(0.123718, 1.174431, -0.160363)",
        "(0.123408, 1.176698, -0.156543)",
        "(0.122602, 1.182045, -0.148599)",
        "(0.121568, 1.188331, -0.139926)",
        "(0.120673, 1.195182, -0.131688)",
        "(0.119903, 1.202802, -0.124799)",
        "(0.119537, 1.206889, -0.121343)",
        "(0.118896, 1.215767, -0.114551)",
        "(0.118080, 1.224980, -0.108620)",
        "(0.117259, 1.233883, -0.103531)",
        "(0.116788, 1.243235, -0.098782)",
        "(0.116568, 1.247925, -0.096640)",
        "(0.116081, 1.257245, -0.092867)",
        "(0.115880, 1.266626, -0.089946)",
        "(0.115616, 1.275649, -0.087458)",
        "(0.115126, 1.284181, -0.085559)",
        "(0.115048, 1.288444, -0.084885)",
        "(0.114943, 1.296806, -0.083836)",
        "(0.114417, 1.304514, -0.083515)",
        "(0.113860, 1.312016, -0.083709)",
        "(0.113596, 1.315635, -0.084290)",
        "(0.112946, 1.322872, -0.085060)",
        "(0.111878, 1.333458, -0.086507)",
        "(0.111713, 1.336750, -0.087955)",
        "(0.111405, 1.343422, -0.090614)",
        "(0.111059, 1.349793, -0.093454)",
        "(0.110822, 1.352741, -0.095113)",
        "(0.110160, 1.358182, -0.098798)",
        "(0.109534, 1.363117, -0.103170)",
        "(0.109324, 1.367800, -0.107717)",
        "(0.109564, 1.371884, -0.112818)",
        "(0.109690, 1.373662, -0.115600)",
        "(0.109936, 1.376768, -0.121178)",
        "(0.110210, 1.379115, -0.126839)",
        "(0.110723, 1.380696, -0.132571)",
        "(0.111398, 1.381350, -0.138496)",
        "(0.111815, 1.381251, -0.141563)",
        "(0.112936, 1.380574, -0.147755)",
        "(0.114308, 1.378949, -0.153990)",
        "(0.115646, 1.376787, -0.160246)",
        "(0.116759, 1.374059, -0.165796)",
        "(0.117316, 1.372415, -0.168278)",
        "(0.118555, 1.368980, -0.172970)",
        "(0.120051, 1.364896, -0.178142)",
        "(0.121320, 1.360488, -0.182863)",
        "(0.122107, 1.355779, -0.186614)",
        "(0.122569, 1.353388, -0.188257)",
        "(0.123646, 1.348596, -0.191679)",
        "(0.124683, 1.343510, -0.195400)",
        "(0.125592, 1.338387, -0.198806)",
        "(0.126648, 1.333941, -0.201396)",
        "(0.127169, 1.331918, -0.202550)",
        "(0.127925, 1.328004, -0.204737)",
        "(0.128591, 1.324354, -0.206611)",
        "(0.129203, 1.321068, -0.208471)",
        "(0.129990, 1.317968, -0.210350)",
        "(0.130380, 1.316368, -0.211285)",
        "(0.130972, 1.312994, -0.212904)",
        "(0.131238, 1.309368, -0.214295)",
        "(0.131893, 1.305555, -0.216013)",
        "(0.132700, 1.301251, -0.218000)",
        "(0.132963, 1.298963, -0.218852)",
        "(0.133371, 1.294118, -0.220312)",
        "(0.133664, 1.288894, -0.221937)",
        "(0.134029, 1.283449, -0.223709)",
        "(0.134313, 1.277931, -0.225017)",
        "(0.134318, 1.274975, -0.225487)",
        "(0.133999, 1.268724, -0.226661)",
        "(0.134007, 1.262458, -0.228032)",
        "(0.134433, 1.256422, -0.229467)",
        "(0.134788, 1.250510, -0.230077)",
        "(0.134844, 1.247494, -0.230280)",
        "(0.134908, 1.241588, -0.230432)",
        "(0.135105, 1.235941, -0.230122)",
        "(0.134891, 1.230026, -0.229033)",
        "(0.134777, 1.223902, -0.227955)",
        "(0.134894, 1.220825, -0.227448)",
        "(0.135421, 1.214791, -0.226201)",
        "(0.136042, 1.208837, -0.224687)",
        "(0.136410, 1.202917, -0.222870)",
        "(0.136691, 1.197050, -0.220502)",
        "(0.136828, 1.194277, -0.218837)",
        "(0.137139, 1.188929, -0.215252)",
        "(0.137640, 1.183738, -0.211837)",
        "(0.137933, 1.178888, -0.207498)",
        "(0.137956, 1.174341, -0.202578)",
        "(0.138007, 1.172232, -0.200157)",
        "(0.137919, 1.168681, -0.194673)",
        "(0.137552, 1.165642, -0.188511)",
        "(0.136965, 1.163389, -0.182174)",
        "(0.136252, 1.161984, -0.176138)",
        "(0.135817, 1.161736, -0.172822)",
        "(0.134540, 1.161507, -0.165613)",
        "(0.133360, 1.162309, -0.158767)",
        "(0.132228, 1.163520, -0.152598)",
        "(0.130809, 1.166002, -0.145713)",
        "(0.130088, 1.167597, -0.142078)",
        "(0.128589, 1.170948, -0.135294)",
        "(0.127145, 1.174892, -0.129539)",
        "(0.125487, 1.179375, -0.123599)",
        "(0.123961, 1.184602, -0.117563)",
        "(0.123354, 1.187556, -0.114700)",
        "(0.122186, 1.193654, -0.109412)",
        "(0.120879, 1.200251, -0.104571)",
        "(0.119683, 1.207512, -0.099516)",
        "(0.118632, 1.215230, -0.094946)",
        "(0.118121, 1.219111, -0.092783)",
        "(0.117448, 1.227218, -0.088745)",
        "(0.117053, 1.235570, -0.085732)",
        "(0.116625, 1.243913, -0.083189)",
        "(0.116386, 1.252425, -0.080324)",
        "(0.116325, 1.256629, -0.079054)",
        "(0.116452, 1.264972, -0.077129)",
        "(0.116896, 1.273193, -0.075952)",
        "(0.117204, 1.281056, -0.074891)",
        "(0.117492, 1.288416, -0.074499)",
        "(0.117646, 1.291943, -0.074657)",
        "(0.117849, 1.298859, -0.075145)",
        "(0.118243, 1.305729, -0.075730)",
        "(0.118679, 1.312287, -0.076776)",
        "(0.118926, 1.318401, -0.078293)",
        "(0.119001, 1.321344, -0.079015)",
        "(0.119370, 1.327117, -0.080706)",
        "(0.119616, 1.332469, -0.082958)",
        "(0.119858, 1.337419, -0.085619)",
        "(0.120137, 1.342076, -0.088390)",
        "(0.120310, 1.344231, -0.089836)",
        "(0.120826, 1.348301, -0.093034)",
        "(0.121263, 1.351765, -0.096603)",
        "(0.121470, 1.354509, -0.100743)",
        "(0.121628, 1.356916, -0.104901)",
        "(0.121694, 1.357911, -0.107077)",
        "(0.121812, 1.359496, -0.111569)",
        "(0.121981, 1.360726, -0.116382)",
        "(0.122023, 1.361653, -0.121179)",
        "(0.121974, 1.362308, -0.125838)",
        "(0.122033, 1.362535, -0.128145)",
        "(0.122070, 1.362707, -0.132935)",
        "(0.122283, 1.362679, -0.138031)",
        "(0.122406, 1.362506, -0.142906)",
        "(0.122164, 1.362096, -0.147753)",
        "(0.122085, 1.361893, -0.150035)",
        "(0.122200, 1.361317, -0.154730)",
        "(0.122380, 1.360118, -0.160327)",
        "(0.122369, 1.358494, -0.166148)",
        "(0.122428, 1.357027, -0.171643)",
        "(0.122459, 1.356298, -0.174231)",
        "(0.122432, 1.354747, -0.179455)",
        "(0.122504, 1.353127, -0.184546)",
        "(0.122430, 1.351042, -0.189746)",
        "(0.122371, 1.349724, -0.192314)",
        "(0.122330, 1.346688, -0.197319)",
        "(0.123013, 1.343180, -0.202267)",
        "(0.124095, 1.339123, -0.207372)",
        "(0.124956, 1.334451, -0.212031)",
        "(0.125671, 1.329190, -0.216483)",
        "(0.126108, 1.326483, -0.218520)",
        "(0.127068, 1.320800, -0.222505)",
        "(0.127743, 1.314395, -0.226301)",
        "(0.128434, 1.307697, -0.229687)",
        "(0.129194, 1.300919, -0.232636)",
        "(0.129382, 1.297354, -0.233989)",
        "(0.129498, 1.289886, -0.236502)",
        "(0.129497, 1.282100, -0.238635)",
        "(0.129864, 1.274539, -0.239967)",
        "(0.130171, 1.266820, -0.240615)",
        "(0.130307, 1.262828, -0.240869)",
        "(0.130365, 1.254417, -0.241112)",
        "(0.130640, 1.246166, -0.240352)",
        "(0.131249, 1.238448, -0.238368)",
        "(0.131545, 1.230320, -0.235955)",
        "(0.131501, 1.225949, -0.235049)",
        "(0.131567, 1.217463, -0.232895)",
        "(0.131779, 1.209557, -0.229601)",
        "(0.131841, 1.201941, -0.225515)",
        "(0.131822, 1.194536, -0.221856)",
        "(0.131842, 1.191187, -0.219822)",
        "(0.131803, 1.185206, -0.214813)",
        "(0.131402, 1.179979, -0.208907)",
        "(0.131201, 1.175540, -0.204005)",
        "(0.130634, 1.172121, -0.198692)",
        "(0.130171, 1.170762, -0.195612)",
        "(0.129167, 1.168891, -0.189374)",
        "(0.128200, 1.168007, -0.183811)",
        "(0.127065, 1.168282, -0.177723)",
        "(0.125871, 1.169248, -0.171255)",
        "(0.125358, 1.170018, -0.168541)",
        "(0.124149, 1.172147, -0.163251)",
        "(0.122628, 1.175241, -0.157243)",
        "(0.121124, 1.178915, -0.151040)",
        "(0.119787, 1.182875, -0.145908)",
        "(0.119186, 1.185060, -0.143551)",
        "(0.117895, 1.190020, -0.138574)",
        "(0.116311, 1.195180, -0.133088)",
        "(0.114974, 1.200627, -0.128258)",
        "(0.113848, 1.206422, -0.124026)",
        "(0.113213, 1.209284, -0.121997)",
        "(0.111934, 1.215246, -0.117887)",
        "(0.110757, 1.221503, -0.114051)",
        "(0.109677, 1.227947, -0.110738)",
        "(0.108668, 1.234656, -0.107384)",
        "(0.108226, 1.238063, -0.105742)",
        "(0.107135, 1.244569, -0.102813)",
        "(0.106176, 1.251003, -0.100607)",
        "(0.105270, 1.257401, -0.098730)",
        "(0.104423, 1.263821, -0.096981)",
        "(0.104112, 1.267098, -0.096191)",
        "(0.103753, 1.273826, -0.094871)",
        "(0.103320, 1.280431, -0.093795)",
        "(0.102885, 1.287045, -0.092887)",
        "(0.102275, 1.293365, -0.092200)",
        "(0.101794, 1.296311, -0.092062)",
        "(0.101091, 1.302291, -0.092015)",
        "(0.100569, 1.308208, -0.092429)",
        "(0.100143, 1.314000, -0.093474)",
        "(0.099785, 1.319752, -0.094547)",
        "(0.099540, 1.322522, -0.095096)",
        "(0.099392, 1.327868, -0.096705)",
        "(0.099614, 1.332963, -0.099000)",
        "(0.100150, 1.337648, -0.101947)",
        "(0.100445, 1.339854, -0.103488)",
        "(0.100990, 1.343684, -0.107093)",
        "(0.101534, 1.346748, -0.111269)",
        "(0.102182, 1.349070, -0.116070)",
        "(0.103029, 1.350556, -0.121775)",
        "(0.104077, 1.351182, -0.128456)",
        "(0.104471, 1.351201, -0.131816)",
        "(0.105093, 1.350621, -0.138571)",
        "(0.105755, 1.348907, -0.146141)",
        "(0.106762, 1.346545, -0.154376)",
        "(0.107895, 1.343661, -0.162168)",
        "(0.108590, 1.342265, -0.165885)",
        "(0.110365, 1.339041, -0.173386)",
        "(0.111394, 1.335064, -0.180510)",
        "(0.111696, 1.329950, -0.187597)",
        "(0.112710, 1.324677, -0.194733)",
        "(0.113517, 1.321960, -0.198181)",
        "(0.114808, 1.316421, -0.204498)",
        "(0.115916, 1.310767, -0.209511)",
        "(0.117091, 1.304657, -0.214234)",
        "(0.118392, 1.298158, -0.219044)",
        "(0.119064, 1.294914, -0.221184)",
        "(0.120421, 1.288576, -0.224785)",
        "(0.121857, 1.282320, -0.227492)",
        "(0.123380, 1.276114, -0.229902)",
        "(0.124966, 1.270343, -0.231954)",
        "(0.125614, 1.267604, -0.232572)",
        "(0.126595, 1.262197, -0.233249)",
        "(0.127267, 1.256912, -0.233153)",
        "(0.127943, 1.251760, -0.232980)",
        "(0.128610, 1.246754, -0.232763)",
        "(0.128882, 1.244180, -0.232560)",
        "(0.128995, 1.238796, -0.232139)",
        "(0.129120, 1.233557, -0.231805)",
        "(0.129151, 1.228791, -0.230947)",
        "(0.128944, 1.223827, -0.229722)",
        "(0.128731, 1.221114, -0.229098)",
        "(0.128454, 1.215522, -0.228142)",
        "(0.128239, 1.209748, -0.227400)",
        "(0.127696, 1.203563, -0.226332)",
        "(0.127094, 1.197010, -0.224352)",
        "(0.127044, 1.193900, -0.223238)",
        "(0.127398, 1.187805, -0.221062)",
        "(0.127263, 1.180913, -0.218750)",
        "(0.126801, 1.173680, -0.215795)",
        "(0.126722, 1.166954, -0.212002)",
        "(0.126890, 1.163689, -0.210125)",
        "(0.127295, 1.157260, -0.206097)",
        "(0.127817, 1.151413, -0.201389)",
        "(0.128676, 1.146995, -0.196056)",
        "(0.128913, 1.143009, -0.190802)",
        "(0.128689, 1.141448, -0.187969)",
        "(0.128478, 1.139248, -0.181909)",
        "(0.128327, 1.138474, -0.175393)",
        "(0.127975, 1.138713, -0.168898)",
        "(0.127191, 1.140148, -0.161862)",
        "(0.126688, 1.141161, -0.158377)",
        "(0.125472, 1.143820, -0.151970)",
        "(0.124207, 1.147383, -0.146222)",
        "(0.122552, 1.151859, -0.140417)",
        "(0.120687, 1.157153, -0.134808)",
        "(0.119743, 1.160016, -0.132216)",
        "(0.117911, 1.166068, -0.127640)",
        "(0.116019, 1.173054, -0.123125)",
        "(0.113970, 1.180668, -0.118148)",
        "(0.112054, 1.188025, -0.114196)",
        "(0.111182, 1.191655, -0.112405)",
        "(0.109741, 1.198944, -0.109624)",
        "(0.108715, 1.206775, -0.106851)",
        "(0.107676, 1.214689, -0.103832)",
        "(0.106643, 1.222321, -0.101147)",
        "(0.106307, 1.226110, -0.100089)",
        "(0.105680, 1.233523, -0.098512)",
        "(0.105273, 1.240993, -0.097173)",
        "(0.105070, 1.248519, -0.095717)",
        "(0.105036, 1.255838, -0.094816)",
        "(0.105012, 1.259365, -0.094659)",
        "(0.105039, 1.266365, -0.094525)",
        "(0.105218, 1.273408, -0.094365)",
        "(0.105719, 1.280475, -0.094595)",
        "(0.106259, 1.287424, -0.095080)",
        "(0.106503, 1.290873, -0.095351)",
        "(0.106800, 1.297389, -0.096215)",
        "(0.107111, 1.303680, -0.097474)",
        "(0.107455, 1.309905, -0.098846)",
        "(0.107891, 1.315975, -0.100312)",
        "(0.108116, 1.318835, -0.101163)",
        "(0.108590, 1.324400, -0.103062)",
        "(0.108863, 1.329570, -0.105442)",
        "(0.108991, 1.334427, -0.107643)",
        "(0.109043, 1.338692, -0.110212)",
        "(0.109120, 1.340729, -0.111645)",
        "(0.109428, 1.344576, -0.114687)",
        "(0.110005, 1.348240, -0.117725)",
        "(0.110250, 1.351345, -0.120931)",
        "(0.110184, 1.353919, -0.124233)",
        "(0.110368, 1.355126, -0.125884)",
        "(0.110730, 1.357102, -0.129572)",
        "(0.111229, 1.358578, -0.133482)",
        "(0.111738, 1.359477, -0.137640)",
        "(0.112202, 1.360006, -0.141765)",
        "(0.112484, 1.360174, -0.143715)",
        "(0.113059, 1.360151, -0.147926)",
        "(0.113349, 1.359334, -0.152604)",
        "(0.113506, 1.358046, -0.157657)",
        "(0.113833, 1.356668, -0.162418)",
        "(0.114012, 1.355896, -0.164608)",
        "(0.114349, 1.353880, -0.169367)",
        "(0.114890, 1.351086, -0.175067)",
        "(0.115304, 1.347779, -0.180583)",
        "(0.115736, 1.344104, -0.185702)",
        "(0.116074, 1.341998, -0.188309)",
        "(0.116553, 1.337398, -0.193753)",
        "(0.116914, 1.331978, -0.199253)",
        "(0.117583, 1.325561, -0.204877)",
        "(0.118219, 1.318290, -0.210912)",
        "(0.118502, 1.314588, -0.213798)",
        "(0.118866, 1.306750, -0.219276)",
        "(0.119147, 1.298284, -0.224422)",
        "(0.119552, 1.289454, -0.229114)",
        "(0.119897, 1.279991, -0.233629)",
        "(0.120069, 1.274947, -0.235962)",
        "(0.120644, 1.264647, -0.240338)",
        "(0.121726, 1.255003, -0.243438)",
        "(0.122961, 1.245512, -0.245336)",
        "(0.123405, 1.240282, -0.246103)",
        "(0.124274, 1.229848, -0.247904)",
        "(0.125265, 1.220156, -0.248332)",
        "(0.126414, 1.211173, -0.247858)",
        "(0.127197, 1.202075, -0.246898)",
        "(0.127572, 1.193483, -0.244616)",
        "(0.127868, 1.189617, -0.242950)",
        "(0.128690, 1.182345, -0.239630)",
        "(0.129114, 1.175444, -0.235932)",
        "(0.128675, 1.169272, -0.230634)",
        "(0.128567, 1.164164, -0.224729)",
        "(0.128726, 1.161855, -0.222157)",
        "(0.128734, 1.158115, -0.216380)",
        "(0.128271, 1.155969, -0.208898)",
        "(0.127630, 1.154602, -0.201191)",
        "(0.127215, 1.154064, -0.194037)",
        "(0.126949, 1.154161, -0.190553)",
        "(0.125760, 1.155213, -0.182854)",
        "(0.124295, 1.157124, -0.175099)",
        "(0.122806, 1.159506, -0.168477)",
        "(0.120885, 1.162893, -0.161782)",
        "(0.119842, 1.164774, -0.158117)",
        "(0.117846, 1.169524, -0.150982)",
        "(0.115911, 1.174810, -0.144842)",
        "(0.113727, 1.180446, -0.139147)",
        "(0.111678, 1.186941, -0.133591)",
        "(0.110706, 1.190328, -0.130970)",
        "(0.108562, 1.197219, -0.126354)",
        "(0.106449, 1.204422, -0.122024)",
        "(0.104575, 1.212019, -0.117952)",
        "(0.102705, 1.219640, -0.114385)",
        "(0.101894, 1.223561, -0.112787)",
        "(0.100547, 1.231537, -0.109794)",
        "(0.099183, 1.239214, -0.107194)",
        "(0.097909, 1.246678, -0.104974)",
        "(0.096937, 1.254002, -0.103386)",
        "(0.096518, 1.257639, -0.102690)",
        "(0.095888, 1.264924, -0.101332)",
        "(0.095195, 1.271897, -0.100144)",
        "(0.094132, 1.278150, -0.099392)",
        "(0.093388, 1.284277, -0.098774)",
        "(0.093150, 1.287318, -0.098590)",
        "(0.092669, 1.293141, -0.098558)",
        "(0.092444, 1.298857, -0.098340)",
        "(0.092231, 1.304351, -0.097967)",
        "(0.091798, 1.309175, -0.098372)",
        "(0.091692, 1.311637, -0.098552)",
        "(0.091543, 1.316270, -0.098921)",
        "(0.091461, 1.320632, -0.099228)",
        "(0.091461, 1.324775, -0.099515)",
        "(0.091255, 1.328334, -0.100070)",
        "(0.091213, 1.330049, -0.100444)",
        "(0.091229, 1.333292, -0.101457)",
        "(0.091210, 1.336349, -0.102111)",
        "(0.091185, 1.339412, -0.102427)",
        "(0.091225, 1.342315, -0.103275)",
        "(0.091116, 1.343701, -0.103842)",
        "(0.090760, 1.346520, -0.104896)",
        "(0.090530, 1.349638, -0.105755)",
        "(0.090339, 1.352908, -0.107171)",
        "(0.090004, 1.356162, -0.108662)",
        "(0.089843, 1.357871, -0.109341)",
        "(0.089604, 1.361292, -0.111025)",
        "(0.089587, 1.364737, -0.113061)",
        "(0.089704, 1.368004, -0.115259)",
        "(0.090049, 1.371062, -0.117875)",
        "(0.090254, 1.372531, -0.119245)",
        "(0.090629, 1.375199, -0.122054)",
        "(0.091000, 1.377392, -0.125234)",
        "(0.091590, 1.379242, -0.128749)",
        "(0.092405, 1.380414, -0.132744)",
        "(0.092856, 1.380757, -0.134907)",
        "(0.093611, 1.381158, -0.139104)",
        "(0.094356, 1.380870, -0.143610)",
        "(0.095111, 1.379642, -0.148752)",
        "(0.095963, 1.377628, -0.154224)",
        "(0.096380, 1.376517, -0.156780)",
        "(0.097330, 1.373808, -0.161963)",
        "(0.098245, 1.370592, -0.167515)",
        "(0.098585, 1.368681, -0.170387)",
        "(0.099006, 1.364720, -0.175514)",
        "(0.099675, 1.360136, -0.180706)",
        "(0.100627, 1.354899, -0.186598)",
        "(0.101411, 1.349451, -0.192293)",
        "(0.102191, 1.344017, -0.196972)",
        "(0.103197, 1.338057, -0.201381)",
        "(0.103730, 1.334751, -0.203861)",
        "(0.104901, 1.327768, -0.209033)",
        "(0.106166, 1.320710, -0.213727)",
        "(0.107596, 1.313568, -0.217519)",
        "(0.108978, 1.306039, -0.220192)",
        "(0.109778, 1.302067, -0.221687)",
        "(0.111715, 1.293763, -0.225251)",
        "(0.113438, 1.285430, -0.227957)",
        "(0.114697, 1.277759, -0.228434)",
        "(0.115816, 1.270215, -0.228023)",
        "(0.116423, 1.266232, -0.227885)",
        "(0.117370, 1.258012, -0.227266)",
        "(0.118272, 1.249972, -0.225766)",
        "(0.118983, 1.242200, -0.223395)",
        "(0.119479, 1.234532, -0.220190)",
        "(0.119737, 1.230765, -0.218574)",
        "(0.120464, 1.223720, -0.215244)",
        "(0.120789, 1.217073, -0.211180)",
        "(0.120599, 1.210903, -0.205964)",
        "(0.120570, 1.205628, -0.200222)",
        "(0.120799, 1.203301, -0.197596)",
        "(0.120996, 1.198902, -0.192093)",
        "(0.120590, 1.194808, -0.185592)",
        "(0.120281, 1.191327, -0.179007)",
        "(0.120592, 1.188820, -0.173441)",
        "(0.120568, 1.187721, -0.170472)",
        "(0.120151, 1.186186, -0.163574)",
        "(0.119976, 1.185415, -0.156511)",
        "(0.120131, 1.185195, -0.150959)",
        "(0.119811, 1.185685, -0.144828)",
        "(0.119481, 1.186203, -0.141430)",
        "(0.119029, 1.187826, -0.134781)",
        "(0.118899, 1.190002, -0.129594)",
        "(0.118420, 1.192909, -0.124255)",
        "(0.117546, 1.196799, -0.118191)",
        "(0.117200, 1.198912, -0.115387)",
        "(0.116567, 1.203597, -0.110509)",
        "(0.115752, 1.208593, -0.105992)",
        "(0.114967, 1.214014, -0.101694)",
        "(0.114167, 1.219682, -0.097683)",
        "(0.113755, 1.222600, -0.095692)",
        "(0.113044, 1.228577, -0.091873)",
        "(0.112356, 1.234228, -0.088902)",
        "(0.111702, 1.239767, -0.086428)",
        "(0.110932, 1.245230, -0.083914)",
        "(0.110590, 1.247920, -0.082744)",
        "(0.110147, 1.253286, -0.080629)",
        "(0.109476, 1.258202, -0.078894)",
        "(0.108651, 1.262741, -0.077843)",
        "(0.108308, 1.265115, -0.077252)",
        "(0.107492, 1.269641, -0.076304)",
        "(0.106582, 1.274032, -0.075393)",
        "(0.105884, 1.278526, -0.074487)",
        "(0.105097, 1.282692, -0.074237)",
        "(0.104363, 1.286906, -0.074128)",
        "(0.103983, 1.289026, -0.074047)",
        "(0.103463, 1.293453, -0.074163)",
        "(0.103057, 1.298081, -0.074396)",
        "(0.102589, 1.302786, -0.074745)",
        "(0.102096, 1.307564, -0.075229)",
        "(0.101854, 1.309997, -0.075670)",
        "(0.101375, 1.315032, -0.076596)",
        "(0.100763, 1.320133, -0.077593)",
        "(0.100232, 1.325381, -0.078693)",
        "(0.099941, 1.330710, -0.080165)",
        "(0.099775, 1.333315, -0.080956)",
        "(0.099481, 1.338347, -0.083090)",
        "(0.099398, 1.343323, -0.085350)",
        "(0.099437, 1.348013, -0.087833)",
        "(0.099693, 1.352424, -0.090719)",
        "(0.099947, 1.354554, -0.092333)",
        "(0.100725, 1.358567, -0.095726)",
        "(0.101684, 1.362030, -0.099580)",
        "(0.102576, 1.364755, -0.103755)",
        "(0.103341, 1.366610, -0.108358)",
        "(0.103835, 1.367321, -0.110930)",
        "(0.105136, 1.368021, -0.116657)",
        "(0.106264, 1.367855, -0.122334)",
        "(0.107327, 1.366553, -0.128795)",
        "(0.108315, 1.364452, -0.135931)",
        "(0.108769, 1.363281, -0.139141)",
        "(0.109691, 1.360758, -0.144305)",
        "(0.110923, 1.357422, -0.149574)",
        "(0.112133, 1.352870, -0.156080)",
        "(0.112745, 1.347482, -0.162230)",
        "(0.113067, 1.344710, -0.164831)",
        "(0.113765, 1.338398, -0.169600)",
        "(0.114879, 1.331579, -0.174332)",
        "(0.116401, 1.324692, -0.179286)",
        "(0.117644, 1.317699, -0.183296)",
        "(0.118128, 1.314171, -0.184834)",
        "(0.118900, 1.306873, -0.187723)",
        "(0.120070, 1.299800, -0.191250)",
        "(0.120866, 1.293202, -0.194257)",
        "(0.121308, 1.287191, -0.195754)",
        "(0.121469, 1.284405, -0.196176)",
        "(0.121845, 1.278934, -0.197020)",
        "(0.122611, 1.273726, -0.198153)",
        "(0.122995, 1.271066, -0.198532)",
        "(0.123586, 1.263419, -0.199480)",
        "(0.123761, 1.260884, -0.199816)",
        "(0.124413, 1.256034, -0.200355)",
        "(0.125149, 1.251133, -0.200762)",
        "(0.125811, 1.246216, -0.200961)",
        "(0.126432, 1.241661, -0.200907)",
        "(0.126780, 1.239439, -0.200947)",
        "(0.127251, 1.234773, -0.200923)",
        "(0.127724, 1.230161, -0.200641)",
        "(0.128417, 1.225869, -0.200147)",
        "(0.129082, 1.221820, -0.199234)",
        "(0.129361, 1.219776, -0.198642)",
        "(0.129688, 1.215366, -0.197247)",
        "(0.130161, 1.210941, -0.195850)",
        "(0.130682, 1.206633, -0.193873)",
        "(0.130825, 1.202139, -0.191237)",
        "(0.130981, 1.199951, -0.189960)",
        "(0.131248, 1.195700, -0.187307)",
        "(0.131246, 1.191835, -0.183774)",
        "(0.130977, 1.188442, -0.178873)",
        "(0.130841, 1.185447, -0.173872)",
        "(0.130885, 1.184124, -0.171480)",
        "(0.130913, 1.182027, -0.166109)",
        "(0.130698, 1.180507, -0.160089)",
        "(0.130391, 1.179380, -0.154132)",
        "(0.130127, 1.179351, -0.148146)",
        "(0.129976, 1.179600, -0.145083)",
        "(0.129292, 1.180567, -0.138746)",
        "(0.128385, 1.182245, -0.132408)",
        "(0.127538, 1.184471, -0.126527)",
        "(0.126731, 1.187302, -0.121169)",
        "(0.126241, 1.188955, -0.118568)",
        "(0.125112, 1.192543, -0.113279)",
        "(0.124002, 1.196487, -0.108420)",
        "(0.122970, 1.200734, -0.104254)",
        "(0.121863, 1.205531, -0.100411)",
        "(0.121316, 1.208067, -0.098424)",
        "(0.120269, 1.213383, -0.094687)",
        "(0.119169, 1.218624, -0.091678)",
        "(0.118045, 1.223966, -0.089350)",
        "(0.117587, 1.226842, -0.088285)",
        "(0.116709, 1.232749, -0.086385)",
        "(0.115851, 1.238869, -0.084766)",
        "(0.114977, 1.245021, -0.083488)",
        "(0.114198, 1.251069, -0.082707)",
        "(0.113565, 1.256952, -0.082431)",
        "(0.113387, 1.259931, -0.082523)",
        "(0.113152, 1.265902, -0.082761)",
        "(0.113017, 1.271702, -0.083154)",
        "(0.113065, 1.277161, -0.083964)",
        "(0.113089, 1.282087, -0.085412)",
        "(0.113169, 1.284455, -0.086386)",
        "(0.113451, 1.288953, -0.088527)",
        "(0.113696, 1.293202, -0.090811)",
        "(0.114146, 1.297418, -0.093354)",
        "(0.114493, 1.301295, -0.096063)",
        "(0.114490, 1.303064, -0.097480)",
        "(0.114616, 1.306715, -0.100114)",
        "(0.114800, 1.310274, -0.102597)",
        "(0.115040, 1.313513, -0.105279)",
        "(0.115416, 1.316673, -0.108032)",
        "(0.115629, 1.318290, -0.109362)",
        "(0.115996, 1.321268, -0.111964)",
        "(0.116328, 1.323974, -0.114546)",
        "(0.116649, 1.326477, -0.117077)",
        "(0.117141, 1.328902, -0.119902)",
        "(0.117515, 1.330178, -0.121400)",
        "(0.118184, 1.332717, -0.124254)",
        "(0.118651, 1.335156, -0.127000)",
        "(0.119089, 1.337481, -0.129910)",
        "(0.119460, 1.339516, -0.133301)",
        "(0.119562, 1.340397, -0.135174)",
        "(0.119574, 1.341858, -0.139313)",
        "(0.119569, 1.343189, -0.143788)",
        "(0.119764, 1.344407, -0.148475)",
        "(0.119964, 1.345302, -0.153545)",
        "(0.120047, 1.345573, -0.156256)",
        "(0.120213, 1.345934, -0.161634)",
        "(0.120494, 1.345651, -0.167813)",
        "(0.120820, 1.344727, -0.174456)",
        "(0.121079, 1.343280, -0.181015)",
        "(0.121330, 1.342243, -0.184500)",
        "(0.121766, 1.339360, -0.191895)",
        "(0.122230, 1.335639, -0.199496)",
        "(0.122808, 1.331494, -0.206708)",
        "(0.123203, 1.326746, -0.213865)",
        "(0.123361, 1.324267, -0.217326)",
        "(0.123604, 1.318970, -0.223212)",
        "(0.124053, 1.313427, -0.227859)",
        "(0.124428, 1.307346, -0.232039)",
        "(0.125021, 1.300608, -0.235535)",
        "(0.125440, 1.297136, -0.236975)",
        "(0.126455, 1.290239, -0.239141)",
        "(0.127457, 1.283051, -0.240419)",
        "(0.128218, 1.275717, -0.240362)",
        "(0.129188, 1.268620, -0.239683)",
        "(0.129644, 1.265184, -0.238882)",
        "(0.130400, 1.258306, -0.236767)",
        "(0.130606, 1.251373, -0.233615)",
        "(0.130930, 1.244479, -0.230378)",
        "(0.131393, 1.238072, -0.226614)",
        "(0.131504, 1.234907, -0.224418)",
        "(0.131343, 1.228836, -0.218985)",
        "(0.131215, 1.222735, -0.213664)",
        "(0.131264, 1.216921, -0.209146)",
        "(0.130799, 1.211315, -0.204012)",
        "(0.130379, 1.208813, -0.200828)",
        "(0.129623, 1.204550, -0.193682)",
        "(0.129599, 1.200791, -0.188116)",
        "(0.128920, 1.197273, -0.182237)",
        "(0.127672, 1.194340, -0.175071)",
        "(0.127229, 1.193135, -0.171679)",
        "(0.126912, 1.191434, -0.166596)",
        "(0.126188, 1.190427, -0.161808)",
        "(0.125053, 1.190468, -0.156267)",
        "(0.124592, 1.190805, -0.153799)",
        "(0.123575, 1.192195, -0.149524)",
        "(0.122277, 1.194797, -0.145104)",
        "(0.120741, 1.198278, -0.140713)",
        "(0.119183, 1.202449, -0.136798)",
        "(0.117603, 1.207087, -0.133550)",
        "(0.116768, 1.209549, -0.131977)",
        "(0.115129, 1.214947, -0.128968)",
        "(0.113574, 1.220832, -0.126304)",
        "(0.112052, 1.227007, -0.123787)",
        "(0.110618, 1.233391, -0.121376)",
        "(0.109910, 1.236534, -0.120226)",
        "(0.108611, 1.242890, -0.118062)",
        "(0.107693, 1.249419, -0.116218)",
        "(0.106852, 1.255962, -0.114598)",
        "(0.106386, 1.262253, -0.113072)",
        "(0.106238, 1.265378, -0.112295)",
        "(0.106043, 1.271551, -0.111033)",
        "(0.105854, 1.277763, -0.109722)",
        "(0.106001, 1.283979, -0.108732)",
        "(0.105996, 1.286958, -0.108386)",
        "(0.105909, 1.292795, -0.107590)",
        "(0.105846, 1.298669, -0.106692)",
        "(0.105773, 1.304279, -0.105962)",
        "(0.105660, 1.309569, -0.105536)",
        "(0.105829, 1.314891, -0.105385)",
        "(0.105986, 1.317516, -0.105416)",
        "(0.106366, 1.322630, -0.105839)",
        "(0.106637, 1.327637, -0.106267)",
        "(0.106851, 1.332476, -0.107287)",
        "(0.107207, 1.337358, -0.108442)",
        "(0.107471, 1.339823, -0.109086)",
        "(0.108115, 1.344713, -0.110693)",
        "(0.108853, 1.349438, -0.112640)",
        "(0.109601, 1.353837, -0.115007)",
        "(0.110255, 1.357812, -0.117803)",
        "(0.110628, 1.359660, -0.119313)",
        "(0.111385, 1.363070, -0.122416)",
        "(0.112214, 1.365915, -0.125895)",
        "(0.113221, 1.368308, -0.129653)",
        "(0.114216, 1.370013, -0.133838)",
        "(0.114716, 1.370724, -0.135966)",
        "(0.115597, 1.371690, -0.140192)",
        "(0.116319, 1.371944, -0.144663)",
        "(0.117011, 1.371613, -0.149461)",
        "(0.117599, 1.370734, -0.154467)",
        "(0.117865, 1.370268, -0.156701)",
        "(0.118793, 1.369263, -0.160868)",
        "(0.119737, 1.367549, -0.165597)",
        "(0.120482, 1.365291, -0.170823)",
        "(0.120901, 1.363127, -0.175312)",
        "(0.121086, 1.362033, -0.177314)",
        "(0.121458, 1.359497, -0.181678)",
        "(0.121772, 1.356568, -0.186391)",
        "(0.122147, 1.353658, -0.191026)",
        "(0.122412, 1.350839, -0.195231)",
        "(0.122426, 1.349342, -0.197288)",
        "(0.122504, 1.346275, -0.201313)",
        "(0.122763, 1.343092, -0.205518)",
        "(0.123283, 1.339951, -0.209562)",
        "(0.123689, 1.336523, -0.213290)",
        "(0.123892, 1.334686, -0.215208)",
        "(0.124264, 1.330718, -0.219168)",
        "(0.125133, 1.327091, -0.222941)",
        "(0.125937, 1.323556, -0.225954)",
        "(0.126201, 1.319489, -0.228558)",
        "(0.126255, 1.317210, -0.229878)",
        "(0.126370, 1.312185, -0.232416)",
        "(0.126696, 1.306886, -0.234647)",
        "(0.126719, 1.300782, -0.236659)",
        "(0.126468, 1.293860, -0.238479)",
        "(0.126440, 1.290361, -0.239089)",
        "(0.126640, 1.283177, -0.240037)",
        "(0.126900, 1.275525, -0.240629)",
        "(0.126976, 1.267297, -0.240835)",
        "(0.127017, 1.263089, -0.240520)",
        "(0.127272, 1.254978, -0.239263)",
        "(0.127382, 1.246454, -0.237638)",
        "(0.127569, 1.237587, -0.235563)",
        "(0.128228, 1.229374, -0.232624)",
        "(0.128553, 1.225429, -0.230979)",
        "(0.129031, 1.217692, -0.227194)",
        "(0.129254, 1.210212, -0.222771)",
        "(0.129731, 1.203823, -0.217701)",
        "(0.130477, 1.198518, -0.212590)",
        "(0.130590, 1.194171, -0.206154)",
        "(0.130506, 1.192328, -0.202553)",
        "(0.130412, 1.189044, -0.195727)",
        "(0.130459, 1.186608, -0.189346)",
        "(0.130199, 1.185260, -0.182316)",
        "(0.129759, 1.184599, -0.175010)",
        "(0.129599, 1.184417, -0.171598)",
        "(0.129182, 1.185095, -0.164919)",
        "(0.128563, 1.186375, -0.157782)",
        "(0.127965, 1.188294, -0.150816)",
        "(0.127600, 1.190550, -0.145117)",
        "(0.127291, 1.191874, -0.142193)",
        "(0.126481, 1.194971, -0.135941)",
        "(0.125847, 1.198677, -0.129601)",
        "(0.125612, 1.202679, -0.124524)",
        "(0.125123, 1.206683, -0.119925)",
        "(0.124807, 1.208880, -0.117467)",
        "(0.124223, 1.213464, -0.112357)",
        "(0.123891, 1.218162, -0.107930)",
        "(0.123586, 1.222852, -0.104614)",
        "(0.123176, 1.227813, -0.101125)",
        "(0.122899, 1.230333, -0.099315)",
        "(0.122171, 1.235355, -0.096082)",
        "(0.121399, 1.240517, -0.093958)",
        "(0.120542, 1.245920, -0.092063)",
        "(0.119271, 1.251452, -0.089864)",
        "(0.118665, 1.254275, -0.088715)",
        "(0.117461, 1.259859, -0.086764)",
        "(0.116470, 1.265289, -0.085742)",
        "(0.115523, 1.270642, -0.085036)",
        "(0.114434, 1.275844, -0.084229)",
        "(0.113978, 1.278466, -0.083904)",
        "(0.113317, 1.283723, -0.083522)",
        "(0.112795, 1.288997, -0.083176)",
        "(0.112210, 1.293989, -0.082761)",
        "(0.111697, 1.298715, -0.082881)",
        "(0.111468, 1.301064, -0.083035)",
        "(0.110950, 1.305797, -0.083289)",
        "(0.110517, 1.310596, -0.083609)",
        "(0.110145, 1.315450, -0.084516)",
        "(0.109774, 1.320429, -0.085951)",
        "(0.109419, 1.322830, -0.086619)",
        "(0.108793, 1.327747, -0.088016)",
        "(0.108496, 1.332657, -0.090090)",
        "(0.108229, 1.337232, -0.092567)",
        "(0.108250, 1.341462, -0.095738)",
        "(0.108468, 1.343517, -0.097597)",
        "(0.108904, 1.347253, -0.101612)",
        "(0.109397, 1.350626, -0.105831)",
        "(0.110202, 1.353661, -0.110699)",
        "(0.111118, 1.356167, -0.115798)",
        "(0.111623, 1.357210, -0.118399)",
        "(0.112697, 1.358954, -0.123997)",
        "(0.113967, 1.359836, -0.130510)",
        "(0.115449, 1.360017, -0.137713)",
        "(0.116874, 1.359485, -0.145360)",
        "(0.117674, 1.358991, -0.149211)",
        "(0.119343, 1.357307, -0.157494)",
        "(0.120954, 1.355059, -0.166593)",
        "(0.122104, 1.352636, -0.174471)",
        "(0.123315, 1.349579, -0.182145)",
        "(0.123937, 1.347729, -0.186066)",
        "(0.125204, 1.343966, -0.194034)",
        "(0.126578, 1.340072, -0.201158)",
        "(0.127569, 1.335833, -0.206937)",
        "(0.128142, 1.333401, -0.209484)",
        "(0.128819, 1.330881, -0.212395)",
        "(0.131123, 1.322983, -0.221187)",
        "(0.132406, 1.317203, -0.226178)",
        "(0.133641, 1.311332, -0.229990)",
        "(0.135364, 1.305477, -0.233442)",
        "(0.136339, 1.302550, -0.235054)",
        "(0.138013, 1.296725, -0.237480)",
        "(0.139704, 1.291026, -0.239176)",
        "(0.140859, 1.284797, -0.241127)",
        "(0.141715, 1.278643, -0.242185)",
        "(0.142230, 1.275821, -0.242359)",
        "(0.143338, 1.270455, -0.242160)",
        "(0.144199, 1.264763, -0.242240)",
        "(0.144936, 1.258658, -0.242300)",
        "(0.145632, 1.252375, -0.241686)",
        "(0.145926, 1.249110, -0.241281)",
        "(0.146763, 1.242565, -0.240490)",
        "(0.147857, 1.235813, -0.239734)",
        "(0.148720, 1.228975, -0.238061)",
        "(0.149367, 1.221905, -0.236146)",
        "(0.149777, 1.218427, -0.235334)",
        "(0.150482, 1.211682, -0.233183)",
        "(0.150759, 1.205072, -0.229946)",
        "(0.150660, 1.198678, -0.226410)",
        "(0.150612, 1.192949, -0.222568)",
        "(0.150536, 1.190388, -0.220307)",
        "(0.150102, 1.185622, -0.215576)",
        "(0.149415, 1.181242, -0.211096)",
        "(0.148619, 1.177642, -0.206114)",
        "(0.147859, 1.174921, -0.200267)",
        "(0.147430, 1.173571, -0.197468)",
        "(0.146770, 1.171347, -0.192108)",
        "(0.146259, 1.169724, -0.186672)",
        "(0.145766, 1.168825, -0.180396)",
        "(0.145142, 1.167947, -0.174094)",
        "(0.144987, 1.167701, -0.171199)",
        "(0.144756, 1.167663, -0.165316)",
        "(0.144202, 1.168013, -0.158540)",
        "(0.143781, 1.168695, -0.151590)",
        "(0.143715, 1.169669, -0.145378)",
        "(0.143646, 1.170213, -0.142379)",
        "(0.143345, 1.171718, -0.136161)",
        "(0.142776, 1.173859, -0.129553)",
        "(0.142290, 1.176811, -0.123094)",
        "(0.141768, 1.180325, -0.116793)",
        "(0.141479, 1.182205, -0.113796)",
        "(0.140682, 1.186201, -0.108452)",
        "(0.139458, 1.190789, -0.103059)",
        "(0.138220, 1.195952, -0.097547)",
        "(0.136991, 1.201298, -0.093228)",
        "(0.136281, 1.204140, -0.091674)",
        "(0.134841, 1.210056, -0.088051)",
        "(0.133328, 1.216504, -0.084607)",
        "(0.131708, 1.223093, -0.082192)",
        "(0.129819, 1.229810, -0.080588)",
        "(0.128859, 1.233282, -0.079905)",
        "(0.127031, 1.240521, -0.078874)",
        "(0.125209, 1.247905, -0.078283)",
        "(0.123662, 1.255405, -0.078660)",
        "(0.122237, 1.262938, -0.079448)",
        "(0.121504, 1.266671, -0.079836)",
        "(0.120032, 1.273891, -0.080984)",
        "(0.118744, 1.280977, -0.082513)",
        "(0.117820, 1.288041, -0.084570)",
        "(0.116955, 1.294950, -0.086636)",
        "(0.116614, 1.298280, -0.087756)",
        "(0.116159, 1.304730, -0.090143)",
        "(0.115813, 1.310765, -0.092863)",
        "(0.115401, 1.316430, -0.095757)",
        "(0.115230, 1.322062, -0.098663)",
        "(0.115211, 1.324755, -0.100259)",
        "(0.115027, 1.329832, -0.103862)",
        "(0.114909, 1.334670, -0.107641)",
        "(0.115073, 1.339065, -0.111707)",
        "(0.115285, 1.341024, -0.113964)",
        "(0.115915, 1.344866, -0.118783)",
        "(0.116870, 1.348054, -0.124223)",
        "(0.117939, 1.350400, -0.130466)",
        "(0.118979, 1.351999, -0.137103)",
        "(0.119555, 1.352683, -0.140499)",
        "(0.120824, 1.353264, -0.148008)",
        "(0.122193, 1.353287, -0.155657)",
        "(0.123682, 1.352719, -0.163500)",
        "(0.125274, 1.351543, -0.171164)",
        "(0.127027, 1.349762, -0.178682)",
        "(0.127845, 1.348814, -0.182188)",
        "(0.129327, 1.346354, -0.188362)",
        "(0.130705, 1.343266, -0.195003)",
        "(0.132060, 1.339336, -0.202268)",
        "(0.133102, 1.335145, -0.208756)",
        "(0.133632, 1.333091, -0.211910)",
        "(0.134885, 1.328716, -0.218072)",
        "(0.136151, 1.324018, -0.224364)",
        "(0.137245, 1.319030, -0.229795)",
        "(0.138686, 1.313638, -0.235453)",
        "(0.139446, 1.310770, -0.238344)",
        "(0.140777, 1.304793, -0.243509)",
        "(0.142242, 1.298808, -0.247879)",
        "(0.143958, 1.292692, -0.251660)",
        "(0.145742, 1.286469, -0.255428)",
        "(0.146469, 1.283346, -0.256985)",
        "(0.147933, 1.276982, -0.259517)",
        "(0.149283, 1.270308, -0.261179)",
        "(0.150609, 1.263441, -0.262346)",
        "(0.152225, 1.256695, -0.263071)",
        "(0.153033, 1.253347, -0.263200)",
        "(0.154272, 1.246259, -0.262639)",
        "(0.155292, 1.239135, -0.261535)",
        "(0.156751, 1.232384, -0.260186)",
        "(0.157958, 1.225821, -0.258237)",
        "(0.158415, 1.222639, -0.256824)",
        "(0.158934, 1.216403, -0.253344)",
        "(0.159446, 1.210406, -0.249990)",
        "(0.159928, 1.204756, -0.245967)",
        "(0.160002, 1.199085, -0.241258)",
        "(0.160058, 1.196356, -0.238888)",
        "(0.160219, 1.191225, -0.234146)",
        "(0.160102, 1.186181, -0.228946)",
        "(0.159837, 1.181330, -0.223397)",
        "(0.159785, 1.176879, -0.218230)",
        "(0.159710, 1.174785, -0.215610)",
        "(0.159278, 1.170708, -0.209868)",
        "(0.158548, 1.167063, -0.203351)",
        "(0.158176, 1.163805, -0.197571)",
        "(0.157717, 1.160892, -0.191896)",
        "(0.157471, 1.159549, -0.188812)",
        "(0.157041, 1.157096, -0.182967)",
        "(0.156627, 1.155356, -0.177623)",
        "(0.155915, 1.154110, -0.171800)",
        "(0.154949, 1.153336, -0.165345)",
        "(0.154459, 1.153001, -0.162413)",
        "(0.153581, 1.153008, -0.157286)",
        "(0.152264, 1.153523, -0.151704)",
        "(0.150797, 1.154184, -0.145819)",
        "(0.149437, 1.155087, -0.140562)",
        "(0.148809, 1.155697, -0.138101)",
        "(0.147536, 1.157189, -0.133346)",
        "(0.146062, 1.158963, -0.128271)",
        "(0.144530, 1.161186, -0.123469)",
        "(0.143742, 1.162514, -0.121042)",
        "(0.142317, 1.165475, -0.116487)",
        "(0.140830, 1.168786, -0.111956)",
        "(0.139336, 1.172850, -0.107679)",
        "(0.137598, 1.177476, -0.103767)",
        "(0.135457, 1.182541, -0.099759)",
        "(0.134388, 1.185262, -0.097935)",
        "(0.132363, 1.191408, -0.095009)",
        "(0.130306, 1.198249, -0.092366)",
        "(0.128249, 1.205629, -0.089690)",
        "(0.126383, 1.213370, -0.087718)",
        "(0.125540, 1.217311, -0.087079)",
        "(0.123845, 1.225542, -0.086710)",
        "(0.122046, 1.234082, -0.086168)",
        "(0.120624, 1.243222, -0.086180)",
        "(0.120072, 1.247921, -0.086573)",
        "(0.118816, 1.257192, -0.087709)",
        "(0.117670, 1.266432, -0.089169)",
        "(0.117002, 1.275631, -0.091809)",
        "(0.116471, 1.284602, -0.094822)",
        "(0.115985, 1.293043, -0.098170)",
        "(0.115854, 1.297152, -0.100112)",
        "(0.115800, 1.304877, -0.104999)",
        "(0.115834, 1.311933, -0.110197)",
        "(0.115916, 1.318375, -0.115160)",
        "(0.116283, 1.324037, -0.120717)",
        "(0.116545, 1.326613, -0.123633)",
        "(0.117204, 1.330848, -0.130197)",
        "(0.118161, 1.334245, -0.136852)",
        "(0.119138, 1.336432, -0.143731)",
        "(0.120365, 1.337936, -0.151243)",
        "(0.120998, 1.338395, -0.155278)",
        "(0.122102, 1.338557, -0.163185)",
        "(0.122868, 1.338129, -0.170080)",
        "(0.123901, 1.336730, -0.177665)",
        "(0.125175, 1.334548, -0.186080)",
        "(0.125627, 1.333274, -0.190078)",
        "(0.126507, 1.330661, -0.196906)",
        "(0.127586, 1.327353, -0.203664)",
        "(0.128969, 1.323142, -0.211161)",
        "(0.130129, 1.318784, -0.217882)",
        "(0.130666, 1.316588, -0.220893)",
        "(0.131792, 1.311974, -0.226664)",
        "(0.133049, 1.307153, -0.231920)",
        "(0.134364, 1.302197, -0.236609)",
        "(0.135875, 1.296748, -0.241134)",
        "(0.136808, 1.293853, -0.243548)",
        "(0.138773, 1.287983, -0.248713)",
        "(0.140394, 1.282398, -0.253001)",
        "(0.141838, 1.276772, -0.256453)",
        "(0.142547, 1.273893, -0.258261)",
        "(0.144105, 1.268244, -0.261960)",
        "(0.145774, 1.262695, -0.265103)",
        "(0.147145, 1.256656, -0.267444)",
        "(0.148595, 1.250424, -0.269292)",
        "(0.150556, 1.244360, -0.270736)",
        "(0.151540, 1.241304, -0.271267)",
        "(0.153323, 1.234993, -0.271492)",
        "(0.154566, 1.228420, -0.270642)",
        "(0.156112, 1.221970, -0.269368)",
        "(0.157645, 1.215371, -0.267917)",
        "(0.158271, 1.211962, -0.266892)",
        "(0.159010, 1.205389, -0.263389)",
        "(0.159653, 1.199219, -0.258703)",
        "(0.160804, 1.193017, -0.254843)",
        "(0.161455, 1.186891, -0.250073)",
        "(0.161277, 1.183736, -0.246957)",
        "(0.161096, 1.177824, -0.240415)",
        "(0.161379, 1.172325, -0.234355)",
        "(0.161379, 1.167188, -0.227747)",
        "(0.160734, 1.162255, -0.219787)",
        "(0.160461, 1.159950, -0.215863)",
        "(0.160214, 1.155836, -0.208970)",
        "(0.159371, 1.152424, -0.201758)",
        "(0.157798, 1.149543, -0.193180)",
        "(0.157082, 1.148465, -0.188621)",
        "(0.156196, 1.146565, -0.181044)",
        "(0.155276, 1.145288, -0.174412)",
        "(0.153479, 1.144889, -0.166792)",
        "(0.151758, 1.145135, -0.158864)",
        "(0.150471, 1.145952, -0.152193)",
        "(0.149872, 1.146497, -0.149205)",
        "(0.148304, 1.148252, -0.143188)",
        "(0.146537, 1.150462, -0.136803)",
        "(0.144886, 1.153416, -0.131600)",
        "(0.143117, 1.156907, -0.126951)",
        "(0.142165, 1.158866, -0.124673)",
        "(0.139999, 1.163247, -0.120226)",
        "(0.137638, 1.168225, -0.116352)",
        "(0.135086, 1.173813, -0.113027)",
        "(0.132624, 1.179721, -0.109909)",
        "(0.131414, 1.182835, -0.108479)",
        "(0.129006, 1.189166, -0.106104)",
        "(0.126627, 1.195829, -0.104212)",
        "(0.124252, 1.202837, -0.102245)",
        "(0.122039, 1.209919, -0.100801)",
        "(0.120958, 1.213511, -0.100286)",
        "(0.118927, 1.220849, -0.099444)",
        "(0.117045, 1.228277, -0.098663)",
        "(0.115220, 1.235703, -0.098382)",
        "(0.113403, 1.242943, -0.098446)",
        "(0.112565, 1.246539, -0.098585)",
        "(0.111033, 1.253748, -0.098816)",
        "(0.109560, 1.260762, -0.099443)",
        "(0.108274, 1.267552, -0.100459)",
        "(0.107097, 1.274113, -0.101510)",
        "(0.106526, 1.277316, -0.102028)",
        "(0.105480, 1.283414, -0.103473)",
        "(0.104462, 1.289099, -0.105091)",
        "(0.103438, 1.294406, -0.106612)",
        "(0.102866, 1.299666, -0.108313)",
        "(0.102624, 1.302145, -0.109295)",
        "(0.102100, 1.306684, -0.111676)",
        "(0.101558, 1.311078, -0.114194)",
        "(0.100953, 1.315181, -0.116509)",
        "(0.100548, 1.319191, -0.119296)",
        "(0.100412, 1.321189, -0.120798)",
        "(0.100198, 1.325063, -0.123925)",
        "(0.099787, 1.328544, -0.127231)",
        "(0.099581, 1.331643, -0.130981)",
        "(0.099393, 1.334397, -0.135137)",
        "(0.099342, 1.335657, -0.137323)",
        "(0.099405, 1.337899, -0.142244)",
        "(0.099564, 1.339833, -0.147233)",
        "(0.099781, 1.341505, -0.152134)",
        "(0.100004, 1.342170, -0.154663)",
        "(0.100612, 1.343214, -0.160301)",
        "(0.101522, 1.343760, -0.166408)",
        "(0.102287, 1.344007, -0.172236)",
        "(0.103065, 1.343814, -0.178303)",
        "(0.103498, 1.343553, -0.181499)",
        "(0.104290, 1.342992, -0.187504)",
        "(0.105011, 1.342158, -0.192653)",
        "(0.106429, 1.340735, -0.198463)",
        "(0.107631, 1.338381, -0.205091)",
        "(0.108506, 1.335686, -0.210903)",
        "(0.108957, 1.334166, -0.213595)",
        "(0.110329, 1.330535, -0.219072)",
        "(0.112232, 1.326170, -0.225400)",
        "(0.113860, 1.321917, -0.230782)",
        "(0.115033, 1.317337, -0.235231)",
        "(0.115602, 1.314890, -0.237344)",
        "(0.116796, 1.309546, -0.241705)",
        "(0.118012, 1.303865, -0.245916)",
        "(0.118997, 1.297899, -0.249272)",
        "(0.120209, 1.291671, -0.252150)",
        "(0.121029, 1.288587, -0.253431)",
        "(0.122552, 1.282258, -0.255305)",
        "(0.123951, 1.275387, -0.256543)",
        "(0.125580, 1.268209, -0.257595)",
        "(0.127273, 1.261043, -0.257959)",
        "(0.128172, 1.257591, -0.257756)",
        "(0.129938, 1.250473, -0.256859)",
        "(0.131738, 1.242938, -0.255870)",
        "(0.133374, 1.235720, -0.254525)",
        "(0.134695, 1.229013, -0.251991)",
        "(0.135285, 1.225732, -0.250334)",
        "(0.136267, 1.219031, -0.246578)",
        "(0.137458, 1.212504, -0.243313)",
        "(0.138487, 1.206473, -0.239713)",
        "(0.139097, 1.200676, -0.235025)",
        "(0.139431, 1.197920, -0.232391)",
        "(0.140219, 1.192586, -0.227558)",
        "(0.141010, 1.187920, -0.222812)",
        "(0.141459, 1.183620, -0.217295)",
        "(0.141641, 1.181591, -0.214298)",
        "(0.142159, 1.178055, -0.208636)",
        "(0.142513, 1.174999, -0.203241)",
        "(0.142495, 1.172325, -0.197248)",
        "(0.142666, 1.170168, -0.191182)",
        "(0.142870, 1.168530, -0.185554)",
        "(0.142872, 1.167943, -0.182731)",
        "(0.142707, 1.167016, -0.176699)",
        "(0.142425, 1.166538, -0.170642)",
        "(0.142192, 1.166494, -0.165295)",
        "(0.141625, 1.166969, -0.159876)",
        "(0.141150, 1.167362, -0.156940)",
        "(0.140163, 1.168523, -0.150848)",
        "(0.139385, 1.170183, -0.145415)",
        "(0.138366, 1.172169, -0.140110)",
        "(0.137751, 1.173296, -0.137235)",
        "(0.136445, 1.175730, -0.131588)",
        "(0.135347, 1.178769, -0.126763)",
        "(0.134008, 1.182209, -0.122053)",
        "(0.132343, 1.185994, -0.116980)",
        "(0.130758, 1.190285, -0.112554)",
        "(0.129933, 1.192591, -0.110523)",
        "(0.128045, 1.197589, -0.106481)",
        "(0.125941, 1.203055, -0.102246)",
        "(0.123875, 1.208928, -0.098654)",
        "(0.122864, 1.212033, -0.097183)",
        "(0.120751, 1.218359, -0.094506)",
        "(0.118632, 1.225135, -0.091910)",
        "(0.116526, 1.232272, -0.089702)",
        "(0.114421, 1.239717, -0.087885)",
        "(0.113313, 1.243410, -0.087035)",
        "(0.111193, 1.250824, -0.086024)",
        "(0.109126, 1.258308, -0.085950)",
        "(0.106962, 1.265955, -0.086113)",
        "(0.104838, 1.273536, -0.086433)",
        "(0.102997, 1.281001, -0.087658)",
        "(0.102106, 1.284678, -0.088556)",
        "(0.100313, 1.291701, -0.090773)",
        "(0.098662, 1.298515, -0.093200)",
        "(0.097232, 1.304885, -0.096333)",
        "(0.096238, 1.311028, -0.099890)",
        "(0.095838, 1.313917, -0.101840)",
        "(0.095226, 1.319108, -0.106168)",
        "(0.094601, 1.323756, -0.110684)",
        "(0.094197, 1.327831, -0.115845)",
        "(0.094068, 1.331479, -0.121255)",
        "(0.094104, 1.333164, -0.124009)",
        "(0.094188, 1.336236, -0.129387)",
        "(0.094389, 1.338602, -0.135300)",
        "(0.094702, 1.340539, -0.141560)",
        "(0.094894, 1.342380, -0.147050)",
        "(0.095032, 1.343163, -0.149787)",
        "(0.095489, 1.344065, -0.155892)",
        "(0.096112, 1.344209, -0.162922)",
        "(0.096868, 1.344275, -0.169651)",
        "(0.097343, 1.344266, -0.172936)",
        "(0.098422, 1.344171, -0.179700)",
        "(0.099411, 1.343753, -0.186487)",
        "(0.100384, 1.343049, -0.192999)",
        "(0.101550, 1.341734, -0.200065)",
        "(0.102247, 1.340941, -0.203759)",
        "(0.103634, 1.339050, -0.210995)",
        "(0.105031, 1.336685, -0.217852)",
        "(0.106754, 1.333280, -0.225045)",
        "(0.109000, 1.329236, -0.232507)",
        "(0.111429, 1.324618, -0.239948)",
        "(0.112603, 1.322124, -0.243516)",
        "(0.115248, 1.316823, -0.250661)",
        "(0.118198, 1.311270, -0.257367)",
        "(0.120952, 1.305542, -0.262996)",
        "(0.123562, 1.299354, -0.267835)",
        "(0.125018, 1.296091, -0.270005)",
        "(0.128028, 1.289240, -0.273886)",
        "(0.130976, 1.282341, -0.276673)",
        "(0.133521, 1.275418, -0.278153)",
        "(0.134701, 1.271811, -0.278538)",
        "(0.136932, 1.264354, -0.279044)",
        "(0.139113, 1.256759, -0.278913)",
        "(0.140849, 1.249802, -0.277920)",
        "(0.142114, 1.243078, -0.275380)",
        "(0.142723, 1.239699, -0.273657)",
        "(0.143958, 1.232715, -0.270792)",
        "(0.145195, 1.226012, -0.267829)",
        "(0.145892, 1.219173, -0.263813)",
        "(0.146449, 1.212474, -0.258772)",
        "(0.146992, 1.209315, -0.256600)",
        "(0.147985, 1.203185, -0.252297)",
        "(0.148551, 1.197376, -0.246866)",
        "(0.148871, 1.191629, -0.240475)",
        "(0.149660, 1.186312, -0.234812)",
        "(0.150025, 1.183885, -0.231959)",
        "(0.150312, 1.179291, -0.225468)",
        "(0.150278, 1.175318, -0.218337)",
        "(0.150393, 1.172053, -0.212097)",
        "(0.150015, 1.169748, -0.205311)",
        "(0.149173, 1.168070, -0.197922)",
        "(0.148778, 1.167543, -0.194227)",
        "(0.148025, 1.167209, -0.187658)",
        "(0.146864, 1.167697, -0.180892)",
        "(0.145314, 1.168957, -0.173433)",
        "(0.143835, 1.170849, -0.166433)",
        "(0.143115, 1.171974, -0.163275)",
        "(0.141505, 1.174888, -0.157110)",
        "(0.139555, 1.178167, -0.150351)",
        "(0.137832, 1.181868, -0.144260)",
        "(0.136120, 1.185955, -0.138939)",
        "(0.135160, 1.188110, -0.136272)",
        "(0.133165, 1.192755, -0.130770)",
        "(0.131364, 1.197375, -0.125681)",
        "(0.129804, 1.202261, -0.121269)",
        "(0.129053, 1.204706, -0.119230)",
        "(0.127669, 1.209694, -0.114990)",
        "(0.126477, 1.214651, -0.111112)",
        "(0.125404, 1.219687, -0.108058)",
        "(0.124120, 1.224923, -0.104880)",
        "(0.122959, 1.230508, -0.101628)",
        "(0.122398, 1.233379, -0.100176)",
        "(0.121323, 1.239166, -0.097787)",
        "(0.120221, 1.245075, -0.095619)",
        "(0.119280, 1.251168, -0.093691)",
        "(0.118344, 1.257295, -0.092416)",
        "(0.117851, 1.260355, -0.091971)",
        "(0.116897, 1.266537, -0.091337)",
        "(0.115782, 1.272847, -0.091006)",
        "(0.114730, 1.279360, -0.091372)",
        "(0.114226, 1.282673, -0.091673)",
        "(0.112997, 1.289241, -0.092297)",
        "(0.111736, 1.295747, -0.093545)",
        "(0.110591, 1.302326, -0.095543)",
        "(0.109521, 1.308941, -0.097305)",
        "(0.108673, 1.315385, -0.099673)",
        "(0.108339, 1.318568, -0.101068)",
        "(0.108204, 1.325130, -0.104019)",
        "(0.108422, 1.331411, -0.107319)",
        "(0.108689, 1.337207, -0.111066)",
        "(0.108809, 1.342359, -0.115414)",
        "(0.108760, 1.344708, -0.117686)",
        "(0.108630, 1.348896, -0.122870)",
        "(0.108892, 1.353012, -0.128045)",
        "(0.109431, 1.356964, -0.133166)",
        "(0.109999, 1.360325, -0.138533)",
        "(0.110235, 1.361805, -0.141165)",
        "(0.110773, 1.364174, -0.146561)",
        "(0.111409, 1.365682, -0.152421)",
        "(0.112163, 1.366727, -0.158249)",
        "(0.113058, 1.367230, -0.164073)",
        "(0.113532, 1.367305, -0.167124)",
        "(0.114150, 1.367119, -0.173116)",
        "(0.114350, 1.366753, -0.178608)",
        "(0.114650, 1.366107, -0.183972)",
        "(0.115280, 1.365239, -0.189754)",
        "(0.115697, 1.364708, -0.192748)",
        "(0.116359, 1.363565, -0.198431)",
        "(0.116685, 1.362271, -0.203843)",
        "(0.117058, 1.360772, -0.209158)",
        "(0.117289, 1.359941, -0.211781)",
        "(0.118084, 1.358301, -0.216735)",
        "(0.119031, 1.356312, -0.221651)",
        "(0.119856, 1.353793, -0.226460)",
        "(0.120752, 1.350678, -0.230936)",
        "(0.121191, 1.348916, -0.233125)",
        "(0.122362, 1.344944, -0.237353)",
        "(0.123989, 1.340309, -0.241839)",
        "(0.125340, 1.334876, -0.245790)",
        "(0.126336, 1.328735, -0.248985)",
        "(0.127729, 1.322114, -0.252490)",
        "(0.128469, 1.318384, -0.254325)",
        "(0.129760, 1.311044, -0.257360)",
        "(0.130931, 1.303619, -0.259093)",
        "(0.132307, 1.295976, -0.260645)",
        "(0.133554, 1.287581, -0.261732)",
        "(0.134148, 1.283182, -0.262071)",
        "(0.135527, 1.274297, -0.262689)",
        "(0.137014, 1.265582, -0.262847)",
        "(0.138367, 1.256992, -0.261723)",
        "(0.139391, 1.248152, -0.259451)",
        "(0.139850, 1.243574, -0.258317)",
        "(0.141224, 1.234679, -0.256034)",
        "(0.142568, 1.226034, -0.252488)",
        "(0.143833, 1.217478, -0.247791)",
        "(0.144544, 1.213245, -0.245665)",
        "(0.145928, 1.205311, -0.241171)",
        "(0.146908, 1.198098, -0.235418)",
        "(0.147643, 1.191521, -0.228470)",
        "(0.148700, 1.185713, -0.222655)",
        "(0.149160, 1.181132, -0.216289)",
        "(0.149066, 1.179292, -0.212548)",
        "(0.148731, 1.176335, -0.204396)",
        "(0.148709, 1.174220, -0.197308)",
        "(0.148273, 1.173298, -0.190484)",
        "(0.147343, 1.173176, -0.182984)",
        "(0.146809, 1.173420, -0.179043)",
        "(0.145988, 1.174711, -0.172114)",
        "(0.145055, 1.177037, -0.165775)",
        "(0.143738, 1.179923, -0.158983)",
        "(0.142970, 1.181702, -0.155653)",
        "(0.141512, 1.185598, -0.149864)",
        "(0.139760, 1.190280, -0.144516)",
        "(0.137773, 1.195407, -0.138910)",
        "(0.135845, 1.200916, -0.133719)",
        "(0.134903, 1.203759, -0.131474)",
        "(0.132938, 1.209746, -0.127398)",
        "(0.130879, 1.215816, -0.123318)",
        "(0.128970, 1.222030, -0.119577)",
        "(0.127193, 1.228341, -0.116487)",
        "(0.126254, 1.231513, -0.115008)",
        "(0.124443, 1.237818, -0.112269)",
        "(0.122758, 1.244115, -0.110066)",
        "(0.121145, 1.250150, -0.108110)",
        "(0.119630, 1.256238, -0.106361)",
        "(0.118944, 1.259280, -0.105647)",
        "(0.117565, 1.265281, -0.104270)",
        "(0.116411, 1.271302, -0.103196)",
        "(0.115201, 1.277204, -0.102314)",
        "(0.114124, 1.283057, -0.101714)",
        "(0.113622, 1.285921, -0.101522)",
        "(0.112810, 1.291766, -0.101119)",
        "(0.112136, 1.297585, -0.101042)",
        "(0.111572, 1.303277, -0.101365)",
        "(0.111064, 1.308906, -0.101653)",
        "(0.110797, 1.311647, -0.101967)",
        "(0.110365, 1.317103, -0.102826)",
        "(0.110232, 1.322532, -0.104065)",
        "(0.110137, 1.327847, -0.105467)",
        "(0.109938, 1.332939, -0.107265)",
        "(0.109873, 1.335399, -0.108370)",
        "(0.109719, 1.340178, -0.110662)",
        "(0.109792, 1.344762, -0.113390)",
        "(0.110024, 1.349145, -0.116552)",
        "(0.110239, 1.353063, -0.120074)",
        "(0.110284, 1.354850, -0.121882)",
        "(0.110299, 1.358020, -0.125912)",
        "(0.110353, 1.360815, -0.130046)",
        "(0.110530, 1.363104, -0.134232)",
        "(0.110718, 1.364534, -0.138955)",
        "(0.110873, 1.365112, -0.144126)",
        "(0.111030, 1.365069, -0.146956)",
        "(0.111486, 1.364795, -0.152689)",
        "(0.111781, 1.364157, -0.158098)",
        "(0.111960, 1.362716, -0.163728)",
        "(0.112101, 1.361654, -0.166760)",
        "(0.112346, 1.358909, -0.173240)",
        "(0.112219, 1.355906, -0.179195)",
        "(0.112177, 1.352664, -0.184948)",
        "(0.112342, 1.348950, -0.190400)",
        "(0.112422, 1.346883, -0.193058)",
        "(0.112610, 1.342194, -0.198433)",
        "(0.113093, 1.336913, -0.204193)",
        "(0.113590, 1.331548, -0.209223)",
        "(0.114097, 1.325883, -0.213516)",
        "(0.114495, 1.322851, -0.215656)",
        "(0.115478, 1.316485, -0.220327)",
        "(0.116192, 1.310041, -0.224461)",
        "(0.116832, 1.303775, -0.227589)",
        "(0.117586, 1.297225, -0.230232)",
        "(0.118124, 1.293766, -0.231666)",
        "(0.119269, 1.286709, -0.234393)",
        "(0.120197, 1.279656, -0.236396)",
        "(0.121132, 1.272789, -0.237862)",
        "(0.121924, 1.265682, -0.238791)",
        "(0.122814, 1.258352, -0.239371)",
        "(0.123340, 1.254745, -0.239335)",
        "(0.124457, 1.247373, -0.239401)",
        "(0.125418, 1.240074, -0.238867)",
        "(0.126282, 1.232915, -0.237502)",
        "(0.126557, 1.229426, -0.236340)",
        "(0.127199, 1.222543, -0.233935)",
        "(0.128009, 1.215929, -0.231312)",
        "(0.128479, 1.209401, -0.227842)",
        "(0.128661, 1.203190, -0.223459)",
        "(0.129166, 1.197511, -0.218994)",
        "(0.129462, 1.194806, -0.216723)",
        "(0.129715, 1.189845, -0.211369)",
        "(0.129691, 1.185344, -0.205658)",
        "(0.129418, 1.181331, -0.199884)",
        "(0.129121, 1.177847, -0.193805)",
        "(0.128958, 1.176454, -0.190437)",
        "(0.128646, 1.174040, -0.183685)",
        "(0.128282, 1.172061, -0.177216)",
        "(0.127942, 1.171306, -0.173910)",
        "(0.127287, 1.170000, -0.167018)",
        "(0.126675, 1.169477, -0.160412)",
        "(0.125837, 1.169693, -0.153828)",
        "(0.124680, 1.170419, -0.146751)",
        "(0.123700, 1.171875, -0.139748)",
        "(0.123277, 1.172845, -0.136590)",
        "(0.122219, 1.175180, -0.130165)",
        "(0.120962, 1.178457, -0.123487)",
        "(0.119545, 1.182346, -0.116801)",
        "(0.118236, 1.186738, -0.111007)",
        "(0.116816, 1.191852, -0.105425)",
        "(0.116036, 1.194633, -0.102451)",
        "(0.114474, 1.200631, -0.096405)",
        "(0.113181, 1.206964, -0.091477)",
        "(0.111816, 1.213445, -0.087170)",
        "(0.110545, 1.220458, -0.082893)",
        "(0.109899, 1.223973, -0.080850)",
        "(0.108652, 1.231071, -0.077457)",
        "(0.107576, 1.238430, -0.074637)",
        "(0.106566, 1.245949, -0.072305)",
        "(0.105472, 1.253381, -0.070165)",
        "(0.104946, 1.257043, -0.069380)",
        "(0.103959, 1.264346, -0.068371)",
        "(0.103010, 1.271658, -0.068263)",
        "(0.102046, 1.279036, -0.068337)",
        "(0.101116, 1.286361, -0.068830)",
        "(0.100733, 1.289987, -0.069283)",
        "(0.100010, 1.297061, -0.070592)",
        "(0.099371, 1.303783, -0.072263)",
        "(0.098789, 1.309987, -0.074653)",
        "(0.098532, 1.315950, -0.077489)",
        "(0.098464, 1.318847, -0.078979)",
        "(0.098426, 1.324298, -0.082231)",
        "(0.098370, 1.329262, -0.086068)",
        "(0.098312, 1.333790, -0.090367)",
        "(0.098462, 1.338058, -0.094916)",
        "(0.098473, 1.340013, -0.097274)",
        "(0.098481, 1.343574, -0.102301)",
        "(0.098641, 1.346809, -0.107639)",
        "(0.098989, 1.349873, -0.113207)",
        "(0.099202, 1.352542, -0.118806)",
        "(0.099243, 1.353677, -0.121574)",
        "(0.099370, 1.355487, -0.127493)",
        "(0.099859, 1.357033, -0.133557)",
        "(0.100465, 1.358494, -0.139166)",
        "(0.100795, 1.359038, -0.142041)",
        "(0.101401, 1.359384, -0.148122)",
        "(0.101951, 1.359070, -0.154488)",
        "(0.102602, 1.358708, -0.160286)",
        "(0.103457, 1.358164, -0.165775)",
        "(0.104399, 1.356919, -0.171320)",
        "(0.104802, 1.355963, -0.174077)",
        "(0.105667, 1.353763, -0.179693)",
        "(0.106679, 1.351213, -0.184992)",
        "(0.107726, 1.348409, -0.189811)",
        "(0.108270, 1.346859, -0.192118)",
        "(0.109437, 1.343172, -0.196815)",
        "(0.110535, 1.339238, -0.201020)",
        "(0.111798, 1.334841, -0.205320)",
        "(0.113119, 1.330073, -0.209473)",
        "(0.114487, 1.324807, -0.213636)",
        "(0.115225, 1.321920, -0.215783)",
        "(0.116658, 1.315764, -0.220167)",
        "(0.117973, 1.309580, -0.224326)",
        "(0.119274, 1.303705, -0.227564)",
        "(0.120672, 1.297240, -0.230598)",
        "(0.121455, 1.293660, -0.232134)",
        "(0.123074, 1.286323, -0.235013)",
        "(0.124691, 1.279016, -0.237171)",
        "(0.126495, 1.271599, -0.238504)",
        "(0.127377, 1.267713, -0.238900)",
        "(0.129118, 1.259606, -0.239496)",
        "(0.131173, 1.251488, -0.240105)",
        "(0.133151, 1.243561, -0.239810)",
        "(0.134741, 1.235876, -0.238274)",
        "(0.135489, 1.232154, -0.237318)",
        "(0.137193, 1.224685, -0.235439)",
        "(0.138657, 1.217299, -0.233235)",
        "(0.139763, 1.210428, -0.229766)",
        "(0.140766, 1.204200, -0.225604)",
        "(0.141414, 1.201234, -0.223597)",
        "(0.142362, 1.195443, -0.219274)",
        "(0.142891, 1.190022, -0.214132)",
        "(0.143239, 1.185560, -0.208536)",
        "(0.143279, 1.181569, -0.202864)",
        "(0.143183, 1.179751, -0.199815)",
        "(0.142961, 1.176748, -0.193334)",
        "(0.142645, 1.174470, -0.186977)",
        "(0.141893, 1.172905, -0.180243)",
        "(0.140957, 1.171954, -0.173271)",
        "(0.139942, 1.171732, -0.166604)",
        "(0.139290, 1.171930, -0.163284)",
        "(0.137909, 1.172768, -0.156455)",
        "(0.136547, 1.174284, -0.149614)",
        "(0.135124, 1.176366, -0.143289)",
        "(0.134340, 1.177607, -0.140138)",
        "(0.132649, 1.180593, -0.133746)",
        "(0.131126, 1.184057, -0.128058)",
        "(0.129393, 1.187774, -0.123085)",
        "(0.127298, 1.192047, -0.117784)",
        "(0.126261, 1.194376, -0.115097)",
        "(0.124316, 1.199343, -0.110016)",
        "(0.122419, 1.204249, -0.106008)",
        "(0.120365, 1.209272, -0.102377)",
        "(0.117975, 1.214238, -0.098777)",
        "(0.116790, 1.216789, -0.097121)",
        "(0.114618, 1.222227, -0.094299)",
        "(0.113048, 1.228585, -0.091566)",
        "(0.111328, 1.234830, -0.088875)",
        "(0.109438, 1.240812, -0.086948)",
        "(0.108431, 1.243799, -0.086242)",
        "(0.106300, 1.249879, -0.084850)",
        "(0.104126, 1.255951, -0.083601)",
        "(0.101951, 1.261980, -0.082675)",
        "(0.099693, 1.267880, -0.082100)",
        "(0.098353, 1.270569, -0.082008)",
        "(0.095125, 1.275225, -0.082488)",
        "(0.091275, 1.278953, -0.084213)",
        "(0.088011, 1.282997, -0.086003)",
        "(0.085448, 1.287243, -0.087430)",
        "(0.084260, 1.289286, -0.088218)",
        "(0.081282, 1.292456, -0.090557)",
        "(0.077513, 1.294957, -0.093278)",
        "(0.074116, 1.297208, -0.096710)",
        "(0.071826, 1.299968, -0.099628)",
        "(0.071043, 1.301410, -0.100721)",
        "(0.069061, 1.303850, -0.103224)",
        "(0.065966, 1.305290, -0.107061)",
        "(0.063856, 1.306890, -0.111166)",
        "(0.063284, 1.308944, -0.114019)",
        "(0.063183, 1.309940, -0.115205)",
        "(0.062927, 1.311552, -0.117623)",
        "(0.061523, 1.312109, -0.121364)",
        "(0.060542, 1.312589, -0.125332)",
        "(0.060811, 1.313226, -0.128424)",
        "(0.061147, 1.313433, -0.129844)",
        "(0.060898, 1.313261, -0.133255)",
        "(0.059925, 1.312567, -0.137723)",
        "(0.059119, 1.311606, -0.142586)",
        "(0.059270, 1.310501, -0.146723)",
        "(0.059604, 1.309857, -0.148554)",
        "(0.059891, 1.308080, -0.152967)",
        "(0.059787, 1.305436, -0.158966)",
        "(0.060060, 1.302312, -0.165699)",
        "(0.060450, 1.299022, -0.171534)",
        "(0.060729, 1.297190, -0.174191)",
        "(0.061602, 1.293147, -0.180204)",
        "(0.062229, 1.288238, -0.188379)",
        "(0.061890, 1.282676, -0.197470)",
        "(0.062809, 1.277174, -0.205050)",
        "(0.064163, 1.271441, -0.211405)",
        "(0.064492, 1.268329, -0.214584)",
        "(0.065163, 1.261652, -0.222467)",
        "(0.066516, 1.254421, -0.231168)",
        "(0.068234, 1.247049, -0.238317)",
        "(0.069172, 1.243485, -0.240741)",
        "(0.071015, 1.236001, -0.245368)",
        "(0.072462, 1.227459, -0.251748)",
        "(0.074326, 1.218695, -0.257663)",
        "(0.076577, 1.210341, -0.261101)",
        "(0.077818, 1.206199, -0.262332)",
        "(0.079907, 1.197593, -0.265115)",
        "(0.081279, 1.188714, -0.267564)",
        "(0.082713, 1.180276, -0.268767)",
        "(0.084527, 1.172528, -0.268210)",
        "(0.085298, 1.168633, -0.267895)",
        "(0.086409, 1.160775, -0.266823)",
        "(0.087197, 1.153375, -0.264936)",
        "(0.087874, 1.146442, -0.262241)",
        "(0.088583, 1.139986, -0.258702)",
        "(0.088816, 1.137009, -0.256535)",
        "(0.089084, 1.131405, -0.251791)",
        "(0.089002, 1.126160, -0.246665)",
        "(0.088817, 1.121396, -0.241449)",
        "(0.088625, 1.117481, -0.235834)",
        "(0.088040, 1.114286, -0.228865)",
        "(0.087644, 1.112916, -0.225077)",
        "(0.086974, 1.110603, -0.217930)",
        "(0.086101, 1.108866, -0.210987)",
        "(0.084874, 1.107713, -0.203779)",
        "(0.084105, 1.107313, -0.199903)",
        "(0.082624, 1.107174, -0.192060)",
        "(0.081016, 1.107846, -0.184718)",
        "(0.079229, 1.109059, -0.177125)",
        "(0.077180, 1.110965, -0.168828)",
        "(0.076303, 1.112183, -0.165250)",
        "(0.074268, 1.115161, -0.158933)",
        "(0.071960, 1.118762, -0.152099)",
        "(0.069794, 1.122927, -0.145123)",
        "(0.067385, 1.127699, -0.138803)",
        "(0.066062, 1.130340, -0.135894)",
        "(0.063371, 1.135973, -0.130020)",
        "(0.060734, 1.142173, -0.124365)",
        "(0.058098, 1.149026, -0.119005)",
        "(0.055511, 1.156400, -0.113621)",
        "(0.054208, 1.160298, -0.111178)",
        "(0.051511, 1.168319, -0.106828)",
        "(0.048921, 1.176578, -0.102972)",
        "(0.046847, 1.184934, -0.099431)",
        "(0.045296, 1.193444, -0.096721)",
        "(0.044527, 1.197681, -0.095560)",
        "(0.042634, 1.205934, -0.092911)",
        "(0.040691, 1.213815, -0.091093)",
        "(0.039099, 1.221835, -0.089536)",
        "(0.037840, 1.229528, -0.088547)",
        "(0.037105, 1.233345, -0.088073)",
        "(0.035041, 1.244565, -0.087338)",
        "(0.034408, 1.247857, -0.087426)",
        "(0.033254, 1.254617, -0.086841)",
        "(0.032195, 1.261169, -0.087220)",
        "(0.031680, 1.264371, -0.087675)",
        "(0.030727, 1.270575, -0.087964)",
        "(0.030171, 1.276573, -0.088047)",
        "(0.029463, 1.282389, -0.088728)",
        "(0.028520, 1.287937, -0.089626)",
        "(0.028131, 1.290652, -0.090168)",
        "(0.027503, 1.295994, -0.091574)",
        "(0.026819, 1.301214, -0.093003)",
        "(0.026403, 1.306353, -0.094522)",
        "(0.026182, 1.311290, -0.096247)",
        "(0.025900, 1.316114, -0.098255)",
        "(0.025802, 1.318472, -0.099564)",
        "(0.025587, 1.323093, -0.103112)",
        "(0.025267, 1.327309, -0.106722)",
        "(0.025370, 1.331141, -0.109977)",
        "(0.025718, 1.334580, -0.114028)",
        "(0.025823, 1.336124, -0.116480)",
        "(0.025929, 1.338923, -0.121350)",
        "(0.026082, 1.341107, -0.126393)",
        "(0.026474, 1.342828, -0.131655)",
        "(0.026605, 1.344239, -0.137678)",
        "(0.026560, 1.344835, -0.140875)",
        "(0.026698, 1.345859, -0.147354)",
        "(0.027379, 1.346531, -0.154322)",
        "(0.028097, 1.346874, -0.161109)",
        "(0.028237, 1.346974, -0.164720)",
        "(0.028242, 1.346919, -0.172644)",
        "(0.028847, 1.346439, -0.180620)",
        "(0.029921, 1.345436, -0.187135)",
        "(0.031422, 1.343967, -0.193611)",
        "(0.032933, 1.342098, -0.201728)",
        "(0.033598, 1.340926, -0.206142)",
        "(0.034938, 1.338003, -0.213547)",
        "(0.036965, 1.334340, -0.220058)",
        "(0.039510, 1.330134, -0.227515)",
        "(0.040673, 1.327812, -0.231468)",
        "(0.042848, 1.322426, -0.238807)",
        "(0.045088, 1.315998, -0.244742)",
        "(0.047785, 1.308824, -0.249672)",
        "(0.050749, 1.301039, -0.254524)",
        "(0.052041, 1.296889, -0.256964)",
        "(0.054137, 1.287997, -0.261714)",
        "(0.055849, 1.278552, -0.265976)",
        "(0.057652, 1.268894, -0.268849)",
        "(0.059222, 1.258934, -0.269612)",
        "(0.059981, 1.253902, -0.269622)",
        "(0.061466, 1.243911, -0.270061)",
        "(0.062582, 1.234135, -0.269849)",
        "(0.063174, 1.224745, -0.267430)",
        "(0.063892, 1.216063, -0.264096)",
        "(0.064015, 1.212104, -0.262676)",
        "(0.064220, 1.204364, -0.259644)",
        "(0.064078, 1.197597, -0.255309)",
        "(0.063643, 1.191514, -0.250602)",
        "(0.063335, 1.185959, -0.245262)",
        "(0.063075, 1.183322, -0.242364)",
        "(0.062204, 1.178570, -0.236750)",
        "(0.061250, 1.174255, -0.231482)",
        "(0.060400, 1.170262, -0.225724)",
        "(0.059861, 1.166530, -0.219720)",
        "(0.059590, 1.164853, -0.216870)",
        "(0.058784, 1.161629, -0.211163)",
        "(0.057878, 1.158441, -0.205085)",
        "(0.057372, 1.155731, -0.199431)",
        "(0.056921, 1.153676, -0.194245)",
        "(0.056583, 1.152805, -0.191426)",
        "(0.055768, 1.151232, -0.185169)",
        "(0.055183, 1.150241, -0.178580)",
        "(0.054585, 1.149871, -0.172730)",
        "(0.054074, 1.150156, -0.167220)",
        "(0.053632, 1.150657, -0.164104)",
        "(0.052849, 1.151616, -0.157690)",
        "(0.052172, 1.153507, -0.152411)",
        "(0.051343, 1.156060, -0.147654)",
        "(0.050409, 1.159264, -0.142277)",
        "(0.050089, 1.161109, -0.139571)",
        "(0.049547, 1.165385, -0.134519)",
        "(0.049053, 1.170306, -0.130213)",
        "(0.048390, 1.175589, -0.125714)",
        "(0.047788, 1.181004, -0.121102)",
        "(0.047488, 1.183834, -0.119254)",
        "(0.046623, 1.189827, -0.116150)",
        "(0.045697, 1.196328, -0.113299)",
        "(0.044746, 1.203162, -0.110288)",
        "(0.043847, 1.210328, -0.107393)",
        "(0.043297, 1.217843, -0.105297)",
        "(0.043006, 1.221708, -0.104548)",
        "(0.041828, 1.229513, -0.103200)",
        "(0.040702, 1.237498, -0.102257)",
        "(0.040044, 1.245723, -0.102320)",
        "(0.039703, 1.253947, -0.102229)",
        "(0.039645, 1.258065, -0.102202)",
        "(0.039531, 1.266265, -0.102923)",
        "(0.038837, 1.274305, -0.104703)",
        "(0.038204, 1.282259, -0.106437)",
        "(0.037881, 1.290260, -0.108451)",
        "(0.037775, 1.294285, -0.109771)",
        "(0.037762, 1.302240, -0.112723)",
        "(0.037685, 1.310059, -0.115811)",
        "(0.037553, 1.317753, -0.119280)",
        "(0.037763, 1.325242, -0.123291)",
        "(0.037961, 1.328897, -0.125396)",
        "(0.038622, 1.335939, -0.129773)",
        "(0.039538, 1.342769, -0.134960)",
        "(0.040527, 1.348823, -0.140637)",
        "(0.041025, 1.351556, -0.143497)",
        "(0.041784, 1.356834, -0.149400)",
        "(0.042583, 1.361610, -0.156095)",
        "(0.043640, 1.365655, -0.162679)",
        "(0.044651, 1.369019, -0.169243)",
        "(0.045938, 1.371465, -0.176846)",
        "(0.046747, 1.372409, -0.181046)",
        "(0.048202, 1.373576, -0.189450)",
        "(0.049312, 1.373734, -0.197584)",
        "(0.050975, 1.372987, -0.205568)",
        "(0.052799, 1.371394, -0.213450)",
        "(0.053614, 1.370343, -0.217376)",
        "(0.054814, 1.367570, -0.225442)",
        "(0.056431, 1.364124, -0.233306)",
        "(0.057927, 1.359901, -0.239549)",
        "(0.058730, 1.357533, -0.242266)",
        "(0.060438, 1.352190, -0.248120)",
        "(0.061981, 1.346278, -0.255508)",
        "(0.063129, 1.339874, -0.261409)",
        "(0.064670, 1.332891, -0.265671)",
        "(0.066470, 1.325271, -0.269619)",
        "(0.067392, 1.321241, -0.271543)",
        "(0.069039, 1.313177, -0.275318)",
        "(0.070116, 1.305101, -0.278557)",
        "(0.071092, 1.296951, -0.280566)",
        "(0.072124, 1.288689, -0.281778)",
        "(0.072586, 1.284614, -0.282304)",
        "(0.073776, 1.276895, -0.283698)",
        "(0.074409, 1.269369, -0.284581)",
        "(0.074663, 1.261904, -0.284127)",
        "(0.074806, 1.258225, -0.283427)",
        "(0.075538, 1.251005, -0.282111)",
        "(0.076630, 1.243879, -0.280971)",
        "(0.077141, 1.236549, -0.279168)",
        "(0.077601, 1.229025, -0.276563)",
        "(0.078105, 1.225295, -0.275280)",
        "(0.079236, 1.217876, -0.272731)",
        "(0.080138, 1.210287, -0.269505)",
        "(0.080657, 1.202738, -0.266681)",
        "(0.081030, 1.195460, -0.263911)",
        "(0.081280, 1.191938, -0.262149)",
        "(0.081686, 1.184975, -0.257307)",
        "(0.081682, 1.178169, -0.252172)",
        "(0.081784, 1.171964, -0.248532)",
        "(0.081568, 1.166206, -0.244655)",
        "(0.081279, 1.163340, -0.242337)",
        "(0.080706, 1.157892, -0.237192)",
        "(0.080459, 1.153252, -0.233326)",
        "(0.079687, 1.149031, -0.229273)",
        "(0.078619, 1.145106, -0.224048)",
        "(0.078088, 1.143276, -0.221063)",
        "(0.077405, 1.140234, -0.215210)",
        "(0.076613, 1.137749, -0.210326)",
        "(0.075510, 1.135523, -0.204821)",
        "(0.074548, 1.133736, -0.198204)",
        "(0.074051, 1.132972, -0.194947)",
        "(0.072860, 1.131722, -0.188881)",
        "(0.071611, 1.130646, -0.182471)",
        "(0.070928, 1.130391, -0.179054)",
        "(0.068506, 1.130108, -0.168394)",
        "(0.067672, 1.130435, -0.164402)",
        "(0.066098, 1.131547, -0.156506)",
        "(0.064006, 1.133213, -0.148928)",
        "(0.061922, 1.135636, -0.141187)",
        "(0.059979, 1.138713, -0.133532)",
        "(0.057889, 1.142542, -0.126441)",
        "(0.056750, 1.144657, -0.123042)",
        "(0.054778, 1.149427, -0.116626)",
        "(0.053088, 1.155023, -0.110580)",
        "(0.051282, 1.161162, -0.104518)",
        "(0.050389, 1.164433, -0.101751)",
        "(0.048683, 1.171296, -0.097066)",
        "(0.047294, 1.178756, -0.093055)",
        "(0.045770, 1.186517, -0.089246)",
        "(0.044043, 1.194436, -0.085853)",
        "(0.042437, 1.202629, -0.083255)",
        "(0.041729, 1.206807, -0.082116)",
        "(0.040419, 1.215336, -0.080017)",
        "(0.039385, 1.224089, -0.078405)",
        "(0.038167, 1.232930, -0.077645)",
        "(0.036621, 1.241672, -0.077117)",
        "(0.035946, 1.246050, -0.076943)",
        "(0.034638, 1.254824, -0.077309)",
        "(0.033141, 1.263149, -0.077969)",
        "(0.032215, 1.271690, -0.079365)",
        "(0.031776, 1.275933, -0.080041)",
        "(0.030914, 1.284060, -0.081455)",
        "(0.030096, 1.292018, -0.084074)",
        "(0.029455, 1.299565, -0.087917)",
        "(0.028948, 1.306684, -0.091218)",
        "(0.028870, 1.310084, -0.093095)",
        "(0.028798, 1.316552, -0.097804)",
        "(0.028962, 1.322335, -0.102994)",
        "(0.029265, 1.327759, -0.107351)",
        "(0.029590, 1.332462, -0.112197)",
        "(0.029846, 1.334671, -0.115061)",
        "(0.030364, 1.338522, -0.120969)",
        "(0.030984, 1.341605, -0.126227)",
        "(0.031646, 1.343938, -0.132068)",
        "(0.032455, 1.345496, -0.138198)",
        "(0.032834, 1.345964, -0.141029)",
        "(0.033651, 1.346478, -0.146519)",
        "(0.034458, 1.346429, -0.152792)",
        "(0.035114, 1.345698, -0.159205)",
        "(0.035570, 1.344396, -0.164648)",
        "(0.036049, 1.343559, -0.167220)",
        "(0.037238, 1.341702, -0.172636)",
        "(0.037706, 1.339349, -0.178348)",
        "(0.037944, 1.336710, -0.183898)",
        "(0.038757, 1.333886, -0.189389)",
        "(0.039170, 1.332314, -0.191725)",
        "(0.040185, 1.328995, -0.196023)",
        "(0.041036, 1.325365, -0.201542)",
        "(0.041953, 1.321543, -0.207457)",
        "(0.043010, 1.317489, -0.212665)",
        "(0.043497, 1.315401, -0.215142)",
        "(0.044752, 1.311170, -0.220650)",
        "(0.045826, 1.306646, -0.226782)",
        "(0.046650, 1.302100, -0.233231)",
        "(0.047913, 1.297745, -0.238981)",
        "(0.048493, 1.295570, -0.241624)",
        "(0.049643, 1.290924, -0.246987)",
        "(0.051080, 1.285906, -0.253313)",
        "(0.052566, 1.280517, -0.260441)",
        "(0.054094, 1.274865, -0.266378)",
        "(0.054898, 1.271839, -0.268778)",
        "(0.056305, 1.265027, -0.272846)",
        "(0.058080, 1.256887, -0.276777)",
        "(0.059847, 1.248543, -0.279420)",
        "(0.061472, 1.239175, -0.280737)",
        "(0.062406, 1.234180, -0.280991)",
        "(0.064459, 1.224095, -0.281595)",
        "(0.066069, 1.213625, -0.280924)",
        "(0.067047, 1.202878, -0.278405)",
        "(0.068179, 1.192528, -0.274697)",
        "(0.068651, 1.187692, -0.272688)",
        "(0.069066, 1.178502, -0.267998)",
        "(0.069160, 1.170192, -0.261452)",
        "(0.069491, 1.163043, -0.253427)",
        "(0.069730, 1.157285, -0.245782)",
        "(0.069599, 1.154925, -0.241911)",
        "(0.068995, 1.150833, -0.233794)",
        "(0.067828, 1.148073, -0.224718)",
        "(0.066681, 1.146319, -0.215896)",
        "(0.065389, 1.145646, -0.207442)",
        "(0.064701, 1.145751, -0.203174)",
        "(0.063173, 1.146346, -0.194138)",
        "(0.061152, 1.147816, -0.184872)",
        "(0.059119, 1.150085, -0.177060)",
        "(0.057111, 1.153148, -0.169774)",
        "(0.056076, 1.154871, -0.165848)",
        "(0.053894, 1.158867, -0.158468)",
        "(0.051679, 1.163691, -0.152129)",
        "(0.049532, 1.169024, -0.146214)",
        "(0.047200, 1.174757, -0.140775)",
        "(0.045998, 1.177818, -0.138324)",
        "(0.043881, 1.184259, -0.133835)",
        "(0.042087, 1.191048, -0.129951)",
        "(0.040059, 1.197978, -0.126748)",
        "(0.037861, 1.205086, -0.123847)",
        "(0.036910, 1.208756, -0.122536)",
        "(0.035267, 1.216306, -0.120648)",
        "(0.033694, 1.223974, -0.119311)",
        "(0.032157, 1.231756, -0.118523)",
        "(0.030726, 1.239641, -0.118581)",
        "(0.030146, 1.243641, -0.118843)",
        "(0.028898, 1.251603, -0.119047)",
        "(0.027729, 1.259519, -0.119724)",
        "(0.026864, 1.267399, -0.121002)",
        "(0.026306, 1.275051, -0.121925)",
        "(0.026043, 1.278771, -0.122369)",
        "(0.025531, 1.286179, -0.123830)",
        "(0.024984, 1.293460, -0.125444)",
        "(0.024629, 1.300438, -0.126400)",
        "(0.024843, 1.307306, -0.127358)",
        "(0.024975, 1.310712, -0.128052)",
        "(0.024829, 1.317426, -0.129500)",
        "(0.024593, 1.323981, -0.130693)",
        "(0.024518, 1.330404, -0.131929)",
        "(0.024632, 1.336777, -0.133889)",
        "(0.024911, 1.339886, -0.135019)",
        "(0.025415, 1.345937, -0.137550)",
        "(0.025504, 1.351820, -0.140820)",
        "(0.025509, 1.357492, -0.144806)",
        "(0.026150, 1.362748, -0.148759)",
        "(0.026581, 1.365113, -0.150428)",
        "(0.027614, 1.369604, -0.154311)",
        "(0.028316, 1.373815, -0.159830)",
        "(0.028499, 1.377448, -0.165705)",
        "(0.028916, 1.380276, -0.171458)",
        "(0.029383, 1.381388, -0.174562)",
        "(0.030161, 1.383266, -0.181288)",
        "(0.030495, 1.384258, -0.188249)",
        "(0.030830, 1.384626, -0.195465)",
        "(0.031699, 1.384058, -0.203095)",
        "(0.032154, 1.383385, -0.206792)",
        "(0.032990, 1.381374, -0.214067)",
        "(0.033861, 1.378508, -0.221238)",
        "(0.035325, 1.374936, -0.228365)",
        "(0.036581, 1.370540, -0.234600)",
        "(0.036961, 1.367896, -0.237435)",
        "(0.038167, 1.362106, -0.243719)",
        "(0.039938, 1.355812, -0.250444)",
        "(0.041527, 1.348889, -0.255733)",
        "(0.042801, 1.341283, -0.261544)",
        "(0.043522, 1.337244, -0.264775)",
        "(0.045538, 1.328763, -0.270216)",
        "(0.047830, 1.319978, -0.274363)",
        "(0.049547, 1.311081, -0.278456)",
        "(0.051111, 1.302213, -0.283301)",
        "(0.051778, 1.297767, -0.285590)",
        "(0.052947, 1.288907, -0.288274)",
        "(0.054650, 1.280401, -0.290318)",
        "(0.056396, 1.272020, -0.292472)",
        "(0.057716, 1.263626, -0.294467)",
        "(0.058070, 1.259464, -0.295042)",
        "(0.059013, 1.251442, -0.295928)",
        "(0.060423, 1.243653, -0.296424)",
        "(0.061605, 1.235786, -0.296307)",
        "(0.062443, 1.227914, -0.295766)",
        "(0.062875, 1.224078, -0.295470)",
        "(0.063723, 1.216383, -0.294951)",
        "(0.064433, 1.208443, -0.293790)",
        "(0.065033, 1.200438, -0.291695)",
        "(0.065875, 1.192749, -0.289812)",
        "(0.066288, 1.188955, -0.288880)",
        "(0.066852, 1.181188, -0.286407)",
        "(0.067185, 1.173511, -0.283347)",
        "(0.067786, 1.166441, -0.280509)",
        "(0.068150, 1.159632, -0.276852)",
        "(0.068237, 1.156290, -0.274547)",
        "(0.068185, 1.149945, -0.270004)",
        "(0.068076, 1.144396, -0.265967)",
        "(0.067895, 1.139448, -0.261171)",
        "(0.067551, 1.134736, -0.255020)",
        "(0.067274, 1.132479, -0.251798)",
        "(0.066912, 1.128519, -0.245891)",
        "(0.066621, 1.125228, -0.239547)",
        "(0.066029, 1.122170, -0.231862)",
        "(0.065522, 1.119801, -0.224312)",
        "(0.065513, 1.119185, -0.220682)",
        "(0.064921, 1.118530, -0.212442)",
        "(0.063581, 1.118329, -0.202627)",
        "(0.062605, 1.119365, -0.193151)",
        "(0.061312, 1.121648, -0.185032)",
        "(0.060445, 1.123161, -0.180788)",
        "(0.058683, 1.126509, -0.171195)",
        "(0.057021, 1.130741, -0.161857)",
        "(0.055175, 1.136085, -0.153987)",
        "(0.052643, 1.142297, -0.146536)",
        "(0.051202, 1.145677, -0.142478)",
        "(0.048603, 1.153026, -0.134332)",
        "(0.046285, 1.161391, -0.126863)",
        "(0.043832, 1.170597, -0.120471)",
        "(0.041413, 1.180389, -0.114438)",
        "(0.040306, 1.185584, -0.111781)",
        "(0.038018, 1.196783, -0.107433)",
        "(0.035729, 1.207852, -0.104064)",
        "(0.033506, 1.219268, -0.101354)",
        "(0.031643, 1.231041, -0.099585)",
        "(0.030934, 1.237024, -0.098969)",
        "(0.029901, 1.248946, -0.097602)",
        "(0.029027, 1.260591, -0.096605)",
        "(0.027568, 1.271485, -0.096837)",
        "(0.026537, 1.282249, -0.098364)",
        "(0.026323, 1.287546, -0.099336)",
        "(0.026064, 1.297714, -0.101046)",
        "(0.026069, 1.307406, -0.103596)",
        "(0.026023, 1.316567, -0.107144)",
        "(0.025578, 1.325080, -0.111074)",
        "(0.025511, 1.329039, -0.112896)",
        "(0.025759, 1.336597, -0.116525)",
        "(0.025977, 1.343503, -0.120803)",
        "(0.026433, 1.349845, -0.125355)",
        "(0.027141, 1.355468, -0.129429)",
        "(0.027606, 1.358002, -0.131551)",
        "(0.028216, 1.362682, -0.136500)",
        "(0.028684, 1.366843, -0.142367)",
        "(0.029318, 1.370320, -0.148121)",
        "(0.030186, 1.372998, -0.153666)",
        "(0.030640, 1.374015, -0.156842)",
        "(0.031223, 1.375580, -0.163768)",
        "(0.031559, 1.376350, -0.170938)",
        "(0.032374, 1.376266, -0.177976)",
        "(0.033283, 1.375247, -0.185331)",
        "(0.033570, 1.374405, -0.189323)",
        "(0.033891, 1.372258, -0.197051)",
        "(0.034311, 1.369399, -0.204160)",
        "(0.034865, 1.365796, -0.210432)",
        "(0.035500, 1.361577, -0.216966)",
        "(0.035915, 1.359246, -0.220465)",
        "(0.036963, 1.354181, -0.226848)",
        "(0.037546, 1.348546, -0.232248)",
        "(0.037766, 1.342414, -0.237387)",
        "(0.038419, 1.336049, -0.243260)",
        "(0.039053, 1.332786, -0.245979)",
        "(0.040179, 1.326019, -0.249459)",
        "(0.041044, 1.319037, -0.252587)",
        "(0.041857, 1.311911, -0.257008)",
        "(0.043262, 1.304804, -0.261973)",
        "(0.043734, 1.301151, -0.263561)",
        "(0.044143, 1.293756, -0.265697)",
        "(0.045078, 1.286478, -0.268325)",
        "(0.046424, 1.279334, -0.270714)",
        "(0.047320, 1.272001, -0.271917)",
        "(0.047502, 1.268147, -0.272550)",
        "(0.048217, 1.260462, -0.274397)",
        "(0.049417, 1.253010, -0.276156)",
        "(0.050600, 1.245814, -0.276310)",
        "(0.051514, 1.238612, -0.276084)",
        "(0.051950, 1.234960, -0.276322)",
        "(0.052585, 1.227521, -0.276814)",
        "(0.053619, 1.220370, -0.276811)",
        "(0.054861, 1.213321, -0.276179)",
        "(0.055575, 1.206067, -0.275416)",
        "(0.055885, 1.202427, -0.275025)"
    ],
    "rightHandRotations": [
        "(2.308392, 275.513100, 260.434900)",
        "(2.346488, 275.471700, 260.418300)",
        "(2.376503, 275.363300, 260.355200)",
        "(2.283551, 275.324200, 260.333500)",
        "(2.234639, 275.323300, 260.340300)",
        "(2.153208, 275.308300, 260.367300)",
        "(2.192180, 275.262500, 260.356400)",
        "(2.211546, 275.202800, 260.334800)",
        "(2.161752, 275.121900, 260.353200)",
        "(2.040004, 274.949400, 260.428200)",
        "(1.964460, 274.880500, 260.437000)",
        "(1.901440, 274.861600, 260.412800)",
        "(1.856121, 274.823300, 260.411400)",
        "(1.801706, 274.724900, 260.351000)",
        "(1.705236, 274.673200, 260.316900)",
        "(1.639930, 274.633600, 260.299600)",
        "(1.377920, 274.543500, 260.304200)",
        "(1.194193, 274.482800, 260.418900)",
        "(1.049502, 274.457600, 260.546900)",
        "(0.919207, 274.395100, 260.535300)",
        "(0.958807, 274.242000, 260.495400)",
        "(0.985216, 274.121600, 260.488100)",
        "(0.773023, 274.042900, 260.555200)",
        "(0.418729, 274.126600, 260.748300)",
        "(0.307763, 274.138900, 260.872100)",
        "(0.093784, 273.968300, 260.975800)",
        "(359.672500, 273.642600, 260.957300)",
        "(359.106800, 273.636800, 261.085600)",
        "(358.304500, 273.892900, 261.399400)",
        "(357.133000, 273.936300, 261.835900)",
        "(356.452900, 273.889500, 262.083200)",
        "(355.061200, 273.831800, 262.721900)",
        "(353.559800, 273.935600, 263.422200)",
        "(351.964600, 274.381600, 264.064700)",
        "(350.284600, 275.167200, 264.696200)",
        "(348.779400, 275.906200, 265.191900)",
        "(348.216800, 276.183100, 265.288300)",
        "(347.068800, 276.714800, 265.483300)",
        "(345.716100, 277.540700, 266.017800)",
        "(343.708000, 278.886900, 267.119800)",
        "(342.655300, 279.650800, 267.591900)",
        "(341.070500, 281.022600, 268.005400)",
        "(340.086800, 282.424400, 267.826900)",
        "(339.411100, 283.908800, 267.599400)",
        "(338.846500, 285.366100, 267.760300)",
        "(338.305500, 286.455500, 268.179600)",
        "(338.012800, 286.828900, 268.403600)",
        "(337.340700, 287.659000, 268.491900)",
        "(336.791200, 288.943800, 268.286400)",
        "(336.479300, 289.907900, 268.228500)",
        "(336.451000, 290.151100, 268.271500)",
        "(336.480300, 290.774800, 268.395100)",
        "(336.988200, 291.443200, 268.617500)",
        "(337.324000, 292.328900, 268.567200)",
        "(337.118500, 293.127600, 268.245300)",
        "(336.508700, 293.977300, 268.231300)",
        "(336.196800, 294.465500, 268.400800)",
        "(336.334600, 295.286700, 268.198100)",
        "(337.007100, 296.069200, 267.681200)",
        "(336.809100, 297.455200, 268.461700)",
        "(336.198900, 298.916300, 270.297000)",
        "(336.211500, 299.396100, 270.836400)",
        "(337.017700, 299.755200, 271.029100)",
        "(337.843400, 299.392900, 271.110800)",
        "(338.160500, 299.278400, 271.699800)",
        "(338.267300, 299.181700, 271.977100)",
        "(338.401500, 298.982700, 272.324200)",
        "(338.486100, 298.858200, 272.760800)",
        "(338.923900, 298.416900, 273.177000)",
        "(339.473200, 297.994700, 273.483800)",
        "(340.138800, 297.674700, 273.697100)",
        "(340.441100, 297.481300, 273.825100)",
        "(340.863100, 297.066300, 273.935800)",
        "(341.458500, 296.360600, 273.582300)",
        "(341.778400, 295.260500, 273.222800)",
        "(341.435900, 293.915300, 273.390600)",
        "(341.072200, 293.174000, 273.740400)",
        "(340.253900, 291.797400, 274.466700)",
        "(339.610400, 290.733700, 274.654900)",
        "(339.073700, 289.922900, 274.498400)",
        "(338.429100, 288.979600, 274.605400)",
        "(338.076400, 288.422600, 274.760200)",
        "(337.487100, 287.268700, 275.041200)",
        "(337.053300, 286.086400, 275.190600)",
        "(336.605300, 285.157100, 275.034000)",
        "(336.094100, 284.619900, 274.280100)",
        "(335.754900, 284.422300, 274.035700)",
        "(334.846300, 283.890500, 274.154800)",
        "(333.842000, 283.259900, 274.696500)",
        "(333.018800, 282.642400, 274.834600)",
        "(332.648300, 282.382400, 274.769200)",
        "(332.140600, 281.876300, 274.510300)",
        "(331.856400, 281.391500, 274.137100)",
        "(331.581900, 281.053600, 273.861300)",
        "(331.158500, 280.662200, 274.277300)",
        "(330.890900, 280.507900, 274.632500)",
        "(330.310100, 280.135900, 275.297600)",
        "(329.631300, 279.692400, 275.665000)",
        "(328.974500, 279.448300, 275.869000)",
        "(328.356900, 279.589100, 275.751300)",
        "(328.132800, 279.624000, 275.642200)",
        "(327.684500, 279.698200, 275.375000)",
        "(327.123700, 280.105300, 275.157000)",
        "(326.543800, 280.608800, 275.155100)",
        "(325.940300, 281.042100, 275.232800)",
        "(325.570100, 281.551000, 275.022700)",
        "(325.490600, 281.751800, 274.887900)",
        "(325.321100, 282.355700, 274.758500)",
        "(325.063800, 283.271700, 274.702000)",
        "(324.794800, 284.083100, 274.409400)",
        "(324.796700, 285.598900, 273.292400)",
        "(325.079500, 286.548300, 272.726100)",
        "(325.435100, 288.048200, 272.088200)",
        "(325.439100, 289.242800, 271.870500)",
        "(325.408000, 290.376700, 271.524400)",
        "(325.683700, 291.611800, 270.872500)",
        "(325.857200, 292.267900, 270.478700)",
        "(326.245400, 293.340900, 269.818700)",
        "(326.951400, 294.489400, 269.079900)",
        "(327.704400, 295.852100, 268.161200)",
        "(328.229900, 296.721300, 267.762500)",
        "(328.460200, 297.045200, 267.765700)",
        "(328.926900, 297.398900, 268.039200)",
        "(329.685000, 297.543300, 268.315100)",
        "(330.822700, 297.462000, 268.167000)",
        "(332.116100, 297.082500, 267.762400)",
        "(332.707300, 296.951600, 267.394000)",
        "(333.813800, 296.837800, 266.776800)",
        "(334.705600, 297.108700, 266.452200)",
        "(335.497100, 297.017200, 266.675900)",
        "(335.846600, 296.950600, 266.818600)",
        "(336.648800, 296.927200, 266.680200)",
        "(337.326600, 296.649100, 266.462100)",
        "(337.853800, 296.577200, 266.312000)",
        "(338.388400, 296.532200, 266.139400)",
        "(338.676800, 296.314500, 266.122800)",
        "(339.208300, 295.895600, 266.057300)",
        "(339.854600, 295.931000, 265.762800)",
        "(340.390700, 296.302000, 265.675000)",
        "(340.527900, 296.665100, 266.139300)",
        "(340.671500, 296.775900, 266.251100)",
        "(341.220500, 297.067700, 266.143000)",
        "(342.016700, 297.252000, 265.868000)",
        "(342.765300, 297.364400, 265.790200)",
        "(343.373300, 297.342400, 266.135000)",
        "(343.754500, 297.170700, 266.592000)",
        "(343.978100, 297.156200, 266.653400)",
        "(344.579200, 297.114800, 266.488300)",
        "(345.745600, 297.199100, 266.082900)",
        "(347.114600, 297.209400, 266.068000)",
        "(347.741800, 296.995400, 266.331600)",
        "(348.986900, 296.436800, 266.906400)",
        "(350.327000, 296.310000, 267.033100)",
        "(351.974000, 296.094200, 267.431500)",
        "(353.470000, 295.225300, 267.970600)",
        "(354.154300, 294.434200, 268.198400)",
        "(355.574900, 292.737200, 268.480200)",
        "(356.567000, 292.096100, 268.306200)",
        "(356.944200, 291.774700, 268.092800)",
        "(357.288400, 291.162500, 267.966800)",
        "(357.497300, 290.509800, 267.972700)",
        "(357.734000, 288.970200, 267.732900)",
        "(357.971000, 287.853900, 267.442900)",
        "(358.188900, 287.042600, 267.295000)",
        "(358.106900, 286.156800, 267.108400)",
        "(358.040600, 285.753400, 267.022200)",
        "(357.997000, 285.064600, 266.660100)",
        "(357.878600, 284.431200, 266.367200)",
        "(357.578200, 283.535600, 266.377400)",
        "(357.170500, 282.660500, 266.228500)",
        "(356.954700, 282.251100, 266.083900)",
        "(356.518100, 281.556100, 265.880200)",
        "(355.837500, 280.805200, 265.803300)",
        "(355.134900, 280.105800, 265.803000)",
        "(354.654200, 279.615900, 265.640600)",
        "(354.327400, 279.389700, 265.508600)",
        "(353.512100, 278.950500, 265.370800)",
        "(352.693400, 278.575000, 265.449700)",
        "(351.859700, 278.289000, 265.531100)",
        "(351.035200, 278.073500, 265.655000)",
        "(350.584200, 278.017400, 265.643000)",
        "(349.607500, 278.039700, 265.500500)",
        "(348.666600, 277.964900, 265.527100)",
        "(347.936800, 277.809600, 265.605300)",
        "(347.190900, 277.697700, 265.625600)",
        "(346.737800, 277.642600, 265.582900)",
        "(345.787300, 277.780600, 265.512700)",
        "(344.997100, 278.037500, 265.651400)",
        "(344.196500, 277.940300, 265.805400)",
        "(343.616100, 277.784400, 265.754400)",
        "(343.407800, 277.638200, 265.617900)",
        "(342.826000, 277.299200, 265.374400)",
        "(342.169000, 277.130500, 265.384300)",
        "(341.364700, 277.087800, 265.670900)",
        "(340.410500, 277.153400, 266.084000)",
        "(339.999400, 277.333200, 266.174800)",
        "(339.321900, 277.668800, 266.176800)",
        "(338.583100, 277.612700, 266.305600)",
        "(337.875100, 277.716800, 266.317600)",
        "(337.478200, 277.897600, 266.186000)",
        "(337.324700, 277.886500, 266.122300)",
        "(336.965500, 277.897100, 266.065200)",
        "(336.481400, 277.849300, 266.157200)",
        "(335.709300, 278.001300, 266.169800)",
        "(334.971700, 278.552900, 266.116200)",
        "(334.648500, 278.827300, 266.134600)",
        "(333.966800, 279.210000, 266.290600)",
        "(333.351900, 279.615900, 266.336100)",
        "(332.780700, 280.005800, 266.375900)",
        "(332.393800, 280.294700, 266.444000)",
        "(332.268200, 280.424400, 266.470100)",
        "(332.139700, 280.911200, 266.354600)",
        "(331.991100, 281.544600, 266.370100)",
        "(331.715900, 282.274000, 266.624800)",
        "(331.478500, 283.011100, 266.932200)",
        "(331.422300, 283.353300, 267.038900)",
        "(331.413100, 284.025600, 267.144300)",
        "(331.577300, 284.808300, 267.084500)",
        "(331.843500, 285.664700, 267.120300)",
        "(332.143200, 286.475900, 267.305700)",
        "(332.316300, 286.804500, 267.460600)",
        "(332.786700, 287.495500, 267.587700)",
        "(333.403500, 288.200800, 267.529900)",
        "(334.069900, 288.925800, 267.480700)",
        "(334.791500, 289.696500, 267.479900)",
        "(335.065500, 289.995200, 267.538100)",
        "(335.562700, 290.451800, 267.652600)",
        "(336.221300, 290.906600, 267.708400)",
        "(336.656600, 291.177800, 267.688100)",
        "(337.912400, 291.688600, 267.793900)",
        "(338.301900, 291.655700, 267.882700)",
        "(339.001300, 291.717700, 267.915100)",
        "(339.783700, 291.884500, 267.845600)",
        "(340.641900, 291.984900, 267.931200)",
        "(341.491200, 291.869100, 268.048500)",
        "(341.939600, 291.787300, 268.062100)",
        "(342.767700, 291.636900, 267.944600)",
        "(343.695600, 291.654600, 267.724600)",
        "(344.671900, 291.668300, 267.564600)",
        "(345.440700, 291.472200, 267.450400)",
        "(345.747700, 291.254900, 267.387100)",
        "(346.189600, 290.796400, 267.142000)",
        "(346.609400, 290.578700, 266.323200)",
        "(347.192400, 290.224100, 265.422200)",
        "(347.627000, 289.367700, 265.343800)",
        "(347.613600, 288.808200, 265.578700)",
        "(347.525400, 288.101500, 265.538100)",
        "(347.627700, 287.624900, 265.040800)",
        "(347.648500, 286.551100, 264.824600)",
        "(347.370800, 285.168800, 264.867200)",
        "(347.264600, 284.616100, 264.809000)",
        "(347.037300, 283.827300, 264.556000)",
        "(346.732000, 283.046200, 264.433700)",
        "(346.420800, 282.038100, 264.392300)",
        "(346.225900, 281.165400, 264.069800)",
        "(346.100300, 280.824200, 263.930300)",
        "(345.719400, 280.366300, 263.822500)",
        "(345.368600, 279.969200, 263.871600)",
        "(345.046300, 279.488400, 263.901300)",
        "(344.858700, 279.120800, 263.880400)",
        "(344.718300, 278.960400, 263.838200)",
        "(344.254300, 278.768000, 263.670600)",
        "(343.788000, 278.578200, 263.498900)",
        "(343.404300, 278.436500, 263.307100)",
        "(342.995000, 278.225700, 263.275100)",
        "(342.791500, 278.125800, 263.284500)",
        "(342.455300, 278.009200, 263.232400)",
        "(342.088300, 277.919300, 263.087200)",
        "(341.834800, 277.736100, 263.016500)",
        "(341.608800, 277.598600, 262.964300)",
        "(341.527700, 277.553700, 262.910400)",
        "(341.375800, 277.592700, 262.715600)",
        "(341.059600, 277.618600, 262.743100)",
        "(340.733000, 277.513200, 263.005600)",
        "(340.022600, 277.171900, 263.576700)",
        "(339.827900, 277.071500, 263.615100)",
        "(339.421600, 276.924700, 263.629600)",
        "(339.015300, 276.724500, 263.728200)",
        "(338.562200, 276.556700, 263.966600)",
        "(338.190100, 276.490900, 264.107700)",
        "(338.040600, 276.433700, 264.074900)",
        "(337.688100, 276.327300, 263.922400)",
        "(337.255900, 276.195600, 263.977800)",
        "(336.660100, 276.114900, 264.229200)",
        "(335.891400, 276.184300, 264.653800)",
        "(335.509000, 276.238900, 264.876900)",
        "(335.016100, 276.313600, 265.004200)",
        "(334.766800, 276.243000, 264.599800)",
        "(334.316900, 276.333000, 264.454300)",
        "(333.520500, 276.667300, 264.865900)",
        "(332.997600, 276.872500, 265.222100)",
        "(332.010000, 277.288000, 265.988900)",
        "(331.428800, 277.565000, 266.454300)",
        "(331.159800, 277.638600, 266.675700)",
        "(330.956100, 277.847400, 266.916300)",
        "(330.779100, 278.079800, 267.106300)",
        "(330.503000, 278.670800, 267.701700)",
        "(330.572500, 279.183300, 268.299400)",
        "(330.789600, 279.668200, 268.117200)",
        "(331.145000, 280.350900, 267.688700)",
        "(331.243400, 280.681400, 267.765600)",
        "(331.374600, 281.367000, 268.260900)",
        "(331.553900, 282.126600, 268.771900)",
        "(332.050600, 282.853700, 269.067700)",
        "(332.832200, 283.555000, 269.195600)",
        "(333.256600, 283.895400, 269.217900)",
        "(334.052100, 284.579000, 269.146000)",
        "(334.868800, 285.116500, 269.128100)",
        "(335.638000, 285.439300, 269.335600)",
        "(336.425100, 285.786600, 269.374600)",
        "(336.881000, 286.019100, 269.146500)",
        "(337.782200, 286.525900, 268.413500)",
        "(338.591300, 286.973900, 267.968900)",
        "(339.089900, 287.248700, 268.319500)",
        "(339.541400, 287.650500, 268.687600)",
        "(339.934000, 287.770900, 268.755500)",
        "(341.208600, 287.581500, 268.524800)",
        "(342.384200, 287.251000, 268.175000)",
        "(343.242200, 287.195000, 268.122500)",
        "(343.851700, 287.241000, 268.574700)",
        "(344.126200, 287.165800, 268.761300)",
        "(344.763300, 286.829900, 268.919400)",
        "(345.509000, 286.656400, 268.594000)",
        "(346.321000, 286.556300, 267.974100)",
        "(347.019600, 286.202300, 267.636100)",
        "(347.217200, 285.943100, 267.792400)",
        "(347.273600, 285.653900, 268.342300)",
        "(347.468000, 285.512600, 268.224800)",
        "(348.060500, 285.331200, 267.664000)",
        "(348.469800, 285.283400, 267.627200)",
        "(348.623500, 285.254600, 267.605300)",
        "(349.070000, 285.241800, 267.213100)",
        "(349.507400, 285.195900, 266.894900)",
        "(349.408800, 285.052100, 267.413700)",
        "(349.226600, 284.953200, 267.807800)",
        "(349.351600, 284.890300, 267.673500)",
        "(349.880000, 284.727800, 267.249800)",
        "(350.163800, 284.425500, 267.206500)",
        "(350.228100, 284.215000, 267.272000)",
        "(350.343800, 284.081100, 267.203400)",
        "(350.347800, 284.011200, 267.248800)",
        "(350.207000, 283.891600, 267.655200)",
        "(350.181100, 283.683000, 267.731000)",
        "(350.265000, 283.252100, 267.202000)",
        "(350.238500, 282.860900, 266.745100)",
        "(350.122000, 282.663300, 266.620200)",
        "(349.722500, 282.235800, 266.602600)",
        "(349.343200, 281.885000, 266.640900)",
        "(349.104900, 281.507800, 266.489300)",
        "(348.795200, 281.037800, 266.195700)",
        "(348.594300, 280.775200, 266.060400)",
        "(348.027200, 280.285200, 265.898900)",
        "(347.483100, 279.882500, 265.978300)",
        "(347.032800, 279.497100, 266.193700)",
        "(346.812700, 279.199300, 266.349400)",
        "(346.682300, 279.046100, 266.357200)",
        "(346.226300, 278.643300, 266.265000)",
        "(345.636400, 278.275700, 266.338900)",
        "(345.137300, 278.028900, 266.537500)",
        "(344.707100, 277.943600, 266.702400)",
        "(344.488400, 277.910300, 266.772900)",
        "(344.096400, 277.820500, 266.870200)",
        "(343.689900, 277.630800, 266.675200)",
        "(343.174600, 277.485500, 266.500100)",
        "(342.584600, 277.441600, 266.669400)",
        "(342.236800, 277.437800, 266.818100)",
        "(341.500300, 277.407500, 267.170800)",
        "(340.827400, 277.357400, 267.428100)",
        "(340.037500, 277.166500, 267.481300)",
        "(339.229300, 276.964300, 267.444900)",
        "(338.861200, 276.879500, 267.466800)",
        "(338.104900, 276.891700, 267.607500)",
        "(337.315600, 277.052000, 267.866600)",
        "(336.575600, 277.120600, 268.143000)",
        "(335.890400, 277.158200, 268.042200)",
        "(335.601300, 277.206900, 267.953500)",
        "(335.050400, 277.389100, 267.906400)",
        "(334.576700, 277.606600, 268.156200)",
        "(334.038100, 277.905200, 268.296800)",
        "(333.495100, 278.137100, 268.441900)",
        "(333.322700, 278.187800, 268.521500)",
        "(333.090500, 278.356700, 268.586700)",
        "(332.856200, 278.658700, 268.672700)",
        "(332.634200, 279.032200, 268.879400)",
        "(332.328800, 279.514600, 269.088800)",
        "(332.170600, 279.769400, 269.201800)",
        "(331.985000, 280.232000, 269.343100)",
        "(331.920700, 280.679000, 269.120100)",
        "(332.011900, 280.992900, 268.886400)",
        "(332.060300, 281.246900, 268.993000)",
        "(332.072000, 281.434300, 269.083300)",
        "(332.127800, 282.033800, 269.039000)",
        "(332.193200, 282.504900, 269.070700)",
        "(332.147900, 282.786200, 269.407800)",
        "(332.058000, 283.057000, 269.702600)",
        "(332.056300, 283.207900, 269.762100)",
        "(332.213100, 283.586100, 269.776900)",
        "(332.398500, 283.958200, 269.902300)",
        "(332.444700, 284.252200, 270.129900)",
        "(332.486900, 284.530600, 270.271500)",
        "(332.505200, 284.664700, 270.323100)",
        "(332.591900, 284.884300, 270.455400)",
        "(332.768300, 285.141100, 270.545500)",
        "(333.026300, 285.491000, 270.511800)",
        "(333.215000, 285.816200, 270.400700)",
        "(333.314100, 285.965500, 270.385000)",
        "(333.477400, 286.267700, 270.356700)",
        "(333.711000, 286.538700, 270.454800)",
        "(333.846200, 286.861400, 270.624500)",
        "(334.242100, 287.219500, 270.891300)",
        "(334.494800, 287.366000, 270.949200)",
        "(335.214600, 287.545800, 270.756300)",
        "(335.910600, 287.663500, 270.539200)",
        "(336.399900, 287.877900, 270.679100)",
        "(336.873500, 288.110700, 270.949700)",
        "(337.108500, 288.104100, 270.953500)",
        "(337.631700, 287.957100, 270.937700)",
        "(338.085000, 287.828900, 271.201400)",
        "(338.546100, 287.688400, 271.456400)",
        "(339.210800, 287.594600, 271.393300)",
        "(339.590300, 287.647400, 271.312700)",
        "(340.321000, 287.765400, 271.487900)",
        "(341.000800, 287.715800, 271.692100)",
        "(341.701500, 287.598800, 271.361300)",
        "(342.673100, 287.494500, 271.110400)",
        "(343.121500, 287.341300, 271.271100)",
        "(343.775100, 286.939900, 271.827100)",
        "(344.152500, 286.512800, 271.908700)",
        "(344.756900, 286.214700, 271.751400)",
        "(345.498900, 285.907100, 271.371100)",
        "(345.779700, 285.706800, 271.160800)",
        "(346.160200, 285.316800, 270.687500)",
        "(346.314200, 285.057900, 270.315500)",
        "(346.299800, 284.704100, 270.001700)",
        "(346.380400, 284.279900, 269.696100)",
        "(346.451100, 284.075400, 269.508400)",
        "(346.378800, 283.736900, 269.254500)",
        "(346.094900, 283.390700, 269.049100)",
        "(345.650900, 282.935800, 268.770200)",
        "(345.352400, 282.438300, 268.582900)",
        "(345.194500, 282.146700, 268.516400)",
        "(344.712000, 281.472200, 268.464100)",
        "(344.190600, 280.948000, 268.450600)",
        "(343.761800, 280.636200, 268.448800)",
        "(343.341300, 280.235600, 268.476300)",
        "(343.141000, 280.003300, 268.436500)",
        "(342.785100, 279.585400, 268.409100)",
        "(342.408200, 279.251500, 268.415000)",
        "(341.893300, 279.147900, 268.284300)",
        "(341.487100, 279.035600, 268.081000)",
        "(341.344800, 278.929200, 268.064100)",
        "(341.018100, 278.683000, 268.200500)",
        "(340.688700, 278.517900, 268.293200)",
        "(340.268600, 278.510900, 268.161200)",
        "(339.752700, 278.416500, 267.952900)",
        "(339.488000, 278.237700, 267.923300)",
        "(338.936500, 277.948600, 267.981400)",
        "(338.467800, 277.853200, 268.057300)",
        "(338.011900, 277.804500, 267.982700)",
        "(337.460400, 277.714000, 267.965500)",
        "(337.162100, 277.681500, 267.967900)",
        "(336.595200, 277.722400, 267.984600)",
        "(336.168600, 277.728200, 267.928700)",
        "(335.681900, 277.750800, 267.764200)",
        "(335.109100, 277.727400, 267.757100)",
        "(334.824600, 277.692400, 267.849300)",
        "(334.310400, 277.635100, 268.012700)",
        "(333.948900, 277.737900, 268.010300)",
        "(333.491300, 277.953000, 268.027300)",
        "(332.928700, 278.138200, 268.428900)",
        "(332.670000, 278.160500, 268.665200)",
        "(332.273100, 278.308600, 268.843900)",
        "(332.033700, 278.517300, 268.754600)",
        "(332.009400, 278.770300, 268.782400)",
        "(331.911000, 279.053900, 268.898300)",
        "(331.790700, 279.260000, 268.986600)",
        "(331.558100, 279.820100, 269.130600)",
        "(331.515700, 280.224000, 269.222900)",
        "(331.553400, 280.518800, 269.111600)",
        "(331.661500, 280.895400, 268.771600)",
        "(331.670700, 281.173500, 268.543600)",
        "(331.674900, 281.623200, 268.330300)",
        "(331.607000, 282.028000, 268.274900)",
        "(331.474200, 282.391600, 268.071900)",
        "(331.563600, 282.747000, 267.945000)",
        "(331.601700, 282.879400, 267.942700)",
        "(331.588900, 283.198600, 267.883900)",
        "(331.433400, 283.654400, 267.828900)",
        "(331.400800, 283.972700, 267.868300)",
        "(331.423700, 284.042900, 267.978100)",
        "(331.349600, 284.326300, 268.062300)",
        "(331.227500, 284.900800, 268.002400)",
        "(331.177500, 285.466000, 267.926400)",
        "(331.097500, 285.884900, 267.915200)",
        "(331.082700, 286.271400, 268.125400)",
        "(331.107100, 286.457900, 268.295500)",
        "(331.274800, 286.843000, 268.592500)",
        "(331.488800, 287.157700, 268.784100)",
        "(331.655000, 287.548700, 268.922100)",
        "(331.935500, 287.809800, 269.402900)",
        "(332.170900, 287.863200, 269.747400)",
        "(332.676100, 288.017500, 270.258400)",
        "(333.192700, 288.346400, 270.351100)",
        "(333.738800, 288.581300, 270.517500)",
        "(334.083500, 288.766200, 270.902000)",
        "(334.203000, 288.843800, 271.171500)",
        "(334.604000, 289.071700, 271.657300)",
        "(335.267000, 289.218300, 271.824300)",
        "(335.908000, 289.213700, 271.846000)",
        "(336.439900, 289.366100, 271.668900)",
        "(336.832900, 289.549900, 271.618000)",
        "(337.713000, 289.821000, 271.762500)",
        "(338.247900, 289.890200, 272.255600)",
        "(338.834400, 290.095800, 272.179700)",
        "(339.945100, 290.566200, 271.245800)",
        "(340.573100, 290.744600, 270.816000)",
        "(341.557000, 290.785300, 270.745000)",
        "(342.321900, 290.757800, 270.993600)",
        "(343.185400, 290.650700, 270.612800)",
        "(344.093800, 290.298700, 270.442000)",
        "(344.474500, 289.991200, 270.528000)",
        "(345.220100, 289.566100, 270.442400)",
        "(345.828600, 289.285500, 269.972000)",
        "(346.239200, 288.842400, 270.063800)",
        "(346.653400, 288.442300, 269.929100)",
        "(346.899100, 288.225200, 269.590200)",
        "(347.473700, 287.697900, 268.920200)",
        "(347.662800, 287.055400, 268.632500)",
        "(347.820400, 286.652100, 268.222200)",
        "(348.086500, 286.173700, 267.603300)",
        "(348.200300, 285.679400, 267.423000)",
        "(348.053100, 284.793500, 267.172300)",
        "(347.782500, 284.227400, 266.903700)",
        "(347.535000, 283.548600, 266.685000)",
        "(346.988000, 282.575600, 266.740100)",
        "(346.667500, 282.131300, 266.697000)",
        "(346.058300, 281.421400, 266.551700)",
        "(345.447600, 280.875300, 266.512100)",
        "(344.788800, 280.152700, 266.606700)",
        "(344.170500, 279.293200, 266.621500)",
        "(343.871700, 278.992900, 266.559800)",
        "(343.121300, 278.661000, 266.348400)",
        "(342.321600, 278.445000, 266.044400)",
        "(341.647500, 278.181400, 266.010000)",
        "(340.887900, 277.930000, 266.113600)",
        "(340.531700, 277.819600, 266.212800)",
        "(339.864400, 277.608300, 266.301000)",
        "(339.219200, 277.425100, 266.133600)",
        "(338.582900, 277.208300, 265.869600)",
        "(338.065800, 276.915400, 265.843400)",
        "(337.838800, 276.790500, 265.903100)",
        "(337.366000, 276.715400, 266.006700)",
        "(336.910200, 276.822000, 266.026000)",
        "(336.417000, 276.883100, 265.857100)",
        "(336.152100, 276.882600, 265.817600)",
        "(335.514800, 276.981800, 265.901800)",
        "(334.998800, 277.229900, 266.074400)",
        "(334.598100, 277.353900, 266.310700)",
        "(334.170300, 277.512700, 266.402900)",
        "(333.676300, 277.727300, 266.448900)",
        "(333.425300, 277.876200, 266.486500)",
        "(332.956400, 278.179800, 266.569500)",
        "(332.618800, 278.611200, 266.510500)",
        "(332.358100, 279.145600, 266.520600)",
        "(331.923200, 279.665400, 266.695600)",
        "(331.663900, 279.890700, 266.757100)",
        "(331.430400, 280.492400, 266.592500)",
        "(331.371300, 281.104400, 266.363700)",
        "(331.142500, 281.822200, 266.520600)",
        "(331.102800, 281.834700, 266.644600)",
        "(330.852700, 282.592400, 266.955500)",
        "(330.790300, 283.230700, 267.109200)",
        "(330.849600, 283.842800, 267.053900)",
        "(330.849800, 284.616600, 266.934700)",
        "(330.898400, 285.384700, 266.902400)",
        "(330.965900, 285.696000, 266.887600)",
        "(331.135300, 286.451500, 266.628400)",
        "(331.282300, 287.331900, 266.382700)",
        "(331.420400, 288.098000, 266.311200)",
        "(331.575400, 288.594900, 266.342200)",
        "(331.652300, 288.827000, 266.317000)",
        "(331.875900, 289.310800, 266.218600)",
        "(332.426900, 289.660500, 266.283400)",
        "(333.025600, 289.988000, 266.291000)",
        "(333.456400, 290.303100, 266.372300)",
        "(333.662800, 290.495500, 266.445500)",
        "(333.956100, 290.905100, 266.715400)",
        "(334.258000, 291.059700, 266.987200)",
        "(334.737500, 291.276800, 267.005200)",
        "(335.428300, 291.702900, 266.901900)",
        "(335.799900, 291.958200, 266.846000)",
        "(336.340400, 292.155900, 266.954600)",
        "(336.743000, 292.189300, 267.115800)",
        "(337.162400, 292.335300, 267.138500)",
        "(337.428700, 292.429000, 267.130700)",
        "(338.022500, 292.652400, 267.097600)",
        "(338.767400, 292.915500, 266.830700)",
        "(339.577500, 293.105800, 266.492200)",
        "(340.230000, 293.072400, 266.518100)",
        "(340.757600, 292.957800, 266.742300)",
        "(341.045700, 292.942200, 266.783000)",
        "(341.798400, 293.080900, 266.609400)",
        "(342.689700, 293.114100, 266.268500)",
        "(343.485700, 292.794300, 266.151400)",
        "(344.137500, 292.421600, 266.288500)",
        "(344.374200, 292.290000, 266.373800)",
        "(344.824300, 292.110000, 266.467600)",
        "(345.266300, 291.768800, 266.476200)",
        "(345.806200, 291.165200, 266.596100)",
        "(346.353100, 290.426100, 266.772900)",
        "(346.602800, 290.116400, 266.798400)",
        "(347.070300, 289.818800, 266.844300)",
        "(347.625300, 289.597400, 266.879800)",
        "(348.128800, 289.011000, 267.020900)",
        "(348.462200, 288.305800, 267.151900)",
        "(348.601600, 287.982800, 267.157000)",
        "(348.971200, 287.417200, 267.209800)",
        "(349.312000, 286.876200, 267.414000)",
        "(349.670000, 286.397400, 267.324100)",
        "(350.046000, 286.075000, 266.860000)",
        "(350.167800, 285.882500, 266.671600)",
        "(350.260700, 285.372900, 266.425400)",
        "(350.140700, 284.823100, 266.236100)",
        "(350.015700, 284.279800, 266.089900)",
        "(349.756900, 283.706100, 265.975200)",
        "(349.581600, 283.392300, 265.923100)",
        "(349.105600, 282.766200, 265.931900)",
        "(348.466000, 282.224900, 266.132700)",
        "(347.746200, 281.827600, 266.428000)",
        "(347.205900, 281.449000, 266.610700)",
        "(346.954700, 281.242900, 266.600700)",
        "(346.484900, 280.835000, 266.504500)",
        "(345.966000, 280.446300, 266.433700)",
        "(345.326000, 280.045400, 266.439900)",
        "(344.690600, 279.691800, 266.555700)",
        "(344.437300, 279.518300, 266.644900)",
        "(344.038200, 279.209000, 266.717000)",
        "(343.693200, 279.070600, 266.569700)",
        "(343.252700, 278.871000, 266.500400)",
        "(342.732500, 278.563900, 266.662700)",
        "(342.462100, 278.427100, 266.753200)",
        "(342.039100, 278.228100, 266.809600)",
        "(341.672600, 277.998700, 266.656700)",
        "(341.147500, 277.727000, 266.514500)",
        "(340.423700, 277.576100, 266.443700)",
        "(340.041500, 277.490000, 266.485400)",
        "(339.292900, 277.413600, 266.762600)",
        "(338.616600, 277.498300, 266.847900)",
        "(338.081600, 277.469200, 266.681000)",
        "(337.578100, 277.401100, 266.540900)",
        "(337.276600, 277.385100, 266.542300)",
        "(336.594900, 277.357100, 266.722900)",
        "(335.932000, 277.539200, 267.003800)",
        "(335.320500, 277.758400, 267.208900)",
        "(334.746900, 277.837200, 267.385200)",
        "(334.494000, 277.876600, 267.429800)",
        "(333.975000, 278.052000, 267.554700)",
        "(333.455100, 278.274900, 267.682900)",
        "(332.906500, 278.508900, 267.866500)",
        "(332.370100, 278.923400, 267.976200)",
        "(332.143300, 279.201900, 268.049700)",
        "(331.780800, 279.819200, 268.034900)",
        "(331.604300, 280.500500, 267.821200)",
        "(331.423700, 281.276500, 267.787400)",
        "(331.361000, 281.996600, 267.836000)",
        "(331.574200, 282.336400, 267.756500)",
        "(332.130200, 282.987700, 267.463000)",
        "(332.802900, 283.660900, 267.095200)",
        "(333.266400, 284.243200, 267.114800)",
        "(333.537200, 284.710500, 267.375100)",
        "(333.693800, 285.019100, 267.415000)",
        "(334.219500, 285.654100, 267.364400)",
        "(335.164800, 286.289000, 267.120100)",
        "(336.116100, 286.827100, 266.953100)",
        "(336.771900, 287.222600, 267.129500)",
        "(337.076000, 287.411100, 267.170200)",
        "(337.543500, 287.652500, 267.013700)",
        "(337.869100, 287.746400, 266.757800)",
        "(338.387500, 287.869100, 266.633400)",
        "(338.988100, 287.989400, 266.599600)",
        "(339.126000, 287.990700, 266.656400)",
        "(339.306400, 287.959000, 266.786200)",
        "(339.296000, 287.911300, 266.762600)",
        "(339.252800, 287.878700, 266.614000)",
        "(339.365900, 287.897600, 266.637500)",
        "(339.418600, 287.914200, 266.649700)",
        "(339.378500, 287.958500, 266.546400)",
        "(339.302900, 288.086000, 266.451800)",
        "(339.164100, 288.173200, 266.510600)",
        "(339.037400, 288.235300, 266.673100)",
        "(339.013100, 288.279500, 266.712200)",
        "(339.075700, 288.457600, 266.650700)",
        "(339.188500, 288.696600, 266.522400)",
        "(339.286700, 288.951000, 266.514400)",
        "(339.508900, 289.382400, 266.757900)",
        "(339.625700, 289.603800, 266.991600)",
        "(340.122800, 289.903500, 267.376100)",
        "(340.945000, 290.072900, 267.084000)",
        "(341.760700, 290.421300, 267.034500)",
        "(342.626300, 290.740500, 267.627000)",
        "(343.061200, 290.842700, 267.912200)",
        "(344.060500, 291.084500, 268.110600)",
        "(345.161700, 291.291700, 267.975300)",
        "(345.953600, 291.297600, 268.226900)",
        "(346.734100, 291.241300, 268.632400)",
        "(347.238900, 291.051000, 268.821000)",
        "(348.099900, 290.652600, 269.134300)",
        "(348.635100, 290.471600, 269.411000)",
        "(349.634800, 290.213800, 269.513800)",
        "(350.582400, 289.734600, 269.518400)",
        "(350.947800, 289.487900, 269.637800)",
        "(351.531200, 289.071800, 269.887600)",
        "(352.172600, 288.652600, 269.790400)",
        "(352.683000, 287.987500, 269.613100)",
        "(353.022000, 287.359200, 269.464200)",
        "(353.127200, 287.064300, 269.298100)",
        "(353.237400, 286.291700, 268.961500)",
        "(352.970000, 285.487900, 268.847400)",
        "(352.651300, 284.899600, 268.667200)",
        "(352.426800, 284.327100, 268.259300)",
        "(352.228100, 283.935200, 268.085900)",
        "(351.700900, 283.151300, 267.914000)",
        "(350.989100, 282.659400, 267.705100)",
        "(350.330000, 282.252800, 267.434900)",
        "(349.749400, 281.780300, 267.346700)",
        "(349.492500, 281.529400, 267.320500)",
        "(348.932600, 281.114400, 267.184800)",
        "(348.354900, 280.952200, 266.937000)",
        "(347.726600, 280.688900, 266.748200)",
        "(347.056800, 280.241800, 266.792300)",
        "(346.676800, 280.068400, 266.860900)",
        "(345.888900, 279.806500, 266.853100)",
        "(345.132300, 279.531600, 266.775500)",
        "(344.388900, 279.262800, 266.728300)",
        "(343.617400, 279.029200, 266.781900)",
        "(343.240200, 278.951900, 266.887000)",
        "(342.448100, 278.844200, 267.023800)",
        "(341.723500, 278.758600, 266.964100)",
        "(340.959500, 278.719100, 266.832800)",
        "(340.012500, 278.746700, 266.781600)",
        "(339.573700, 278.785300, 266.796400)",
        "(338.825600, 278.818300, 266.819900)",
        "(338.098100, 278.842000, 266.823300)",
        "(337.361000, 278.899200, 266.820000)",
        "(336.722900, 279.011800, 266.725200)",
        "(336.444300, 279.112000, 266.649500)",
        "(335.960700, 279.247100, 266.580600)",
        "(335.454100, 279.432700, 266.566800)",
        "(334.850500, 279.720600, 266.591800)",
        "(334.244700, 279.989700, 266.696700)",
        "(333.994500, 280.157600, 266.715700)",
        "(333.575500, 280.539300, 266.673700)",
        "(333.160100, 280.948500, 266.606300)",
        "(332.764300, 281.413100, 266.568500)",
        "(332.351800, 281.870600, 266.623200)",
        "(332.164200, 282.087500, 266.682700)",
        "(331.887100, 282.588300, 266.710700)",
        "(331.746300, 283.270100, 266.579800)",
        "(331.642100, 283.986600, 266.432700)",
        "(331.550900, 284.788900, 266.142200)",
        "(331.507400, 285.121400, 266.057700)",
        "(331.441700, 285.736100, 265.970300)",
        "(331.428400, 286.401600, 265.908600)",
        "(331.532800, 287.177200, 265.772300)",
        "(331.767500, 287.911200, 265.645000)",
        "(331.891200, 288.231000, 265.697500)",
        "(332.069600, 288.758000, 265.932200)",
        "(332.219900, 289.319700, 266.046800)",
        "(332.605400, 290.072000, 265.931600)",
        "(333.161900, 290.878200, 265.891100)",
        "(333.446000, 291.260300, 265.925000)",
        "(333.996000, 292.046400, 266.004300)",
        "(334.446800, 292.685800, 266.020400)",
        "(334.934900, 293.052200, 266.008200)",
        "(335.503100, 293.433100, 265.954500)",
        "(335.800200, 293.715900, 265.947200)",
        "(336.437900, 294.193500, 266.073000)",
        "(337.105000, 294.445300, 266.236000)",
        "(337.636600, 294.625000, 266.218100)",
        "(338.188900, 294.802700, 266.291100)",
        "(338.543000, 294.888700, 266.400500)",
        "(339.150800, 294.880500, 266.595400)",
        "(339.543700, 294.901900, 266.660100)",
        "(340.062500, 295.031600, 266.652800)",
        "(340.896100, 295.072000, 266.592800)",
        "(341.309300, 295.020300, 266.578800)",
        "(341.950500, 294.924500, 266.640900)",
        "(342.560900, 295.041400, 266.557700)",
        "(343.312900, 295.084100, 266.428600)",
        "(344.132600, 294.944000, 266.509500)",
        "(344.427000, 294.839800, 266.635500)",
        "(344.766800, 294.721600, 266.742100)",
        "(345.239100, 294.366300, 266.804600)",
        "(345.681700, 293.869500, 267.036100)",
        "(346.124200, 293.387400, 267.414600)",
        "(346.360700, 293.153100, 267.494300)",
        "(346.765400, 292.728700, 267.387500)",
        "(347.091100, 292.187000, 267.377000)",
        "(347.218700, 291.676100, 267.460800)",
        "(347.342300, 291.069300, 267.412600)",
        "(347.413400, 290.726400, 267.335200)",
        "(347.532200, 290.043400, 267.331600)",
        "(347.400800, 289.311600, 267.421300)",
        "(347.265700, 288.607400, 267.462900)",
        "(347.106200, 288.032400, 267.449000)",
        "(347.024000, 287.759300, 267.435700)",
        "(346.846200, 287.121800, 267.460000)",
        "(346.542600, 286.559000, 267.491400)",
        "(346.246300, 286.072100, 267.514800)",
        "(346.067500, 285.629600, 267.566100)",
        "(345.976200, 285.388800, 267.594000)",
        "(345.747700, 284.910000, 267.638900)",
        "(345.307700, 284.359300, 267.499900)",
        "(344.923500, 283.888400, 267.442900)",
        "(344.625300, 283.505200, 267.468600)",
        "(344.256800, 283.102400, 267.402100)",
        "(344.032700, 282.899500, 267.351400)",
        "(343.721400, 282.565900, 267.448500)",
        "(343.208100, 282.190500, 267.512700)",
        "(342.679200, 281.732400, 267.568400)",
        "(342.445100, 281.533300, 267.612700)",
        "(342.054100, 281.239600, 267.735700)",
        "(341.703600, 280.949300, 267.748700)",
        "(341.250500, 280.617700, 267.677100)",
        "(340.705200, 280.295800, 267.521600)",
        "(340.416000, 280.109900, 267.496000)",
        "(339.841600, 279.745300, 267.519500)",
        "(339.372800, 279.474700, 267.627100)",
        "(338.963000, 279.298900, 267.617300)",
        "(338.504100, 279.079300, 267.670100)",
        "(338.216800, 278.974500, 267.671700)",
        "(337.694300, 278.799500, 267.624500)",
        "(337.183500, 278.696600, 267.561000)",
        "(336.706200, 278.569500, 267.643500)",
        "(336.145900, 278.591800, 267.615900)",
        "(335.873600, 278.663400, 267.545700)",
        "(335.384700, 278.757600, 267.473100)",
        "(334.868300, 278.717800, 267.576200)",
        "(334.362700, 278.703300, 267.610700)",
        "(333.930700, 278.791600, 267.364000)",
        "(333.726000, 278.865100, 267.199800)",
        "(333.318300, 279.027700, 266.942100)",
        "(332.867400, 279.187700, 266.957800)",
        "(332.404000, 279.599000, 266.779300)",
        "(331.875200, 280.145800, 266.563800)",
        "(331.601400, 280.394600, 266.504100)",
        "(331.146500, 280.890800, 266.449000)",
        "(330.872600, 281.454800, 266.357700)",
        "(330.627000, 282.028500, 266.261600)",
        "(330.364800, 282.672500, 266.205200)",
        "(330.306700, 283.041900, 266.253200)",
        "(330.192600, 283.646700, 266.444800)",
        "(330.116100, 284.283200, 266.532600)",
        "(330.090200, 284.945000, 266.660800)",
        "(330.038300, 285.635500, 266.952900)",
        "(330.059500, 286.014300, 267.039600)",
        "(330.178900, 286.889300, 266.901700)",
        "(330.429600, 287.672100, 266.755000)",
        "(330.678000, 288.289200, 266.836100)",
        "(330.960400, 289.054900, 266.826500)",
        "(331.141100, 289.578200, 266.635500)",
        "(331.550400, 290.606600, 266.232300)",
        "(331.953100, 291.270700, 266.176500)",
        "(332.296400, 291.543500, 266.402900)",
        "(332.737700, 292.001100, 266.418900)",
        "(333.045000, 292.270400, 266.383400)",
        "(333.751300, 292.634200, 266.487100)",
        "(334.262200, 292.780200, 266.886200)",
        "(334.806100, 292.939500, 267.196800)",
        "(335.672700, 293.164500, 267.297100)",
        "(336.172500, 293.210100, 267.303700)",
        "(337.125900, 293.090200, 267.442100)",
        "(337.799000, 292.902400, 267.808000)",
        "(338.399200, 293.057700, 267.764100)",
        "(339.265700, 293.038500, 267.397000)",
        "(339.680000, 292.885100, 267.282600)",
        "(340.323800, 292.439500, 267.319800)",
        "(340.674400, 292.254300, 267.518300)",
        "(341.431000, 292.068300, 267.508700)",
        "(342.161200, 291.565800, 267.407300)",
        "(342.403600, 291.275800, 267.452900)",
        "(342.669900, 290.751400, 267.712800)",
        "(343.014400, 290.336200, 267.816700)",
        "(343.469400, 289.800200, 267.647200)",
        "(343.868300, 289.267300, 267.744200)",
        "(344.030300, 289.067000, 267.857400)",
        "(344.399900, 288.706400, 267.878200)",
        "(344.856600, 288.252300, 267.672700)",
        "(345.213600, 287.818700, 267.831400)",
        "(345.278700, 287.376700, 268.109900)",
        "(345.240100, 287.097900, 268.150200)",
        "(345.258800, 286.498700, 268.134400)",
        "(345.305700, 285.951900, 268.187900)",
        "(345.320400, 285.500600, 268.425800)",
        "(345.462900, 285.221600, 268.504500)",
        "(345.543700, 285.012100, 268.469700)",
        "(345.580300, 284.495200, 268.449100)",
        "(345.505200, 284.139900, 268.339700)",
        "(345.484300, 283.853500, 268.072000)",
        "(345.418700, 283.570600, 267.920900)",
        "(345.327800, 283.467500, 267.838100)",
        "(345.155600, 283.254800, 267.626800)",
        "(344.896400, 282.893400, 267.455100)",
        "(344.501800, 282.568200, 267.409700)",
        "(344.051600, 282.295600, 267.355300)",
        "(343.888000, 282.112500, 267.320000)",
        "(343.601300, 281.774700, 267.252200)",
        "(343.174900, 281.600300, 267.192100)",
        "(342.688400, 281.415400, 267.174500)",
        "(342.202500, 281.205000, 267.098400)",
        "(341.970300, 281.111000, 267.039600)",
        "(341.640300, 280.965600, 266.926400)",
        "(341.288600, 280.831600, 266.860200)",
        "(340.803300, 280.714100, 266.657700)",
        "(340.348100, 280.572300, 266.454700)",
        "(340.136100, 280.449000, 266.421500)",
        "(339.658800, 280.248600, 266.435900)",
        "(339.217700, 280.209000, 266.472800)",
        "(338.746200, 280.100800, 266.475400)",
        "(338.181800, 279.891200, 266.277000)",
        "(337.921100, 279.814800, 266.186200)",
        "(337.425700, 279.742100, 266.123700)",
        "(336.871000, 279.626500, 266.242900)",
        "(336.342300, 279.607200, 266.266300)",
        "(335.882000, 279.586600, 266.213600)",
        "(335.610100, 279.627400, 266.130400)",
        "(334.942400, 279.644700, 266.064800)",
        "(334.310400, 279.676700, 266.088100)",
        "(333.678200, 279.837900, 266.281400)",
        "(333.340900, 279.935000, 266.429100)",
        "(332.803100, 279.997800, 266.759700)",
        "(332.380700, 280.026600, 266.985000)",
        "(332.144700, 280.175200, 267.033400)",
        "(332.073300, 280.298100, 266.985400)",
        "(331.985900, 280.432900, 266.976000)",
        "(331.829500, 280.591000, 266.966800)",
        "(331.437100, 280.953200, 267.045900)",
        "(331.149400, 281.347100, 267.306000)",
        "(331.047400, 281.782500, 267.407800)",
        "(330.898800, 282.278100, 267.478900)",
        "(330.819700, 282.500400, 267.549600)",
        "(330.739400, 283.010600, 267.674200)",
        "(330.718400, 283.559000, 267.709100)",
        "(330.813800, 284.188900, 267.725400)",
        "(330.866600, 284.467100, 267.746500)",
        "(330.896700, 285.007400, 267.665600)",
        "(330.898700, 285.467800, 267.535700)",
        "(330.959400, 285.856200, 267.675300)",
        "(331.026900, 286.395800, 267.779300)",
        "(331.205700, 287.172800, 267.568800)",
        "(331.327400, 287.532800, 267.437600)",
        "(331.515900, 288.086200, 267.351500)",
        "(331.581100, 288.557600, 267.418700)",
        "(331.723800, 289.109200, 267.320600)",
        "(332.168900, 289.649400, 267.264600)",
        "(332.446700, 289.844100, 267.290100)",
        "(332.826100, 290.218000, 267.388100)",
        "(333.074100, 290.694900, 267.445100)",
        "(333.362700, 291.052000, 267.607600)",
        "(333.728100, 291.333600, 267.930800)",
        "(333.903300, 291.502000, 268.054600)",
        "(334.393500, 292.051100, 268.037300)",
        "(334.970900, 292.542900, 267.760700)",
        "(335.371000, 292.771900, 267.783000)",
        "(335.587700, 292.965900, 268.054800)",
        "(335.696400, 293.149200, 268.173900)",
        "(336.004600, 293.587600, 268.125600)",
        "(336.550900, 293.758600, 267.935100)",
        "(336.995400, 293.696600, 268.023800)",
        "(337.295300, 293.652200, 268.376000)",
        "(337.485600, 293.640700, 268.601400)",
        "(338.107600, 293.548200, 268.914100)",
        "(338.822000, 293.378400, 269.161300)",
        "(339.459300, 293.176900, 269.511200)",
        "(340.229200, 293.067900, 269.877600)",
        "(340.756700, 293.010700, 270.036200)",
        "(341.815800, 292.883300, 270.167900)",
        "(342.751200, 292.641100, 270.446800)",
        "(343.631100, 292.208400, 270.836700)",
        "(344.589500, 291.755500, 270.979800)",
        "(344.960800, 291.591400, 271.022200)",
        "(345.578700, 291.176500, 271.112800)",
        "(346.249900, 290.744200, 270.973900)",
        "(346.771900, 289.938300, 270.774900)",
        "(346.898000, 288.984600, 270.819300)",
        "(346.926000, 288.668400, 270.743000)",
        "(347.146500, 288.058100, 270.309800)",
        "(347.184600, 287.290700, 269.915600)",
        "(346.815400, 286.524400, 269.597000)",
        "(346.363800, 285.813000, 269.312000)",
        "(346.076100, 285.465100, 269.233300)",
        "(345.364800, 284.815700, 269.234300)",
        "(344.751400, 284.391400, 269.143000)",
        "(344.445000, 284.133100, 268.751300)",
        "(343.919500, 283.702900, 268.183900)",
        "(343.532700, 283.389000, 268.069800)",
        "(342.534300, 282.706200, 268.228600)",
        "(341.670400, 282.314900, 268.399000)",
        "(341.043900, 282.221700, 268.264300)",
        "(340.496400, 281.980300, 267.930500)",
        "(340.203500, 281.768400, 267.772600)",
        "(339.630600, 281.379100, 267.560000)",
        "(339.026900, 281.252900, 267.622900)",
        "(338.571900, 281.319600, 267.750300)",
        "(338.134000, 281.350800, 267.598500)",
        "(337.896600, 281.331900, 267.337000)",
        "(337.557600, 281.262400, 266.880400)",
        "(337.249200, 281.063600, 266.811500)",
        "(336.895300, 280.942400, 266.820600)",
        "(336.663300, 280.975000, 266.793200)",
        "(336.236900, 280.981400, 266.726000)",
        "(335.617100, 280.760800, 266.776800)",
        "(335.410200, 280.696300, 266.861400)",
        "(335.117500, 280.911700, 266.930500)",
        "(334.907700, 281.121800, 266.996200)",
        "(334.767500, 281.192200, 266.990100)",
        "(334.350700, 281.267200, 266.996500)",
        "(333.789500, 281.409100, 267.173100)",
        "(333.270200, 281.666100, 267.467200)",
        "(332.955800, 282.015400, 267.512200)",
        "(332.866300, 282.121900, 267.512100)",
        "(332.599200, 282.279500, 267.636500)",
        "(332.310400, 282.533600, 267.806900)",
        "(332.063900, 283.044600, 267.903700)",
        "(331.841000, 283.454700, 268.220100)",
        "(331.836000, 283.607700, 268.396400)",
        "(331.858500, 283.907000, 268.627700)",
        "(331.937500, 284.298600, 268.677800)",
        "(331.952100, 284.551700, 268.771400)",
        "(331.947800, 284.623900, 269.089700)",
        "(331.922100, 284.768200, 269.226800)",
        "(331.928900, 285.179100, 269.393000)",
        "(332.100400, 285.442700, 269.542900)",
        "(332.398800, 285.717200, 269.593500)",
        "(332.687300, 286.194700, 269.322100)",
        "(332.770800, 286.432100, 269.180500)",
        "(332.847000, 286.970500, 269.094800)",
        "(332.941300, 287.228000, 269.226300)",
        "(333.199200, 287.288800, 269.214900)",
        "(333.549900, 287.517500, 269.048300)",
        "(333.744700, 287.675300, 268.977300)",
        "(333.926800, 287.961300, 268.925100)",
        "(333.925300, 288.130200, 268.942100)",
        "(333.897100, 288.193500, 269.014600)",
        "(334.192000, 288.491300, 268.921400)",
        "(334.355000, 288.718500, 268.773400)",
        "(334.574800, 289.260200, 268.474200)",
        "(334.696500, 289.661000, 268.371000)",
        "(334.825800, 290.008100, 268.421500)",
        "(335.023000, 290.328800, 268.524100)",
        "(335.149400, 290.531400, 268.560800)",
        "(335.414600, 290.950200, 268.425600)",
        "(335.813000, 291.391500, 268.071000)",
        "(336.058900, 291.617100, 268.041800)",
        "(336.334000, 291.849300, 268.364500)",
        "(336.465500, 291.967500, 268.409100)",
        "(336.837800, 292.284700, 268.157400)",
        "(337.325200, 292.515400, 267.873300)",
        "(337.711300, 292.523600, 267.989500)",
        "(337.773200, 292.613300, 268.187400)",
        "(337.821700, 292.749600, 268.270200)",
        "(338.110500, 292.949400, 268.230200)",
        "(338.508300, 292.848700, 267.910400)",
        "(338.921500, 292.589400, 267.845900)",
        "(339.385000, 292.494100, 268.124300)",
        "(339.604600, 292.376800, 268.275600)",
        "(340.076400, 292.141900, 268.427200)",
        "(340.572100, 291.898600, 268.481600)",
        "(341.095700, 291.731100, 268.676000)",
        "(341.748200, 291.522900, 268.850400)",
        "(342.090000, 291.369500, 268.809800)",
        "(342.642100, 291.067700, 268.652600)",
        "(343.217100, 290.732700, 268.788600)",
        "(343.603800, 290.289000, 269.019500)",
        "(343.976600, 289.958600, 268.842300)",
        "(344.221900, 289.871900, 268.622600)",
        "(344.779400, 289.597400, 268.499900)",
        "(345.179700, 288.973600, 268.633800)",
        "(345.493300, 288.370800, 268.577000)",
        "(345.800400, 287.869200, 268.424800)",
        "(345.861700, 287.507800, 268.482100)",
        "(345.903300, 286.653000, 268.711300)",
        "(345.932000, 285.953900, 268.726800)",
        "(345.873300, 285.346600, 268.811600)",
        "(345.667200, 284.623500, 268.988300)",
        "(345.575800, 284.215300, 269.018400)",
        "(345.383100, 283.404400, 268.908900)",
        "(344.968800, 282.891600, 268.745700)",
        "(344.406400, 282.333100, 268.705600)",
        "(343.848800, 281.670500, 268.636100)",
        "(343.588700, 281.333000, 268.573200)",
        "(343.188600, 280.706100, 268.469000)",
        "(342.651100, 280.117700, 268.356800)",
        "(342.031700, 279.607700, 268.221600)",
        "(341.484400, 279.128200, 268.130400)",
        "(341.177900, 278.934800, 268.095800)",
        "(340.603100, 278.603900, 268.073200)",
        "(340.176600, 278.321300, 268.036600)",
        "(339.829300, 278.095400, 267.918000)",
        "(339.266600, 277.819800, 267.691800)",
        "(338.903200, 277.684700, 267.625000)",
        "(338.129000, 277.505100, 267.603000)",
        "(337.524400, 277.399500, 267.567100)",
        "(337.184800, 277.423100, 267.453100)",
        "(336.662000, 277.375400, 267.213700)",
        "(336.343700, 277.347700, 267.097400)",
        "(335.687400, 277.315000, 266.954500)",
        "(335.081300, 277.390900, 266.978800)",
        "(334.522500, 277.577900, 267.059700)",
        "(333.991400, 277.742200, 267.034100)",
        "(333.730300, 277.789900, 267.012200)",
        "(333.168100, 277.917900, 266.976500)",
        "(332.581600, 278.092500, 266.955300)",
        "(332.117600, 278.384400, 266.985900)",
        "(331.607900, 278.671100, 267.036700)",
        "(331.331700, 278.788900, 267.022600)",
        "(330.849400, 279.008400, 266.985400)",
        "(330.382200, 279.282900, 267.039700)",
        "(329.894000, 279.462500, 267.312700)",
        "(329.504100, 279.698400, 267.441300)",
        "(329.322100, 279.902400, 267.408300)",
        "(329.047700, 280.286300, 267.356800)",
        "(328.763600, 280.511800, 267.474800)",
        "(328.477400, 280.804800, 267.655600)",
        "(328.214000, 281.108300, 267.909700)",
        "(328.109500, 281.241400, 268.022400)",
        "(327.958300, 281.610700, 267.996400)",
        "(327.870500, 282.071800, 267.859900)",
        "(327.705000, 282.432500, 268.052500)",
        "(327.501500, 282.648400, 268.489100)",
        "(327.449400, 282.826300, 268.582400)",
        "(327.453700, 283.254100, 268.667800)",
        "(327.431200, 283.663300, 268.913900)",
        "(327.418000, 283.978300, 269.215000)",
        "(327.592100, 284.253000, 269.441200)",
        "(327.664700, 284.430100, 269.535500)",
        "(327.718100, 284.903000, 269.679600)",
        "(327.879800, 285.394100, 269.753600)",
        "(328.071000, 285.899600, 269.833700)",
        "(328.112100, 286.106600, 269.914600)",
        "(328.239600, 286.522200, 270.075100)",
        "(328.516600, 287.044600, 270.146900)",
        "(328.926100, 287.652700, 270.133400)",
        "(329.286100, 287.996900, 270.442000)",
        "(329.505000, 288.219000, 270.931300)",
        "(329.568500, 288.343400, 271.154400)",
        "(329.992600, 288.728800, 271.330100)",
        "(330.928700, 289.312200, 271.299700)",
        "(331.657800, 289.766000, 271.619400)",
        "(332.055300, 290.184900, 272.255700)",
        "(332.350300, 290.448700, 272.268000)",
        "(333.172800, 290.893700, 271.800900)",
        "(334.091500, 291.384000, 271.179700)",
        "(334.937000, 291.760100, 271.182000)",
        "(335.579300, 292.059200, 271.446000)",
        "(335.890000, 292.188500, 271.466800)",
        "(336.549700, 292.331200, 271.183300)",
        "(337.378900, 292.442500, 270.841900)",
        "(338.379800, 292.470400, 270.861400)",
        "(339.375900, 292.306300, 270.864600)",
        "(339.807000, 292.231200, 270.820300)",
        "(340.589100, 292.184700, 270.763800)",
        "(341.265600, 292.118900, 270.883500)",
        "(342.018800, 291.871600, 271.049800)",
        "(342.976000, 291.501500, 270.916400)",
        "(343.415300, 291.371700, 270.825400)",
        "(344.197400, 291.125200, 270.754600)",
        "(344.787600, 290.736600, 270.842300)",
        "(345.373200, 290.255400, 270.840000)",
        "(345.780100, 289.719000, 270.774200)",
        "(345.907000, 289.451300, 270.803600)",
        "(346.137400, 288.861600, 270.871500)",
        "(346.383900, 288.346500, 270.748200)",
        "(346.429300, 287.759000, 270.594100)",
        "(346.374800, 287.104400, 270.545900)",
        "(346.309800, 286.768400, 270.476300)",
        "(346.092300, 286.183200, 270.244200)",
        "(345.813800, 285.644500, 270.091400)",
        "(345.503600, 285.059100, 270.024700)",
        "(345.145200, 284.562300, 269.847100)",
        "(344.957100, 284.349700, 269.716200)",
        "(344.496500, 283.966400, 269.438000)",
        "(344.030400, 283.569100, 269.346500)",
        "(343.534700, 283.173200, 269.350900)",
        "(343.190000, 282.815700, 269.211700)",
        "(343.059200, 282.672100, 269.087600)",
        "(342.783500, 282.446200, 268.862200)",
        "(342.333200, 282.136300, 268.885500)",
        "(341.718400, 281.782600, 268.940600)",
        "(341.316700, 281.526100, 268.863000)",
        "(341.131500, 281.410800, 268.811000)",
        "(340.717200, 281.150000, 268.782200)",
        "(340.231000, 280.899000, 268.778400)",
        "(339.804600, 280.695600, 268.665400)",
        "(339.417200, 280.453400, 268.513800)",
        "(339.190400, 280.337000, 268.440800)",
        "(338.764700, 280.218200, 268.279200)",
        "(338.410600, 280.178600, 268.144800)",
        "(337.911600, 280.005500, 268.014700)",
        "(337.446200, 279.861000, 267.975300)",
        "(337.286000, 279.813800, 267.921100)",
        "(336.968800, 279.745600, 267.772200)",
        "(336.538700, 279.614800, 267.874800)",
        "(335.943600, 279.581600, 268.087000)",
        "(335.354900, 279.662000, 268.170700)",
        "(335.104400, 279.632800, 268.218100)",
        "(334.571100, 279.524200, 268.318100)",
        "(334.095300, 279.595400, 268.388900)",
        "(333.591900, 279.725600, 268.536500)",
        "(333.290900, 279.753000, 268.667900)",
        "(332.653700, 279.825600, 268.825100)",
        "(332.151500, 279.939700, 268.851900)",
        "(331.663200, 280.055800, 269.050000)",
        "(331.158200, 280.368200, 269.263000)",
        "(330.705500, 280.715900, 269.451400)",
        "(330.526700, 280.860500, 269.517100)",
        "(330.207300, 281.241400, 269.499900)",
        "(329.961500, 281.846600, 269.431500)",
        "(329.729700, 282.386900, 269.598500)",
        "(329.593300, 282.873000, 269.943200)",
        "(329.534800, 283.162400, 270.074600)",
        "(329.534700, 283.854200, 270.221000)",
        "(329.688000, 284.470700, 270.037800)",
        "(329.849900, 284.960800, 269.972100)",
        "(329.949000, 285.459200, 270.253400)",
        "(330.053200, 285.785100, 270.333300)",
        "(330.392600, 286.547000, 270.173600)",
        "(330.839600, 287.317300, 269.890700)",
        "(331.236100, 287.846300, 270.098100)",
        "(331.562500, 288.145400, 270.554500)",
        "(331.774100, 288.334000, 270.630300)",
        "(332.227900, 288.758200, 270.523500)",
        "(332.889800, 289.164600, 270.332000)",
        "(333.511200, 289.383900, 270.404600)",
        "(334.014700, 289.585000, 270.548700)",
        "(334.263900, 289.693900, 270.580600)",
        "(334.794100, 289.897400, 270.499900)",
        "(335.247400, 290.145400, 270.242800)",
        "(335.587100, 290.297400, 270.090800)",
        "(335.955400, 290.500300, 270.167200)",
        "(336.137400, 290.646100, 270.222100)",
        "(336.488200, 290.837600, 270.420800)",
        "(336.792900, 290.891000, 270.550300)",
        "(337.057800, 290.871300, 270.659200)",
        "(337.621000, 290.837900, 270.689200)",
        "(337.968600, 290.859700, 270.673500)",
        "(338.533100, 290.878700, 270.681200)",
        "(338.873600, 290.929800, 270.775900)",
        "(339.222200, 290.945300, 270.882100)",
        "(339.842800, 290.806800, 270.778900)",
        "(340.156700, 290.714500, 270.760900)",
        "(340.621900, 290.420700, 270.971600)",
        "(341.029700, 290.276400, 271.170300)",
        "(341.702100, 290.054300, 271.160800)",
        "(342.457200, 289.536700, 271.311900)",
        "(342.724200, 289.259700, 271.498600)",
        "(343.061700, 288.840400, 271.785900)",
        "(343.631200, 288.599100, 271.712300)",
        "(344.417000, 288.211900, 271.766400)",
        "(345.009200, 287.664500, 272.079200)",
        "(345.195600, 287.352400, 272.145000)",
        "(345.540600, 286.915000, 272.009900)",
        "(345.946200, 286.475300, 271.899700)",
        "(346.169900, 285.764200, 272.005700)",
        "(346.297100, 285.142600, 271.987800)",
        "(346.340800, 284.907500, 271.911800)",
        "(346.233400, 284.344500, 271.784400)",
        "(346.018500, 283.784800, 271.689500)",
        "(345.865300, 283.319400, 271.480900)",
        "(345.686800, 283.049100, 271.278700)",
        "(345.517200, 282.963500, 271.137600)",
        "(345.111900, 282.673400, 270.826900)",
        "(344.706300, 282.367500, 270.553700)",
        "(344.270500, 282.050000, 270.414500)",
        "(343.695900, 281.771100, 270.294400)",
        "(343.440300, 281.652100, 270.231200)",
        "(342.960500, 281.527300, 270.046700)",
        "(342.507100, 281.395700, 269.814200)",
        "(341.988600, 281.097900, 269.565500)",
        "(341.290600, 280.926700, 269.309800)",
        "(340.981800, 280.927300, 269.247700)",
        "(340.467100, 280.860900, 269.211000)",
        "(340.042500, 280.755100, 269.103800)",
[truncated: 528,089 more chars]
