# Supplementary material for: Playing the mirror game in virtual reality with an autonomous character
Source: Sci Rep. 2022 Dec 9;12:21329. doi: 10.1038/s41598-022-25197-z (PMC9734752; doi:10.1038/s41598-022-25197-z)
Supplement: Supplementary file 2 — Supplementary Information 1. [file 41598_2022_25197_MOESM2_ESM.zip › Data/Couple1/condition3_trial1_player1.json]

{
    "isFemale": false,
    "eyesLevel": 1.674979567527771,
    "timestamps": [
        0.0,
        0.019989013671875,
        0.040008544921875,
        0.05999755859375,
        0.08001708984375,
        0.100006103515625,
        0.1199951171875,
        0.1400146484375,
        0.160003662109375,
        0.17999267578125,
        0.20001220703125,
        0.220001220703125,
        0.239990234375,
        0.260009765625,
        0.279998779296875,
        0.300018310546875,
        0.32000732421875,
        0.339996337890625,
        0.360015869140625,
        0.3800048828125,
        0.399993896484375,
        0.420013427734375,
        0.44000244140625,
        0.459991455078125,
        0.480010986328125,
        0.5,
        0.519989013671875,
        0.540008544921875,
        0.55999755859375,
        0.58001708984375,
        0.600006103515625,
        0.6199951171875,
        0.6400146484375,
        0.660003662109375,
        0.67999267578125,
        0.70001220703125,
        0.720001220703125,
        0.739990234375,
        0.760009765625,
        0.779998779296875,
        0.800018310546875,
        0.82000732421875,
        0.839996337890625,
        0.860015869140625,
        0.8800048828125,
        0.899993896484375,
        0.920013427734375,
        0.94000244140625,
        0.959991455078125,
        0.980010986328125,
        1.0,
        1.019989013671875,
        1.040008544921875,
        1.05999755859375,
        1.08001708984375,
        1.100006103515625,
        1.1199951171875,
        1.1400146484375,
        1.160003662109375,
        1.17999267578125,
        1.20001220703125,
        1.220001220703125,
        1.239990234375,
        1.260009765625,
        1.279998779296875,
        1.300018310546875,
        1.32000732421875,
        1.339996337890625,
        1.360015869140625,
        1.3800048828125,
        1.399993896484375,
        1.420013427734375,
        1.44000244140625,
        1.459991455078125,
        1.480010986328125,
        1.5,
        1.519989013671875,
        1.540008544921875,
        1.55999755859375,
        1.58001708984375,
        1.600006103515625,
        1.6199951171875,
        1.6400146484375,
        1.660003662109375,
        1.67999267578125,
        1.70001220703125,
        1.720001220703125,
        1.739990234375,
        1.760009765625,
        1.779998779296875,
        1.800018310546875,
        1.82000732421875,
        1.839996337890625,
        1.860015869140625,
        1.8800048828125,
        1.899993896484375,
        1.920013427734375,
        1.94000244140625,
        1.959991455078125,
        1.980010986328125,
        2.0,
        2.019989013671875,
        2.040008544921875,
        2.05999755859375,
        2.08001708984375,
        2.100006103515625,
        2.1199951171875,
        2.1400146484375,
        2.160003662109375,
        2.17999267578125,
        2.20001220703125,
        2.220001220703125,
        2.239990234375,
        2.260009765625,
        2.279998779296875,
        2.300018310546875,
        2.32000732421875,
        2.339996337890625,
        2.360015869140625,
        2.3800048828125,
        2.399993896484375,
        2.420013427734375,
        2.44000244140625,
        2.459991455078125,
        2.480010986328125,
        2.5,
        2.519989013671875,
        2.540008544921875,
        2.55999755859375,
        2.58001708984375,
        2.600006103515625,
        2.6199951171875,
        2.6400146484375,
        2.660003662109375,
        2.67999267578125,
        2.70001220703125,
        2.720001220703125,
        2.739990234375,
        2.760009765625,
        2.779998779296875,
        2.800018310546875,
        2.82000732421875,
        2.839996337890625,
        2.860015869140625,
        2.8800048828125,
        2.899993896484375,
        2.920013427734375,
        2.94000244140625,
        2.959991455078125,
        2.980010986328125,
        3.0,
        3.019989013671875,
        3.040008544921875,
        3.05999755859375,
        3.08001708984375,
        3.100006103515625,
        3.1199951171875,
        3.1400146484375,
        3.160003662109375,
        3.17999267578125,
        3.20001220703125,
        3.220001220703125,
        3.239990234375,
        3.260009765625,
        3.279998779296875,
        3.300018310546875,
        3.32000732421875,
        3.339996337890625,
        3.360015869140625,
        3.3800048828125,
        3.399993896484375,
        3.420013427734375,
        3.44000244140625,
        3.459991455078125,
        3.480010986328125,
        3.5,
        3.519989013671875,
        3.540008544921875,
        3.55999755859375,
        3.58001708984375,
        3.600006103515625,
        3.6199951171875,
        3.6400146484375,
        3.660003662109375,
        3.67999267578125,
        3.70001220703125,
        3.720001220703125,
        3.739990234375,
        3.760009765625,
        3.779998779296875,
        3.800018310546875,
        3.82000732421875,
        3.839996337890625,
        3.860015869140625,
        3.8800048828125,
        3.899993896484375,
        3.920013427734375,
        3.94000244140625,
        3.959991455078125,
        3.980010986328125,
        4.0,
        4.019989013671875,
        4.040008544921875,
        4.05999755859375,
        4.08001708984375,
        4.100006103515625,
        4.1199951171875,
        4.1400146484375,
        4.160003662109375,
        4.17999267578125,
        4.20001220703125,
        4.220001220703125,
        4.239990234375,
        4.260009765625,
        4.279998779296875,
        4.300018310546875,
        4.32000732421875,
        4.339996337890625,
        4.360015869140625,
        4.3800048828125,
        4.399993896484375,
        4.420013427734375,
        4.44000244140625,
        4.459991455078125,
        4.480010986328125,
        4.5,
        4.519989013671875,
        4.540008544921875,
        4.55999755859375,
        4.58001708984375,
        4.600006103515625,
        4.6199951171875,
        4.6400146484375,
        4.660003662109375,
        4.67999267578125,
        4.70001220703125,
        4.720001220703125,
        4.739990234375,
        4.760009765625,
        4.779998779296875,
        4.800018310546875,
        4.82000732421875,
        4.839996337890625,
        4.860015869140625,
        4.8800048828125,
        4.899993896484375,
        4.920013427734375,
        4.94000244140625,
        4.959991455078125,
        4.980010986328125,
        5.0,
        5.019989013671875,
        5.040008544921875,
        5.05999755859375,
        5.08001708984375,
        5.100006103515625,
        5.1199951171875,
        5.1400146484375,
        5.160003662109375,
        5.17999267578125,
        5.20001220703125,
        5.220001220703125,
        5.239990234375,
        5.260009765625,
        5.279998779296875,
        5.300018310546875,
        5.32000732421875,
        5.339996337890625,
        5.360015869140625,
        5.3800048828125,
        5.399993896484375,
        5.420013427734375,
        5.44000244140625,
        5.459991455078125,
        5.480010986328125,
        5.5,
        5.519989013671875,
        5.540008544921875,
        5.55999755859375,
        5.58001708984375,
        5.600006103515625,
        5.6199951171875,
        5.6400146484375,
        5.660003662109375,
        5.67999267578125,
        5.70001220703125,
        5.720001220703125,
        5.739990234375,
        5.760009765625,
        5.779998779296875,
        5.800018310546875,
        5.82000732421875,
        5.839996337890625,
        5.860015869140625,
        5.8800048828125,
        5.899993896484375,
        5.920013427734375,
        5.94000244140625,
        5.959991455078125,
        5.980010986328125,
        6.0,
        6.019989013671875,
        6.040008544921875,
        6.05999755859375,
        6.08001708984375,
        6.100006103515625,
        6.1199951171875,
        6.1400146484375,
        6.160003662109375,
        6.17999267578125,
        6.20001220703125,
        6.220001220703125,
        6.239990234375,
        6.260009765625,
        6.279998779296875,
        6.300018310546875,
        6.32000732421875,
        6.339996337890625,
        6.360015869140625,
        6.3800048828125,
        6.399993896484375,
        6.420013427734375,
        6.44000244140625,
        6.459991455078125,
        6.480010986328125,
        6.5,
        6.519989013671875,
        6.540008544921875,
        6.55999755859375,
        6.58001708984375,
        6.600006103515625,
        6.6199951171875,
        6.6400146484375,
        6.660003662109375,
        6.67999267578125,
        6.70001220703125,
        6.720001220703125,
        6.739990234375,
        6.760009765625,
        6.779998779296875,
        6.800018310546875,
        6.82000732421875,
        6.839996337890625,
        6.860015869140625,
        6.8800048828125,
        6.899993896484375,
        6.920013427734375,
        6.94000244140625,
        6.959991455078125,
        6.980010986328125,
        7.0,
        7.019989013671875,
        7.040008544921875,
        7.05999755859375,
        7.08001708984375,
        7.100006103515625,
        7.1199951171875,
        7.1400146484375,
        7.160003662109375,
        7.17999267578125,
        7.20001220703125,
        7.220001220703125,
        7.239990234375,
        7.260009765625,
        7.279998779296875,
        7.300018310546875,
        7.32000732421875,
        7.339996337890625,
        7.360015869140625,
        7.3800048828125,
        7.399993896484375,
        7.420013427734375,
        7.44000244140625,
        7.459991455078125,
        7.480010986328125,
        7.5,
        7.519989013671875,
        7.540008544921875,
        7.55999755859375,
        7.58001708984375,
        7.600006103515625,
        7.6199951171875,
        7.6400146484375,
        7.660003662109375,
        7.67999267578125,
        7.70001220703125,
        7.720001220703125,
        7.739990234375,
        7.760009765625,
        7.779998779296875,
        7.800018310546875,
        7.82000732421875,
        7.839996337890625,
        7.860015869140625,
        7.8800048828125,
        7.899993896484375,
        7.920013427734375,
        7.94000244140625,
        7.959991455078125,
        7.980010986328125,
        8.0,
        8.019989013671875,
        8.040008544921875,
        8.05999755859375,
        8.08001708984375,
        8.100006103515625,
        8.1199951171875,
        8.1400146484375,
        8.160003662109375,
        8.17999267578125,
        8.20001220703125,
        8.220001220703125,
        8.239990234375,
        8.260009765625,
        8.279998779296875,
        8.300018310546875,
        8.32000732421875,
        8.339996337890625,
        8.360015869140625,
        8.3800048828125,
        8.399993896484375,
        8.420013427734375,
        8.44000244140625,
        8.459991455078125,
        8.480010986328125,
        8.5,
        8.519989013671875,
        8.540008544921875,
        8.55999755859375,
        8.58001708984375,
        8.600006103515625,
        8.6199951171875,
        8.6400146484375,
        8.660003662109375,
        8.67999267578125,
        8.70001220703125,
        8.720001220703125,
        8.739990234375,
        8.760009765625,
        8.779998779296875,
        8.800018310546875,
        8.82000732421875,
        8.839996337890625,
        8.860015869140625,
        8.8800048828125,
        8.899993896484375,
        8.920013427734375,
        8.94000244140625,
        8.959991455078125,
        8.980010986328125,
        9.0,
        9.019989013671875,
        9.040008544921875,
        9.05999755859375,
        9.08001708984375,
        9.100006103515625,
        9.1199951171875,
        9.1400146484375,
        9.160003662109375,
        9.17999267578125,
        9.20001220703125,
        9.220001220703125,
        9.239990234375,
        9.260009765625,
        9.279998779296875,
        9.300018310546875,
        9.32000732421875,
        9.339996337890625,
        9.360015869140625,
        9.3800048828125,
        9.399993896484375,
        9.420013427734375,
        9.44000244140625,
        9.459991455078125,
        9.480010986328125,
        9.5,
        9.519989013671875,
        9.540008544921875,
        9.55999755859375,
        9.58001708984375,
        9.600006103515625,
        9.6199951171875,
        9.6400146484375,
        9.660003662109375,
        9.67999267578125,
        9.70001220703125,
        9.720001220703125,
        9.739990234375,
        9.760009765625,
        9.779998779296875,
        9.800018310546875,
        9.82000732421875,
        9.839996337890625,
        9.860015869140625,
        9.8800048828125,
        9.899993896484375,
        9.920013427734375,
        9.94000244140625,
        9.959991455078125,
        9.980010986328125,
        10.0,
        10.019989013671875,
        10.040008544921875,
        10.05999755859375,
        10.08001708984375,
        10.100006103515625,
        10.1199951171875,
        10.1400146484375,
        10.160003662109375,
        10.17999267578125,
        10.20001220703125,
        10.220001220703125,
        10.239990234375,
        10.260009765625,
        10.279998779296875,
        10.300018310546875,
        10.32000732421875,
        10.339996337890625,
        10.360015869140625,
        10.3800048828125,
        10.399993896484375,
        10.420013427734375,
        10.44000244140625,
        10.459991455078125,
        10.480010986328125,
        10.5,
        10.519989013671875,
        10.540008544921875,
        10.55999755859375,
        10.58001708984375,
        10.600006103515625,
        10.6199951171875,
        10.6400146484375,
        10.660003662109375,
        10.67999267578125,
        10.70001220703125,
        10.720001220703125,
        10.739990234375,
        10.760009765625,
        10.779998779296875,
        10.800018310546875,
        10.82000732421875,
        10.839996337890625,
        10.860015869140625,
        10.8800048828125,
        10.899993896484375,
        10.920013427734375,
        10.94000244140625,
        10.959991455078125,
        10.980010986328125,
        11.0,
        11.019989013671875,
        11.040008544921875,
        11.05999755859375,
        11.08001708984375,
        11.100006103515625,
        11.1199951171875,
        11.1400146484375,
        11.160003662109375,
        11.17999267578125,
        11.20001220703125,
        11.220001220703125,
        11.239990234375,
        11.260009765625,
        11.279998779296875,
        11.300018310546875,
        11.32000732421875,
        11.339996337890625,
        11.360015869140625,
        11.3800048828125,
        11.399993896484375,
        11.420013427734375,
        11.44000244140625,
        11.459991455078125,
        11.480010986328125,
        11.5,
        11.519989013671875,
        11.540008544921875,
        11.55999755859375,
        11.58001708984375,
        11.600006103515625,
        11.6199951171875,
        11.6400146484375,
        11.660003662109375,
        11.67999267578125,
        11.70001220703125,
        11.720001220703125,
        11.739990234375,
        11.760009765625,
        11.779998779296875,
        11.800018310546875,
        11.82000732421875,
        11.839996337890625,
        11.860015869140625,
        11.8800048828125,
        11.899993896484375,
        11.920013427734375,
        11.94000244140625,
        11.959991455078125,
        11.980010986328125,
        12.0,
        12.019989013671875,
        12.040008544921875,
        12.05999755859375,
        12.08001708984375,
        12.100006103515625,
        12.1199951171875,
        12.1400146484375,
        12.160003662109375,
        12.17999267578125,
        12.20001220703125,
        12.220001220703125,
        12.239990234375,
        12.260009765625,
        12.279998779296875,
        12.300018310546875,
        12.32000732421875,
        12.339996337890625,
        12.360015869140625,
        12.3800048828125,
        12.399993896484375,
        12.420013427734375,
        12.44000244140625,
        12.459991455078125,
        12.480010986328125,
        12.5,
        12.519989013671875,
        12.540008544921875,
        12.55999755859375,
        12.58001708984375,
        12.600006103515625,
        12.6199951171875,
        12.6400146484375,
        12.660003662109375,
        12.67999267578125,
        12.70001220703125,
        12.720001220703125,
        12.739990234375,
        12.760009765625,
        12.779998779296875,
        12.800018310546875,
        12.82000732421875,
        12.839996337890625,
        12.860015869140625,
        12.8800048828125,
        12.899993896484375,
        12.920013427734375,
        12.94000244140625,
        12.959991455078125,
        12.980010986328125,
        13.0,
        13.019989013671875,
        13.040008544921875,
        13.05999755859375,
        13.08001708984375,
        13.100006103515625,
        13.1199951171875,
        13.1400146484375,
        13.160003662109375,
        13.17999267578125,
        13.20001220703125,
        13.220001220703125,
        13.239990234375,
        13.260009765625,
        13.279998779296875,
        13.300018310546875,
        13.32000732421875,
        13.339996337890625,
        13.360015869140625,
        13.3800048828125,
        13.399993896484375,
        13.420013427734375,
        13.44000244140625,
        13.459991455078125,
        13.480010986328125,
        13.5,
        13.519989013671875,
        13.540008544921875,
        13.55999755859375,
        13.58001708984375,
        13.600006103515625,
        13.6199951171875,
        13.6400146484375,
        13.660003662109375,
        13.67999267578125,
        13.70001220703125,
        13.720001220703125,
        13.739990234375,
        13.760009765625,
        13.779998779296875,
        13.800018310546875,
        13.82000732421875,
        13.839996337890625,
        13.860015869140625,
        13.8800048828125,
        13.899993896484375,
        13.920013427734375,
        13.94000244140625,
        13.959991455078125,
        13.980010986328125,
        14.0,
        14.019989013671875,
        14.040008544921875,
        14.05999755859375,
        14.08001708984375,
        14.100006103515625,
        14.1199951171875,
        14.1400146484375,
        14.160003662109375,
        14.17999267578125,
        14.20001220703125,
        14.220001220703125,
        14.239990234375,
        14.260009765625,
        14.279998779296875,
        14.300018310546875,
        14.32000732421875,
        14.339996337890625,
        14.360015869140625,
        14.3800048828125,
        14.399993896484375,
        14.420013427734375,
        14.44000244140625,
        14.459991455078125,
        14.480010986328125,
        14.5,
        14.519989013671875,
        14.540008544921875,
        14.55999755859375,
        14.58001708984375,
        14.600006103515625,
        14.6199951171875,
        14.6400146484375,
        14.660003662109375,
        14.67999267578125,
        14.70001220703125,
        14.720001220703125,
        14.739990234375,
        14.760009765625,
        14.779998779296875,
        14.800018310546875,
        14.82000732421875,
        14.839996337890625,
        14.860015869140625,
        14.8800048828125,
        14.899993896484375,
        14.920013427734375,
        14.94000244140625,
        14.959991455078125,
        14.980010986328125,
        15.0,
        15.019989013671875,
        15.040008544921875,
        15.05999755859375,
        15.08001708984375,
        15.100006103515625,
        15.1199951171875,
        15.1400146484375,
        15.160003662109375,
        15.17999267578125,
        15.20001220703125,
        15.220001220703125,
        15.239990234375,
        15.260009765625,
        15.279998779296875,
        15.300018310546875,
        15.32000732421875,
        15.339996337890625,
        15.360015869140625,
        15.3800048828125,
        15.399993896484375,
        15.420013427734375,
        15.44000244140625,
        15.459991455078125,
        15.480010986328125,
        15.5,
        15.519989013671875,
        15.540008544921875,
        15.55999755859375,
        15.58001708984375,
        15.600006103515625,
        15.6199951171875,
        15.6400146484375,
        15.660003662109375,
        15.67999267578125,
        15.70001220703125,
        15.720001220703125,
        15.739990234375,
        15.760009765625,
        15.779998779296875,
        15.800018310546875,
        15.82000732421875,
        15.839996337890625,
        15.860015869140625,
        15.8800048828125,
        15.899993896484375,
        15.920013427734375,
        15.94000244140625,
        15.959991455078125,
        15.980010986328125,
        16.0,
        16.019989013671876,
        16.040008544921876,
        16.05999755859375,
        16.08001708984375,
        16.100006103515626,
        16.1199951171875,
        16.1400146484375,
        16.160003662109376,
        16.17999267578125,
        16.20001220703125,
        16.220001220703126,
        16.239990234375,
        16.260009765625,
        16.279998779296876,
        16.300018310546876,
        16.32000732421875,
        16.339996337890626,
        16.360015869140626,
        16.3800048828125,
        16.399993896484376,
        16.420013427734376,
        16.44000244140625,
        16.459991455078126,
        16.480010986328126,
        16.5,
        16.519989013671876,
        16.540008544921876,
        16.55999755859375,
        16.58001708984375,
        16.600006103515626,
        16.6199951171875,
        16.6400146484375,
        16.660003662109376,
        16.67999267578125,
        16.70001220703125,
        16.720001220703126,
        16.739990234375,
        16.760009765625,
        16.779998779296876,
        16.800018310546876,
        16.82000732421875,
        16.839996337890626,
        16.860015869140626,
        16.8800048828125,
        16.899993896484376,
        16.920013427734376,
        16.94000244140625,
        16.959991455078126,
        16.980010986328126,
        17.0,
        17.019989013671876,
        17.040008544921876,
        17.05999755859375,
        17.08001708984375,
        17.100006103515626,
        17.1199951171875,
        17.1400146484375,
        17.160003662109376,
        17.17999267578125,
        17.20001220703125,
        17.220001220703126,
        17.239990234375,
        17.260009765625,
        17.279998779296876,
        17.300018310546876,
        17.32000732421875,
        17.339996337890626,
        17.360015869140626,
        17.3800048828125,
        17.399993896484376,
        17.420013427734376,
        17.44000244140625,
        17.459991455078126,
        17.480010986328126,
        17.5,
        17.519989013671876,
        17.540008544921876,
        17.55999755859375,
        17.58001708984375,
        17.600006103515626,
        17.6199951171875,
        17.6400146484375,
        17.660003662109376,
        17.67999267578125,
        17.70001220703125,
        17.720001220703126,
        17.739990234375,
        17.760009765625,
        17.779998779296876,
        17.800018310546876,
        17.82000732421875,
        17.839996337890626,
        17.860015869140626,
        17.8800048828125,
        17.899993896484376,
        17.920013427734376,
        17.94000244140625,
        17.959991455078126,
        17.980010986328126,
        18.0,
        18.019989013671876,
        18.040008544921876,
        18.05999755859375,
        18.08001708984375,
        18.100006103515626,
        18.1199951171875,
        18.1400146484375,
        18.160003662109376,
        18.17999267578125,
        18.20001220703125,
        18.220001220703126,
        18.239990234375,
        18.260009765625,
        18.279998779296876,
        18.300018310546876,
        18.32000732421875,
        18.339996337890626,
        18.360015869140626,
        18.3800048828125,
        18.399993896484376,
        18.420013427734376,
        18.44000244140625,
        18.459991455078126,
        18.480010986328126,
        18.5,
        18.519989013671876,
        18.540008544921876,
        18.55999755859375,
        18.58001708984375,
        18.600006103515626,
        18.6199951171875,
        18.6400146484375,
        18.660003662109376,
        18.67999267578125,
        18.70001220703125,
        18.720001220703126,
        18.739990234375,
        18.760009765625,
        18.779998779296876,
        18.800018310546876,
        18.82000732421875,
        18.839996337890626,
        18.860015869140626,
        18.8800048828125,
        18.899993896484376,
        18.920013427734376,
        18.94000244140625,
        18.959991455078126,
        18.980010986328126,
        19.0,
        19.019989013671876,
        19.040008544921876,
        19.05999755859375,
        19.08001708984375,
        19.100006103515626,
        19.1199951171875,
        19.1400146484375,
        19.160003662109376,
        19.17999267578125,
        19.20001220703125,
        19.220001220703126,
        19.239990234375,
        19.260009765625,
        19.279998779296876,
        19.300018310546876,
        19.32000732421875,
        19.339996337890626,
        19.360015869140626,
        19.3800048828125,
        19.399993896484376,
        19.420013427734376,
        19.44000244140625,
        19.459991455078126,
        19.480010986328126,
        19.5,
        19.519989013671876,
        19.540008544921876,
        19.55999755859375,
        19.58001708984375,
        19.600006103515626,
        19.6199951171875,
        19.6400146484375,
        19.660003662109376,
        19.67999267578125,
        19.70001220703125,
        19.720001220703126,
        19.739990234375,
        19.760009765625,
        19.779998779296876,
        19.800018310546876,
        19.82000732421875,
        19.839996337890626,
        19.860015869140626,
        19.8800048828125,
        19.899993896484376,
        19.920013427734376,
        19.94000244140625,
        19.959991455078126,
        19.980010986328126,
        20.0,
        20.019989013671876,
        20.040008544921876,
        20.05999755859375,
        20.08001708984375,
        20.100006103515626,
        20.1199951171875,
        20.1400146484375,
        20.160003662109376,
        20.17999267578125,
        20.20001220703125,
        20.220001220703126,
        20.239990234375,
        20.260009765625,
        20.279998779296876,
        20.300018310546876,
        20.32000732421875,
        20.339996337890626,
        20.360015869140626,
        20.3800048828125,
        20.399993896484376,
        20.420013427734376,
        20.44000244140625,
        20.459991455078126,
        20.480010986328126,
        20.5,
        20.519989013671876,
        20.540008544921876,
        20.55999755859375,
        20.58001708984375,
        20.600006103515626,
        20.6199951171875,
        20.6400146484375,
        20.660003662109376,
        20.67999267578125,
        20.70001220703125,
        20.720001220703126,
        20.739990234375,
        20.760009765625,
        20.779998779296876,
        20.800018310546876,
        20.82000732421875,
        20.839996337890626,
        20.860015869140626,
        20.8800048828125,
        20.899993896484376,
        20.920013427734376,
        20.94000244140625,
        20.959991455078126,
        20.980010986328126,
        21.0,
        21.019989013671876,
        21.040008544921876,
        21.05999755859375,
        21.08001708984375,
        21.100006103515626,
        21.1199951171875,
        21.1400146484375,
        21.160003662109376,
        21.17999267578125,
        21.20001220703125,
        21.220001220703126,
        21.239990234375,
        21.260009765625,
        21.279998779296876,
        21.300018310546876,
        21.32000732421875,
        21.339996337890626,
        21.360015869140626,
        21.3800048828125,
        21.399993896484376,
        21.420013427734376,
        21.44000244140625,
        21.459991455078126,
        21.480010986328126,
        21.5,
        21.519989013671876,
        21.540008544921876,
        21.55999755859375,
        21.58001708984375,
        21.600006103515626,
        21.6199951171875,
        21.6400146484375,
        21.660003662109376,
        21.67999267578125,
        21.70001220703125,
        21.720001220703126,
        21.739990234375,
        21.760009765625,
        21.779998779296876,
        21.800018310546876,
        21.82000732421875,
        21.839996337890626,
        21.860015869140626,
        21.8800048828125,
        21.899993896484376,
        21.920013427734376,
        21.94000244140625,
        21.959991455078126,
        21.980010986328126,
        22.0,
        22.019989013671876,
        22.040008544921876,
        22.05999755859375,
        22.08001708984375,
        22.100006103515626,
        22.1199951171875,
        22.1400146484375,
        22.160003662109376,
        22.17999267578125,
        22.20001220703125,
        22.220001220703126,
        22.239990234375,
        22.260009765625,
        22.279998779296876,
        22.29998779296875,
        22.32000732421875,
        22.339996337890626,
        22.360015869140626,
        22.3800048828125,
        22.399993896484376,
        22.420013427734376,
        22.44000244140625,
        22.459991455078126,
        22.480010986328126,
        22.5,
        22.519989013671876,
        22.540008544921876,
        22.55999755859375,
        22.58001708984375,
        22.600006103515626,
        22.6199951171875,
        22.6400146484375,
        22.660003662109376,
        22.67999267578125,
        22.70001220703125,
        22.720001220703126,
        22.739990234375,
        22.760009765625,
        22.779998779296876,
        22.79998779296875,
        22.82000732421875,
        22.839996337890626,
        22.860015869140626,
        22.8800048828125,
        22.899993896484376,
        22.920013427734376,
        22.94000244140625,
        22.959991455078126,
        22.980010986328126,
        23.0,
        23.019989013671876,
        23.040008544921876,
        23.05999755859375,
        23.08001708984375,
        23.100006103515626,
        23.1199951171875,
        23.1400146484375,
        23.160003662109376,
        23.17999267578125,
        23.20001220703125,
        23.220001220703126,
        23.239990234375,
        23.260009765625,
        23.279998779296876,
        23.29998779296875,
        23.32000732421875,
        23.339996337890626,
        23.360015869140626,
        23.3800048828125,
        23.399993896484376,
        23.420013427734376,
        23.44000244140625,
        23.459991455078126,
        23.480010986328126,
        23.5,
        23.519989013671876,
        23.540008544921876,
        23.55999755859375,
        23.58001708984375,
        23.600006103515626,
        23.6199951171875,
        23.6400146484375,
        23.660003662109376,
        23.67999267578125,
        23.70001220703125,
        23.720001220703126,
        23.739990234375,
        23.760009765625,
        23.779998779296876,
        23.79998779296875,
        23.82000732421875,
        23.839996337890626,
        23.860015869140626,
        23.8800048828125,
        23.899993896484376,
        23.920013427734376,
        23.94000244140625,
        23.959991455078126,
        23.980010986328126,
        24.0,
        24.019989013671876,
        24.040008544921876,
        24.05999755859375,
        24.08001708984375,
        24.100006103515626,
        24.1199951171875,
        24.1400146484375,
        24.160003662109376,
        24.17999267578125,
        24.20001220703125,
        24.220001220703126,
        24.239990234375,
        24.260009765625,
        24.279998779296876,
        24.29998779296875,
        24.32000732421875,
        24.339996337890626,
        24.360015869140626,
        24.3800048828125,
        24.399993896484376,
        24.420013427734376,
        24.44000244140625,
        24.459991455078126,
        24.480010986328126,
        24.5,
        24.519989013671876,
        24.540008544921876,
        24.55999755859375,
        24.58001708984375,
        24.600006103515626,
        24.6199951171875,
        24.6400146484375,
        24.660003662109376,
        24.67999267578125,
        24.70001220703125,
        24.720001220703126,
        24.739990234375,
        24.760009765625,
        24.779998779296876,
        24.79998779296875,
        24.82000732421875,
        24.839996337890626,
        24.860015869140626,
        24.8800048828125,
        24.899993896484376,
        24.920013427734376,
        24.94000244140625,
        24.959991455078126,
        24.980010986328126,
        25.0,
        25.019989013671876,
        25.040008544921876,
        25.05999755859375,
        25.08001708984375,
        25.100006103515626,
        25.1199951171875,
        25.1400146484375,
        25.160003662109376,
        25.17999267578125,
        25.20001220703125,
        25.220001220703126,
        25.239990234375,
        25.260009765625,
        25.279998779296876,
        25.29998779296875,
        25.32000732421875,
        25.339996337890626,
        25.360015869140626,
        25.3800048828125,
        25.399993896484376,
        25.420013427734376,
        25.44000244140625,
        25.459991455078126,
        25.480010986328126,
        25.5,
        25.519989013671876,
        25.540008544921876,
        25.55999755859375,
        25.58001708984375,
        25.600006103515626,
        25.6199951171875,
        25.6400146484375,
        25.660003662109376,
        25.67999267578125,
        25.70001220703125,
        25.720001220703126,
        25.739990234375,
        25.760009765625,
        25.779998779296876,
        25.79998779296875,
        25.82000732421875,
        25.839996337890626,
        25.860015869140626,
        25.8800048828125,
        25.899993896484376,
        25.920013427734376,
        25.94000244140625,
        25.959991455078126,
        25.980010986328126,
        26.0,
        26.019989013671876,
        26.040008544921876,
        26.05999755859375,
        26.08001708984375,
        26.100006103515626,
        26.1199951171875,
        26.1400146484375,
        26.160003662109376,
        26.17999267578125,
        26.20001220703125,
        26.220001220703126,
        26.239990234375,
        26.260009765625,
        26.279998779296876,
        26.29998779296875,
        26.32000732421875,
        26.339996337890626,
        26.360015869140626,
        26.3800048828125,
        26.399993896484376,
        26.420013427734376,
        26.44000244140625,
        26.459991455078126,
        26.480010986328126,
        26.5,
        26.519989013671876,
        26.540008544921876,
        26.55999755859375,
        26.58001708984375,
        26.600006103515626,
        26.6199951171875,
        26.6400146484375,
        26.660003662109376,
        26.67999267578125,
        26.70001220703125,
        26.720001220703126,
        26.739990234375,
        26.760009765625,
        26.779998779296876,
        26.79998779296875,
        26.82000732421875,
        26.839996337890626,
        26.860015869140626,
        26.8800048828125,
        26.899993896484376,
        26.920013427734376,
        26.94000244140625,
        26.959991455078126,
        26.980010986328126,
        27.0,
        27.019989013671876,
        27.040008544921876,
        27.05999755859375,
        27.08001708984375,
        27.100006103515626,
        27.1199951171875,
        27.1400146484375,
        27.160003662109376,
        27.17999267578125,
        27.20001220703125,
        27.220001220703126,
        27.239990234375,
        27.260009765625,
        27.279998779296876,
        27.29998779296875,
        27.32000732421875,
        27.339996337890626,
        27.360015869140626,
        27.3800048828125,
        27.399993896484376,
        27.420013427734376,
        27.44000244140625,
        27.459991455078126,
        27.480010986328126,
        27.5,
        27.519989013671876,
        27.540008544921876,
        27.55999755859375,
        27.58001708984375,
        27.600006103515626,
        27.6199951171875,
        27.6400146484375,
        27.660003662109376,
        27.67999267578125,
        27.70001220703125,
        27.720001220703126,
        27.739990234375,
        27.760009765625,
        27.779998779296876,
        27.79998779296875,
        27.82000732421875,
        27.839996337890626,
        27.860015869140626,
        27.8800048828125,
        27.899993896484376,
        27.920013427734376,
        27.94000244140625,
        27.959991455078126,
        27.980010986328126,
        28.0,
        28.019989013671876,
        28.040008544921876,
        28.05999755859375,
        28.08001708984375,
        28.100006103515626,
        28.1199951171875,
        28.1400146484375,
        28.160003662109376,
        28.17999267578125,
        28.20001220703125,
        28.220001220703126,
        28.239990234375,
        28.260009765625,
        28.279998779296876,
        28.29998779296875,
        28.32000732421875,
        28.339996337890626,
        28.360015869140626,
        28.3800048828125,
        28.399993896484376,
        28.420013427734376,
        28.44000244140625,
        28.459991455078126,
        28.480010986328126,
        28.5,
        28.519989013671876,
        28.540008544921876,
        28.55999755859375,
        28.58001708984375,
        28.600006103515626,
        28.6199951171875,
        28.6400146484375,
        28.660003662109376,
        28.67999267578125,
        28.70001220703125,
        28.720001220703126,
        28.739990234375,
        28.760009765625,
        28.779998779296876,
        28.79998779296875,
        28.82000732421875,
        28.839996337890626,
        28.860015869140626,
        28.8800048828125,
        28.899993896484376,
        28.920013427734376,
        28.94000244140625,
        28.959991455078126,
        28.980010986328126,
        29.0,
        29.019989013671876,
        29.040008544921876,
        29.05999755859375,
        29.08001708984375,
        29.100006103515626,
        29.1199951171875,
        29.1400146484375,
        29.160003662109376,
        29.17999267578125,
        29.20001220703125,
        29.220001220703126,
        29.239990234375,
        29.260009765625,
        29.279998779296876,
        29.29998779296875,
        29.32000732421875,
        29.339996337890626,
        29.360015869140626,
        29.3800048828125,
        29.399993896484376,
        29.420013427734376,
        29.44000244140625,
        29.459991455078126,
        29.480010986328126,
        29.5,
        29.519989013671876,
        29.540008544921876,
        29.55999755859375,
        29.58001708984375,
        29.600006103515626,
        29.6199951171875,
        29.6400146484375,
        29.660003662109376,
        29.67999267578125,
        29.70001220703125,
        29.720001220703126,
        29.739990234375,
        29.760009765625,
        29.779998779296876,
        29.79998779296875,
        29.82000732421875,
        29.839996337890626,
        29.860015869140626,
        29.8800048828125,
        29.899993896484376,
        29.920013427734376,
        29.94000244140625,
        29.959991455078126,
        29.980010986328126,
        30.0,
        30.019989013671876,
        30.040008544921876,
        30.05999755859375,
        30.08001708984375,
        30.100006103515626,
        30.1199951171875,
        30.1400146484375,
        30.160003662109376,
        30.17999267578125,
        30.20001220703125,
        30.220001220703126,
        30.239990234375,
        30.260009765625,
        30.279998779296876,
        30.29998779296875,
        30.32000732421875,
        30.339996337890626,
        30.360015869140626,
        30.3800048828125,
        30.399993896484376,
        30.420013427734376,
        30.44000244140625,
        30.459991455078126,
        30.480010986328126,
        30.5,
        30.519989013671876,
        30.540008544921876,
        30.55999755859375,
        30.58001708984375,
        30.600006103515626,
        30.6199951171875,
        30.6400146484375,
        30.660003662109376,
        30.67999267578125,
        30.70001220703125,
        30.720001220703126,
        30.739990234375,
        30.760009765625,
        30.779998779296876,
        30.79998779296875,
        30.82000732421875,
        30.839996337890626,
        30.860015869140626,
        30.8800048828125,
        30.899993896484376,
        30.920013427734376,
        30.94000244140625,
        30.959991455078126,
        30.980010986328126,
        31.0,
        31.019989013671876,
        31.040008544921876,
        31.05999755859375,
        31.08001708984375,
        31.100006103515626,
        31.1199951171875,
        31.1400146484375,
        31.160003662109376,
        31.17999267578125,
        31.20001220703125,
        31.220001220703126,
        31.239990234375,
        31.260009765625,
        31.279998779296876,
        31.29998779296875,
        31.32000732421875,
        31.339996337890626,
        31.360015869140626,
        31.3800048828125,
        31.399993896484376,
        31.420013427734376,
        31.44000244140625,
        31.459991455078126,
        31.480010986328126,
        31.5,
        31.519989013671876,
        31.540008544921876,
        31.55999755859375,
        31.58001708984375,
        31.600006103515626,
        31.6199951171875,
        31.6400146484375,
        31.660003662109376,
        31.67999267578125,
        31.70001220703125,
        31.720001220703126,
        31.739990234375,
        31.760009765625,
        31.779998779296876,
        31.79998779296875,
        31.82000732421875,
        31.839996337890626,
        31.860015869140626,
        31.8800048828125,
        31.899993896484376,
        31.920013427734376,
        31.94000244140625,
        31.959991455078126,
        31.980010986328126,
        32.0,
        32.019989013671878,
        32.040008544921878,
        32.05999755859375,
        32.08001708984375,
        32.100006103515628,
        32.1199951171875,
        32.1400146484375,
        32.160003662109378,
        32.17999267578125,
        32.20001220703125,
        32.220001220703128,
        32.239990234375,
        32.260009765625,
        32.279998779296878,
        32.29998779296875,
        32.32000732421875,
        32.339996337890628,
        32.360015869140628,
        32.3800048828125,
        32.399993896484378,
        32.420013427734378,
        32.44000244140625,
        32.459991455078128,
        32.480010986328128,
        32.5,
        32.519989013671878,
        32.540008544921878,
        32.55999755859375,
        32.58001708984375,
        32.600006103515628,
        32.6199951171875,
        32.6400146484375,
        32.660003662109378,
        32.67999267578125,
        32.70001220703125,
        32.720001220703128,
        32.739990234375,
        32.760009765625,
        32.779998779296878,
        32.79998779296875,
        32.82000732421875,
        32.839996337890628,
        32.860015869140628,
        32.8800048828125,
        32.899993896484378,
        32.920013427734378,
        32.94000244140625,
        32.959991455078128,
        32.980010986328128,
        33.0,
        33.019989013671878,
        33.040008544921878,
        33.05999755859375,
        33.08001708984375,
        33.100006103515628,
        33.1199951171875,
        33.1400146484375,
        33.160003662109378,
        33.17999267578125,
        33.20001220703125,
        33.220001220703128,
        33.239990234375,
        33.260009765625,
        33.279998779296878,
        33.29998779296875,
        33.32000732421875,
        33.339996337890628,
        33.360015869140628,
        33.3800048828125,
        33.399993896484378,
        33.420013427734378,
        33.44000244140625,
        33.459991455078128,
        33.480010986328128,
        33.5,
        33.519989013671878,
        33.540008544921878,
        33.55999755859375,
        33.58001708984375,
        33.600006103515628,
        33.6199951171875,
        33.6400146484375,
        33.660003662109378,
        33.67999267578125,
        33.70001220703125,
        33.720001220703128,
        33.739990234375,
        33.760009765625,
        33.779998779296878,
        33.79998779296875,
        33.82000732421875,
        33.839996337890628,
        33.860015869140628,
        33.8800048828125,
        33.899993896484378,
        33.920013427734378,
        33.94000244140625,
        33.959991455078128,
        33.980010986328128,
        34.0,
        34.019989013671878,
        34.040008544921878,
        34.05999755859375,
        34.08001708984375,
        34.100006103515628,
        34.1199951171875,
        34.1400146484375,
        34.160003662109378,
        34.17999267578125,
        34.20001220703125,
        34.220001220703128,
        34.239990234375,
        34.260009765625,
        34.279998779296878,
        34.29998779296875,
        34.32000732421875,
        34.339996337890628,
        34.360015869140628,
        34.3800048828125,
        34.399993896484378,
        34.420013427734378,
        34.44000244140625,
        34.459991455078128,
        34.480010986328128,
        34.5,
        34.519989013671878,
        34.540008544921878,
        34.55999755859375,
        34.58001708984375,
        34.600006103515628,
        34.6199951171875,
        34.6400146484375,
        34.660003662109378,
        34.67999267578125,
        34.70001220703125,
        34.720001220703128,
        34.739990234375,
        34.760009765625,
        34.779998779296878,
        34.79998779296875,
        34.82000732421875,
        34.839996337890628,
        34.860015869140628,
        34.8800048828125,
        34.899993896484378,
        34.920013427734378,
        34.94000244140625,
        34.959991455078128,
        34.980010986328128,
        35.0,
        35.019989013671878,
        35.040008544921878,
        35.05999755859375,
        35.08001708984375,
        35.100006103515628,
        35.1199951171875,
        35.1400146484375,
        35.160003662109378,
        35.17999267578125,
        35.20001220703125,
        35.220001220703128,
        35.239990234375,
        35.260009765625,
        35.279998779296878,
        35.29998779296875,
        35.32000732421875,
        35.339996337890628,
        35.360015869140628,
        35.3800048828125,
        35.399993896484378,
        35.420013427734378,
        35.44000244140625,
        35.459991455078128,
        35.480010986328128,
        35.5,
        35.519989013671878,
        35.540008544921878,
        35.55999755859375,
        35.58001708984375,
        35.600006103515628,
        35.6199951171875,
        35.6400146484375,
        35.660003662109378,
        35.67999267578125,
        35.70001220703125,
        35.720001220703128,
        35.739990234375,
        35.760009765625,
        35.779998779296878,
        35.79998779296875,
        35.82000732421875,
        35.839996337890628,
        35.860015869140628,
        35.8800048828125,
        35.899993896484378,
        35.920013427734378,
        35.94000244140625,
        35.959991455078128,
        35.980010986328128,
        36.0,
        36.019989013671878,
        36.040008544921878,
        36.05999755859375,
        36.08001708984375,
        36.100006103515628,
        36.1199951171875,
        36.1400146484375,
        36.160003662109378,
        36.17999267578125,
        36.20001220703125,
        36.220001220703128,
        36.239990234375,
        36.260009765625,
        36.279998779296878,
        36.29998779296875,
        36.32000732421875,
        36.339996337890628,
        36.360015869140628,
        36.3800048828125,
        36.399993896484378,
        36.420013427734378,
        36.44000244140625,
        36.459991455078128,
        36.480010986328128,
        36.5,
        36.519989013671878,
        36.540008544921878,
        36.55999755859375,
        36.58001708984375,
        36.600006103515628,
        36.6199951171875,
        36.6400146484375,
        36.660003662109378,
        36.67999267578125,
        36.70001220703125,
        36.720001220703128,
        36.739990234375,
        36.760009765625,
        36.779998779296878,
        36.79998779296875,
        36.82000732421875,
        36.839996337890628,
        36.860015869140628,
        36.8800048828125,
        36.899993896484378,
        36.920013427734378,
        36.94000244140625,
        36.959991455078128,
        36.980010986328128,
        37.0,
        37.019989013671878,
        37.040008544921878,
        37.05999755859375,
        37.08001708984375,
        37.100006103515628,
        37.1199951171875,
        37.1400146484375,
        37.160003662109378,
        37.17999267578125,
        37.20001220703125,
        37.220001220703128,
        37.239990234375,
        37.260009765625,
        37.279998779296878,
        37.29998779296875,
        37.32000732421875,
        37.339996337890628,
        37.360015869140628,
        37.3800048828125,
        37.399993896484378,
        37.420013427734378,
        37.44000244140625,
        37.459991455078128,
        37.480010986328128,
        37.5,
        37.519989013671878,
        37.540008544921878,
        37.55999755859375,
        37.58001708984375,
        37.600006103515628,
        37.6199951171875,
        37.6400146484375,
        37.660003662109378,
        37.67999267578125,
        37.70001220703125,
        37.720001220703128,
        37.739990234375,
        37.760009765625,
        37.779998779296878,
        37.79998779296875,
        37.82000732421875,
        37.839996337890628,
        37.860015869140628,
        37.8800048828125,
        37.899993896484378,
        37.920013427734378,
        37.94000244140625,
        37.959991455078128,
        37.980010986328128,
        38.0,
        38.019989013671878,
        38.040008544921878,
        38.05999755859375,
        38.08001708984375,
        38.100006103515628,
        38.1199951171875,
        38.1400146484375,
        38.160003662109378,
        38.17999267578125,
        38.20001220703125,
        38.220001220703128,
        38.239990234375,
        38.260009765625,
        38.279998779296878,
        38.29998779296875,
        38.32000732421875,
        38.339996337890628,
        38.360015869140628,
        38.3800048828125,
        38.399993896484378,
        38.420013427734378,
        38.44000244140625,
        38.459991455078128,
        38.480010986328128,
        38.5,
        38.519989013671878,
        38.540008544921878,
        38.55999755859375,
        38.58001708984375,
        38.600006103515628,
        38.6199951171875,
        38.6400146484375,
        38.660003662109378,
        38.67999267578125,
        38.70001220703125,
        38.720001220703128,
        38.739990234375,
        38.760009765625,
        38.779998779296878,
        38.79998779296875,
        38.82000732421875,
        38.839996337890628,
        38.860015869140628,
        38.8800048828125,
        38.899993896484378,
        38.920013427734378,
        38.94000244140625,
        38.959991455078128,
        38.980010986328128,
        39.0,
        39.019989013671878,
        39.040008544921878,
        39.05999755859375,
        39.08001708984375,
        39.100006103515628,
        39.1199951171875,
        39.1400146484375,
        39.160003662109378,
        39.17999267578125,
        39.20001220703125,
        39.220001220703128,
        39.239990234375,
        39.260009765625,
        39.279998779296878,
        39.29998779296875,
        39.32000732421875,
        39.339996337890628,
        39.360015869140628,
        39.3800048828125,
        39.399993896484378,
        39.420013427734378,
        39.44000244140625,
        39.459991455078128,
        39.480010986328128,
        39.5,
        39.519989013671878,
        39.540008544921878,
        39.55999755859375,
        39.58001708984375,
        39.600006103515628,
        39.6199951171875,
        39.6400146484375,
        39.660003662109378,
        39.67999267578125,
        39.70001220703125,
        39.720001220703128,
        39.739990234375,
        39.760009765625,
        39.779998779296878,
        39.79998779296875,
        39.82000732421875,
        39.839996337890628,
        39.860015869140628,
        39.8800048828125,
        39.899993896484378,
        39.920013427734378,
        39.94000244140625,
        39.959991455078128,
        39.980010986328128,
        40.0,
        40.019989013671878,
        40.040008544921878,
        40.05999755859375,
        40.08001708984375,
        40.100006103515628,
        40.1199951171875,
        40.1400146484375,
        40.160003662109378,
        40.17999267578125,
        40.20001220703125,
        40.220001220703128,
        40.239990234375,
        40.260009765625,
        40.279998779296878,
        40.29998779296875,
        40.32000732421875,
        40.339996337890628,
        40.360015869140628,
        40.3800048828125,
        40.399993896484378,
        40.420013427734378,
        40.44000244140625,
        40.459991455078128,
        40.480010986328128,
        40.5,
        40.519989013671878,
        40.540008544921878,
        40.55999755859375,
        40.58001708984375,
        40.600006103515628,
        40.6199951171875,
        40.6400146484375,
        40.660003662109378,
        40.67999267578125,
        40.70001220703125,
        40.720001220703128,
        40.739990234375,
        40.760009765625,
        40.779998779296878,
        40.79998779296875,
        40.82000732421875,
        40.839996337890628,
        40.860015869140628,
        40.8800048828125,
        40.899993896484378,
        40.920013427734378,
        40.94000244140625,
        40.959991455078128,
        40.980010986328128,
        41.0,
        41.019989013671878,
        41.040008544921878,
        41.05999755859375,
        41.08001708984375,
        41.100006103515628,
        41.1199951171875,
        41.1400146484375,
        41.160003662109378,
        41.17999267578125,
        41.20001220703125,
        41.220001220703128,
        41.239990234375,
        41.260009765625,
        41.279998779296878,
        41.29998779296875,
        41.32000732421875,
        41.339996337890628,
        41.360015869140628,
        41.3800048828125,
        41.399993896484378,
        41.420013427734378,
        41.44000244140625,
        41.459991455078128,
        41.480010986328128,
        41.5,
        41.519989013671878,
        41.540008544921878,
        41.55999755859375,
        41.58001708984375,
        41.600006103515628,
        41.6199951171875,
        41.6400146484375,
        41.660003662109378,
        41.67999267578125,
        41.70001220703125,
        41.720001220703128,
        41.739990234375,
        41.760009765625,
        41.779998779296878,
        41.79998779296875,
        41.82000732421875,
        41.839996337890628,
        41.860015869140628,
        41.8800048828125,
        41.899993896484378,
        41.920013427734378,
        41.94000244140625,
        41.959991455078128,
        41.980010986328128,
        42.0,
        42.019989013671878,
        42.040008544921878,
        42.05999755859375,
        42.08001708984375,
        42.100006103515628,
        42.1199951171875,
        42.1400146484375,
        42.160003662109378,
        42.17999267578125,
        42.20001220703125,
        42.220001220703128,
        42.239990234375,
        42.260009765625,
        42.279998779296878,
        42.29998779296875,
        42.32000732421875,
        42.339996337890628,
        42.360015869140628,
        42.3800048828125,
        42.399993896484378,
        42.420013427734378,
        42.44000244140625,
        42.459991455078128,
        42.480010986328128,
        42.5,
        42.519989013671878,
        42.540008544921878,
        42.55999755859375,
        42.58001708984375,
        42.600006103515628,
        42.6199951171875,
        42.6400146484375,
        42.660003662109378,
        42.67999267578125,
        42.70001220703125,
        42.720001220703128,
        42.739990234375,
        42.760009765625,
        42.779998779296878,
        42.79998779296875,
        42.82000732421875,
        42.839996337890628,
        42.860015869140628,
        42.8800048828125,
        42.899993896484378,
        42.920013427734378,
        42.94000244140625,
        42.959991455078128,
        42.980010986328128,
        43.0,
        43.019989013671878,
        43.040008544921878,
        43.05999755859375,
        43.08001708984375,
        43.100006103515628,
        43.1199951171875,
        43.1400146484375,
        43.160003662109378,
        43.17999267578125,
        43.20001220703125,
        43.220001220703128,
        43.239990234375,
        43.260009765625,
        43.279998779296878,
        43.29998779296875,
        43.32000732421875,
        43.339996337890628,
        43.360015869140628,
        43.3800048828125,
        43.399993896484378,
        43.420013427734378,
        43.44000244140625,
        43.459991455078128,
        43.480010986328128,
        43.5,
        43.519989013671878,
        43.540008544921878,
        43.55999755859375,
        43.58001708984375,
        43.600006103515628,
        43.6199951171875,
        43.6400146484375,
        43.660003662109378,
        43.67999267578125,
        43.70001220703125,
        43.720001220703128,
        43.739990234375,
        43.760009765625,
        43.779998779296878,
        43.79998779296875,
        43.82000732421875,
        43.839996337890628,
        43.860015869140628,
        43.8800048828125,
        43.899993896484378,
        43.920013427734378,
        43.94000244140625,
        43.959991455078128,
        43.980010986328128,
        44.0,
        44.019989013671878,
        44.040008544921878,
        44.05999755859375,
        44.08001708984375,
        44.100006103515628,
        44.1199951171875,
        44.1400146484375,
        44.160003662109378,
        44.17999267578125,
        44.20001220703125,
        44.220001220703128,
        44.239990234375,
        44.260009765625,
        44.279998779296878,
        44.29998779296875,
        44.32000732421875,
        44.339996337890628,
        44.360015869140628,
        44.3800048828125,
        44.399993896484378,
        44.420013427734378,
        44.44000244140625,
        44.459991455078128,
        44.480010986328128,
        44.5,
        44.519989013671878,
        44.540008544921878,
        44.55999755859375,
        44.58001708984375,
        44.600006103515628,
        44.6199951171875,
        44.6400146484375,
        44.660003662109378,
        44.67999267578125,
        44.70001220703125,
        44.720001220703128,
        44.739990234375,
        44.760009765625,
        44.779998779296878,
        44.79998779296875,
        44.82000732421875,
        44.839996337890628,
        44.860015869140628,
        44.8800048828125,
        44.899993896484378,
        44.920013427734378,
        44.94000244140625,
        44.959991455078128,
        44.980010986328128,
        45.0,
        45.019989013671878,
        45.040008544921878,
        45.05999755859375,
        45.08001708984375,
        45.100006103515628,
        45.1199951171875,
        45.1400146484375,
        45.160003662109378,
        45.17999267578125,
        45.20001220703125,
        45.220001220703128,
        45.239990234375,
        45.260009765625,
        45.279998779296878,
        45.29998779296875,
        45.32000732421875,
        45.339996337890628,
        45.360015869140628,
        45.3800048828125,
        45.399993896484378,
        45.420013427734378,
        45.44000244140625,
        45.459991455078128,
        45.480010986328128,
        45.5,
        45.519989013671878,
        45.540008544921878,
        45.55999755859375,
        45.58001708984375,
        45.600006103515628,
        45.6199951171875,
        45.6400146484375,
        45.660003662109378,
        45.67999267578125,
        45.70001220703125,
        45.720001220703128,
        45.739990234375,
        45.760009765625,
        45.779998779296878,
        45.79998779296875,
        45.82000732421875,
        45.839996337890628,
        45.860015869140628,
        45.8800048828125,
        45.899993896484378,
        45.920013427734378,
        45.94000244140625,
        45.959991455078128,
        45.980010986328128,
        46.0,
        46.019989013671878,
        46.040008544921878,
        46.05999755859375,
        46.08001708984375,
        46.100006103515628,
        46.1199951171875,
        46.1400146484375,
        46.160003662109378,
        46.17999267578125,
        46.20001220703125,
        46.220001220703128,
        46.239990234375,
        46.260009765625,
        46.279998779296878,
        46.29998779296875,
        46.32000732421875,
        46.339996337890628,
        46.360015869140628,
        46.3800048828125,
        46.399993896484378,
        46.420013427734378,
        46.44000244140625,
        46.459991455078128,
        46.480010986328128,
        46.5,
        46.519989013671878,
        46.540008544921878,
        46.55999755859375,
        46.58001708984375,
        46.600006103515628,
        46.6199951171875,
        46.6400146484375,
        46.660003662109378,
        46.67999267578125,
        46.70001220703125,
        46.720001220703128,
        46.739990234375,
        46.760009765625,
        46.779998779296878,
        46.79998779296875,
        46.82000732421875,
        46.839996337890628,
        46.860015869140628,
        46.8800048828125,
        46.899993896484378,
        46.920013427734378,
        46.94000244140625,
        46.959991455078128,
        46.980010986328128,
        47.0,
        47.019989013671878,
        47.040008544921878,
        47.05999755859375,
        47.08001708984375,
        47.100006103515628,
        47.1199951171875,
        47.1400146484375,
        47.160003662109378,
        47.17999267578125,
        47.20001220703125,
        47.220001220703128,
        47.239990234375,
        47.260009765625,
        47.279998779296878,
        47.29998779296875,
        47.32000732421875,
        47.339996337890628,
        47.360015869140628,
        47.3800048828125,
        47.399993896484378,
        47.420013427734378,
        47.44000244140625,
        47.459991455078128,
        47.480010986328128,
        47.5,
        47.519989013671878,
        47.540008544921878,
        47.55999755859375,
        47.58001708984375,
        47.600006103515628,
        47.6199951171875,
        47.6400146484375,
        47.660003662109378,
        47.67999267578125,
        47.70001220703125,
        47.720001220703128,
        47.739990234375,
        47.760009765625,
        47.779998779296878,
        47.79998779296875,
        47.82000732421875,
        47.839996337890628,
        47.860015869140628,
        47.8800048828125,
        47.899993896484378,
        47.920013427734378,
        47.94000244140625,
        47.959991455078128,
        47.980010986328128,
        48.0,
        48.019989013671878,
        48.040008544921878,
        48.05999755859375,
        48.08001708984375,
        48.100006103515628,
        48.1199951171875,
        48.1400146484375,
        48.160003662109378,
        48.17999267578125,
        48.20001220703125,
        48.220001220703128,
        48.239990234375,
        48.260009765625,
        48.279998779296878,
        48.29998779296875,
        48.32000732421875,
        48.339996337890628,
        48.360015869140628,
        48.3800048828125,
        48.399993896484378,
        48.420013427734378,
        48.44000244140625,
        48.459991455078128,
        48.480010986328128,
        48.5,
        48.519989013671878,
        48.540008544921878,
        48.55999755859375,
        48.58001708984375,
        48.600006103515628,
        48.6199951171875,
        48.6400146484375,
        48.660003662109378,
        48.67999267578125,
        48.70001220703125,
        48.720001220703128,
        48.739990234375,
        48.760009765625,
        48.779998779296878,
        48.79998779296875,
        48.82000732421875,
        48.839996337890628,
        48.860015869140628,
        48.8800048828125,
        48.899993896484378,
        48.920013427734378,
        48.94000244140625,
        48.959991455078128,
        48.980010986328128,
        49.0,
        49.019989013671878,
        49.040008544921878,
        49.05999755859375,
        49.08001708984375,
        49.100006103515628,
        49.1199951171875,
        49.1400146484375,
        49.160003662109378,
        49.17999267578125,
        49.20001220703125,
        49.220001220703128,
        49.239990234375,
        49.260009765625,
        49.279998779296878,
        49.29998779296875,
        49.32000732421875,
        49.339996337890628,
        49.360015869140628,
        49.3800048828125,
        49.399993896484378,
        49.420013427734378,
        49.44000244140625,
        49.459991455078128,
        49.480010986328128,
        49.5,
        49.519989013671878,
        49.540008544921878,
        49.55999755859375,
        49.58001708984375,
        49.600006103515628,
        49.6199951171875,
        49.6400146484375,
        49.660003662109378,
        49.67999267578125,
        49.70001220703125,
        49.720001220703128,
        49.739990234375,
        49.760009765625,
        49.779998779296878,
        49.79998779296875,
        49.82000732421875,
        49.839996337890628,
        49.860015869140628,
        49.8800048828125,
        49.899993896484378,
        49.920013427734378,
        49.94000244140625,
        49.959991455078128,
        49.980010986328128,
        50.0,
        50.019989013671878,
        50.040008544921878,
        50.05999755859375,
        50.08001708984375,
        50.100006103515628,
        50.1199951171875,
        50.1400146484375,
        50.160003662109378,
        50.17999267578125,
        50.20001220703125,
        50.220001220703128,
        50.239990234375,
        50.260009765625,
        50.279998779296878,
        50.29998779296875,
        50.32000732421875,
        50.339996337890628,
        50.360015869140628,
        50.3800048828125,
        50.399993896484378,
        50.420013427734378,
        50.44000244140625,
        50.459991455078128,
        50.480010986328128,
        50.5,
        50.519989013671878,
        50.540008544921878,
        50.55999755859375,
        50.58001708984375,
        50.600006103515628,
        50.6199951171875,
        50.6400146484375,
        50.660003662109378,
        50.67999267578125,
        50.70001220703125,
        50.720001220703128,
        50.739990234375,
        50.760009765625,
        50.779998779296878,
        50.79998779296875,
        50.82000732421875,
        50.839996337890628,
        50.860015869140628,
        50.8800048828125,
        50.899993896484378,
        50.920013427734378,
        50.94000244140625,
        50.959991455078128,
        50.980010986328128,
        51.0,
        51.019989013671878,
        51.040008544921878,
        51.05999755859375,
        51.08001708984375,
        51.100006103515628,
        51.1199951171875,
        51.1400146484375,
        51.160003662109378,
        51.17999267578125,
        51.20001220703125,
        51.220001220703128,
        51.239990234375,
        51.260009765625,
        51.279998779296878,
        51.29998779296875,
        51.32000732421875,
        51.339996337890628,
        51.360015869140628,
        51.3800048828125,
        51.399993896484378,
        51.420013427734378,
        51.44000244140625,
        51.459991455078128,
        51.480010986328128,
        51.5,
        51.519989013671878,
        51.540008544921878,
        51.55999755859375,
        51.58001708984375,
        51.600006103515628,
        51.6199951171875,
        51.6400146484375,
        51.660003662109378,
        51.67999267578125,
        51.70001220703125,
        51.720001220703128,
        51.739990234375,
        51.760009765625,
        51.779998779296878,
        51.79998779296875,
        51.82000732421875,
        51.839996337890628,
        51.860015869140628,
        51.8800048828125,
        51.899993896484378,
        51.920013427734378,
        51.94000244140625,
        51.959991455078128,
        51.980010986328128,
        52.0,
        52.019989013671878,
        52.040008544921878,
        52.05999755859375,
        52.08001708984375,
        52.100006103515628,
        52.1199951171875,
        52.1400146484375,
        52.160003662109378,
        52.17999267578125,
        52.20001220703125,
        52.220001220703128,
        52.239990234375,
        52.260009765625,
        52.279998779296878,
        52.29998779296875,
        52.32000732421875,
        52.339996337890628,
        52.360015869140628,
        52.3800048828125,
        52.399993896484378,
        52.420013427734378,
        52.44000244140625,
        52.459991455078128,
        52.480010986328128,
        52.5,
        52.519989013671878,
        52.540008544921878,
        52.55999755859375,
        52.58001708984375,
        52.600006103515628,
        52.6199951171875,
        52.6400146484375,
        52.660003662109378,
        52.67999267578125,
        52.70001220703125,
        52.720001220703128,
        52.739990234375,
        52.760009765625,
        52.779998779296878,
        52.79998779296875,
        52.82000732421875,
        52.839996337890628,
        52.860015869140628,
        52.8800048828125,
        52.899993896484378,
        52.920013427734378,
        52.94000244140625,
        52.959991455078128,
        52.980010986328128,
        53.0,
        53.019989013671878,
        53.040008544921878,
        53.05999755859375,
        53.08001708984375,
        53.100006103515628,
        53.1199951171875,
        53.1400146484375,
        53.160003662109378,
        53.17999267578125,
        53.20001220703125,
        53.220001220703128,
        53.239990234375,
        53.260009765625,
        53.279998779296878,
        53.29998779296875,
        53.32000732421875,
        53.339996337890628,
        53.360015869140628,
        53.3800048828125,
        53.399993896484378,
        53.420013427734378,
        53.44000244140625,
        53.459991455078128,
        53.480010986328128,
        53.5,
        53.519989013671878,
        53.540008544921878,
        53.55999755859375,
        53.58001708984375,
        53.600006103515628,
        53.6199951171875,
        53.6400146484375,
        53.660003662109378,
        53.67999267578125,
        53.70001220703125,
        53.720001220703128,
        53.739990234375,
        53.760009765625,
        53.779998779296878,
        53.79998779296875,
        53.82000732421875,
        53.839996337890628,
        53.860015869140628,
        53.8800048828125,
        53.899993896484378,
        53.920013427734378,
        53.94000244140625,
        53.959991455078128,
        53.980010986328128,
        54.0,
        54.019989013671878,
        54.040008544921878,
        54.05999755859375,
        54.08001708984375,
        54.100006103515628,
        54.1199951171875,
        54.1400146484375,
        54.160003662109378,
        54.17999267578125,
        54.20001220703125,
        54.220001220703128,
        54.239990234375,
        54.260009765625,
        54.279998779296878,
        54.29998779296875,
        54.32000732421875,
        54.339996337890628,
        54.360015869140628,
        54.3800048828125,
        54.399993896484378,
        54.420013427734378,
        54.44000244140625,
        54.459991455078128,
        54.480010986328128,
        54.5,
        54.519989013671878,
        54.540008544921878,
        54.55999755859375,
        54.58001708984375,
        54.600006103515628,
        54.6199951171875,
        54.6400146484375,
        54.660003662109378,
        54.67999267578125,
        54.70001220703125,
        54.720001220703128,
        54.739990234375,
        54.760009765625,
        54.779998779296878,
        54.79998779296875,
        54.82000732421875,
        54.839996337890628,
        54.860015869140628,
        54.8800048828125,
        54.899993896484378,
        54.920013427734378,
        54.94000244140625,
        54.959991455078128,
        54.980010986328128,
        55.0,
        55.019989013671878,
        55.040008544921878,
        55.05999755859375,
        55.08001708984375,
        55.100006103515628,
        55.1199951171875,
        55.1400146484375,
        55.160003662109378,
        55.17999267578125,
        55.20001220703125,
        55.220001220703128,
        55.239990234375,
        55.260009765625,
        55.279998779296878,
        55.29998779296875,
        55.32000732421875,
        55.339996337890628,
        55.360015869140628,
        55.3800048828125,
        55.399993896484378,
        55.420013427734378,
        55.44000244140625,
        55.459991455078128,
        55.480010986328128,
        55.5,
        55.519989013671878,
        55.540008544921878,
        55.55999755859375,
        55.58001708984375,
        55.600006103515628,
        55.6199951171875,
        55.6400146484375,
        55.660003662109378,
        55.67999267578125,
        55.70001220703125,
        55.720001220703128,
        55.739990234375,
        55.760009765625,
        55.779998779296878,
        55.79998779296875,
        55.82000732421875,
        55.839996337890628,
        55.860015869140628,
        55.8800048828125,
        55.899993896484378,
        55.920013427734378,
        55.94000244140625,
        55.959991455078128,
        55.980010986328128,
        56.0,
        56.019989013671878,
        56.040008544921878,
        56.05999755859375,
        56.08001708984375,
        56.100006103515628,
        56.1199951171875,
        56.1400146484375,
        56.160003662109378,
        56.17999267578125,
        56.20001220703125,
        56.220001220703128,
        56.239990234375,
        56.260009765625,
        56.279998779296878,
        56.29998779296875,
        56.32000732421875,
        56.339996337890628,
        56.360015869140628,
        56.3800048828125,
        56.399993896484378,
        56.420013427734378,
        56.44000244140625,
        56.459991455078128,
        56.480010986328128,
        56.5,
        56.519989013671878,
        56.540008544921878,
        56.55999755859375,
        56.58001708984375,
        56.600006103515628,
        56.6199951171875,
        56.6400146484375,
        56.660003662109378,
        56.67999267578125,
        56.70001220703125,
        56.720001220703128,
        56.739990234375,
        56.760009765625,
        56.779998779296878,
        56.79998779296875,
        56.82000732421875,
        56.839996337890628,
        56.860015869140628,
        56.8800048828125,
        56.899993896484378,
        56.920013427734378,
        56.94000244140625,
        56.959991455078128,
        56.980010986328128,
        57.0,
        57.019989013671878,
        57.040008544921878,
        57.05999755859375,
        57.08001708984375,
        57.100006103515628,
        57.1199951171875,
        57.1400146484375,
        57.160003662109378,
        57.17999267578125,
        57.20001220703125,
        57.220001220703128,
        57.239990234375,
        57.260009765625,
        57.279998779296878,
        57.29998779296875,
        57.32000732421875,
        57.339996337890628,
        57.360015869140628,
        57.3800048828125,
        57.399993896484378,
        57.420013427734378,
        57.44000244140625,
        57.459991455078128,
        57.480010986328128,
        57.5,
        57.519989013671878,
        57.540008544921878,
        57.55999755859375,
        57.58001708984375,
        57.600006103515628,
        57.6199951171875,
        57.6400146484375,
        57.660003662109378,
        57.67999267578125,
        57.70001220703125,
        57.720001220703128,
        57.739990234375,
        57.760009765625,
        57.779998779296878,
        57.79998779296875,
        57.82000732421875,
        57.839996337890628,
        57.860015869140628,
        57.8800048828125,
        57.899993896484378,
        57.920013427734378,
        57.94000244140625,
        57.959991455078128,
        57.980010986328128,
        58.0,
        58.019989013671878,
        58.040008544921878,
        58.05999755859375,
        58.08001708984375,
        58.100006103515628,
        58.1199951171875,
        58.1400146484375,
        58.160003662109378,
        58.17999267578125,
        58.20001220703125,
        58.220001220703128,
        58.239990234375,
        58.260009765625,
        58.279998779296878,
        58.29998779296875,
        58.32000732421875,
        58.339996337890628,
        58.360015869140628,
        58.3800048828125,
        58.399993896484378,
        58.420013427734378,
        58.44000244140625,
        58.459991455078128,
        58.480010986328128,
        58.5,
        58.519989013671878,
        58.540008544921878,
        58.55999755859375,
        58.58001708984375,
        58.600006103515628,
        58.6199951171875,
        58.6400146484375,
        58.660003662109378,
        58.67999267578125,
        58.70001220703125,
        58.720001220703128,
        58.739990234375,
        58.760009765625,
        58.779998779296878,
        58.79998779296875,
        58.82000732421875,
        58.839996337890628,
        58.860015869140628,
        58.8800048828125,
        58.899993896484378,
        58.920013427734378,
        58.94000244140625,
        58.959991455078128,
        58.980010986328128,
        59.0,
        59.019989013671878,
        59.040008544921878,
        59.05999755859375,
        59.08001708984375,
        59.100006103515628,
        59.1199951171875,
        59.1400146484375,
        59.160003662109378,
        59.17999267578125,
        59.20001220703125,
        59.220001220703128,
        59.239990234375,
        59.260009765625,
        59.279998779296878,
        59.29998779296875,
        59.32000732421875,
        59.339996337890628,
        59.360015869140628,
        59.3800048828125,
        59.399993896484378,
        59.420013427734378,
        59.44000244140625,
        59.459991455078128,
        59.480010986328128,
        59.5,
        59.519989013671878,
        59.540008544921878,
        59.55999755859375,
        59.58001708984375,
        59.600006103515628,
        59.6199951171875,
        59.6400146484375,
        59.660003662109378,
        59.67999267578125,
        59.70001220703125,
        59.720001220703128,
        59.739990234375,
        59.760009765625,
        59.779998779296878,
        59.79998779296875,
        59.82000732421875,
        59.839996337890628,
        59.860015869140628,
        59.8800048828125,
        59.899993896484378,
        59.920013427734378,
        59.94000244140625,
        59.959991455078128,
        59.980010986328128,
        60.0
    ],
    "rightHandPositions": [
        "(144.188800, 1.218012, -0.114353)",
        "(-0.250000, 1.284542, -0.143062)",
        "(-0.250000, 1.284303, -0.143975)",
        "(-0.250000, 1.284088, -0.144690)",
        "(-0.250000, 1.283880, -0.145200)",
        "(-0.250000, 1.283685, -0.145501)",
        "(-0.250000, 1.283486, -0.145590)",
        "(-0.250000, 1.283295, -0.145469)",
        "(-0.250000, 1.283113, -0.145140)",
        "(-0.250000, 1.282934, -0.144609)",
        "(-0.250000, 1.282754, -0.143884)",
        "(-0.250000, 1.282579, -0.142973)",
        "(-0.250000, 1.282392, -0.141892)",
        "(-0.250000, 1.282203, -0.140655)",
        "(-0.250000, 1.282017, -0.139276)",
        "(-0.250000, 1.281820, -0.137778)",
        "(-0.250000, 1.281629, -0.136177)",
        "(-0.250000, 1.281435, -0.134499)",
        "(-0.250000, 1.281240, -0.132766)",
        "(-0.250000, 1.281063, -0.130996)",
        "(-0.250000, 1.280887, -0.129222)",
        "(-0.250000, 1.280716, -0.127463)",
        "(-0.250000, 1.280576, -0.125741)",
        "(-0.250000, 1.280444, -0.124085)",
        "(-0.250000, 1.280322, -0.122514)",
        "(-0.250000, 1.280222, -0.121047)",
        "(-0.250000, 1.280124, -0.119707)",
        "(-0.250000, 1.280041, -0.118507)",
        "(-0.250000, 1.279975, -0.117458)",
        "(-0.250000, 1.279923, -0.116570)",
        "(-0.250000, 1.279908, -0.115845)",
        "(-0.250000, 1.279899, -0.115284)",
        "(-0.250000, 1.279906, -0.114877)",
        "(-0.250000, 1.279939, -0.114610)",
        "(-0.250000, 1.279977, -0.114462)",
        "(-0.250000, 1.280027, -0.114402)",
        "(-0.250000, 1.280089, -0.114390)",
        "(-0.250000, 1.280151, -0.114396)",
        "(-0.250000, 1.280232, -0.114450)",
        "(-0.250000, 1.280346, -0.114591)",
        "(-0.250000, 1.280463, -0.114851)",
        "(-0.250000, 1.280623, -0.115251)",
        "(-0.250000, 1.280804, -0.115805)",
        "(-0.250000, 1.281035, -0.116520)",
        "(-0.250000, 1.281315, -0.117401)",
        "(-0.250000, 1.281611, -0.118441)",
        "(-0.250000, 1.281915, -0.119634)",
        "(-0.250000, 1.282269, -0.120970)",
        "(-0.250000, 1.282641, -0.122429)",
        "(-0.250000, 1.283038, -0.123995)",
        "(-0.250000, 1.283433, -0.125652)",
        "(-0.250000, 1.283829, -0.127371)",
        "(-0.250000, 1.284227, -0.129132)",
        "(-0.250000, 1.284633, -0.130914)",
        "(-0.250000, 1.285029, -0.132687)",
        "(-0.250000, 1.285401, -0.134432)",
        "(-0.250000, 1.285749, -0.136119)",
        "(-0.250000, 1.286089, -0.137729)",
        "(-0.250000, 1.286445, -0.139243)",
        "(-0.250000, 1.286816, -0.140635)",
        "(-0.250000, 1.287176, -0.141889)",
        "(-0.250000, 1.287555, -0.142991)",
        "(-0.250000, 1.287922, -0.143921)",
        "(-0.250000, 1.288299, -0.144670)",
        "(-0.250000, 1.288686, -0.145227)",
        "(-0.250000, 1.289091, -0.145585)",
        "(-0.250000, 1.289531, -0.145739)",
        "(-0.250000, 1.289991, -0.145685)",
        "(-0.250000, 1.290468, -0.145424)",
        "(-0.250000, 1.290955, -0.144955)",
        "(-0.250000, 1.291445, -0.144284)",
        "(-0.250000, 1.291957, -0.143418)",
        "(-0.250000, 1.292526, -0.142367)",
        "(-0.250000, 1.293142, -0.141145)",
        "(-0.250000, 1.293800, -0.139762)",
        "(-0.250000, 1.294496, -0.138230)",
        "(-0.250000, 1.295215, -0.136566)",
        "(-0.250000, 1.295964, -0.134785)",
        "(-0.250000, 1.296783, -0.132906)",
        "(-0.250000, 1.297662, -0.130952)",
        "(-0.250000, 1.298589, -0.128932)",
        "(-0.250000, 1.299569, -0.126871)",
        "(-0.250000, 1.300636, -0.124786)",
        "(-0.250000, 1.301760, -0.122684)",
        "(-0.250000, 1.302997, -0.120596)",
        "(-0.250000, 1.304283, -0.118516)",
        "(-0.250000, 1.305681, -0.116461)",
        "(-0.250000, 1.307176, -0.114432)",
        "(-0.250000, 1.308782, -0.112391)",
        "(-0.250000, 1.310512, -0.110305)",
        "(-0.250000, 1.312284, -0.108143)",
        "(-0.250000, 1.314158, -0.105901)",
        "(-0.250000, 1.316123, -0.103584)",
        "(-0.250000, 1.318182, -0.101200)",
        "(-0.250000, 1.320339, -0.098760)",
        "(-0.250000, 1.322518, -0.096273)",
        "(-0.250000, 1.324758, -0.093772)",
        "(-0.250000, 1.327052, -0.091281)",
        "(-0.250000, 1.329348, -0.088826)",
        "(-0.250000, 1.331659, -0.086441)",
        "(-0.250000, 1.333947, -0.084144)",
        "(-0.250000, 1.336202, -0.081978)",
        "(-0.250000, 1.338433, -0.079977)",
        "(-0.250000, 1.340652, -0.078177)",
        "(-0.250000, 1.342824, -0.076606)",
        "(-0.250000, 1.344936, -0.075285)",
        "(-0.250000, 1.347019, -0.074261)",
        "(-0.250000, 1.349087, -0.073564)",
        "(-0.250000, 1.351165, -0.073229)",
        "(-0.250000, 1.353221, -0.073267)",
        "(-0.250000, 1.355149, -0.073638)",
        "(-0.250000, 1.357080, -0.074420)",
        "(-0.250000, 1.358983, -0.075607)",
        "(-0.250000, 1.360817, -0.077181)",
        "(-0.250000, 1.362557, -0.079128)",
        "(-0.250000, 1.364050, -0.081350)",
        "(-0.250000, 1.365380, -0.083882)",
        "(-0.250000, 1.366494, -0.086663)",
        "(-0.250000, 1.367393, -0.089670)",
        "(-0.250000, 1.368081, -0.092876)",
        "(-0.250000, 1.368487, -0.096188)",
        "(-0.250000, 1.368695, -0.099623)",
        "(-0.250000, 1.368768, -0.103193)",
        "(-0.250000, 1.368631, -0.106785)",
        "(-0.250000, 1.368384, -0.110434)",
        "(-0.250000, 1.368042, -0.114114)",
        "(-0.250000, 1.367599, -0.117764)",
        "(-0.250000, 1.367091, -0.121378)",
        "(-0.250000, 1.366537, -0.124936)",
        "(-0.250000, 1.365909, -0.128365)",
        "(-0.250000, 1.365225, -0.131661)",
        "(-0.250000, 1.364484, -0.134785)",
        "(-0.250000, 1.363686, -0.137724)",
        "(-0.250000, 1.362812, -0.140457)",
        "(-0.250000, 1.361843, -0.142961)",
        "(-0.250000, 1.360817, -0.145303)",
        "(-0.250000, 1.359685, -0.147478)",
        "(-0.250000, 1.358414, -0.149490)",
        "(-0.250000, 1.356978, -0.151320)",
        "(-0.250000, 1.355393, -0.152976)",
        "(-0.250000, 1.353743, -0.154527)",
        "(-0.250000, 1.351989, -0.155921)",
        "(-0.250000, 1.350141, -0.157142)",
        "(-0.250000, 1.348239, -0.158219)",
        "(-0.250000, 1.346324, -0.159182)",
        "(-0.250000, 1.344462, -0.160070)",
        "(-0.250000, 1.342637, -0.160850)",
        "(-0.250000, 1.340877, -0.161532)",
        "(-0.250000, 1.339206, -0.162111)",
        "(-0.250000, 1.337649, -0.162598)",
        "(-0.250000, 1.336229, -0.162998)",
        "(-0.250000, 1.334947, -0.163288)",
        "(-0.250000, 1.333811, -0.163464)",
        "(-0.250000, 1.332838, -0.163530)",
        "(-0.250000, 1.332022, -0.163470)",
        "(-0.250000, 1.331358, -0.163272)",
        "(-0.250000, 1.330844, -0.162931)",
        "(-0.250000, 1.330474, -0.162443)",
        "(-0.250000, 1.330254, -0.161816)",
        "(-0.250000, 1.330150, -0.161029)",
        "(-0.250000, 1.330160, -0.160089)",
        "(-0.250000, 1.330284, -0.159010)",
        "(-0.250000, 1.330493, -0.157786)",
        "(-0.250000, 1.330770, -0.156422)",
        "(-0.250000, 1.331103, -0.154929)",
        "(-0.250000, 1.331472, -0.153320)",
        "(-0.250000, 1.331872, -0.151614)",
        "(-0.250000, 1.332271, -0.149819)",
        "(-0.250000, 1.332666, -0.147960)",
        "(-0.250000, 1.333044, -0.146056)",
        "(-0.250000, 1.333386, -0.144129)",
        "(-0.250000, 1.333679, -0.142197)",
        "(-0.250000, 1.333925, -0.140290)",
        "(-0.250000, 1.334103, -0.138426)",
        "(-0.250000, 1.334218, -0.136634)",
        "(-0.250000, 1.334271, -0.134937)",
        "(-0.250000, 1.334261, -0.133358)",
        "(-0.250000, 1.334193, -0.131916)",
        "(-0.250000, 1.334093, -0.130638)",
        "(-0.250000, 1.333958, -0.129534)",
        "(-0.250000, 1.333779, -0.128598)",
        "(-0.250000, 1.333581, -0.127844)",
        "(-0.250000, 1.333408, -0.127284)",
        "(-0.250000, 1.333288, -0.126915)",
        "(-0.250000, 1.333215, -0.126708)",
        "(-0.250000, 1.333165, -0.126615)",
        "(-0.250000, 1.333249, -0.126651)",
        "(-0.250000, 1.333455, -0.126774)",
        "(-0.250000, 1.333768, -0.127012)",
        "(-0.250000, 1.334095, -0.127362)",
        "(-0.250000, 1.334465, -0.127875)",
        "(-0.250000, 1.334883, -0.128582)",
        "(-0.250000, 1.335293, -0.129470)",
        "(-0.250000, 1.335679, -0.130542)",
        "(-0.250000, 1.336035, -0.131798)",
        "(-0.250000, 1.336276, -0.133183)",
        "(-0.250000, 1.336451, -0.134717)",
        "(-0.250000, 1.336574, -0.136400)",
        "(-0.250000, 1.336611, -0.138186)",
        "(-0.250000, 1.336569, -0.140061)",
        "(-0.250000, 1.336428, -0.141989)",
        "(-0.250000, 1.336194, -0.143939)",
        "(-0.250000, 1.335881, -0.145893)",
        "(-0.250000, 1.335504, -0.147835)",
        "(-0.250000, 1.335043, -0.149710)",
        "(-0.250000, 1.334535, -0.151520)",
        "(-0.250000, 1.333977, -0.153223)",
        "(-0.250000, 1.333383, -0.154802)",
        "(-0.250000, 1.332783, -0.156254)",
        "(-0.250000, 1.332186, -0.157552)",
        "(-0.250000, 1.331635, -0.158709)",
        "(-0.250000, 1.331123, -0.159697)",
        "(-0.250000, 1.330644, -0.160488)",
        "(-0.250000, 1.330229, -0.161094)",
        "(-0.250000, 1.329893, -0.161512)",
        "(-0.250000, 1.329651, -0.161744)",
        "(-0.250000, 1.329493, -0.161775)",
        "(-0.250000, 1.329419, -0.161602)",
        "(-0.250000, 1.329434, -0.161228)",
        "(-0.250000, 1.329544, -0.160661)",
        "(-0.250000, 1.329758, -0.159916)",
        "(-0.250000, 1.330054, -0.158984)",
        "(-0.250000, 1.330440, -0.157880)",
        "(-0.250000, 1.330896, -0.156607)",
        "(-0.250000, 1.331426, -0.155182)",
        "(-0.250000, 1.332040, -0.153628)",
        "(-0.250000, 1.332695, -0.151937)",
        "(-0.250000, 1.333397, -0.150132)",
        "(-0.250000, 1.334155, -0.148236)",
        "(-0.250000, 1.334948, -0.146261)",
        "(-0.250000, 1.335783, -0.144226)",
        "(-0.250000, 1.336632, -0.142139)",
        "(-0.250000, 1.337496, -0.140014)",
        "(-0.250000, 1.338392, -0.137876)",
        "(-0.250000, 1.339295, -0.135729)",
        "(-0.250000, 1.340213, -0.133586)",
        "(-0.250000, 1.341164, -0.131458)",
        "(-0.250000, 1.342130, -0.129358)",
        "(-0.250000, 1.343102, -0.127325)",
        "(-0.250000, 1.344078, -0.125408)",
        "(-0.250000, 1.345003, -0.123624)",
        "(-0.250000, 1.345908, -0.122027)",
        "(-0.250000, 1.346761, -0.120635)",
        "(-0.250000, 1.347572, -0.119479)",
        "(-0.250000, 1.348346, -0.118581)",
        "(-0.250000, 1.349017, -0.117918)",
        "(-0.250000, 1.349630, -0.117528)",
        "(-0.250000, 1.350209, -0.117433)",
        "(-0.250000, 1.350696, -0.117597)",
        "(-0.250000, 1.351090, -0.118014)",
        "(-0.250000, 1.351355, -0.118656)",
        "(-0.250000, 1.351503, -0.119514)",
        "(-0.250000, 1.351536, -0.120579)",
        "(-0.250000, 1.351469, -0.121843)",
        "(-0.250000, 1.351265, -0.123254)",
        "(-0.250000, 1.350959, -0.124817)",
        "(-0.250000, 1.350543, -0.126496)",
        "(-0.250000, 1.350031, -0.128271)",
        "(-0.250000, 1.349434, -0.130125)",
        "(-0.250000, 1.348736, -0.132006)",
        "(-0.250000, 1.347971, -0.133907)",
        "(-0.250000, 1.347162, -0.135816)",
        "(-0.250000, 1.346305, -0.137688)",
        "(-0.250000, 1.345420, -0.139506)",
        "(-0.250000, 1.344532, -0.141257)",
        "(-0.250000, 1.343642, -0.142900)",
        "(-0.250000, 1.342787, -0.144438)",
        "(-0.250000, 1.341968, -0.145833)",
        "(-0.250000, 1.341201, -0.147071)",
        "(-0.250000, 1.340523, -0.148155)",
        "(-0.250000, 1.339924, -0.149046)",
        "(-0.250000, 1.339429, -0.149745)",
        "(-0.250000, 1.339057, -0.150246)",
        "(-0.250000, 1.338809, -0.150532)",
        "(-0.250000, 1.338705, -0.150608)",
        "(-0.250000, 1.338768, -0.150484)",
        "(-0.250000, 1.338979, -0.150141)",
        "(-0.250000, 1.339353, -0.149590)",
        "(-0.250000, 1.339892, -0.148837)",
        "(-0.250000, 1.340581, -0.147885)",
        "(-0.250000, 1.341435, -0.146757)",
        "(-0.250000, 1.342438, -0.145469)",
        "(-0.250000, 1.343592, -0.144050)",
        "(-0.250000, 1.344882, -0.142519)",
        "(-0.250000, 1.346264, -0.140892)",
        "(-0.250000, 1.347729, -0.139208)",
        "(-0.250000, 1.349275, -0.137520)",
        "(-0.250000, 1.350862, -0.135848)",
        "(-0.250000, 1.352514, -0.134171)",
        "(-0.250000, 1.354250, -0.132454)",
        "(-0.250000, 1.356087, -0.130695)",
        "(-0.250000, 1.358049, -0.128891)",
        "(-0.250000, 1.360108, -0.127028)",
        "(-0.250000, 1.362274, -0.125118)",
        "(-0.250000, 1.364534, -0.123164)",
        "(-0.250000, 1.366860, -0.121182)",
        "(-0.250000, 1.369250, -0.119196)",
        "(-0.250000, 1.371690, -0.117228)",
        "(-0.250000, 1.374142, -0.115299)",
        "(-0.250000, 1.376570, -0.113414)",
        "(-0.250000, 1.378983, -0.111623)",
        "(-0.250000, 1.381309, -0.109919)",
        "(-0.250000, 1.383549, -0.108343)",
        "(-0.250000, 1.385701, -0.106933)",
        "(-0.250000, 1.387696, -0.105677)",
        "(-0.250000, 1.389549, -0.104618)",
        "(-0.250000, 1.391235, -0.103778)",
        "(-0.250000, 1.392758, -0.103188)",
        "(-0.250000, 1.394119, -0.102872)",
        "(-0.250000, 1.395254, -0.102796)",
        "(-0.250000, 1.396241, -0.103049)",
        "(-0.250000, 1.397114, -0.103678)",
        "(-0.250000, 1.397860, -0.104679)",
        "(-0.250000, 1.398495, -0.106070)",
        "(-0.250000, 1.398931, -0.107758)",
        "(-0.250000, 1.399255, -0.109823)",
        "(-0.250000, 1.399472, -0.112263)",
        "(-0.250000, 1.399540, -0.115008)",
        "(-0.250000, 1.399442, -0.118016)",
        "(-0.250000, 1.399092, -0.121156)",
        "(-0.250000, 1.398560, -0.124459)",
        "(-0.250000, 1.397852, -0.127887)",
        "(-0.250000, 1.396972, -0.131405)",
        "(-0.250000, 1.395926, -0.134947)",
        "(-0.250000, 1.394727, -0.138479)",
        "(-0.250000, 1.393353, -0.141910)",
        "(-0.250000, 1.391826, -0.145182)",
        "(-0.250000, 1.390190, -0.148305)",
        "(-0.250000, 1.388472, -0.151261)",
        "(-0.250000, 1.386689, -0.154006)",
        "(-0.250000, 1.384872, -0.156553)",
        "(-0.250000, 1.383027, -0.158858)",
        "(-0.250000, 1.381160, -0.160915)",
        "(-0.250000, 1.379253, -0.162691)",
        "(-0.250000, 1.377253, -0.164088)",
        "(-0.250000, 1.375219, -0.165257)",
        "(-0.250000, 1.373018, -0.166040)",
        "(-0.250000, 1.370624, -0.166459)",
        "(-0.250000, 1.368080, -0.166630)",
        "(-0.250000, 1.365515, -0.166783)",
        "(-0.250000, 1.362942, -0.166913)",
        "(-0.250000, 1.360459, -0.167167)",
        "(-0.250000, 1.358094, -0.167544)",
        "(-0.250000, 1.355864, -0.168042)",
        "(-0.250000, 1.353731, -0.168569)",
        "(-0.250000, 1.351701, -0.169096)",
        "(-0.250000, 1.349751, -0.169562)",
        "(-0.250000, 1.347884, -0.169948)",
        "(-0.250000, 1.346097, -0.170218)",
        "(-0.250000, 1.344416, -0.170389)",
        "(-0.250000, 1.342871, -0.170480)",
        "(-0.250000, 1.341461, -0.170466)",
        "(-0.250000, 1.340215, -0.170369)",
        "(-0.250000, 1.339148, -0.170195)",
        "(-0.250000, 1.338267, -0.169934)",
        "(-0.250000, 1.337571, -0.169580)",
        "(-0.250000, 1.337074, -0.169143)",
        "(-0.250000, 1.336783, -0.168629)",
        "(-0.250000, 1.336703, -0.168044)",
        "(-0.250000, 1.336792, -0.167349)",
        "(-0.250000, 1.337081, -0.166587)",
        "(-0.250000, 1.337568, -0.165767)",
        "(-0.250000, 1.338230, -0.164886)",
        "(-0.250000, 1.339073, -0.163969)",
        "(-0.250000, 1.340057, -0.162994)",
        "(-0.250000, 1.341202, -0.162015)",
        "(-0.250000, 1.342515, -0.161065)",
        "(-0.250000, 1.343967, -0.160151)",
        "(-0.250000, 1.345553, -0.159302)",
        "(-0.250000, 1.347208, -0.158480)",
        "(-0.250000, 1.348960, -0.157762)",
        "(-0.250000, 1.350801, -0.157178)",
        "(-0.250000, 1.352724, -0.156755)",
        "(-0.250000, 1.354683, -0.156494)",
        "(-0.250000, 1.356607, -0.156346)",
        "(-0.250000, 1.358554, -0.156412)",
        "(-0.250000, 1.360492, -0.156705)",
        "(-0.250000, 1.362403, -0.157228)",
        "(-0.250000, 1.364270, -0.157993)",
        "(-0.250000, 1.366063, -0.158988)",
        "(-0.250000, 1.367721, -0.160138)",
        "(-0.250000, 1.369286, -0.161513)",
        "(-0.250000, 1.370755, -0.163106)",
        "(-0.250000, 1.372131, -0.164907)",
        "(-0.250000, 1.373354, -0.166783)",
        "(-0.250000, 1.374498, -0.168805)",
        "(-0.250000, 1.375606, -0.170986)",
        "(-0.250000, 1.376708, -0.173297)",
        "(-0.250000, 1.377833, -0.175703)",
        "(-0.250000, 1.379014, -0.178195)",
        "(-0.250000, 1.380221, -0.180636)",
        "(-0.250000, 1.381534, -0.183171)",
        "(-0.250000, 1.382957, -0.185808)",
        "(-0.250000, 1.384488, -0.188542)",
        "(-0.250000, 1.386123, -0.191380)",
        "(-0.250000, 1.387823, -0.194210)",
        "(-0.250000, 1.389620, -0.197252)",
        "(-0.250000, 1.391501, -0.200598)",
        "(-0.250000, 1.393422, -0.204293)",
        "(-0.250000, 1.395322, -0.208130)",
        "(-0.250000, 1.397182, -0.212439)",
        "(-0.250000, 1.398895, -0.218699)",
        "(-0.250000, 1.398707, -0.236785)",
        "(-0.250000, 1.396179, -0.253367)",
        "(-0.250000, 1.391125, -0.269809)",
        "(-0.250000, 1.383539, -0.285639)",
        "(-0.250000, 1.373368, -0.300534)",
        "(-0.250000, 1.360647, -0.314065)",
        "(-0.250000, 1.345592, -0.325709)",
        "(-0.250000, 1.328621, -0.334952)",
        "(-0.250000, 1.310285, -0.341420)",
        "(-0.250000, 1.291205, -0.344899)",
        "(-0.250000, 1.272066, -0.345350)",
        "(-0.250000, 1.253471, -0.342912)",
        "(-0.250000, 1.236021, -0.337887)",
        "(-0.250000, 1.220049, -0.330633)",
        "(-0.250000, 1.205835, -0.321561)",
        "(-0.250000, 1.193610, -0.311152)",
        "(-0.250000, 1.183406, -0.299817)",
        "(-0.250000, 1.175250, -0.288018)",
        "(-0.250000, 1.168953, -0.275968)",
        "(-0.250000, 1.164397, -0.263940)",
        "(-0.250000, 1.161403, -0.252040)",
        "(-0.250000, 1.159851, -0.240498)",
        "(-0.250000, 1.159611, -0.229679)",
        "(-0.250000, 1.160465, -0.219429)",
        "(-0.250000, 1.162269, -0.209720)",
        "(-0.250000, 1.164922, -0.200494)",
        "(-0.250000, 1.168335, -0.191806)",
        "(-0.250000, 1.172328, -0.183999)",
        "(-0.250000, 1.176881, -0.176728)",
        "(-0.250000, 1.181915, -0.170017)",
        "(-0.250000, 1.187374, -0.163861)",
        "(-0.250000, 1.193205, -0.158263)",
        "(-0.250000, 1.199158, -0.153486)",
        "(-0.250000, 1.205365, -0.149217)",
        "(-0.250000, 1.211791, -0.145463)",
        "(-0.250000, 1.218372, -0.142247)",
        "(-0.250000, 1.225066, -0.139576)",
        "(-0.250000, 1.231601, -0.137605)",
        "(-0.250000, 1.238143, -0.136127)",
        "(-0.250000, 1.244663, -0.135128)",
        "(-0.250000, 1.251123, -0.134579)",
        "(-0.250000, 1.257508, -0.134455)",
        "(-0.250000, 1.263536, -0.134799)",
        "(-0.250000, 1.269412, -0.135481)",
        "(-0.250000, 1.275127, -0.136468)",
        "(-0.250000, 1.280680, -0.137732)",
        "(-0.250000, 1.286050, -0.139236)",
        "(-0.250000, 1.291226, -0.140953)",
        "(-0.250000, 1.296010, -0.142821)",
        "(-0.250000, 1.300620, -0.144814)",
        "(-0.250000, 1.305093, -0.146919)",
        "(-0.250000, 1.309437, -0.149122)",
        "(-0.250000, 1.313480, -0.151325)",
        "(-0.250000, 1.317452, -0.153594)",
        "(-0.250000, 1.321361, -0.155926)",
        "(-0.250000, 1.325211, -0.158322)",
        "(-0.250000, 1.329015, -0.160788)",
        "(-0.250000, 1.332751, -0.163311)",
        "(-0.250000, 1.336339, -0.165803)",
        "(-0.250000, 1.339901, -0.168374)",
        "(-0.250000, 1.343419, -0.171021)",
        "(-0.250000, 1.346912, -0.173786)",
        "(-0.250000, 1.350381, -0.176707)",
        "(-0.250000, 1.353732, -0.179659)",
        "(-0.250000, 1.357003, -0.182727)",
        "(-0.250000, 1.360165, -0.185902)",
        "(-0.250000, 1.363234, -0.189278)",
        "(-0.250000, 1.366185, -0.192886)",
        "(-0.250000, 1.368949, -0.196616)",
        "(-0.250000, 1.371519, -0.200546)",
        "(-0.250000, 1.373863, -0.204683)",
        "(-0.250000, 1.375941, -0.209039)",
        "(-0.250000, 1.377721, -0.213832)",
        "(-0.250000, 1.379133, -0.218981)",
        "(-0.250000, 1.379970, -0.225834)",
        "(-0.250000, 1.378312, -0.240926)",
        "(-0.250000, 1.374404, -0.255029)",
        "(-0.250000, 1.368006, -0.268780)",
        "(-0.250000, 1.359169, -0.281615)",
        "(-0.250000, 1.348026, -0.293042)",
        "(-0.250000, 1.334907, -0.302552)",
        "(-0.250000, 1.320291, -0.309735)",
        "(-0.250000, 1.304803, -0.314332)",
        "(-0.250000, 1.289040, -0.316302)",
        "(-0.250000, 1.273566, -0.315773)",
        "(-0.250000, 1.258865, -0.313006)",
        "(-0.250000, 1.245273, -0.308277)",
        "(-0.250000, 1.233074, -0.301911)",
        "(-0.250000, 1.222541, -0.294338)",
        "(-0.250000, 1.213667, -0.285877)",
        "(-0.250000, 1.206411, -0.276808)",
        "(-0.250000, 1.200686, -0.267343)",
        "(-0.250000, 1.196411, -0.257667)",
        "(-0.250000, 1.193588, -0.248205)",
        "(-0.250000, 1.192016, -0.238983)",
        "(-0.250000, 1.191556, -0.230097)",
        "(-0.250000, 1.192073, -0.221569)",
        "(-0.250000, 1.193458, -0.213446)",
        "(-0.250000, 1.195585, -0.206036)",
        "(-0.250000, 1.198328, -0.199149)",
        "(-0.250000, 1.201607, -0.192734)",
        "(-0.250000, 1.205346, -0.186795)",
        "(-0.250000, 1.209350, -0.181592)",
        "(-0.250000, 1.213647, -0.176819)",
        "(-0.250000, 1.218184, -0.172454)",
        "(-0.250000, 1.222893, -0.168514)",
        "(-0.250000, 1.227717, -0.164990)",
        "(-0.250000, 1.232603, -0.161858)",
        "(-0.250000, 1.237366, -0.159209)",
        "(-0.250000, 1.242168, -0.156821)",
        "(-0.250000, 1.246966, -0.154685)",
        "(-0.250000, 1.251762, -0.152770)",
        "(-0.250000, 1.256559, -0.151049)",
        "(-0.250000, 1.261163, -0.149571)",
        "(-0.250000, 1.265805, -0.148214)",
        "(-0.250000, 1.270459, -0.146980)",
        "(-0.250000, 1.275150, -0.145862)",
        "(-0.250000, 1.279712, -0.144870)",
        "(-0.250000, 1.284342, -0.143976)",
        "(-0.250000, 1.289030, -0.143187)",
        "(-0.250000, 1.293809, -0.142515)",
        "(-0.250000, 1.298682, -0.141980)",
        "(-0.250000, 1.303645, -0.141598)",
        "(-0.250000, 1.308556, -0.141343)",
        "(-0.250000, 1.313529, -0.141256)",
        "(-0.250000, 1.318575, -0.141360)",
        "(-0.250000, 1.323679, -0.141669)",
        "(-0.250000, 1.328677, -0.142118)",
        "(-0.250000, 1.333699, -0.142777)",
        "(-0.250000, 1.338694, -0.143644)",
        "(-0.250000, 1.343639, -0.144709)",
        "(-0.250000, 1.348533, -0.145980)",
        "(-0.250000, 1.353242, -0.147345)",
        "(-0.250000, 1.357803, -0.148819)",
        "(-0.250000, 1.362151, -0.150303)",
        "(-0.250000, 1.366207, -0.151654)",
        "(-0.250000, 1.369969, -0.152731)",
        "(-0.250000, 1.373396, -0.153340)",
        "(-0.250000, 1.376282, -0.153070)",
        "(-0.250000, 1.378283, -0.151311)",
        "(-0.250000, 1.379620, -0.148411)",
        "(-0.250000, 1.381964, -0.146774)",
        "(-0.250000, 1.385561, -0.146775)",
        "(-0.250000, 1.389776, -0.147666)",
        "(-0.250000, 1.394767, -0.149898)",
        "(-0.250000, 1.400354, -0.153508)",
        "(-0.250000, 1.406247, -0.158411)",
        "(-0.250000, 1.412171, -0.164474)",
        "(-0.250000, 1.417952, -0.171770)",
        "(-0.250000, 1.423390, -0.180406)",
        "(-0.250000, 1.428257, -0.190445)",
        "(-0.250000, 1.432291, -0.201936)",
        "(-0.250000, 1.435178, -0.214919)",
        "(-0.250000, 1.436580, -0.229281)",
        "(-0.250000, 1.436135, -0.244873)",
        "(-0.250000, 1.433445, -0.261575)",
        "(-0.250000, 1.428096, -0.279104)",
        "(-0.250000, 1.419731, -0.296947)",
        "(-0.250000, 1.408073, -0.314496)",
        "(-0.250000, 1.393025, -0.330969)",
        "(-0.250000, 1.374718, -0.345506)",
        "(-0.250000, 1.353505, -0.357277)",
        "(-0.250000, 1.330028, -0.365520)",
        "(-0.250000, 1.305237, -0.369664)",
        "(-0.250000, 1.280194, -0.369461)",
        "(-0.250000, 1.256044, -0.365022)",
        "(-0.250000, 1.233742, -0.356789)",
        "(-0.250000, 1.214046, -0.345444)",
        "(-0.250000, 1.197470, -0.331850)",
        "(-0.250000, 1.184138, -0.316809)",
        "(-0.250000, 1.173962, -0.301030)",
        "(-0.250000, 1.166738, -0.285149)",
        "(-0.250000, 1.162144, -0.269629)",
        "(-0.250000, 1.159870, -0.254944)",
        "(-0.250000, 1.159468, -0.241200)",
        "(-0.250000, 1.160588, -0.228465)",
        "(-0.250000, 1.162931, -0.216723)",
        "(-0.250000, 1.166237, -0.206049)",
        "(-0.250000, 1.170264, -0.196581)",
        "(-0.250000, 1.174832, -0.188029)",
        "(-0.250000, 1.179835, -0.180273)",
        "(-0.250000, 1.185164, -0.173314)",
        "(-0.250000, 1.190734, -0.167110)",
        "(-0.250000, 1.196390, -0.161790)",
        "(-0.250000, 1.202232, -0.157068)",
        "(-0.250000, 1.208224, -0.152973)",
        "(-0.250000, 1.214357, -0.149512)",
        "(-0.250000, 1.220441, -0.146851)",
        "(-0.250000, 1.226561, -0.144826)",
        "(-0.250000, 1.232657, -0.143449)",
        "(-0.250000, 1.238657, -0.142700)",
        "(-0.250000, 1.244514, -0.142547)",
        "(-0.250000, 1.250175, -0.142953)",
        "(-0.250000, 1.255435, -0.143921)",
        "(-0.250000, 1.260410, -0.145314)",
        "(-0.250000, 1.265068, -0.147073)",
        "(-0.250000, 1.269377, -0.149122)",
        "(-0.250000, 1.273230, -0.151412)",
        "(-0.250000, 1.276741, -0.153846)",
        "(-0.250000, 1.279914, -0.156348)",
        "(-0.250000, 1.282788, -0.158858)",
        "(-0.250000, 1.285390, -0.161323)",
        "(-0.250000, 1.287658, -0.163679)",
        "(-0.250000, 1.289729, -0.165886)",
        "(-0.250000, 1.291627, -0.167900)",
        "(-0.250000, 1.293425, -0.169699)",
        "(-0.250000, 1.295167, -0.171267)",
        "(-0.250000, 1.296880, -0.172585)",
        "(-0.250000, 1.298534, -0.173628)",
        "(-0.250000, 1.300265, -0.174422)",
        "(-0.250000, 1.302100, -0.174977)",
        "(-0.250000, 1.304063, -0.175306)",
        "(-0.250000, 1.306190, -0.175435)",
        "(-0.250000, 1.308421, -0.175348)",
        "(-0.250000, 1.310845, -0.175105)",
        "(-0.250000, 1.313455, -0.174733)",
        "(-0.250000, 1.316219, -0.174236)",
        "(-0.250000, 1.319122, -0.173625)",
        "(-0.250000, 1.322109, -0.172892)",
        "(-0.250000, 1.325196, -0.172079)",
        "(-0.250000, 1.328351, -0.171184)",
        "(-0.250000, 1.331479, -0.170162)",
        "(-0.250000, 1.334592, -0.169049)",
        "(-0.250000, 1.337612, -0.167793)",
        "(-0.250000, 1.340527, -0.166429)",
        "(-0.250000, 1.343386, -0.165042)",
        "(-0.250000, 1.346161, -0.163633)",
        "(-0.250000, 1.348856, -0.162257)",
        "(-0.250000, 1.351449, -0.160901)",
        "(-0.250000, 1.353914, -0.159569)",
        "(-0.250000, 1.356254, -0.158265)",
        "(-0.250000, 1.358490, -0.157009)",
        "(-0.250000, 1.360632, -0.155807)",
        "(-0.250000, 1.362716, -0.154662)",
        "(-0.250000, 1.364775, -0.153559)",
        "(-0.250000, 1.366828, -0.152469)",
        "(-0.250000, 1.368894, -0.151404)",
        "(-0.250000, 1.370978, -0.150372)",
        "(-0.250000, 1.373054, -0.149368)",
        "(-0.250000, 1.375139, -0.148421)",
        "(-0.250000, 1.377210, -0.147534)",
        "(-0.250000, 1.379262, -0.146724)",
        "(-0.250000, 1.381315, -0.146039)",
        "(-0.250000, 1.383300, -0.145426)",
        "(-0.250000, 1.385255, -0.144960)",
        "(-0.250000, 1.387167, -0.144653)",
        "(-0.250000, 1.389004, -0.144497)",
        "(-0.250000, 1.390733, -0.144468)",
        "(-0.250000, 1.392411, -0.144677)",
        "(-0.250000, 1.394000, -0.145099)",
        "(-0.250000, 1.395496, -0.145752)",
        "(-0.250000, 1.396893, -0.146650)",
        "(-0.250000, 1.398112, -0.147686)",
        "(-0.250000, 1.399212, -0.148966)",
        "(-0.250000, 1.400161, -0.150454)",
        "(-0.250000, 1.400947, -0.152134)",
        "(-0.250000, 1.401572, -0.154009)",
        "(-0.250000, 1.402020, -0.156046)",
        "(-0.250000, 1.402246, -0.158144)",
        "(-0.250000, 1.402300, -0.160382)",
        "(-0.250000, 1.402181, -0.162731)",
        "(-0.250000, 1.401907, -0.165202)",
        "(-0.250000, 1.401502, -0.167825)",
        "(-0.250000, 1.400924, -0.170448)",
        "(-0.250000, 1.400242, -0.173203)",
        "(-0.250000, 1.399467, -0.176061)",
        "(-0.250000, 1.398605, -0.178995)",
        "(-0.250000, 1.397666, -0.181984)",
        "(-0.250000, 1.396632, -0.184860)",
        "(-0.250000, 1.395556, -0.187726)",
        "(-0.250000, 1.394456, -0.190565)",
        "(-0.250000, 1.393348, -0.193316)",
        "(-0.250000, 1.392253, -0.195970)",
        "(-0.250000, 1.391183, -0.198458)",
        "(-0.250000, 1.390171, -0.200783)",
        "(-0.250000, 1.389236, -0.202944)",
        "(-0.250000, 1.388402, -0.204990)",
        "(-0.250000, 1.387684, -0.206907)",
        "(-0.250000, 1.387087, -0.208688)",
        "(-0.250000, 1.386620, -0.210349)",
        "(-0.250000, 1.386279, -0.211911)",
        "(-0.250000, 1.386053, -0.213429)",
        "(-0.250000, 1.385924, -0.214900)",
        "(-0.250000, 1.385863, -0.216309)",
        "(-0.250000, 1.385831, -0.217736)",
        "(-0.250000, 1.385777, -0.219191)",
        "(-0.250000, 1.385650, -0.220719)",
        "(-0.250000, 1.385409, -0.222266)",
        "(-0.250000, 1.385015, -0.223921)",
        "(-0.250000, 1.384435, -0.225732)",
        "(-0.250000, 1.383645, -0.227702)",
        "(-0.250000, 1.382616, -0.229883)",
        "(-0.250000, 1.381322, -0.232299)",
        "(-0.250000, 1.379784, -0.234770)",
        "(-0.250000, 1.377954, -0.237481)",
        "(-0.250000, 1.375805, -0.240442)",
        "(-0.250000, 1.373320, -0.243648)",
        "(-0.250000, 1.370557, -0.246846)",
        "(-0.250000, 1.367467, -0.250152)",
        "(-0.250000, 1.364048, -0.253540)",
        "(-0.250000, 1.360303, -0.256950)",
        "(-0.250000, 1.356230, -0.260346)",
        "(-0.250000, 1.352009, -0.263449)",
        "(-0.250000, 1.347440, -0.266552)",
        "(-0.250000, 1.342561, -0.269566)",
        "(-0.250000, 1.337459, -0.272367)",
        "(-0.250000, 1.332169, -0.274918)",
        "(-0.250000, 1.326984, -0.277027)",
        "(-0.250000, 1.321596, -0.278953)",
        "(-0.250000, 1.315916, -0.280714)",
        "(-0.250000, 1.309813, -0.282308)",
        "(-0.250000, 1.303321, -0.283629)",
        "(-0.250000, 1.296992, -0.284493)",
        "(-0.250000, 1.290510, -0.284993)",
        "(-0.250000, 1.283884, -0.285096)",
        "(-0.250000, 1.277087, -0.284761)",
        "(-0.250000, 1.270133, -0.283935)",
        "(-0.250000, 1.263415, -0.282679)",
        "(-0.250000, 1.256604, -0.280899)",
        "(-0.250000, 1.249787, -0.278570)",
        "(-0.250000, 1.243049, -0.275685)",
        "(-0.250000, 1.236504, -0.272279)",
        "(-0.250000, 1.230388, -0.268559)",
        "(-0.250000, 1.224521, -0.264395)",
        "(-0.250000, 1.218967, -0.259837)",
        "(-0.250000, 1.213750, -0.254909)",
        "(-0.250000, 1.208902, -0.249669)",
        "(-0.250000, 1.204524, -0.244367)",
        "(-0.250000, 1.200525, -0.238882)",
        "(-0.250000, 1.196909, -0.233232)",
        "(-0.250000, 1.193673, -0.227450)",
        "(-0.250000, 1.190812, -0.221596)",
        "(-0.250000, 1.188325, -0.215845)",
        "(-0.250000, 1.186176, -0.210058)",
        "(-0.250000, 1.184352, -0.204241)",
        "(-0.250000, 1.182824, -0.198486)",
        "(-0.250000, 1.181542, -0.192723)",
        "(-0.250000, 1.180435, -0.187030)",
        "(-0.250000, 1.179508, -0.181278)",
        "(-0.250000, 1.178755, -0.175422)",
        "(-0.250000, 1.178195, -0.169452)",
        "(-0.250000, 1.177845, -0.163351)",
        "(-0.250000, 1.177640, -0.157282)",
        "(-0.250000, 1.177735, -0.151022)",
        "(-0.250000, 1.178188, -0.144563)",
        "(-0.250000, 1.179067, -0.137902)",
        "(-0.250000, 1.180426, -0.131099)",
        "(-0.250000, 1.182118, -0.124416)",
        "(-0.250000, 1.184421, -0.117606)",
        "(-0.250000, 1.187366, -0.110773)",
        "(-0.250000, 1.191041, -0.103944)",
        "(-0.250000, 1.195475, -0.097211)",
        "(-0.250000, 1.200302, -0.090946)",
        "(-0.250000, 1.205887, -0.084939)",
        "(-0.250000, 1.212182, -0.079321)",
        "(-0.250000, 1.219153, -0.074189)",
        "(-0.250000, 1.226754, -0.069633)",
        "(-0.250000, 1.234462, -0.065900)",
        "(-0.250000, 1.242684, -0.062845)",
        "(-0.250000, 1.251327, -0.060542)",
        "(-0.250000, 1.260238, -0.059054)",
        "(-0.250000, 1.269303, -0.058412)",
        "(-0.250000, 1.278045, -0.058642)",
        "(-0.250000, 1.286724, -0.059680)",
        "(-0.250000, 1.295246, -0.061504)",
        "(-0.250000, 1.303492, -0.064071)",
        "(-0.250000, 1.311441, -0.067337)",
        "(-0.250000, 1.318740, -0.071183)",
        "(-0.250000, 1.325621, -0.075574)",
        "(-0.250000, 1.332035, -0.080441)",
        "(-0.250000, 1.337957, -0.085717)",
        "(-0.250000, 1.343350, -0.091308)",
        "(-0.250000, 1.348010, -0.097035)",
        "(-0.250000, 1.352202, -0.102944)",
        "(-0.250000, 1.355921, -0.108952)",
        "(-0.250000, 1.359207, -0.115019)",
        "(-0.250000, 1.362066, -0.121086)",
        "(-0.250000, 1.364379, -0.126963)",
        "(-0.250000, 1.366363, -0.132770)",
        "(-0.250000, 1.368029, -0.138452)",
        "(-0.250000, 1.369415, -0.144012)",
        "(-0.250000, 1.370546, -0.149454)",
        "(-0.250000, 1.371343, -0.154639)",
        "(-0.250000, 1.371907, -0.159696)",
        "(-0.250000, 1.372231, -0.164658)",
        "(-0.250000, 1.372299, -0.169506)",
        "(-0.250000, 1.372165, -0.174251)",
        "(-0.250000, 1.371830, -0.178754)",
        "(-0.250000, 1.371399, -0.183091)",
        "(-0.250000, 1.370925, -0.187293)",
        "(-0.250000, 1.370449, -0.191352)",
        "(-0.250000, 1.370009, -0.195303)",
        "(-0.250000, 1.369622, -0.199123)",
        "(-0.250000, 1.369334, -0.202958)",
        "(-0.250000, 1.369139, -0.206775)",
        "(-0.250000, 1.369042, -0.210649)",
        "(-0.250000, 1.369035, -0.214769)",
        "(-0.250000, 1.369072, -0.219220)",
        "(-0.250000, 1.369115, -0.223829)",
        "(-0.250000, 1.367783, -0.235356)",
        "(-0.250000, 1.365050, -0.246853)",
        "(-0.250000, 1.360558, -0.258694)",
        "(-0.250000, 1.354135, -0.270422)",
        "(-0.250000, 1.345739, -0.281566)",
        "(-0.250000, 1.335442, -0.291662)",
        "(-0.250000, 1.323354, -0.300328)",
        "(-0.250000, 1.309773, -0.307169)",
        "(-0.250000, 1.295150, -0.311870)",
        "(-0.250000, 1.280002, -0.314280)",
        "(-0.250000, 1.264820, -0.314405)",
        "(-0.250000, 1.250079, -0.312375)",
        "(-0.250000, 1.236123, -0.308412)",
        "(-0.250000, 1.223222, -0.302789)",
        "(-0.250000, 1.211671, -0.295887)",
        "(-0.250000, 1.201510, -0.287992)",
        "(-0.250000, 1.192769, -0.279384)",
        "(-0.250000, 1.185416, -0.270293)",
        "(-0.250000, 1.179423, -0.260971)",
        "(-0.250000, 1.174751, -0.251705)",
        "(-0.250000, 1.171242, -0.242474)",
        "(-0.250000, 1.168808, -0.233320)",
        "(-0.250000, 1.167397, -0.224464)",
        "(-0.250000, 1.166921, -0.216099)",
        "(-0.250000, 1.167279, -0.208056)",
        "(-0.250000, 1.168416, -0.200335)",
        "(-0.250000, 1.170278, -0.192983)",
        "(-0.250000, 1.172799, -0.186078)",
        "(-0.250000, 1.175845, -0.179857)",
        "(-0.250000, 1.179427, -0.174051)",
        "(-0.250000, 1.183468, -0.168720)",
        "(-0.250000, 1.187902, -0.163884)",
        "(-0.250000, 1.192695, -0.159497)",
        "(-0.250000, 1.197789, -0.155544)",
        "(-0.250000, 1.202977, -0.152211)",
        "(-0.250000, 1.208349, -0.149247)",
        "(-0.250000, 1.213795, -0.146685)",
        "(-0.250000, 1.219296, -0.144505)",
        "(-0.250000, 1.224874, -0.142665)",
        "(-0.250000, 1.230283, -0.141317)",
        "(-0.250000, 1.235714, -0.140270)",
        "(-0.250000, 1.241117, -0.139523)",
        "(-0.250000, 1.246478, -0.139060)",
        "(-0.250000, 1.251571, -0.138954)",
        "(-0.250000, 1.256596, -0.139059)",
        "(-0.250000, 1.261575, -0.139347)",
        "(-0.250000, 1.266513, -0.139805)",
        "(-0.250000, 1.271354, -0.140423)",
        "(-0.250000, 1.276086, -0.141186)",
        "(-0.250000, 1.280511, -0.142085)",
        "(-0.250000, 1.284863, -0.143061)",
        "(-0.250000, 1.289172, -0.144107)",
        "(-0.250000, 1.293440, -0.145217)",
        "(-0.250000, 1.297639, -0.146379)",
        "(-0.250000, 1.301616, -0.147546)",
        "(-0.250000, 1.305544, -0.148733)",
        "(-0.250000, 1.309439, -0.149941)",
        "(-0.250000, 1.313319, -0.151172)",
        "(-0.250000, 1.317163, -0.152420)",
        "(-0.250000, 1.320883, -0.153630)",
        "(-0.250000, 1.324605, -0.154863)",
        "(-0.250000, 1.328316, -0.156123)",
        "(-0.250000, 1.332034, -0.157430)",
        "(-0.250000, 1.335677, -0.158727)",
        "(-0.250000, 1.339311, -0.160083)",
        "(-0.250000, 1.342935, -0.161515)",
        "(-0.250000, 1.346521, -0.163023)",
        "(-0.250000, 1.350060, -0.164622)",
        "(-0.250000, 1.353497, -0.166263)",
        "(-0.250000, 1.356836, -0.167986)",
        "(-0.250000, 1.360063, -0.169794)",
        "(-0.250000, 1.363175, -0.171714)",
        "(-0.250000, 1.366140, -0.173744)",
        "(-0.250000, 1.368912, -0.175819)",
        "(-0.250000, 1.371509, -0.178009)",
        "(-0.250000, 1.373909, -0.180312)",
        "(-0.250000, 1.376105, -0.182743)",
        "(-0.250000, 1.378088, -0.185315)",
        "(-0.250000, 1.379813, -0.187923)",
        "(-0.250000, 1.381314, -0.190678)",
        "(-0.250000, 1.382582, -0.193572)",
        "(-0.250000, 1.383623, -0.196616)",
        "(-0.250000, 1.384447, -0.199832)",
        "(-0.250000, 1.385044, -0.203067)",
        "(-0.250000, 1.385459, -0.206458)",
        "(-0.250000, 1.385722, -0.210071)",
        "(-0.250000, 1.385849, -0.213924)",
        "(-0.250000, 1.385823, -0.218052)",
        "(-0.250000, 1.385618, -0.222313)",
        "(-0.250000, 1.385206, -0.226812)",
        "(-0.250000, 1.384549, -0.231559)",
        "(-0.250000, 1.383599, -0.236593)",
        "(-0.250000, 1.382290, -0.241959)",
        "(-0.250000, 1.380626, -0.247440)",
        "(-0.250000, 1.378548, -0.253079)",
        "(-0.250000, 1.375046, -0.260822)",
        "(-0.250000, 1.369303, -0.270767)",
        "(-0.250000, 1.360512, -0.282277)",
        "(-0.250000, 1.349911, -0.292628)",
        "(-0.250000, 1.337269, -0.301711)",
        "(-0.250000, 1.323408, -0.308734)",
        "(-0.250000, 1.308985, -0.313463)",
        "(-0.250000, 1.294550, -0.315928)",
        "(-0.250000, 1.280700, -0.316316)",
        "(-0.250000, 1.267512, -0.314910)",
        "(-0.250000, 1.255229, -0.311976)",
        "(-0.250000, 1.243969, -0.307784)",
        "(-0.250000, 1.233783, -0.302577)",
        "(-0.250000, 1.224854, -0.296700)",
        "(-0.250000, 1.216971, -0.290255)",
        "(-0.250000, 1.210091, -0.283396)",
        "(-0.250000, 1.204195, -0.276298)",
        "(-0.250000, 1.199194, -0.269049)",
        "(-0.250000, 1.195084, -0.261860)",
        "(-0.250000, 1.191690, -0.254629)",
        "(-0.250000, 1.188958, -0.247394)",
        "(-0.250000, 1.186853, -0.240227)",
        "(-0.250000, 1.185321, -0.233145)",
        "(-0.250000, 1.184341, -0.226341)",
        "(-0.250000, 1.183832, -0.219642)",
        "(-0.250000, 1.183766, -0.213081)",
        "(-0.250000, 1.184116, -0.206636)",
        "(-0.250000, 1.184865, -0.200304)",
        "(-0.250000, 1.185955, -0.194300)",
        "(-0.250000, 1.187402, -0.188381)",
        "(-0.250000, 1.189188, -0.182608)",
        "(-0.250000, 1.191326, -0.176924)",
        "(-0.250000, 1.193833, -0.171317)",
        "(-0.250000, 1.196555, -0.166087)",
        "(-0.250000, 1.199615, -0.160966)",
        "(-0.250000, 1.203034, -0.155948)",
        "(-0.250000, 1.206836, -0.151039)",
        "(-0.250000, 1.210993, -0.146307)",
        "(-0.250000, 1.215265, -0.142006)",
        "(-0.250000, 1.219884, -0.137887)",
        "(-0.250000, 1.224874, -0.133965)",
        "(-0.250000, 1.230178, -0.130324)",
        "(-0.250000, 1.235752, -0.127057)",
        "(-0.250000, 1.241355, -0.124330)",
        "(-0.250000, 1.247224, -0.122040)",
        "(-0.250000, 1.253328, -0.120236)",
        "(-0.250000, 1.259548, -0.118979)",
        "(-0.250000, 1.265831, -0.118285)",
        "(-0.250000, 1.272142, -0.118160)",
        "(-0.250000, 1.278148, -0.118617)",
        "(-0.250000, 1.284044, -0.119594)",
        "(-0.250000, 1.289770, -0.121067)",
        "(-0.250000, 1.295248, -0.122993)",
        "(-0.250000, 1.300251, -0.125294)",
        "(-0.250000, 1.304972, -0.127939)",
        "(-0.250000, 1.309385, -0.130871)",
        "(-0.250000, 1.313496, -0.134046)",
        "(-0.250000, 1.317301, -0.137420)",
        "(-0.250000, 1.320630, -0.140856)",
        "(-0.250000, 1.323688, -0.144388)",
        "(-0.250000, 1.326473, -0.147959)",
        "(-0.250000, 1.329001, -0.151533)",
        "(-0.250000, 1.331304, -0.155084)",
        "(-0.250000, 1.333309, -0.158492)",
        "(-0.250000, 1.335174, -0.161832)",
        "(-0.250000, 1.336933, -0.165100)",
        "(-0.250000, 1.338611, -0.168280)",
        "(-0.250000, 1.340246, -0.171383)",
        "(-0.250000, 1.341810, -0.174343)",
        "(-0.250000, 1.343408, -0.177270)",
        "(-0.250000, 1.345074, -0.180216)",
        "(-0.250000, 1.346824, -0.183219)",
        "(-0.250000, 1.348684, -0.186371)",
        "(-0.250000, 1.350576, -0.189546)",
        "(-0.250000, 1.352582, -0.193012)",
        "(-0.250000, 1.354685, -0.196901)",
        "(-0.250000, 1.356837, -0.201367)",
        "(-0.250000, 1.358948, -0.206596)",
        "(-0.250000, 1.360847, -0.212203)",
        "(-0.250000, 1.362439, -0.218831)",
        "(-0.250000, 1.363456, -0.226611)",
        "(-0.250000, 1.363571, -0.235560)",
        "(-0.250000, 1.362439, -0.245524)",
        "(-0.250000, 1.360109, -0.255531)",
        "(-0.250000, 1.356111, -0.266046)",
        "(-0.250000, 1.350382, -0.276527)",
        "(-0.250000, 1.343001, -0.286497)",
        "(-0.250000, 1.334463, -0.295379)",
        "(-0.250000, 1.324649, -0.303201)",
        "(-0.250000, 1.313779, -0.309757)",
        "(-0.250000, 1.302108, -0.314906)",
        "(-0.250000, 1.289907, -0.318555)",
        "(-0.250000, 1.277423, -0.320655)",
        "(-0.250000, 1.265166, -0.321247)",
        "(-0.250000, 1.253083, -0.320365)",
        "(-0.250000, 1.241366, -0.318078)",
        "(-0.250000, 1.230237, -0.314492)",
        "(-0.250000, 1.219848, -0.309738)",
        "(-0.250000, 1.210505, -0.304113)",
        "(-0.250000, 1.202086, -0.297640)",
        "(-0.250000, 1.194623, -0.290428)",
        "(-0.250000, 1.188144, -0.282584)",
        "(-0.250000, 1.182698, -0.274257)",
        "(-0.250000, 1.178428, -0.265855)",
        "(-0.250000, 1.175146, -0.257217)",
        "(-0.250000, 1.172834, -0.248438)",
        "(-0.250000, 1.171466, -0.239605)",
        "(-0.250000, 1.171007, -0.230760)",
        "(-0.250000, 1.171449, -0.222350)",
        "(-0.250000, 1.172685, -0.214089)",
        "(-0.250000, 1.174663, -0.206090)",
        "(-0.250000, 1.177337, -0.198371)",
        "(-0.250000, 1.180656, -0.190985)",
        "(-0.250000, 1.184444, -0.184336)",
        "(-0.250000, 1.188720, -0.178048)",
        "(-0.250000, 1.193444, -0.172130)",
        "(-0.250000, 1.198524, -0.166666)",
        "(-0.250000, 1.203911, -0.161648)",
        "(-0.250000, 1.209371, -0.157315)",
        "(-0.250000, 1.215013, -0.153373)",
        "(-0.250000, 1.220763, -0.149850)",
        "(-0.250000, 1.226529, -0.146755)",
        "(-0.250000, 1.232283, -0.144039)",
        "(-0.250000, 1.237806, -0.141784)",
        "(-0.250000, 1.243262, -0.139788)",
        "(-0.250000, 1.248637, -0.138013)",
        "(-0.250000, 1.253930, -0.136422)",
        "(-0.250000, 1.259091, -0.134990)",
        "(-0.250000, 1.263994, -0.133712)",
        "(-0.250000, 1.268853, -0.132488)",
        "(-0.250000, 1.273675, -0.131301)",
        "(-0.250000, 1.278512, -0.130137)",
        "(-0.250000, 1.283385, -0.128993)",
        "(-0.250000, 1.288139, -0.127872)",
        "(-0.250000, 1.292983, -0.126772)",
        "(-0.250000, 1.297924, -0.125719)",
        "(-0.250000, 1.303013, -0.124747)",
        "(-0.250000, 1.308275, -0.123897)",
        "(-0.250000, 1.313518, -0.123168)",
        "(-0.250000, 1.318918, -0.122646)",
        "(-0.250000, 1.324483, -0.122398)",
        "(-0.250000, 1.330182, -0.122477)",
        "(-0.250000, 1.336032, -0.122880)",
        "(-0.250000, 1.341851, -0.123478)",
        "(-0.250000, 1.347815, -0.124370)",
        "(-0.250000, 1.353945, -0.125575)",
        "(-0.250000, 1.360197, -0.127103)",
        "(-0.250000, 1.366565, -0.128987)",
        "(-0.250000, 1.372854, -0.131076)",
        "(-0.250000, 1.379197, -0.133554)",
        "(-0.250000, 1.385578, -0.136478)",
        "(-0.250000, 1.391945, -0.139870)",
        "(-0.250000, 1.398217, -0.143738)",
        "(-0.250000, 1.404200, -0.147854)",
        "(-0.250000, 1.410000, -0.152469)",
        "(-0.250000, 1.415534, -0.157581)",
        "(-0.250000, 1.420758, -0.163234)",
        "(-0.250000, 1.425630, -0.169515)",
        "(-0.250000, 1.429969, -0.176104)",
        "(-0.250000, 1.433869, -0.183561)",
        "(-0.250000, 1.437202, -0.191930)",
        "(-0.250000, 1.439846, -0.201421)",
        "(-0.250000, 1.441617, -0.212474)",
        "(-0.250000, 1.442245, -0.224135)",
        "(-0.250000, 1.441386, -0.237906)",
        "(-0.250000, 1.438451, -0.253736)",
        "(-0.250000, 1.432886, -0.271008)",
        "(-0.250000, 1.424435, -0.288611)",
        "(-0.250000, 1.413737, -0.304642)",
        "(-0.250000, 1.400539, -0.319446)",
        "(-0.250000, 1.385260, -0.332311)",
        "(-0.250000, 1.368513, -0.342713)",
        "(-0.250000, 1.350850, -0.350440)",
        "(-0.250000, 1.333179, -0.355314)",
        "(-0.250000, 1.315521, -0.357667)",
        "(-0.250000, 1.298235, -0.357636)",
        "(-0.250000, 1.281625, -0.355403)",
        "(-0.250000, 1.265932, -0.351193)",
        "(-0.250000, 1.251839, -0.345360)",
        "(-0.250000, 1.239024, -0.338143)",
        "(-0.250000, 1.227600, -0.329816)",
        "(-0.250000, 1.217597, -0.320623)",
        "(-0.250000, 1.209002, -0.310779)",
        "(-0.250000, 1.201813, -0.300525)",
        "(-0.250000, 1.196203, -0.290313)",
        "(-0.250000, 1.191828, -0.280109)",
        "(-0.250000, 1.188584, -0.270020)",
        "(-0.250000, 1.186375, -0.260129)",
        "(-0.250000, 1.185212, -0.250791)",
        "(-0.250000, 1.184876, -0.241782)",
        "(-0.250000, 1.185315, -0.233109)",
        "(-0.250000, 1.186479, -0.224824)",
        "(-0.250000, 1.188268, -0.216977)",
        "(-0.250000, 1.190554, -0.209805)",
        "(-0.250000, 1.193215, -0.203024)",
        "(-0.250000, 1.196185, -0.196590)",
        "(-0.250000, 1.199386, -0.190524)",
        "(-0.250000, 1.202779, -0.184766)",
        "(-0.250000, 1.206232, -0.179495)",
        "(-0.250000, 1.209800, -0.174422)",
        "(-0.250000, 1.213486, -0.169505)",
        "(-0.250000, 1.217299, -0.164720)",
        "(-0.250000, 1.221244, -0.160053)",
        "(-0.250000, 1.225152, -0.155681)",
        "(-0.250000, 1.229214, -0.151377)",
        "(-0.250000, 1.233426, -0.147166)",
        "(-0.250000, 1.237831, -0.143040)",
        "(-0.250000, 1.242459, -0.139011)",
        "(-0.250000, 1.247089, -0.135220)",
        "(-0.250000, 1.251964, -0.131547)",
        "(-0.250000, 1.257091, -0.128037)",
        "(-0.250000, 1.262474, -0.124725)",
        "(-0.250000, 1.268119, -0.121649)",
        "(-0.250000, 1.273760, -0.118887)",
        "(-0.250000, 1.279660, -0.116417)",
        "(-0.250000, 1.285814, -0.114286)",
        "(-0.250000, 1.292152, -0.112543)",
        "(-0.250000, 1.298662, -0.111226)",
        "(-0.250000, 1.305084, -0.110327)",
        "(-0.250000, 1.311614, -0.109905)",
        "(-0.250000, 1.318208, -0.109989)",
        "(-0.250000, 1.324834, -0.110609)",
        "(-0.250000, 1.331414, -0.111783)",
        "(-0.250000, 1.337670, -0.113403)",
        "(-0.250000, 1.343777, -0.115567)",
        "(-0.250000, 1.349694, -0.118282)",
        "(-0.250000, 1.355389, -0.121560)",
        "(-0.250000, 1.360559, -0.125190)",
        "(-0.250000, 1.365394, -0.129313)",
        "(-0.250000, 1.369856, -0.133917)",
        "(-0.250000, 1.373885, -0.138959)",
        "(-0.250000, 1.377409, -0.144356)",
        "(-0.250000, 1.380408, -0.150075)",
        "(-0.250000, 1.382731, -0.155845)",
        "(-0.250000, 1.384565, -0.161906)",
        "(-0.250000, 1.385896, -0.168210)",
        "(-0.250000, 1.386703, -0.174688)",
        "(-0.250000, 1.387007, -0.181348)",
        "(-0.250000, 1.386729, -0.187827)",
        "(-0.250000, 1.386021, -0.194497)",
        "(-0.250000, 1.384893, -0.201397)",
        "(-0.250000, 1.383330, -0.208496)",
        "(-0.250000, 1.381277, -0.215935)",
        "(-0.250000, 1.378670, -0.223155)",
        "(-0.250000, 1.375414, -0.230850)",
        "(-0.250000, 1.371322, -0.238992)",
        "(-0.250000, 1.366203, -0.247431)",
        "(-0.250000, 1.359925, -0.255880)",
        "(-0.250000, 1.352848, -0.263385)",
        "(-0.250000, 1.344730, -0.270318)",
        "(-0.250000, 1.335778, -0.276295)",
        "(-0.250000, 1.326245, -0.281084)",
        "(-0.250000, 1.316395, -0.284586)",
        "(-0.250000, 1.306683, -0.286725)",
        "(-0.250000, 1.297027, -0.287694)",
        "(-0.250000, 1.287621, -0.287563)",
        "(-0.250000, 1.278579, -0.286435)",
        "(-0.250000, 1.269963, -0.284418)",
        "(-0.250000, 1.262000, -0.281677)",
        "(-0.250000, 1.254501, -0.278274)",
        "(-0.250000, 1.247514, -0.274302)",
        "(-0.250000, 1.241028, -0.269821)",
        "(-0.250000, 1.235026, -0.264873)",
        "(-0.250000, 1.229643, -0.259658)",
        "(-0.250000, 1.224721, -0.254079)",
        "(-0.250000, 1.220260, -0.248150)",
        "(-0.250000, 1.216277, -0.241892)",
        "(-0.250000, 1.212795, -0.235338)",
        "(-0.250000, 1.209869, -0.228714)",
        "(-0.250000, 1.207453, -0.221830)",
        "(-0.250000, 1.205578, -0.214704)",
        "(-0.250000, 1.204279, -0.207407)",
        "(-0.250000, 1.203591, -0.199966)",
        "(-0.250000, 1.203482, -0.192642)",
        "(-0.250000, 1.204022, -0.185230)",
        "(-0.250000, 1.205241, -0.177797)",
        "(-0.250000, 1.207156, -0.170426)",
        "(-0.250000, 1.209796, -0.163178)",
        "(-0.250000, 1.212987, -0.156351)",
        "(-0.250000, 1.216912, -0.149740)",
        "(-0.250000, 1.221526, -0.143479)",
        "(-0.250000, 1.226805, -0.137649)",
        "(-0.250000, 1.232730, -0.132316)",
        "(-0.250000, 1.238915, -0.127739)",
        "(-0.250000, 1.245601, -0.123762)",
        "(-0.250000, 1.252699, -0.120446)",
        "(-0.250000, 1.260116, -0.117834)",
        "(-0.250000, 1.267769, -0.115941)",
        "(-0.250000, 1.275223, -0.114802)",
        "(-0.250000, 1.282754, -0.114310)",
        "(-0.250000, 1.290293, -0.114430)",
        "(-0.250000, 1.297744, -0.115104)",
        "(-0.250000, 1.305086, -0.116270)",
        "(-0.250000, 1.312036, -0.117799)",
        "(-0.250000, 1.318873, -0.119691)",
        "(-0.250000, 1.325589, -0.121914)",
        "(-0.250000, 1.332180, -0.124444)",
        "(-0.250000, 1.338621, -0.127253)",
        "(-0.250000, 1.344743, -0.130209)",
        "(-0.250000, 1.350767, -0.133434)",
        "(-0.250000, 1.356694, -0.136945)",
        "(-0.250000, 1.362505, -0.140746)",
        "(-0.250000, 1.368014, -0.144655)",
        "(-0.250000, 1.373402, -0.148881)",
        "(-0.250000, 1.378647, -0.153445)",
        "(-0.250000, 1.383690, -0.158334)",
        "(-0.250000, 1.388510, -0.163581)",
        "(-0.250000, 1.393078, -0.169217)",
        "(-0.250000, 1.397232, -0.174957)",
        "(-0.250000, 1.401065, -0.181079)",
        "(-0.250000, 1.404513, -0.187571)",
        "(-0.250000, 1.407540, -0.194497)",
        "(-0.250000, 1.410085, -0.201906)",
        "(-0.250000, 1.412044, -0.209318)",
        "(-0.250000, 1.413417, -0.217102)",
        "(-0.250000, 1.414131, -0.225338)",
        "(-0.250000, 1.414090, -0.234014)",
        "(-0.250000, 1.413197, -0.243092)",
        "(-0.250000, 1.411506, -0.251984)",
        "(-0.250000, 1.408765, -0.261360)",
        "(-0.250000, 1.404808, -0.271164)",
        "(-0.250000, 1.399539, -0.281147)",
        "(-0.250000, 1.392846, -0.291122)",
        "(-0.250000, 1.385172, -0.300243)",
        "(-0.250000, 1.375970, -0.309065)",
        "(-0.250000, 1.365205, -0.317290)",
        "(-0.250000, 1.352988, -0.324537)",
        "(-0.250000, 1.339549, -0.330438)",
        "(-0.250000, 1.325864, -0.334468)",
        "(-0.250000, 1.311470, -0.336849)",
        "(-0.250000, 1.296743, -0.337416)",
        "(-0.250000, 1.282119, -0.336104)",
        "(-0.250000, 1.267924, -0.332954)",
        "(-0.250000, 1.254896, -0.328202)",
        "(-0.250000, 1.242712, -0.321951)",
        "(-0.250000, 1.231613, -0.314388)",
        "(-0.250000, 1.221748, -0.305708)",
        "(-0.250000, 1.213238, -0.296126)",
        "(-0.250000, 1.206421, -0.286172)",
        "(-0.250000, 1.200997, -0.275830)",
        "(-0.250000, 1.196921, -0.265243)",
        "(-0.250000, 1.194188, -0.254621)",
        "(-0.250000, 1.192783, -0.244121)",
        "(-0.250000, 1.192715, -0.234134)",
        "(-0.250000, 1.193806, -0.224508)",
        "(-0.250000, 1.195985, -0.215452)",
        "(-0.250000, 1.199143, -0.207055)",
        "(-0.250000, 1.203152, -0.199356)",
        "(-0.250000, 1.207831, -0.192657)",
        "(-0.250000, 1.213067, -0.186750)",
        "(-0.250000, 1.218737, -0.181661)",
        "(-0.250000, 1.224742, -0.177355)",
        "(-0.250000, 1.230936, -0.173851)",
        "(-0.250000, 1.237048, -0.171290)",
        "(-0.250000, 1.243144, -0.169392)",
        "(-0.250000, 1.249123, -0.168106)",
        "(-0.250000, 1.254910, -0.167373)",
        "(-0.250000, 1.260441, -0.167123)",
        "(-0.250000, 1.265504, -0.167332)",
        "(-0.250000, 1.270267, -0.167813)",
        "(-0.250000, 1.274719, -0.168483)",
        "(-0.250000, 1.278882, -0.169270)",
        "(-0.250000, 1.282769, -0.170110)",
        "(-0.250000, 1.286313, -0.170937)",
        "(-0.250000, 1.289696, -0.171699)",
        "(-0.250000, 1.292976, -0.172368)",
        "(-0.250000, 1.296197, -0.172930)",
        "(-0.250000, 1.299427, -0.173390)",
        "(-0.250000, 1.302635, -0.173725)",
        "(-0.250000, 1.305936, -0.173981)",
        "(-0.250000, 1.309354, -0.174181)",
        "(-0.250000, 1.312932, -0.174369)",
        "(-0.250000, 1.316677, -0.174590)",
        "(-0.250000, 1.320542, -0.174835)",
        "(-0.250000, 1.324569, -0.175188)",
        "(-0.250000, 1.328741, -0.175685)",
        "(-0.250000, 1.333044, -0.176366)",
        "(-0.250000, 1.337430, -0.177260)",
        "(-0.250000, 1.341825, -0.178325)",
        "(-0.250000, 1.346251, -0.179654)",
        "(-0.250000, 1.350647, -0.181253)",
        "(-0.250000, 1.354975, -0.183128)",
        "(-0.250000, 1.359202, -0.185290)",
        "(-0.250000, 1.363245, -0.187639)",
        "(-0.250000, 1.367130, -0.190291)",
        "(-0.250000, 1.370806, -0.193200)",
        "(-0.250000, 1.374254, -0.196336)",
        "(-0.250000, 1.377477, -0.199726)",
        "(-0.250000, 1.380444, -0.203218)",
        "(-0.250000, 1.383197, -0.206933)",
        "(-0.250000, 1.385760, -0.210865)",
        "(-0.250000, 1.388150, -0.214982)",
        "(-0.250000, 1.390364, -0.219328)",
        "(-0.250000, 1.392397, -0.223729)",
        "(-0.250000, 1.394220, -0.228316)",
        "(-0.250000, 1.395802, -0.233146)",
        "(-0.250000, 1.397097, -0.238286)",
        "(-0.250000, 1.398054, -0.243708)",
        "(-0.250000, 1.398700, -0.249169)",
        "(-0.250000, 1.398874, -0.255056)",
        "(-0.250000, 1.398445, -0.261484)",
        "(-0.250000, 1.397294, -0.268450)",
        "(-0.250000, 1.395295, -0.275905)",
        "(-0.250000, 1.392636, -0.283280)",
        "(-0.250000, 1.388785, -0.291238)",
        "(-0.250000, 1.383587, -0.299598)",
        "(-0.250000, 1.376897, -0.308152)",
        "(-0.250000, 1.368630, -0.316610)",
        "(-0.250000, 1.359553, -0.324100)",
        "(-0.250000, 1.348906, -0.331037)",
        "(-0.250000, 1.337005, -0.336966)",
        "(-0.250000, 1.324199, -0.341566)",
        "(-0.250000, 1.310856, -0.344639)",
        "(-0.250000, 1.297901, -0.346048)",
        "(-0.250000, 1.284987, -0.345973)",
        "(-0.250000, 1.272294, -0.344453)",
        "(-0.250000, 1.260021, -0.341562)",
        "(-0.250000, 1.248293, -0.337386)",
        "(-0.250000, 1.237651, -0.332190)",
        "(-0.250000, 1.227698, -0.325972)",
        "(-0.250000, 1.218489, -0.318809)",
        "(-0.250000, 1.210132, -0.310818)",
        "(-0.250000, 1.202708, -0.302136)",
        "(-0.250000, 1.196530, -0.293186)",
        "(-0.250000, 1.191231, -0.283754)",
        "(-0.250000, 1.186845, -0.273944)",
        "(-0.250000, 1.183408, -0.263900)",
        "(-0.250000, 1.180907, -0.253732)",
        "(-0.250000, 1.179416, -0.243899)",
        "(-0.250000, 1.178728, -0.234084)",
        "(-0.250000, 1.178818, -0.224441)",
        "(-0.250000, 1.179631, -0.215005)",
        "(-0.250000, 1.181120, -0.205802)",
        "(-0.250000, 1.183179, -0.197190)",
        "(-0.250000, 1.185790, -0.188805)",
        "(-0.250000, 1.188931, -0.180676)",
        "(-0.250000, 1.192589, -0.172831)",
        "(-0.250000, 1.196762, -0.165286)",
        "(-0.250000, 1.201270, -0.158338)",
        "(-0.250000, 1.206299, -0.151681)",
        "(-0.250000, 1.211891, -0.145359)",
        "(-0.250000, 1.218046, -0.139454)",
        "(-0.250000, 1.224697, -0.134013)",
        "(-0.250000, 1.231497, -0.129231)",
        "(-0.250000, 1.238685, -0.124879)",
        "(-0.250000, 1.246278, -0.120956)",
        "(-0.250000, 1.254256, -0.117493)",
        "(-0.250000, 1.262559, -0.114537)",
        "(-0.250000, 1.270798, -0.112168)",
        "(-0.250000, 1.279279, -0.110318)",
        "(-0.250000, 1.287952, -0.109017)",
        "(-0.250000, 1.296808, -0.108297)",
        "(-0.250000, 1.305730, -0.108182)",
        "(-0.250000, 1.314366, -0.108602)",
        "(-0.250000, 1.323007, -0.109612)",
        "(-0.250000, 1.331544, -0.111206)",
        "(-0.250000, 1.339942, -0.113388)",
        "(-0.250000, 1.348142, -0.116147)",
        "(-0.250000, 1.355851, -0.119300)",
        "(-0.250000, 1.363292, -0.122980)",
        "(-0.250000, 1.370391, -0.127155)",
        "(-0.250000, 1.377111, -0.131804)",
        "(-0.250000, 1.383413, -0.136903)",
        "(-0.250000, 1.389096, -0.142199)",
        "(-0.250000, 1.394309, -0.147862)",
        "(-0.250000, 1.399035, -0.153883)",
        "(-0.250000, 1.403221, -0.160195)",
        "(-0.250000, 1.406853, -0.166770)",
        "(-0.250000, 1.409839, -0.173358)",
        "(-0.250000, 1.412271, -0.180181)",
        "(-0.250000, 1.414137, -0.187227)",
        "(-0.250000, 1.415414, -0.194471)",
        "(-0.250000, 1.416082, -0.201855)",
        "(-0.250000, 1.416114, -0.209025)",
        "(-0.250000, 1.415549, -0.216338)",
        "(-0.250000, 1.414361, -0.223863)",
        "(-0.250000, 1.412496, -0.231685)",
        "(-0.250000, 1.409871, -0.239882)",
        "(-0.250000, 1.406568, -0.247749)",
        "(-0.250000, 1.402387, -0.255948)",
        "(-0.250000, 1.397227, -0.264383)",
        "(-0.250000, 1.390923, -0.273036)",
        "(-0.250000, 1.383370, -0.281685)",
        "(-0.250000, 1.375160, -0.289280)",
        "(-0.250000, 1.365983, -0.296250)",
        "(-0.250000, 1.356170, -0.302206)",
        "(-0.250000, 1.345938, -0.307013)",
        "(-0.250000, 1.335455, -0.310637)",
        "(-0.250000, 1.325258, -0.312929)",
        "(-0.250000, 1.315111, -0.314149)",
        "(-0.250000, 1.304986, -0.314363)",
        "(-0.250000, 1.295048, -0.313566)",
        "(-0.250000, 1.285351, -0.311752)",
        "(-0.250000, 1.276385, -0.308945)",
        "(-0.250000, 1.267814, -0.305204)",
        "(-0.250000, 1.259774, -0.300556)",
        "(-0.250000, 1.252402, -0.295065)",
        "(-0.250000, 1.245814, -0.288838)",
        "(-0.250000, 1.240393, -0.282174)",
        "(-0.250000, 1.235897, -0.275102)",
        "(-0.250000, 1.232390, -0.267797)",
        "(-0.250000, 1.229853, -0.260403)",
        "(-0.250000, 1.228375, -0.253274)",
        "(-0.250000, 1.227708, -0.246343)",
        "(-0.250000, 1.227777, -0.239729)",
        "(-0.250000, 1.228459, -0.233495)",
        "(-0.250000, 1.229644, -0.227673)",
        "(-0.250000, 1.231233, -0.222323)",
        "(-0.250000, 1.233108, -0.217586)",
        "(-0.250000, 1.235146, -0.213214)",
        "(-0.250000, 1.237270, -0.209166)",
        "(-0.250000, 1.239426, -0.205404)",
        "(-0.250000, 1.241584, -0.201839)",
        "(-0.250000, 1.243666, -0.198551)",
        "(-0.250000, 1.245746, -0.195255)",
        "(-0.250000, 1.247859, -0.191912)",
        "(-0.250000, 1.250055, -0.188483)",
        "(-0.250000, 1.252416, -0.184925)",
        "(-0.250000, 1.254854, -0.181381)",
        "(-0.250000, 1.257606, -0.177686)",
        "(-0.250000, 1.260738, -0.173891)",
        "(-0.250000, 1.264309, -0.170061)",
        "(-0.250000, 1.268364, -0.166283)",
        "(-0.250000, 1.272719, -0.162688)",
        "(-0.250000, 1.277579, -0.159290)",
        "(-0.250000, 1.282919, -0.156180)",
        "(-0.250000, 1.288692, -0.153442)",
        "(-0.250000, 1.294808, -0.151154)",
        "(-0.250000, 1.301047, -0.149324)",
        "(-0.250000, 1.307517, -0.148007)",
        "(-0.250000, 1.314089, -0.147223)",
        "(-0.250000, 1.320703, -0.146979)",
        "(-0.250000, 1.327278, -0.147263)",
        "(-0.250000, 1.333628, -0.147983)",
        "(-0.250000, 1.339841, -0.149187)",
        "(-0.250000, 1.345842, -0.150834)",
        "(-0.250000, 1.351600, -0.152882)",
        "(-0.250000, 1.357114, -0.155311)",
        "(-0.250000, 1.362357, -0.158072)",
        "(-0.250000, 1.367269, -0.161012)",
        "(-0.250000, 1.371991, -0.164245)",
        "(-0.250000, 1.376528, -0.167744)",
        "(-0.250000, 1.380855, -0.171532)",
        "(-0.250000, 1.384854, -0.175455)",
        "(-0.250000, 1.388555, -0.179688)",
        "(-0.250000, 1.391914, -0.184235)",
        "(-0.250000, 1.394887, -0.189092)",
        "(-0.250000, 1.397421, -0.194216)",
        "(-0.250000, 1.399451, -0.199354)",
        "(-0.250000, 1.400999, -0.204726)",
        "(-0.250000, 1.402037, -0.210291)",
        "(-0.250000, 1.402544, -0.216035)",
        "(-0.250000, 1.402499, -0.221895)",
        "(-0.250000, 1.401922, -0.227551)",
        "(-0.250000, 1.400793, -0.233311)",
        "(-0.250000, 1.399105, -0.239133)",
        "(-0.250000, 1.396839, -0.245015)",
        "(-0.250000, 1.393968, -0.250961)",
        "(-0.250000, 1.390653, -0.256480)",
        "(-0.250000, 1.386764, -0.261973)",
        "(-0.250000, 1.382309, -0.267373)",
        "(-0.250000, 1.377321, -0.272575)",
        "(-0.250000, 1.371829, -0.277510)",
        "(-0.250000, 1.366134, -0.281802)",
        "(-0.250000, 1.359915, -0.285907)",
        "(-0.250000, 1.353208, -0.289726)",
        "(-0.250000, 1.346099, -0.293155)",
        "(-0.250000, 1.338639, -0.296130)",
        "(-0.250000, 1.331257, -0.298394)",
        "(-0.250000, 1.323570, -0.300233)",
        "(-0.250000, 1.315677, -0.301576)",
        "(-0.250000, 1.307655, -0.302386)",
        "(-0.250000, 1.299625, -0.302644)",
        "(-0.250000, 1.292022, -0.302327)",
        "(-0.250000, 1.284469, -0.301557)",
        "(-0.250000, 1.276966, -0.300344)",
        "(-0.250000, 1.269516, -0.298691)",
        "(-0.250000, 1.262191, -0.296616)",
        "(-0.250000, 1.255284, -0.294237)",
        "(-0.250000, 1.248393, -0.291454)",
        "(-0.250000, 1.241513, -0.288227)",
        "(-0.250000, 1.234676, -0.284526)",
        "(-0.250000, 1.227881, -0.280286)",
        "(-0.250000, 1.221402, -0.275694)",
        "(-0.250000, 1.215008, -0.270480)",
        "(-0.250000, 1.208828, -0.264660)",
        "(-0.250000, 1.202915, -0.258163)",
        "(-0.250000, 1.197321, -0.250840)",
        "(-0.250000, 1.192332, -0.243091)",
        "(-0.250000, 1.187929, -0.234635)",
        "(-0.250000, 1.184254, -0.225515)",
        "(-0.250000, 1.181459, -0.215734)",
        "(-0.250000, 1.179704, -0.205313)",
        "(-0.250000, 1.179063, -0.194810)",
        "(-0.250000, 1.179696, -0.183883)",
        "(-0.250000, 1.181753, -0.172651)",
        "(-0.250000, 1.185359, -0.161304)",
        "(-0.250000, 1.190247, -0.150613)",
        "(-0.250000, 1.196309, -0.140709)",
        "(-0.250000, 1.204350, -0.130825)",
        "(-0.250000, 1.213880, -0.121850)",
        "(-0.250000, 1.224730, -0.114069)",
        "(-0.250000, 1.236615, -0.107756)",
        "(-0.250000, 1.248756, -0.103235)",
        "(-0.250000, 1.261370, -0.100324)",
        "(-0.250000, 1.274081, -0.099078)",
        "(-0.250000, 1.286585, -0.099451)",
        "(-0.250000, 1.298588, -0.101338)",
        "(-0.250000, 1.309512, -0.104494)",
        "(-0.250000, 1.319586, -0.108751)",
        "(-0.250000, 1.328682, -0.113901)",
        "(-0.250000, 1.336751, -0.119751)",
        "(-0.250000, 1.343796, -0.126129)",
        "(-0.250000, 1.349627, -0.132697)",
        "(-0.250000, 1.354520, -0.139439)",
        "(-0.250000, 1.358530, -0.146225)",
        "(-0.250000, 1.361734, -0.152940)",
        "(-0.250000, 1.364230, -0.159514)",
        "(-0.250000, 1.366032, -0.165765)",
        "(-0.250000, 1.367326, -0.171757)",
        "(-0.250000, 1.368215, -0.177498)",
        "(-0.250000, 1.368781, -0.182989)",
        "(-0.250000, 1.369100, -0.188224)",
        "(-0.250000, 1.369204, -0.193095)",
        "(-0.250000, 1.369202, -0.197740)",
        "(-0.250000, 1.369148, -0.202207)",
        "(-0.250000, 1.369089, -0.206598)",
        "(-0.250000, 1.369038, -0.210768)",
        "(-0.250000, 1.369036, -0.214969)",
        "(-0.250000, 1.369081, -0.219262)",
        "(-0.250000, 1.369157, -0.223711)",
        "(-0.250000, 1.369218, -0.228478)",
        "(-0.250000, 1.369178, -0.233728)",
        "(-0.250000, 1.369053, -0.239070)",
        "(-0.250000, 1.368656, -0.244993)",
        "(-0.250000, 1.367851, -0.251488)",
        "(-0.250000, 1.366440, -0.258627)",
        "(-0.250000, 1.364133, -0.266516)",
        "(-0.250000, 1.361133, -0.274447)",
        "(-0.250000, 1.356819, -0.282937)",
        "(-0.250000, 1.351058, -0.291647)",
        "(-0.250000, 1.343894, -0.300140)",
        "(-0.250000, 1.335367, -0.308165)",
        "(-0.250000, 1.326080, -0.315286)",
        "(-0.250000, 1.315677, -0.321609)",
        "(-0.250000, 1.304332, -0.326948)",
        "(-0.250000, 1.292190, -0.331166)",
        "(-0.250000, 1.279449, -0.334141)",
        "(-0.250000, 1.266616, -0.335853)",
        "(-0.250000, 1.253402, -0.336228)",
        "(-0.250000, 1.239857, -0.335155)",
        "(-0.250000, 1.226181, -0.332557)",
        "(-0.250000, 1.212591, -0.328372)",
        "(-0.250000, 1.199667, -0.322872)",
        "(-0.250000, 1.187208, -0.315856)",
        "(-0.250000, 1.175483, -0.307412)",
        "(-0.250000, 1.164629, -0.297552)",
        "(-0.250000, 1.154852, -0.286381)",
        "(-0.250000, 1.146562, -0.274536)",
        "(-0.250000, 1.139603, -0.261704)",
        "(-0.250000, 1.134133, -0.248111)",
        "(-0.250000, 1.130252, -0.234000)",
        "(-0.250000, 1.128013, -0.219548)",
        "(-0.250000, 1.127419, -0.205460)",
        "(-0.250000, 1.128416, -0.191412)",
        "(-0.250000, 1.130966, -0.177683)",
        "(-0.250000, 1.135046, -0.164328)",
        "(-0.250000, 1.140656, -0.151393)",
        "(-0.250000, 1.147444, -0.139623)",
        "(-0.250000, 1.155554, -0.128569)",
        "(-0.250000, 1.165000, -0.118266)",
        "(-0.250000, 1.175794, -0.108806)",
        "(-0.250000, 1.187826, -0.100401)",
        "(-0.250000, 1.200326, -0.093695)",
        "(-0.250000, 1.213777, -0.088231)",
        "(-0.250000, 1.227958, -0.084200)",
        "(-0.250000, 1.242574, -0.081756)",
        "(-0.250000, 1.257265, -0.080975)",
        "(-0.250000, 1.271158, -0.081902)",
        "(-0.250000, 1.284639, -0.084283)",
        "(-0.250000, 1.297413, -0.087992)",
        "(-0.250000, 1.309306, -0.092864)",
        "(-0.250000, 1.320170, -0.098709)",
        "(-0.250000, 1.329576, -0.105166)",
        "(-0.250000, 1.337901, -0.112138)",
        "(-0.250000, 1.345121, -0.119423)",
        "(-0.250000, 1.351296, -0.126878)",
        "(-0.250000, 1.356491, -0.134385)",
        "(-0.250000, 1.360637, -0.141698)",
        "(-0.250000, 1.363975, -0.148894)",
        "(-0.250000, 1.366554, -0.155933)",
        "(-0.250000, 1.368407, -0.162773)",
        "(-0.250000, 1.369573, -0.169416)",
        "(-0.250000, 1.370020, -0.175713)",
        "(-0.250000, 1.369875, -0.181780)",
        "(-0.250000, 1.369172, -0.187603)",
        "(-0.250000, 1.367960, -0.193200)",
        "(-0.250000, 1.366281, -0.198528)",
        "(-0.250000, 1.364151, -0.203416)",
        "(-0.250000, 1.361676, -0.208066)",
        "(-0.250000, 1.358897, -0.212484)",
        "(-0.250000, 1.355849, -0.216668)",
        "(-0.250000, 1.352586, -0.220611)",
        "(-0.250000, 1.349172, -0.224110)",
        "(-0.250000, 1.345629, -0.227431)",
        "(-0.250000, 1.341991, -0.230605)",
        "(-0.250000, 1.338251, -0.233704)",
        "(-0.250000, 1.334398, -0.236746)",
        "(-0.250000, 1.330615, -0.239381)",
        "(-0.250000, 1.326792, -0.241922)",
        "(-0.250000, 1.322931, -0.244378)",
        "(-0.250000, 1.318977, -0.246795)",
        "(-0.250000, 1.314913, -0.249150)",
        "(-0.250000, 1.310975, -0.251239)",
        "(-0.250000, 1.306902, -0.253288)",
        "(-0.250000, 1.302656, -0.255273)",
        "(-0.250000, 1.298220, -0.257154)",
        "(-0.250000, 1.293532, -0.258901)",
        "(-0.250000, 1.288788, -0.260440)",
        "(-0.250000, 1.283734, -0.261775)",
        "(-0.250000, 1.278365, -0.262833)",
        "(-0.250000, 1.272850, -0.263581)",
        "(-0.250000, 1.266871, -0.263871)",
        "(-0.250000, 1.260782, -0.263727)",
        "(-0.250000, 1.254509, -0.263050)",
        "(-0.250000, 1.248098, -0.261777)",
        "(-0.250000, 1.241617, -0.259856)",
        "(-0.250000, 1.235212, -0.257306)",
        "(-0.250000, 1.229048, -0.254247)",
        "(-0.250000, 1.223093, -0.250583)",
        "(-0.250000, 1.217423, -0.246295)",
        "(-0.250000, 1.212124, -0.241426)",
        "(-0.250000, 1.207281, -0.236066)",
        "(-0.250000, 1.202990, -0.230447)",
        "(-0.250000, 1.199226, -0.224441)",
        "(-0.250000, 1.196033, -0.218137)",
        "(-0.250000, 1.193425, -0.211606)",
        "(-0.250000, 1.191402, -0.204864)",
        "(-0.250000, 1.189931, -0.198171)",
        "(-0.250000, 1.188997, -0.191369)",
        "(-0.250000, 1.188561, -0.184500)",
        "(-0.250000, 1.188595, -0.177554)",
        "(-0.250000, 1.189072, -0.170508)",
        "(-0.250000, 1.189846, -0.163599)",
        "(-0.250000, 1.191001, -0.156617)",
        "(-0.250000, 1.192550, -0.149554)",
        "(-0.250000, 1.194547, -0.142369)",
        "(-0.250000, 1.197056, -0.135070)",
        "(-0.250000, 1.199876, -0.127922)",
        "(-0.250000, 1.203292, -0.120703)",
        "(-0.250000, 1.207359, -0.113466)",
        "(-0.250000, 1.212120, -0.106282)",
        "(-0.250000, 1.217583, -0.099270)",
        "(-0.250000, 1.223397, -0.092700)",
        "(-0.250000, 1.229977, -0.086413)",
        "(-0.250000, 1.237320, -0.080531)",
        "(-0.250000, 1.245416, -0.075166)",
        "(-0.250000, 1.254193, -0.070438)",
        "(-0.250000, 1.263065, -0.066540)",
        "(-0.250000, 1.272481, -0.063419)",
        "(-0.250000, 1.282336, -0.061170)",
        "(-0.250000, 1.292495, -0.059860)",
        "(-0.250000, 1.302811, -0.059534)",
        "(-0.250000, 1.312691, -0.060136)",
        "(-0.250000, 1.322487, -0.061691)",
        "(-0.250000, 1.332065, -0.064182)",
        "(-0.250000, 1.341238, -0.067545)",
        "(-0.250000, 1.349933, -0.071728)",
        "(-0.250000, 1.357769, -0.076505)",
        "(-0.250000, 1.364998, -0.081916)",
        "(-0.250000, 1.371521, -0.087846)",
        "(-0.250000, 1.377322, -0.094215)",
        "(-0.250000, 1.382367, -0.100905)",
        "(-0.250000, 1.386494, -0.107676)",
        "(-0.250000, 1.389894, -0.114563)",
        "(-0.250000, 1.392597, -0.121486)",
        "(-0.250000, 1.394639, -0.128374)",
        "(-0.250000, 1.396074, -0.135152)",
        "(-0.250000, 1.396865, -0.141631)",
        "(-0.250000, 1.397185, -0.147920)",
        "(-0.250000, 1.397080, -0.153941)",
        "(-0.250000, 1.396620, -0.159689)",
        "(-0.250000, 1.395871, -0.165169)",
        "(-0.250000, 1.394843, -0.170241)",
        "(-0.250000, 1.393647, -0.175058)",
        "(-0.250000, 1.392329, -0.179616)",
        "(-0.250000, 1.390914, -0.183921)",
        "(-0.250000, 1.389412, -0.187962)",
        "(-0.250000, 1.387828, -0.191684)",
        "(-0.250000, 1.386191, -0.195248)",
        "(-0.250000, 1.384479, -0.198695)",
        "(-0.250000, 1.382657, -0.201959)",
        "(-0.250000, 1.380731, -0.205071)",
        "(-0.250000, 1.378709, -0.208011)",
        "(-0.250000, 1.376627, -0.210954)",
        "(-0.250000, 1.374485, -0.213871)",
        "(-0.250000, 1.372290, -0.216721)",
        "(-0.250000, 1.370052, -0.219738)",
        "(-0.250000, 1.367744, -0.223029)",
        "(-0.250000, 1.364772, -0.230126)",
        "(-0.250000, 1.359885, -0.241349)",
        "(-0.250000, 1.353774, -0.251152)",
        "(-0.250000, 1.346524, -0.259876)",
        "(-0.250000, 1.338184, -0.267540)",
        "(-0.250000, 1.328953, -0.273950)",
        "(-0.250000, 1.319042, -0.278993)",
        "(-0.250000, 1.308677, -0.282594)",
        "(-0.250000, 1.298119, -0.284726)",
        "(-0.250000, 1.287657, -0.285428)",
        "(-0.250000, 1.277476, -0.284803)",
        "(-0.250000, 1.267762, -0.282989)",
        "(-0.250000, 1.258632, -0.280143)",
        "(-0.250000, 1.250145, -0.276413)",
        "(-0.250000, 1.242423, -0.272002)",
        "(-0.250000, 1.235389, -0.267000)",
        "(-0.250000, 1.229102, -0.261597)",
        "(-0.250000, 1.223379, -0.255686)",
        "(-0.250000, 1.218300, -0.249433)",
        "(-0.250000, 1.213908, -0.243050)",
        "(-0.250000, 1.210110, -0.236463)",
        "(-0.250000, 1.206876, -0.229635)",
        "(-0.250000, 1.204213, -0.222575)",
        "(-0.250000, 1.202149, -0.215362)",
        "(-0.250000, 1.200673, -0.208233)",
        "(-0.250000, 1.199799, -0.200966)",
        "(-0.250000, 1.199568, -0.193553)",
        "(-0.250000, 1.200008, -0.186078)",
        "(-0.250000, 1.201145, -0.178619)",
        "(-0.250000, 1.202869, -0.171475)",
        "(-0.250000, 1.205346, -0.164358)",
        "(-0.250000, 1.208578, -0.157394)",
        "(-0.250000, 1.212558, -0.150684)",
        "(-0.250000, 1.217291, -0.144299)",
        "(-0.250000, 1.222443, -0.138588)",
        "(-0.250000, 1.228236, -0.133342)",
        "(-0.250000, 1.234588, -0.128657)",
        "(-0.250000, 1.241449, -0.124579)",
        "(-0.250000, 1.248731, -0.121163)",
        "(-0.250000, 1.255985, -0.118545)",
        "(-0.250000, 1.263457, -0.116569)",
        "(-0.250000, 1.271089, -0.115215)",
        "(-0.250000, 1.278794, -0.114459)",
        "(-0.250000, 1.286503, -0.114295)",
        "(-0.250000, 1.293858, -0.114687)",
        "(-0.250000, 1.301075, -0.115600)",
        "(-0.250000, 1.308119, -0.117008)",
        "(-0.250000, 1.314948, -0.118882)",
        "(-0.250000, 1.321505, -0.121182)",
        "(-0.250000, 1.327585, -0.123785)",
        "(-0.250000, 1.333375, -0.126720)",
        "(-0.250000, 1.338853, -0.129951)",
        "(-0.250000, 1.344018, -0.133448)",
        "(-0.250000, 1.348831, -0.137154)",
        "(-0.250000, 1.353181, -0.140929)",
        "(-0.250000, 1.357238, -0.144872)",
        "(-0.250000, 1.360981, -0.148936)",
        "(-0.250000, 1.364421, -0.153102)",
        "(-0.250000, 1.367569, -0.157355)",
        "(-0.250000, 1.370344, -0.161533)",
        "(-0.250000, 1.372869, -0.165773)",
        "(-0.250000, 1.375137, -0.170040)",
        "(-0.250000, 1.377150, -0.174298)",
        "(-0.250000, 1.378921, -0.178542)",
        "(-0.250000, 1.380419, -0.182630)",
        "(-0.250000, 1.381707, -0.186671)",
        "(-0.250000, 1.382790, -0.190624)",
        "(-0.250000, 1.383659, -0.194369)",
        "(-0.250000, 1.384340, -0.197882)",
        "(-0.250000, 1.384864, -0.201196)",
        "(-0.250000, 1.385231, -0.204089)",
        "(-0.250000, 1.385452, -0.206282)",
        "(-0.250000, 1.385548, -0.207412)",
        "(-0.250000, 1.385531, -0.207202)",
        "(-0.250000, 1.385554, -0.207489)",
        "(-0.250000, 1.385766, -0.211008)",
        "(-0.250000, 1.385840, -0.217322)",
        "(-0.250000, 1.385356, -0.225414)",
        "(-0.250000, 1.383981, -0.234732)",
        "(-0.250000, 1.381467, -0.244809)",
        "(-0.250000, 1.377511, -0.255559)",
        "(-0.250000, 1.371903, -0.266584)",
        "(-0.250000, 1.364454, -0.277535)",
        "(-0.250000, 1.354964, -0.288072)",
        "(-0.250000, 1.343347, -0.297712)",
        "(-0.250000, 1.329685, -0.305885)",
        "(-0.250000, 1.314314, -0.311993)",
        "(-0.250000, 1.297708, -0.315571)",
        "(-0.250000, 1.280390, -0.316303)",
        "(-0.250000, 1.263041, -0.314029)",
        "(-0.250000, 1.246400, -0.308820)",
        "(-0.250000, 1.231117, -0.300962)",
        "(-0.250000, 1.217738, -0.290954)",
        "(-0.250000, 1.206530, -0.279373)",
        "(-0.250000, 1.197605, -0.266848)",
        "(-0.250000, 1.190869, -0.253897)",
        "(-0.250000, 1.186126, -0.240948)",
        "(-0.250000, 1.183119, -0.228302)",
        "(-0.250000, 1.181575, -0.216138)",
        "(-0.250000, 1.181231, -0.204660)",
        "(-0.250000, 1.181858, -0.193819)",
        "(-0.250000, 1.183281, -0.183584)",
        "(-0.250000, 1.185375, -0.173901)",
        "(-0.250000, 1.188035, -0.164768)",
        "(-0.250000, 1.191091, -0.156299)",
        "(-0.250000, 1.194610, -0.148228)",
        "(-0.250000, 1.198589, -0.140530)",
        "(-0.250000, 1.203035, -0.133185)",
        "(-0.250000, 1.207954, -0.126198)",
        "(-0.250000, 1.213108, -0.119777)",
        "(-0.250000, 1.218759, -0.113703)",
        "(-0.250000, 1.224903, -0.108033)",
        "(-0.250000, 1.231536, -0.102812)",
        "(-0.250000, 1.238651, -0.098091)",
        "(-0.250000, 1.245844, -0.094056)",
        "(-0.250000, 1.253412, -0.090598)",
        "(-0.250000, 1.261333, -0.087763)",
        "(-0.250000, 1.269522, -0.085604)",
        "(-0.250000, 1.277876, -0.084160)",
        "(-0.250000, 1.285977, -0.083447)",
        "(-0.250000, 1.294099, -0.083436)",
        "(-0.250000, 1.302173, -0.084128)",
        "(-0.250000, 1.310117, -0.085515)",
        "(-0.250000, 1.317826, -0.087566)",
        "(-0.250000, 1.324986, -0.090167)",
        "(-0.250000, 1.331809, -0.093330)",
        "(-0.250000, 1.338261, -0.097015)",
        "(-0.250000, 1.344302, -0.101177)",
        "(-0.250000, 1.349654, -0.105617)",
        "(-0.250000, 1.354559, -0.110404)",
        "(-0.250000, 1.359017, -0.115503)",
        "(-0.250000, 1.363000, -0.120842)",
        "(-0.250000, 1.366503, -0.126370)",
        "(-0.250000, 1.369544, -0.132056)",
        "(-0.250000, 1.372007, -0.137706)",
        "(-0.250000, 1.374077, -0.143459)",
        "(-0.250000, 1.375751, -0.149255)",
        "(-0.250000, 1.377058, -0.155088)",
        "(-0.250000, 1.378031, -0.160976)",
        "(-0.250000, 1.378573, -0.166688)",
        "(-0.250000, 1.378828, -0.172435)",
        "(-0.250000, 1.378809, -0.178255)",
        "(-0.250000, 1.378514, -0.184151)",
        "(-0.250000, 1.377942, -0.190184)",
        "(-0.250000, 1.376998, -0.196045)",
        "(-0.250000, 1.375771, -0.202087)",
        "(-0.250000, 1.374231, -0.208443)",
        "(-0.250000, 1.372301, -0.215184)",
        "(-0.250000, 1.369882, -0.222289)",
        "(-0.250000, 1.366935, -0.229220)",
        "(-0.250000, 1.363181, -0.237032)",
        "(-0.250000, 1.358049, -0.246143)",
        "(-0.250000, 1.351099, -0.255891)",
        "(-0.250000, 1.342512, -0.264965)",
        "(-0.250000, 1.332924, -0.272426)",
        "(-0.250000, 1.322486, -0.278304)",
        "(-0.250000, 1.311594, -0.282469)",
        "(-0.250000, 1.300534, -0.284951)",
        "(-0.250000, 1.289541, -0.285834)",
        "(-0.250000, 1.278911, -0.285238)",
        "(-0.250000, 1.268724, -0.283313)",
        "(-0.250000, 1.259159, -0.280219)",
        "(-0.250000, 1.250320, -0.276129)",
        "(-0.250000, 1.242242, -0.271194)",
        "(-0.250000, 1.235045, -0.265647)",
        "(-0.250000, 1.228652, -0.259585)",
        "(-0.250000, 1.223058, -0.253154)",
        "(-0.250000, 1.218226, -0.246457)",
        "(-0.250000, 1.214097, -0.239541)",
        "(-0.250000, 1.210664, -0.232583)",
        "(-0.250000, 1.207859, -0.225580)",
        "(-0.250000, 1.205641, -0.218560)",
        "(-0.250000, 1.203980, -0.211501)",
        "(-0.250000, 1.202876, -0.204400)",
        "(-0.250000, 1.202286, -0.197470)",
        "(-0.250000, 1.202216, -0.190608)",
        "(-0.250000, 1.202665, -0.183828)",
        "(-0.250000, 1.203652, -0.177118)",
        "(-0.250000, 1.205179, -0.170540)",
        "(-0.250000, 1.207126, -0.164316)",
        "(-0.250000, 1.209605, -0.158262)",
        "(-0.250000, 1.212631, -0.152418)",
        "(-0.250000, 1.216193, -0.146839)",
        "(-0.250000, 1.220268, -0.141585)",
        "(-0.250000, 1.224609, -0.136878)",
        "(-0.250000, 1.229425, -0.132534)",
        "(-0.250000, 1.234660, -0.128615)",
        "(-0.250000, 1.240259, -0.125158)",
        "(-0.250000, 1.246160, -0.122189)",
        "(-0.250000, 1.252025, -0.119813)",
        "(-0.250000, 1.258120, -0.117875)",
        "(-0.250000, 1.264389, -0.116363)",
        "(-0.250000, 1.270762, -0.115252)",
        "(-0.250000, 1.277200, -0.114500)",
        "(-0.250000, 1.283398, -0.114078)",
        "(-0.250000, 1.289615, -0.113918)",
        "(-0.250000, 1.295882, -0.114002)",
        "(-0.250000, 1.302173, -0.114319)",
        "(-0.250000, 1.308433, -0.114854)",
        "(-0.250000, 1.314465, -0.115538)",
        "(-0.250000, 1.320531, -0.116429)",
        "(-0.250000, 1.326652, -0.117550)",
        "(-0.250000, 1.332834, -0.118928)",
        "(-0.250000, 1.339036, -0.120581)",
        "(-0.250000, 1.345028, -0.122390)",
        "(-0.250000, 1.351072, -0.124531)",
        "(-0.250000, 1.357126, -0.127034)",
        "(-0.250000, 1.363173, -0.129944)",
        "(-0.250000, 1.369200, -0.133315)",
        "(-0.250000, 1.374941, -0.136941)",
        "(-0.250000, 1.380693, -0.141206)",
        "(-0.250000, 1.386417, -0.146229)",
        "(-0.250000, 1.392051, -0.152119)",
        "(-0.250000, 1.397546, -0.159080)",
        "(-0.250000, 1.402532, -0.166693)",
        "(-0.250000, 1.407291, -0.176078)",
        "(-0.250000, 1.411538, -0.187701)",
        "(-0.250000, 1.414733, -0.201852)",
        "(-0.250000, 1.416107, -0.219143)",
        "(-0.250000, 1.414815, -0.237547)",
        "(-0.250000, 1.410108, -0.257565)",
        "(-0.250000, 1.401935, -0.276966)",
        "(-0.250000, 1.390622, -0.294695)",
        "(-0.250000, 1.376601, -0.310152)",
        "(-0.250000, 1.360247, -0.323001)",
        "(-0.250000, 1.342125, -0.332856)",
        "(-0.250000, 1.322816, -0.339492)",
        "(-0.250000, 1.302935, -0.342794)",
        "(-0.250000, 1.283175, -0.342786)",
        "(-0.250000, 1.264278, -0.339665)",
        "(-0.250000, 1.246709, -0.333766)",
        "(-0.250000, 1.230913, -0.325528)",
        "(-0.250000, 1.217201, -0.315447)",
        "(-0.250000, 1.205709, -0.304010)",
        "(-0.250000, 1.196615, -0.291862)",
        "(-0.250000, 1.189755, -0.279400)",
        "(-0.250000, 1.184950, -0.267006)",
        "(-0.250000, 1.181968, -0.254932)",
        "(-0.250000, 1.180574, -0.243348)",
        "(-0.250000, 1.180583, -0.232642)",
        "(-0.250000, 1.181714, -0.222786)",
        "(-0.250000, 1.183752, -0.213790)",
        "(-0.250000, 1.186514, -0.205586)",
        "(-0.250000, 1.189865, -0.198148)",
        "(-0.250000, 1.193639, -0.191624)",
        "(-0.250000, 1.197734, -0.185826)",
        "(-0.250000, 1.202069, -0.180683)",
        "(-0.250000, 1.206564, -0.176154)",
        "(-0.250000, 1.211139, -0.172196)",
        "(-0.250000, 1.215670, -0.168863)",
        "(-0.250000, 1.220190, -0.165945)",
        "(-0.250000, 1.224660, -0.163403)",
        "(-0.250000, 1.228859, -0.161390)",
        "(-0.250000, 1.232753, -0.159802)",
        "(-0.250000, 1.236372, -0.158511)",
        "(-0.250000, 1.239758, -0.157409)",
        "(-0.250000, 1.242841, -0.156487)",
        "(-0.250000, 1.245593, -0.155707)",
        "(-0.250000, 1.248038, -0.155004)",
        "(-0.250000, 1.250203, -0.154319)",
        "(-0.250000, 1.252126, -0.153605)",
        "(-0.250000, 1.253803, -0.152843)",
        "(-0.250000, 1.255259, -0.152003)",
        "(-0.250000, 1.256524, -0.151064)",
        "(-0.250000, 1.257604, -0.150019)",
        "(-0.250000, 1.258536, -0.148854)",
        "(-0.250000, 1.259340, -0.147563)",
        "(-0.250000, 1.259982, -0.146170)",
        "(-0.250000, 1.260457, -0.144686)",
        "(-0.250000, 1.260789, -0.143111)",
        "(-0.250000, 1.260995, -0.141461)",
        "(-0.250000, 1.261114, -0.139739)",
        "(-0.250000, 1.261197, -0.137949)",
        "(-0.250000, 1.261241, -0.136118)",
        "(-0.250000, 1.261266, -0.134260)",
        "(-0.250000, 1.261287, -0.132401)",
        "(-0.250000, 1.261361, -0.130548)",
        "(-0.250000, 1.261502, -0.128720)",
        "(-0.250000, 1.261711, -0.126946)",
        "(-0.250000, 1.261965, -0.125255)",
        "(-0.250000, 1.262341, -0.123646)",
        "(-0.250000, 1.262818, -0.122150)",
        "(-0.250000, 1.263426, -0.120776)",
        "(-0.250000, 1.264187, -0.119531)",
        "(-0.250000, 1.264994, -0.118454)",
        "(-0.250000, 1.265961, -0.117522)",
        "(-0.250000, 1.267045, -0.116750)",
        "(-0.250000, 1.268232, -0.116132)",
        "(-0.250000, 1.269512, -0.115658)",
        "(-0.250000, 1.270798, -0.115322)",
        "(-0.250000, 1.272152, -0.115084)",
        "(-0.250000, 1.273556, -0.114908)",
        "(-0.250000, 1.274972, -0.114760)",
        "(-0.250000, 1.276400, -0.114630)",
        "(-0.250000, 1.277809, -0.114523)",
        "(-0.250000, 1.279239, -0.114434)",
        "(-0.250000, 1.280681, -0.114365)",
        "(-0.250000, 1.282153, -0.114315)",
        "(-0.250000, 1.283646, -0.114287)",
        "(-0.250000, 1.285108, -0.114281)",
        "(-0.250000, 1.286590, -0.114296)",
        "(-0.250000, 1.288102, -0.114335)",
        "(-0.250000, 1.289674, -0.114398)",
        "(-0.250000, 1.291296, -0.114490)",
        "(-0.250000, 1.292905, -0.114606)",
        "(-0.250000, 1.294625, -0.114759)",
        "(-0.250000, 1.296444, -0.114954)",
        "(-0.250000, 1.298370, -0.115196)",
        "(-0.250000, 1.300424, -0.115496)",
        "(-0.250000, 1.302450, -0.115834)",
        "(-0.250000, 1.304630, -0.116245)",
        "(-0.250000, 1.306930, -0.116733)",
        "(-0.250000, 1.309368, -0.117312)",
        "(-0.250000, 1.311781, -0.117949)",
        "(-0.250000, 1.314315, -0.118687)",
        "(-0.250000, 1.317004, -0.119549)",
        "(-0.250000, 1.319832, -0.120547)",
        "(-0.250000, 1.322762, -0.121682)",
        "(-0.250000, 1.325787, -0.122965)",
        "(-0.250000, 1.328722, -0.124324)",
        "(-0.250000, 1.331731, -0.125839)",
        "(-0.250000, 1.334803, -0.127518)",
        "(-0.250000, 1.337903, -0.129357)",
        "(-0.250000, 1.340969, -0.131328)",
        "(-0.250000, 1.343879, -0.133348)",
        "(-0.250000, 1.346764, -0.135506)",
        "(-0.250000, 1.349610, -0.137799)",
        "(-0.250000, 1.352394, -0.140214)",
        "(-0.250000, 1.355096, -0.142735)",
        "(-0.250000, 1.357610, -0.145257)",
        "(-0.250000, 1.360068, -0.147904)",
        "(-0.250000, 1.362502, -0.150723)",
        "(-0.250000, 1.364963, -0.153802)",
        "(-0.250000, 1.367533, -0.157303)",
        "(-0.250000, 1.369972, -0.160946)",
        "(-0.250000, 1.372666, -0.165416)",
        "(-0.250000, 1.376209, -0.172243)",
        "(-0.250000, 1.381310, -0.185360)",
        "(-0.250000, 1.384669, -0.199875)",
        "(-0.250000, 1.385856, -0.214561)",
        "(-0.250000, 1.384915, -0.229122)",
        "(-0.250000, 1.381889, -0.243386)",
        "(-0.250000, 1.376817, -0.257101)",
        "(-0.250000, 1.369745, -0.269965)",
        "(-0.250000, 1.360800, -0.281628)",
        "(-0.250000, 1.350217, -0.291743)",
        "(-0.250000, 1.338295, -0.300037)",
        "(-0.250000, 1.325392, -0.306310)",
        "(-0.250000, 1.311919, -0.310440)",
        "(-0.250000, 1.298372, -0.312397)",
        "(-0.250000, 1.285035, -0.312291)",
        "(-0.250000, 1.272212, -0.310258)",
        "(-0.250000, 1.260167, -0.306474)",
        "(-0.250000, 1.249142, -0.301163)",
        "(-0.250000, 1.239542, -0.294704)",
        "(-0.250000, 1.231291, -0.287330)",
        "(-0.250000, 1.224420, -0.279323)",
        "(-0.250000, 1.218878, -0.270896)",
        "(-0.250000, 1.214616, -0.262266)",
        "(-0.250000, 1.211649, -0.253818)",
        "(-0.250000, 1.209736, -0.245539)",
        "(-0.250000, 1.208752, -0.237556)",
        "(-0.250000, 1.208555, -0.229893)",
        "(-0.250000, 1.209031, -0.222593)",
        "(-0.250000, 1.210070, -0.215891)",
        "(-0.250000, 1.211540, -0.209543)",
        "(-0.250000, 1.213369, -0.203522)",
        "(-0.250000, 1.215488, -0.197838)",
        "(-0.250000, 1.217854, -0.192433)",
        "(-0.250000, 1.220356, -0.187449)",
        "(-0.250000, 1.223052, -0.182607)",
        "(-0.250000, 1.225940, -0.177892)",
        "(-0.250000, 1.229049, -0.173262)",
        "(-0.250000, 1.232415, -0.168690)",
        "(-0.250000, 1.235861, -0.164380)",
        "(-0.250000, 1.239594, -0.160117)",
        "(-0.250000, 1.243634, -0.155932)",
        "(-0.250000, 1.248005, -0.151851)",
        "(-0.250000, 1.252686, -0.147937)",
        "(-0.250000, 1.257442, -0.144315)",
        "(-0.250000, 1.262522, -0.140884)",
        "(-0.250000, 1.267902, -0.137698)",
        "(-0.250000, 1.273558, -0.134795)",
        "(-0.250000, 1.279457, -0.132211)",
        "(-0.250000, 1.285340, -0.129979)",
        "(-0.250000, 1.291427, -0.128090)",
        "(-0.250000, 1.297668, -0.126574)",
        "(-0.250000, 1.304035, -0.125446)",
        "(-0.250000, 1.310514, -0.124723)",
        "(-0.250000, 1.316857, -0.124346)",
        "(-0.250000, 1.323254, -0.124369)",
        "(-0.250000, 1.329693, -0.124799)",
        "(-0.250000, 1.336137, -0.125651)",
        "(-0.250000, 1.342552, -0.126964)",
        "(-0.250000, 1.348701, -0.128632)",
        "(-0.250000, 1.354717, -0.130795)",
        "(-0.250000, 1.360556, -0.133474)",
        "(-0.250000, 1.366145, -0.136656)",
        "(-0.250000, 1.371410, -0.140318)",
        "(-0.250000, 1.376170, -0.144263)",
        "(-0.250000, 1.380551, -0.148657)",
        "(-0.250000, 1.384525, -0.153494)",
        "(-0.250000, 1.388070, -0.158778)",
        "(-0.250000, 1.391159, -0.164509)",
        "(-0.250000, 1.393633, -0.170374)",
        "(-0.250000, 1.395636, -0.176703)",
        "(-0.250000, 1.397137, -0.183525)",
        "(-0.250000, 1.398121, -0.191018)",
        "(-0.250000, 1.398525, -0.199433)",
        "(-0.250000, 1.398136, -0.208104)",
        "(-0.250000, 1.396876, -0.218529)",
        "(-0.250000, 1.394163, -0.231312)",
        "(-0.250000, 1.389285, -0.245654)",
        "(-0.250000, 1.381963, -0.260044)",
        "(-0.250000, 1.372638, -0.272933)",
        "(-0.250000, 1.361379, -0.284315)",
        "(-0.250000, 1.348637, -0.293684)",
        "(-0.250000, 1.334890, -0.300801)",
        "(-0.250000, 1.320575, -0.305594)",
        "(-0.250000, 1.306233, -0.308060)",
        "(-0.250000, 1.292146, -0.308378)",
        "(-0.250000, 1.278637, -0.306730)",
        "(-0.250000, 1.265968, -0.303344)",
        "(-0.250000, 1.254351, -0.298494)",
        "(-0.250000, 1.244030, -0.292519)",
        "(-0.250000, 1.234887, -0.285641)",
        "(-0.250000, 1.226911, -0.278078)",
        "(-0.250000, 1.220070, -0.270031)",
        "(-0.250000, 1.214293, -0.261663)",
        "(-0.250000, 1.209585, -0.253269)",
        "(-0.250000, 1.205724, -0.244764)",
        "(-0.250000, 1.202646, -0.236245)",
        "(-0.250000, 1.200268, -0.227728)",
        "(-0.250000, 1.198526, -0.219164)",
        "(-0.250000, 1.197384, -0.210826)",
        "(-0.250000, 1.196801, -0.202395)",
        "(-0.250000, 1.196799, -0.193891)",
        "(-0.250000, 1.197421, -0.185275)",
        "(-0.250000, 1.198728, -0.176552)",
        "(-0.250000, 1.200609, -0.168093)",
        "(-0.250000, 1.203274, -0.159575)",
        "(-0.250000, 1.206771, -0.151117)",
        "(-0.250000, 1.211172, -0.142824)",
        "(-0.250000, 1.216542, -0.134801)",
        "(-0.250000, 1.222508, -0.127468)",
        "(-0.250000, 1.229339, -0.120681)",
        "(-0.250000, 1.236969, -0.114577)",
        "(-0.250000, 1.245302, -0.109282)",
        "(-0.250000, 1.254178, -0.104923)",
        "(-0.250000, 1.263102, -0.101631)",
        "(-0.250000, 1.272280, -0.099331)",
        "(-0.250000, 1.281576, -0.098038)",
        "(-0.250000, 1.290840, -0.097749)",
        "(-0.250000, 1.299916, -0.098431)",
        "(-0.250000, 1.308384, -0.099969)",
        "(-0.250000, 1.316477, -0.102318)",
        "(-0.250000, 1.324081, -0.105391)",
        "(-0.250000, 1.331145, -0.109107)",
        "(-0.250000, 1.337620, -0.113376)",
        "(-0.250000, 1.343263, -0.117977)",
        "(-0.250000, 1.348305, -0.122936)",
        "(-0.250000, 1.352715, -0.128145)",
        "(-0.250000, 1.356521, -0.133534)",
        "(-0.250000, 1.359756, -0.139046)",
        "(-0.250000, 1.362309, -0.144454)",
        "(-0.250000, 1.364373, -0.149842)",
        "(-0.250000, 1.365999, -0.155176)",
        "(-0.250000, 1.367237, -0.160415)",
        "(-0.250000, 1.368147, -0.165551)",
        "(-0.250000, 1.368699, -0.170427)",
        "(-0.250000, 1.369020, -0.175128)",
        "(-0.250000, 1.369188, -0.179721)",
        "(-0.250000, 1.369249, -0.184232)",
        "(-0.250000, 1.369221, -0.188605)",
        "(-0.250000, 1.369112, -0.192751)",
        "(-0.250000, 1.369036, -0.196962)",
        "(-0.250000, 1.369041, -0.201538)",
        "(-0.250000, 1.369116, -0.206869)",
        "(-0.250000, 1.369146, -0.213679)",
        "(-0.250000, 1.368811, -0.221508)",
        "(-0.250000, 1.367179, -0.233573)",
        "(-0.250000, 1.363623, -0.246535)",
        "(-0.250000, 1.358304, -0.258886)",
        "(-0.250000, 1.351269, -0.270473)",
        "(-0.250000, 1.342613, -0.281062)",
        "(-0.250000, 1.332490, -0.290419)",
        "(-0.250000, 1.321128, -0.298312)",
        "(-0.250000, 1.308793, -0.304576)",
        "(-0.250000, 1.295776, -0.309107)",
        "(-0.250000, 1.282516, -0.311855)",
        "(-0.250000, 1.269210, -0.312875)",
        "(-0.250000, 1.256134, -0.312249)",
        "(-0.250000, 1.243478, -0.310061)",
        "(-0.250000, 1.231403, -0.306414)",
        "(-0.250000, 1.220246, -0.301564)",
        "(-0.250000, 1.209961, -0.295561)",
        "(-0.250000, 1.200586, -0.288478)",
        "(-0.250000, 1.192174, -0.280369)",
        "(-0.250000, 1.184866, -0.271402)",
        "(-0.250000, 1.178880, -0.262046)",
        "(-0.250000, 1.174093, -0.252203)",
        "(-0.250000, 1.170542, -0.242082)",
        "(-0.250000, 1.168208, -0.231787)",
        "(-0.250000, 1.167078, -0.221481)",
        "(-0.250000, 1.167101, -0.211632)",
        "(-0.250000, 1.168182, -0.202004)",
        "(-0.250000, 1.170260, -0.192704)",
        "(-0.250000, 1.173256, -0.183854)",
        "(-0.250000, 1.177091, -0.175522)",
        "(-0.250000, 1.181532, -0.168082)",
        "(-0.250000, 1.186627, -0.161178)",
        "(-0.250000, 1.192242, -0.154936)",
        "(-0.250000, 1.198264, -0.149402)",
        "(-0.250000, 1.204647, -0.144525)",
        "(-0.250000, 1.211076, -0.140525)",
        "(-0.250000, 1.217703, -0.137110)",
        "(-0.250000, 1.224428, -0.134295)",
        "(-0.250000, 1.231173, -0.132052)",
        "(-0.250000, 1.237908, -0.130329)",
        "(-0.250000, 1.244336, -0.129206)",
        "(-0.250000, 1.250616, -0.128498)",
        "(-0.250000, 1.256722, -0.128152)",
        "(-0.250000, 1.262655, -0.128110)",
        "(-0.250000, 1.268380, -0.128322)",
        "(-0.250000, 1.273703, -0.128762)",
        "(-0.250000, 1.278850, -0.129328)",
        "(-0.250000, 1.283855, -0.129981)",
        "(-0.250000, 1.288740, -0.130690)",
        "(-0.250000, 1.293505, -0.131428)",
        "(-0.250000, 1.298026, -0.132148)",
        "(-0.250000, 1.302540, -0.132853)",
        "(-0.250000, 1.307061, -0.133543)",
        "(-0.250000, 1.311608, -0.134220)",
        "(-0.250000, 1.316216, -0.134898)",
        "(-0.250000, 1.320732, -0.135523)",
        "(-0.250000, 1.325373, -0.136188)",
        "(-0.250000, 1.330123, -0.136918)",
        "(-0.250000, 1.334975, -0.137743)",
        "(-0.250000, 1.339941, -0.138709)",
        "(-0.250000, 1.344835, -0.139735)",
        "(-0.250000, 1.349801, -0.140969)",
        "(-0.250000, 1.354804, -0.142454)",
        "(-0.250000, 1.359774, -0.144205)",
        "(-0.250000, 1.364684, -0.146216)",
        "(-0.250000, 1.369429, -0.148368)",
        "(-0.250000, 1.374086, -0.150771)",
        "(-0.250000, 1.378634, -0.153422)",
        "(-0.250000, 1.383057, -0.156325)",
        "(-0.250000, 1.387312, -0.159460)",
        "(-0.250000, 1.391318, -0.162693)",
        "(-0.250000, 1.395116, -0.166139)",
        "(-0.250000, 1.398678, -0.169773)",
        "(-0.250000, 1.401995, -0.173614)",
        "(-0.250000, 1.405028, -0.177625)",
        "(-0.250000, 1.407723, -0.181657)",
        "(-0.250000, 1.410114, -0.185847)",
        "(-0.250000, 1.412170, -0.190136)",
        "(-0.250000, 1.413888, -0.194552)",
        "(-0.250000, 1.415263, -0.199136)",
        "(-0.250000, 1.416251, -0.203620)",
        "(-0.250000, 1.416860, -0.207878)",
        "(-0.250000, 1.417122, -0.212305)",
        "(-0.250000, 1.417022, -0.216901)",
        "(-0.250000, 1.416538, -0.221830)",
        "(-0.250000, 1.415683, -0.226559)",
        "(-0.250000, 1.414499, -0.230929)",
        "(-0.250000, 1.413004, -0.235098)",
        "(-0.250000, 1.411201, -0.239191)",
        "(-0.250000, 1.409017, -0.243587)",
        "(-0.250000, 1.406476, -0.248081)",
        "(-0.250000, 1.403464, -0.253008)",
        "(-0.250000, 1.399472, -0.259536)",
        "(-0.250000, 1.389870, -0.275768)",
        "(-0.250000, 1.379413, -0.288285)",
        "(-0.250000, 1.367617, -0.298962)",
        "(-0.250000, 1.354644, -0.307846)",
        "(-0.250000, 1.340510, -0.314969)",
        "(-0.250000, 1.325475, -0.320144)",
        "(-0.250000, 1.309855, -0.323228)",
        "(-0.250000, 1.294027, -0.324134)",
        "(-0.250000, 1.278440, -0.322867)",
        "(-0.250000, 1.263550, -0.319568)",
        "(-0.250000, 1.249628, -0.314453)",
        "(-0.250000, 1.236876, -0.307773)",
        "(-0.250000, 1.225545, -0.299868)",
        "(-0.250000, 1.215663, -0.291018)",
        "(-0.250000, 1.207280, -0.281544)",
        "(-0.250000, 1.200361, -0.271730)",
        "(-0.250000, 1.194782, -0.261738)",
        "(-0.250000, 1.190493, -0.251846)",
        "(-0.250000, 1.187329, -0.242064)",
        "(-0.250000, 1.185201, -0.232457)",
        "(-0.250000, 1.184051, -0.223147)",
        "(-0.250000, 1.183812, -0.214283)",
        "(-0.250000, 1.184386, -0.206004)",
        "(-0.250000, 1.185692, -0.198182)",
        "(-0.250000, 1.187685, -0.190762)",
        "(-0.250000, 1.190313, -0.183790)",
        "(-0.250000, 1.193500, -0.177342)",
        "(-0.250000, 1.197093, -0.171615)",
        "(-0.250000, 1.201116, -0.166384)",
        "(-0.250000, 1.205496, -0.161685)",
        "(-0.250000, 1.210163, -0.157534)",
        "(-0.250000, 1.215041, -0.153933)",
        "(-0.250000, 1.219928, -0.151008)",
        "(-0.250000, 1.224917, -0.148558)",
        "(-0.250000, 1.229925, -0.146577)",
        "(-0.250000, 1.234932, -0.145016)",
        "(-0.250000, 1.239917, -0.143832)",
        "(-0.250000, 1.244667, -0.143083)",
        "(-0.250000, 1.249361, -0.142603)",
        "(-0.250000, 1.253951, -0.142366)",
        "(-0.250000, 1.258269, -0.142393)",
        "(-0.250000, 1.262678, -0.142511)",
        "(-0.250000, 1.266778, -0.142813)",
        "(-0.250000, 1.270776, -0.143201)",
        "(-0.250000, 1.274678, -0.143650)",
        "(-0.250000, 1.278466, -0.144134)",
        "(-0.250000, 1.282177, -0.144632)",
        "(-0.250000, 1.285663, -0.145125)",
        "(-0.250000, 1.289099, -0.145585)",
        "(-0.250000, 1.292522, -0.146007)",
        "(-0.250000, 1.295955, -0.146389)",
        "(-0.250000, 1.299391, -0.146729)",
        "(-0.250000, 1.302726, -0.146999)",
        "(-0.250000, 1.306115, -0.147232)",
        "(-0.250000, 1.309560, -0.147436)",
        "(-0.250000, 1.313078, -0.147627)",
        "(-0.250000, 1.316650, -0.147812)",
        "(-0.250000, 1.320186, -0.147955)",
        "(-0.250000, 1.323804, -0.148119)",
        "(-0.250000, 1.327487, -0.148321)",
        "(-0.250000, 1.331228, -0.148570)",
        "(-0.250000, 1.335013, -0.148875)",
        "(-0.250000, 1.338756, -0.149193)",
        "(-0.250000, 1.342539, -0.149594)",
        "(-0.250000, 1.346332, -0.150081)",
        "(-0.250000, 1.350131, -0.150666)",
        "(-0.250000, 1.353937, -0.151365)",
        "(-0.250000, 1.357668, -0.152111)",
        "(-0.250000, 1.361380, -0.152971)",
        "(-0.250000, 1.365088, -0.153966)",
        "(-0.250000, 1.368771, -0.155089)",
        "(-0.250000, 1.372419, -0.156327)",
        "(-0.250000, 1.375990, -0.157618)",
        "(-0.250000, 1.379509, -0.159026)",
        "(-0.250000, 1.382978, -0.160570)",
        "(-0.250000, 1.386391, -0.162270)",
        "(-0.250000, 1.389708, -0.164100)",
        "(-0.250000, 1.392879, -0.165977)",
        "(-0.250000, 1.395926, -0.167997)",
        "(-0.250000, 1.398836, -0.170169)",
        "(-0.250000, 1.401597, -0.172512)",
        "(-0.250000, 1.404169, -0.174988)",
        "(-0.250000, 1.406499, -0.177474)",
        "(-0.250000, 1.408612, -0.180069)",
        "(-0.250000, 1.410483, -0.182750)",
        "(-0.250000, 1.412105, -0.185516)",
        "(-0.250000, 1.413458, -0.188315)",
        "(-0.250000, 1.414513, -0.191023)",
        "(-0.250000, 1.415309, -0.193824)",
        "(-0.250000, 1.415846, -0.196760)",
        "(-0.250000, 1.416130, -0.199923)",
        "(-0.250000, 1.416152, -0.203353)",
        "(-0.250000, 1.415895, -0.206950)",
        "(-0.250000, 1.415423, -0.213750)",
        "(-0.250000, 1.413328, -0.232862)",
        "(-0.250000, 1.408580, -0.250331)",
        "(-0.250000, 1.401354, -0.266750)",
        "(-0.250000, 1.391682, -0.282071)",
        "(-0.250000, 1.379813, -0.295793)",
        "(-0.250000, 1.366033, -0.307559)",
        "(-0.250000, 1.350775, -0.317019)",
        "(-0.250000, 1.334584, -0.323941)",
        "(-0.250000, 1.318019, -0.328247)",
        "(-0.250000, 1.301566, -0.330033)",
        "(-0.250000, 1.285676, -0.329484)",
        "(-0.250000, 1.270687, -0.326871)",
        "(-0.250000, 1.257010, -0.322557)",
        "(-0.250000, 1.244625, -0.316865)",
        "(-0.250000, 1.233531, -0.310071)",
        "(-0.250000, 1.223715, -0.302424)",
        "(-0.250000, 1.215160, -0.294149)",
        "(-0.250000, 1.207836, -0.285462)",
        "(-0.250000, 1.201794, -0.276709)",
        "(-0.250000, 1.196738, -0.267801)",
        "(-0.250000, 1.192588, -0.258806)",
        "(-0.250000, 1.189294, -0.249813)",
        "(-0.250000, 1.186795, -0.240855)",
        "(-0.250000, 1.185097, -0.232246)",
        "(-0.250000, 1.184081, -0.223740)",
        "(-0.250000, 1.183740, -0.215423)",
        "(-0.250000, 1.184069, -0.207307)",
        "(-0.250000, 1.185078, -0.199365)",
        "(-0.250000, 1.186710, -0.191919)",
        "(-0.250000, 1.188971, -0.184783)",
        "(-0.250000, 1.191826, -0.178041)",
        "(-0.250000, 1.195250, -0.171704)",
        "(-0.250000, 1.199212, -0.165800)",
        "(-0.250000, 1.203501, -0.160615)",
        "(-0.250000, 1.208160, -0.155960)",
        "(-0.250000, 1.213176, -0.151796)",
        "(-0.250000, 1.218530, -0.148106)",
        "(-0.250000, 1.224133, -0.144937)",
        "(-0.250000, 1.229703, -0.142461)",
        "(-0.250000, 1.235433, -0.140448)",
        "(-0.250000, 1.241236, -0.138909)",
        "(-0.250000, 1.247045, -0.137837)",
        "(-0.250000, 1.252806, -0.137210)",
        "(-0.250000, 1.258249, -0.137067)",
        "(-0.250000, 1.263569, -0.137264)",
        "(-0.250000, 1.268695, -0.137768)",
        "(-0.250000, 1.273620, -0.138528)",
        "(-0.250000, 1.278340, -0.139500)",
        "(-0.250000, 1.282667, -0.140638)",
        "(-0.250000, 1.286804, -0.141878)",
        "(-0.250000, 1.290748, -0.143183)",
        "(-0.250000, 1.294491, -0.144513)",
        "(-0.250000, 1.298057, -0.145836)",
        "(-0.250000, 1.301365, -0.147102)",
        "(-0.250000, 1.304555, -0.148303)",
        "(-0.250000, 1.307552, -0.149392)",
        "(-0.250000, 1.310595, -0.150430)",
        "(-0.250000, 1.313584, -0.151372)",
        "(-0.250000, 1.316478, -0.152186)",
        "(-0.250000, 1.319362, -0.152902)",
        "(-0.250000, 1.322266, -0.153532)",
        "(-0.250000, 1.325222, -0.154097)",
        "(-0.250000, 1.328229, -0.154608)",
        "(-0.250000, 1.331231, -0.155032)",
        "(-0.250000, 1.334312, -0.155436)",
        "(-0.250000, 1.337455, -0.155831)",
        "(-0.250000, 1.340666, -0.156241)",
        "(-0.250000, 1.343948, -0.156685)",
        "(-0.250000, 1.347219, -0.157111)",
        "(-0.250000, 1.350550, -0.157606)",
        "(-0.250000, 1.353907, -0.158164)",
        "(-0.250000, 1.357278, -0.158792)",
        "(-0.250000, 1.360666, -0.159509)",
        "(-0.250000, 1.363999, -0.160249)",
        "(-0.250000, 1.367336, -0.161098)",
        "(-0.250000, 1.370670, -0.162055)",
        "(-0.250000, 1.373984, -0.163114)",
        "(-0.250000, 1.377280, -0.164280)",
        "(-0.250000, 1.380532, -0.165512)",
        "(-0.250000, 1.383760, -0.166883)",
        "(-0.250000, 1.386955, -0.168405)",
        "(-0.250000, 1.390118, -0.170115)",
        "(-0.250000, 1.393206, -0.171987)",
        "(-0.250000, 1.396181, -0.173964)",
        "(-0.250000, 1.399053, -0.176140)",
        "(-0.250000, 1.401801, -0.178527)",
        "(-0.250000, 1.404403, -0.181124)",
        "(-0.250000, 1.406827, -0.183931)",
        "(-0.250000, 1.409024, -0.186826)",
        "(-0.250000, 1.411010, -0.189952)",
        "(-0.250000, 1.412751, -0.193276)",
        "(-0.250000, 1.414234, -0.196824)",
        "(-0.250000, 1.415438, -0.200611)",
        "(-0.250000, 1.416322, -0.204443)",
        "(-0.250000, 1.416899, -0.208599)",
        "(-0.250000, 1.417140, -0.213225)",
        "(-0.250000, 1.416992, -0.218571)",
        "(-0.250000, 1.416336, -0.225106)",
        "(-0.250000, 1.415068, -0.232264)",
        "(-0.250000, 1.412589, -0.242450)",
        "(-0.250000, 1.407306, -0.257987)",
        "(-0.250000, 1.398170, -0.276113)",
        "(-0.250000, 1.385923, -0.292812)",
        "(-0.250000, 1.371365, -0.306901)",
        "(-0.250000, 1.355017, -0.318149)",
        "(-0.250000, 1.337507, -0.326358)",
        "(-0.250000, 1.319458, -0.331487)",
        "(-0.250000, 1.301488, -0.333636)",
        "(-0.250000, 1.284259, -0.333031)",
        "(-0.250000, 1.268102, -0.330043)",
        "(-0.250000, 1.253284, -0.325050)",
        "(-0.250000, 1.239953, -0.318427)",
        "(-0.250000, 1.228170, -0.310528)",
        "(-0.250000, 1.218135, -0.301810)",
        "(-0.250000, 1.209558, -0.292419)",
        "(-0.250000, 1.202385, -0.282591)",
        "(-0.250000, 1.196539, -0.272529)",
        "(-0.250000, 1.191909, -0.262370)",
        "(-0.250000, 1.188487, -0.252490)",
        "(-0.250000, 1.186007, -0.242669)",
        "(-0.250000, 1.184402, -0.233023)",
        "(-0.250000, 1.183600, -0.223606)",
        "(-0.250000, 1.183532, -0.214445)",
        "(-0.250000, 1.184123, -0.205819)",
        "(-0.250000, 1.185335, -0.197407)",
        "(-0.250000, 1.187161, -0.189270)",
        "(-0.250000, 1.189567, -0.181495)",
        "(-0.250000, 1.192486, -0.174053)",
        "(-0.250000, 1.195718, -0.167170)",
        "(-0.250000, 1.199282, -0.160601)",
        "(-0.250000, 1.203149, -0.154304)",
        "(-0.250000, 1.207314, -0.148236)",
        "(-0.250000, 1.211725, -0.142429)",
        "(-0.250000, 1.216176, -0.137037)",
        "(-0.250000, 1.220840, -0.131857)",
        "(-0.250000, 1.225723, -0.126884)",
        "(-0.250000, 1.230846, -0.122112)",
        "(-0.250000, 1.236153, -0.117594)",
        "(-0.250000, 1.241393, -0.113443)",
        "(-0.250000, 1.246804, -0.109535)",
        "(-0.250000, 1.252347, -0.105906)",
        "(-0.250000, 1.258041, -0.102562)",
        "(-0.250000, 1.263834, -0.099530)",
        "(-0.250000, 1.269471, -0.096862)",
        "(-0.250000, 1.275150, -0.094517)",
        "(-0.250000, 1.280844, -0.092511)",
        "(-0.250000, 1.286562, -0.090855)",
        "(-0.250000, 1.292275, -0.089558)",
        "(-0.250000, 1.297752, -0.088613)",
        "(-0.250000, 1.303129, -0.088023)",
        "(-0.250000, 1.308442, -0.087795)",
        "(-0.250000, 1.313617, -0.087926)",
        "(-0.250000, 1.318677, -0.088421)",
        "(-0.250000, 1.323460, -0.089234)",
        "(-0.250000, 1.328071, -0.090389)",
        "(-0.250000, 1.332496, -0.091876)",
        "(-0.250000, 1.336736, -0.093692)",
        "(-0.250000, 1.340742, -0.095810)",
        "(-0.250000, 1.344397, -0.098159)",
        "(-0.250000, 1.347811, -0.100772)",
        "(-0.250000, 1.350994, -0.103639)",
        "(-0.250000, 1.353933, -0.106739)",
        "(-0.250000, 1.356618, -0.110044)",
        "(-0.250000, 1.358938, -0.113451)",
        "(-0.250000, 1.361021, -0.117024)",
        "(-0.250000, 1.362869, -0.120733)",
        "(-0.250000, 1.364482, -0.124555)",
        "(-0.250000, 1.365860, -0.128466)",
        "(-0.250000, 1.366910, -0.132334)",
        "(-0.250000, 1.367757, -0.136249)",
        "(-0.250000, 1.368398, -0.140168)",
        "(-0.250000, 1.368835, -0.144066)",
        "(-0.250000, 1.369086, -0.147936)",
        "(-0.250000, 1.369094, -0.151661)",
        "(-0.250000, 1.368942, -0.155322)",
        "(-0.250000, 1.368638, -0.158911)",
        "(-0.250000, 1.368190, -0.162397)",
        "(-0.250000, 1.367635, -0.165748)",
        "(-0.250000, 1.366995, -0.168900)",
        "(-0.250000, 1.366338, -0.171855)",
        "(-0.250000, 1.365694, -0.174588)",
        "(-0.250000, 1.365089, -0.177066)",
        "(-0.250000, 1.364550, -0.179256)",
        "(-0.250000, 1.364130, -0.181216)",
        "(-0.250000, 1.363822, -0.182861)",
        "(-0.250000, 1.363638, -0.184179)",
        "(-0.250000, 1.363581, -0.185136)",
        "(-0.250000, 1.363628, -0.185642)",
        "(-0.250000, 1.363849, -0.185874)",
        "(-0.250000, 1.364112, -0.185497)",
        "(-0.250000, 1.364461, -0.184664)",
        "(-0.250000, 1.365383, -0.184688)",
        "(-0.250000, 1.367400, -0.187125)",
        "(-0.250000, 1.369986, -0.191160)",
        "(-0.250000, 1.373018, -0.197540)",
        "(-0.250000, 1.375893, -0.205767)",
        "(-0.250000, 1.378124, -0.215667)",
        "(-0.250000, 1.379226, -0.227173)",
        "(-0.250000, 1.378701, -0.239989)",
        "(-0.250000, 1.376079, -0.253814)",
        "(-0.250000, 1.370978, -0.268125)",
        "(-0.250000, 1.363127, -0.282318)",
        "(-0.250000, 1.352389, -0.295736)",
        "(-0.250000, 1.338761, -0.307684)",
        "(-0.250000, 1.322639, -0.317339)",
        "(-0.250000, 1.304570, -0.324079)",
        "(-0.250000, 1.285264, -0.327461)",
        "(-0.250000, 1.265551, -0.327262)",
        "(-0.250000, 1.246292, -0.323523)",
        "(-0.250000, 1.228297, -0.316535)",
        "(-0.250000, 1.212200, -0.306777)",
        "(-0.250000, 1.198434, -0.294828)",
        "(-0.250000, 1.187285, -0.281351)",
        "(-0.250000, 1.178899, -0.267120)",
        "(-0.250000, 1.173105, -0.252600)",
        "(-0.250000, 1.169712, -0.238252)",
        "(-0.250000, 1.168470, -0.224426)",
        "(-0.250000, 1.169106, -0.211413)",
        "(-0.250000, 1.171298, -0.199605)",
        "(-0.250000, 1.174761, -0.188886)",
        "(-0.250000, 1.179236, -0.179314)",
        "(-0.250000, 1.184503, -0.170872)",
        "(-0.250000, 1.190378, -0.163511)",
        "(-0.250000, 1.196543, -0.157399)",
        "(-0.250000, 1.202944, -0.152254)",
        "(-0.250000, 1.209486, -0.147954)",
        "(-0.250000, 1.216071, -0.144406)",
        "(-0.250000, 1.222631, -0.141561)",
        "(-0.250000, 1.228950, -0.139488)",
        "(-0.250000, 1.235144, -0.137972)",
        "(-0.250000, 1.241201, -0.136952)",
        "(-0.250000, 1.247102, -0.136376)",
        "(-0.250000, 1.252790, -0.136203)",
        "(-0.250000, 1.258084, -0.136440)",
        "(-0.250000, 1.263143, -0.136948)",
        "(-0.250000, 1.267985, -0.137677)",
        "(-0.250000, 1.272591, -0.138588)",
        "(-0.250000, 1.276950, -0.139632)",
        "(-0.250000, 1.280932, -0.140776)",
        "(-0.250000, 1.284721, -0.141960)",
        "(-0.250000, 1.288314, -0.143147)",
        "(-0.250000, 1.291741, -0.144311)",
        "(-0.250000, 1.295032, -0.145432)",
        "(-0.250000, 1.298084, -0.146463)",
        "(-0.250000, 1.301064, -0.147412)",
        "(-0.250000, 1.303980, -0.148266)",
        "(-0.250000, 1.306857, -0.149025)",
        "(-0.250000, 1.309723, -0.149691)",
        "(-0.250000, 1.312501, -0.150232)",
        "(-0.250000, 1.315310, -0.150692)",
        "(-0.250000, 1.318163, -0.151084)",
        "(-0.250000, 1.321060, -0.151422)",
        "(-0.250000, 1.324020, -0.151729)",
        "(-0.250000, 1.326983, -0.151984)",
        "(-0.250000, 1.330012, -0.152248)",
        "(-0.250000, 1.333113, -0.152553)",
        "(-0.250000, 1.336290, -0.152928)",
        "(-0.250000, 1.339512, -0.153391)",
        "(-0.250000, 1.342707, -0.153902)",
        "(-0.250000, 1.345915, -0.154540)",
        "(-0.250000, 1.349129, -0.155333)",
        "(-0.250000, 1.352331, -0.156303)",
        "(-0.250000, 1.355479, -0.157452)",
        "(-0.250000, 1.358487, -0.158711)",
        "(-0.250000, 1.361417, -0.160187)",
        "(-0.250000, 1.364237, -0.161887)",
        "(-0.250000, 1.366927, -0.163819)",
        "(-0.250000, 1.369469, -0.165990)",
        "(-0.250000, 1.371773, -0.168277)",
        "(-0.250000, 1.373916, -0.170827)",
        "(-0.250000, 1.375871, -0.173612)",
        "(-0.250000, 1.377640, -0.176644)",
        "(-0.250000, 1.379236, -0.179958)",
        "(-0.250000, 1.380590, -0.183343)",
        "(-0.250000, 1.381795, -0.186998)",
        "(-0.250000, 1.382879, -0.190978)",
        "(-0.250000, 1.383867, -0.195374)",
        "(-0.250000, 1.384726, -0.200250)",
        "(-0.250000, 1.385348, -0.205194)",
        "(-0.250000, 1.385748, -0.210597)",
        "(-0.250000, 1.385852, -0.216553)",
        "(-0.250000, 1.385562, -0.223087)",
        "(-0.250000, 1.384789, -0.230009)",
        "(-0.250000, 1.383566, -0.236746)",
        "(-0.250000, 1.381741, -0.243895)",
        "(-0.250000, 1.379170, -0.251496)",
        "(-0.250000, 1.375774, -0.259348)",
        "(-0.250000, 1.371525, -0.267221)",
        "(-0.250000, 1.366703, -0.274542)",
        "(-0.250000, 1.360923, -0.281810)",
        "(-0.250000, 1.354223, -0.288780)",
        "(-0.250000, 1.346686, -0.295234)",
        "(-0.250000, 1.338373, -0.301031)",
        "(-0.250000, 1.329892, -0.305782)",
        "(-0.250000, 1.320894, -0.309734)",
        "(-0.250000, 1.312004, -0.312669)",
        "(-0.250000, 1.302442, -0.314847)",
        "(-0.250000, 1.292893, -0.316075)",
        "(-0.250000, 1.283823, -0.316395)",
        "(-0.250000, 1.274939, -0.315917)",
        "(-0.250000, 1.266310, -0.314693)",
        "(-0.250000, 1.257981, -0.312776)",
        "(-0.250000, 1.250023, -0.310227)",
        "(-0.250000, 1.242737, -0.307230)",
        "(-0.250000, 1.235818, -0.303736)",
        "(-0.250000, 1.229249, -0.299762)",
        "(-0.250000, 1.223068, -0.295353)",
        "(-0.250000, 1.217322, -0.290571)",
        "(-0.250000, 1.212210, -0.285652)",
        "(-0.250000, 1.207505, -0.280443)",
        "(-0.250000, 1.203209, -0.274972)",
        "(-0.250000, 1.199317, -0.269245)",
        "(-0.250000, 1.195847, -0.263302)",
        "(-0.250000, 1.192943, -0.257476)",
        "(-0.250000, 1.190459, -0.251573)",
        "(-0.250000, 1.188385, -0.245627)",
        "(-0.250000, 1.186701, -0.239624)",
        "(-0.250000, 1.185412, -0.233645)",
        "(-0.250000, 1.184536, -0.227998)",
        "(-0.250000, 1.183994, -0.222492)",
        "(-0.250000, 1.183756, -0.217124)",
        "(-0.250000, 1.183795, -0.212016)",
        "(-0.250000, 1.184096, -0.206874)",
        "(-0.250000, 1.184617, -0.202060)",
        "(-0.250000, 1.185349, -0.197382)",
        "(-0.250000, 1.186268, -0.192877)",
        "(-0.250000, 1.187347, -0.188583)",
        "(-0.250000, 1.188576, -0.184452)",
        "(-0.250000, 1.189911, -0.180567)",
        "(-0.250000, 1.191358, -0.176848)",
        "(-0.250000, 1.192902, -0.173295)",
        "(-0.250000, 1.194542, -0.169880)",
        "(-0.250000, 1.196273, -0.166595)",
        "(-0.250000, 1.198037, -0.163521)",
        "(-0.250000, 1.199866, -0.160574)",
        "(-0.250000, 1.201741, -0.157770)",
        "(-0.250000, 1.203683, -0.155065)",
        "(-0.250000, 1.205686, -0.152459)",
        "(-0.250000, 1.207669, -0.150041)",
        "(-0.250000, 1.209698, -0.147718)",
        "(-0.250000, 1.211752, -0.145504)",
        "(-0.250000, 1.213864, -0.143360)",
        "(-0.250000, 1.216046, -0.141273)",
        "(-0.250000, 1.218169, -0.139357)",
        "(-0.250000, 1.220346, -0.137502)",
        "(-0.250000, 1.222557, -0.135723)",
        "(-0.250000, 1.224825, -0.134001)",
        "(-0.250000, 1.227132, -0.132350)",
        "(-0.250000, 1.229368, -0.130840)",
        "(-0.250000, 1.231643, -0.129390)",
        "(-0.250000, 1.233984, -0.127986)",
        "(-0.250000, 1.236352, -0.126650)",
        "(-0.250000, 1.238745, -0.125384)",
        "(-0.250000, 1.241094, -0.124220)",
        "(-0.250000, 1.243473, -0.123117)",
        "(-0.250000, 1.245869, -0.122080)",
        "(-0.250000, 1.248300, -0.121102)",
        "(-0.250000, 1.250746, -0.120191)",
        "(-0.250000, 1.253112, -0.119377)",
        "(-0.250000, 1.255488, -0.118625)",
        "(-0.250000, 1.257902, -0.117926)",
        "(-0.250000, 1.260352, -0.117282)",
        "(-0.250000, 1.262797, -0.116705)",
        "(-0.250000, 1.265172, -0.116205)",
        "(-0.250000, 1.267599, -0.115755)",
        "(-0.250000, 1.270068, -0.115360)",
        "(-0.250000, 1.272588, -0.115021)",
        "(-0.250000, 1.275168, -0.114741)",
        "(-0.250000, 1.277669, -0.114532)",
        "(-0.250000, 1.280248, -0.114383)",
        "(-0.250000, 1.282884, -0.114299)",
        "(-0.250000, 1.285594, -0.114284)",
        "(-0.250000, 1.288378, -0.114344)",
        "(-0.250000, 1.291075, -0.114476)",
        "(-0.250000, 1.293840, -0.114686)",
        "(-0.250000, 1.296683, -0.114982)",
        "(-0.250000, 1.299589, -0.115377)",
        "(-0.250000, 1.302546, -0.115918)",
        "(-0.250000, 1.305393, -0.116618)",
        "(-0.250000, 1.308268, -0.117534)",
        "(-0.250000, 1.311152, -0.118691)",
        "(-0.250000, 1.314021, -0.120107)",
        "(-0.250000, 1.316833, -0.121781)",
        "(-0.250000, 1.319432, -0.123662)",
        "(-0.250000, 1.321941, -0.125785)",
        "(-0.250000, 1.324350, -0.128141)",
        "(-0.250000, 1.326636, -0.130712)",
        "(-0.250000, 1.328754, -0.133455)",
        "(-0.250000, 1.330582, -0.136277)",
        "(-0.250000, 1.332252, -0.139221)",
        "(-0.250000, 1.333745, -0.142238)",
        "(-0.250000, 1.335070, -0.145304)",
        "(-0.250000, 1.336228, -0.148386)",
        "(-0.250000, 1.337161, -0.151387)",
        "(-0.250000, 1.337970, -0.154352)",
        "(-0.250000, 1.338656, -0.157234)",
        "(-0.250000, 1.339255, -0.160025)",
        "(-0.250000, 1.339784, -0.162707)",
        "(-0.250000, 1.340226, -0.165213)",
        "(-0.250000, 1.340658, -0.167585)",
        "(-0.250000, 1.341097, -0.169815)",
        "(-0.250000, 1.341562, -0.171885)",
        "(-0.250000, 1.342076, -0.173796)",
        "(-0.250000, 1.342647, -0.175534)",
        "(-0.250000, 1.343306, -0.177113)",
        "(-0.250000, 1.344071, -0.178548)",
        "(-0.250000, 1.344961, -0.179852)",
        "(-0.250000, 1.345973, -0.181016)",
        "(-0.250000, 1.347125, -0.182062)",
        "(-0.250000, 1.348418, -0.183001)",
        "(-0.250000, 1.349860, -0.183858)",
        "(-0.250000, 1.351461, -0.184664)",
        "(-0.250000, 1.353208, -0.185428)",
        "(-0.250000, 1.355098, -0.186167)",
        "(-0.250000, 1.357136, -0.186926)",
        "(-0.250000, 1.359307, -0.187727)",
        "(-0.250000, 1.361609, -0.188618)",
        "(-0.250000, 1.364039, -0.189648)",
        "(-0.250000, 1.366555, -0.190788)",
        "(-0.250000, 1.369173, -0.192156)",
        "(-0.250000, 1.371861, -0.193768)",
        "(-0.250000, 1.374610, -0.195719)",
        "(-0.250000, 1.377408, -0.198123)",
        "(-0.250000, 1.380177, -0.200822)",
        "(-0.250000, 1.382925, -0.204118)",
        "(-0.250000, 1.385611, -0.208258)",
        "(-0.250000, 1.388144, -0.213550)",
        "(-0.250000, 1.390390, -0.220285)",
        "(-0.250000, 1.392204, -0.227899)",
        "(-0.250000, 1.393091, -0.238134)",
        "(-0.250000, 1.392278, -0.251205)",
        "(-0.250000, 1.389174, -0.266099)",
        "(-0.250000, 1.383548, -0.281606)",
        "(-0.250000, 1.375981, -0.296209)",
        "(-0.250000, 1.366205, -0.310065)",
        "(-0.250000, 1.354562, -0.322619)",
        "(-0.250000, 1.341218, -0.333632)",
        "(-0.250000, 1.326685, -0.342760)",
        "(-0.250000, 1.311789, -0.349810)",
        "(-0.250000, 1.296341, -0.354963)",
        "(-0.250000, 1.280683, -0.358206)",
        "(-0.250000, 1.264956, -0.359583)",
        "(-0.250000, 1.249328, -0.359128)",
        "(-0.250000, 1.234628, -0.357102)",
        "(-0.250000, 1.220443, -0.353506)",
        "(-0.250000, 1.206981, -0.348452)",
        "(-0.250000, 1.194360, -0.342043)",
        "(-0.250000, 1.182743, -0.334437)",
        "(-0.250000, 1.172598, -0.326141)",
        "(-0.250000, 1.163547, -0.316957)",
        "(-0.250000, 1.155624, -0.306972)",
        "(-0.250000, 1.148946, -0.296410)",
        "(-0.250000, 1.143582, -0.285513)",
        "(-0.250000, 1.139661, -0.274792)",
        "(-0.250000, 1.136936, -0.264023)",
        "(-0.250000, 1.135361, -0.253330)",
        "(-0.250000, 1.134878, -0.242823)",
        "(-0.250000, 1.135415, -0.232632)",
        "(-0.250000, 1.136907, -0.223154)",
        "(-0.250000, 1.139199, -0.214193)",
        "(-0.250000, 1.142193, -0.205748)",
        "(-0.250000, 1.145810, -0.197746)",
        "(-0.250000, 1.149970, -0.190183)",
        "(-0.250000, 1.154513, -0.183451)",
        "(-0.250000, 1.159404, -0.177238)",
        "(-0.250000, 1.164565, -0.171518)",
        "(-0.250000, 1.169958, -0.166226)",
        "(-0.250000, 1.175496, -0.161427)",
        "(-0.250000, 1.180976, -0.157339)",
        "(-0.250000, 1.186508, -0.153622)",
        "(-0.250000, 1.192072, -0.150221)",
        "(-0.250000, 1.197602, -0.147194)",
        "(-0.250000, 1.203066, -0.144538)",
        "(-0.250000, 1.208317, -0.142369)",
        "(-0.250000, 1.213544, -0.140464)",
        "(-0.250000, 1.218736, -0.138864)",
        "(-0.250000, 1.223838, -0.137641)",
        "(-0.250000, 1.228865, -0.136811)",
        "(-0.250000, 1.233696, -0.136465)",
        "(-0.250000, 1.238463, -0.136493)",
        "(-0.250000, 1.243122, -0.136912)",
        "(-0.250000, 1.247642, -0.137718)",
        "(-0.250000, 1.251979, -0.138890)",
        "(-0.250000, 1.256038, -0.140430)",
        "(-0.250000, 1.259901, -0.142244)",
        "(-0.250000, 1.263572, -0.144291)",
        "(-0.250000, 1.266931, -0.146561)",
        "(-0.250000, 1.270073, -0.148964)",
        "(-0.250000, 1.272996, -0.151455)",
        "(-0.250000, 1.275717, -0.153989)",
        "(-0.250000, 1.278216, -0.156514)",
        "(-0.250000, 1.280518, -0.158985)",
        "(-0.250000, 1.282645, -0.161363)",
        "(-0.250000, 1.284512, -0.163601)",
        "(-0.250000, 1.286245, -0.165662)",
        "(-0.250000, 1.287873, -0.167509)",
        "(-0.250000, 1.289427, -0.169122)",
        "(-0.250000, 1.290929, -0.170481)",
        "(-0.250000, 1.292331, -0.171555)",
        "(-0.250000, 1.293752, -0.172347)",
        "(-0.250000, 1.295240, -0.172861)",
        "(-0.250000, 1.296810, -0.173099)",
        "(-0.250000, 1.298499, -0.173077)",
        "(-0.250000, 1.300270, -0.172789)",
        "(-0.250000, 1.302218, -0.172283)",
        "(-0.250000, 1.304369, -0.171591)",
        "(-0.250000, 1.306741, -0.170746)",
        "(-0.250000, 1.309350, -0.169799)",
        "(-0.250000, 1.312128, -0.168742)",
        "(-0.250000, 1.315160, -0.167674)",
        "(-0.250000, 1.318451, -0.166647)",
        "(-0.250000, 1.321989, -0.165707)",
        "(-0.250000, 1.325748, -0.164909)",
        "(-0.250000, 1.329612, -0.164213)",
        "(-0.250000, 1.333673, -0.163754)",
        "(-0.250000, 1.337863, -0.163551)",
        "(-0.250000, 1.342155, -0.163643)",
        "(-0.250000, 1.346515, -0.164056)",
        "(-0.250000, 1.350790, -0.164680)",
        "(-0.250000, 1.355049, -0.165633)",
        "(-0.250000, 1.359233, -0.166895)",
        "(-0.250000, 1.363315, -0.168451)",
        "(-0.250000, 1.367279, -0.170285)",
        "(-0.250000, 1.371052, -0.172266)",
        "(-0.250000, 1.374684, -0.174431)",
        "(-0.250000, 1.378213, -0.176780)",
        "(-0.250000, 1.381657, -0.179258)",
        "(-0.250000, 1.385064, -0.181863)",
        "(-0.250000, 1.388446, -0.184504)",
        "(-0.250000, 1.391839, -0.187250)",
        "(-0.250000, 1.395265, -0.190137)",
        "(-0.250000, 1.398729, -0.193193)",
        "(-0.250000, 1.402208, -0.196432)",
        "(-0.250000, 1.405678, -0.199769)",
        "(-0.250000, 1.409123, -0.203367)",
        "(-0.250000, 1.412510, -0.207248)",
        "(-0.250000, 1.415799, -0.211448)",
        "(-0.250000, 1.418926, -0.215960)",
        "(-0.250000, 1.421851, -0.220591)",
        "(-0.250000, 1.424525, -0.225563)",
        "(-0.250000, 1.426881, -0.230849)",
        "(-0.250000, 1.428856, -0.236492)",
        "(-0.250000, 1.430378, -0.242548)",
        "(-0.250000, 1.431441, -0.248658)",
        "(-0.250000, 1.431910, -0.255219)",
        "(-0.250000, 1.431682, -0.262245)",
        "(-0.250000, 1.430672, -0.269693)",
        "(-0.250000, 1.428785, -0.277534)",
        "(-0.250000, 1.426182, -0.285178)",
        "(-0.250000, 1.422460, -0.293301)",
        "(-0.250000, 1.417454, -0.301860)",
        "(-0.250000, 1.411086, -0.310631)",
        "(-0.250000, 1.403121, -0.319584)",
        "(-0.250000, 1.394210, -0.327720)",
        "(-0.250000, 1.383358, -0.335839)",
        "(-0.250000, 1.370326, -0.343638)",
        "(-0.250000, 1.355079, -0.350590)",
        "(-0.250000, 1.339394, -0.355462)",
        "(-0.250000, 1.322387, -0.358589)",
        "(-0.250000, 1.304609, -0.359591)",
        "(-0.250000, 1.286693, -0.358257)",
        "(-0.250000, 1.269260, -0.354574)",
        "(-0.250000, 1.252805, -0.348713)",
        "(-0.250000, 1.238302, -0.341156)",
        "(-0.250000, 1.225296, -0.332110)",
        "(-0.250000, 1.213922, -0.321891)",
        "(-0.250000, 1.204230, -0.310783)",
        "(-0.250000, 1.196294, -0.299130)",
        "(-0.250000, 1.190292, -0.287531)",
        "(-0.250000, 1.185719, -0.275783)",
        "(-0.250000, 1.182480, -0.264018)",
        "(-0.250000, 1.180523, -0.252404)",
        "(-0.250000, 1.179745, -0.240970)",
        "(-0.250000, 1.180156, -0.230307)",
        "(-0.250000, 1.181548, -0.220137)",
        "(-0.250000, 1.183856, -0.210508)",
        "(-0.250000, 1.187008, -0.201425)",
        "(-0.250000, 1.190876, -0.192993)",
        "(-0.250000, 1.195222, -0.185530)",
        "(-0.250000, 1.199979, -0.178668)",
        "(-0.250000, 1.205070, -0.172354)",
        "(-0.250000, 1.210422, -0.166563)",
        "(-0.250000, 1.215966, -0.161265)",
        "(-0.250000, 1.221478, -0.156619)",
        "(-0.250000, 1.227106, -0.152326)",
        "(-0.250000, 1.232835, -0.148362)",
        "(-0.250000, 1.238679, -0.144688)",
        "(-0.250000, 1.244634, -0.141295)",
        "(-0.250000, 1.250451, -0.138287)",
        "(-0.250000, 1.256399, -0.135500)",
        "(-0.250000, 1.262474, -0.132948)",
        "(-0.250000, 1.268687, -0.130642)",
        "(-0.250000, 1.275025, -0.128603)",
        "(-0.250000, 1.281244, -0.126860)",
        "(-0.250000, 1.287582, -0.125386)",
        "(-0.250000, 1.294011, -0.124209)",
        "(-0.250000, 1.300503, -0.123346)",
        "(-0.250000, 1.307041, -0.122811)",
        "(-0.250000, 1.313398, -0.122565)",
        "(-0.250000, 1.319733, -0.122648)",
        "(-0.250000, 1.326008, -0.123064)",
        "(-0.250000, 1.332169, -0.123811)",
        "(-0.250000, 1.338190, -0.124889)",
        "(-0.250000, 1.343950, -0.126231)",
        "(-0.250000, 1.349505, -0.127883)",
        "(-0.250000, 1.354839, -0.129844)",
        "(-0.250000, 1.359940, -0.132122)",
        "(-0.250000, 1.364751, -0.134687)",
        "(-0.250000, 1.369188, -0.137461)",
        "(-0.250000, 1.373319, -0.140524)",
        "(-0.250000, 1.377118, -0.143864)",
        "(-0.250000, 1.380590, -0.147504)",
        "(-0.250000, 1.383693, -0.151413)",
        "(-0.250000, 1.386315, -0.155417)",
        "(-0.250000, 1.388557, -0.159675)",
        "(-0.250000, 1.390372, -0.164108)",
        "(-0.250000, 1.391768, -0.168724)",
        "(-0.250000, 1.392729, -0.173486)",
        "(-0.250000, 1.393185, -0.178154)",
        "(-0.250000, 1.393227, -0.182907)",
        "(-0.250000, 1.392858, -0.187681)",
        "(-0.250000, 1.392098, -0.192448)",
        "(-0.250000, 1.390967, -0.197171)",
        "(-0.250000, 1.389482, -0.201624)",
        "(-0.250000, 1.387718, -0.205952)",
        "(-0.250000, 1.385729, -0.210218)",
        "(-0.250000, 1.383564, -0.214457)",
        "(-0.250000, 1.381222, -0.218670)",
        "(-0.250000, 1.378710, -0.222658)",
        "(-0.250000, 1.376023, -0.226729)",
        "(-0.250000, 1.373101, -0.231100)",
        "(-0.250000, 1.369819, -0.236031)",
        "(-0.250000, 1.365868, -0.242083)",
        "(-0.250000, 1.361176, -0.248590)",
        "(-0.250000, 1.354138, -0.257842)",
        "(-0.250000, 1.344718, -0.267533)",
        "(-0.250000, 1.334074, -0.275440)",
        "(-0.250000, 1.322732, -0.281328)",
        "(-0.250000, 1.311094, -0.285221)",
        "(-0.250000, 1.299445, -0.287244)"
    ],
    "leftHandPositions": [
        "(144.160500, 1.205580, 0.168752)",
        "(-0.250000, 1.262876, 0.184590)",
        "(-0.250000, 1.262564, 0.185504)",
        "(-0.250000, 1.262293, 0.186221)",
        "(-0.250000, 1.262047, 0.186732)",
        "(-0.250000, 1.261818, 0.187035)",
        "(-0.250000, 1.261597, 0.187126)",
        "(-0.250000, 1.261387, 0.187007)",
        "(-0.250000, 1.261188, 0.186679)",
        "(-0.250000, 1.260996, 0.186150)",
        "(-0.250000, 1.260800, 0.185427)",
        "(-0.250000, 1.260611, 0.184517)",
        "(-0.250000, 1.260422, 0.183438)",
        "(-0.250000, 1.260240, 0.182202)",
        "(-0.250000, 1.260073, 0.180823)",
        "(-0.250000, 1.259895, 0.179326)",
        "(-0.250000, 1.259727, 0.177724)",
        "(-0.250000, 1.259558, 0.176047)",
        "(-0.250000, 1.259394, 0.174312)",
        "(-0.250000, 1.259255, 0.172542)",
        "(-0.250000, 1.259120, 0.170765)",
        "(-0.250000, 1.258989, 0.169005)",
        "(-0.250000, 1.258891, 0.167281)",
        "(-0.250000, 1.258825, 0.165622)",
        "(-0.250000, 1.258796, 0.164047)",
        "(-0.250000, 1.258791, 0.162575)",
        "(-0.250000, 1.258784, 0.161230)",
        "(-0.250000, 1.258803, 0.160025)",
        "(-0.250000, 1.258848, 0.158970)",
        "(-0.250000, 1.258901, 0.158078)",
        "(-0.250000, 1.258981, 0.157348)",
        "(-0.250000, 1.259051, 0.156784)",
        "(-0.250000, 1.259128, 0.156374)",
        "(-0.250000, 1.259212, 0.156105)",
        "(-0.250000, 1.259283, 0.155956)",
        "(-0.250000, 1.259348, 0.155896)",
        "(-0.250000, 1.259406, 0.155885)",
        "(-0.250000, 1.259447, 0.155892)",
        "(-0.250000, 1.259505, 0.155947)",
        "(-0.250000, 1.259594, 0.156090)",
        "(-0.250000, 1.259686, 0.156351)",
        "(-0.250000, 1.259808, 0.156753)",
        "(-0.250000, 1.259933, 0.157310)",
        "(-0.250000, 1.260088, 0.158029)",
        "(-0.250000, 1.260298, 0.158913)",
        "(-0.250000, 1.260532, 0.159956)",
        "(-0.250000, 1.260773, 0.161152)",
        "(-0.250000, 1.261046, 0.162490)",
        "(-0.250000, 1.261320, 0.163952)",
        "(-0.250000, 1.261620, 0.165521)",
        "(-0.250000, 1.261927, 0.167179)",
        "(-0.250000, 1.262237, 0.168899)",
        "(-0.250000, 1.262550, 0.170660)",
        "(-0.250000, 1.262858, 0.172442)",
        "(-0.250000, 1.263151, 0.174214)",
        "(-0.250000, 1.263445, 0.175957)",
        "(-0.250000, 1.263731, 0.177642)",
        "(-0.250000, 1.264024, 0.179250)",
        "(-0.250000, 1.264338, 0.180761)",
        "(-0.250000, 1.264658, 0.182150)",
        "(-0.250000, 1.264967, 0.183401)",
        "(-0.250000, 1.265287, 0.184498)",
        "(-0.250000, 1.265607, 0.185424)",
        "(-0.250000, 1.265948, 0.186168)",
        "(-0.250000, 1.266302, 0.186721)",
        "(-0.250000, 1.266671, 0.187074)",
        "(-0.250000, 1.267073, 0.187222)",
        "(-0.250000, 1.267492, 0.187163)",
        "(-0.250000, 1.267944, 0.186897)",
        "(-0.250000, 1.268442, 0.186426)",
        "(-0.250000, 1.268951, 0.185754)",
        "(-0.250000, 1.269500, 0.184889)",
        "(-0.250000, 1.270082, 0.183838)",
        "(-0.250000, 1.270679, 0.182613)",
        "(-0.250000, 1.271312, 0.181226)",
        "(-0.250000, 1.271977, 0.179688)",
        "(-0.250000, 1.272673, 0.178020)",
        "(-0.250000, 1.273414, 0.176237)",
        "(-0.250000, 1.274210, 0.174354)",
        "(-0.250000, 1.275059, 0.172395)",
        "(-0.250000, 1.275948, 0.170369)",
        "(-0.250000, 1.276897, 0.168302)",
        "(-0.250000, 1.277946, 0.166213)",
        "(-0.250000, 1.279061, 0.164110)",
        "(-0.250000, 1.280286, 0.162019)",
        "(-0.250000, 1.281552, 0.159936)",
        "(-0.250000, 1.282903, 0.157873)",
        "(-0.250000, 1.284338, 0.155831)",
        "(-0.250000, 1.285863, 0.153772)",
        "(-0.250000, 1.287499, 0.151665)",
        "(-0.250000, 1.289179, 0.149480)",
        "(-0.250000, 1.290938, 0.147208)",
        "(-0.250000, 1.292727, 0.144842)",
        "(-0.250000, 1.294555, 0.142389)",
        "(-0.250000, 1.296442, 0.139864)",
        "(-0.250000, 1.298334, 0.137282)",
        "(-0.250000, 1.300236, 0.134664)",
        "(-0.250000, 1.302148, 0.132035)",
        "(-0.250000, 1.304030, 0.129424)",
        "(-0.250000, 1.305904, 0.126867)",
        "(-0.250000, 1.307792, 0.124405)",
        "(-0.250000, 1.309675, 0.122077)",
        "(-0.250000, 1.311578, 0.119923)",
        "(-0.250000, 1.313515, 0.117982)",
        "(-0.250000, 1.315430, 0.116275)",
        "(-0.250000, 1.317290, 0.114813)",
        "(-0.250000, 1.319110, 0.113639)",
        "(-0.250000, 1.320931, 0.112789)",
        "(-0.250000, 1.322780, 0.112300)",
        "(-0.250000, 1.324601, 0.112171)",
        "(-0.250000, 1.326317, 0.112380)",
        "(-0.250000, 1.327995, 0.112968)",
        "(-0.250000, 1.329629, 0.113939)",
        "(-0.250000, 1.331233, 0.115304)",
        "(-0.250000, 1.332759, 0.117037)",
        "(-0.250000, 1.334081, 0.119062)",
        "(-0.250000, 1.335317, 0.121430)",
        "(-0.250000, 1.336412, 0.124088)",
        "(-0.250000, 1.337338, 0.126998)",
        "(-0.250000, 1.338096, 0.130135)",
        "(-0.250000, 1.338592, 0.133398)",
        "(-0.250000, 1.338882, 0.136785)",
        "(-0.250000, 1.338991, 0.140274)",
        "(-0.250000, 1.338916, 0.143808)",
        "(-0.250000, 1.338742, 0.147409)",
        "(-0.250000, 1.338493, 0.151057)",
        "(-0.250000, 1.338158, 0.154691)",
        "(-0.250000, 1.337773, 0.158303)",
        "(-0.250000, 1.337360, 0.161880)",
        "(-0.250000, 1.336897, 0.165358)",
        "(-0.250000, 1.336351, 0.168690)",
        "(-0.250000, 1.335755, 0.171866)",
        "(-0.250000, 1.335086, 0.174854)",
        "(-0.250000, 1.334346, 0.177655)",
        "(-0.250000, 1.333506, 0.180235)",
        "(-0.250000, 1.332601, 0.182656)",
        "(-0.250000, 1.331574, 0.184904)",
        "(-0.250000, 1.330394, 0.186986)",
        "(-0.250000, 1.329062, 0.188911)",
        "(-0.250000, 1.327599, 0.190690)",
        "(-0.250000, 1.326068, 0.192368)",
        "(-0.250000, 1.324439, 0.193902)",
        "(-0.250000, 1.322723, 0.195276)",
        "(-0.250000, 1.320953, 0.196510)",
        "(-0.250000, 1.319171, 0.197630)",
        "(-0.250000, 1.317429, 0.198662)",
        "(-0.250000, 1.315722, 0.199579)",
        "(-0.250000, 1.314074, 0.200391)",
        "(-0.250000, 1.312509, 0.201092)",
        "(-0.250000, 1.311053, 0.201693)",
        "(-0.250000, 1.309732, 0.202200)",
        "(-0.250000, 1.308538, 0.202585)",
        "(-0.250000, 1.307488, 0.202852)",
        "(-0.250000, 1.306589, 0.202995)",
        "(-0.250000, 1.305842, 0.203004)",
        "(-0.250000, 1.305240, 0.202869)",
        "(-0.250000, 1.304786, 0.202587)",
        "(-0.250000, 1.304471, 0.202152)",
        "(-0.250000, 1.304304, 0.201575)",
        "(-0.250000, 1.304263, 0.200845)",
        "(-0.250000, 1.304335, 0.199960)",
        "(-0.250000, 1.304516, 0.198931)",
        "(-0.250000, 1.304778, 0.197754)",
        "(-0.250000, 1.305115, 0.196440)",
        "(-0.250000, 1.305515, 0.195002)",
        "(-0.250000, 1.305948, 0.193445)",
        "(-0.250000, 1.306414, 0.191790)",
        "(-0.250000, 1.306887, 0.190052)",
        "(-0.250000, 1.307354, 0.188247)",
        "(-0.250000, 1.307806, 0.186396)",
        "(-0.250000, 1.308213, 0.184514)",
        "(-0.250000, 1.308565, 0.182624)",
        "(-0.250000, 1.308866, 0.180754)",
        "(-0.250000, 1.309091, 0.178922)",
        "(-0.250000, 1.309240, 0.177153)",
        "(-0.250000, 1.309311, 0.175467)",
        "(-0.250000, 1.309302, 0.173891)",
        "(-0.250000, 1.309218, 0.172442)",
        "(-0.250000, 1.309088, 0.171149)",
        "(-0.250000, 1.308895, 0.170015)",
        "(-0.250000, 1.308653, 0.169048)",
        "(-0.250000, 1.308381, 0.168257)",
        "(-0.250000, 1.308127, 0.167656)",
        "(-0.250000, 1.307910, 0.167238)",
        "(-0.250000, 1.307735, 0.166979)",
        "(-0.250000, 1.307571, 0.166827)",
        "(-0.250000, 1.307510, 0.166785)",
        "(-0.250000, 1.307540, 0.166811)",
        "(-0.250000, 1.307672, 0.166946)",
        "(-0.250000, 1.307840, 0.167201)",
        "(-0.250000, 1.308043, 0.167610)",
        "(-0.250000, 1.308260, 0.168190)",
        "(-0.250000, 1.308449, 0.168934)",
        "(-0.250000, 1.308626, 0.169862)",
        "(-0.250000, 1.308786, 0.170976)",
        "(-0.250000, 1.308865, 0.172233)",
        "(-0.250000, 1.308920, 0.173661)",
        "(-0.250000, 1.308938, 0.175240)",
        "(-0.250000, 1.308878, 0.176925)",
        "(-0.250000, 1.308752, 0.178704)",
        "(-0.250000, 1.308536, 0.180539)",
        "(-0.250000, 1.308241, 0.182406)",
        "(-0.250000, 1.307880, 0.184286)",
        "(-0.250000, 1.307466, 0.186161)",
        "(-0.250000, 1.306992, 0.187989)",
        "(-0.250000, 1.306480, 0.189760)",
        "(-0.250000, 1.305925, 0.191434)",
        "(-0.250000, 1.305353, 0.193002)",
        "(-0.250000, 1.304795, 0.194462)",
        "(-0.250000, 1.304249, 0.195779)",
        "(-0.250000, 1.303744, 0.196955)",
        "(-0.250000, 1.303275, 0.197964)",
        "(-0.250000, 1.302851, 0.198791)",
        "(-0.250000, 1.302482, 0.199428)",
        "(-0.250000, 1.302201, 0.199888)",
        "(-0.250000, 1.302019, 0.200168)",
        "(-0.250000, 1.301940, 0.200266)",
        "(-0.250000, 1.301952, 0.200166)",
        "(-0.250000, 1.302048, 0.199865)",
        "(-0.250000, 1.302238, 0.199372)",
        "(-0.250000, 1.302520, 0.198691)",
        "(-0.250000, 1.302882, 0.197823)",
        "(-0.250000, 1.303329, 0.196779)",
        "(-0.250000, 1.303857, 0.195575)",
        "(-0.250000, 1.304464, 0.194222)",
        "(-0.250000, 1.305151, 0.192737)",
        "(-0.250000, 1.305887, 0.191120)",
        "(-0.250000, 1.306669, 0.189386)",
        "(-0.250000, 1.307491, 0.187549)",
        "(-0.250000, 1.308344, 0.185629)",
        "(-0.250000, 1.309234, 0.183645)",
        "(-0.250000, 1.310129, 0.181601)",
        "(-0.250000, 1.311034, 0.179516)",
        "(-0.250000, 1.311965, 0.177411)",
        "(-0.250000, 1.312891, 0.175289)",
        "(-0.250000, 1.313824, 0.173164)",
        "(-0.250000, 1.314789, 0.171054)",
        "(-0.250000, 1.315761, 0.168964)",
        "(-0.250000, 1.316715, 0.166926)",
        "(-0.250000, 1.317664, 0.164995)",
        "(-0.250000, 1.318544, 0.163187)",
        "(-0.250000, 1.319387, 0.161552)",
        "(-0.250000, 1.320167, 0.160115)",
        "(-0.250000, 1.320903, 0.158911)",
        "(-0.250000, 1.321592, 0.157956)",
        "(-0.250000, 1.322173, 0.157231)",
        "(-0.250000, 1.322694, 0.156776)",
        "(-0.250000, 1.323173, 0.156606)",
        "(-0.250000, 1.323561, 0.156694)",
        "(-0.250000, 1.323852, 0.157030)",
        "(-0.250000, 1.324037, 0.157603)",
        "(-0.250000, 1.324134, 0.158411)",
        "(-0.250000, 1.324148, 0.159444)",
        "(-0.250000, 1.324048, 0.160666)",
        "(-0.250000, 1.323817, 0.162039)",
        "(-0.250000, 1.323479, 0.163560)",
        "(-0.250000, 1.323028, 0.165194)",
        "(-0.250000, 1.322470, 0.166917)",
        "(-0.250000, 1.321817, 0.168710)",
        "(-0.250000, 1.321054, 0.170524)",
        "(-0.250000, 1.320230, 0.172364)",
        "(-0.250000, 1.319345, 0.174198)",
        "(-0.250000, 1.318391, 0.175980)",
        "(-0.250000, 1.317388, 0.177693)",
        "(-0.250000, 1.316362, 0.179324)",
        "(-0.250000, 1.315354, 0.180864)",
        "(-0.250000, 1.314373, 0.182294)",
        "(-0.250000, 1.313425, 0.183580)",
        "(-0.250000, 1.312532, 0.184714)",
        "(-0.250000, 1.311745, 0.185709)",
        "(-0.250000, 1.311054, 0.186526)",
        "(-0.250000, 1.310474, 0.187158)",
        "(-0.250000, 1.310020, 0.187598)",
        "(-0.250000, 1.309701, 0.187832)",
        "(-0.250000, 1.309527, 0.187859)",
        "(-0.250000, 1.309519, 0.187685)",
        "(-0.250000, 1.309672, 0.187302)",
        "(-0.250000, 1.309991, 0.186714)",
        "(-0.250000, 1.310468, 0.185919)",
        "(-0.250000, 1.311103, 0.184929)",
        "(-0.250000, 1.311895, 0.183758)",
        "(-0.250000, 1.312833, 0.182423)",
        "(-0.250000, 1.313924, 0.180955)",
        "(-0.250000, 1.315145, 0.179368)",
        "(-0.250000, 1.316445, 0.177674)",
        "(-0.250000, 1.317845, 0.175933)",
        "(-0.250000, 1.319332, 0.174189)",
        "(-0.250000, 1.320862, 0.172459)",
        "(-0.250000, 1.322494, 0.170748)",
        "(-0.250000, 1.324218, 0.169001)",
        "(-0.250000, 1.326043, 0.167210)",
        "(-0.250000, 1.328009, 0.165381)",
        "(-0.250000, 1.330089, 0.163505)",
        "(-0.250000, 1.332279, 0.161583)",
        "(-0.250000, 1.334557, 0.159612)",
        "(-0.250000, 1.336923, 0.157629)",
        "(-0.250000, 1.339368, 0.155654)",
        "(-0.250000, 1.341869, 0.153701)",
        "(-0.250000, 1.344373, 0.151781)",
        "(-0.250000, 1.346852, 0.149906)",
        "(-0.250000, 1.349305, 0.148115)",
        "(-0.250000, 1.351681, 0.146422)",
        "(-0.250000, 1.353960, 0.144849)",
        "(-0.250000, 1.356150, 0.143440)",
        "(-0.250000, 1.358182, 0.142186)",
        "(-0.250000, 1.360050, 0.141111)",
        "(-0.250000, 1.361707, 0.140215)",
        "(-0.250000, 1.363189, 0.139556)",
        "(-0.250000, 1.364484, 0.139145)",
        "(-0.250000, 1.365552, 0.138972)",
        "(-0.250000, 1.366427, 0.139081)",
        "(-0.250000, 1.367124, 0.139493)",
        "(-0.250000, 1.367633, 0.140207)",
        "(-0.250000, 1.368003, 0.141267)",
        "(-0.250000, 1.368191, 0.142628)",
        "(-0.250000, 1.368317, 0.144391)",
        "(-0.250000, 1.368366, 0.146536)",
        "(-0.250000, 1.368297, 0.148996)",
        "(-0.250000, 1.368120, 0.151762)",
        "(-0.250000, 1.367737, 0.154701)",
        "(-0.250000, 1.367223, 0.157849)",
        "(-0.250000, 1.366562, 0.161150)",
        "(-0.250000, 1.365749, 0.164559)",
        "(-0.250000, 1.364768, 0.167990)",
        "(-0.250000, 1.363605, 0.171374)",
        "(-0.250000, 1.362289, 0.174691)",
        "(-0.250000, 1.360814, 0.177857)",
        "(-0.250000, 1.359222, 0.180869)",
        "(-0.250000, 1.357548, 0.183727)",
        "(-0.250000, 1.355805, 0.186379)",
        "(-0.250000, 1.354043, 0.188872)",
        "(-0.250000, 1.352244, 0.191130)",
        "(-0.250000, 1.350401, 0.193127)",
        "(-0.250000, 1.348518, 0.194873)",
        "(-0.250000, 1.346578, 0.196340)",
        "(-0.250000, 1.344626, 0.197642)",
        "(-0.250000, 1.342558, 0.198688)",
        "(-0.250000, 1.340361, 0.199519)",
        "(-0.250000, 1.338084, 0.200229)",
        "(-0.250000, 1.335797, 0.200928)",
        "(-0.250000, 1.333514, 0.201606)",
        "(-0.250000, 1.331292, 0.202337)",
        "(-0.250000, 1.329153, 0.203116)",
        "(-0.250000, 1.327103, 0.203926)",
        "(-0.250000, 1.325127, 0.204726)",
        "(-0.250000, 1.323234, 0.205488)",
        "(-0.250000, 1.321427, 0.206192)",
        "(-0.250000, 1.319707, 0.206819)",
        "(-0.250000, 1.318075, 0.207335)",
        "(-0.250000, 1.316551, 0.207748)",
        "(-0.250000, 1.315155, 0.208066)",
        "(-0.250000, 1.313893, 0.208269)",
        "(-0.250000, 1.312780, 0.208365)",
        "(-0.250000, 1.311831, 0.208357)",
        "(-0.250000, 1.311053, 0.208240)",
        "(-0.250000, 1.310448, 0.208010)",
        "(-0.250000, 1.310023, 0.207671)",
        "(-0.250000, 1.309785, 0.207230)",
        "(-0.250000, 1.309741, 0.206696)",
        "(-0.250000, 1.309854, 0.206037)",
        "(-0.250000, 1.310146, 0.205288)",
        "(-0.250000, 1.310617, 0.204459)",
        "(-0.250000, 1.311252, 0.203555)",
        "(-0.250000, 1.312047, 0.202591)",
        "(-0.250000, 1.312972, 0.201556)",
        "(-0.250000, 1.314031, 0.200487)",
        "(-0.250000, 1.315230, 0.199414)",
        "(-0.250000, 1.316544, 0.198349)",
        "(-0.250000, 1.317973, 0.197321)",
        "(-0.250000, 1.319477, 0.196321)",
        "(-0.250000, 1.321066, 0.195405)",
        "(-0.250000, 1.322744, 0.194610)",
        "(-0.250000, 1.324500, 0.193961)",
        "(-0.250000, 1.326313, 0.193482)",
        "(-0.250000, 1.328121, 0.193141)",
        "(-0.250000, 1.329985, 0.193039)",
        "(-0.250000, 1.331873, 0.193187)",
        "(-0.250000, 1.333769, 0.193599)",
        "(-0.250000, 1.335680, 0.194317)",
        "(-0.250000, 1.337572, 0.195336)",
        "(-0.250000, 1.339345, 0.196543)",
        "(-0.250000, 1.341069, 0.198045)",
        "(-0.250000, 1.342738, 0.199846)",
        "(-0.250000, 1.344347, 0.201940)",
        "(-0.250000, 1.345774, 0.204103)",
        "(-0.250000, 1.347136, 0.206482)",
        "(-0.250000, 1.348457, 0.209068)",
        "(-0.250000, 1.349744, 0.211798)",
        "(-0.250000, 1.351027, 0.214640)",
        "(-0.250000, 1.352331, 0.217578)",
        "(-0.250000, 1.353620, 0.220439)",
        "(-0.250000, 1.354991, 0.223439)",
        "(-0.250000, 1.356451, 0.226607)",
        "(-0.250000, 1.358003, 0.230005)",
        "(-0.250000, 1.359641, 0.233731)",
        "(-0.250000, 1.361291, 0.237534)",
        "(-0.250000, 1.362986, 0.241937)",
        "(-0.250000, 1.364652, 0.247199)",
        "(-0.250000, 1.366130, 0.253778)",
        "(-0.250000, 1.367239, 0.260985)",
        "(-0.250000, 1.367544, 0.270490)",
        "(-0.250000, 1.366394, 0.282291)",
        "(-0.250000, 1.363354, 0.295405)",
        "(-0.250000, 1.358203, 0.308978)",
        "(-0.250000, 1.351216, 0.321915)",
        "(-0.250000, 1.342228, 0.334180)",
        "(-0.250000, 1.331415, 0.345301)",
        "(-0.250000, 1.318983, 0.354942)",
        "(-0.250000, 1.305212, 0.362817)",
        "(-0.250000, 1.290445, 0.368703)",
        "(-0.250000, 1.275220, 0.372455)",
        "(-0.250000, 1.259692, 0.374081)",
        "(-0.250000, 1.244251, 0.373591)",
        "(-0.250000, 1.229236, 0.371073)",
        "(-0.250000, 1.215176, 0.366766)",
        "(-0.250000, 1.202153, 0.360858)",
        "(-0.250000, 1.190321, 0.353569)",
        "(-0.250000, 1.179795, 0.345125)",
        "(-0.250000, 1.170675, 0.335773)",
        "(-0.250000, 1.163157, 0.325953)",
        "(-0.250000, 1.157095, 0.315787)",
        "(-0.250000, 1.152418, 0.305443)",
        "(-0.250000, 1.149031, 0.295023)",
        "(-0.250000, 1.146886, 0.284739)",
        "(-0.250000, 1.145931, 0.274936)",
        "(-0.250000, 1.145977, 0.265437)",
        "(-0.250000, 1.146927, 0.256301)",
        "(-0.250000, 1.148696, 0.247575)",
        "(-0.250000, 1.151206, 0.239262)",
        "(-0.250000, 1.154328, 0.231692)",
        "(-0.250000, 1.158017, 0.224552)",
        "(-0.250000, 1.162217, 0.217836)",
        "(-0.250000, 1.166887, 0.211551)",
        "(-0.250000, 1.171983, 0.205722)",
        "(-0.250000, 1.177282, 0.200661)",
        "(-0.250000, 1.182887, 0.196050)",
        "(-0.250000, 1.188774, 0.191897)",
        "(-0.250000, 1.194855, 0.188271)",
        "(-0.250000, 1.201101, 0.185168)",
        "(-0.250000, 1.207268, 0.182761)",
        "(-0.250000, 1.213521, 0.180818)",
        "(-0.250000, 1.219824, 0.179343)",
        "(-0.250000, 1.226089, 0.178345)",
        "(-0.250000, 1.232257, 0.177811)",
        "(-0.250000, 1.238075, 0.177785)",
        "(-0.250000, 1.243752, 0.178107)",
        "(-0.250000, 1.249258, 0.178748)",
        "(-0.250000, 1.254589, 0.179673)",
        "(-0.250000, 1.259710, 0.180842)",
        "(-0.250000, 1.264638, 0.182218)",
        "(-0.250000, 1.269199, 0.183753)",
        "(-0.250000, 1.273622, 0.185413)",
        "(-0.250000, 1.277912, 0.187179)",
        "(-0.250000, 1.282073, 0.189034)",
        "(-0.250000, 1.285953, 0.190900)",
        "(-0.250000, 1.289794, 0.192834)",
        "(-0.250000, 1.293590, 0.194833)",
        "(-0.250000, 1.297350, 0.196902)",
        "(-0.250000, 1.301103, 0.199064)",
        "(-0.250000, 1.304882, 0.201362)",
        "(-0.250000, 1.308555, 0.203698)",
        "(-0.250000, 1.312301, 0.206252)",
        "(-0.250000, 1.316062, 0.209025)",
        "(-0.250000, 1.319818, 0.212045)",
        "(-0.250000, 1.323583, 0.215413)",
        "(-0.250000, 1.327186, 0.218931)",
        "(-0.250000, 1.330755, 0.222924)",
        "(-0.250000, 1.334230, 0.227497)",
        "(-0.250000, 1.337555, 0.232886)",
        "(-0.250000, 1.340600, 0.239332)",
        "(-0.250000, 1.343084, 0.246293)",
        "(-0.250000, 1.344865, 0.254725)",
        "(-0.250000, 1.345536, 0.264495)",
        "(-0.250000, 1.344746, 0.275165)",
        "(-0.250000, 1.342321, 0.286158)",
        "(-0.250000, 1.338414, 0.296700)",
        "(-0.250000, 1.333043, 0.306667)",
        "(-0.250000, 1.326355, 0.315794)",
        "(-0.250000, 1.318300, 0.324051)",
        "(-0.250000, 1.309125, 0.331135)",
        "(-0.250000, 1.298949, 0.336925)",
        "(-0.250000, 1.288049, 0.341251)",
        "(-0.250000, 1.276691, 0.344030)",
        "(-0.250000, 1.265130, 0.345242)",
        "(-0.250000, 1.253728, 0.344931)",
        "(-0.250000, 1.242632, 0.343203)",
        "(-0.250000, 1.232056, 0.340206)",
        "(-0.250000, 1.222146, 0.336107)",
        "(-0.250000, 1.212987, 0.330998)",
        "(-0.250000, 1.204691, 0.324986)",
        "(-0.250000, 1.197488, 0.318332)",
        "(-0.250000, 1.191317, 0.311108)",
        "(-0.250000, 1.186227, 0.303493)",
        "(-0.250000, 1.182203, 0.295616)",
        "(-0.250000, 1.179222, 0.287610)",
        "(-0.250000, 1.177315, 0.279814)",
        "(-0.250000, 1.176327, 0.272171)",
        "(-0.250000, 1.176176, 0.264722)",
        "(-0.250000, 1.176788, 0.257558)",
        "(-0.250000, 1.178087, 0.250698)",
        "(-0.250000, 1.179985, 0.244377)",
        "(-0.250000, 1.182387, 0.238452)",
        "(-0.250000, 1.185227, 0.232916)",
        "(-0.250000, 1.188445, 0.227757)",
        "(-0.250000, 1.191894, 0.223192)",
        "(-0.250000, 1.195573, 0.218995)",
        "(-0.250000, 1.199421, 0.215165)",
        "(-0.250000, 1.203393, 0.211683)",
        "(-0.250000, 1.207462, 0.208507)",
        "(-0.250000, 1.211593, 0.205614)",
        "(-0.250000, 1.215638, 0.203101)",
        "(-0.250000, 1.219742, 0.200755)",
        "(-0.250000, 1.223879, 0.198573)",
        "(-0.250000, 1.228031, 0.196551)",
        "(-0.250000, 1.232183, 0.194678)",
        "(-0.250000, 1.236172, 0.193013)",
        "(-0.250000, 1.240191, 0.191426)",
        "(-0.250000, 1.244249, 0.189914)",
        "(-0.250000, 1.248363, 0.188473)",
        "(-0.250000, 1.252376, 0.187134)",
        "(-0.250000, 1.256442, 0.185855)",
        "(-0.250000, 1.260552, 0.184644)",
        "(-0.250000, 1.264782, 0.183505)",
        "(-0.250000, 1.269115, 0.182459)",
        "(-0.250000, 1.273545, 0.181522)",
        "(-0.250000, 1.277947, 0.180683)",
        "(-0.250000, 1.282472, 0.179983)",
        "(-0.250000, 1.287107, 0.179442)",
        "(-0.250000, 1.291832, 0.179074)",
        "(-0.250000, 1.296491, 0.178838)",
        "(-0.250000, 1.301204, 0.178787)",
        "(-0.250000, 1.305901, 0.178910)",
        "(-0.250000, 1.310492, 0.179154)",
        "(-0.250000, 1.314883, 0.179440)",
        "(-0.250000, 1.319083, 0.179757)",
        "(-0.250000, 1.322986, 0.179990)",
        "(-0.250000, 1.326180, 0.179722)",
        "(-0.250000, 1.327366, 0.177700)",
        "(-0.250000, 1.329400, 0.176367)",
        "(-0.250000, 1.334684, 0.177987)",
        "(-0.250000, 1.341030, 0.180977)",
        "(-0.250000, 1.347775, 0.184935)",
        "(-0.250000, 1.354578, 0.189666)",
        "(-0.250000, 1.361255, 0.195056)",
        "(-0.250000, 1.367743, 0.201141)",
        "(-0.250000, 1.374016, 0.208124)",
        "(-0.250000, 1.379923, 0.215976)",
        "(-0.250000, 1.385329, 0.224711)",
        "(-0.250000, 1.390084, 0.234368)",
        "(-0.250000, 1.394026, 0.244993)",
        "(-0.250000, 1.396955, 0.256737)",
        "(-0.250000, 1.398627, 0.269401)",
        "(-0.250000, 1.398808, 0.282915)",
        "(-0.250000, 1.397255, 0.297148)",
        "(-0.250000, 1.393703, 0.311914)",
        "(-0.250000, 1.387973, 0.326861)",
        "(-0.250000, 1.379916, 0.341611)",
        "(-0.250000, 1.369440, 0.355765)",
        "(-0.250000, 1.356587, 0.368828)",
        "(-0.250000, 1.341560, 0.380273)",
        "(-0.250000, 1.324650, 0.389650)",
        "(-0.250000, 1.306288, 0.396568)",
        "(-0.250000, 1.287028, 0.400742)",
        "(-0.250000, 1.267430, 0.402047)",
        "(-0.250000, 1.248068, 0.400493)",
        "(-0.250000, 1.229550, 0.396244)",
        "(-0.250000, 1.212295, 0.389564)",
        "(-0.250000, 1.196682, 0.380814)",
        "(-0.250000, 1.182940, 0.370372)",
        "(-0.250000, 1.171263, 0.358674)",
        "(-0.250000, 1.161795, 0.346239)",
        "(-0.250000, 1.154390, 0.333366)",
        "(-0.250000, 1.148929, 0.320348)",
        "(-0.250000, 1.145269, 0.307473)",
        "(-0.250000, 1.143240, 0.294962)",
        "(-0.250000, 1.142698, 0.283148)",
        "(-0.250000, 1.143363, 0.271991)",
        "(-0.250000, 1.145045, 0.261528)",
        "(-0.250000, 1.147577, 0.251766)",
        "(-0.250000, 1.150800, 0.242734)",
        "(-0.250000, 1.154560, 0.234622)",
        "(-0.250000, 1.158741, 0.227179)",
        "(-0.250000, 1.163267, 0.220357)",
        "(-0.250000, 1.168078, 0.214128)",
        "(-0.250000, 1.173102, 0.208506)",
        "(-0.250000, 1.178212, 0.203643)",
        "(-0.250000, 1.183487, 0.199302)",
        "(-0.250000, 1.188892, 0.195528)",
        "(-0.250000, 1.194425, 0.192326)",
        "(-0.250000, 1.199934, 0.189847)",
        "(-0.250000, 1.205496, 0.187939)",
        "(-0.250000, 1.211078, 0.186601)",
        "(-0.250000, 1.216587, 0.185849)",
        "(-0.250000, 1.221952, 0.185669)",
        "(-0.250000, 1.227156, 0.186007)",
        "(-0.250000, 1.232029, 0.186867)",
        "(-0.250000, 1.236677, 0.188117)",
        "(-0.250000, 1.241054, 0.189713)",
        "(-0.250000, 1.245114, 0.191591)",
        "(-0.250000, 1.248762, 0.193708)",
        "(-0.250000, 1.252086, 0.195970)",
        "(-0.250000, 1.255091, 0.198301)",
        "(-0.250000, 1.257793, 0.200644)",
        "(-0.250000, 1.260206, 0.202942)",
        "(-0.250000, 1.262297, 0.205136)",
        "(-0.250000, 1.264171, 0.207178)",
        "(-0.250000, 1.265852, 0.209021)",
        "(-0.250000, 1.267379, 0.210634)",
        "(-0.250000, 1.268803, 0.211992)",
        "(-0.250000, 1.270159, 0.213074)",
        "(-0.250000, 1.271453, 0.213862)",
        "(-0.250000, 1.272764, 0.214358)",
        "(-0.250000, 1.274111, 0.214560)",
        "(-0.250000, 1.275521, 0.214474)",
        "(-0.250000, 1.277031, 0.214115)",
        "(-0.250000, 1.278642, 0.213494)",
        "(-0.250000, 1.280396, 0.212639)",
        "(-0.250000, 1.282298, 0.211577)",
        "(-0.250000, 1.284333, 0.210323)",
        "(-0.250000, 1.286466, 0.208880)",
        "(-0.250000, 1.288693, 0.207282)",
        "(-0.250000, 1.290973, 0.205531)",
        "(-0.250000, 1.293325, 0.203665)",
        "(-0.250000, 1.295698, 0.201701)",
        "(-0.250000, 1.298120, 0.199687)",
        "(-0.250000, 1.300552, 0.197630)",
        "(-0.250000, 1.302974, 0.195568)",
        "(-0.250000, 1.305411, 0.193549)",
        "(-0.250000, 1.307828, 0.191577)",
        "(-0.250000, 1.310203, 0.189677)",
        "(-0.250000, 1.312548, 0.187873)",
        "(-0.250000, 1.314842, 0.186178)",
        "(-0.250000, 1.317087, 0.184598)",
        "(-0.250000, 1.319289, 0.183130)",
        "(-0.250000, 1.321419, 0.181749)",
        "(-0.250000, 1.323517, 0.180454)",
        "(-0.250000, 1.325612, 0.179221)",
        "(-0.250000, 1.327722, 0.178027)",
        "(-0.250000, 1.329841, 0.176851)",
        "(-0.250000, 1.331986, 0.175716)",
        "(-0.250000, 1.334117, 0.174604)",
        "(-0.250000, 1.336253, 0.173540)",
        "(-0.250000, 1.338370, 0.172529)",
        "(-0.250000, 1.340481, 0.171602)",
        "(-0.250000, 1.342601, 0.170791)",
        "(-0.250000, 1.344672, 0.170075)",
        "(-0.250000, 1.346738, 0.169518)",
        "(-0.250000, 1.348796, 0.169140)",
        "(-0.250000, 1.350812, 0.168941)",
        "(-0.250000, 1.352743, 0.168896)",
        "(-0.250000, 1.354669, 0.169115)",
        "(-0.250000, 1.356566, 0.169602)",
        "(-0.250000, 1.358434, 0.170384)",
        "(-0.250000, 1.360245, 0.171449)",
        "(-0.250000, 1.361868, 0.172660)",
        "(-0.250000, 1.363377, 0.174115)",
        "(-0.250000, 1.364728, 0.175772)",
        "(-0.250000, 1.365915, 0.177624)",
        "(-0.250000, 1.366943, 0.179681)",
        "(-0.250000, 1.367801, 0.181922)",
        "(-0.250000, 1.368421, 0.184232)",
        "(-0.250000, 1.368858, 0.186680)",
        "(-0.250000, 1.369086, 0.189194)",
        "(-0.250000, 1.369143, 0.191811)",
        "(-0.250000, 1.369067, 0.194575)",
        "(-0.250000, 1.368802, 0.197335)",
        "(-0.250000, 1.368439, 0.200239)",
        "(-0.250000, 1.367976, 0.203235)",
        "(-0.250000, 1.367424, 0.206308)",
        "(-0.250000, 1.366783, 0.209413)",
        "(-0.250000, 1.366023, 0.212395)",
        "(-0.250000, 1.365234, 0.215423)",
        "(-0.250000, 1.364418, 0.218448)",
        "(-0.250000, 1.363574, 0.221373)",
        "(-0.250000, 1.362719, 0.224168)",
        "(-0.250000, 1.361862, 0.226768)",
        "(-0.250000, 1.361048, 0.229213)",
        "(-0.250000, 1.360293, 0.231490)",
        "(-0.250000, 1.359617, 0.233590)",
        "(-0.250000, 1.359036, 0.235502)",
        "(-0.250000, 1.358566, 0.237273)",
        "(-0.250000, 1.358218, 0.238920)",
        "(-0.250000, 1.357989, 0.240480)",
        "(-0.250000, 1.357873, 0.242000)",
        "(-0.250000, 1.357851, 0.243485)",
        "(-0.250000, 1.357892, 0.244934)",
        "(-0.250000, 1.357963, 0.246463)",
        "(-0.250000, 1.358012, 0.248118)",
        "(-0.250000, 1.357986, 0.249955)",
        "(-0.250000, 1.357835, 0.251843)",
        "(-0.250000, 1.357517, 0.254026)",
        "(-0.250000, 1.356979, 0.256654)",
        "(-0.250000, 1.356153, 0.259870)",
        "(-0.250000, 1.354915, 0.264022)",
        "(-0.250000, 1.353037, 0.269504)",
        "(-0.250000, 1.350549, 0.275239)",
        "(-0.250000, 1.347045, 0.282073)",
        "(-0.250000, 1.342387, 0.289475)",
        "(-0.250000, 1.336698, 0.296683)",
        "(-0.250000, 1.330441, 0.302886)",
        "(-0.250000, 1.323553, 0.308327)",
        "(-0.250000, 1.316426, 0.312706)",
        "(-0.250000, 1.309294, 0.316022)",
        "(-0.250000, 1.302264, 0.318397)",
        "(-0.250000, 1.295641, 0.319851)",
        "(-0.250000, 1.289436, 0.320573)",
        "(-0.250000, 1.283736, 0.320699)",
        "(-0.250000, 1.278534, 0.320375)",
        "(-0.250000, 1.273759, 0.319730)",
        "(-0.250000, 1.269393, 0.318868)",
        "(-0.250000, 1.265234, 0.317873)",
        "(-0.250000, 1.261175, 0.316784)",
        "(-0.250000, 1.257152, 0.315618)",
        "(-0.250000, 1.253110, 0.314374)",
        "(-0.250000, 1.249195, 0.313078)",
        "(-0.250000, 1.245183, 0.311692)",
        "(-0.250000, 1.241055, 0.310184)",
        "(-0.250000, 1.236790, 0.308512)",
        "(-0.250000, 1.232393, 0.306634)",
        "(-0.250000, 1.228088, 0.304645)",
        "(-0.250000, 1.223716, 0.302433)",
        "(-0.250000, 1.219293, 0.299965)",
        "(-0.250000, 1.214844, 0.297217)",
        "(-0.250000, 1.210443, 0.294206)",
        "(-0.250000, 1.206204, 0.291051)",
        "(-0.250000, 1.202044, 0.287631)",
        "(-0.250000, 1.198010, 0.283966)",
        "(-0.250000, 1.194129, 0.280070)",
        "(-0.250000, 1.190430, 0.275973)",
        "(-0.250000, 1.186970, 0.271809)",
        "(-0.250000, 1.183714, 0.267494)",
        "(-0.250000, 1.180685, 0.263070)",
        "(-0.250000, 1.177884, 0.258528)",
        "(-0.250000, 1.175313, 0.253899)",
        "(-0.250000, 1.172982, 0.249315)",
        "(-0.250000, 1.170874, 0.244701)",
        "(-0.250000, 1.168985, 0.240027)",
        "(-0.250000, 1.167305, 0.235317)",
        "(-0.250000, 1.165791, 0.230559)",
        "(-0.250000, 1.164380, 0.225823)",
        "(-0.250000, 1.163076, 0.221010)",
        "(-0.250000, 1.161875, 0.216067)",
        "(-0.250000, 1.160790, 0.210996)",
        "(-0.250000, 1.159840, 0.205781)",
        "(-0.250000, 1.158994, 0.200525)",
        "(-0.250000, 1.158350, 0.195098)",
        "(-0.250000, 1.157952, 0.189494)",
        "(-0.250000, 1.157875, 0.183672)",
        "(-0.250000, 1.158185, 0.177660)",
        "(-0.250000, 1.158799, 0.171663)",
        "(-0.250000, 1.159920, 0.165490)",
        "(-0.250000, 1.161590, 0.159221)",
        "(-0.250000, 1.163851, 0.152913)",
        "(-0.250000, 1.166787, 0.146582)",
        "(-0.250000, 1.170145, 0.140566)",
        "(-0.250000, 1.174233, 0.134652)",
        "(-0.250000, 1.179015, 0.128976)",
        "(-0.250000, 1.184466, 0.123633)",
        "(-0.250000, 1.190569, 0.118705)",
        "(-0.250000, 1.196944, 0.114447)",
        "(-0.250000, 1.203910, 0.110715)",
        "(-0.250000, 1.211367, 0.107601)",
        "(-0.250000, 1.219254, 0.105162)",
        "(-0.250000, 1.227488, 0.103451)",
        "(-0.250000, 1.235597, 0.102579)",
        "(-0.250000, 1.243823, 0.102460)",
        "(-0.250000, 1.252202, 0.103089)",
        "(-0.250000, 1.260651, 0.104470)",
        "(-0.250000, 1.268994, 0.106601)",
        "(-0.250000, 1.276734, 0.109414)",
        "(-0.250000, 1.284149, 0.112842)",
        "(-0.250000, 1.291215, 0.116835)",
        "(-0.250000, 1.297928, 0.121345)",
        "(-0.250000, 1.304165, 0.126277)",
        "(-0.250000, 1.309659, 0.131462)",
        "(-0.250000, 1.314709, 0.136923)",
        "(-0.250000, 1.319294, 0.142577)",
        "(-0.250000, 1.323426, 0.148368)",
        "(-0.250000, 1.327145, 0.154263)",
        "(-0.250000, 1.330264, 0.160051)",
        "(-0.250000, 1.333082, 0.165886)",
        "(-0.250000, 1.335621, 0.171742)",
        "(-0.250000, 1.337883, 0.177609)",
        "(-0.250000, 1.339876, 0.183487)",
        "(-0.250000, 1.341413, 0.189135)",
        "(-0.250000, 1.342708, 0.194807)",
        "(-0.250000, 1.343751, 0.200558)",
        "(-0.250000, 1.344531, 0.206433)",
        "(-0.250000, 1.345052, 0.212414)",
        "(-0.250000, 1.345191, 0.218131)",
        "(-0.250000, 1.345172, 0.223966)",
        "(-0.250000, 1.345027, 0.230075)",
        "(-0.250000, 1.344729, 0.236533)",
        "(-0.250000, 1.344206, 0.243400)",
        "(-0.250000, 1.343352, 0.250091)",
        "(-0.250000, 1.342148, 0.257333)",
        "(-0.250000, 1.340427, 0.265094)",
        "(-0.250000, 1.338032, 0.273230)",
        "(-0.250000, 1.334872, 0.281495)",
        "(-0.250000, 1.330913, 0.289667)",
        "(-0.250000, 1.326368, 0.297301)",
        "(-0.250000, 1.321092, 0.304620)",
        "(-0.250000, 1.314961, 0.311644)",
        "(-0.250000, 1.308010, 0.318204)",
        "(-0.250000, 1.300440, 0.324073)",
        "(-0.250000, 1.292122, 0.329268)",
        "(-0.250000, 1.283137, 0.333654)",
        "(-0.250000, 1.273567, 0.337123)",
        "(-0.250000, 1.263543, 0.339579)",
        "(-0.250000, 1.253386, 0.340964)",
        "(-0.250000, 1.243088, 0.341261)",
        "(-0.250000, 1.232781, 0.340456)",
        "(-0.250000, 1.222608, 0.338546)",
        "(-0.250000, 1.212716, 0.335564)",
        "(-0.250000, 1.203264, 0.331580)",
        "(-0.250000, 1.194535, 0.326809)",
        "(-0.250000, 1.186459, 0.321248)",
        "(-0.250000, 1.179131, 0.315005)",
        "(-0.250000, 1.172606, 0.308177)",
        "(-0.250000, 1.166940, 0.300892)",
        "(-0.250000, 1.162246, 0.293447)",
        "(-0.250000, 1.158416, 0.285744)",
        "(-0.250000, 1.155464, 0.277896)",
        "(-0.250000, 1.153397, 0.270067)",
        "(-0.250000, 1.152200, 0.262515)",
        "(-0.250000, 1.151791, 0.255084)",
        "(-0.250000, 1.152136, 0.247862)",
        "(-0.250000, 1.153194, 0.240907)",
        "(-0.250000, 1.154922, 0.234248)",
        "(-0.250000, 1.157224, 0.228136)",
        "(-0.250000, 1.160084, 0.222349)",
        "(-0.250000, 1.163435, 0.216967)",
        "(-0.250000, 1.167218, 0.212004)",
        "(-0.250000, 1.171377, 0.207470)",
        "(-0.250000, 1.175829, 0.203387)",
        "(-0.250000, 1.180403, 0.199914)",
        "(-0.250000, 1.185138, 0.196825)",
        "(-0.250000, 1.189973, 0.194084)",
        "(-0.250000, 1.194893, 0.191677)",
        "(-0.250000, 1.199873, 0.189604)",
        "(-0.250000, 1.204722, 0.188006)",
        "(-0.250000, 1.209580, 0.186693)",
        "(-0.250000, 1.214424, 0.185646)",
        "(-0.250000, 1.219227, 0.184857)",
        "(-0.250000, 1.223817, 0.184402)",
        "(-0.250000, 1.228311, 0.184146)",
        "(-0.250000, 1.232725, 0.184057)",
        "(-0.250000, 1.237091, 0.184097)",
        "(-0.250000, 1.241408, 0.184245)",
        "(-0.250000, 1.245659, 0.184495)",
        "(-0.250000, 1.249654, 0.184872)",
        "(-0.250000, 1.253573, 0.185297)",
        "(-0.250000, 1.257452, 0.185756)",
        "(-0.250000, 1.261319, 0.186242)",
        "(-0.250000, 1.265201, 0.186752)",
        "(-0.250000, 1.268936, 0.187276)",
        "(-0.250000, 1.272745, 0.187823)",
        "(-0.250000, 1.276612, 0.188405)",
        "(-0.250000, 1.280530, 0.189032)",
        "(-0.250000, 1.284464, 0.189708)",
        "(-0.250000, 1.288280, 0.190384)",
        "(-0.250000, 1.292142, 0.191120)",
        "(-0.250000, 1.296029, 0.191923)",
        "(-0.250000, 1.299928, 0.192801)",
        "(-0.250000, 1.303742, 0.193698)",
        "(-0.250000, 1.307555, 0.194681)",
        "(-0.250000, 1.311366, 0.195767)",
        "(-0.250000, 1.315158, 0.196972)",
        "(-0.250000, 1.318920, 0.198310)",
        "(-0.250000, 1.322563, 0.199711)",
        "(-0.250000, 1.326127, 0.201246)",
        "(-0.250000, 1.329599, 0.202930)",
        "(-0.250000, 1.332977, 0.204795)",
        "(-0.250000, 1.336217, 0.206831)",
        "(-0.250000, 1.339245, 0.208943)",
        "(-0.250000, 1.342116, 0.211258)",
        "(-0.250000, 1.344810, 0.213800)",
        "(-0.250000, 1.347314, 0.216594)",
        "(-0.250000, 1.349614, 0.219672)",
        "(-0.250000, 1.351615, 0.222835)",
        "(-0.250000, 1.353418, 0.226430)",
        "(-0.250000, 1.355020, 0.230651)",
        "(-0.250000, 1.356360, 0.235534)",
        "(-0.250000, 1.357369, 0.241191)",
        "(-0.250000, 1.357917, 0.246966)",
        "(-0.250000, 1.357999, 0.253630)",
        "(-0.250000, 1.357458, 0.261266)",
        "(-0.250000, 1.356095, 0.269820)",
        "(-0.250000, 1.353695, 0.279063)",
        "(-0.250000, 1.350443, 0.287867)",
        "(-0.250000, 1.346208, 0.296538)",
        "(-0.250000, 1.341087, 0.304773)",
        "(-0.250000, 1.335146, 0.312449)",
        "(-0.250000, 1.328524, 0.319407)",
        "(-0.250000, 1.321608, 0.325369)",
        "(-0.250000, 1.314568, 0.330371)",
        "(-0.250000, 1.307053, 0.334737)",
        "(-0.250000, 1.299202, 0.338383)",
        "(-0.250000, 1.291070, 0.341293)",
        "(-0.250000, 1.282904, 0.343409)",
        "(-0.250000, 1.274609, 0.344788)",
        "(-0.250000, 1.266252, 0.345425)",
        "(-0.250000, 1.257843, 0.345321)",
        "(-0.250000, 1.249449, 0.344468)",
        "(-0.250000, 1.241414, 0.342932)",
        "(-0.250000, 1.233610, 0.340732)",
        "(-0.250000, 1.226116, 0.337913)",
        "(-0.250000, 1.218943, 0.334502)",
        "(-0.250000, 1.212126, 0.330532)",
        "(-0.250000, 1.205897, 0.326187)",
        "(-0.250000, 1.200090, 0.321406)",
        "(-0.250000, 1.194724, 0.316225)",
        "(-0.250000, 1.189823, 0.310690)",
        "(-0.250000, 1.185399, 0.304834)",
        "(-0.250000, 1.181599, 0.298921)",
        "(-0.250000, 1.178293, 0.292835)",
        "(-0.250000, 1.175453, 0.286556)",
        "(-0.250000, 1.173091, 0.280132)",
        "(-0.250000, 1.171219, 0.273635)",
        "(-0.250000, 1.169868, 0.267327)",
        "(-0.250000, 1.168960, 0.261033)",
        "(-0.250000, 1.168478, 0.254757)",
        "(-0.250000, 1.168413, 0.248499)",
        "(-0.250000, 1.168757, 0.242297)",
        "(-0.250000, 1.169464, 0.236402)",
        "(-0.250000, 1.170535, 0.230581)",
        "(-0.250000, 1.171959, 0.224865)",
        "(-0.250000, 1.173733, 0.219257)",
        "(-0.250000, 1.175858, 0.213752)",
        "(-0.250000, 1.178214, 0.208605)",
        "(-0.250000, 1.180906, 0.203551)",
        "(-0.250000, 1.183918, 0.198638)",
        "(-0.250000, 1.187256, 0.193874)",
        "(-0.250000, 1.190933, 0.189260)",
        "(-0.250000, 1.194744, 0.185036)",
        "(-0.250000, 1.198881, 0.180973)",
        "(-0.250000, 1.203352, 0.177095)",
        "(-0.250000, 1.208151, 0.173447)",
        "(-0.250000, 1.213235, 0.170129)",
        "(-0.250000, 1.218351, 0.167336)",
        "(-0.250000, 1.223687, 0.164967)",
        "(-0.250000, 1.229238, 0.163053)",
        "(-0.250000, 1.234928, 0.161641)",
        "(-0.250000, 1.240745, 0.160743)",
        "(-0.250000, 1.246636, 0.160377)",
        "(-0.250000, 1.252257, 0.160581)",
        "(-0.250000, 1.257784, 0.161284)",
        "(-0.250000, 1.263187, 0.162463)",
        "(-0.250000, 1.268428, 0.164088)",
        "(-0.250000, 1.273255, 0.166099)",
        "(-0.250000, 1.277867, 0.168463)",
        "(-0.250000, 1.282217, 0.171130)",
        "(-0.250000, 1.286296, 0.174058)",
        "(-0.250000, 1.290095, 0.177203)",
        "(-0.250000, 1.293428, 0.180436)",
        "(-0.250000, 1.296521, 0.183791)",
        "(-0.250000, 1.299383, 0.187226)",
        "(-0.250000, 1.302038, 0.190720)",
        "(-0.250000, 1.304504, 0.194247)",
        "(-0.250000, 1.306651, 0.197660)",
        "(-0.250000, 1.308669, 0.201054)",
        "(-0.250000, 1.310604, 0.204445)",
        "(-0.250000, 1.312504, 0.207861)",
        "(-0.250000, 1.314427, 0.211371)",
        "(-0.250000, 1.316227, 0.214785)",
        "(-0.250000, 1.318098, 0.218372)",
        "(-0.250000, 1.320052, 0.222232)",
        "(-0.250000, 1.322089, 0.226509)",
        "(-0.250000, 1.324160, 0.231350)",
        "(-0.250000, 1.326030, 0.236292)",
        "(-0.250000, 1.327760, 0.241814)",
        "(-0.250000, 1.329218, 0.247969)",
        "(-0.250000, 1.330251, 0.254729)",
        "(-0.250000, 1.330717, 0.261948)",
        "(-0.250000, 1.330604, 0.269176)",
        "(-0.250000, 1.329794, 0.276701)",
        "(-0.250000, 1.328224, 0.284373)",
        "(-0.250000, 1.325856, 0.292075)",
        "(-0.250000, 1.322635, 0.299737)",
        "(-0.250000, 1.318710, 0.307064)",
        "(-0.250000, 1.313909, 0.314173)",
        "(-0.250000, 1.308206, 0.320949)",
        "(-0.250000, 1.301575, 0.327282)",
        "(-0.250000, 1.294311, 0.332933)",
        "(-0.250000, 1.286303, 0.337889)",
        "(-0.250000, 1.277647, 0.342048)",
        "(-0.250000, 1.268444, 0.345330)",
        "(-0.250000, 1.258827, 0.347657)",
        "(-0.250000, 1.248900, 0.348950)",
        "(-0.250000, 1.239052, 0.349206)",
        "(-0.250000, 1.229131, 0.348348)",
        "(-0.250000, 1.219304, 0.346362)",
        "(-0.250000, 1.209816, 0.343299)",
        "(-0.250000, 1.200781, 0.339200)",
        "(-0.250000, 1.192541, 0.334318)",
        "(-0.250000, 1.184945, 0.328572)",
        "(-0.250000, 1.178086, 0.322051)",
        "(-0.250000, 1.172074, 0.314897)",
        "(-0.250000, 1.166971, 0.307233)",
        "(-0.250000, 1.162930, 0.299432)",
        "(-0.250000, 1.159787, 0.291333)",
        "(-0.250000, 1.157565, 0.283094)",
        "(-0.250000, 1.156237, 0.274788)",
        "(-0.250000, 1.155779, 0.266499)",
        "(-0.250000, 1.156181, 0.258661)",
        "(-0.250000, 1.157327, 0.251012)",
        "(-0.250000, 1.159160, 0.243630)",
        "(-0.250000, 1.161627, 0.236545)",
        "(-0.250000, 1.164675, 0.229795)",
        "(-0.250000, 1.168156, 0.223702)",
        "(-0.250000, 1.172059, 0.217982)",
        "(-0.250000, 1.176342, 0.212626)",
        "(-0.250000, 1.180940, 0.207658)",
        "(-0.250000, 1.185796, 0.203093)",
        "(-0.250000, 1.190719, 0.199129)",
        "(-0.250000, 1.195791, 0.195507)",
        "(-0.250000, 1.200984, 0.192210)",
        "(-0.250000, 1.206220, 0.189255)",
        "(-0.250000, 1.211478, 0.186607)",
        "(-0.250000, 1.216539, 0.184373)",
        "(-0.250000, 1.221562, 0.182354)",
        "(-0.250000, 1.226533, 0.180521)",
        "(-0.250000, 1.231471, 0.178832)",
        "(-0.250000, 1.236350, 0.177271)",
        "(-0.250000, 1.241015, 0.175857)",
        "(-0.250000, 1.245672, 0.174491)",
        "(-0.250000, 1.250316, 0.173163)",
        "(-0.250000, 1.255007, 0.171860)",
        "(-0.250000, 1.259791, 0.170582)",
        "(-0.250000, 1.264474, 0.169345)",
        "(-0.250000, 1.269301, 0.168146)",
        "(-0.250000, 1.274274, 0.167018)",
        "(-0.250000, 1.279385, 0.165991)",
        "(-0.250000, 1.284650, 0.165103)",
        "(-0.250000, 1.289878, 0.164348)",
        "(-0.250000, 1.295308, 0.163834)",
        "(-0.250000, 1.300892, 0.163611)",
        "(-0.250000, 1.306565, 0.163715)",
        "(-0.250000, 1.312339, 0.164133)",
        "(-0.250000, 1.318053, 0.164740)",
        "(-0.250000, 1.323922, 0.165654)",
        "(-0.250000, 1.329961, 0.166901)",
        "(-0.250000, 1.336145, 0.168507)",
        "(-0.250000, 1.342471, 0.170518)",
        "(-0.250000, 1.348713, 0.172755)",
        "(-0.250000, 1.355055, 0.175476)",
        "(-0.250000, 1.361464, 0.178743)",
        "(-0.250000, 1.367878, 0.182599)",
        "(-0.250000, 1.374186, 0.187034)",
        "(-0.250000, 1.380160, 0.191760)",
        "(-0.250000, 1.385937, 0.197136)",
        "(-0.250000, 1.391416, 0.203178)",
        "(-0.250000, 1.396536, 0.209987)",
        "(-0.250000, 1.401206, 0.217654)",
        "(-0.250000, 1.405178, 0.225573)",
        "(-0.250000, 1.408509, 0.234388)",
        "(-0.250000, 1.411048, 0.244285)",
        "(-0.250000, 1.412589, 0.255420)",
        "(-0.250000, 1.412850, 0.267871)",
        "(-0.250000, 1.411733, 0.280404)",
        "(-0.250000, 1.408862, 0.294069)",
        "(-0.250000, 1.403952, 0.308471)",
        "(-0.250000, 1.396798, 0.323129)",
        "(-0.250000, 1.387399, 0.337369)",
        "(-0.250000, 1.376398, 0.350021)",
        "(-0.250000, 1.363633, 0.361328)",
        "(-0.250000, 1.349450, 0.370882)",
        "(-0.250000, 1.334270, 0.378408)",
        "(-0.250000, 1.318500, 0.383776)",
        "(-0.250000, 1.302903, 0.386851)",
        "(-0.250000, 1.287432, 0.387901)",
        "(-0.250000, 1.272341, 0.387039)",
        "(-0.250000, 1.257854, 0.384406)",
        "(-0.250000, 1.244175, 0.380178)",
        "(-0.250000, 1.231816, 0.374632)",
        "(-0.250000, 1.220443, 0.367912)",
        "(-0.250000, 1.210232, 0.360249)",
        "(-0.250000, 1.201232, 0.351841)",
        "(-0.250000, 1.193425, 0.342855)",
        "(-0.250000, 1.186820, 0.333490)",
        "(-0.250000, 1.181603, 0.324141)",
        "(-0.250000, 1.177429, 0.314721)",
        "(-0.250000, 1.174254, 0.305347)",
        "(-0.250000, 1.172025, 0.296124)",
        "(-0.250000, 1.170772, 0.287381)",
        "(-0.250000, 1.170283, 0.278888)",
        "(-0.250000, 1.170530, 0.270681)",
        "(-0.250000, 1.171475, 0.262809)",
        "(-0.250000, 1.173024, 0.255323)",
        "(-0.250000, 1.175067, 0.248479)",
        "(-0.250000, 1.177473, 0.242009)",
        "(-0.250000, 1.180168, 0.235910)",
        "(-0.250000, 1.183076, 0.230170)",
        "(-0.250000, 1.186161, 0.224709)",
        "(-0.250000, 1.189295, 0.219722)",
        "(-0.250000, 1.192520, 0.214928)",
        "(-0.250000, 1.195825, 0.210302)",
        "(-0.250000, 1.199212, 0.205812)",
        "(-0.250000, 1.202684, 0.201439)",
        "(-0.250000, 1.206102, 0.197326)",
        "(-0.250000, 1.209631, 0.193259)",
        "(-0.250000, 1.213279, 0.189254)",
        "(-0.250000, 1.217086, 0.185296)",
        "(-0.250000, 1.221077, 0.181398)",
        "(-0.250000, 1.225068, 0.177690)",
        "(-0.250000, 1.229293, 0.174049)",
        "(-0.250000, 1.233763, 0.170516)",
        "(-0.250000, 1.238472, 0.167133)",
        "(-0.250000, 1.243438, 0.163931)",
        "(-0.250000, 1.248437, 0.160995)",
        "(-0.250000, 1.253707, 0.158300)",
        "(-0.250000, 1.259231, 0.155892)",
        "(-0.250000, 1.264945, 0.153823)",
        "(-0.250000, 1.270862, 0.152130)",
        "(-0.250000, 1.276755, 0.150826)",
        "(-0.250000, 1.282824, 0.149967)",
        "(-0.250000, 1.289020, 0.149587)",
        "(-0.250000, 1.295284, 0.149716)",
        "(-0.250000, 1.301580, 0.150390)",
        "(-0.250000, 1.307638, 0.151533)",
        "(-0.250000, 1.313652, 0.153249)",
        "(-0.250000, 1.319559, 0.155549)",
        "(-0.250000, 1.325292, 0.158435)",
        "(-0.250000, 1.330539, 0.161717)",
        "(-0.250000, 1.335514, 0.165548)",
        "(-0.250000, 1.340163, 0.169915)",
        "(-0.250000, 1.344416, 0.174777)",
        "(-0.250000, 1.348231, 0.180112)",
        "(-0.250000, 1.351574, 0.185898)",
        "(-0.250000, 1.354206, 0.191786)",
        "(-0.250000, 1.356370, 0.198096)",
        "(-0.250000, 1.358007, 0.204738)",
        "(-0.250000, 1.359097, 0.211686)",
        "(-0.250000, 1.359630, 0.218944)",
        "(-0.250000, 1.359463, 0.225981)",
        "(-0.250000, 1.358771, 0.233253)",
        "(-0.250000, 1.357540, 0.240777)",
        "(-0.250000, 1.355739, 0.248530)",
        "(-0.250000, 1.353286, 0.256470)",
        "(-0.250000, 1.350183, 0.263917)",
        "(-0.250000, 1.346382, 0.271373)",
        "(-0.250000, 1.341811, 0.278768)",
        "(-0.250000, 1.336411, 0.285980)",
        "(-0.250000, 1.330220, 0.292762)",
        "(-0.250000, 1.323572, 0.298581)",
        "(-0.250000, 1.316313, 0.303759)",
        "(-0.250000, 1.308504, 0.308200)",
        "(-0.250000, 1.300258, 0.311790)",
        "(-0.250000, 1.291734, 0.314448)",
        "(-0.250000, 1.283350, 0.316052)",
        "(-0.250000, 1.274943, 0.316764)",
        "(-0.250000, 1.266652, 0.316604)",
        "(-0.250000, 1.258566, 0.315615)",
        "(-0.250000, 1.250767, 0.313852)",
        "(-0.250000, 1.243525, 0.311450)",
        "(-0.250000, 1.236615, 0.308432)",
        "(-0.250000, 1.230082, 0.304849)",
        "(-0.250000, 1.223965, 0.300756)",
        "(-0.250000, 1.218283, 0.296201)",
        "(-0.250000, 1.213185, 0.291388)",
        "(-0.250000, 1.208501, 0.286199)",
        "(-0.250000, 1.204244, 0.280652)",
        "(-0.250000, 1.200448, 0.274796)",
        "(-0.250000, 1.197135, 0.268675)",
        "(-0.250000, 1.194346, 0.262496)",
        "(-0.250000, 1.192036, 0.256074)",
        "(-0.250000, 1.190234, 0.249426)",
        "(-0.250000, 1.188973, 0.242591)",
        "(-0.250000, 1.188284, 0.235639)",
        "(-0.250000, 1.188136, 0.228792)",
        "(-0.250000, 1.188592, 0.221878)",
        "(-0.250000, 1.189681, 0.214947)",
        "(-0.250000, 1.191422, 0.208068)",
        "(-0.250000, 1.193838, 0.201311)",
        "(-0.250000, 1.196763, 0.194951)",
        "(-0.250000, 1.200361, 0.188804)",
        "(-0.250000, 1.204618, 0.182969)",
        "(-0.250000, 1.209509, 0.177527)",
        "(-0.250000, 1.214987, 0.172564)",
        "(-0.250000, 1.220718, 0.168300)",
        "(-0.250000, 1.226894, 0.164608)",
        "(-0.250000, 1.233431, 0.161540)",
        "(-0.250000, 1.240245, 0.159126)",
        "(-0.250000, 1.247242, 0.157379)",
        "(-0.250000, 1.254069, 0.156317)",
        "(-0.250000, 1.260968, 0.155843)",
        "(-0.250000, 1.267857, 0.155921)",
        "(-0.250000, 1.274658, 0.156491)",
        "(-0.250000, 1.281338, 0.157487)",
        "(-0.250000, 1.287669, 0.158793)",
        "(-0.250000, 1.293909, 0.160406)",
        "(-0.250000, 1.300070, 0.162303)",
        "(-0.250000, 1.306177, 0.164477)",
        "(-0.250000, 1.312205, 0.166916)",
        "(-0.250000, 1.317977, 0.169495)",
        "(-0.250000, 1.323715, 0.172347)",
        "(-0.250000, 1.329418, 0.175496)",
        "(-0.250000, 1.335072, 0.178965)",
        "(-0.250000, 1.340448, 0.182552)",
        "(-0.250000, 1.345767, 0.186508)",
        "(-0.250000, 1.351014, 0.190894)",
        "(-0.250000, 1.356115, 0.195712)",
        "(-0.250000, 1.361013, 0.200970)",
        "(-0.250000, 1.365660, 0.206697)",
        "(-0.250000, 1.369866, 0.212561)",
        "(-0.250000, 1.373747, 0.218941)",
        "(-0.250000, 1.377221, 0.225842)",
        "(-0.250000, 1.380205, 0.233235)",
        "(-0.250000, 1.382619, 0.241100)",
        "(-0.250000, 1.384370, 0.248964)",
        "(-0.250000, 1.385443, 0.257310)",
        "(-0.250000, 1.385744, 0.266077)",
        "(-0.250000, 1.385194, 0.275124)",
        "(-0.250000, 1.383713, 0.284418)",
        "(-0.250000, 1.381401, 0.293387)",
        "(-0.250000, 1.378046, 0.302532)",
        "(-0.250000, 1.373622, 0.311639)",
        "(-0.250000, 1.368107, 0.320542)",
        "(-0.250000, 1.361466, 0.329129)",
        "(-0.250000, 1.354084, 0.336832)",
        "(-0.250000, 1.345586, 0.344038)",
        "(-0.250000, 1.336000, 0.350561)",
        "(-0.250000, 1.325408, 0.356197)",
        "(-0.250000, 1.313993, 0.360727)",
        "(-0.250000, 1.302446, 0.363817)",
        "(-0.250000, 1.290310, 0.365669)",
        "(-0.250000, 1.277797, 0.366158)",
        "(-0.250000, 1.265201, 0.365191)",
        "(-0.250000, 1.252796, 0.362749)",
        "(-0.250000, 1.241317, 0.358979)",
        "(-0.250000, 1.230379, 0.353937)",
        "(-0.250000, 1.220193, 0.347732)",
        "(-0.250000, 1.210908, 0.340484)",
        "(-0.250000, 1.202652, 0.332333)",
        "(-0.250000, 1.195850, 0.323748)",
        "(-0.250000, 1.190188, 0.314671)",
        "(-0.250000, 1.185699, 0.305262)",
        "(-0.250000, 1.182382, 0.295666)",
        "(-0.250000, 1.180248, 0.285981)",
        "(-0.250000, 1.179415, 0.276671)",
        "(-0.250000, 1.179698, 0.267601)",
        "(-0.250000, 1.181046, 0.258878)",
        "(-0.250000, 1.183391, 0.250591)",
        "(-0.250000, 1.186640, 0.242906)",
        "(-0.250000, 1.190632, 0.236184)",
        "(-0.250000, 1.195245, 0.230164)",
        "(-0.250000, 1.200371, 0.224879)",
        "(-0.250000, 1.205876, 0.220390)",
        "(-0.250000, 1.211624, 0.216692)",
        "(-0.250000, 1.217356, 0.213942)",
        "(-0.250000, 1.223116, 0.211854)",
        "(-0.250000, 1.228779, 0.210401)",
        "(-0.250000, 1.234260, 0.209526)",
        "(-0.250000, 1.239499, 0.209150)",
        "(-0.250000, 1.244283, 0.209255)",
        "(-0.250000, 1.248773, 0.209640)",
        "(-0.250000, 1.252958, 0.210221)",
        "(-0.250000, 1.256853, 0.210926)",
        "(-0.250000, 1.260473, 0.211688)",
        "(-0.250000, 1.263742, 0.212442)",
        "(-0.250000, 1.266849, 0.213127)",
        "(-0.250000, 1.269868, 0.213717)",
        "(-0.250000, 1.272853, 0.214204)",
        "(-0.250000, 1.275866, 0.214593)",
        "(-0.250000, 1.278872, 0.214865)",
        "(-0.250000, 1.282019, 0.215083)",
        "(-0.250000, 1.285342, 0.215291)",
        "(-0.250000, 1.288873, 0.215542)",
        "(-0.250000, 1.292614, 0.215894)",
        "(-0.250000, 1.296481, 0.216318)",
        "(-0.250000, 1.300557, 0.216953)",
        "(-0.250000, 1.304819, 0.217858)",
        "(-0.250000, 1.309223, 0.219069)",
        "(-0.250000, 1.313708, 0.220624)",
        "(-0.250000, 1.318153, 0.222414)",
        "(-0.250000, 1.322587, 0.224576)",
        "(-0.250000, 1.326932, 0.227098)",
        "(-0.250000, 1.331146, 0.230009)",
        "(-0.250000, 1.335177, 0.233298)",
        "(-0.250000, 1.338924, 0.236750)",
        "(-0.250000, 1.342406, 0.240504)",
        "(-0.250000, 1.345577, 0.244498)",
        "(-0.250000, 1.348424, 0.248684)",
        "(-0.250000, 1.350945, 0.253074)",
        "(-0.250000, 1.353147, 0.257459)",
        "(-0.250000, 1.355051, 0.262004)",
        "(-0.250000, 1.356690, 0.266673)",
        "(-0.250000, 1.358090, 0.271451)",
        "(-0.250000, 1.359260, 0.276323)",
        "(-0.250000, 1.360234, 0.281152)",
        "(-0.250000, 1.360936, 0.286132)",
        "(-0.250000, 1.361330, 0.291288)",
        "(-0.250000, 1.361365, 0.296646)",
        "(-0.250000, 1.360983, 0.302206)",
        "(-0.250000, 1.360274, 0.307718)",
        "(-0.250000, 1.359061, 0.313409)",
        "(-0.250000, 1.357279, 0.319264)",
        "(-0.250000, 1.354855, 0.325265)",
        "(-0.250000, 1.351704, 0.331374)",
        "(-0.250000, 1.348096, 0.337201)",
        "(-0.250000, 1.343683, 0.343027)",
        "(-0.250000, 1.338466, 0.348716)",
        "(-0.250000, 1.332377, 0.354198)",
        "(-0.250000, 1.325384, 0.359364)",
        "(-0.250000, 1.318018, 0.363820)",
        "(-0.250000, 1.309896, 0.367725)",
        "(-0.250000, 1.301171, 0.370927)",
        "(-0.250000, 1.291852, 0.373351)",
        "(-0.250000, 1.282010, 0.374901)",
        "(-0.250000, 1.272200, 0.375455)",
        "(-0.250000, 1.262321, 0.375044)",
        "(-0.250000, 1.252347, 0.373652)",
        "(-0.250000, 1.242443, 0.371269)",
        "(-0.250000, 1.232745, 0.367908)",
        "(-0.250000, 1.223775, 0.363736)",
        "(-0.250000, 1.215210, 0.358731)",
        "(-0.250000, 1.207074, 0.352910)",
        "(-0.250000, 1.199417, 0.346295)",
        "(-0.250000, 1.192343, 0.338958)",
        "(-0.250000, 1.186272, 0.331284)",
        "(-0.250000, 1.180846, 0.323063)",
        "(-0.250000, 1.176119, 0.314358)",
        "(-0.250000, 1.172115, 0.305200)",
        "(-0.250000, 1.168883, 0.295668)",
        "(-0.250000, 1.166658, 0.286362)",
        "(-0.250000, 1.165197, 0.276929)",
        "(-0.250000, 1.164500, 0.267468)",
        "(-0.250000, 1.164553, 0.258002)",
        "(-0.250000, 1.165352, 0.248605)",
        "(-0.250000, 1.166829, 0.239779)",
        "(-0.250000, 1.168939, 0.231143)",
        "(-0.250000, 1.171677, 0.222690)",
        "(-0.250000, 1.175051, 0.214447)",
        "(-0.250000, 1.179068, 0.206463)",
        "(-0.250000, 1.183509, 0.199146)",
        "(-0.250000, 1.188560, 0.192156)",
        "(-0.250000, 1.194257, 0.185548)",
        "(-0.250000, 1.200573, 0.179436)",
        "(-0.250000, 1.207431, 0.173873)",
        "(-0.250000, 1.214447, 0.169065)",
        "(-0.250000, 1.221874, 0.164767)",
        "(-0.250000, 1.229667, 0.161000)",
        "(-0.250000, 1.237762, 0.157791)",
        "(-0.250000, 1.246089, 0.155165)",
        "(-0.250000, 1.254293, 0.153158)",
        "(-0.250000, 1.262676, 0.151701)",
        "(-0.250000, 1.271186, 0.150815)",
        "(-0.250000, 1.279787, 0.150513)",
        "(-0.250000, 1.288406, 0.150812)",
        "(-0.250000, 1.296711, 0.151620)",
        "(-0.250000, 1.304963, 0.152995)",
        "(-0.250000, 1.313067, 0.154924)",
        "(-0.250000, 1.320988, 0.157403)",
        "(-0.250000, 1.328700, 0.160434)",
        "(-0.250000, 1.335913, 0.163813)",
        "(-0.250000, 1.342824, 0.167669)",
        "(-0.250000, 1.349356, 0.171953)",
        "(-0.250000, 1.355501, 0.176664)",
        "(-0.250000, 1.361229, 0.181785)",
        "(-0.250000, 1.366368, 0.187075)",
        "(-0.250000, 1.371058, 0.192728)",
        "(-0.250000, 1.375255, 0.198692)",
        "(-0.250000, 1.378918, 0.204912)",
        "(-0.250000, 1.382043, 0.211392)",
        "(-0.250000, 1.384539, 0.217844)",
        "(-0.250000, 1.386487, 0.224506)",
        "(-0.250000, 1.387866, 0.231339)",
        "(-0.250000, 1.388662, 0.238316)",
        "(-0.250000, 1.388859, 0.245379)",
        "(-0.250000, 1.388451, 0.252188)",
        "(-0.250000, 1.387464, 0.259058)",
        "(-0.250000, 1.385879, 0.266005)",
        "(-0.250000, 1.383675, 0.273004)",
        "(-0.250000, 1.380852, 0.279963)",
        "(-0.250000, 1.377516, 0.286476)",
        "(-0.250000, 1.373539, 0.293015)",
        "(-0.250000, 1.368909, 0.299495)",
        "(-0.250000, 1.363625, 0.305821)",
        "(-0.250000, 1.357634, 0.311986)",
        "(-0.250000, 1.351234, 0.317505)",
        "(-0.250000, 1.344078, 0.322828)",
        "(-0.250000, 1.336292, 0.327705)",
        "(-0.250000, 1.328039, 0.331926)",
        "(-0.250000, 1.319355, 0.335442)",
        "(-0.250000, 1.310743, 0.337964)",
        "(-0.250000, 1.301854, 0.339755)",
        "(-0.250000, 1.292851, 0.340726)",
        "(-0.250000, 1.283881, 0.340838)",
        "(-0.250000, 1.274949, 0.340062)",
        "(-0.250000, 1.266547, 0.338334)",
        "(-0.250000, 1.258310, 0.335728)",
        "(-0.250000, 1.250358, 0.332221)",
        "(-0.250000, 1.242799, 0.327815)",
        "(-0.250000, 1.235814, 0.322567)",
        "(-0.250000, 1.229901, 0.316732)",
        "(-0.250000, 1.224753, 0.310309)",
        "(-0.250000, 1.220484, 0.303436)",
        "(-0.250000, 1.217172, 0.296281)",
        "(-0.250000, 1.215027, 0.289268)",
        "(-0.250000, 1.213764, 0.282332)",
        "(-0.250000, 1.213334, 0.275623)",
        "(-0.250000, 1.213643, 0.269283)",
        "(-0.250000, 1.214573, 0.263386)",
        "(-0.250000, 1.215989, 0.257939)",
        "(-0.250000, 1.217777, 0.253148)",
        "(-0.250000, 1.219788, 0.248799)",
        "(-0.250000, 1.221921, 0.244863)",
        "(-0.250000, 1.224108, 0.241264)",
        "(-0.250000, 1.226306, 0.237909)",
        "(-0.250000, 1.228419, 0.234888)",
        "(-0.250000, 1.230501, 0.231937)",
        "(-0.250000, 1.232588, 0.228983)",
        "(-0.250000, 1.234720, 0.225982)",
        "(-0.250000, 1.236944, 0.222914)",
        "(-0.250000, 1.239192, 0.219860)",
        "(-0.250000, 1.241639, 0.216701)",
        "(-0.250000, 1.244359, 0.213451)",
        "(-0.250000, 1.247418, 0.210142)",
        "(-0.250000, 1.250850, 0.206844)",
        "(-0.250000, 1.254551, 0.203640)",
        "(-0.250000, 1.258674, 0.200560)",
        "(-0.250000, 1.263224, 0.197678)",
        "(-0.250000, 1.268195, 0.195070)",
        "(-0.250000, 1.273540, 0.192819)",
        "(-0.250000, 1.279067, 0.190949)",
        "(-0.250000, 1.284859, 0.189523)",
        "(-0.250000, 1.290823, 0.188581)",
        "(-0.250000, 1.296882, 0.188139)",
        "(-0.250000, 1.302975, 0.188207)",
        "(-0.250000, 1.308913, 0.188704)",
        "(-0.250000, 1.314772, 0.189687)",
        "(-0.250000, 1.320476, 0.191126)",
        "(-0.250000, 1.325979, 0.192981)",
        "(-0.250000, 1.331259, 0.195214)",
        "(-0.250000, 1.336303, 0.197800)",
        "(-0.250000, 1.341038, 0.200577)",
        "(-0.250000, 1.345582, 0.203630)",
        "(-0.250000, 1.349941, 0.206924)",
        "(-0.250000, 1.354088, 0.210477)",
        "(-0.250000, 1.357919, 0.214148)",
        "(-0.250000, 1.361447, 0.218073)",
        "(-0.250000, 1.364640, 0.222267)",
        "(-0.250000, 1.367456, 0.226705)",
        "(-0.250000, 1.369854, 0.231373)",
        "(-0.250000, 1.371781, 0.236063)",
        "(-0.250000, 1.373250, 0.240932)",
        "(-0.250000, 1.374243, 0.245959)",
        "(-0.250000, 1.374740, 0.251122)",
        "(-0.250000, 1.374731, 0.256352)",
        "(-0.250000, 1.374231, 0.261413)",
        "(-0.250000, 1.373229, 0.266546)",
        "(-0.250000, 1.371736, 0.271649)",
        "(-0.250000, 1.369750, 0.276728)",
        "(-0.250000, 1.367256, 0.281820)",
        "(-0.250000, 1.364375, 0.286559)",
        "(-0.250000, 1.361036, 0.291215)",
        "(-0.250000, 1.357268, 0.295734)",
        "(-0.250000, 1.353063, 0.300126)",
        "(-0.250000, 1.348424, 0.304369)",
        "(-0.250000, 1.343596, 0.308114)",
        "(-0.250000, 1.338403, 0.311674)",
        "(-0.250000, 1.332842, 0.315033)",
        "(-0.250000, 1.326947, 0.318146)",
        "(-0.250000, 1.320765, 0.320956)",
        "(-0.250000, 1.314642, 0.323208)",
        "(-0.250000, 1.308303, 0.325168)",
        "(-0.250000, 1.301792, 0.326802)",
        "(-0.250000, 1.295229, 0.328055)",
        "(-0.250000, 1.288637, 0.328947)",
        "(-0.250000, 1.282317, 0.329419)",
        "(-0.250000, 1.275949, 0.329613)",
        "(-0.250000, 1.269536, 0.329527)",
        "(-0.250000, 1.263063, 0.329155)",
        "(-0.250000, 1.256263, 0.328466)",
        "(-0.250000, 1.249612, 0.327455)",
        "(-0.250000, 1.242559, 0.326006)",
        "(-0.250000, 1.235120, 0.323987)",
        "(-0.250000, 1.227339, 0.321255)",
        "(-0.250000, 1.219308, 0.317669)",
        "(-0.250000, 1.211604, 0.313459)",
        "(-0.250000, 1.203839, 0.308226)",
        "(-0.250000, 1.196278, 0.301959)",
        "(-0.250000, 1.189103, 0.294611)",
        "(-0.250000, 1.182509, 0.286157)",
        "(-0.250000, 1.176879, 0.277134)",
        "(-0.250000, 1.172173, 0.267228)",
        "(-0.250000, 1.168571, 0.256515)",
        "(-0.250000, 1.166261, 0.245153)",
        "(-0.250000, 1.165393, 0.233338)",
        "(-0.250000, 1.165952, 0.221697)",
        "(-0.250000, 1.168036, 0.210039)",
        "(-0.250000, 1.171670, 0.198592)",
        "(-0.250000, 1.176839, 0.187588)",
        "(-0.250000, 1.183197, 0.177582)",
        "(-0.250000, 1.190549, 0.168687)",
        "(-0.250000, 1.199247, 0.160597)",
        "(-0.250000, 1.208888, 0.153711)",
        "(-0.250000, 1.219284, 0.148142)",
        "(-0.250000, 1.230212, 0.143977)",
        "(-0.250000, 1.241101, 0.141326)",
        "(-0.250000, 1.252040, 0.140054)",
        "(-0.250000, 1.262804, 0.140113)",
        "(-0.250000, 1.273224, 0.141422)",
        "(-0.250000, 1.283140, 0.143877)",
        "(-0.250000, 1.292162, 0.147275)",
        "(-0.250000, 1.300461, 0.151509)",
        "(-0.250000, 1.307931, 0.156412)",
        "(-0.250000, 1.314568, 0.161851)",
        "(-0.250000, 1.320363, 0.167689)",
        "(-0.250000, 1.325169, 0.173662)",
        "(-0.250000, 1.329204, 0.179763)",
        "(-0.250000, 1.332506, 0.185888)",
        "(-0.250000, 1.335145, 0.191948)",
        "(-0.250000, 1.337203, 0.197893)",
        "(-0.250000, 1.338669, 0.203548)",
        "(-0.250000, 1.339722, 0.208995)",
        "(-0.250000, 1.340438, 0.214229)",
        "(-0.250000, 1.340894, 0.219263)",
        "(-0.250000, 1.341151, 0.224093)",
        "(-0.250000, 1.341229, 0.228605)",
        "(-0.250000, 1.341232, 0.232950)",
        "(-0.250000, 1.341206, 0.237175)",
        "(-0.250000, 1.341184, 0.241344)",
        "(-0.250000, 1.341176, 0.245311)",
        "(-0.250000, 1.341222, 0.249333)",
        "(-0.250000, 1.341317, 0.253457)",
        "(-0.250000, 1.341449, 0.257711)",
        "(-0.250000, 1.341578, 0.262229)",
        "(-0.250000, 1.341655, 0.267055)",
        "(-0.250000, 1.341698, 0.271902)",
        "(-0.250000, 1.341564, 0.277190)",
        "(-0.250000, 1.341145, 0.282935)",
        "(-0.250000, 1.340312, 0.289163)",
        "(-0.250000, 1.338945, 0.295829)",
        "(-0.250000, 1.337143, 0.302531)",
        "(-0.250000, 1.334460, 0.309718)",
        "(-0.250000, 1.330652, 0.317323)",
        "(-0.250000, 1.325634, 0.325069)",
        "(-0.250000, 1.319349, 0.332774)",
        "(-0.250000, 1.312261, 0.339976)",
        "(-0.250000, 1.303776, 0.346883)",
        "(-0.250000, 1.293941, 0.353218)",
        "(-0.250000, 1.282816, 0.358715)",
        "(-0.250000, 1.270626, 0.363092)",
        "(-0.250000, 1.258103, 0.366178)",
        "(-0.250000, 1.244807, 0.367876)",
        "(-0.250000, 1.230981, 0.368034)",
        "(-0.250000, 1.216866, 0.366545)",
        "(-0.250000, 1.202634, 0.363282)",
        "(-0.250000, 1.189053, 0.358533)",
        "(-0.250000, 1.175858, 0.352077)",
        "(-0.250000, 1.163363, 0.343994)",
        "(-0.250000, 1.151753, 0.334308)",
        "(-0.250000, 1.141261, 0.323120)",
        "(-0.250000, 1.132381, 0.311142)",
        "(-0.250000, 1.124951, 0.298115)",
        "(-0.250000, 1.119143, 0.284321)",
        "(-0.250000, 1.115036, 0.269989)",
        "(-0.250000, 1.112676, 0.255253)",
        "(-0.250000, 1.112066, 0.240985)",
        "(-0.250000, 1.113121, 0.226831)",
        "(-0.250000, 1.115812, 0.212962)",
        "(-0.250000, 1.120085, 0.199560)",
        "(-0.250000, 1.125889, 0.186755)",
        "(-0.250000, 1.132864, 0.175195)",
        "(-0.250000, 1.141141, 0.164441)",
        "(-0.250000, 1.150639, 0.154625)",
        "(-0.250000, 1.161209, 0.145922)",
        "(-0.250000, 1.172750, 0.138411)",
        "(-0.250000, 1.184606, 0.132542)",
        "(-0.250000, 1.197139, 0.127923)",
        "(-0.250000, 1.210173, 0.124650)",
        "(-0.250000, 1.223484, 0.122802)",
        "(-0.250000, 1.236771, 0.122410)",
        "(-0.250000, 1.249324, 0.123492)",
        "(-0.250000, 1.261511, 0.125822)",
        "(-0.250000, 1.273091, 0.129296)",
        "(-0.250000, 1.283898, 0.133779)",
        "(-0.250000, 1.293823, 0.139113)",
        "(-0.250000, 1.302487, 0.145003)",
        "(-0.250000, 1.310229, 0.151372)",
        "(-0.250000, 1.317035, 0.158063)",
        "(-0.250000, 1.322918, 0.164942)",
        "(-0.250000, 1.327920, 0.171903)",
        "(-0.250000, 1.331940, 0.178706)",
        "(-0.250000, 1.335250, 0.185469)",
        "(-0.250000, 1.337885, 0.192171)",
        "(-0.250000, 1.339840, 0.198756)",
        "(-0.250000, 1.341134, 0.205217)",
        "(-0.250000, 1.341699, 0.211365)",
        "(-0.250000, 1.341675, 0.217341)",
        "(-0.250000, 1.341093, 0.223130)",
        "(-0.250000, 1.339977, 0.228696)",
        "(-0.250000, 1.338372, 0.233996)",
        "(-0.250000, 1.336291, 0.238845)",
        "(-0.250000, 1.333845, 0.243395)",
        "(-0.250000, 1.331081, 0.247645)",
        "(-0.250000, 1.328050, 0.251613)",
        "(-0.250000, 1.324811, 0.255287)",
        "(-0.250000, 1.321438, 0.258466)",
        "(-0.250000, 1.317970, 0.261387)",
        "(-0.250000, 1.314456, 0.264080)",
        "(-0.250000, 1.310932, 0.266543)",
        "(-0.250000, 1.307426, 0.268813)",
        "(-0.250000, 1.304054, 0.270746)",
        "(-0.250000, 1.300734, 0.272612)",
        "(-0.250000, 1.297471, 0.274433)",
        "(-0.250000, 1.294239, 0.276249)",
        "(-0.250000, 1.291016, 0.278069)",
        "(-0.250000, 1.287961, 0.279750)",
        "(-0.250000, 1.284868, 0.281493)",
        "(-0.250000, 1.281690, 0.283297)",
        "(-0.250000, 1.278355, 0.285158)",
        "(-0.250000, 1.274768, 0.287055)",
        "(-0.250000, 1.271107, 0.288886)",
        "(-0.250000, 1.267069, 0.290677)",
        "(-0.250000, 1.262595, 0.292336)",
        "(-0.250000, 1.257881, 0.293784)",
        "(-0.250000, 1.252483, 0.294866)",
        "(-0.250000, 1.246862, 0.295547)",
        "(-0.250000, 1.240833, 0.295669)",
        "(-0.250000, 1.234487, 0.295131)",
        "(-0.250000, 1.227956, 0.293875)",
        "(-0.250000, 1.221388, 0.291869)",
        "(-0.250000, 1.215011, 0.289241)",
        "(-0.250000, 1.208773, 0.285839)",
        "(-0.250000, 1.202811, 0.281686)",
        "(-0.250000, 1.197261, 0.276883)",
        "(-0.250000, 1.192210, 0.271514)",
        "(-0.250000, 1.187767, 0.265820)",
        "(-0.250000, 1.183903, 0.259663)",
        "(-0.250000, 1.180678, 0.253201)",
        "(-0.250000, 1.178095, 0.246556)",
        "(-0.250000, 1.176143, 0.239751)",
        "(-0.250000, 1.174773, 0.233037)",
        "(-0.250000, 1.173956, 0.226281)",
        "(-0.250000, 1.173643, 0.219512)",
        "(-0.250000, 1.173783, 0.212754)",
        "(-0.250000, 1.174347, 0.205949)",
        "(-0.250000, 1.175194, 0.199292)",
        "(-0.250000, 1.176406, 0.192588)",
        "(-0.250000, 1.177994, 0.185819)",
        "(-0.250000, 1.180010, 0.178949)",
        "(-0.250000, 1.182474, 0.172029)",
        "(-0.250000, 1.185208, 0.165266)",
        "(-0.250000, 1.188459, 0.158480)",
        "(-0.250000, 1.192286, 0.151702)",
        "(-0.250000, 1.196724, 0.144997)",
        "(-0.250000, 1.201828, 0.138437)",
        "(-0.250000, 1.207260, 0.132277)",
        "(-0.250000, 1.213402, 0.126384)",
        "(-0.250000, 1.220196, 0.120890)",
        "(-0.250000, 1.227625, 0.115888)",
        "(-0.250000, 1.235671, 0.111469)",
        "(-0.250000, 1.243832, 0.107799)",
        "(-0.250000, 1.252517, 0.104840)",
        "(-0.250000, 1.261599, 0.102686)",
        "(-0.250000, 1.270938, 0.101397)",
        "(-0.250000, 1.280428, 0.101010)",
        "(-0.250000, 1.289534, 0.101480)",
        "(-0.250000, 1.298552, 0.102827)",
        "(-0.250000, 1.307361, 0.105035)",
        "(-0.250000, 1.315827, 0.108058)",
        "(-0.250000, 1.323841, 0.111835)",
        "(-0.250000, 1.331066, 0.116170)",
        "(-0.250000, 1.337719, 0.121087)",
        "(-0.250000, 1.343759, 0.126513)",
        "(-0.250000, 1.349131, 0.132353)",
        "(-0.250000, 1.353801, 0.138498)",
        "(-0.250000, 1.357642, 0.144752)",
        "(-0.250000, 1.360844, 0.151161)",
        "(-0.250000, 1.363417, 0.157643)",
        "(-0.250000, 1.365406, 0.164153)",
        "(-0.250000, 1.366829, 0.170589)",
        "(-0.250000, 1.367656, 0.176792)",
        "(-0.250000, 1.368043, 0.182853)",
        "(-0.250000, 1.368034, 0.188704)",
        "(-0.250000, 1.367699, 0.194350)",
        "(-0.250000, 1.367092, 0.199789)",
        "(-0.250000, 1.366202, 0.204856)",
        "(-0.250000, 1.365147, 0.209713)",
        "(-0.250000, 1.363964, 0.214342)",
        "(-0.250000, 1.362674, 0.218746)",
        "(-0.250000, 1.361290, 0.222924)",
        "(-0.250000, 1.359800, 0.226776)",
        "(-0.250000, 1.358241, 0.230470)",
        "(-0.250000, 1.356588, 0.234028)",
        "(-0.250000, 1.354809, 0.237386)",
        "(-0.250000, 1.352913, 0.240585)",
        "(-0.250000, 1.350905, 0.243559)",
        "(-0.250000, 1.348823, 0.246423)",
        "(-0.250000, 1.346680, 0.249216)",
        "(-0.250000, 1.344483, 0.252087)",
        "(-0.250000, 1.342228, 0.255226)",
        "(-0.250000, 1.339901, 0.258433)",
        "(-0.250000, 1.337199, 0.263590)",
        "(-0.250000, 1.332733, 0.273700)",
        "(-0.250000, 1.326897, 0.283143)",
        "(-0.250000, 1.320015, 0.291368)",
        "(-0.250000, 1.312178, 0.298464)",
        "(-0.250000, 1.303591, 0.304307)",
        "(-0.250000, 1.294461, 0.308839)",
        "(-0.250000, 1.285003, 0.312032)",
        "(-0.250000, 1.275437, 0.313899)",
        "(-0.250000, 1.266018, 0.314499)",
        "(-0.250000, 1.256863, 0.313944)",
        "(-0.250000, 1.248114, 0.312354)",
        "(-0.250000, 1.239861, 0.309860)",
        "(-0.250000, 1.232161, 0.306591)",
        "(-0.250000, 1.225132, 0.302729)",
        "(-0.250000, 1.218686, 0.298341)",
        "(-0.250000, 1.212879, 0.293591)",
        "(-0.250000, 1.207541, 0.288373)",
        "(-0.250000, 1.202751, 0.282827)",
        "(-0.250000, 1.198544, 0.277121)",
        "(-0.250000, 1.194841, 0.271158)",
        "(-0.250000, 1.191642, 0.264958)",
        "(-0.250000, 1.188956, 0.258537)",
        "(-0.250000, 1.186808, 0.251945)",
        "(-0.250000, 1.185198, 0.245399)",
        "(-0.250000, 1.184129, 0.238758)",
        "(-0.250000, 1.183622, 0.232033)",
        "(-0.250000, 1.183720, 0.225202)",
        "(-0.250000, 1.184456, 0.218337)",
        "(-0.250000, 1.185733, 0.211735)",
        "(-0.250000, 1.187669, 0.205175)",
        "(-0.250000, 1.190282, 0.198740)",
        "(-0.250000, 1.193585, 0.192491)",
        "(-0.250000, 1.197597, 0.186485)",
        "(-0.250000, 1.202036, 0.181050)",
        "(-0.250000, 1.207137, 0.175969)",
        "(-0.250000, 1.212851, 0.171336)",
        "(-0.250000, 1.219104, 0.167235)",
        "(-0.250000, 1.225809, 0.163731)",
        "(-0.250000, 1.232560, 0.160971)",
        "(-0.250000, 1.239620, 0.158801)",
        "(-0.250000, 1.246887, 0.157225)",
        "(-0.250000, 1.254237, 0.156234)",
        "(-0.250000, 1.261604, 0.155822)",
        "(-0.250000, 1.268658, 0.155964)",
        "(-0.250000, 1.275634, 0.156624)",
        "(-0.250000, 1.282477, 0.157783)",
        "(-0.250000, 1.289143, 0.159419)",
        "(-0.250000, 1.295566, 0.161494)",
        "(-0.250000, 1.301529, 0.163889)",
        "(-0.250000, 1.307248, 0.166647)",
        "(-0.250000, 1.312713, 0.169746)",
        "(-0.250000, 1.317906, 0.173162)",
        "(-0.250000, 1.322804, 0.176863)",
        "(-0.250000, 1.327221, 0.180659)",
        "(-0.250000, 1.331370, 0.184693)",
        "(-0.250000, 1.335221, 0.188921)",
        "(-0.250000, 1.338770, 0.193320)",
        "(-0.250000, 1.342024, 0.197883)",
        "(-0.250000, 1.344863, 0.202391)",
        "(-0.250000, 1.347452, 0.207069)",
        "(-0.250000, 1.349774, 0.211885)",
        "(-0.250000, 1.351810, 0.216797)",
        "(-0.250000, 1.353562, 0.221798)",
        "(-0.250000, 1.354965, 0.226630)",
        "(-0.250000, 1.356109, 0.231529)",
        "(-0.250000, 1.357002, 0.236548)",
        "(-0.250000, 1.357637, 0.241750)",
        "(-0.250000, 1.357990, 0.247141)",
        "(-0.250000, 1.358039, 0.252363)",
        "(-0.250000, 1.357773, 0.257940)",
        "(-0.250000, 1.357058, 0.264354)",
        "(-0.250000, 1.355536, 0.272354)",
        "(-0.250000, 1.352476, 0.282688)",
        "(-0.250000, 1.347986, 0.293164)",
        "(-0.250000, 1.341799, 0.303734)",
        "(-0.250000, 1.334409, 0.313297)",
        "(-0.250000, 1.326019, 0.321703)",
        "(-0.250000, 1.316770, 0.328909)",
        "(-0.250000, 1.306762, 0.334888)",
        "(-0.250000, 1.296131, 0.339581)",
        "(-0.250000, 1.285062, 0.342925)",
        "(-0.250000, 1.273705, 0.344893)",
        "(-0.250000, 1.262250, 0.345469)",
        "(-0.250000, 1.250942, 0.344675)",
        "(-0.250000, 1.239883, 0.342557)",
        "(-0.250000, 1.229241, 0.339177)",
        "(-0.250000, 1.219156, 0.334614)",
        "(-0.250000, 1.209756, 0.328966)",
        "(-0.250000, 1.201260, 0.322433)",
        "(-0.250000, 1.193652, 0.315088)",
        "(-0.250000, 1.187017, 0.307087)",
        "(-0.250000, 1.181382, 0.298569)",
        "(-0.250000, 1.176708, 0.289645)",
        "(-0.250000, 1.173027, 0.280615)",
        "(-0.250000, 1.170231, 0.271539)",
        "(-0.250000, 1.168245, 0.262507)",
        "(-0.250000, 1.166987, 0.253514)",
        "(-0.250000, 1.166407, 0.244623)",
        "(-0.250000, 1.166422, 0.236064)",
        "(-0.250000, 1.166966, 0.227745)",
        "(-0.250000, 1.167989, 0.219666)",
        "(-0.250000, 1.169466, 0.211786)",
        "(-0.250000, 1.171362, 0.204145)",
        "(-0.250000, 1.173566, 0.196896)",
        "(-0.250000, 1.176153, 0.189845)",
        "(-0.250000, 1.179137, 0.182995)",
        "(-0.250000, 1.182520, 0.176361)",
        "(-0.250000, 1.186324, 0.169947)",
        "(-0.250000, 1.190371, 0.163947)",
        "(-0.250000, 1.194852, 0.158194)",
        "(-0.250000, 1.199793, 0.152724)",
        "(-0.250000, 1.205221, 0.147568)",
        "(-0.250000, 1.211135, 0.142781)",
        "(-0.250000, 1.217187, 0.138566)",
        "(-0.250000, 1.223686, 0.134798)",
        "(-0.250000, 1.230649, 0.131523)",
        "(-0.250000, 1.237999, 0.128819)",
        "(-0.250000, 1.245675, 0.126741)",
        "(-0.250000, 1.253250, 0.125365)",
        "(-0.250000, 1.261045, 0.124654)",
        "(-0.250000, 1.269021, 0.124644)",
        "(-0.250000, 1.277081, 0.125361)",
        "(-0.250000, 1.285098, 0.126811)",
        "(-0.250000, 1.292629, 0.128903)",
        "(-0.250000, 1.299996, 0.131668)",
        "(-0.250000, 1.307132, 0.135087)",
        "(-0.250000, 1.313985, 0.139141)",
        "(-0.250000, 1.320112, 0.143588)",
        "(-0.250000, 1.325884, 0.148558)",
        "(-0.250000, 1.331288, 0.154036)",
        "(-0.250000, 1.336241, 0.159950)",
        "(-0.250000, 1.340731, 0.166273)",
        "(-0.250000, 1.344720, 0.172956)",
        "(-0.250000, 1.347925, 0.179632)",
        "(-0.250000, 1.350665, 0.186591)",
        "(-0.250000, 1.352906, 0.193764)",
        "(-0.250000, 1.354639, 0.201130)",
        "(-0.250000, 1.355875, 0.208717)",
        "(-0.250000, 1.356419, 0.216030)",
        "(-0.250000, 1.356496, 0.223555)",
        "(-0.250000, 1.356067, 0.231327)",
        "(-0.250000, 1.355067, 0.239312)",
        "(-0.250000, 1.353419, 0.247464)",
        "(-0.250000, 1.351078, 0.255100)",
        "(-0.250000, 1.348066, 0.262760)",
        "(-0.250000, 1.344337, 0.270328)",
        "(-0.250000, 1.339898, 0.277590)",
        "(-0.250000, 1.334814, 0.284369)",
        "(-0.250000, 1.329322, 0.290278)",
        "(-0.250000, 1.323286, 0.295725)",
        "(-0.250000, 1.316715, 0.300661)",
        "(-0.250000, 1.309660, 0.304996)",
        "(-0.250000, 1.302177, 0.308665)",
        "(-0.250000, 1.294593, 0.311465)",
        "(-0.250000, 1.286738, 0.313543)",
        "(-0.250000, 1.278725, 0.314848)",
        "(-0.250000, 1.270642, 0.315357)",
        "(-0.250000, 1.262575, 0.315064)",
        "(-0.250000, 1.254847, 0.314009)",
        "(-0.250000, 1.247274, 0.312231)",
        "(-0.250000, 1.239941, 0.309758)",
        "(-0.250000, 1.232912, 0.306623)",
        "(-0.250000, 1.226248, 0.302873)",
        "(-0.250000, 1.220151, 0.298692)",
        "(-0.250000, 1.214475, 0.294029)",
        "(-0.250000, 1.209250, 0.288931)",
        "(-0.250000, 1.204514, 0.283465)",
        "(-0.250000, 1.200279, 0.277677)",
        "(-0.250000, 1.196605, 0.271773)",
        "(-0.250000, 1.193420, 0.265626)",
        "(-0.250000, 1.190733, 0.259249)",
        "(-0.250000, 1.188566, 0.252698)",
        "(-0.250000, 1.186935, 0.246046)",
        "(-0.250000, 1.185820, 0.239495)",
        "(-0.250000, 1.185229, 0.232918)",
        "(-0.250000, 1.185162, 0.226371)",
        "(-0.250000, 1.185633, 0.219857)",
        "(-0.250000, 1.186663, 0.213406)",
        "(-0.250000, 1.188139, 0.207273)",
        "(-0.250000, 1.190138, 0.201305)",
        "(-0.250000, 1.192648, 0.195566)",
        "(-0.250000, 1.195668, 0.190083)",
        "(-0.250000, 1.199190, 0.184894)",
        "(-0.250000, 1.203000, 0.180215)",
        "(-0.250000, 1.207270, 0.175869)",
        "(-0.250000, 1.211925, 0.171931)",
        "(-0.250000, 1.216933, 0.168420)",
        "(-0.250000, 1.222260, 0.165346)",
        "(-0.250000, 1.227594, 0.162826)",
        "(-0.250000, 1.233167, 0.160706)",
        "(-0.250000, 1.238934, 0.158971)",
        "(-0.250000, 1.244809, 0.157604)",
        "(-0.250000, 1.250734, 0.156567)",
        "(-0.250000, 1.256460, 0.155836)",
        "(-0.250000, 1.262209, 0.155336)",
        "(-0.250000, 1.267952, 0.155042)",
        "(-0.250000, 1.273705, 0.154936)",
        "(-0.250000, 1.279494, 0.155014)",
        "(-0.250000, 1.285117, 0.155230)",
        "(-0.250000, 1.290802, 0.155622)",
        "(-0.250000, 1.296563, 0.156210)",
        "(-0.250000, 1.302428, 0.157031)",
        "(-0.250000, 1.308389, 0.158121)",
        "(-0.250000, 1.314210, 0.159389)",
        "(-0.250000, 1.320156, 0.161000)",
        "(-0.250000, 1.326204, 0.163008)",
        "(-0.250000, 1.332369, 0.165501)",
        "(-0.250000, 1.338668, 0.168589)",
        "(-0.250000, 1.344749, 0.172051)",
        "(-0.250000, 1.350969, 0.176336)",
        "(-0.250000, 1.357350, 0.181715)",
        "(-0.250000, 1.363995, 0.188732)",
        "(-0.250000, 1.370801, 0.197978)",
        "(-0.250000, 1.376775, 0.208387)",
        "(-0.250000, 1.382182, 0.221813)",
        "(-0.250000, 1.386066, 0.238015)",
        "(-0.250000, 1.387529, 0.255593)",
        "(-0.250000, 1.386241, 0.273559)",
        "(-0.250000, 1.382216, 0.291061)",
        "(-0.250000, 1.375465, 0.307902)",
        "(-0.250000, 1.366115, 0.323592)",
        "(-0.250000, 1.354378, 0.337691)",
        "(-0.250000, 1.340568, 0.349786)",
        "(-0.250000, 1.325210, 0.359463)",
        "(-0.250000, 1.308655, 0.366584)",
        "(-0.250000, 1.291385, 0.371005)",
        "(-0.250000, 1.273884, 0.372688)",
        "(-0.250000, 1.256659, 0.371693)",
        "(-0.250000, 1.240376, 0.368223)",
        "(-0.250000, 1.225158, 0.362518)",
        "(-0.250000, 1.211445, 0.354928)",
        "(-0.250000, 1.199455, 0.345822)",
        "(-0.250000, 1.189287, 0.335556)",
        "(-0.250000, 1.181160, 0.324687)",
        "(-0.250000, 1.174836, 0.313384)",
        "(-0.250000, 1.170244, 0.301957)",
        "(-0.250000, 1.167277, 0.290681)",
        "(-0.250000, 1.165808, 0.279844)",
        "(-0.250000, 1.165666, 0.269785)",
        "(-0.250000, 1.166587, 0.260410)",
        "(-0.250000, 1.168396, 0.251777)",
        "(-0.250000, 1.170923, 0.243946)",
        "(-0.250000, 1.174024, 0.236882)",
        "(-0.250000, 1.177544, 0.230696)",
        "(-0.250000, 1.181373, 0.225221)",
        "(-0.250000, 1.185415, 0.220418)",
        "(-0.250000, 1.189596, 0.216220)",
        "(-0.250000, 1.193824, 0.212602)",
        "(-0.250000, 1.197987, 0.209594)",
        "(-0.250000, 1.202130, 0.206960)",
        "(-0.250000, 1.206272, 0.204595)",
        "(-0.250000, 1.210171, 0.202718)",
        "(-0.250000, 1.213785, 0.201242)",
        "(-0.250000, 1.217106, 0.200073)",
        "(-0.250000, 1.220148, 0.199121)",
        "(-0.250000, 1.222883, 0.198338)",
        "(-0.250000, 1.225296, 0.197679)",
        "(-0.250000, 1.227399, 0.197092)",
        "(-0.250000, 1.229241, 0.196502)",
        "(-0.250000, 1.230854, 0.195868)",
        "(-0.250000, 1.232265, 0.195157)",
        "(-0.250000, 1.233445, 0.194374)",
        "(-0.250000, 1.234434, 0.193488)",
        "(-0.250000, 1.235253, 0.192488)",
        "(-0.250000, 1.235939, 0.191358)",
        "(-0.250000, 1.236507, 0.190098)",
        "(-0.250000, 1.236940, 0.188727)",
        "(-0.250000, 1.237218, 0.187265)",
        "(-0.250000, 1.237383, 0.185704)",
        "(-0.250000, 1.237392, 0.184085)",
        "(-0.250000, 1.237287, 0.182406)",
        "(-0.250000, 1.237105, 0.180672)",
        "(-0.250000, 1.236849, 0.178911)",
        "(-0.250000, 1.236599, 0.177112)",
        "(-0.250000, 1.236356, 0.175307)",
        "(-0.250000, 1.236126, 0.173517)",
        "(-0.250000, 1.235941, 0.171752)",
        "(-0.250000, 1.235826, 0.170037)",
        "(-0.250000, 1.235772, 0.168393)",
        "(-0.250000, 1.235827, 0.166827)",
        "(-0.250000, 1.235965, 0.165371)",
        "(-0.250000, 1.236214, 0.164031)",
        "(-0.250000, 1.236615, 0.162808)",
        "(-0.250000, 1.237088, 0.161739)",
        "(-0.250000, 1.237694, 0.160809)",
        "(-0.250000, 1.238413, 0.160026)",
        "(-0.250000, 1.239268, 0.159377)",
        "(-0.250000, 1.240242, 0.158853)",
        "(-0.250000, 1.241243, 0.158458)",
        "(-0.250000, 1.242334, 0.158146)",
        "(-0.250000, 1.243525, 0.157876)",
        "(-0.250000, 1.244748, 0.157625)",
        "(-0.250000, 1.246003, 0.157384)",
        "(-0.250000, 1.247242, 0.157164)",
        "(-0.250000, 1.248511, 0.156956)",
        "(-0.250000, 1.249821, 0.156759)",
        "(-0.250000, 1.251181, 0.156575)",
        "(-0.250000, 1.252552, 0.156410)",
        "(-0.250000, 1.253907, 0.156266)",
        "(-0.250000, 1.255310, 0.156138)",
        "(-0.250000, 1.256773, 0.156027)",
        "(-0.250000, 1.258305, 0.155935)",
        "(-0.250000, 1.259904, 0.155866)",
        "(-0.250000, 1.261485, 0.155824)",
        "(-0.250000, 1.263163, 0.155808)",
        "(-0.250000, 1.264927, 0.155823)",
        "(-0.250000, 1.266796, 0.155875)",
        "(-0.250000, 1.268770, 0.155970)",
        "(-0.250000, 1.270702, 0.156103)",
        "(-0.250000, 1.272736, 0.156286)",
        "(-0.250000, 1.274871, 0.156526)",
        "(-0.250000, 1.277144, 0.156835)",
        "(-0.250000, 1.279407, 0.157199)",
        "(-0.250000, 1.281794, 0.157644)",
        "(-0.250000, 1.284318, 0.158184)",
        "(-0.250000, 1.286996, 0.158836)",
        "(-0.250000, 1.289819, 0.159614)",
        "(-0.250000, 1.292765, 0.160527)",
        "(-0.250000, 1.295633, 0.161518)",
        "(-0.250000, 1.298566, 0.162640)",
        "(-0.250000, 1.301576, 0.163910)",
        "(-0.250000, 1.304670, 0.165345)",
        "(-0.250000, 1.307787, 0.166931)",
        "(-0.250000, 1.310759, 0.168583)",
        "(-0.250000, 1.313720, 0.170371)",
        "(-0.250000, 1.316668, 0.172303)",
        "(-0.250000, 1.319598, 0.174384)",
        "(-0.250000, 1.322499, 0.176617)",
        "(-0.250000, 1.325238, 0.178896)",
        "(-0.250000, 1.327988, 0.181369)",
        "(-0.250000, 1.330701, 0.184009)",
        "(-0.250000, 1.333385, 0.186841)",
        "(-0.250000, 1.335999, 0.189840)",
        "(-0.250000, 1.338402, 0.192838)",
        "(-0.250000, 1.340771, 0.196058)",
        "(-0.250000, 1.344138, 0.201185)",
        "(-0.250000, 1.349258, 0.210753)",
        "(-0.250000, 1.353420, 0.221357)",
        "(-0.250000, 1.356409, 0.233050)",
        "(-0.250000, 1.357920, 0.245579)",
        "(-0.250000, 1.357702, 0.258806)",
        "(-0.250000, 1.355498, 0.272476)",
        "(-0.250000, 1.351087, 0.286145)",
        "(-0.250000, 1.344355, 0.299328)",
        "(-0.250000, 1.335413, 0.311398)",
        "(-0.250000, 1.324521, 0.321839)",
        "(-0.250000, 1.312087, 0.330225)",
        "(-0.250000, 1.298642, 0.336269)",
        "(-0.250000, 1.284754, 0.339854)",
        "(-0.250000, 1.270934, 0.341037)",
        "(-0.250000, 1.257628, 0.339988)",
        "(-0.250000, 1.245186, 0.336954)",
        "(-0.250000, 1.233891, 0.332239)",
        "(-0.250000, 1.224080, 0.326244)",
        "(-0.250000, 1.215698, 0.319264)",
        "(-0.250000, 1.208770, 0.311614)",
        "(-0.250000, 1.203229, 0.303539)",
        "(-0.250000, 1.199001, 0.295261)",
        "(-0.250000, 1.196097, 0.287184)",
        "(-0.250000, 1.194255, 0.279300)",
        "(-0.250000, 1.193326, 0.271704)",
        "(-0.250000, 1.193180, 0.264478)",
        "(-0.250000, 1.193686, 0.257656)",
        "(-0.250000, 1.194721, 0.251440)",
        "(-0.250000, 1.196145, 0.245644)",
        "(-0.250000, 1.197872, 0.240226)",
        "(-0.250000, 1.199827, 0.235149)",
        "(-0.250000, 1.201967, 0.230343)",
        "(-0.250000, 1.204193, 0.225927)",
        "(-0.250000, 1.206528, 0.221684)",
        "(-0.250000, 1.208974, 0.217566)",
        "(-0.250000, 1.211558, 0.213513)",
        "(-0.250000, 1.214303, 0.209500)",
        "(-0.250000, 1.217087, 0.205670)",
        "(-0.250000, 1.220074, 0.201841)",
        "(-0.250000, 1.223296, 0.198023)",
        "(-0.250000, 1.226786, 0.194231)",
        "(-0.250000, 1.230582, 0.190490)",
        "(-0.250000, 1.234490, 0.186935)",
        "(-0.250000, 1.238747, 0.183470)",
        "(-0.250000, 1.243327, 0.180162)",
        "(-0.250000, 1.248248, 0.177050)",
        "(-0.250000, 1.253510, 0.174181)",
        "(-0.250000, 1.258829, 0.171627)",
        "(-0.250000, 1.264439, 0.169375)",
        "(-0.250000, 1.270305, 0.167475)",
        "(-0.250000, 1.276397, 0.165958)",
        "(-0.250000, 1.282660, 0.164847)",
        "(-0.250000, 1.288820, 0.164098)",
        "(-0.250000, 1.295087, 0.163762)",
        "(-0.250000, 1.301431, 0.163846)",
        "(-0.250000, 1.307784, 0.164353)",
        "(-0.250000, 1.314112, 0.165318)",
        "(-0.250000, 1.320183, 0.166649)",
        "(-0.250000, 1.326132, 0.168475)",
        "(-0.250000, 1.331928, 0.170827)",
        "(-0.250000, 1.337530, 0.173725)",
        "(-0.250000, 1.342865, 0.177166)",
        "(-0.250000, 1.347715, 0.180938)",
        "(-0.250000, 1.352239, 0.185246)",
        "(-0.250000, 1.356413, 0.190118)",
        "(-0.250000, 1.360203, 0.195585)",
        "(-0.250000, 1.363561, 0.201661)",
        "(-0.250000, 1.366239, 0.207905)",
        "(-0.250000, 1.368427, 0.214774)",
        "(-0.250000, 1.370099, 0.222465)",
        "(-0.250000, 1.371158, 0.231183)",
        "(-0.250000, 1.371397, 0.240975)",
        "(-0.250000, 1.370562, 0.250829)",
        "(-0.250000, 1.368519, 0.261882)",
        "(-0.250000, 1.364879, 0.273960)",
        "(-0.250000, 1.359315, 0.286505)",
        "(-0.250000, 1.351712, 0.298761)",
        "(-0.250000, 1.342540, 0.309564)",
        "(-0.250000, 1.331771, 0.319039)",
        "(-0.250000, 1.319793, 0.326753)",
        "(-0.250000, 1.307021, 0.332492)",
        "(-0.250000, 1.293847, 0.336184)",
        "(-0.250000, 1.280796, 0.337826)",
        "(-0.250000, 1.268058, 0.337608)",
        "(-0.250000, 1.255900, 0.335697)",
        "(-0.250000, 1.244520, 0.332297)",
        "(-0.250000, 1.234076, 0.327637)",
        "(-0.250000, 1.224810, 0.322022)",
        "(-0.250000, 1.216593, 0.315636)",
        "(-0.250000, 1.209418, 0.308676)",
        "(-0.250000, 1.203232, 0.301295)",
        "(-0.250000, 1.197976, 0.293632)",
        "(-0.250000, 1.193660, 0.285952)",
        "(-0.250000, 1.190088, 0.278179)",
        "(-0.250000, 1.187198, 0.270385)",
        "(-0.250000, 1.184911, 0.262535)",
        "(-0.250000, 1.183187, 0.254583)",
        "(-0.250000, 1.182006, 0.246814)",
        "(-0.250000, 1.181328, 0.238988)",
        "(-0.250000, 1.181165, 0.231103)",
        "(-0.250000, 1.181552, 0.223129)",
        "(-0.250000, 1.182532, 0.215072)",
        "(-0.250000, 1.184016, 0.207242)",
        "(-0.250000, 1.186156, 0.199398)",
        "(-0.250000, 1.189004, 0.191607)",
        "(-0.250000, 1.192600, 0.183978)",
        "(-0.250000, 1.197000, 0.176584)",
        "(-0.250000, 1.201946, 0.169743)",
        "(-0.250000, 1.207667, 0.163334)",
        "(-0.250000, 1.214121, 0.157475)",
        "(-0.250000, 1.221233, 0.152281)",
        "(-0.250000, 1.228918, 0.147855)",
        "(-0.250000, 1.236756, 0.144353)",
        "(-0.250000, 1.244996, 0.141699)",
        "(-0.250000, 1.253491, 0.139948)",
        "(-0.250000, 1.262071, 0.139127)",
        "(-0.250000, 1.270587, 0.139229)",
        "(-0.250000, 1.278636, 0.140181)",
        "(-0.250000, 1.286444, 0.141943)",
        "(-0.250000, 1.293870, 0.144446)",
        "(-0.250000, 1.300863, 0.147626)",
        "(-0.250000, 1.307354, 0.151406)",
        "(-0.250000, 1.313055, 0.155569)",
        "(-0.250000, 1.318219, 0.160147)",
        "(-0.250000, 1.322832, 0.165057)",
        "(-0.250000, 1.326902, 0.170236)",
        "(-0.250000, 1.330437, 0.175620)",
        "(-0.250000, 1.333288, 0.180971)",
        "(-0.250000, 1.335684, 0.186402)",
        "(-0.250000, 1.337650, 0.191872)",
        "(-0.250000, 1.339224, 0.197335)",
        "(-0.250000, 1.340453, 0.202778)",
        "(-0.250000, 1.341254, 0.207968)",
        "(-0.250000, 1.341823, 0.213112)",
        "(-0.250000, 1.342210, 0.218252)",
        "(-0.250000, 1.342451, 0.223435)",
        "(-0.250000, 1.342554, 0.228638)",
        "(-0.250000, 1.342467, 0.233587)",
        "(-0.250000, 1.342331, 0.238792)",
        "(-0.250000, 1.342114, 0.244411)",
        "(-0.250000, 1.341736, 0.250761)",
        "(-0.250000, 1.340977, 0.258342)",
        "(-0.250000, 1.339640, 0.266321)",
        "(-0.250000, 1.337248, 0.275680)",
        "(-0.250000, 1.333490, 0.285737)",
        "(-0.250000, 1.328297, 0.295798)",
        "(-0.250000, 1.321721, 0.305404)",
        "(-0.250000, 1.313999, 0.314141)",
        "(-0.250000, 1.305108, 0.321971)",
        "(-0.250000, 1.295226, 0.328684)",
        "(-0.250000, 1.284528, 0.334145)",
        "(-0.250000, 1.273213, 0.338254)",
        "(-0.250000, 1.261652, 0.340943)",
        "(-0.250000, 1.249874, 0.342220)",
        "(-0.250000, 1.238094, 0.342084)",
        "(-0.250000, 1.226495, 0.340544)",
        "(-0.250000, 1.215255, 0.337641)",
        "(-0.250000, 1.204737, 0.333579)",
        "(-0.250000, 1.194861, 0.328330)",
        "(-0.250000, 1.185744, 0.321971)",
        "(-0.250000, 1.177510, 0.314603)",
        "(-0.250000, 1.170300, 0.306383)",
        "(-0.250000, 1.164337, 0.297752)",
        "(-0.250000, 1.159482, 0.288570)",
        "(-0.250000, 1.155771, 0.278957)",
        "(-0.250000, 1.153246, 0.269130)",
        "(-0.250000, 1.151904, 0.259310)",
        "(-0.250000, 1.151694, 0.249904)",
        "(-0.250000, 1.152519, 0.240661)",
        "(-0.250000, 1.154315, 0.231771)",
        "(-0.250000, 1.156998, 0.223340)",
        "(-0.250000, 1.160488, 0.215412)",
        "(-0.250000, 1.164565, 0.208346)",
        "(-0.250000, 1.169227, 0.201868)",
        "(-0.250000, 1.174357, 0.196042)",
        "(-0.250000, 1.179889, 0.190843)",
        "(-0.250000, 1.185740, 0.186277)",
        "(-0.250000, 1.191624, 0.182545)",
        "(-0.250000, 1.197654, 0.179380)",
        "(-0.250000, 1.203770, 0.176757)",
        "(-0.250000, 1.209875, 0.174667)",
        "(-0.250000, 1.215925, 0.173062)",
        "(-0.250000, 1.221696, 0.171992)",
        "(-0.250000, 1.227340, 0.171274)",
        "(-0.250000, 1.232842, 0.170858)",
        "(-0.250000, 1.238206, 0.170693)",
        "(-0.250000, 1.243388, 0.170738)",
        "(-0.250000, 1.248237, 0.170978)",
        "(-0.250000, 1.252934, 0.171314)",
        "(-0.250000, 1.257529, 0.171708)",
        "(-0.250000, 1.262041, 0.172135)",
        "(-0.250000, 1.266456, 0.172572)",
        "(-0.250000, 1.270652, 0.172985)",
        "(-0.250000, 1.274858, 0.173366)",
        "(-0.250000, 1.279091, 0.173715)",
        "(-0.250000, 1.283394, 0.174044)",
        "(-0.250000, 1.287803, 0.174372)",
        "(-0.250000, 1.292137, 0.174651)",
        "(-0.250000, 1.296619, 0.174964)",
        "(-0.250000, 1.301243, 0.175346)",
        "(-0.250000, 1.306030, 0.175845)",
        "(-0.250000, 1.310974, 0.176508)",
        "(-0.250000, 1.315874, 0.177261)",
        "(-0.250000, 1.320899, 0.178265)",
        "(-0.250000, 1.326018, 0.179578)",
        "(-0.250000, 1.331153, 0.181225)",
        "(-0.250000, 1.336269, 0.183209)",
        "(-0.250000, 1.341210, 0.185371)",
        "(-0.250000, 1.346106, 0.187887)",
        "(-0.250000, 1.350920, 0.190753)",
        "(-0.250000, 1.355608, 0.193954)",
        "(-0.250000, 1.360125, 0.197481)",
        "(-0.250000, 1.364347, 0.201138)",
        "(-0.250000, 1.368341, 0.205089)",
        "(-0.250000, 1.372064, 0.209298)",
        "(-0.250000, 1.375490, 0.213746)",
        "(-0.250000, 1.378583, 0.218411)",
        "(-0.250000, 1.381268, 0.223047)",
        "(-0.250000, 1.383592, 0.227836)",
        "(-0.250000, 1.385526, 0.232697)",
        "(-0.250000, 1.387072, 0.237687)",
        "(-0.250000, 1.388221, 0.242889)",
        "(-0.250000, 1.388940, 0.248001)",
        "(-0.250000, 1.389251, 0.252570)",
        "(-0.250000, 1.389202, 0.256783)",
        "(-0.250000, 1.388801, 0.261003)",
        "(-0.250000, 1.388103, 0.264714)",
        "(-0.250000, 1.387099, 0.268352)",
        "(-0.250000, 1.385733, 0.272275)",
        "(-0.250000, 1.384065, 0.276077)",
        "(-0.250000, 1.382127, 0.279703)",
        "(-0.250000, 1.379924, 0.283212)",
        "(-0.250000, 1.377470, 0.286613)",
        "(-0.250000, 1.374677, 0.290217)",
        "(-0.250000, 1.371615, 0.293797)",
        "(-0.250000, 1.368579, 0.296692)",
        "(-0.250000, 1.365368, 0.299527)",
        "(-0.250000, 1.358454, 0.308568)",
        "(-0.250000, 1.349272, 0.318657)",
        "(-0.250000, 1.338288, 0.328177)",
        "(-0.250000, 1.325891, 0.336371)",
        "(-0.250000, 1.312374, 0.342897)",
        "(-0.250000, 1.297735, 0.347642)",
        "(-0.250000, 1.282030, 0.350371)",
        "(-0.250000, 1.265546, 0.350759)",
        "(-0.250000, 1.249285, 0.348597)",
        "(-0.250000, 1.233899, 0.344037)",
        "(-0.250000, 1.219826, 0.337395)",
        "(-0.250000, 1.207352, 0.329049)",
        "(-0.250000, 1.196722, 0.319484)",
        "(-0.250000, 1.188007, 0.309180)",
        "(-0.250000, 1.181117, 0.298521)",
        "(-0.250000, 1.175928, 0.287867)",
        "(-0.250000, 1.172229, 0.277386)",
        "(-0.250000, 1.169867, 0.267321)",
        "(-0.250000, 1.168665, 0.257762)",
        "(-0.250000, 1.168474, 0.248749)",
        "(-0.250000, 1.169152, 0.240443)",
        "(-0.250000, 1.170562, 0.232829)",
        "(-0.250000, 1.172602, 0.225845)",
        "(-0.250000, 1.175193, 0.219458)",
        "(-0.250000, 1.178263, 0.213644)",
        "(-0.250000, 1.181684, 0.208520)",
        "(-0.250000, 1.185433, 0.203951)",
        "(-0.250000, 1.189445, 0.199933)",
        "(-0.250000, 1.193664, 0.196446)",
        "(-0.250000, 1.198048, 0.193449)",
        "(-0.250000, 1.202450, 0.191018)",
        "(-0.250000, 1.206933, 0.189003)",
        "(-0.250000, 1.211443, 0.187382)",
        "(-0.250000, 1.215957, 0.186116)",
        "(-0.250000, 1.220438, 0.185182)",
        "(-0.250000, 1.224706, 0.184628)",
        "(-0.250000, 1.228890, 0.184315)",
        "(-0.250000, 1.232960, 0.184209)",
        "(-0.250000, 1.236786, 0.184320)",
        "(-0.250000, 1.240628, 0.184505)",
        "(-0.250000, 1.244192, 0.184831)",
        "(-0.250000, 1.247628, 0.185211)",
        "(-0.250000, 1.250941, 0.185616)",
        "(-0.250000, 1.254143, 0.186015)",
        "(-0.250000, 1.257270, 0.186386)",
        "(-0.250000, 1.260226, 0.186717)",
        "(-0.250000, 1.263146, 0.186980)",
        "(-0.250000, 1.266052, 0.187168)",
        "(-0.250000, 1.268985, 0.187281)",
        "(-0.250000, 1.271956, 0.187321)",
        "(-0.250000, 1.274869, 0.187276)",
        "(-0.250000, 1.277855, 0.187167)",
        "(-0.250000, 1.280934, 0.187009)",
        "(-0.250000, 1.284123, 0.186822)",
        "(-0.250000, 1.287413, 0.186623)",
        "(-0.250000, 1.290702, 0.186385)",
        "(-0.250000, 1.294115, 0.186170)",
        "(-0.250000, 1.297640, 0.185999)",
        "(-0.250000, 1.301262, 0.185889)",
        "(-0.250000, 1.304971, 0.185853)",
        "(-0.250000, 1.308655, 0.185846)",
        "(-0.250000, 1.312401, 0.185934)",
        "(-0.250000, 1.316180, 0.186125)",
        "(-0.250000, 1.319985, 0.186432)",
        "(-0.250000, 1.323807, 0.186860)",
        "(-0.250000, 1.327547, 0.187338)",
        "(-0.250000, 1.331269, 0.187928)",
        "(-0.250000, 1.334980, 0.188640)",
        "(-0.250000, 1.338653, 0.189458)",
        "(-0.250000, 1.342303, 0.190399)",
        "(-0.250000, 1.345881, 0.191397)",
        "(-0.250000, 1.349406, 0.192503)",
        "(-0.250000, 1.352880, 0.193730)",
        "(-0.250000, 1.356301, 0.195098)",
        "(-0.250000, 1.359620, 0.196572)",
        "(-0.250000, 1.362804, 0.198103)",
        "(-0.250000, 1.365862, 0.199750)",
        "(-0.250000, 1.368792, 0.201541)",
        "(-0.250000, 1.371580, 0.203484)",
        "(-0.250000, 1.374186, 0.205542)",
        "(-0.250000, 1.376566, 0.207637)",
        "(-0.250000, 1.378743, 0.209849)",
        "(-0.250000, 1.380689, 0.212147)",
        "(-0.250000, 1.382385, 0.214493)",
        "(-0.250000, 1.383826, 0.216885)",
        "(-0.250000, 1.384980, 0.219223)",
        "(-0.250000, 1.385867, 0.221565)",
        "(-0.250000, 1.386465, 0.223808)",
        "(-0.250000, 1.386769, 0.225873)",
        "(-0.250000, 1.386779, 0.227684)",
        "(-0.250000, 1.386497, 0.229140)",
        "(-0.250000, 1.385473, 0.227585)",
        "(-0.250000, 1.386340, 0.241055)",
        "(-0.250000, 1.385473, 0.256780)",
        "(-0.250000, 1.382226, 0.273409)",
        "(-0.250000, 1.376289, 0.290167)",
        "(-0.250000, 1.367550, 0.306357)",
        "(-0.250000, 1.356098, 0.321249)",
        "(-0.250000, 1.342281, 0.334130)",
        "(-0.250000, 1.326695, 0.344421)",
        "(-0.250000, 1.310023, 0.351806)",
        "(-0.250000, 1.293018, 0.356201)",
        "(-0.250000, 1.276343, 0.357761)",
        "(-0.250000, 1.260477, 0.356799)",
        "(-0.250000, 1.245924, 0.353733)",
        "(-0.250000, 1.232775, 0.348995)",
        "(-0.250000, 1.221084, 0.342968)",
        "(-0.250000, 1.210832, 0.335989)",
        "(-0.250000, 1.201932, 0.328315)",
        "(-0.250000, 1.194309, 0.320166)",
        "(-0.250000, 1.188010, 0.311899)",
        "(-0.250000, 1.182722, 0.303452)",
        "(-0.250000, 1.178345, 0.294884)",
        "(-0.250000, 1.174817, 0.286259)",
        "(-0.250000, 1.172107, 0.277692)",
        "(-0.250000, 1.170212, 0.269486)",
        "(-0.250000, 1.168993, 0.261410)",
        "(-0.250000, 1.168431, 0.253482)",
        "(-0.250000, 1.168525, 0.245732)",
        "(-0.250000, 1.169277, 0.238189)",
        "(-0.250000, 1.170629, 0.231155)",
        "(-0.250000, 1.172582, 0.224420)",
        "(-0.250000, 1.175121, 0.218006)",
        "(-0.250000, 1.178221, 0.211958)",
        "(-0.250000, 1.181842, 0.206323)",
        "(-0.250000, 1.185800, 0.201361)",
        "(-0.250000, 1.190149, 0.196870)",
        "(-0.250000, 1.194845, 0.192858)",
        "(-0.250000, 1.199861, 0.189317)",
        "(-0.250000, 1.205121, 0.186276)",
        "(-0.250000, 1.210364, 0.183902)",
        "(-0.250000, 1.215739, 0.181990)",
        "(-0.250000, 1.221152, 0.180549)",
        "(-0.250000, 1.226554, 0.179557)",
        "(-0.250000, 1.231914, 0.178982)",
        "(-0.250000, 1.236973, 0.178863)",
        "(-0.250000, 1.241910, 0.179062)",
        "(-0.250000, 1.246651, 0.179546)",
        "(-0.250000, 1.251197, 0.180266)",
        "(-0.250000, 1.255535, 0.181176)",
        "(-0.250000, 1.259498, 0.182237)",
        "(-0.250000, 1.263254, 0.183378)",
        "(-0.250000, 1.266822, 0.184564)",
        "(-0.250000, 1.270199, 0.185754)",
        "(-0.250000, 1.273398, 0.186918)",
        "(-0.250000, 1.276355, 0.188009)",
        "(-0.250000, 1.279185, 0.189014)",
        "(-0.250000, 1.281854, 0.189899)",
        "(-0.250000, 1.284547, 0.190700)",
        "(-0.250000, 1.287186, 0.191384)",
        "(-0.250000, 1.289752, 0.191930)",
        "(-0.250000, 1.292332, 0.192368)",
        "(-0.250000, 1.294958, 0.192714)",
        "(-0.250000, 1.297644, 0.192980)",
        "(-0.250000, 1.300391, 0.193178)",
        "(-0.250000, 1.303155, 0.193289)",
        "(-0.250000, 1.306018, 0.193374)",
        "(-0.250000, 1.308968, 0.193453)",
        "(-0.250000, 1.312026, 0.193562)",
        "(-0.250000, 1.315193, 0.193725)",
        "(-0.250000, 1.318372, 0.193887)",
        "(-0.250000, 1.321632, 0.194127)",
        "(-0.250000, 1.324951, 0.194460)",
        "(-0.250000, 1.328334, 0.194916)",
        "(-0.250000, 1.331770, 0.195508)",
        "(-0.250000, 1.335166, 0.196153)",
        "(-0.250000, 1.338605, 0.196969)",
        "(-0.250000, 1.342094, 0.197986)",
        "(-0.250000, 1.345606, 0.199202)",
        "(-0.250000, 1.349150, 0.200648)",
        "(-0.250000, 1.352633, 0.202185)",
        "(-0.250000, 1.356114, 0.203964)",
        "(-0.250000, 1.359586, 0.206015)",
        "(-0.250000, 1.363022, 0.208349)",
        "(-0.250000, 1.366388, 0.210980)",
        "(-0.250000, 1.369590, 0.213725)",
        "(-0.250000, 1.372668, 0.216780)",
        "(-0.250000, 1.375584, 0.220135)",
        "(-0.250000, 1.378308, 0.223800)",
        "(-0.250000, 1.380797, 0.227771)",
        "(-0.250000, 1.382973, 0.231776)",
        "(-0.250000, 1.384876, 0.236168)",
        "(-0.250000, 1.386452, 0.240909)",
        "(-0.250000, 1.387661, 0.246019)",
        "(-0.250000, 1.388457, 0.251576)",
        "(-0.250000, 1.388803, 0.257080)",
        "(-0.250000, 1.388650, 0.263091)",
        "(-0.250000, 1.387893, 0.269772)",
        "(-0.250000, 1.386377, 0.277288)",
        "(-0.250000, 1.383886, 0.285765)",
        "(-0.250000, 1.380528, 0.294211)",
        "(-0.250000, 1.375676, 0.303849)",
        "(-0.250000, 1.368988, 0.314387)",
        "(-0.250000, 1.360236, 0.325281)",
        "(-0.250000, 1.349341, 0.335869)",
        "(-0.250000, 1.337194, 0.344847)",
        "(-0.250000, 1.323490, 0.352407)",
        "(-0.250000, 1.308761, 0.358054)",
        "(-0.250000, 1.293464, 0.361574)",
        "(-0.250000, 1.278083, 0.362903)",
        "(-0.250000, 1.263348, 0.362107)",
        "(-0.250000, 1.249243, 0.359432)",
        "(-0.250000, 1.236026, 0.355078)",
        "(-0.250000, 1.223859, 0.349270)",
        "(-0.250000, 1.212884, 0.342256)",
        "(-0.250000, 1.203441, 0.334467)",
        "(-0.250000, 1.195242, 0.325998)",
        "(-0.250000, 1.188245, 0.317031)",
        "(-0.250000, 1.182398, 0.307713)",
        "(-0.250000, 1.177650, 0.298182)",
        "(-0.250000, 1.174067, 0.288862)",
        "(-0.250000, 1.171385, 0.279541)",
        "(-0.250000, 1.169554, 0.270337)",
        "(-0.250000, 1.168509, 0.261296)",
        "(-0.250000, 1.168193, 0.252434)",
        "(-0.250000, 1.168550, 0.244071)",
        "(-0.250000, 1.169522, 0.235966)",
        "(-0.250000, 1.171090, 0.228169)",
        "(-0.250000, 1.173226, 0.220713)",
        "(-0.250000, 1.175858, 0.213582)",
        "(-0.250000, 1.178788, 0.207000)",
        "(-0.250000, 1.182030, 0.200722)",
        "(-0.250000, 1.185549, 0.194708)",
        "(-0.250000, 1.189312, 0.188943)",
        "(-0.250000, 1.193274, 0.183435)",
        "(-0.250000, 1.197264, 0.178306)",
        "(-0.250000, 1.201409, 0.173385)",
        "(-0.250000, 1.205743, 0.168636)",
        "(-0.250000, 1.210268, 0.164062)",
        "(-0.250000, 1.214953, 0.159700)",
        "(-0.250000, 1.219594, 0.155650)",
        "(-0.250000, 1.224398, 0.151799)",
        "(-0.250000, 1.229340, 0.148180)",
        "(-0.250000, 1.234399, 0.144813)",
        "(-0.250000, 1.239547, 0.141718)",
        "(-0.250000, 1.244592, 0.138945)",
        "(-0.250000, 1.249712, 0.136455)",
        "(-0.250000, 1.254874, 0.134274)",
        "(-0.250000, 1.260086, 0.132411)",
        "(-0.250000, 1.265360, 0.130882)",
        "(-0.250000, 1.270491, 0.129699)",
        "(-0.250000, 1.275621, 0.128867)",
        "(-0.250000, 1.280696, 0.128392)",
        "(-0.250000, 1.285695, 0.128282)",
        "(-0.250000, 1.290613, 0.128540)",
        "(-0.250000, 1.295279, 0.129126)",
        "(-0.250000, 1.299817, 0.130067)",
        "(-0.250000, 1.304199, 0.131352)",
        "(-0.250000, 1.308423, 0.132980)",
        "(-0.250000, 1.312451, 0.134931)",
        "(-0.250000, 1.316131, 0.137127)",
        "(-0.250000, 1.319591, 0.139603)",
        "(-0.250000, 1.322815, 0.142338)",
        "(-0.250000, 1.325821, 0.145329)",
        "(-0.250000, 1.328587, 0.148542)",
        "(-0.250000, 1.330991, 0.151875)",
        "(-0.250000, 1.333197, 0.155410)",
        "(-0.250000, 1.335161, 0.159091)",
        "(-0.250000, 1.336900, 0.162907)",
        "(-0.250000, 1.338421, 0.166844)",
        "(-0.250000, 1.339605, 0.170750)",
        "(-0.250000, 1.340610, 0.174748)",
        "(-0.250000, 1.341422, 0.178787)",
        "(-0.250000, 1.342043, 0.182849)",
        "(-0.250000, 1.342479, 0.186918)",
        "(-0.250000, 1.342641, 0.190840)",
        "(-0.250000, 1.342659, 0.194752)",
        "(-0.250000, 1.342530, 0.198646)",
        "(-0.250000, 1.342254, 0.202480)",
        "(-0.250000, 1.341867, 0.206228)",
        "(-0.250000, 1.341348, 0.209748)",
        "(-0.250000, 1.340807, 0.213119)",
        "(-0.250000, 1.340288, 0.216344)",
        "(-0.250000, 1.339824, 0.219424)",
        "(-0.250000, 1.339444, 0.222338)",
        "(-0.250000, 1.339139, 0.224994)",
        "(-0.250000, 1.338976, 0.227501)",
        "(-0.250000, 1.338980, 0.229899)",
        "(-0.250000, 1.339173, 0.232248)",
        "(-0.250000, 1.339580, 0.234670)",
        "(-0.250000, 1.340181, 0.237134)",
        "(-0.250000, 1.341307, 0.242442)",
        "(-0.250000, 1.342334, 0.252604)",
        "(-0.250000, 1.342404, 0.261979)",
        "(-0.250000, 1.341612, 0.271271)",
        "(-0.250000, 1.339852, 0.280728)",
        "(-0.250000, 1.337045, 0.290234)",
        "(-0.250000, 1.333100, 0.299679)",
        "(-0.250000, 1.327927, 0.308945)",
        "(-0.250000, 1.321456, 0.317863)",
        "(-0.250000, 1.313657, 0.326213)",
        "(-0.250000, 1.304596, 0.333740)",
        "(-0.250000, 1.294352, 0.340219)",
        "(-0.250000, 1.283081, 0.345416)",
        "(-0.250000, 1.270953, 0.349144)",
        "(-0.250000, 1.258249, 0.351246)",
        "(-0.250000, 1.245215, 0.351613)",
        "(-0.250000, 1.232117, 0.350190)",
        "(-0.250000, 1.219213, 0.346959)",
        "(-0.250000, 1.206807, 0.341959)",
        "(-0.250000, 1.195295, 0.335383)",
        "(-0.250000, 1.184851, 0.327365)",
        "(-0.250000, 1.175694, 0.318133)",
        "(-0.250000, 1.167946, 0.307886)",
        "(-0.250000, 1.161729, 0.296881)",
        "(-0.250000, 1.157188, 0.285623)",
        "(-0.250000, 1.154219, 0.274201)",
        "(-0.250000, 1.152782, 0.262920)",
        "(-0.250000, 1.152772, 0.251947)",
        "(-0.250000, 1.154074, 0.241457)",
        "(-0.250000, 1.156501, 0.231864)",
        "(-0.250000, 1.159898, 0.223039)",
        "(-0.250000, 1.164097, 0.215066)",
        "(-0.250000, 1.168944, 0.207965)",
        "(-0.250000, 1.174309, 0.201715)",
        "(-0.250000, 1.179925, 0.196491)",
        "(-0.250000, 1.185767, 0.192050)",
        "(-0.250000, 1.191727, 0.188337)",
        "(-0.250000, 1.197695, 0.185294)",
        "(-0.250000, 1.203647, 0.182843)",
        "(-0.250000, 1.209396, 0.181062)",
        "(-0.250000, 1.215042, 0.179759)",
        "(-0.250000, 1.220559, 0.178897)",
        "(-0.250000, 1.225929, 0.178427)",
        "(-0.250000, 1.231090, 0.178318)",
        "(-0.250000, 1.235898, 0.178573)",
        "(-0.250000, 1.240494, 0.179061)",
        "(-0.250000, 1.244889, 0.179736)",
        "(-0.250000, 1.249081, 0.180562)",
        "(-0.250000, 1.253037, 0.181500)",
        "(-0.250000, 1.256653, 0.182519)",
        "(-0.250000, 1.260092, 0.183560)",
        "(-0.250000, 1.263370, 0.184589)",
        "(-0.250000, 1.266516, 0.185584)",
        "(-0.250000, 1.269545, 0.186525)",
        "(-0.250000, 1.272363, 0.187378)",
        "(-0.250000, 1.275123, 0.188142)",
        "(-0.250000, 1.277850, 0.188812)",
        "(-0.250000, 1.280573, 0.189391)",
        "(-0.250000, 1.283306, 0.189881)",
        "(-0.250000, 1.285956, 0.190249)",
        "(-0.250000, 1.288653, 0.190541)",
        "(-0.250000, 1.291410, 0.190770)",
        "(-0.250000, 1.294236, 0.190957)",
        "(-0.250000, 1.297155, 0.191132)",
        "(-0.250000, 1.300082, 0.191263)",
        "(-0.250000, 1.303118, 0.191436)",
        "(-0.250000, 1.306269, 0.191687)",
        "(-0.250000, 1.309532, 0.192048)",
        "(-0.250000, 1.312869, 0.192539)",
        "(-0.250000, 1.316174, 0.193097)",
        "(-0.250000, 1.319513, 0.193824)",
        "(-0.250000, 1.322881, 0.194756)",
        "(-0.250000, 1.326267, 0.195933)",
        "(-0.250000, 1.329618, 0.197357)",
        "(-0.250000, 1.332806, 0.198908)",
        "(-0.250000, 1.335918, 0.200736)",
        "(-0.250000, 1.338923, 0.202857)",
        "(-0.250000, 1.341796, 0.205290)",
        "(-0.250000, 1.344514, 0.208048)",
        "(-0.250000, 1.346935, 0.210908)",
        "(-0.250000, 1.349162, 0.214093)",
        "(-0.250000, 1.351166, 0.217590)",
        "(-0.250000, 1.352947, 0.221448)",
        "(-0.250000, 1.354497, 0.225703)",
        "(-0.250000, 1.355709, 0.229979)",
        "(-0.250000, 1.356697, 0.234702)",
        "(-0.250000, 1.357444, 0.239892)",
        "(-0.250000, 1.357915, 0.245503)",
        "(-0.250000, 1.358050, 0.251561)",
        "(-0.250000, 1.357803, 0.257545)",
        "(-0.250000, 1.357128, 0.263866)",
        "(-0.250000, 1.355984, 0.270352)",
        "(-0.250000, 1.354364, 0.276838)",
        "(-0.250000, 1.352196, 0.283456)",
        "(-0.250000, 1.349598, 0.289788)",
        "(-0.250000, 1.346406, 0.296178)",
        "(-0.250000, 1.342623, 0.302494)",
        "(-0.250000, 1.338216, 0.308686)",
        "(-0.250000, 1.333111, 0.314740)",
        "(-0.250000, 1.327629, 0.320247)",
        "(-0.250000, 1.321519, 0.325439)",
        "(-0.250000, 1.314916, 0.330145)",
        "(-0.250000, 1.307883, 0.334299)",
        "(-0.250000, 1.300454, 0.337859)",
        "(-0.250000, 1.293056, 0.340659)",
        "(-0.250000, 1.285489, 0.342822)",
        "(-0.250000, 1.278153, 0.344291)",
        "(-0.250000, 1.270584, 0.345188)",
        "(-0.250000, 1.263087, 0.345474)",
        "(-0.250000, 1.255968, 0.345196)",
        "(-0.250000, 1.249038, 0.344407)",
        "(-0.250000, 1.242330, 0.343144)",
        "(-0.250000, 1.235902, 0.341453)",
        "(-0.250000, 1.229738, 0.339366)",
        "(-0.250000, 1.224023, 0.336993)",
        "(-0.250000, 1.218588, 0.334314)",
        "(-0.250000, 1.213412, 0.331339)",
        "(-0.250000, 1.208515, 0.328103)",
        "(-0.250000, 1.203905, 0.324633)",
        "(-0.250000, 1.199699, 0.321055)",
        "(-0.250000, 1.195758, 0.317289)",
        "(-0.250000, 1.192060, 0.313324)",
        "(-0.250000, 1.188600, 0.309163)",
        "(-0.250000, 1.185383, 0.304812)",
        "(-0.250000, 1.182530, 0.300462)",
        "(-0.250000, 1.179905, 0.295936)",
        "(-0.250000, 1.177526, 0.291254)",
        "(-0.250000, 1.175394, 0.286411)",
        "(-0.250000, 1.173526, 0.281429)",
        "(-0.250000, 1.172005, 0.276580)",
        "(-0.250000, 1.170751, 0.271675)",
        "(-0.250000, 1.169769, 0.266761)",
        "(-0.250000, 1.169075, 0.262029)",
        "(-0.250000, 1.168609, 0.257099)",
        "(-0.250000, 1.168405, 0.252420)",
        "(-0.250000, 1.168430, 0.247828)",
        "(-0.250000, 1.168671, 0.243331)",
        "(-0.250000, 1.169111, 0.238960)",
        "(-0.250000, 1.169739, 0.234693)",
        "(-0.250000, 1.170513, 0.230683)",
        "(-0.250000, 1.171422, 0.226846)",
        "(-0.250000, 1.172459, 0.223155)",
        "(-0.250000, 1.173618, 0.219584)",
        "(-0.250000, 1.174878, 0.216165)",
        "(-0.250000, 1.176192, 0.212971)",
        "(-0.250000, 1.177570, 0.209934)",
        "(-0.250000, 1.179021, 0.207011)",
        "(-0.250000, 1.180553, 0.204174)",
        "(-0.250000, 1.182139, 0.201459)",
        "(-0.250000, 1.183726, 0.198933)",
        "(-0.250000, 1.185364, 0.196498)",
        "(-0.250000, 1.187058, 0.194140)",
        "(-0.250000, 1.188792, 0.191874)",
        "(-0.250000, 1.190580, 0.189677)",
        "(-0.250000, 1.192347, 0.187632)",
        "(-0.250000, 1.194172, 0.185638)",
        "(-0.250000, 1.196031, 0.183718)",
        "(-0.250000, 1.197935, 0.181859)",
        "(-0.250000, 1.199891, 0.180054)",
        "(-0.250000, 1.201798, 0.178388)",
        "(-0.250000, 1.203733, 0.176787)",
        "(-0.250000, 1.205717, 0.175232)",
        "(-0.250000, 1.207725, 0.173742)",
        "(-0.250000, 1.209755, 0.172317)",
        "(-0.250000, 1.211754, 0.170989)",
        "(-0.250000, 1.213786, 0.169712)",
        "(-0.250000, 1.215841, 0.168493)",
        "(-0.250000, 1.217907, 0.167335)",
        "(-0.250000, 1.219984, 0.166238)",
        "(-0.250000, 1.222024, 0.165224)",
        "(-0.250000, 1.224088, 0.164259)",
        "(-0.250000, 1.226183, 0.163340)",
        "(-0.250000, 1.228317, 0.162465)",
        "(-0.250000, 1.230472, 0.161642)",
        "(-0.250000, 1.232571, 0.160898)",
        "(-0.250000, 1.234733, 0.160188)",
        "(-0.250000, 1.236931, 0.159525)",
        "(-0.250000, 1.239183, 0.158905)",
        "(-0.250000, 1.241497, 0.158330)",
        "(-0.250000, 1.243756, 0.157827)",
        "(-0.250000, 1.246076, 0.157371)",
        "(-0.250000, 1.248435, 0.156968)",
        "(-0.250000, 1.250873, 0.156615)",
        "(-0.250000, 1.253389, 0.156319)",
        "(-0.250000, 1.255821, 0.156097)",
        "(-0.250000, 1.258328, 0.155934)",
        "(-0.250000, 1.260928, 0.155836)",
        "(-0.250000, 1.263599, 0.155817)",
        "(-0.250000, 1.266357, 0.155926)",
        "(-0.250000, 1.269064, 0.156201)",
        "(-0.250000, 1.271825, 0.156678)",
        "(-0.250000, 1.274635, 0.157386)",
        "(-0.250000, 1.277483, 0.158347)",
        "(-0.250000, 1.280329, 0.159569)",
        "(-0.250000, 1.283017, 0.161026)",
        "(-0.250000, 1.285674, 0.162738)",
        "(-0.250000, 1.288289, 0.164699)",
        "(-0.250000, 1.290840, 0.166900)",
        "(-0.250000, 1.293296, 0.169314)",
        "(-0.250000, 1.295491, 0.171858)",
        "(-0.250000, 1.297583, 0.174569)",
        "(-0.250000, 1.299558, 0.177412)",
        "(-0.250000, 1.301406, 0.180360)",
        "(-0.250000, 1.303118, 0.183384)",
        "(-0.250000, 1.304569, 0.186364)",
        "(-0.250000, 1.305927, 0.189371)",
        "(-0.250000, 1.307173, 0.192354)",
        "(-0.250000, 1.308325, 0.195297)",
        "(-0.250000, 1.309406, 0.198186)",
        "(-0.250000, 1.310329, 0.200902)",
        "(-0.250000, 1.311232, 0.203532)",
        "(-0.250000, 1.312131, 0.206065)",
        "(-0.250000, 1.313037, 0.208482)",
        "(-0.250000, 1.313973, 0.210786)",
        "(-0.250000, 1.314901, 0.212899)",
        "(-0.250000, 1.315905, 0.214903)",
        "(-0.250000, 1.317011, 0.216826)",
        "(-0.250000, 1.318230, 0.218676)",
        "(-0.250000, 1.319569, 0.220464)",
        "(-0.250000, 1.320990, 0.222116)",
        "(-0.250000, 1.322560, 0.223769)",
        "(-0.250000, 1.324289, 0.225472)",
        "(-0.250000, 1.326169, 0.227247)",
        "(-0.250000, 1.328200, 0.229164)",
        "(-0.250000, 1.330320, 0.231102)",
        "(-0.250000, 1.332582, 0.233317)",
        "(-0.250000, 1.334945, 0.235846)",
        "(-0.250000, 1.337384, 0.238820)",
        "(-0.250000, 1.339844, 0.242311)",
        "(-0.250000, 1.342216, 0.245914)",
        "(-0.250000, 1.344495, 0.250224)",
        "(-0.250000, 1.346550, 0.255458)",
        "(-0.250000, 1.348226, 0.261554)",
        "(-0.250000, 1.349363, 0.268478)",
        "(-0.250000, 1.349974, 0.275522)",
        "(-0.250000, 1.349803, 0.283306)",
        "(-0.250000, 1.348751, 0.291605)",
        "(-0.250000, 1.346741, 0.300233)",
        "(-0.250000, 1.343741, 0.309060)",
        "(-0.250000, 1.340100, 0.317538)",
        "(-0.250000, 1.335612, 0.325919)",
        "(-0.250000, 1.330212, 0.334175)",
        "(-0.250000, 1.323916, 0.342183)",
        "(-0.250000, 1.316747, 0.349813)",
        "(-0.250000, 1.308980, 0.356854)",
        "(-0.250000, 1.300424, 0.363331)",
        "(-0.250000, 1.291188, 0.369126)",
        "(-0.250000, 1.281380, 0.374144)",
        "(-0.250000, 1.271101, 0.378300)",
        "(-0.250000, 1.260694, 0.381542)",
        "(-0.250000, 1.249991, 0.383858)",
        "(-0.250000, 1.239111, 0.385196)",
        "(-0.250000, 1.228124, 0.385524)",
        "(-0.250000, 1.217090, 0.384803)",
        "(-0.250000, 1.206471, 0.383152)",
        "(-0.250000, 1.196002, 0.380463)",
        "(-0.250000, 1.185782, 0.376721)",
        "(-0.250000, 1.175885, 0.371908)",
        "(-0.250000, 1.166456, 0.366060)",
        "(-0.250000, 1.157977, 0.359567)",
        "(-0.250000, 1.150131, 0.352167)",
        "(-0.250000, 1.142987, 0.343877)",
        "(-0.250000, 1.136718, 0.334867)",
        "(-0.250000, 1.131450, 0.325327)",
        "(-0.250000, 1.127420, 0.315782)",
        "(-0.250000, 1.124416, 0.306020)",
        "(-0.250000, 1.122442, 0.296192)",
        "(-0.250000, 1.121465, 0.286382)",
        "(-0.250000, 1.121450, 0.276745)",
        "(-0.250000, 1.122376, 0.267678)",
        "(-0.250000, 1.124089, 0.258915)",
        "(-0.250000, 1.126519, 0.250541)",
        "(-0.250000, 1.129591, 0.242598)",
        "(-0.250000, 1.133210, 0.235155)",
        "(-0.250000, 1.137252, 0.228468)",
        "(-0.250000, 1.141679, 0.222180)",
        "(-0.250000, 1.146397, 0.216379)",
        "(-0.250000, 1.151335, 0.211075)",
        "(-0.250000, 1.156455, 0.206189)",
        "(-0.250000, 1.161576, 0.201966)",
        "(-0.250000, 1.166757, 0.198121)",
        "(-0.250000, 1.171914, 0.194699)",
        "(-0.250000, 1.177052, 0.191626)",
        "(-0.250000, 1.182167, 0.188870)",
        "(-0.250000, 1.187085, 0.186610)",
        "(-0.250000, 1.191927, 0.184667)",
        "(-0.250000, 1.196727, 0.183026)",
        "(-0.250000, 1.201466, 0.181731)",
        "(-0.250000, 1.206156, 0.180804)",
        "(-0.250000, 1.210708, 0.180330)",
        "(-0.250000, 1.215193, 0.180234)",
        "(-0.250000, 1.219587, 0.180521)",
        "(-0.250000, 1.223875, 0.181181)",
        "(-0.250000, 1.228014, 0.182194)",
        "(-0.250000, 1.231917, 0.183571)",
        "(-0.250000, 1.235651, 0.185219)",
        "(-0.250000, 1.239191, 0.187108)",
        "(-0.250000, 1.242452, 0.189222)",
        "(-0.250000, 1.245489, 0.191477)",
        "(-0.250000, 1.248300, 0.193828)",
        "(-0.250000, 1.250893, 0.196227)",
        "(-0.250000, 1.253265, 0.198618)",
        "(-0.250000, 1.255433, 0.200957)",
        "(-0.250000, 1.257400, 0.203203)",
        "(-0.250000, 1.259126, 0.205312)",
        "(-0.250000, 1.260716, 0.207240)",
        "(-0.250000, 1.262169, 0.208951)",
        "(-0.250000, 1.263523, 0.210419)",
        "(-0.250000, 1.264813, 0.211624)",
        "(-0.250000, 1.266006, 0.212541)",
        "(-0.250000, 1.267198, 0.213162)",
        "(-0.250000, 1.268426, 0.213487)",
        "(-0.250000, 1.269719, 0.213517)",
        "(-0.250000, 1.271114, 0.213264)",
        "(-0.250000, 1.272579, 0.212729)",
        "(-0.250000, 1.274193, 0.211946)",
        "(-0.250000, 1.275979, 0.210940)",
        "(-0.250000, 1.277963, 0.209744)",
        "(-0.250000, 1.280167, 0.208403)",
        "(-0.250000, 1.282546, 0.206928)",
        "(-0.250000, 1.285181, 0.205402)",
        "(-0.250000, 1.288078, 0.203873)",
        "(-0.250000, 1.291249, 0.202398)",
        "(-0.250000, 1.294698, 0.201051)",
        "(-0.250000, 1.298296, 0.199808)",
        "(-0.250000, 1.302175, 0.198812)",
        "(-0.250000, 1.306296, 0.198125)",
        "(-0.250000, 1.310647, 0.197818)",
        "(-0.250000, 1.315196, 0.197944)",
        "(-0.250000, 1.319717, 0.198371)",
        "(-0.250000, 1.324344, 0.199290)",
        "(-0.250000, 1.328995, 0.200701)",
        "(-0.250000, 1.333581, 0.202550)",
        "(-0.250000, 1.338078, 0.204840)",
        "(-0.250000, 1.342311, 0.207306)",
        "(-0.250000, 1.346389, 0.210083)",
        "(-0.250000, 1.350313, 0.213112)",
        "(-0.250000, 1.354114, 0.216385)",
        "(-0.250000, 1.357825, 0.219878)",
        "(-0.250000, 1.361417, 0.223378)",
        "(-0.250000, 1.364959, 0.227047)",
        "(-0.250000, 1.368469, 0.230928)",
        "(-0.250000, 1.371948, 0.235072)",
        "(-0.250000, 1.375364, 0.239494)",
        "(-0.250000, 1.378679, 0.243955)",
        "(-0.250000, 1.381879, 0.248745)",
        "(-0.250000, 1.384919, 0.253895)",
        "(-0.250000, 1.387745, 0.259395)",
        "(-0.250000, 1.390283, 0.265279)",
        "(-0.250000, 1.392518, 0.271233)",
        "(-0.250000, 1.394343, 0.277642)",
        "(-0.250000, 1.395688, 0.284395)",
        "(-0.250000, 1.396456, 0.291554)",
        "(-0.250000, 1.396530, 0.299186)",
        "(-0.250000, 1.396042, 0.306663)",
        "(-0.250000, 1.394724, 0.314512)",
        "(-0.250000, 1.392531, 0.322560)",
        "(-0.250000, 1.389378, 0.330753)",
        "(-0.250000, 1.385270, 0.338899)",
        "(-0.250000, 1.380577, 0.346396)",
        "(-0.250000, 1.374903, 0.353715)",
        "(-0.250000, 1.368139, 0.360831)",
        "(-0.250000, 1.360279, 0.367590)",
        "(-0.250000, 1.351238, 0.373908)",
        "(-0.250000, 1.341686, 0.379205)",
        "(-0.250000, 1.331062, 0.383801)",
        "(-0.250000, 1.319512, 0.387481)",
        "(-0.250000, 1.307105, 0.390092)",
        "(-0.250000, 1.294773, 0.391301)",
        "(-0.250000, 1.281875, 0.391281)",
        "(-0.250000, 1.268764, 0.389910)",
        "(-0.250000, 1.255739, 0.387139)",
        "(-0.250000, 1.243098, 0.382992)",
        "(-0.250000, 1.231058, 0.377559)",
        "(-0.250000, 1.220263, 0.371117)",
        "(-0.250000, 1.210263, 0.363681)",
        "(-0.250000, 1.201205, 0.355407)",
        "(-0.250000, 1.193132, 0.346410)",
        "(-0.250000, 1.186157, 0.336873)",
        "(-0.250000, 1.180614, 0.327304)",
        "(-0.250000, 1.176069, 0.317486)",
        "(-0.250000, 1.172486, 0.307506)",
        "(-0.250000, 1.169887, 0.297510)",
        "(-0.250000, 1.168266, 0.287641)",
        "(-0.250000, 1.167662, 0.278303)",
        "(-0.250000, 1.167858, 0.269115)",
        "(-0.250000, 1.168872, 0.260206)",
        "(-0.250000, 1.170678, 0.251741)",
        "(-0.250000, 1.173166, 0.243746)",
        "(-0.250000, 1.176176, 0.236534)",
        "(-0.250000, 1.179607, 0.229760)",
        "(-0.250000, 1.183389, 0.223397)",
        "(-0.250000, 1.187466, 0.217422)",
        "(-0.250000, 1.191787, 0.211807)",
        "(-0.250000, 1.196165, 0.206771)",
        "(-0.250000, 1.200729, 0.201971)",
        "(-0.250000, 1.205500, 0.197370)",
        "(-0.250000, 1.210496, 0.192962)",
        "(-0.250000, 1.215713, 0.188765)",
        "(-0.250000, 1.220889, 0.184966)",
        "(-0.250000, 1.226338, 0.181329)",
        "(-0.250000, 1.232090, 0.177885)",
        "(-0.250000, 1.238145, 0.174683)",
        "(-0.250000, 1.244489, 0.171775)",
        "(-0.250000, 1.250773, 0.169262)",
        "(-0.250000, 1.257365, 0.167076)",
        "(-0.250000, 1.264217, 0.165278)",
        "(-0.250000, 1.271289, 0.163917)",
        "(-0.250000, 1.278531, 0.163030)",
        "(-0.250000, 1.285591, 0.162581)",
        "(-0.250000, 1.292719, 0.162623)",
        "(-0.250000, 1.299853, 0.163168)",
        "(-0.250000, 1.306903, 0.164220)",
        "(-0.250000, 1.313818, 0.165772)",
        "(-0.250000, 1.320341, 0.167674)",
        "(-0.250000, 1.326620, 0.170017)",
        "(-0.250000, 1.332607, 0.172775)",
        "(-0.250000, 1.338263, 0.175924)",
        "(-0.250000, 1.343533, 0.179425)",
        "(-0.250000, 1.348262, 0.183088)",
        "(-0.250000, 1.352571, 0.187039)",
        "(-0.250000, 1.356433, 0.191244)",
        "(-0.250000, 1.359850, 0.195709)",
        "(-0.250000, 1.362792, 0.200394)",
        "(-0.250000, 1.365153, 0.205067)",
        "(-0.250000, 1.367043, 0.209924)",
        "(-0.250000, 1.368433, 0.214886)",
        "(-0.250000, 1.369337, 0.219974)",
        "(-0.250000, 1.369751, 0.225163)",
        "(-0.250000, 1.369626, 0.230144)",
        "(-0.250000, 1.369045, 0.235176)",
        "(-0.250000, 1.368022, 0.240236)",
        "(-0.250000, 1.366570, 0.245299)",
        "(-0.250000, 1.364706, 0.250364)",
        "(-0.250000, 1.362473, 0.255080)",
        "(-0.250000, 1.359901, 0.259873)",
        "(-0.250000, 1.356990, 0.264810)",
        "(-0.250000, 1.353750, 0.269842)",
        "(-0.250000, 1.350141, 0.274942)",
        "(-0.250000, 1.346283, 0.279612)",
        "(-0.250000, 1.341987, 0.284425)",
        "(-0.250000, 1.337149, 0.289398)",
        "(-0.250000, 1.331734, 0.294363)",
        "(-0.250000, 1.325804, 0.299082)",
        "(-0.250000, 1.319709, 0.303078)",
        "(-0.250000, 1.313116, 0.306773)",
        "(-0.250000, 1.305930, 0.310135)",
        "(-0.250000, 1.298278, 0.312946)",
        "(-0.250000, 1.290282, 0.315077)",
        "(-0.250000, 1.282416, 0.316332)",
        "(-0.250000, 1.274477, 0.316845)"
    ],
    "rightHandRotations": [
        "(296.760800, 102.557500, 317.671300)",
        "(290.000000, 70.000000, 0.000000)",
        "(290.000000, 70.000000, 0.000000)",
        "(290.000000, 70.000000, 0.000000)",
        "(290.000000, 70.000000, 0.000000)",
        "(290.000000, 70.000000, 0.000000)",
        "(290.000000, 70.000000, 0.000000)",
        "(290.000000, 70.000000, 0.000000)",
        "(290.000000, 70.000000, 0.000000)",
        "(290.000000, 70.000000, 0.000000)",
        "(290.000000, 70.000000, 0.000000)",
        "(290.000000, 70.000000, 0.000000)",
        "(290.000000, 70.000000, 0.000000)",
        "(290.000000, 70.000000, 0.000000)",
        "(290.000000, 70.000000, 0.000000)",
        "(290.000000, 70.000000, 0.000000)",
        "(290.000000, 70.000000, 0.000000)",
        "(290.000000, 70.000000, 0.000000)",
        "(290.000000, 70.000000, 0.000000)",
        "(290.000000, 70.000000, 0.000000)",
        "(290.000000, 70.000000, 0.000000)",
        "(290.000000, 70.000000, 0.000000)",
        "(290.000000, 70.000000, 0.000000)",
        "(290.000000, 70.000000, 0.000000)",
        "(290.000000, 70.000000, 0.000000)",
        "(290.000000, 70.000000, 0.000000)",
        "(290.000000, 70.000000, 0.000000)",
        "(290.000000, 70.000000, 0.000000)",
        "(290.000000, 70.000000, 0.000000)",
        "(290.000000, 70.000000, 0.000000)",
        "(290.000000, 70.000000, 0.000000)",
        "(290.000000, 70.000000, 0.000000)",
        "(290.000000, 70.000000, 0.000000)",
        "(290.000000, 70.000000, 0.000000)",
        "(290.000000, 70.000000, 0.000000)",
        "(290.000000, 70.000000, 0.000000)",
        "(290.000000, 70.000000, 0.000000)",
        "(290.000000, 70.000000, 0.000000)",
        "(290.000000, 70.000000, 0.000000)",
        "(290.000000, 70.000000, 0.000000)",
        "(290.000000, 70.000000, 0.000000)",
        "(290.000000, 70.000000, 0.000000)",
        "(290.000000, 70.000000, 0.000000)",
        "(290.000000, 70.000000, 0.000000)",
        "(290.000000, 70.000000, 0.000000)",
        "(290.000000, 70.000000, 0.000000)",
        "(290.000000, 70.000000, 0.000000)",
        "(290.000000, 70.000000, 0.000000)",
        "(290.000000, 70.000000, 0.000000)",
        "(290.000000, 70.000000, 0.000000)",
        "(290.000000, 70.000000, 0.000000)",
        "(290.000000, 70.000000, 0.000000)",
        "(290.000000, 70.000000, 0.000000)",
        "(290.000000, 70.000000, 0.000000)",
        "(290.000000, 70.000000, 0.000000)",
        "(290.000000, 70.000000, 0.000000)",
        "(290.000000, 70.000000, 0.000000)",
        "(290.000000, 70.000000, 0.000000)",
        "(290.000000, 70.000000, 0.000000)",
        "(290.000000, 70.000000, 0.000000)",
        "(290.000000, 70.000000, 0.000000)",
        "(290.000000, 70.000000, 0.000000)",
        "(290.000000, 70.000000, 0.000000)",
        "(290.000000, 70.000000, 0.000000)",
        "(290.000000, 70.000000, 0.000000)",
        "(290.000000, 70.000000, 0.000000)",
        "(290.000000, 70.000000, 0.000000)",
        "(290.000000, 70.000000, 0.000000)",
        "(290.000000, 70.000000, 0.000000)",
        "(290.000000, 70.000000, 0.000000)",
        "(290.000000, 70.000000, 0.000000)",
        "(290.000000, 70.000000, 0.000000)",
        "(290.000000, 70.000000, 0.000000)",
        "(290.000000, 70.000000, 0.000000)",
        "(290.000000, 70.000000, 0.000000)",
        "(290.000000, 70.000000, 0.000000)",
        "(290.000000, 70.000000, 0.000000)",
        "(290.000000, 70.000000, 0.000000)",
        "(290.000000, 70.000000, 0.000000)",
        "(290.000000, 70.000000, 0.000000)",
        "(290.000000, 70.000000, 0.000000)",
        "(290.000000, 70.000000, 0.000000)",
        "(290.000000, 70.000000, 0.000000)",
        "(290.000000, 70.000000, 0.000000)",
        "(290.000000, 70.000000, 0.000000)",
        "(290.000000, 70.000000, 0.000000)",
        "(290.000000, 70.000000, 0.000000)",
        "(290.000000, 70.000000, 0.000000)",
        "(290.000000, 70.000000, 0.000000)",
        "(290.000000, 70.000000, 0.000000)",
        "(290.000000, 70.000000, 0.000000)",
        "(290.000000, 70.000000, 0.000000)",
        "(290.000000, 70.000000, 0.000000)",
        "(290.000000, 70.000000, 0.000000)",
        "(290.000000, 70.000000, 0.000000)",
        "(290.000000, 70.000000, 0.000000)",
        "(290.000000, 70.000000, 0.000000)",
        "(290.000000, 70.000000, 0.000000)",
        "(290.000000, 70.000000, 0.000000)",
        "(290.000000, 70.000000, 0.000000)",
        "(290.000000, 70.000000, 0.000000)",
        "(290.000000, 70.000000, 0.000000)",
        "(290.000000, 70.000000, 0.000000)",
        "(290.000000, 70.000000, 0.000000)",
        "(290.000000, 70.000000, 0.000000)",
        "(290.000000, 70.000000, 0.000000)",
        "(290.000000, 70.000000, 0.000000)",
        "(290.000000, 70.000000, 0.000000)",
        "(290.000000, 70.000000, 0.000000)",
        "(290.000000, 70.000000, 0.000000)",
        "(290.000000, 70.000000, 0.000000)",
        "(290.000000, 70.000000, 0.000000)",
        "(290.000000, 70.000000, 0.000000)",
        "(290.000000, 70.000000, 0.000000)",
        "(290.000000, 70.000000, 0.000000)",
        "(290.000000, 70.000000, 0.000000)",
        "(290.000000, 70.000000, 0.000000)",
        "(290.000000, 70.000000, 0.000000)",
        "(290.000000, 70.000000, 0.000000)",
        "(290.000000, 70.000000, 0.000000)",
        "(290.000000, 70.000000, 0.000000)",
        "(290.000000, 70.000000, 0.000000)",
        "(290.000000, 70.000000, 0.000000)",
        "(290.000000, 70.000000, 0.000000)",
        "(290.000000, 70.000000, 0.000000)",
        "(290.000000, 70.000000, 0.000000)",
        "(290.000000, 70.000000, 0.000000)",
        "(290.000000, 70.000000, 0.000000)",
        "(290.000000, 70.000000, 0.000000)",
        "(290.000000, 70.000000, 0.000000)",
        "(290.000000, 70.000000, 0.000000)",
        "(290.000000, 70.000000, 0.000000)",
        "(290.000000, 70.000000, 0.000000)",
        "(290.000000, 70.000000, 0.000000)",
        "(290.000000, 70.000000, 0.000000)",
        "(290.000000, 70.000000, 0.000000)",
        "(290.000000, 70.000000, 0.000000)",
        "(290.000000, 70.000000, 0.000000)",
        "(290.000000, 70.000000, 0.000000)",
        "(290.000000, 70.000000, 0.000000)",
        "(290.000000, 70.000000, 0.000000)",
        "(290.000000, 70.000000, 0.000000)",
        "(290.000000, 70.000000, 0.000000)",
        "(290.000000, 70.000000, 0.000000)",
        "(290.000000, 70.000000, 0.000000)",
        "(290.000000, 70.000000, 0.000000)",
        "(290.000000, 70.000000, 0.000000)",
        "(290.000000, 70.000000, 0.000000)",
        "(290.000000, 70.000000, 0.000000)",
        "(290.000000, 70.000000, 0.000000)",
        "(290.000000, 70.000000, 0.000000)",
        "(290.000000, 70.000000, 0.000000)",
        "(290.000000, 70.000000, 0.000000)",
        "(290.000000, 70.000000, 0.000000)",
        "(290.000000, 70.000000, 0.000000)",
        "(290.000000, 70.000000, 0.000000)",
        "(290.000000, 70.000000, 0.000000)",
        "(290.000000, 70.000000, 0.000000)",
        "(290.000000, 70.000000, 0.000000)",
        "(290.000000, 70.000000, 0.000000)",
        "(290.000000, 70.000000, 0.000000)",
        "(290.000000, 70.000000, 0.000000)",
        "(290.000000, 70.000000, 0.000000)",
        "(290.000000, 70.000000, 0.000000)",
        "(290.000000, 70.000000, 0.000000)",
        "(290.000000, 70.000000, 0.000000)",
        "(290.000000, 70.000000, 0.000000)",
        "(290.000000, 70.000000, 0.000000)",
        "(290.000000, 70.000000, 0.000000)",
        "(290.000000, 70.000000, 0.000000)",
        "(290.000000, 70.000000, 0.000000)",
        "(290.000000, 70.000000, 0.000000)",
        "(290.000000, 70.000000, 0.000000)",
        "(290.000000, 70.000000, 0.000000)",
        "(290.000000, 70.000000, 0.000000)",
        "(290.000000, 70.000000, 0.000000)",
        "(290.000000, 70.000000, 0.000000)",
        "(290.000000, 70.000000, 0.000000)",
        "(290.000000, 70.000000, 0.000000)",
        "(290.000000, 70.000000, 0.000000)",
        "(290.000000, 70.000000, 0.000000)",
        "(290.000000, 70.000000, 0.000000)",
        "(290.000000, 70.000000, 0.000000)",
        "(290.000000, 70.000000, 0.000000)",
        "(290.000000, 70.000000, 0.000000)",
        "(290.000000, 70.000000, 0.000000)",
        "(290.000000, 70.000000, 0.000000)",
        "(290.000000, 70.000000, 0.000000)",
        "(290.000000, 70.000000, 0.000000)",
        "(290.000000, 70.000000, 0.000000)",
        "(290.000000, 70.000000, 0.000000)",
        "(290.000000, 70.000000, 0.000000)",
        "(290.000000, 70.000000, 0.000000)",
        "(290.000000, 70.000000, 0.000000)",
        "(290.000000, 70.000000, 0.000000)",
        "(290.000000, 70.000000, 0.000000)",
        "(290.000000, 70.000000, 0.000000)",
        "(290.000000, 70.000000, 0.000000)",
        "(290.000000, 70.000000, 0.000000)",
        "(290.000000, 70.000000, 0.000000)",
        "(290.000000, 70.000000, 0.000000)",
        "(290.000000, 70.000000, 0.000000)",
        "(290.000000, 70.000000, 0.000000)",
        "(290.000000, 70.000000, 0.000000)",
        "(290.000000, 70.000000, 0.000000)",
        "(290.000000, 70.000000, 0.000000)",
        "(290.000000, 70.000000, 0.000000)",
        "(290.000000, 70.000000, 0.000000)",
        "(290.000000, 70.000000, 0.000000)",
        "(290.000000, 70.000000, 0.000000)",
        "(290.000000, 70.000000, 0.000000)",
        "(290.000000, 70.000000, 0.000000)",
        "(290.000000, 70.000000, 0.000000)",
        "(290.000000, 70.000000, 0.000000)",
        "(290.000000, 70.000000, 0.000000)",
        "(290.000000, 70.000000, 0.000000)",
        "(290.000000, 70.000000, 0.000000)",
        "(290.000000, 70.000000, 0.000000)",
        "(290.000000, 70.000000, 0.000000)",
        "(290.000000, 70.000000, 0.000000)",
        "(290.000000, 70.000000, 0.000000)",
        "(290.000000, 70.000000, 0.000000)",
        "(290.000000, 70.000000, 0.000000)",
        "(290.000000, 70.000000, 0.000000)",
        "(290.000000, 70.000000, 0.000000)",
        "(290.000000, 70.000000, 0.000000)",
        "(290.000000, 70.000000, 0.000000)",
        "(290.000000, 70.000000, 0.000000)",
        "(290.000000, 70.000000, 0.000000)",
        "(290.000000, 70.000000, 0.000000)",
        "(290.000000, 70.000000, 0.000000)",
        "(290.000000, 70.000000, 0.000000)",
        "(290.000000, 70.000000, 0.000000)",
        "(290.000000, 70.000000, 0.000000)",
        "(290.000000, 70.000000, 0.000000)",
        "(290.000000, 70.000000, 0.000000)",
        "(290.000000, 70.000000, 0.000000)",
        "(290.000000, 70.000000, 0.000000)",
        "(290.000000, 70.000000, 0.000000)",
        "(290.000000, 70.000000, 0.000000)",
        "(290.000000, 70.000000, 0.000000)",
        "(290.000000, 70.000000, 0.000000)",
        "(290.000000, 70.000000, 0.000000)",
        "(290.000000, 70.000000, 0.000000)",
        "(290.000000, 70.000000, 0.000000)",
        "(290.000000, 70.000000, 0.000000)",
        "(290.000000, 70.000000, 0.000000)",
        "(290.000000, 70.000000, 0.000000)",
        "(290.000000, 70.000000, 0.000000)",
        "(290.000000, 70.000000, 0.000000)",
        "(290.000000, 70.000000, 0.000000)",
        "(290.000000, 70.000000, 0.000000)",
        "(290.000000, 70.000000, 0.000000)",
        "(290.000000, 70.000000, 0.000000)",
        "(290.000000, 70.000000, 0.000000)",
        "(290.000000, 70.000000, 0.000000)",
        "(290.000000, 70.000000, 0.000000)",
        "(290.000000, 70.000000, 0.000000)",
        "(290.000000, 70.000000, 0.000000)",
        "(290.000000, 70.000000, 0.000000)",
        "(290.000000, 70.000000, 0.000000)",
        "(290.000000, 70.000000, 0.000000)",
        "(290.000000, 70.000000, 0.000000)",
        "(290.000000, 70.000000, 0.000000)",
        "(290.000000, 70.000000, 0.000000)",
        "(290.000000, 70.000000, 0.000000)",
        "(290.000000, 70.000000, 0.000000)",
        "(290.000000, 70.000000, 0.000000)",
        "(290.000000, 70.000000, 0.000000)",
        "(290.000000, 70.000000, 0.000000)",
        "(290.000000, 70.000000, 0.000000)",
        "(290.000000, 70.000000, 0.000000)",
        "(290.000000, 70.000000, 0.000000)",
        "(290.000000, 70.000000, 0.000000)",
        "(290.000000, 70.000000, 0.000000)",
        "(290.000000, 70.000000, 0.000000)",
        "(290.000000, 70.000000, 0.000000)",
        "(290.000000, 70.000000, 0.000000)",
        "(290.000000, 70.000000, 0.000000)",
        "(290.000000, 70.000000, 0.000000)",
        "(290.000000, 70.000000, 0.000000)",
        "(290.000000, 70.000000, 0.000000)",
        "(290.000000, 70.000000, 0.000000)",
        "(290.000000, 70.000000, 0.000000)",
        "(290.000000, 70.000000, 0.000000)",
        "(290.000000, 70.000000, 0.000000)",
        "(290.000000, 70.000000, 0.000000)",
        "(290.000000, 70.000000, 0.000000)",
        "(290.000000, 70.000000, 0.000000)",
        "(290.000000, 70.000000, 0.000000)",
        "(290.000000, 70.000000, 0.000000)",
        "(290.000000, 70.000000, 0.000000)",
        "(290.000000, 70.000000, 0.000000)",
        "(290.000000, 70.000000, 0.000000)",
        "(290.000000, 70.000000, 0.000000)",
        "(290.000000, 70.000000, 0.000000)",
        "(290.000000, 70.000000, 0.000000)",
        "(290.000000, 70.000000, 0.000000)",
        "(290.000000, 70.000000, 0.000000)",
        "(290.000000, 70.000000, 0.000000)",
        "(290.000000, 70.000000, 0.000000)",
        "(290.000000, 70.000000, 0.000000)",
        "(290.000000, 70.000000, 0.000000)",
        "(290.000000, 70.000000, 0.000000)",
        "(290.000000, 70.000000, 0.000000)",
        "(290.000000, 70.000000, 0.000000)",
        "(290.000000, 70.000000, 0.000000)",
        "(290.000000, 70.000000, 0.000000)",
        "(290.000000, 70.000000, 0.000000)",
        "(290.000000, 70.000000, 0.000000)",
        "(290.000000, 70.000000, 0.000000)",
        "(290.000000, 70.000000, 0.000000)",
        "(290.000000, 70.000000, 0.000000)",
        "(290.000000, 70.000000, 0.000000)",
        "(290.000000, 70.000000, 0.000000)",
        "(290.000000, 70.000000, 0.000000)",
        "(290.000000, 70.000000, 0.000000)",
        "(290.000000, 70.000000, 0.000000)",
        "(290.000000, 70.000000, 0.000000)",
        "(290.000000, 70.000000, 0.000000)",
        "(290.000000, 70.000000, 0.000000)",
        "(290.000000, 70.000000, 0.000000)",
        "(290.000000, 70.000000, 0.000000)",
        "(290.000000, 70.000000, 0.000000)",
        "(290.000000, 70.000000, 0.000000)",
        "(290.000000, 70.000000, 0.000000)",
        "(290.000000, 70.000000, 0.000000)",
        "(290.000000, 70.000000, 0.000000)",
        "(290.000000, 70.000000, 0.000000)",
        "(290.000000, 70.000000, 0.000000)",
        "(290.000000, 70.000000, 0.000000)",
        "(290.000000, 70.000000, 0.000000)",
        "(290.000000, 70.000000, 0.000000)",
        "(290.000000, 70.000000, 0.000000)",
        "(290.000000, 70.000000, 0.000000)",
        "(290.000000, 70.000000, 0.000000)",
        "(290.000000, 70.000000, 0.000000)",
        "(290.000000, 70.000000, 0.000000)",
        "(290.000000, 70.000000, 0.000000)",
        "(290.000000, 70.000000, 0.000000)",
        "(290.000000, 70.000000, 0.000000)",
        "(290.000000, 70.000000, 0.000000)",
        "(290.000000, 70.000000, 0.000000)",
        "(290.000000, 70.000000, 0.000000)",
        "(290.000000, 70.000000, 0.000000)",
        "(290.000000, 70.000000, 0.000000)",
        "(290.000000, 70.000000, 0.000000)",
        "(290.000000, 70.000000, 0.000000)",
        "(290.000000, 70.000000, 0.000000)",
        "(290.000000, 70.000000, 0.000000)",
        "(290.000000, 70.000000, 0.000000)",
        "(290.000000, 70.000000, 0.000000)",
        "(290.000000, 70.000000, 0.000000)",
        "(290.000000, 70.000000, 0.000000)",
        "(290.000000, 70.000000, 0.000000)",
        "(290.000000, 70.000000, 0.000000)",
        "(290.000000, 70.000000, 0.000000)",
        "(290.000000, 70.000000, 0.000000)",
        "(290.000000, 70.000000, 0.000000)",
        "(290.000000, 70.000000, 0.000000)",
        "(290.000000, 70.000000, 0.000000)",
        "(290.000000, 70.000000, 0.000000)",
        "(290.000000, 70.000000, 0.000000)",
        "(290.000000, 70.000000, 0.000000)",
        "(290.000000, 70.000000, 0.000000)",
        "(290.000000, 70.000000, 0.000000)",
        "(290.000000, 70.000000, 0.000000)",
        "(290.000000, 70.000000, 0.000000)",
        "(290.000000, 70.000000, 0.000000)",
        "(290.000000, 70.000000, 0.000000)",
        "(290.000000, 70.000000, 0.000000)",
        "(290.000000, 70.000000, 0.000000)",
        "(290.000000, 70.000000, 0.000000)",
        "(290.000000, 70.000000, 0.000000)",
        "(290.000000, 70.000000, 0.000000)",
        "(290.000000, 70.000000, 0.000000)",
        "(290.000000, 70.000000, 0.000000)",
        "(290.000000, 70.000000, 0.000000)",
        "(290.000000, 70.000000, 0.000000)",
        "(290.000000, 70.000000, 0.000000)",
        "(290.000000, 70.000000, 0.000000)",
        "(290.000000, 70.000000, 0.000000)",
        "(290.000000, 70.000000, 0.000000)",
        "(290.000000, 70.000000, 0.000000)",
        "(290.000000, 70.000000, 0.000000)",
        "(290.000000, 70.000000, 0.000000)",
        "(290.000000, 70.000000, 0.000000)",
        "(290.000000, 70.000000, 0.000000)",
        "(290.000000, 70.000000, 0.000000)",
        "(290.000000, 70.000000, 0.000000)",
        "(290.000000, 70.000000, 0.000000)",
        "(290.000000, 70.000000, 0.000000)",
        "(290.000000, 70.000000, 0.000000)",
        "(290.000000, 70.000000, 0.000000)",
        "(290.000000, 70.000000, 0.000000)",
        "(290.000000, 70.000000, 0.000000)",
        "(290.000000, 70.000000, 0.000000)",
        "(290.000000, 70.000000, 0.000000)",
        "(290.000000, 70.000000, 0.000000)",
        "(290.000000, 70.000000, 0.000000)",
        "(290.000000, 70.000000, 0.000000)",
        "(290.000000, 70.000000, 0.000000)",
        "(290.000000, 70.000000, 0.000000)",
        "(290.000000, 70.000000, 0.000000)",
        "(290.000000, 70.000000, 0.000000)",
        "(290.000000, 70.000000, 0.000000)",
        "(290.000000, 70.000000, 0.000000)",
        "(290.000000, 70.000000, 0.000000)",
        "(290.000000, 70.000000, 0.000000)",
        "(290.000000, 70.000000, 0.000000)",
        "(290.000000, 70.000000, 0.000000)",
        "(290.000000, 70.000000, 0.000000)",
        "(290.000000, 70.000000, 0.000000)",
        "(290.000000, 70.000000, 0.000000)",
        "(290.000000, 70.000000, 0.000000)",
        "(290.000000, 70.000000, 0.000000)",
        "(290.000000, 70.000000, 0.000000)",
        "(290.000000, 70.000000, 0.000000)",
        "(290.000000, 70.000000, 0.000000)",
        "(290.000000, 70.000000, 0.000000)",
        "(290.000000, 70.000000, 0.000000)",
        "(290.000000, 70.000000, 0.000000)",
        "(290.000000, 70.000000, 0.000000)",
        "(290.000000, 70.000000, 0.000000)",
        "(290.000000, 70.000000, 0.000000)",
        "(290.000000, 70.000000, 0.000000)",
        "(290.000000, 70.000000, 0.000000)",
        "(290.000000, 70.000000, 0.000000)",
        "(290.000000, 70.000000, 0.000000)",
        "(290.000000, 70.000000, 0.000000)",
        "(290.000000, 70.000000, 0.000000)",
        "(290.000000, 70.000000, 0.000000)",
        "(290.000000, 70.000000, 0.000000)",
        "(290.000000, 70.000000, 0.000000)",
        "(290.000000, 70.000000, 0.000000)",
        "(290.000000, 70.000000, 0.000000)",
        "(290.000000, 70.000000, 0.000000)",
        "(290.000000, 70.000000, 0.000000)",
        "(290.000000, 70.000000, 0.000000)",
        "(290.000000, 70.000000, 0.000000)",
        "(290.000000, 70.000000, 0.000000)",
        "(290.000000, 70.000000, 0.000000)",
        "(290.000000, 70.000000, 0.000000)",
        "(290.000000, 70.000000, 0.000000)",
        "(290.000000, 70.000000, 0.000000)",
        "(290.000000, 70.000000, 0.000000)",
        "(290.000000, 70.000000, 0.000000)",
        "(290.000000, 70.000000, 0.000000)",
        "(290.000000, 70.000000, 0.000000)",
        "(290.000000, 70.000000, 0.000000)",
        "(290.000000, 70.000000, 0.000000)",
        "(290.000000, 70.000000, 0.000000)",
        "(290.000000, 70.000000, 0.000000)",
        "(290.000000, 70.000000, 0.000000)",
        "(290.000000, 70.000000, 0.000000)",
        "(290.000000, 70.000000, 0.000000)",
        "(290.000000, 70.000000, 0.000000)",
        "(290.000000, 70.000000, 0.000000)",
        "(290.000000, 70.000000, 0.000000)",
        "(290.000000, 70.000000, 0.000000)",
        "(290.000000, 70.000000, 0.000000)",
        "(290.000000, 70.000000, 0.000000)",
        "(290.000000, 70.000000, 0.000000)",
        "(290.000000, 70.000000, 0.000000)",
        "(290.000000, 70.000000, 0.000000)",
        "(290.000000, 70.000000, 0.000000)",
        "(290.000000, 70.000000, 0.000000)",
        "(290.000000, 70.000000, 0.000000)",
        "(290.000000, 70.000000, 0.000000)",
        "(290.000000, 70.000000, 0.000000)",
        "(290.000000, 70.000000, 0.000000)",
        "(290.000000, 70.000000, 0.000000)",
        "(290.000000, 70.000000, 0.000000)",
        "(290.000000, 70.000000, 0.000000)",
        "(290.000000, 70.000000, 0.000000)",
        "(290.000000, 70.000000, 0.000000)",
        "(290.000000, 70.000000, 0.000000)",
        "(290.000000, 70.000000, 0.000000)",
        "(290.000000, 70.000000, 0.000000)",
        "(290.000000, 70.000000, 0.000000)",
        "(290.000000, 70.000000, 0.000000)",
        "(290.000000, 70.000000, 0.000000)",
        "(290.000000, 70.000000, 0.000000)",
        "(290.000000, 70.000000, 0.000000)",
        "(290.000000, 70.000000, 0.000000)",
        "(290.000000, 70.000000, 0.000000)",
        "(290.000000, 70.000000, 0.000000)",
        "(290.000000, 70.000000, 0.000000)",
        "(290.000000, 70.000000, 0.000000)",
        "(290.000000, 70.000000, 0.000000)",
        "(290.000000, 70.000000, 0.000000)",
        "(290.000000, 70.000000, 0.000000)",
        "(290.000000, 70.000000, 0.000000)",
        "(290.000000, 70.000000, 0.000000)",
        "(290.000000, 70.000000, 0.000000)",
        "(290.000000, 70.000000, 0.000000)",
        "(290.000000, 70.000000, 0.000000)",
        "(290.000000, 70.000000, 0.000000)",
        "(290.000000, 70.000000, 0.000000)",
        "(290.000000, 70.000000, 0.000000)",
        "(290.000000, 70.000000, 0.000000)",
        "(290.000000, 70.000000, 0.000000)",
        "(290.000000, 70.000000, 0.000000)",
        "(290.000000, 70.000000, 0.000000)",
        "(290.000000, 70.000000, 0.000000)",
        "(290.000000, 70.000000, 0.000000)",
        "(290.000000, 70.000000, 0.000000)",
        "(290.000000, 70.000000, 0.000000)",
        "(290.000000, 70.000000, 0.000000)",
        "(290.000000, 70.000000, 0.000000)",
        "(290.000000, 70.000000, 0.000000)",
        "(290.000000, 70.000000, 0.000000)",
        "(290.000000, 70.000000, 0.000000)",
        "(290.000000, 70.000000, 0.000000)",
        "(290.000000, 70.000000, 0.000000)",
        "(290.000000, 70.000000, 0.000000)",
        "(290.000000, 70.000000, 0.000000)",
        "(290.000000, 70.000000, 0.000000)",
        "(290.000000, 70.000000, 0.000000)",
        "(290.000000, 70.000000, 0.000000)",
        "(290.000000, 70.000000, 0.000000)",
        "(290.000000, 70.000000, 0.000000)",
        "(290.000000, 70.000000, 0.000000)",
        "(290.000000, 70.000000, 0.000000)",
        "(290.000000, 70.000000, 0.000000)",
        "(290.000000, 70.000000, 0.000000)",
        "(290.000000, 70.000000, 0.000000)",
        "(290.000000, 70.000000, 0.000000)",
        "(290.000000, 70.000000, 0.000000)",
        "(290.000000, 70.000000, 0.000000)",
        "(290.000000, 70.000000, 0.000000)",
        "(290.000000, 70.000000, 0.000000)",
        "(290.000000, 70.000000, 0.000000)",
        "(290.000000, 70.000000, 0.000000)",
        "(290.000000, 70.000000, 0.000000)",
        "(290.000000, 70.000000, 0.000000)",
        "(290.000000, 70.000000, 0.000000)",
        "(290.000000, 70.000000, 0.000000)",
        "(290.000000, 70.000000, 0.000000)",
        "(290.000000, 70.000000, 0.000000)",
        "(290.000000, 70.000000, 0.000000)",
        "(290.000000, 70.000000, 0.000000)",
        "(290.000000, 70.000000, 0.000000)",
        "(290.000000, 70.000000, 0.000000)",
        "(290.000000, 70.000000, 0.000000)",
        "(290.000000, 70.000000, 0.000000)",
        "(290.000000, 70.000000, 0.000000)",
        "(290.000000, 70.000000, 0.000000)",
        "(290.000000, 70.000000, 0.000000)",
        "(290.000000, 70.000000, 0.000000)",
        "(290.000000, 70.000000, 0.000000)",
        "(290.000000, 70.000000, 0.000000)",
        "(290.000000, 70.000000, 0.000000)",
        "(290.000000, 70.000000, 0.000000)",
        "(290.000000, 70.000000, 0.000000)",
        "(290.000000, 70.000000, 0.000000)",
        "(290.000000, 70.000000, 0.000000)",
        "(290.000000, 70.000000, 0.000000)",
        "(290.000000, 70.000000, 0.000000)",
        "(290.000000, 70.000000, 0.000000)",
        "(290.000000, 70.000000, 0.000000)",
        "(290.000000, 70.000000, 0.000000)",
        "(290.000000, 70.000000, 0.000000)",
        "(290.000000, 70.000000, 0.000000)",
        "(290.000000, 70.000000, 0.000000)",
        "(290.000000, 70.000000, 0.000000)",
        "(290.000000, 70.000000, 0.000000)",
        "(290.000000, 70.000000, 0.000000)",
        "(290.000000, 70.000000, 0.000000)",
        "(290.000000, 70.000000, 0.000000)",
        "(290.000000, 70.000000, 0.000000)",
        "(290.000000, 70.000000, 0.000000)",
        "(290.000000, 70.000000, 0.000000)",
        "(290.000000, 70.000000, 0.000000)",
        "(290.000000, 70.000000, 0.000000)",
        "(290.000000, 70.000000, 0.000000)",
        "(290.000000, 70.000000, 0.000000)",
        "(290.000000, 70.000000, 0.000000)",
        "(290.000000, 70.000000, 0.000000)",
        "(290.000000, 70.000000, 0.000000)",
        "(290.000000, 70.000000, 0.000000)",
        "(290.000000, 70.000000, 0.000000)",
        "(290.000000, 70.000000, 0.000000)",
        "(290.000000, 70.000000, 0.000000)",
        "(290.000000, 70.000000, 0.000000)",
        "(290.000000, 70.000000, 0.000000)",
        "(290.000000, 70.000000, 0.000000)",
        "(290.000000, 70.000000, 0.000000)",
        "(290.000000, 70.000000, 0.000000)",
        "(290.000000, 70.000000, 0.000000)",
        "(290.000000, 70.000000, 0.000000)",
        "(290.000000, 70.000000, 0.000000)",
        "(290.000000, 70.000000, 0.000000)",
        "(290.000000, 70.000000, 0.000000)",
        "(290.000000, 70.000000, 0.000000)",
        "(290.000000, 70.000000, 0.000000)",
        "(290.000000, 70.000000, 0.000000)",
        "(290.000000, 70.000000, 0.000000)",
        "(290.000000, 70.000000, 0.000000)",
        "(290.000000, 70.000000, 0.000000)",
        "(290.000000, 70.000000, 0.000000)",
        "(290.000000, 70.000000, 0.000000)",
        "(290.000000, 70.000000, 0.000000)",
        "(290.000000, 70.000000, 0.000000)",
        "(290.000000, 70.000000, 0.000000)",
        "(290.000000, 70.000000, 0.000000)",
        "(290.000000, 70.000000, 0.000000)",
        "(290.000000, 70.000000, 0.000000)",
        "(290.000000, 70.000000, 0.000000)",
        "(290.000000, 70.000000, 0.000000)",
        "(290.000000, 70.000000, 0.000000)",
        "(290.000000, 70.000000, 0.000000)",
        "(290.000000, 70.000000, 0.000000)",
        "(290.000000, 70.000000, 0.000000)",
        "(290.000000, 70.000000, 0.000000)",
        "(290.000000, 70.000000, 0.000000)",
        "(290.000000, 70.000000, 0.000000)",
        "(290.000000, 70.000000, 0.000000)",
        "(290.000000, 70.000000, 0.000000)",
        "(290.000000, 70.000000, 0.000000)",
        "(290.000000, 70.000000, 0.000000)",
        "(290.000000, 70.000000, 0.000000)",
        "(290.000000, 70.000000, 0.000000)",
        "(290.000000, 70.000000, 0.000000)",
        "(290.000000, 70.000000, 0.000000)",
        "(290.000000, 70.000000, 0.000000)",
        "(290.000000, 70.000000, 0.000000)",
        "(290.000000, 70.000000, 0.000000)",
        "(290.000000, 70.000000, 0.000000)",
        "(290.000000, 70.000000, 0.000000)",
        "(290.000000, 70.000000, 0.000000)",
        "(290.000000, 70.000000, 0.000000)",
        "(290.000000, 70.000000, 0.000000)",
        "(290.000000, 70.000000, 0.000000)",
        "(290.000000, 70.000000, 0.000000)",
        "(290.000000, 70.000000, 0.000000)",
        "(290.000000, 70.000000, 0.000000)",
        "(290.000000, 70.000000, 0.000000)",
        "(290.000000, 70.000000, 0.000000)",
        "(290.000000, 70.000000, 0.000000)",
        "(290.000000, 70.000000, 0.000000)",
        "(290.000000, 70.000000, 0.000000)",
        "(290.000000, 70.000000, 0.000000)",
        "(290.000000, 70.000000, 0.000000)",
        "(290.000000, 70.000000, 0.000000)",
        "(290.000000, 70.000000, 0.000000)",
        "(290.000000, 70.000000, 0.000000)",
        "(290.000000, 70.000000, 0.000000)",
        "(290.000000, 70.000000, 0.000000)",
        "(290.000000, 70.000000, 0.000000)",
        "(290.000000, 70.000000, 0.000000)",
        "(290.000000, 70.000000, 0.000000)",
        "(290.000000, 70.000000, 0.000000)",
        "(290.000000, 70.000000, 0.000000)",
        "(290.000000, 70.000000, 0.000000)",
        "(290.000000, 70.000000, 0.000000)",
        "(290.000000, 70.000000, 0.000000)",
        "(290.000000, 70.000000, 0.000000)",
        "(290.000000, 70.000000, 0.000000)",
        "(290.000000, 70.000000, 0.000000)",
        "(290.000000, 70.000000, 0.000000)",
        "(290.000000, 70.000000, 0.000000)",
        "(290.000000, 70.000000, 0.000000)",
        "(290.000000, 70.000000, 0.000000)",
        "(290.000000, 70.000000, 0.000000)",
        "(290.000000, 70.000000, 0.000000)",
        "(290.000000, 70.000000, 0.000000)",
        "(290.000000, 70.000000, 0.000000)",
        "(290.000000, 70.000000, 0.000000)",
        "(290.000000, 70.000000, 0.000000)",
        "(290.000000, 70.000000, 0.000000)",
        "(290.000000, 70.000000, 0.000000)",
        "(290.000000, 70.000000, 0.000000)",
        "(290.000000, 70.000000, 0.000000)",
        "(290.000000, 70.000000, 0.000000)",
        "(290.000000, 70.000000, 0.000000)",
        "(290.000000, 70.000000, 0.000000)",
        "(290.000000, 70.000000, 0.000000)",
        "(290.000000, 70.000000, 0.000000)",
        "(290.000000, 70.000000, 0.000000)",
        "(290.000000, 70.000000, 0.000000)",
        "(290.000000, 70.000000, 0.000000)",
        "(290.000000, 70.000000, 0.000000)",
        "(290.000000, 70.000000, 0.000000)",
        "(290.000000, 70.000000, 0.000000)",
        "(290.000000, 70.000000, 0.000000)",
        "(290.000000, 70.000000, 0.000000)",
        "(290.000000, 70.000000, 0.000000)",
        "(290.000000, 70.000000, 0.000000)",
        "(290.000000, 70.000000, 0.000000)",
        "(290.000000, 70.000000, 0.000000)",
        "(290.000000, 70.000000, 0.000000)",
        "(290.000000, 70.000000, 0.000000)",
        "(290.000000, 70.000000, 0.000000)",
        "(290.000000, 70.000000, 0.000000)",
        "(290.000000, 70.000000, 0.000000)",
        "(290.000000, 70.000000, 0.000000)",
        "(290.000000, 70.000000, 0.000000)",
        "(290.000000, 70.000000, 0.000000)",
        "(290.000000, 70.000000, 0.000000)",
        "(290.000000, 70.000000, 0.000000)",
        "(290.000000, 70.000000, 0.000000)",
        "(290.000000, 70.000000, 0.000000)",
        "(290.000000, 70.000000, 0.000000)",
        "(290.000000, 70.000000, 0.000000)",
        "(290.000000, 70.000000, 0.000000)",
        "(290.000000, 70.000000, 0.000000)",
        "(290.000000, 70.000000, 0.000000)",
        "(290.000000, 70.000000, 0.000000)",
        "(290.000000, 70.000000, 0.000000)",
        "(290.000000, 70.000000, 0.000000)",
        "(290.000000, 70.000000, 0.000000)",
        "(290.000000, 70.000000, 0.000000)",
        "(290.000000, 70.000000, 0.000000)",
        "(290.000000, 70.000000, 0.000000)",
        "(290.000000, 70.000000, 0.000000)",
        "(290.000000, 70.000000, 0.000000)",
        "(290.000000, 70.000000, 0.000000)",
        "(290.000000, 70.000000, 0.000000)",
        "(290.000000, 70.000000, 0.000000)",
        "(290.000000, 70.000000, 0.000000)",
        "(290.000000, 70.000000, 0.000000)",
        "(290.000000, 70.000000, 0.000000)",
        "(290.000000, 70.000000, 0.000000)",
        "(290.000000, 70.000000, 0.000000)",
        "(290.000000, 70.000000, 0.000000)",
        "(290.000000, 70.000000, 0.000000)",
        "(290.000000, 70.000000, 0.000000)",
        "(290.000000, 70.000000, 0.000000)",
        "(290.000000, 70.000000, 0.000000)",
        "(290.000000, 70.000000, 0.000000)",
        "(290.000000, 70.000000, 0.000000)",
        "(290.000000, 70.000000, 0.000000)",
        "(290.000000, 70.000000, 0.000000)",
        "(290.000000, 70.000000, 0.000000)",
        "(290.000000, 70.000000, 0.000000)",
        "(290.000000, 70.000000, 0.000000)",
        "(290.000000, 70.000000, 0.000000)",
        "(290.000000, 70.000000, 0.000000)",
        "(290.000000, 70.000000, 0.000000)",
        "(290.000000, 70.000000, 0.000000)",
        "(290.000000, 70.000000, 0.000000)",
        "(290.000000, 70.000000, 0.000000)",
        "(290.000000, 70.000000, 0.000000)",
        "(290.000000, 70.000000, 0.000000)",
        "(290.000000, 70.000000, 0.000000)",
        "(290.000000, 70.000000, 0.000000)",
        "(290.000000, 70.000000, 0.000000)",
        "(290.000000, 70.000000, 0.000000)",
        "(290.000000, 70.000000, 0.000000)",
        "(290.000000, 70.000000, 0.000000)",
        "(290.000000, 70.000000, 0.000000)",
        "(290.000000, 70.000000, 0.000000)",
        "(290.000000, 70.000000, 0.000000)",
        "(290.000000, 70.000000, 0.000000)",
        "(290.000000, 70.000000, 0.000000)",
        "(290.000000, 70.000000, 0.000000)",
        "(290.000000, 70.000000, 0.000000)",
        "(290.000000, 70.000000, 0.000000)",
        "(290.000000, 70.000000, 0.000000)",
        "(290.000000, 70.000000, 0.000000)",
        "(290.000000, 70.000000, 0.000000)",
        "(290.000000, 70.000000, 0.000000)",
        "(290.000000, 70.000000, 0.000000)",
        "(290.000000, 70.000000, 0.000000)",
        "(290.000000, 70.000000, 0.000000)",
        "(290.000000, 70.000000, 0.000000)",
        "(290.000000, 70.000000, 0.000000)",
        "(290.000000, 70.000000, 0.000000)",
        "(290.000000, 70.000000, 0.000000)",
        "(290.000000, 70.000000, 0.000000)",
        "(290.000000, 70.000000, 0.000000)",
        "(290.000000, 70.000000, 0.000000)",
        "(290.000000, 70.000000, 0.000000)",
        "(290.000000, 70.000000, 0.000000)",
        "(290.000000, 70.000000, 0.000000)",
        "(290.000000, 70.000000, 0.000000)",
        "(290.000000, 70.000000, 0.000000)",
        "(290.000000, 70.000000, 0.000000)",
        "(290.000000, 70.000000, 0.000000)",
        "(290.000000, 70.000000, 0.000000)",
        "(290.000000, 70.000000, 0.000000)",
        "(290.000000, 70.000000, 0.000000)",
        "(290.000000, 70.000000, 0.000000)",
        "(290.000000, 70.000000, 0.000000)",
        "(290.000000, 70.000000, 0.000000)",
        "(290.000000, 70.000000, 0.000000)",
        "(290.000000, 70.000000, 0.000000)",
        "(290.000000, 70.000000, 0.000000)",
        "(290.000000, 70.000000, 0.000000)",
        "(290.000000, 70.000000, 0.000000)",
        "(290.000000, 70.000000, 0.000000)",
        "(290.000000, 70.000000, 0.000000)",
        "(290.000000, 70.000000, 0.000000)",
        "(290.000000, 70.000000, 0.000000)",
        "(290.000000, 70.000000, 0.000000)",
        "(290.000000, 70.000000, 0.000000)",
        "(290.000000, 70.000000, 0.000000)",
        "(290.000000, 70.000000, 0.000000)",
        "(290.000000, 70.000000, 0.000000)",
        "(290.000000, 70.000000, 0.000000)",
        "(290.000000, 70.000000, 0.000000)",
        "(290.000000, 70.000000, 0.000000)",
        "(290.000000, 70.000000, 0.000000)",
        "(290.000000, 70.000000, 0.000000)",
        "(290.000000, 70.000000, 0.000000)",
        "(290.000000, 70.000000, 0.000000)",
        "(290.000000, 70.000000, 0.000000)",
        "(290.000000, 70.000000, 0.000000)",
        "(290.000000, 70.000000, 0.000000)",
        "(290.000000, 70.000000, 0.000000)",
        "(290.000000, 70.000000, 0.000000)",
        "(290.000000, 70.000000, 0.000000)",
        "(290.000000, 70.000000, 0.000000)",
        "(290.000000, 70.000000, 0.000000)",
        "(290.000000, 70.000000, 0.000000)",
        "(290.000000, 70.000000, 0.000000)",
        "(290.000000, 70.000000, 0.000000)",
        "(290.000000, 70.000000, 0.000000)",
        "(290.000000, 70.000000, 0.000000)",
        "(290.000000, 70.000000, 0.000000)",
        "(290.000000, 70.000000, 0.000000)",
        "(290.000000, 70.000000, 0.000000)",
        "(290.000000, 70.000000, 0.000000)",
        "(290.000000, 70.000000, 0.000000)",
        "(290.000000, 70.000000, 0.000000)",
        "(290.000000, 70.000000, 0.000000)",
        "(290.000000, 70.000000, 0.000000)",
        "(290.000000, 70.000000, 0.000000)",
        "(290.000000, 70.000000, 0.000000)",
        "(290.000000, 70.000000, 0.000000)",
        "(290.000000, 70.000000, 0.000000)",
        "(290.000000, 70.000000, 0.000000)",
        "(290.000000, 70.000000, 0.000000)",
        "(290.000000, 70.000000, 0.000000)",
        "(290.000000, 70.000000, 0.000000)",
        "(290.000000, 70.000000, 0.000000)",
        "(290.000000, 70.000000, 0.000000)",
        "(290.000000, 70.000000, 0.000000)",
        "(290.000000, 70.000000, 0.000000)",
        "(290.000000, 70.000000, 0.000000)",
        "(290.000000, 70.000000, 0.000000)",
        "(290.000000, 70.000000, 0.000000)",
        "(290.000000, 70.000000, 0.000000)",
        "(290.000000, 70.000000, 0.000000)",
        "(290.000000, 70.000000, 0.000000)",
        "(290.000000, 70.000000, 0.000000)",
        "(290.000000, 70.000000, 0.000000)",
        "(290.000000, 70.000000, 0.000000)",
        "(290.000000, 70.000000, 0.000000)",
        "(290.000000, 70.000000, 0.000000)",
        "(290.000000, 70.000000, 0.000000)",
        "(290.000000, 70.000000, 0.000000)",
        "(290.000000, 70.000000, 0.000000)",
        "(290.000000, 70.000000, 0.000000)",
        "(290.000000, 70.000000, 0.000000)",
        "(290.000000, 70.000000, 0.000000)",
        "(290.000000, 70.000000, 0.000000)",
        "(290.000000, 70.000000, 0.000000)",
        "(290.000000, 70.000000, 0.000000)",
        "(290.000000, 70.000000, 0.000000)",
        "(290.000000, 70.000000, 0.000000)",
        "(290.000000, 70.000000, 0.000000)",
        "(290.000000, 70.000000, 0.000000)",
        "(290.000000, 70.000000, 0.000000)",
        "(290.000000, 70.000000, 0.000000)",
        "(290.000000, 70.000000, 0.000000)",
        "(290.000000, 70.000000, 0.000000)",
        "(290.000000, 70.000000, 0.000000)",
        "(290.000000, 70.000000, 0.000000)",
        "(290.000000, 70.000000, 0.000000)",
        "(290.000000, 70.000000, 0.000000)",
        "(290.000000, 70.000000, 0.000000)",
        "(290.000000, 70.000000, 0.000000)",
        "(290.000000, 70.000000, 0.000000)",
        "(290.000000, 70.000000, 0.000000)",
        "(290.000000, 70.000000, 0.000000)",
        "(290.000000, 70.000000, 0.000000)",
        "(290.000000, 70.000000, 0.000000)",
        "(290.000000, 70.000000, 0.000000)",
        "(290.000000, 70.000000, 0.000000)",
        "(290.000000, 70.000000, 0.000000)",
        "(290.000000, 70.000000, 0.000000)",
        "(290.000000, 70.000000, 0.000000)",
        "(290.000000, 70.000000, 0.000000)",
        "(290.000000, 70.000000, 0.000000)",
        "(290.000000, 70.000000, 0.000000)",
        "(290.000000, 70.000000, 0.000000)",
        "(290.000000, 70.000000, 0.000000)",
        "(290.000000, 70.000000, 0.000000)",
        "(290.000000, 70.000000, 0.000000)",
        "(290.000000, 70.000000, 0.000000)",
        "(290.000000, 70.000000, 0.000000)",
        "(290.000000, 70.000000, 0.000000)",
        "(290.000000, 70.000000, 0.000000)",
        "(290.000000, 70.000000, 0.000000)",
        "(290.000000, 70.000000, 0.000000)",
        "(290.000000, 70.000000, 0.000000)",
        "(290.000000, 70.000000, 0.000000)",
        "(290.000000, 70.000000, 0.000000)",
        "(290.000000, 70.000000, 0.000000)",
        "(290.000000, 70.000000, 0.000000)",
        "(290.000000, 70.000000, 0.000000)",
        "(290.000000, 70.000000, 0.000000)",
        "(290.000000, 70.000000, 0.000000)",
        "(290.000000, 70.000000, 0.000000)",
        "(290.000000, 70.000000, 0.000000)",
        "(290.000000, 70.000000, 0.000000)",
        "(290.000000, 70.000000, 0.000000)",
        "(290.000000, 70.000000, 0.000000)",
        "(290.000000, 70.000000, 0.000000)",
        "(290.000000, 70.000000, 0.000000)",
        "(290.000000, 70.000000, 0.000000)",
        "(290.000000, 70.000000, 0.000000)",
        "(290.000000, 70.000000, 0.000000)",
        "(290.000000, 70.000000, 0.000000)",
        "(290.000000, 70.000000, 0.000000)",
        "(290.000000, 70.000000, 0.000000)",
        "(290.000000, 70.000000, 0.000000)",
        "(290.000000, 70.000000, 0.000000)",
        "(290.000000, 70.000000, 0.000000)",
        "(290.000000, 70.000000, 0.000000)",
        "(290.000000, 70.000000, 0.000000)",
        "(290.000000, 70.000000, 0.000000)",
        "(290.000000, 70.000000, 0.000000)",
        "(290.000000, 70.000000, 0.000000)",
        "(290.000000, 70.000000, 0.000000)",
        "(290.000000, 70.000000, 0.000000)",
        "(290.000000, 70.000000, 0.000000)",
        "(290.000000, 70.000000, 0.000000)",
        "(290.000000, 70.000000, 0.000000)",
        "(290.000000, 70.000000, 0.000000)",
        "(290.000000, 70.000000, 0.000000)",
        "(290.000000, 70.000000, 0.000000)",
        "(290.000000, 70.000000, 0.000000)",
        "(290.000000, 70.000000, 0.000000)",
        "(290.000000, 70.000000, 0.000000)",
        "(290.000000, 70.000000, 0.000000)",
        "(290.000000, 70.000000, 0.000000)",
        "(290.000000, 70.000000, 0.000000)",
        "(290.000000, 70.000000, 0.000000)",
        "(290.000000, 70.000000, 0.000000)",
        "(290.000000, 70.000000, 0.000000)",
        "(290.000000, 70.000000, 0.000000)",
        "(290.000000, 70.000000, 0.000000)",
        "(290.000000, 70.000000, 0.000000)",
        "(290.000000, 70.000000, 0.000000)",
        "(290.000000, 70.000000, 0.000000)",
        "(290.000000, 70.000000, 0.000000)",
        "(290.000000, 70.000000, 0.000000)",
        "(290.000000, 70.000000, 0.000000)",
        "(290.000000, 70.000000, 0.000000)",
        "(290.000000, 70.000000, 0.000000)",
        "(290.000000, 70.000000, 0.000000)",
        "(290.000000, 70.000000, 0.000000)",
        "(290.000000, 70.000000, 0.000000)",
        "(290.000000, 70.000000, 0.000000)",
        "(290.000000, 70.000000, 0.000000)",
        "(290.000000, 70.000000, 0.000000)",
        "(290.000000, 70.000000, 0.000000)",
        "(290.000000, 70.000000, 0.000000)",
        "(290.000000, 70.000000, 0.000000)",
        "(290.000000, 70.000000, 0.000000)",
        "(290.000000, 70.000000, 0.000000)",
        "(290.000000, 70.000000, 0.000000)",
        "(290.000000, 70.000000, 0.000000)",
        "(290.000000, 70.000000, 0.000000)",
        "(290.000000, 70.000000, 0.000000)",
        "(290.000000, 70.000000, 0.000000)",
        "(290.000000, 70.000000, 0.000000)",
        "(290.000000, 70.000000, 0.000000)",
        "(290.000000, 70.000000, 0.000000)",
        "(290.000000, 70.000000, 0.000000)",
        "(290.000000, 70.000000, 0.000000)",
        "(290.000000, 70.000000, 0.000000)",
        "(290.000000, 70.000000, 0.000000)",
        "(290.000000, 70.000000, 0.000000)",
        "(290.000000, 70.000000, 0.000000)",
        "(290.000000, 70.000000, 0.000000)",
        "(290.000000, 70.000000, 0.000000)",
        "(290.000000, 70.000000, 0.000000)",
        "(290.000000, 70.000000, 0.000000)",
        "(290.000000, 70.000000, 0.000000)",
        "(290.000000, 70.000000, 0.000000)",
        "(290.000000, 70.000000, 0.000000)",
        "(290.000000, 70.000000, 0.000000)",
        "(290.000000, 70.000000, 0.000000)",
        "(290.000000, 70.000000, 0.000000)",
        "(290.000000, 70.000000, 0.000000)",
        "(290.000000, 70.000000, 0.000000)",
        "(290.000000, 70.000000, 0.000000)",
        "(290.000000, 70.000000, 0.000000)",
        "(290.000000, 70.000000, 0.000000)",
        "(290.000000, 70.000000, 0.000000)",
        "(290.000000, 70.000000, 0.000000)",
        "(290.000000, 70.000000, 0.000000)",
        "(290.000000, 70.000000, 0.000000)",
        "(290.000000, 70.000000, 0.000000)",
        "(290.000000, 70.000000, 0.000000)",
        "(290.000000, 70.000000, 0.000000)",
        "(290.000000, 70.000000, 0.000000)",
        "(290.000000, 70.000000, 0.000000)",
        "(290.000000, 70.000000, 0.000000)",
        "(290.000000, 70.000000, 0.000000)",
        "(290.000000, 70.000000, 0.000000)",
        "(290.000000, 70.000000, 0.000000)",
        "(290.000000, 70.000000, 0.000000)",
        "(290.000000, 70.000000, 0.000000)",
        "(290.000000, 70.000000, 0.000000)",
        "(290.000000, 70.000000, 0.000000)",
        "(290.000000, 70.000000, 0.000000)",
        "(290.000000, 70.000000, 0.000000)",
        "(290.000000, 70.000000, 0.000000)",
        "(290.000000, 70.000000, 0.000000)",
        "(290.000000, 70.000000, 0.000000)",
        "(290.000000, 70.000000, 0.000000)",
        "(290.000000, 70.000000, 0.000000)",
        "(290.000000, 70.000000, 0.000000)",
        "(290.000000, 70.000000, 0.000000)",
        "(290.000000, 70.000000, 0.000000)",
        "(290.000000, 70.000000, 0.000000)",
        "(290.000000, 70.000000, 0.000000)",
        "(290.000000, 70.000000, 0.000000)",
        "(290.000000, 70.000000, 0.000000)",
        "(290.000000, 70.000000, 0.000000)",
        "(290.000000, 70.000000, 0.000000)",
        "(290.000000, 70.000000, 0.000000)",
        "(290.000000, 70.000000, 0.000000)",
        "(290.000000, 70.000000, 0.000000)",
        "(290.000000, 70.000000, 0.000000)",
        "(290.000000, 70.000000, 0.000000)",
        "(290.000000, 70.000000, 0.000000)",
        "(290.000000, 70.000000, 0.000000)",
        "(290.000000, 70.000000, 0.000000)",
        "(290.000000, 70.000000, 0.000000)",
        "(290.000000, 70.000000, 0.000000)",
        "(290.000000, 70.000000, 0.000000)",
        "(290.000000, 70.000000, 0.000000)",
        "(290.000000, 70.000000, 0.000000)",
        "(290.000000, 70.000000, 0.000000)",
        "(290.000000, 70.000000, 0.000000)",
        "(290.000000, 70.000000, 0.000000)",
        "(290.000000, 70.000000, 0.000000)",
        "(290.000000, 70.000000, 0.000000)",
        "(290.000000, 70.000000, 0.000000)",
        "(290.000000, 70.000000, 0.000000)",
        "(290.000000, 70.000000, 0.000000)",
        "(290.000000, 70.000000, 0.000000)",
        "(290.000000, 70.000000, 0.000000)",
        "(290.000000, 70.000000, 0.000000)",
        "(290.000000, 70.000000, 0.000000)",
        "(290.000000, 70.000000, 0.000000)",
        "(290.000000, 70.000000, 0.000000)",
        "(290.000000, 70.000000, 0.000000)",
        "(290.000000, 70.000000, 0.000000)",
        "(290.000000, 70.000000, 0.000000)",
        "(290.000000, 70.000000, 0.000000)",
        "(290.000000, 70.000000, 0.000000)",
        "(290.000000, 70.000000, 0.000000)",
        "(290.000000, 70.000000, 0.000000)",
        "(290.000000, 70.000000, 0.000000)",
        "(290.000000, 70.000000, 0.000000)",
        "(290.000000, 70.000000, 0.000000)",
        "(290.000000, 70.000000, 0.000000)",
        "(290.000000, 70.000000, 0.000000)",
        "(290.000000, 70.000000, 0.000000)",
        "(290.000000, 70.000000, 0.000000)",
        "(290.000000, 70.000000, 0.000000)",
        "(290.000000, 70.000000, 0.000000)",
        "(290.000000, 70.000000, 0.000000)",
        "(290.000000, 70.000000, 0.000000)",
        "(290.000000, 70.000000, 0.000000)",
        "(290.000000, 70.000000, 0.000000)",
        "(290.000000, 70.000000, 0.000000)",
        "(290.000000, 70.000000, 0.000000)",
        "(290.000000, 70.000000, 0.000000)",
        "(290.000000, 70.000000, 0.000000)",
        "(290.000000, 70.000000, 0.000000)",
        "(290.000000, 70.000000, 0.000000)",
        "(290.000000, 70.000000, 0.000000)",
        "(290.000000, 70.000000, 0.000000)",
        "(290.000000, 70.000000, 0.000000)",
        "(290.000000, 70.000000, 0.000000)",
        "(290.000000, 70.000000, 0.000000)",
        "(290.000000, 70.000000, 0.000000)",
        "(290.000000, 70.000000, 0.000000)",
        "(290.000000, 70.000000, 0.000000)",
        "(290.000000, 70.000000, 0.000000)",
        "(290.000000, 70.000000, 0.000000)",
        "(290.000000, 70.000000, 0.000000)",
        "(290.000000, 70.000000, 0.000000)",
        "(290.000000, 70.000000, 0.000000)",
        "(290.000000, 70.000000, 0.000000)",
        "(290.000000, 70.000000, 0.000000)",
        "(290.000000, 70.000000, 0.000000)",
        "(290.000000, 70.000000, 0.000000)",
        "(290.000000, 70.000000, 0.000000)",
        "(290.000000, 70.000000, 0.000000)",
        "(290.000000, 70.000000, 0.000000)",
        "(290.000000, 70.000000, 0.000000)",
        "(290.000000, 70.000000, 0.000000)",
        "(290.000000, 70.000000, 0.000000)",
        "(290.000000, 70.000000, 0.000000)",
        "(290.000000, 70.000000, 0.000000)",
        "(290.000000, 70.000000, 0.000000)",
        "(290.000000, 70.000000, 0.000000)",
        "(290.000000, 70.000000, 0.000000)",
        "(290.000000, 70.000000, 0.000000)",
        "(290.000000, 70.000000, 0.000000)",
        "(290.000000, 70.000000, 0.000000)",
        "(290.000000, 70.000000, 0.000000)",
        "(290.000000, 70.000000, 0.000000)",
        "(290.000000, 70.000000, 0.000000)",
        "(290.000000, 70.000000, 0.000000)",
        "(290.000000, 70.000000, 0.000000)",
        "(290.000000, 70.000000, 0.000000)",
        "(290.000000, 70.000000, 0.000000)",
        "(290.000000, 70.000000, 0.000000)",
        "(290.000000, 70.000000, 0.000000)",
        "(290.000000, 70.000000, 0.000000)",
        "(290.000000, 70.000000, 0.000000)",
        "(290.000000, 70.000000, 0.000000)",
        "(290.000000, 70.000000, 0.000000)",
        "(290.000000, 70.000000, 0.000000)",
        "(290.000000, 70.000000, 0.000000)",
        "(290.000000, 70.000000, 0.000000)",
        "(290.000000, 70.000000, 0.000000)",
        "(290.000000, 70.000000, 0.000000)",
        "(290.000000, 70.000000, 0.000000)",
        "(290.000000, 70.000000, 0.000000)",
        "(290.000000, 70.000000, 0.000000)",
        "(290.000000, 70.000000, 0.000000)",
        "(290.000000, 70.000000, 0.000000)",
        "(290.000000, 70.000000, 0.000000)",
        "(290.000000, 70.000000, 0.000000)",
        "(290.000000, 70.000000, 0.000000)",
        "(290.000000, 70.000000, 0.000000)",
        "(290.000000, 70.000000, 0.000000)",
        "(290.000000, 70.000000, 0.000000)",
        "(290.000000, 70.000000, 0.000000)",
        "(290.000000, 70.000000, 0.000000)",
        "(290.000000, 70.000000, 0.000000)",
        "(290.000000, 70.000000, 0.000000)",
        "(290.000000, 70.000000, 0.000000)",
        "(290.000000, 70.000000, 0.000000)",
        "(290.000000, 70.000000, 0.000000)",
        "(290.000000, 70.000000, 0.000000)",
        "(290.000000, 70.000000, 0.000000)",
        "(290.000000, 70.000000, 0.000000)",
        "(290.000000, 70.000000, 0.000000)",
        "(290.000000, 70.000000, 0.000000)",
        "(290.000000, 70.000000, 0.000000)",
        "(290.000000, 70.000000, 0.000000)",
        "(290.000000, 70.000000, 0.000000)",
        "(290.000000, 70.000000, 0.000000)",
        "(290.000000, 70.000000, 0.000000)",
        "(290.000000, 70.000000, 0.000000)",
        "(290.000000, 70.000000, 0.000000)",
        "(290.000000, 70.000000, 0.000000)",
        "(290.000000, 70.000000, 0.000000)",
        "(290.000000, 70.000000, 0.000000)",
        "(290.000000, 70.000000, 0.000000)",
        "(290.000000, 70.000000, 0.000000)",
        "(290.000000, 70.000000, 0.000000)",
        "(290.000000, 70.000000, 0.000000)",
        "(290.000000, 70.000000, 0.000000)",
        "(290.000000, 70.000000, 0.000000)",
        "(290.000000, 70.000000, 0.000000)",
        "(290.000000, 70.000000, 0.000000)",
        "(290.000000, 70.000000, 0.000000)",
        "(290.000000, 70.000000, 0.000000)",
        "(290.000000, 70.000000, 0.000000)",
        "(290.000000, 70.000000, 0.000000)",
        "(290.000000, 70.000000, 0.000000)",
        "(290.000000, 70.000000, 0.000000)",
        "(290.000000, 70.000000, 0.000000)",
        "(290.000000, 70.000000, 0.000000)",
        "(290.000000, 70.000000, 0.000000)",
        "(290.000000, 70.000000, 0.000000)",
        "(290.000000, 70.000000, 0.000000)",
        "(290.000000, 70.000000, 0.000000)",
        "(290.000000, 70.000000, 0.000000)",
        "(290.000000, 70.000000, 0.000000)",
        "(290.000000, 70.000000, 0.000000)",
        "(290.000000, 70.000000, 0.000000)",
        "(290.000000, 70.000000, 0.000000)",
        "(290.000000, 70.000000, 0.000000)",
        "(290.000000, 70.000000, 0.000000)",
        "(290.000000, 70.000000, 0.000000)",
        "(290.000000, 70.000000, 0.000000)",
        "(290.000000, 70.000000, 0.000000)",
        "(290.000000, 70.000000, 0.000000)",
        "(290.000000, 70.000000, 0.000000)",
        "(290.000000, 70.000000, 0.000000)",
        "(290.000000, 70.000000, 0.000000)",
        "(290.000000, 70.000000, 0.000000)",
        "(290.000000, 70.000000, 0.000000)",
        "(290.000000, 70.000000, 0.000000)",
        "(290.000000, 70.000000, 0.000000)",
        "(290.000000, 70.000000, 0.000000)",
        "(290.000000, 70.000000, 0.000000)",
        "(290.000000, 70.000000, 0.000000)",
        "(290.000000, 70.000000, 0.000000)",
        "(290.000000, 70.000000, 0.000000)",
        "(290.000000, 70.000000, 0.000000)",
        "(290.000000, 70.000000, 0.000000)",
        "(290.000000, 70.000000, 0.000000)",
        "(290.000000, 70.000000, 0.000000)",
        "(290.000000, 70.000000, 0.000000)",
        "(290.000000, 70.000000, 0.000000)",
        "(290.000000, 70.000000, 0.000000)",
        "(290.000000, 70.000000, 0.000000)",
        "(290.000000, 70.000000, 0.000000)",
        "(290.000000, 70.000000, 0.000000)",
        "(290.000000, 70.000000, 0.000000)",
        "(290.000000, 70.000000, 0.000000)",
        "(290.000000, 70.000000, 0.000000)",
        "(290.000000, 70.000000, 0.000000)",
        "(290.000000, 70.000000, 0.000000)",
        "(290.000000, 70.000000, 0.000000)",
        "(290.000000, 70.000000, 0.000000)",
        "(290.000000, 70.000000, 0.000000)",
        "(290.000000, 70.000000, 0.000000)",
        "(290.000000, 70.000000, 0.000000)",
        "(290.000000, 70.000000, 0.000000)",
        "(290.000000, 70.000000, 0.000000)",
        "(290.000000, 70.000000, 0.000000)",
        "(290.000000, 70.000000, 0.000000)",
        "(290.000000, 70.000000, 0.000000)",
        "(290.000000, 70.000000, 0.000000)",
        "(290.000000, 70.000000, 0.000000)",
        "(290.000000, 70.000000, 0.000000)",
        "(290.000000, 70.000000, 0.000000)",
        "(290.000000, 70.000000, 0.000000)",
        "(290.000000, 70.000000, 0.000000)",
        "(290.000000, 70.000000, 0.000000)",
        "(290.000000, 70.000000, 0.000000)",
        "(290.000000, 70.000000, 0.000000)",
        "(290.000000, 70.000000, 0.000000)",
        "(290.000000, 70.000000, 0.000000)",
        "(290.000000, 70.000000, 0.000000)",
        "(290.000000, 70.000000, 0.000000)",
        "(290.000000, 70.000000, 0.000000)",
        "(290.000000, 70.000000, 0.000000)",
        "(290.000000, 70.000000, 0.000000)",
        "(290.000000, 70.000000, 0.000000)",
        "(290.000000, 70.000000, 0.000000)",
        "(290.000000, 70.000000, 0.000000)",
        "(290.000000, 70.000000, 0.000000)",
        "(290.000000, 70.000000, 0.000000)",
        "(290.000000, 70.000000, 0.000000)",
        "(290.000000, 70.000000, 0.000000)",
        "(290.000000, 70.000000, 0.000000)",
        "(290.000000, 70.000000, 0.000000)",
        "(290.000000, 70.000000, 0.000000)",
        "(290.000000, 70.000000, 0.000000)",
        "(290.000000, 70.000000, 0.000000)",
        "(290.000000, 70.000000, 0.000000)",
        "(290.000000, 70.000000, 0.000000)",
        "(290.000000, 70.000000, 0.000000)",
        "(290.000000, 70.000000, 0.000000)",
        "(290.000000, 70.000000, 0.000000)",
        "(290.000000, 70.000000, 0.000000)",
        "(290.000000, 70.000000, 0.000000)",
        "(290.000000, 70.000000, 0.000000)",
        "(290.000000, 70.000000, 0.000000)",
        "(290.000000, 70.000000, 0.000000)",
        "(290.000000, 70.000000, 0.000000)",
        "(290.000000, 70.000000, 0.000000)",
        "(290.000000, 70.000000, 0.000000)",
        "(290.000000, 70.000000, 0.000000)",
        "(290.000000, 70.000000, 0.000000)",
        "(290.000000, 70.000000, 0.000000)",
        "(290.000000, 70.000000, 0.000000)",
        "(290.000000, 70.000000, 0.000000)",
        "(290.000000, 70.000000, 0.000000)",
        "(290.000000, 70.000000, 0.000000)",
        "(290.000000, 70.000000, 0.000000)",
        "(290.000000, 70.000000, 0.000000)",
        "(290.000000, 70.000000, 0.000000)",
        "(290.000000, 70.000000, 0.000000)",
        "(290.000000, 70.000000, 0.000000)",
        "(290.000000, 70.000000, 0.000000)",
        "(290.000000, 70.000000, 0.000000)",
        "(290.000000, 70.000000, 0.000000)",
        "(290.000000, 70.000000, 0.000000)",
        "(290.000000, 70.000000, 0.000000)",
        "(290.000000, 70.000000, 0.000000)",
        "(290.000000, 70.000000, 0.000000)",
        "(290.000000, 70.000000, 0.000000)",
        "(290.000000, 70.000000, 0.000000)",
        "(290.000000, 70.000000, 0.000000)",
        "(290.000000, 70.000000, 0.000000)",
        "(290.000000, 70.000000, 0.000000)",
        "(290.000000, 70.000000, 0.000000)",
        "(290.000000, 70.000000, 0.000000)",
        "(290.000000, 70.000000, 0.000000)",
        "(290.000000, 70.000000, 0.000000)",
        "(290.000000, 70.000000, 0.000000)",
        "(290.000000, 70.000000, 0.000000)",
        "(290.000000, 70.000000, 0.000000)",
        "(290.000000, 70.000000, 0.000000)",
        "(290.000000, 70.000000, 0.000000)",
        "(290.000000, 70.000000, 0.000000)",
        "(290.000000, 70.000000, 0.000000)",
        "(290.000000, 70.000000, 0.000000)",
        "(290.000000, 70.000000, 0.000000)",
        "(290.000000, 70.000000, 0.000000)",
        "(290.000000, 70.000000, 0.000000)",
        "(290.000000, 70.000000, 0.000000)",
        "(290.000000, 70.000000, 0.000000)",
        "(290.000000, 70.000000, 0.000000)",
        "(290.000000, 70.000000, 0.000000)",
[truncated: 256,154 more chars]
