# Supplementary material for: Playing the mirror game in virtual reality with an autonomous character
Source: Sci Rep. 2022 Dec 9;12:21329. doi: 10.1038/s41598-022-25197-z (PMC9734752; doi:10.1038/s41598-022-25197-z)
Supplement: Supplementary file 2 — Supplementary Information 1. [file 41598_2022_25197_MOESM2_ESM.zip › Data/Couple1/condition3_trial1_player2.json]

{
    "isFemale": false,
    "eyesLevel": 1.6522296667099,
    "timestamps": [
        0.0,
        0.019989013671875,
        0.040008544921875,
        0.05999755859375,
        0.08001708984375,
        0.100006103515625,
        0.1199951171875,
        0.1400146484375,
        0.160003662109375,
        0.17999267578125,
        0.20001220703125,
        0.220001220703125,
        0.239990234375,
        0.260009765625,
        0.279998779296875,
        0.300018310546875,
        0.32000732421875,
        0.339996337890625,
        0.360015869140625,
        0.3800048828125,
        0.399993896484375,
        0.420013427734375,
        0.44000244140625,
        0.459991455078125,
        0.480010986328125,
        0.5,
        0.519989013671875,
        0.540008544921875,
        0.55999755859375,
        0.58001708984375,
        0.600006103515625,
        0.6199951171875,
        0.6400146484375,
        0.660003662109375,
        0.67999267578125,
        0.70001220703125,
        0.720001220703125,
        0.739990234375,
        0.760009765625,
        0.779998779296875,
        0.800018310546875,
        0.82000732421875,
        0.839996337890625,
        0.860015869140625,
        0.8800048828125,
        0.899993896484375,
        0.920013427734375,
        0.94000244140625,
        0.959991455078125,
        0.980010986328125,
        1.0,
        1.019989013671875,
        1.040008544921875,
        1.05999755859375,
        1.08001708984375,
        1.100006103515625,
        1.1199951171875,
        1.1400146484375,
        1.160003662109375,
        1.17999267578125,
        1.20001220703125,
        1.220001220703125,
        1.239990234375,
        1.260009765625,
        1.279998779296875,
        1.300018310546875,
        1.32000732421875,
        1.339996337890625,
        1.360015869140625,
        1.3800048828125,
        1.399993896484375,
        1.420013427734375,
        1.44000244140625,
        1.459991455078125,
        1.480010986328125,
        1.5,
        1.519989013671875,
        1.540008544921875,
        1.55999755859375,
        1.58001708984375,
        1.600006103515625,
        1.6199951171875,
        1.6400146484375,
        1.660003662109375,
        1.67999267578125,
        1.70001220703125,
        1.720001220703125,
        1.739990234375,
        1.760009765625,
        1.779998779296875,
        1.800018310546875,
        1.82000732421875,
        1.839996337890625,
        1.860015869140625,
        1.8800048828125,
        1.899993896484375,
        1.920013427734375,
        1.94000244140625,
        1.959991455078125,
        1.980010986328125,
        2.0,
        2.019989013671875,
        2.040008544921875,
        2.05999755859375,
        2.08001708984375,
        2.100006103515625,
        2.1199951171875,
        2.1400146484375,
        2.160003662109375,
        2.17999267578125,
        2.20001220703125,
        2.220001220703125,
        2.239990234375,
        2.260009765625,
        2.279998779296875,
        2.300018310546875,
        2.32000732421875,
        2.339996337890625,
        2.360015869140625,
        2.3800048828125,
        2.399993896484375,
        2.420013427734375,
        2.44000244140625,
        2.459991455078125,
        2.480010986328125,
        2.5,
        2.519989013671875,
        2.540008544921875,
        2.55999755859375,
        2.58001708984375,
        2.600006103515625,
        2.6199951171875,
        2.6400146484375,
        2.660003662109375,
        2.67999267578125,
        2.70001220703125,
        2.720001220703125,
        2.739990234375,
        2.760009765625,
        2.779998779296875,
        2.800018310546875,
        2.82000732421875,
        2.839996337890625,
        2.860015869140625,
        2.8800048828125,
        2.899993896484375,
        2.920013427734375,
        2.94000244140625,
        2.959991455078125,
        2.980010986328125,
        3.0,
        3.019989013671875,
        3.040008544921875,
        3.05999755859375,
        3.08001708984375,
        3.100006103515625,
        3.1199951171875,
        3.1400146484375,
        3.160003662109375,
        3.17999267578125,
        3.20001220703125,
        3.220001220703125,
        3.239990234375,
        3.260009765625,
        3.279998779296875,
        3.300018310546875,
        3.32000732421875,
        3.339996337890625,
        3.360015869140625,
        3.3800048828125,
        3.399993896484375,
        3.420013427734375,
        3.44000244140625,
        3.459991455078125,
        3.480010986328125,
        3.5,
        3.519989013671875,
        3.540008544921875,
        3.55999755859375,
        3.58001708984375,
        3.600006103515625,
        3.6199951171875,
        3.6400146484375,
        3.660003662109375,
        3.67999267578125,
        3.70001220703125,
        3.720001220703125,
        3.739990234375,
        3.760009765625,
        3.779998779296875,
        3.800018310546875,
        3.82000732421875,
        3.839996337890625,
        3.860015869140625,
        3.8800048828125,
        3.899993896484375,
        3.920013427734375,
        3.94000244140625,
        3.959991455078125,
        3.980010986328125,
        4.0,
        4.019989013671875,
        4.040008544921875,
        4.05999755859375,
        4.08001708984375,
        4.100006103515625,
        4.1199951171875,
        4.1400146484375,
        4.160003662109375,
        4.17999267578125,
        4.20001220703125,
        4.220001220703125,
        4.239990234375,
        4.260009765625,
        4.279998779296875,
        4.300018310546875,
        4.32000732421875,
        4.339996337890625,
        4.360015869140625,
        4.3800048828125,
        4.399993896484375,
        4.420013427734375,
        4.44000244140625,
        4.459991455078125,
        4.480010986328125,
        4.5,
        4.519989013671875,
        4.540008544921875,
        4.55999755859375,
        4.58001708984375,
        4.600006103515625,
        4.6199951171875,
        4.6400146484375,
        4.660003662109375,
        4.67999267578125,
        4.70001220703125,
        4.720001220703125,
        4.739990234375,
        4.760009765625,
        4.779998779296875,
        4.800018310546875,
        4.82000732421875,
        4.839996337890625,
        4.860015869140625,
        4.8800048828125,
        4.899993896484375,
        4.920013427734375,
        4.94000244140625,
        4.959991455078125,
        4.980010986328125,
        5.0,
        5.019989013671875,
        5.040008544921875,
        5.05999755859375,
        5.08001708984375,
        5.100006103515625,
        5.1199951171875,
        5.1400146484375,
        5.160003662109375,
        5.17999267578125,
        5.20001220703125,
        5.220001220703125,
        5.239990234375,
        5.260009765625,
        5.279998779296875,
        5.300018310546875,
        5.32000732421875,
        5.339996337890625,
        5.360015869140625,
        5.3800048828125,
        5.399993896484375,
        5.420013427734375,
        5.44000244140625,
        5.459991455078125,
        5.480010986328125,
        5.5,
        5.519989013671875,
        5.540008544921875,
        5.55999755859375,
        5.58001708984375,
        5.600006103515625,
        5.6199951171875,
        5.6400146484375,
        5.660003662109375,
        5.67999267578125,
        5.70001220703125,
        5.720001220703125,
        5.739990234375,
        5.760009765625,
        5.779998779296875,
        5.800018310546875,
        5.82000732421875,
        5.839996337890625,
        5.860015869140625,
        5.8800048828125,
        5.899993896484375,
        5.920013427734375,
        5.94000244140625,
        5.959991455078125,
        5.980010986328125,
        6.0,
        6.019989013671875,
        6.040008544921875,
        6.05999755859375,
        6.08001708984375,
        6.100006103515625,
        6.1199951171875,
        6.1400146484375,
        6.160003662109375,
        6.17999267578125,
        6.20001220703125,
        6.220001220703125,
        6.239990234375,
        6.260009765625,
        6.279998779296875,
        6.300018310546875,
        6.32000732421875,
        6.339996337890625,
        6.360015869140625,
        6.3800048828125,
        6.399993896484375,
        6.420013427734375,
        6.44000244140625,
        6.459991455078125,
        6.480010986328125,
        6.5,
        6.519989013671875,
        6.540008544921875,
        6.55999755859375,
        6.58001708984375,
        6.600006103515625,
        6.6199951171875,
        6.6400146484375,
        6.660003662109375,
        6.67999267578125,
        6.70001220703125,
        6.720001220703125,
        6.739990234375,
        6.760009765625,
        6.779998779296875,
        6.800018310546875,
        6.82000732421875,
        6.839996337890625,
        6.860015869140625,
        6.8800048828125,
        6.899993896484375,
        6.920013427734375,
        6.94000244140625,
        6.959991455078125,
        6.980010986328125,
        7.0,
        7.019989013671875,
        7.040008544921875,
        7.05999755859375,
        7.08001708984375,
        7.100006103515625,
        7.1199951171875,
        7.1400146484375,
        7.160003662109375,
        7.17999267578125,
        7.20001220703125,
        7.220001220703125,
        7.239990234375,
        7.260009765625,
        7.279998779296875,
        7.300018310546875,
        7.32000732421875,
        7.339996337890625,
        7.360015869140625,
        7.3800048828125,
        7.399993896484375,
        7.420013427734375,
        7.44000244140625,
        7.459991455078125,
        7.480010986328125,
        7.5,
        7.519989013671875,
        7.540008544921875,
        7.55999755859375,
        7.58001708984375,
        7.600006103515625,
        7.6199951171875,
        7.6400146484375,
        7.660003662109375,
        7.67999267578125,
        7.70001220703125,
        7.720001220703125,
        7.739990234375,
        7.760009765625,
        7.779998779296875,
        7.800018310546875,
        7.82000732421875,
        7.839996337890625,
        7.860015869140625,
        7.8800048828125,
        7.899993896484375,
        7.920013427734375,
        7.94000244140625,
        7.959991455078125,
        7.980010986328125,
        8.0,
        8.019989013671875,
        8.040008544921875,
        8.05999755859375,
        8.08001708984375,
        8.100006103515625,
        8.1199951171875,
        8.1400146484375,
        8.160003662109375,
        8.17999267578125,
        8.20001220703125,
        8.220001220703125,
        8.239990234375,
        8.260009765625,
        8.279998779296875,
        8.300018310546875,
        8.32000732421875,
        8.339996337890625,
        8.360015869140625,
        8.3800048828125,
        8.399993896484375,
        8.420013427734375,
        8.44000244140625,
        8.459991455078125,
        8.480010986328125,
        8.5,
        8.519989013671875,
        8.540008544921875,
        8.55999755859375,
        8.58001708984375,
        8.600006103515625,
        8.6199951171875,
        8.6400146484375,
        8.660003662109375,
        8.67999267578125,
        8.70001220703125,
        8.720001220703125,
        8.739990234375,
        8.760009765625,
        8.779998779296875,
        8.800018310546875,
        8.82000732421875,
        8.839996337890625,
        8.860015869140625,
        8.8800048828125,
        8.899993896484375,
        8.920013427734375,
        8.94000244140625,
        8.959991455078125,
        8.980010986328125,
        9.0,
        9.019989013671875,
        9.040008544921875,
        9.05999755859375,
        9.08001708984375,
        9.100006103515625,
        9.1199951171875,
        9.1400146484375,
        9.160003662109375,
        9.17999267578125,
        9.20001220703125,
        9.220001220703125,
        9.239990234375,
        9.260009765625,
        9.279998779296875,
        9.300018310546875,
        9.32000732421875,
        9.339996337890625,
        9.360015869140625,
        9.3800048828125,
        9.399993896484375,
        9.420013427734375,
        9.44000244140625,
        9.459991455078125,
        9.480010986328125,
        9.5,
        9.519989013671875,
        9.540008544921875,
        9.55999755859375,
        9.58001708984375,
        9.600006103515625,
        9.6199951171875,
        9.6400146484375,
        9.660003662109375,
        9.67999267578125,
        9.70001220703125,
        9.720001220703125,
        9.739990234375,
        9.760009765625,
        9.779998779296875,
        9.800018310546875,
        9.82000732421875,
        9.839996337890625,
        9.860015869140625,
        9.8800048828125,
        9.899993896484375,
        9.920013427734375,
        9.94000244140625,
        9.959991455078125,
        9.980010986328125,
        10.0,
        10.019989013671875,
        10.040008544921875,
        10.05999755859375,
        10.08001708984375,
        10.100006103515625,
        10.1199951171875,
        10.1400146484375,
        10.160003662109375,
        10.17999267578125,
        10.20001220703125,
        10.220001220703125,
        10.239990234375,
        10.260009765625,
        10.279998779296875,
        10.300018310546875,
        10.32000732421875,
        10.339996337890625,
        10.360015869140625,
        10.3800048828125,
        10.399993896484375,
        10.420013427734375,
        10.44000244140625,
        10.459991455078125,
        10.480010986328125,
        10.5,
        10.519989013671875,
        10.540008544921875,
        10.55999755859375,
        10.58001708984375,
        10.600006103515625,
        10.6199951171875,
        10.6400146484375,
        10.660003662109375,
        10.67999267578125,
        10.70001220703125,
        10.720001220703125,
        10.739990234375,
        10.760009765625,
        10.779998779296875,
        10.800018310546875,
        10.82000732421875,
        10.839996337890625,
        10.860015869140625,
        10.8800048828125,
        10.899993896484375,
        10.920013427734375,
        10.94000244140625,
        10.959991455078125,
        10.980010986328125,
        11.0,
        11.019989013671875,
        11.040008544921875,
        11.05999755859375,
        11.08001708984375,
        11.100006103515625,
        11.1199951171875,
        11.1400146484375,
        11.160003662109375,
        11.17999267578125,
        11.20001220703125,
        11.220001220703125,
        11.239990234375,
        11.260009765625,
        11.279998779296875,
        11.300018310546875,
        11.32000732421875,
        11.339996337890625,
        11.360015869140625,
        11.3800048828125,
        11.399993896484375,
        11.420013427734375,
        11.44000244140625,
        11.459991455078125,
        11.480010986328125,
        11.5,
        11.519989013671875,
        11.540008544921875,
        11.55999755859375,
        11.58001708984375,
        11.600006103515625,
        11.6199951171875,
        11.6400146484375,
        11.660003662109375,
        11.67999267578125,
        11.70001220703125,
        11.720001220703125,
        11.739990234375,
        11.760009765625,
        11.779998779296875,
        11.800018310546875,
        11.82000732421875,
        11.839996337890625,
        11.860015869140625,
        11.8800048828125,
        11.899993896484375,
        11.920013427734375,
        11.94000244140625,
        11.959991455078125,
        11.980010986328125,
        12.0,
        12.019989013671875,
        12.040008544921875,
        12.05999755859375,
        12.08001708984375,
        12.100006103515625,
        12.1199951171875,
        12.1400146484375,
        12.160003662109375,
        12.17999267578125,
        12.20001220703125,
        12.220001220703125,
        12.239990234375,
        12.260009765625,
        12.279998779296875,
        12.300018310546875,
        12.32000732421875,
        12.339996337890625,
        12.360015869140625,
        12.3800048828125,
        12.399993896484375,
        12.420013427734375,
        12.44000244140625,
        12.459991455078125,
        12.480010986328125,
        12.5,
        12.519989013671875,
        12.540008544921875,
        12.55999755859375,
        12.58001708984375,
        12.600006103515625,
        12.6199951171875,
        12.6400146484375,
        12.660003662109375,
        12.67999267578125,
        12.70001220703125,
        12.720001220703125,
        12.739990234375,
        12.760009765625,
        12.779998779296875,
        12.800018310546875,
        12.82000732421875,
        12.839996337890625,
        12.860015869140625,
        12.8800048828125,
        12.899993896484375,
        12.920013427734375,
        12.94000244140625,
        12.959991455078125,
        12.980010986328125,
        13.0,
        13.019989013671875,
        13.040008544921875,
        13.05999755859375,
        13.08001708984375,
        13.100006103515625,
        13.1199951171875,
        13.1400146484375,
        13.160003662109375,
        13.17999267578125,
        13.20001220703125,
        13.220001220703125,
        13.239990234375,
        13.260009765625,
        13.279998779296875,
        13.300018310546875,
        13.32000732421875,
        13.339996337890625,
        13.360015869140625,
        13.3800048828125,
        13.399993896484375,
        13.420013427734375,
        13.44000244140625,
        13.459991455078125,
        13.480010986328125,
        13.5,
        13.519989013671875,
        13.540008544921875,
        13.55999755859375,
        13.58001708984375,
        13.600006103515625,
        13.6199951171875,
        13.6400146484375,
        13.660003662109375,
        13.67999267578125,
        13.70001220703125,
        13.720001220703125,
        13.739990234375,
        13.760009765625,
        13.779998779296875,
        13.800018310546875,
        13.82000732421875,
        13.839996337890625,
        13.860015869140625,
        13.8800048828125,
        13.899993896484375,
        13.920013427734375,
        13.94000244140625,
        13.959991455078125,
        13.980010986328125,
        14.0,
        14.019989013671875,
        14.040008544921875,
        14.05999755859375,
        14.08001708984375,
        14.100006103515625,
        14.1199951171875,
        14.1400146484375,
        14.160003662109375,
        14.17999267578125,
        14.20001220703125,
        14.220001220703125,
        14.239990234375,
        14.260009765625,
        14.279998779296875,
        14.300018310546875,
        14.32000732421875,
        14.339996337890625,
        14.360015869140625,
        14.3800048828125,
        14.399993896484375,
        14.420013427734375,
        14.44000244140625,
        14.459991455078125,
        14.480010986328125,
        14.5,
        14.519989013671875,
        14.540008544921875,
        14.55999755859375,
        14.58001708984375,
        14.600006103515625,
        14.6199951171875,
        14.6400146484375,
        14.660003662109375,
        14.67999267578125,
        14.70001220703125,
        14.720001220703125,
        14.739990234375,
        14.760009765625,
        14.779998779296875,
        14.800018310546875,
        14.82000732421875,
        14.839996337890625,
        14.860015869140625,
        14.8800048828125,
        14.899993896484375,
        14.920013427734375,
        14.94000244140625,
        14.959991455078125,
        14.980010986328125,
        15.0,
        15.019989013671875,
        15.040008544921875,
        15.05999755859375,
        15.08001708984375,
        15.100006103515625,
        15.1199951171875,
        15.1400146484375,
        15.160003662109375,
        15.17999267578125,
        15.20001220703125,
        15.220001220703125,
        15.239990234375,
        15.260009765625,
        15.279998779296875,
        15.300018310546875,
        15.32000732421875,
        15.339996337890625,
        15.360015869140625,
        15.3800048828125,
        15.399993896484375,
        15.420013427734375,
        15.44000244140625,
        15.459991455078125,
        15.480010986328125,
        15.5,
        15.519989013671875,
        15.540008544921875,
        15.55999755859375,
        15.58001708984375,
        15.600006103515625,
        15.6199951171875,
        15.6400146484375,
        15.660003662109375,
        15.67999267578125,
        15.70001220703125,
        15.720001220703125,
        15.739990234375,
        15.760009765625,
        15.779998779296875,
        15.800018310546875,
        15.82000732421875,
        15.839996337890625,
        15.860015869140625,
        15.8800048828125,
        15.899993896484375,
        15.920013427734375,
        15.94000244140625,
        15.959991455078125,
        15.980010986328125,
        16.0,
        16.019989013671876,
        16.040008544921876,
        16.05999755859375,
        16.08001708984375,
        16.100006103515626,
        16.1199951171875,
        16.1400146484375,
        16.160003662109376,
        16.17999267578125,
        16.20001220703125,
        16.220001220703126,
        16.239990234375,
        16.260009765625,
        16.279998779296876,
        16.300018310546876,
        16.32000732421875,
        16.339996337890626,
        16.360015869140626,
        16.3800048828125,
        16.399993896484376,
        16.420013427734376,
        16.44000244140625,
        16.459991455078126,
        16.480010986328126,
        16.5,
        16.519989013671876,
        16.540008544921876,
        16.55999755859375,
        16.58001708984375,
        16.600006103515626,
        16.6199951171875,
        16.6400146484375,
        16.660003662109376,
        16.67999267578125,
        16.70001220703125,
        16.720001220703126,
        16.739990234375,
        16.760009765625,
        16.779998779296876,
        16.800018310546876,
        16.82000732421875,
        16.839996337890626,
        16.860015869140626,
        16.8800048828125,
        16.899993896484376,
        16.920013427734376,
        16.94000244140625,
        16.959991455078126,
        16.980010986328126,
        17.0,
        17.019989013671876,
        17.040008544921876,
        17.05999755859375,
        17.08001708984375,
        17.100006103515626,
        17.1199951171875,
        17.1400146484375,
        17.160003662109376,
        17.17999267578125,
        17.20001220703125,
        17.220001220703126,
        17.239990234375,
        17.260009765625,
        17.279998779296876,
        17.300018310546876,
        17.32000732421875,
        17.339996337890626,
        17.360015869140626,
        17.3800048828125,
        17.399993896484376,
        17.420013427734376,
        17.44000244140625,
        17.459991455078126,
        17.480010986328126,
        17.5,
        17.519989013671876,
        17.540008544921876,
        17.55999755859375,
        17.58001708984375,
        17.600006103515626,
        17.6199951171875,
        17.6400146484375,
        17.660003662109376,
        17.67999267578125,
        17.70001220703125,
        17.720001220703126,
        17.739990234375,
        17.760009765625,
        17.779998779296876,
        17.800018310546876,
        17.82000732421875,
        17.839996337890626,
        17.860015869140626,
        17.8800048828125,
        17.899993896484376,
        17.920013427734376,
        17.94000244140625,
        17.959991455078126,
        17.980010986328126,
        18.0,
        18.019989013671876,
        18.040008544921876,
        18.05999755859375,
        18.08001708984375,
        18.100006103515626,
        18.1199951171875,
        18.1400146484375,
        18.160003662109376,
        18.17999267578125,
        18.20001220703125,
        18.220001220703126,
        18.239990234375,
        18.260009765625,
        18.279998779296876,
        18.300018310546876,
        18.32000732421875,
        18.339996337890626,
        18.360015869140626,
        18.3800048828125,
        18.399993896484376,
        18.420013427734376,
        18.44000244140625,
        18.459991455078126,
        18.480010986328126,
        18.5,
        18.519989013671876,
        18.540008544921876,
        18.55999755859375,
        18.58001708984375,
        18.600006103515626,
        18.6199951171875,
        18.6400146484375,
        18.660003662109376,
        18.67999267578125,
        18.70001220703125,
        18.720001220703126,
        18.739990234375,
        18.760009765625,
        18.779998779296876,
        18.800018310546876,
        18.82000732421875,
        18.839996337890626,
        18.860015869140626,
        18.8800048828125,
        18.899993896484376,
        18.920013427734376,
        18.94000244140625,
        18.959991455078126,
        18.980010986328126,
        19.0,
        19.019989013671876,
        19.040008544921876,
        19.05999755859375,
        19.08001708984375,
        19.100006103515626,
        19.1199951171875,
        19.1400146484375,
        19.160003662109376,
        19.17999267578125,
        19.20001220703125,
        19.220001220703126,
        19.239990234375,
        19.260009765625,
        19.279998779296876,
        19.300018310546876,
        19.32000732421875,
        19.339996337890626,
        19.360015869140626,
        19.3800048828125,
        19.399993896484376,
        19.420013427734376,
        19.44000244140625,
        19.459991455078126,
        19.480010986328126,
        19.5,
        19.519989013671876,
        19.540008544921876,
        19.55999755859375,
        19.58001708984375,
        19.600006103515626,
        19.6199951171875,
        19.6400146484375,
        19.660003662109376,
        19.67999267578125,
        19.70001220703125,
        19.720001220703126,
        19.739990234375,
        19.760009765625,
        19.779998779296876,
        19.800018310546876,
        19.82000732421875,
        19.839996337890626,
        19.860015869140626,
        19.8800048828125,
        19.899993896484376,
        19.920013427734376,
        19.94000244140625,
        19.959991455078126,
        19.980010986328126,
        20.0,
        20.019989013671876,
        20.040008544921876,
        20.05999755859375,
        20.08001708984375,
        20.100006103515626,
        20.1199951171875,
        20.1400146484375,
        20.160003662109376,
        20.17999267578125,
        20.20001220703125,
        20.220001220703126,
        20.239990234375,
        20.260009765625,
        20.279998779296876,
        20.300018310546876,
        20.32000732421875,
        20.339996337890626,
        20.360015869140626,
        20.3800048828125,
        20.399993896484376,
        20.420013427734376,
        20.44000244140625,
        20.459991455078126,
        20.480010986328126,
        20.5,
        20.519989013671876,
        20.540008544921876,
        20.55999755859375,
        20.58001708984375,
        20.600006103515626,
        20.6199951171875,
        20.6400146484375,
        20.660003662109376,
        20.67999267578125,
        20.70001220703125,
        20.720001220703126,
        20.739990234375,
        20.760009765625,
        20.779998779296876,
        20.800018310546876,
        20.82000732421875,
        20.839996337890626,
        20.860015869140626,
        20.8800048828125,
        20.899993896484376,
        20.920013427734376,
        20.94000244140625,
        20.959991455078126,
        20.980010986328126,
        21.0,
        21.019989013671876,
        21.040008544921876,
        21.05999755859375,
        21.08001708984375,
        21.100006103515626,
        21.1199951171875,
        21.1400146484375,
        21.160003662109376,
        21.17999267578125,
        21.20001220703125,
        21.220001220703126,
        21.239990234375,
        21.260009765625,
        21.279998779296876,
        21.300018310546876,
        21.32000732421875,
        21.339996337890626,
        21.360015869140626,
        21.3800048828125,
        21.399993896484376,
        21.420013427734376,
        21.44000244140625,
        21.459991455078126,
        21.480010986328126,
        21.5,
        21.519989013671876,
        21.540008544921876,
        21.55999755859375,
        21.58001708984375,
        21.600006103515626,
        21.6199951171875,
        21.6400146484375,
        21.660003662109376,
        21.67999267578125,
        21.70001220703125,
        21.720001220703126,
        21.739990234375,
        21.760009765625,
        21.779998779296876,
        21.800018310546876,
        21.82000732421875,
        21.839996337890626,
        21.860015869140626,
        21.8800048828125,
        21.899993896484376,
        21.920013427734376,
        21.94000244140625,
        21.959991455078126,
        21.980010986328126,
        22.0,
        22.019989013671876,
        22.040008544921876,
        22.05999755859375,
        22.08001708984375,
        22.100006103515626,
        22.1199951171875,
        22.1400146484375,
        22.160003662109376,
        22.17999267578125,
        22.20001220703125,
        22.220001220703126,
        22.239990234375,
        22.260009765625,
        22.279998779296876,
        22.29998779296875,
        22.32000732421875,
        22.339996337890626,
        22.360015869140626,
        22.3800048828125,
        22.399993896484376,
        22.420013427734376,
        22.44000244140625,
        22.459991455078126,
        22.480010986328126,
        22.5,
        22.519989013671876,
        22.540008544921876,
        22.55999755859375,
        22.58001708984375,
        22.600006103515626,
        22.6199951171875,
        22.6400146484375,
        22.660003662109376,
        22.67999267578125,
        22.70001220703125,
        22.720001220703126,
        22.739990234375,
        22.760009765625,
        22.779998779296876,
        22.79998779296875,
        22.82000732421875,
        22.839996337890626,
        22.860015869140626,
        22.8800048828125,
        22.899993896484376,
        22.920013427734376,
        22.94000244140625,
        22.959991455078126,
        22.980010986328126,
        23.0,
        23.019989013671876,
        23.040008544921876,
        23.05999755859375,
        23.08001708984375,
        23.100006103515626,
        23.1199951171875,
        23.1400146484375,
        23.160003662109376,
        23.17999267578125,
        23.20001220703125,
        23.220001220703126,
        23.239990234375,
        23.260009765625,
        23.279998779296876,
        23.29998779296875,
        23.32000732421875,
        23.339996337890626,
        23.360015869140626,
        23.3800048828125,
        23.399993896484376,
        23.420013427734376,
        23.44000244140625,
        23.459991455078126,
        23.480010986328126,
        23.5,
        23.519989013671876,
        23.540008544921876,
        23.55999755859375,
        23.58001708984375,
        23.600006103515626,
        23.6199951171875,
        23.6400146484375,
        23.660003662109376,
        23.67999267578125,
        23.70001220703125,
        23.720001220703126,
        23.739990234375,
        23.760009765625,
        23.779998779296876,
        23.79998779296875,
        23.82000732421875,
        23.839996337890626,
        23.860015869140626,
        23.8800048828125,
        23.899993896484376,
        23.920013427734376,
        23.94000244140625,
        23.959991455078126,
        23.980010986328126,
        24.0,
        24.019989013671876,
        24.040008544921876,
        24.05999755859375,
        24.08001708984375,
        24.100006103515626,
        24.1199951171875,
        24.1400146484375,
        24.160003662109376,
        24.17999267578125,
        24.20001220703125,
        24.220001220703126,
        24.239990234375,
        24.260009765625,
        24.279998779296876,
        24.29998779296875,
        24.32000732421875,
        24.339996337890626,
        24.360015869140626,
        24.3800048828125,
        24.399993896484376,
        24.420013427734376,
        24.44000244140625,
        24.459991455078126,
        24.480010986328126,
        24.5,
        24.519989013671876,
        24.540008544921876,
        24.55999755859375,
        24.58001708984375,
        24.600006103515626,
        24.6199951171875,
        24.6400146484375,
        24.660003662109376,
        24.67999267578125,
        24.70001220703125,
        24.720001220703126,
        24.739990234375,
        24.760009765625,
        24.779998779296876,
        24.79998779296875,
        24.82000732421875,
        24.839996337890626,
        24.860015869140626,
        24.8800048828125,
        24.899993896484376,
        24.920013427734376,
        24.94000244140625,
        24.959991455078126,
        24.980010986328126,
        25.0,
        25.019989013671876,
        25.040008544921876,
        25.05999755859375,
        25.08001708984375,
        25.100006103515626,
        25.1199951171875,
        25.1400146484375,
        25.160003662109376,
        25.17999267578125,
        25.20001220703125,
        25.220001220703126,
        25.239990234375,
        25.260009765625,
        25.279998779296876,
        25.29998779296875,
        25.32000732421875,
        25.339996337890626,
        25.360015869140626,
        25.3800048828125,
        25.399993896484376,
        25.420013427734376,
        25.44000244140625,
        25.459991455078126,
        25.480010986328126,
        25.5,
        25.519989013671876,
        25.540008544921876,
        25.55999755859375,
        25.58001708984375,
        25.600006103515626,
        25.6199951171875,
        25.6400146484375,
        25.660003662109376,
        25.67999267578125,
        25.70001220703125,
        25.720001220703126,
        25.739990234375,
        25.760009765625,
        25.779998779296876,
        25.79998779296875,
        25.82000732421875,
        25.839996337890626,
        25.860015869140626,
        25.8800048828125,
        25.899993896484376,
        25.920013427734376,
        25.94000244140625,
        25.959991455078126,
        25.980010986328126,
        26.0,
        26.019989013671876,
        26.040008544921876,
        26.05999755859375,
        26.08001708984375,
        26.100006103515626,
        26.1199951171875,
        26.1400146484375,
        26.160003662109376,
        26.17999267578125,
        26.20001220703125,
        26.220001220703126,
        26.239990234375,
        26.260009765625,
        26.279998779296876,
        26.29998779296875,
        26.32000732421875,
        26.339996337890626,
        26.360015869140626,
        26.3800048828125,
        26.399993896484376,
        26.420013427734376,
        26.44000244140625,
        26.459991455078126,
        26.480010986328126,
        26.5,
        26.519989013671876,
        26.540008544921876,
        26.55999755859375,
        26.58001708984375,
        26.600006103515626,
        26.6199951171875,
        26.6400146484375,
        26.660003662109376,
        26.67999267578125,
        26.70001220703125,
        26.720001220703126,
        26.739990234375,
        26.760009765625,
        26.779998779296876,
        26.79998779296875,
        26.82000732421875,
        26.839996337890626,
        26.860015869140626,
        26.8800048828125,
        26.899993896484376,
        26.920013427734376,
        26.94000244140625,
        26.959991455078126,
        26.980010986328126,
        27.0,
        27.019989013671876,
        27.040008544921876,
        27.05999755859375,
        27.08001708984375,
        27.100006103515626,
        27.1199951171875,
        27.1400146484375,
        27.160003662109376,
        27.17999267578125,
        27.20001220703125,
        27.220001220703126,
        27.239990234375,
        27.260009765625,
        27.279998779296876,
        27.29998779296875,
        27.32000732421875,
        27.339996337890626,
        27.360015869140626,
        27.3800048828125,
        27.399993896484376,
        27.420013427734376,
        27.44000244140625,
        27.459991455078126,
        27.480010986328126,
        27.5,
        27.519989013671876,
        27.540008544921876,
        27.55999755859375,
        27.58001708984375,
        27.600006103515626,
        27.6199951171875,
        27.6400146484375,
        27.660003662109376,
        27.67999267578125,
        27.70001220703125,
        27.720001220703126,
        27.739990234375,
        27.760009765625,
        27.779998779296876,
        27.79998779296875,
        27.82000732421875,
        27.839996337890626,
        27.860015869140626,
        27.8800048828125,
        27.899993896484376,
        27.920013427734376,
        27.94000244140625,
        27.959991455078126,
        27.980010986328126,
        28.0,
        28.019989013671876,
        28.040008544921876,
        28.05999755859375,
        28.08001708984375,
        28.100006103515626,
        28.1199951171875,
        28.1400146484375,
        28.160003662109376,
        28.17999267578125,
        28.20001220703125,
        28.220001220703126,
        28.239990234375,
        28.260009765625,
        28.279998779296876,
        28.29998779296875,
        28.32000732421875,
        28.339996337890626,
        28.360015869140626,
        28.3800048828125,
        28.399993896484376,
        28.420013427734376,
        28.44000244140625,
        28.459991455078126,
        28.480010986328126,
        28.5,
        28.519989013671876,
        28.540008544921876,
        28.55999755859375,
        28.58001708984375,
        28.600006103515626,
        28.6199951171875,
        28.6400146484375,
        28.660003662109376,
        28.67999267578125,
        28.70001220703125,
        28.720001220703126,
        28.739990234375,
        28.760009765625,
        28.779998779296876,
        28.79998779296875,
        28.82000732421875,
        28.839996337890626,
        28.860015869140626,
        28.8800048828125,
        28.899993896484376,
        28.920013427734376,
        28.94000244140625,
        28.959991455078126,
        28.980010986328126,
        29.0,
        29.019989013671876,
        29.040008544921876,
        29.05999755859375,
        29.08001708984375,
        29.100006103515626,
        29.1199951171875,
        29.1400146484375,
        29.160003662109376,
        29.17999267578125,
        29.20001220703125,
        29.220001220703126,
        29.239990234375,
        29.260009765625,
        29.279998779296876,
        29.29998779296875,
        29.32000732421875,
        29.339996337890626,
        29.360015869140626,
        29.3800048828125,
        29.399993896484376,
        29.420013427734376,
        29.44000244140625,
        29.459991455078126,
        29.480010986328126,
        29.5,
        29.519989013671876,
        29.540008544921876,
        29.55999755859375,
        29.58001708984375,
        29.600006103515626,
        29.6199951171875,
        29.6400146484375,
        29.660003662109376,
        29.67999267578125,
        29.70001220703125,
        29.720001220703126,
        29.739990234375,
        29.760009765625,
        29.779998779296876,
        29.79998779296875,
        29.82000732421875,
        29.839996337890626,
        29.860015869140626,
        29.8800048828125,
        29.899993896484376,
        29.920013427734376,
        29.94000244140625,
        29.959991455078126,
        29.980010986328126,
        30.0,
        30.019989013671876,
        30.040008544921876,
        30.05999755859375,
        30.08001708984375,
        30.100006103515626,
        30.1199951171875,
        30.1400146484375,
        30.160003662109376,
        30.17999267578125,
        30.20001220703125,
        30.220001220703126,
        30.239990234375,
        30.260009765625,
        30.279998779296876,
        30.29998779296875,
        30.32000732421875,
        30.339996337890626,
        30.360015869140626,
        30.3800048828125,
        30.399993896484376,
        30.420013427734376,
        30.44000244140625,
        30.459991455078126,
        30.480010986328126,
        30.5,
        30.519989013671876,
        30.540008544921876,
        30.55999755859375,
        30.58001708984375,
        30.600006103515626,
        30.6199951171875,
        30.6400146484375,
        30.660003662109376,
        30.67999267578125,
        30.70001220703125,
        30.720001220703126,
        30.739990234375,
        30.760009765625,
        30.779998779296876,
        30.79998779296875,
        30.82000732421875,
        30.839996337890626,
        30.860015869140626,
        30.8800048828125,
        30.899993896484376,
        30.920013427734376,
        30.94000244140625,
        30.959991455078126,
        30.980010986328126,
        31.0,
        31.019989013671876,
        31.040008544921876,
        31.05999755859375,
        31.08001708984375,
        31.100006103515626,
        31.1199951171875,
        31.1400146484375,
        31.160003662109376,
        31.17999267578125,
        31.20001220703125,
        31.220001220703126,
        31.239990234375,
        31.260009765625,
        31.279998779296876,
        31.29998779296875,
        31.32000732421875,
        31.339996337890626,
        31.360015869140626,
        31.3800048828125,
        31.399993896484376,
        31.420013427734376,
        31.44000244140625,
        31.459991455078126,
        31.480010986328126,
        31.5,
        31.519989013671876,
        31.540008544921876,
        31.55999755859375,
        31.58001708984375,
        31.600006103515626,
        31.6199951171875,
        31.6400146484375,
        31.660003662109376,
        31.67999267578125,
        31.70001220703125,
        31.720001220703126,
        31.739990234375,
        31.760009765625,
        31.779998779296876,
        31.79998779296875,
        31.82000732421875,
        31.839996337890626,
        31.860015869140626,
        31.8800048828125,
        31.899993896484376,
        31.920013427734376,
        31.94000244140625,
        31.959991455078126,
        31.980010986328126,
        32.0,
        32.019989013671878,
        32.040008544921878,
        32.05999755859375,
        32.08001708984375,
        32.100006103515628,
        32.1199951171875,
        32.1400146484375,
        32.160003662109378,
        32.17999267578125,
        32.20001220703125,
        32.220001220703128,
        32.239990234375,
        32.260009765625,
        32.279998779296878,
        32.29998779296875,
        32.32000732421875,
        32.339996337890628,
        32.360015869140628,
        32.3800048828125,
        32.399993896484378,
        32.420013427734378,
        32.44000244140625,
        32.459991455078128,
        32.480010986328128,
        32.5,
        32.519989013671878,
        32.540008544921878,
        32.55999755859375,
        32.58001708984375,
        32.600006103515628,
        32.6199951171875,
        32.6400146484375,
        32.660003662109378,
        32.67999267578125,
        32.70001220703125,
        32.720001220703128,
        32.739990234375,
        32.760009765625,
        32.779998779296878,
        32.79998779296875,
        32.82000732421875,
        32.839996337890628,
        32.860015869140628,
        32.8800048828125,
        32.899993896484378,
        32.920013427734378,
        32.94000244140625,
        32.959991455078128,
        32.980010986328128,
        33.0,
        33.019989013671878,
        33.040008544921878,
        33.05999755859375,
        33.08001708984375,
        33.100006103515628,
        33.1199951171875,
        33.1400146484375,
        33.160003662109378,
        33.17999267578125,
        33.20001220703125,
        33.220001220703128,
        33.239990234375,
        33.260009765625,
        33.279998779296878,
        33.29998779296875,
        33.32000732421875,
        33.339996337890628,
        33.360015869140628,
        33.3800048828125,
        33.399993896484378,
        33.420013427734378,
        33.44000244140625,
        33.459991455078128,
        33.480010986328128,
        33.5,
        33.519989013671878,
        33.540008544921878,
        33.55999755859375,
        33.58001708984375,
        33.600006103515628,
        33.6199951171875,
        33.6400146484375,
        33.660003662109378,
        33.67999267578125,
        33.70001220703125,
        33.720001220703128,
        33.739990234375,
        33.760009765625,
        33.779998779296878,
        33.79998779296875,
        33.82000732421875,
        33.839996337890628,
        33.860015869140628,
        33.8800048828125,
        33.899993896484378,
        33.920013427734378,
        33.94000244140625,
        33.959991455078128,
        33.980010986328128,
        34.0,
        34.019989013671878,
        34.040008544921878,
        34.05999755859375,
        34.08001708984375,
        34.100006103515628,
        34.1199951171875,
        34.1400146484375,
        34.160003662109378,
        34.17999267578125,
        34.20001220703125,
        34.220001220703128,
        34.239990234375,
        34.260009765625,
        34.279998779296878,
        34.29998779296875,
        34.32000732421875,
        34.339996337890628,
        34.360015869140628,
        34.3800048828125,
        34.399993896484378,
        34.420013427734378,
        34.44000244140625,
        34.459991455078128,
        34.480010986328128,
        34.5,
        34.519989013671878,
        34.540008544921878,
        34.55999755859375,
        34.58001708984375,
        34.600006103515628,
        34.6199951171875,
        34.6400146484375,
        34.660003662109378,
        34.67999267578125,
        34.70001220703125,
        34.720001220703128,
        34.739990234375,
        34.760009765625,
        34.779998779296878,
        34.79998779296875,
        34.82000732421875,
        34.839996337890628,
        34.860015869140628,
        34.8800048828125,
        34.899993896484378,
        34.920013427734378,
        34.94000244140625,
        34.959991455078128,
        34.980010986328128,
        35.0,
        35.019989013671878,
        35.040008544921878,
        35.05999755859375,
        35.08001708984375,
        35.100006103515628,
        35.1199951171875,
        35.1400146484375,
        35.160003662109378,
        35.17999267578125,
        35.20001220703125,
        35.220001220703128,
        35.239990234375,
        35.260009765625,
        35.279998779296878,
        35.29998779296875,
        35.32000732421875,
        35.339996337890628,
        35.360015869140628,
        35.3800048828125,
        35.399993896484378,
        35.420013427734378,
        35.44000244140625,
        35.459991455078128,
        35.480010986328128,
        35.5,
        35.519989013671878,
        35.540008544921878,
        35.55999755859375,
        35.58001708984375,
        35.600006103515628,
        35.6199951171875,
        35.6400146484375,
        35.660003662109378,
        35.67999267578125,
        35.70001220703125,
        35.720001220703128,
        35.739990234375,
        35.760009765625,
        35.779998779296878,
        35.79998779296875,
        35.82000732421875,
        35.839996337890628,
        35.860015869140628,
        35.8800048828125,
        35.899993896484378,
        35.920013427734378,
        35.94000244140625,
        35.959991455078128,
        35.980010986328128,
        36.0,
        36.019989013671878,
        36.040008544921878,
        36.05999755859375,
        36.08001708984375,
        36.100006103515628,
        36.1199951171875,
        36.1400146484375,
        36.160003662109378,
        36.17999267578125,
        36.20001220703125,
        36.220001220703128,
        36.239990234375,
        36.260009765625,
        36.279998779296878,
        36.29998779296875,
        36.32000732421875,
        36.339996337890628,
        36.360015869140628,
        36.3800048828125,
        36.399993896484378,
        36.420013427734378,
        36.44000244140625,
        36.459991455078128,
        36.480010986328128,
        36.5,
        36.519989013671878,
        36.540008544921878,
        36.55999755859375,
        36.58001708984375,
        36.600006103515628,
        36.6199951171875,
        36.6400146484375,
        36.660003662109378,
        36.67999267578125,
        36.70001220703125,
        36.720001220703128,
        36.739990234375,
        36.760009765625,
        36.779998779296878,
        36.79998779296875,
        36.82000732421875,
        36.839996337890628,
        36.860015869140628,
        36.8800048828125,
        36.899993896484378,
        36.920013427734378,
        36.94000244140625,
        36.959991455078128,
        36.980010986328128,
        37.0,
        37.019989013671878,
        37.040008544921878,
        37.05999755859375,
        37.08001708984375,
        37.100006103515628,
        37.1199951171875,
        37.1400146484375,
        37.160003662109378,
        37.17999267578125,
        37.20001220703125,
        37.220001220703128,
        37.239990234375,
        37.260009765625,
        37.279998779296878,
        37.29998779296875,
        37.32000732421875,
        37.339996337890628,
        37.360015869140628,
        37.3800048828125,
        37.399993896484378,
        37.420013427734378,
        37.44000244140625,
        37.459991455078128,
        37.480010986328128,
        37.5,
        37.519989013671878,
        37.540008544921878,
        37.55999755859375,
        37.58001708984375,
        37.600006103515628,
        37.6199951171875,
        37.6400146484375,
        37.660003662109378,
        37.67999267578125,
        37.70001220703125,
        37.720001220703128,
        37.739990234375,
        37.760009765625,
        37.779998779296878,
        37.79998779296875,
        37.82000732421875,
        37.839996337890628,
        37.860015869140628,
        37.8800048828125,
        37.899993896484378,
        37.920013427734378,
        37.94000244140625,
        37.959991455078128,
        37.980010986328128,
        38.0,
        38.019989013671878,
        38.040008544921878,
        38.05999755859375,
        38.08001708984375,
        38.100006103515628,
        38.1199951171875,
        38.1400146484375,
        38.160003662109378,
        38.17999267578125,
        38.20001220703125,
        38.220001220703128,
        38.239990234375,
        38.260009765625,
        38.279998779296878,
        38.29998779296875,
        38.32000732421875,
        38.339996337890628,
        38.360015869140628,
        38.3800048828125,
        38.399993896484378,
        38.420013427734378,
        38.44000244140625,
        38.459991455078128,
        38.480010986328128,
        38.5,
        38.519989013671878,
        38.540008544921878,
        38.55999755859375,
        38.58001708984375,
        38.600006103515628,
        38.6199951171875,
        38.6400146484375,
        38.660003662109378,
        38.67999267578125,
        38.70001220703125,
        38.720001220703128,
        38.739990234375,
        38.760009765625,
        38.779998779296878,
        38.79998779296875,
        38.82000732421875,
        38.839996337890628,
        38.860015869140628,
        38.8800048828125,
        38.899993896484378,
        38.920013427734378,
        38.94000244140625,
        38.959991455078128,
        38.980010986328128,
        39.0,
        39.019989013671878,
        39.040008544921878,
        39.05999755859375,
        39.08001708984375,
        39.100006103515628,
        39.1199951171875,
        39.1400146484375,
        39.160003662109378,
        39.17999267578125,
        39.20001220703125,
        39.220001220703128,
        39.239990234375,
        39.260009765625,
        39.279998779296878,
        39.29998779296875,
        39.32000732421875,
        39.339996337890628,
        39.360015869140628,
        39.3800048828125,
        39.399993896484378,
        39.420013427734378,
        39.44000244140625,
        39.459991455078128,
        39.480010986328128,
        39.5,
        39.519989013671878,
        39.540008544921878,
        39.55999755859375,
        39.58001708984375,
        39.600006103515628,
        39.6199951171875,
        39.6400146484375,
        39.660003662109378,
        39.67999267578125,
        39.70001220703125,
        39.720001220703128,
        39.739990234375,
        39.760009765625,
        39.779998779296878,
        39.79998779296875,
        39.82000732421875,
        39.839996337890628,
        39.860015869140628,
        39.8800048828125,
        39.899993896484378,
        39.920013427734378,
        39.94000244140625,
        39.959991455078128,
        39.980010986328128,
        40.0,
        40.019989013671878,
        40.040008544921878,
        40.05999755859375,
        40.08001708984375,
        40.100006103515628,
        40.1199951171875,
        40.1400146484375,
        40.160003662109378,
        40.17999267578125,
        40.20001220703125,
        40.220001220703128,
        40.239990234375,
        40.260009765625,
        40.279998779296878,
        40.29998779296875,
        40.32000732421875,
        40.339996337890628,
        40.360015869140628,
        40.3800048828125,
        40.399993896484378,
        40.420013427734378,
        40.44000244140625,
        40.459991455078128,
        40.480010986328128,
        40.5,
        40.519989013671878,
        40.540008544921878,
        40.55999755859375,
        40.58001708984375,
        40.600006103515628,
        40.6199951171875,
        40.6400146484375,
        40.660003662109378,
        40.67999267578125,
        40.70001220703125,
        40.720001220703128,
        40.739990234375,
        40.760009765625,
        40.779998779296878,
        40.79998779296875,
        40.82000732421875,
        40.839996337890628,
        40.860015869140628,
        40.8800048828125,
        40.899993896484378,
        40.920013427734378,
        40.94000244140625,
        40.959991455078128,
        40.980010986328128,
        41.0,
        41.019989013671878,
        41.040008544921878,
        41.05999755859375,
        41.08001708984375,
        41.100006103515628,
        41.1199951171875,
        41.1400146484375,
        41.160003662109378,
        41.17999267578125,
        41.20001220703125,
        41.220001220703128,
        41.239990234375,
        41.260009765625,
        41.279998779296878,
        41.29998779296875,
        41.32000732421875,
        41.339996337890628,
        41.360015869140628,
        41.3800048828125,
        41.399993896484378,
        41.420013427734378,
        41.44000244140625,
        41.459991455078128,
        41.480010986328128,
        41.5,
        41.519989013671878,
        41.540008544921878,
        41.55999755859375,
        41.58001708984375,
        41.600006103515628,
        41.6199951171875,
        41.6400146484375,
        41.660003662109378,
        41.67999267578125,
        41.70001220703125,
        41.720001220703128,
        41.739990234375,
        41.760009765625,
        41.779998779296878,
        41.79998779296875,
        41.82000732421875,
        41.839996337890628,
        41.860015869140628,
        41.8800048828125,
        41.899993896484378,
        41.920013427734378,
        41.94000244140625,
        41.959991455078128,
        41.980010986328128,
        42.0,
        42.019989013671878,
        42.040008544921878,
        42.05999755859375,
        42.08001708984375,
        42.100006103515628,
        42.1199951171875,
        42.1400146484375,
        42.160003662109378,
        42.17999267578125,
        42.20001220703125,
        42.220001220703128,
        42.239990234375,
        42.260009765625,
        42.279998779296878,
        42.29998779296875,
        42.32000732421875,
        42.339996337890628,
        42.360015869140628,
        42.3800048828125,
        42.399993896484378,
        42.420013427734378,
        42.44000244140625,
        42.459991455078128,
        42.480010986328128,
        42.5,
        42.519989013671878,
        42.540008544921878,
        42.55999755859375,
        42.58001708984375,
        42.600006103515628,
        42.6199951171875,
        42.6400146484375,
        42.660003662109378,
        42.67999267578125,
        42.70001220703125,
        42.720001220703128,
        42.739990234375,
        42.760009765625,
        42.779998779296878,
        42.79998779296875,
        42.82000732421875,
        42.839996337890628,
        42.860015869140628,
        42.8800048828125,
        42.899993896484378,
        42.920013427734378,
        42.94000244140625,
        42.959991455078128,
        42.980010986328128,
        43.0,
        43.019989013671878,
        43.040008544921878,
        43.05999755859375,
        43.08001708984375,
        43.100006103515628,
        43.1199951171875,
        43.1400146484375,
        43.160003662109378,
        43.17999267578125,
        43.20001220703125,
        43.220001220703128,
        43.239990234375,
        43.260009765625,
        43.279998779296878,
        43.29998779296875,
        43.32000732421875,
        43.339996337890628,
        43.360015869140628,
        43.3800048828125,
        43.399993896484378,
        43.420013427734378,
        43.44000244140625,
        43.459991455078128,
        43.480010986328128,
        43.5,
        43.519989013671878,
        43.540008544921878,
        43.55999755859375,
        43.58001708984375,
        43.600006103515628,
        43.6199951171875,
        43.6400146484375,
        43.660003662109378,
        43.67999267578125,
        43.70001220703125,
        43.720001220703128,
        43.739990234375,
        43.760009765625,
        43.779998779296878,
        43.79998779296875,
        43.82000732421875,
        43.839996337890628,
        43.860015869140628,
        43.8800048828125,
        43.899993896484378,
        43.920013427734378,
        43.94000244140625,
        43.959991455078128,
        43.980010986328128,
        44.0,
        44.019989013671878,
        44.040008544921878,
        44.05999755859375,
        44.08001708984375,
        44.100006103515628,
        44.1199951171875,
        44.1400146484375,
        44.160003662109378,
        44.17999267578125,
        44.20001220703125,
        44.220001220703128,
        44.239990234375,
        44.260009765625,
        44.279998779296878,
        44.29998779296875,
        44.32000732421875,
        44.339996337890628,
        44.360015869140628,
        44.3800048828125,
        44.399993896484378,
        44.420013427734378,
        44.44000244140625,
        44.459991455078128,
        44.480010986328128,
        44.5,
        44.519989013671878,
        44.540008544921878,
        44.55999755859375,
        44.58001708984375,
        44.600006103515628,
        44.6199951171875,
        44.6400146484375,
        44.660003662109378,
        44.67999267578125,
        44.70001220703125,
        44.720001220703128,
        44.739990234375,
        44.760009765625,
        44.779998779296878,
        44.79998779296875,
        44.82000732421875,
        44.839996337890628,
        44.860015869140628,
        44.8800048828125,
        44.899993896484378,
        44.920013427734378,
        44.94000244140625,
        44.959991455078128,
        44.980010986328128,
        45.0,
        45.019989013671878,
        45.040008544921878,
        45.05999755859375,
        45.08001708984375,
        45.100006103515628,
        45.1199951171875,
        45.1400146484375,
        45.160003662109378,
        45.17999267578125,
        45.20001220703125,
        45.220001220703128,
        45.239990234375,
        45.260009765625,
        45.279998779296878,
        45.29998779296875,
        45.32000732421875,
        45.339996337890628,
        45.360015869140628,
        45.3800048828125,
        45.399993896484378,
        45.420013427734378,
        45.44000244140625,
        45.459991455078128,
        45.480010986328128,
        45.5,
        45.519989013671878,
        45.540008544921878,
        45.55999755859375,
        45.58001708984375,
        45.600006103515628,
        45.6199951171875,
        45.6400146484375,
        45.660003662109378,
        45.67999267578125,
        45.70001220703125,
        45.720001220703128,
        45.739990234375,
        45.760009765625,
        45.779998779296878,
        45.79998779296875,
        45.82000732421875,
        45.839996337890628,
        45.860015869140628,
        45.8800048828125,
        45.899993896484378,
        45.920013427734378,
        45.94000244140625,
        45.959991455078128,
        45.980010986328128,
        46.0,
        46.019989013671878,
        46.040008544921878,
        46.05999755859375,
        46.08001708984375,
        46.100006103515628,
        46.1199951171875,
        46.1400146484375,
        46.160003662109378,
        46.17999267578125,
        46.20001220703125,
        46.220001220703128,
        46.239990234375,
        46.260009765625,
        46.279998779296878,
        46.29998779296875,
        46.32000732421875,
        46.339996337890628,
        46.360015869140628,
        46.3800048828125,
        46.399993896484378,
        46.420013427734378,
        46.44000244140625,
        46.459991455078128,
        46.480010986328128,
        46.5,
        46.519989013671878,
        46.540008544921878,
        46.55999755859375,
        46.58001708984375,
        46.600006103515628,
        46.6199951171875,
        46.6400146484375,
        46.660003662109378,
        46.67999267578125,
        46.70001220703125,
        46.720001220703128,
        46.739990234375,
        46.760009765625,
        46.779998779296878,
        46.79998779296875,
        46.82000732421875,
        46.839996337890628,
        46.860015869140628,
        46.8800048828125,
        46.899993896484378,
        46.920013427734378,
        46.94000244140625,
        46.959991455078128,
        46.980010986328128,
        47.0,
        47.019989013671878,
        47.040008544921878,
        47.05999755859375,
        47.08001708984375,
        47.100006103515628,
        47.1199951171875,
        47.1400146484375,
        47.160003662109378,
        47.17999267578125,
        47.20001220703125,
        47.220001220703128,
        47.239990234375,
        47.260009765625,
        47.279998779296878,
        47.29998779296875,
        47.32000732421875,
        47.339996337890628,
        47.360015869140628,
        47.3800048828125,
        47.399993896484378,
        47.420013427734378,
        47.44000244140625,
        47.459991455078128,
        47.480010986328128,
        47.5,
        47.519989013671878,
        47.540008544921878,
        47.55999755859375,
        47.58001708984375,
        47.600006103515628,
        47.6199951171875,
        47.6400146484375,
        47.660003662109378,
        47.67999267578125,
        47.70001220703125,
        47.720001220703128,
        47.739990234375,
        47.760009765625,
        47.779998779296878,
        47.79998779296875,
        47.82000732421875,
        47.839996337890628,
        47.860015869140628,
        47.8800048828125,
        47.899993896484378,
        47.920013427734378,
        47.94000244140625,
        47.959991455078128,
        47.980010986328128,
        48.0,
        48.019989013671878,
        48.040008544921878,
        48.05999755859375,
        48.08001708984375,
        48.100006103515628,
        48.1199951171875,
        48.1400146484375,
        48.160003662109378,
        48.17999267578125,
        48.20001220703125,
        48.220001220703128,
        48.239990234375,
        48.260009765625,
        48.279998779296878,
        48.29998779296875,
        48.32000732421875,
        48.339996337890628,
        48.360015869140628,
        48.3800048828125,
        48.399993896484378,
        48.420013427734378,
        48.44000244140625,
        48.459991455078128,
        48.480010986328128,
        48.5,
        48.519989013671878,
        48.540008544921878,
        48.55999755859375,
        48.58001708984375,
        48.600006103515628,
        48.6199951171875,
        48.6400146484375,
        48.660003662109378,
        48.67999267578125,
        48.70001220703125,
        48.720001220703128,
        48.739990234375,
        48.760009765625,
        48.779998779296878,
        48.79998779296875,
        48.82000732421875,
        48.839996337890628,
        48.860015869140628,
        48.8800048828125,
        48.899993896484378,
        48.920013427734378,
        48.94000244140625,
        48.959991455078128,
        48.980010986328128,
        49.0,
        49.019989013671878,
        49.040008544921878,
        49.05999755859375,
        49.08001708984375,
        49.100006103515628,
        49.1199951171875,
        49.1400146484375,
        49.160003662109378,
        49.17999267578125,
        49.20001220703125,
        49.220001220703128,
        49.239990234375,
        49.260009765625,
        49.279998779296878,
        49.29998779296875,
        49.32000732421875,
        49.339996337890628,
        49.360015869140628,
        49.3800048828125,
        49.399993896484378,
        49.420013427734378,
        49.44000244140625,
        49.459991455078128,
        49.480010986328128,
        49.5,
        49.519989013671878,
        49.540008544921878,
        49.55999755859375,
        49.58001708984375,
        49.600006103515628,
        49.6199951171875,
        49.6400146484375,
        49.660003662109378,
        49.67999267578125,
        49.70001220703125,
        49.720001220703128,
        49.739990234375,
        49.760009765625,
        49.779998779296878,
        49.79998779296875,
        49.82000732421875,
        49.839996337890628,
        49.860015869140628,
        49.8800048828125,
        49.899993896484378,
        49.920013427734378,
        49.94000244140625,
        49.959991455078128,
        49.980010986328128,
        50.0,
        50.019989013671878,
        50.040008544921878,
        50.05999755859375,
        50.08001708984375,
        50.100006103515628,
        50.1199951171875,
        50.1400146484375,
        50.160003662109378,
        50.17999267578125,
        50.20001220703125,
        50.220001220703128,
        50.239990234375,
        50.260009765625,
        50.279998779296878,
        50.29998779296875,
        50.32000732421875,
        50.339996337890628,
        50.360015869140628,
        50.3800048828125,
        50.399993896484378,
        50.420013427734378,
        50.44000244140625,
        50.459991455078128,
        50.480010986328128,
        50.5,
        50.519989013671878,
        50.540008544921878,
        50.55999755859375,
        50.58001708984375,
        50.600006103515628,
        50.6199951171875,
        50.6400146484375,
        50.660003662109378,
        50.67999267578125,
        50.70001220703125,
        50.720001220703128,
        50.739990234375,
        50.760009765625,
        50.779998779296878,
        50.79998779296875,
        50.82000732421875,
        50.839996337890628,
        50.860015869140628,
        50.8800048828125,
        50.899993896484378,
        50.920013427734378,
        50.94000244140625,
        50.959991455078128,
        50.980010986328128,
        51.0,
        51.019989013671878,
        51.040008544921878,
        51.05999755859375,
        51.08001708984375,
        51.100006103515628,
        51.1199951171875,
        51.1400146484375,
        51.160003662109378,
        51.17999267578125,
        51.20001220703125,
        51.220001220703128,
        51.239990234375,
        51.260009765625,
        51.279998779296878,
        51.29998779296875,
        51.32000732421875,
        51.339996337890628,
        51.360015869140628,
        51.3800048828125,
        51.399993896484378,
        51.420013427734378,
        51.44000244140625,
        51.459991455078128,
        51.480010986328128,
        51.5,
        51.519989013671878,
        51.540008544921878,
        51.55999755859375,
        51.58001708984375,
        51.600006103515628,
        51.6199951171875,
        51.6400146484375,
        51.660003662109378,
        51.67999267578125,
        51.70001220703125,
        51.720001220703128,
        51.739990234375,
        51.760009765625,
        51.779998779296878,
        51.79998779296875,
        51.82000732421875,
        51.839996337890628,
        51.860015869140628,
        51.8800048828125,
        51.899993896484378,
        51.920013427734378,
        51.94000244140625,
        51.959991455078128,
        51.980010986328128,
        52.0,
        52.019989013671878,
        52.040008544921878,
        52.05999755859375,
        52.08001708984375,
        52.100006103515628,
        52.1199951171875,
        52.1400146484375,
        52.160003662109378,
        52.17999267578125,
        52.20001220703125,
        52.220001220703128,
        52.239990234375,
        52.260009765625,
        52.279998779296878,
        52.29998779296875,
        52.32000732421875,
        52.339996337890628,
        52.360015869140628,
        52.3800048828125,
        52.399993896484378,
        52.420013427734378,
        52.44000244140625,
        52.459991455078128,
        52.480010986328128,
        52.5,
        52.519989013671878,
        52.540008544921878,
        52.55999755859375,
        52.58001708984375,
        52.600006103515628,
        52.6199951171875,
        52.6400146484375,
        52.660003662109378,
        52.67999267578125,
        52.70001220703125,
        52.720001220703128,
        52.739990234375,
        52.760009765625,
        52.779998779296878,
        52.79998779296875,
        52.82000732421875,
        52.839996337890628,
        52.860015869140628,
        52.8800048828125,
        52.899993896484378,
        52.920013427734378,
        52.94000244140625,
        52.959991455078128,
        52.980010986328128,
        53.0,
        53.019989013671878,
        53.040008544921878,
        53.05999755859375,
        53.08001708984375,
        53.100006103515628,
        53.1199951171875,
        53.1400146484375,
        53.160003662109378,
        53.17999267578125,
        53.20001220703125,
        53.220001220703128,
        53.239990234375,
        53.260009765625,
        53.279998779296878,
        53.29998779296875,
        53.32000732421875,
        53.339996337890628,
        53.360015869140628,
        53.3800048828125,
        53.399993896484378,
        53.420013427734378,
        53.44000244140625,
        53.459991455078128,
        53.480010986328128,
        53.5,
        53.519989013671878,
        53.540008544921878,
        53.55999755859375,
        53.58001708984375,
        53.600006103515628,
        53.6199951171875,
        53.6400146484375,
        53.660003662109378,
        53.67999267578125,
        53.70001220703125,
        53.720001220703128,
        53.739990234375,
        53.760009765625,
        53.779998779296878,
        53.79998779296875,
        53.82000732421875,
        53.839996337890628,
        53.860015869140628,
        53.8800048828125,
        53.899993896484378,
        53.920013427734378,
        53.94000244140625,
        53.959991455078128,
        53.980010986328128,
        54.0,
        54.019989013671878,
        54.040008544921878,
        54.05999755859375,
        54.08001708984375,
        54.100006103515628,
        54.1199951171875,
        54.1400146484375,
        54.160003662109378,
        54.17999267578125,
        54.20001220703125,
        54.220001220703128,
        54.239990234375,
        54.260009765625,
        54.279998779296878,
        54.29998779296875,
        54.32000732421875,
        54.339996337890628,
        54.360015869140628,
        54.3800048828125,
        54.399993896484378,
        54.420013427734378,
        54.44000244140625,
        54.459991455078128,
        54.480010986328128,
        54.5,
        54.519989013671878,
        54.540008544921878,
        54.55999755859375,
        54.58001708984375,
        54.600006103515628,
        54.6199951171875,
        54.6400146484375,
        54.660003662109378,
        54.67999267578125,
        54.70001220703125,
        54.720001220703128,
        54.739990234375,
        54.760009765625,
        54.779998779296878,
        54.79998779296875,
        54.82000732421875,
        54.839996337890628,
        54.860015869140628,
        54.8800048828125,
        54.899993896484378,
        54.920013427734378,
        54.94000244140625,
        54.959991455078128,
        54.980010986328128,
        55.0,
        55.019989013671878,
        55.040008544921878,
        55.05999755859375,
        55.08001708984375,
        55.100006103515628,
        55.1199951171875,
        55.1400146484375,
        55.160003662109378,
        55.17999267578125,
        55.20001220703125,
        55.220001220703128,
        55.239990234375,
        55.260009765625,
        55.279998779296878,
        55.29998779296875,
        55.32000732421875,
        55.339996337890628,
        55.360015869140628,
        55.3800048828125,
        55.399993896484378,
        55.420013427734378,
        55.44000244140625,
        55.459991455078128,
        55.480010986328128,
        55.5,
        55.519989013671878,
        55.540008544921878,
        55.55999755859375,
        55.58001708984375,
        55.600006103515628,
        55.6199951171875,
        55.6400146484375,
        55.660003662109378,
        55.67999267578125,
        55.70001220703125,
        55.720001220703128,
        55.739990234375,
        55.760009765625,
        55.779998779296878,
        55.79998779296875,
        55.82000732421875,
        55.839996337890628,
        55.860015869140628,
        55.8800048828125,
        55.899993896484378,
        55.920013427734378,
        55.94000244140625,
        55.959991455078128,
        55.980010986328128,
        56.0,
        56.019989013671878,
        56.040008544921878,
        56.05999755859375,
        56.08001708984375,
        56.100006103515628,
        56.1199951171875,
        56.1400146484375,
        56.160003662109378,
        56.17999267578125,
        56.20001220703125,
        56.220001220703128,
        56.239990234375,
        56.260009765625,
        56.279998779296878,
        56.29998779296875,
        56.32000732421875,
        56.339996337890628,
        56.360015869140628,
        56.3800048828125,
        56.399993896484378,
        56.420013427734378,
        56.44000244140625,
        56.459991455078128,
        56.480010986328128,
        56.5,
        56.519989013671878,
        56.540008544921878,
        56.55999755859375,
        56.58001708984375,
        56.600006103515628,
        56.6199951171875,
        56.6400146484375,
        56.660003662109378,
        56.67999267578125,
        56.70001220703125,
        56.720001220703128,
        56.739990234375,
        56.760009765625,
        56.779998779296878,
        56.79998779296875,
        56.82000732421875,
        56.839996337890628,
        56.860015869140628,
        56.8800048828125,
        56.899993896484378,
        56.920013427734378,
        56.94000244140625,
        56.959991455078128,
        56.980010986328128,
        57.0,
        57.019989013671878,
        57.040008544921878,
        57.05999755859375,
        57.08001708984375,
        57.100006103515628,
        57.1199951171875,
        57.1400146484375,
        57.160003662109378,
        57.17999267578125,
        57.20001220703125,
        57.220001220703128,
        57.239990234375,
        57.260009765625,
        57.279998779296878,
        57.29998779296875,
        57.32000732421875,
        57.339996337890628,
        57.360015869140628,
        57.3800048828125,
        57.399993896484378,
        57.420013427734378,
        57.44000244140625,
        57.459991455078128,
        57.480010986328128,
        57.5,
        57.519989013671878,
        57.540008544921878,
        57.55999755859375,
        57.58001708984375,
        57.600006103515628,
        57.6199951171875,
        57.6400146484375,
        57.660003662109378,
        57.67999267578125,
        57.70001220703125,
        57.720001220703128,
        57.739990234375,
        57.760009765625,
        57.779998779296878,
        57.79998779296875,
        57.82000732421875,
        57.839996337890628,
        57.860015869140628,
        57.8800048828125,
        57.899993896484378,
        57.920013427734378,
        57.94000244140625,
        57.959991455078128,
        57.980010986328128,
        58.0,
        58.019989013671878,
        58.040008544921878,
        58.05999755859375,
        58.08001708984375,
        58.100006103515628,
        58.1199951171875,
        58.1400146484375,
        58.160003662109378,
        58.17999267578125,
        58.20001220703125,
        58.220001220703128,
        58.239990234375,
        58.260009765625,
        58.279998779296878,
        58.29998779296875,
        58.32000732421875,
        58.339996337890628,
        58.360015869140628,
        58.3800048828125,
        58.399993896484378,
        58.420013427734378,
        58.44000244140625,
        58.459991455078128,
        58.480010986328128,
        58.5,
        58.519989013671878,
        58.540008544921878,
        58.55999755859375,
        58.58001708984375,
        58.600006103515628,
        58.6199951171875,
        58.6400146484375,
        58.660003662109378,
        58.67999267578125,
        58.70001220703125,
        58.720001220703128,
        58.739990234375,
        58.760009765625,
        58.779998779296878,
        58.79998779296875,
        58.82000732421875,
        58.839996337890628,
        58.860015869140628,
        58.8800048828125,
        58.899993896484378,
        58.920013427734378,
        58.94000244140625,
        58.959991455078128,
        58.980010986328128,
        59.0,
        59.019989013671878,
        59.040008544921878,
        59.05999755859375,
        59.08001708984375,
        59.100006103515628,
        59.1199951171875,
        59.1400146484375,
        59.160003662109378,
        59.17999267578125,
        59.20001220703125,
        59.220001220703128,
        59.239990234375,
        59.260009765625,
        59.279998779296878,
        59.29998779296875,
        59.32000732421875,
        59.339996337890628,
        59.360015869140628,
        59.3800048828125,
        59.399993896484378,
        59.420013427734378,
        59.44000244140625,
        59.459991455078128,
        59.480010986328128,
        59.5,
        59.519989013671878,
        59.540008544921878,
        59.55999755859375,
        59.58001708984375,
        59.600006103515628,
        59.6199951171875,
        59.6400146484375,
        59.660003662109378,
        59.67999267578125,
        59.70001220703125,
        59.720001220703128,
        59.739990234375,
        59.760009765625,
        59.779998779296878,
        59.79998779296875,
        59.82000732421875,
        59.839996337890628,
        59.860015869140628,
        59.8800048828125,
        59.899993896484378,
        59.920013427734378,
        59.94000244140625,
        59.959991455078128,
        59.980010986328128,
        60.0
    ],
    "rightHandPositions": [
        "(0.429334, 1.161572, 0.148429)",
        "(0.428627, 1.160880, 0.146480)",
        "(0.429024, 1.160543, 0.143990)",
        "(0.429779, 1.160268, 0.141988)",
        "(0.430256, 1.159978, 0.141384)",
        "(0.431233, 1.159417, 0.140116)",
        "(0.431896, 1.158550, 0.138573)",
        "(0.432161, 1.158142, 0.137664)",
        "(0.433108, 1.157265, 0.135716)",
        "(0.433261, 1.156628, 0.135297)",
        "(0.433433, 1.156233, 0.134838)",
        "(0.433782, 1.155796, 0.133202)",
        "(0.433696, 1.156344, 0.131792)",
        "(0.433548, 1.156787, 0.130555)",
        "(0.433452, 1.156874, 0.130051)",
        "(0.433191, 1.156766, 0.129234)",
        "(0.432829, 1.156789, 0.128311)",
        "(0.432338, 1.156777, 0.127144)",
        "(0.431749, 1.157064, 0.125924)",
        "(0.430927, 1.157318, 0.124998)",
        "(0.430360, 1.157521, 0.124426)",
        "(0.428920, 1.158415, 0.122774)",
        "(0.427226, 1.160354, 0.120909)",
        "(0.425267, 1.162651, 0.119790)",
        "(0.422822, 1.164699, 0.119605)",
        "(0.421484, 1.165503, 0.119447)",
        "(0.418192, 1.166778, 0.118956)",
        "(0.414399, 1.168087, 0.118397)",
        "(0.410197, 1.169427, 0.118256)",
        "(0.405572, 1.170743, 0.118202)",
        "(0.403335, 1.171673, 0.118434)",
        "(0.399164, 1.173863, 0.119375)",
        "(0.395048, 1.175898, 0.120442)",
        "(0.391008, 1.177485, 0.121186)",
        "(0.387456, 1.178484, 0.122289)",
        "(0.385963, 1.179037, 0.123068)",
        "(0.383179, 1.180415, 0.124209)",
        "(0.380254, 1.181743, 0.123897)",
        "(0.377441, 1.182796, 0.123329)",
        "(0.376160, 1.183299, 0.123119)",
        "(0.374074, 1.184952, 0.122870)",
        "(0.372243, 1.186508, 0.122798)",
        "(0.369868, 1.186933, 0.121530)",
        "(0.367331, 1.187152, 0.119311)",
        "(0.365264, 1.187695, 0.117726)",
        "(0.364571, 1.188356, 0.117295)",
        "(0.363332, 1.189630, 0.116454)",
        "(0.361929, 1.190356, 0.115397)",
        "(0.360504, 1.191259, 0.114171)",
        "(0.359812, 1.191879, 0.113543)",
        "(0.358699, 1.193003, 0.112566)",
        "(0.356951, 1.193693, 0.111305)",
        "(0.355574, 1.194052, 0.110877)",
        "(0.354465, 1.195075, 0.110564)",
        "(0.353899, 1.195911, 0.110399)",
        "(0.352642, 1.197856, 0.110288)",
        "(0.351015, 1.200264, 0.109991)",
        "(0.348889, 1.203196, 0.109537)",
        "(0.346531, 1.206619, 0.109450)",
        "(0.345189, 1.208278, 0.109696)",
        "(0.342394, 1.211947, 0.110683)",
        "(0.339494, 1.216371, 0.112230)",
        "(0.336554, 1.221698, 0.113656)",
        "(0.335047, 1.224361, 0.114443)",
        "(0.331918, 1.229290, 0.116185)",
        "(0.328903, 1.234154, 0.118273)",
        "(0.326175, 1.239058, 0.120450)",
        "(0.323725, 1.243829, 0.122495)",
        "(0.321364, 1.248078, 0.124275)",
        "(0.320155, 1.249887, 0.124996)",
        "(0.317594, 1.253020, 0.126188)",
        "(0.315074, 1.255105, 0.127150)",
        "(0.312984, 1.256906, 0.128214)",
        "(0.311335, 1.259093, 0.129378)",
        "(0.310666, 1.260317, 0.129982)",
        "(0.309325, 1.262562, 0.131170)",
        "(0.307905, 1.264355, 0.131937)",
        "(0.306211, 1.265716, 0.132062)",
        "(0.304353, 1.267301, 0.131895)",
        "(0.303410, 1.268127, 0.131973)",
        "(0.301786, 1.270267, 0.132247)",
        "(0.300286, 1.272938, 0.132121)",
        "(0.299543, 1.274253, 0.131791)",
        "(0.297146, 1.277200, 0.131522)",
        "(0.296330, 1.277997, 0.131411)",
        "(0.294957, 1.279734, 0.131034)",
        "(0.293955, 1.281529, 0.130602)",
        "(0.293100, 1.283052, 0.130076)",
        "(0.292368, 1.284235, 0.129354)",
        "(0.292136, 1.284732, 0.129017)",
        "(0.291617, 1.285300, 0.128402)",
        "(0.291340, 1.285233, 0.127912)",
        "(0.290747, 1.285021, 0.127144)",
        "(0.290500, 1.284785, 0.126437)",
        "(0.290407, 1.284520, 0.126103)",
        "(0.290278, 1.283906, 0.125526)",
        "(0.290194, 1.283266, 0.125068)",
        "(0.289838, 1.282539, 0.124532)",
        "(0.289500, 1.282140, 0.123905)",
        "(0.289356, 1.282214, 0.123563)",
        "(0.288947, 1.282645, 0.123024)",
        "(0.288600, 1.283406, 0.122498)",
        "(0.288209, 1.284348, 0.121543)",
        "(0.287725, 1.285205, 0.120624)",
        "(0.287504, 1.285633, 0.120348)",
        "(0.286875, 1.286727, 0.119727)",
        "(0.286190, 1.288494, 0.118704)",
        "(0.285404, 1.290479, 0.117564)",
        "(0.284357, 1.292311, 0.116378)",
        "(0.283844, 1.293296, 0.115837)",
        "(0.282690, 1.295192, 0.114744)",
        "(0.281426, 1.297323, 0.113151)",
        "(0.280293, 1.299617, 0.111381)",
        "(0.279219, 1.301569, 0.109670)",
        "(0.278637, 1.302441, 0.108651)",
        "(0.277543, 1.304345, 0.106415)",
        "(0.276695, 1.306204, 0.104227)",
        "(0.276079, 1.307848, 0.102420)",
        "(0.275374, 1.309398, 0.100648)",
        "(0.274960, 1.310020, 0.099951)",
        "(0.274058, 1.311147, 0.099627)",
        "(0.272817, 1.312529, 0.099986)",
        "(0.272052, 1.313603, 0.100012)",
        "(0.270599, 1.315832, 0.100146)",
        "(0.269100, 1.318201, 0.100820)",
        "(0.267621, 1.320438, 0.102204)",
        "(0.266405, 1.322903, 0.104408)",
        "(0.265452, 1.325352, 0.106999)",
        "(0.264408, 1.327164, 0.109651)",
        "(0.263858, 1.327852, 0.110927)",
        "(0.262858, 1.328736, 0.113577)",
        "(0.261996, 1.328844, 0.116673)",
        "(0.261589, 1.328636, 0.120247)",
        "(0.261261, 1.327896, 0.123856)",
        "(0.261114, 1.327408, 0.125646)",
        "(0.260887, 1.326134, 0.129175)",
        "(0.260612, 1.324471, 0.132615)",
        "(0.260589, 1.322636, 0.136273)",
        "(0.260666, 1.320613, 0.139759)",
        "(0.260718, 1.319540, 0.141390)",
        "(0.260946, 1.317302, 0.144385)",
        "(0.261210, 1.314826, 0.147350)",
        "(0.261441, 1.312141, 0.150061)",
        "(0.261670, 1.309586, 0.152173)",
        "(0.261766, 1.308235, 0.153245)",
        "(0.262050, 1.305585, 0.155170)",
        "(0.262411, 1.302518, 0.156999)",
        "(0.262390, 1.299105, 0.158519)",
        "(0.262288, 1.296128, 0.159276)",
        "(0.262275, 1.294696, 0.159497)",
        "(0.262023, 1.291407, 0.159555)",
        "(0.261773, 1.287540, 0.160029)",
        "(0.262046, 1.284344, 0.160702)",
        "(0.262435, 1.280953, 0.161359)",
        "(0.262553, 1.279080, 0.161600)",
        "(0.262795, 1.275579, 0.161688)",
        "(0.263386, 1.272630, 0.161643)",
        "(0.263813, 1.268994, 0.161626)",
        "(0.263856, 1.265057, 0.161336)",
        "(0.263818, 1.263182, 0.161048)",
        "(0.263805, 1.259928, 0.160063)",
        "(0.263634, 1.256497, 0.158826)",
        "(0.263331, 1.253064, 0.157152)",
        "(0.263266, 1.250222, 0.155278)",
        "(0.263137, 1.248724, 0.154257)",
        "(0.262762, 1.245561, 0.152134)",
        "(0.262648, 1.242736, 0.150300)",
        "(0.262787, 1.240720, 0.148297)",
        "(0.263023, 1.239340, 0.146096)",
        "(0.263111, 1.238856, 0.144819)",
        "(0.263366, 1.237853, 0.142112)",
        "(0.263974, 1.237103, 0.140032)",
        "(0.264449, 1.237114, 0.137646)",
        "(0.264762, 1.237809, 0.134843)",
        "(0.264835, 1.238226, 0.133406)",
        "(0.264886, 1.239477, 0.130338)",
        "(0.264683, 1.241250, 0.127172)",
        "(0.264557, 1.243756, 0.124130)",
        "(0.264366, 1.246577, 0.121612)",
        "(0.264150, 1.248092, 0.120490)",
        "(0.263526, 1.251590, 0.118299)",
        "(0.262482, 1.255622, 0.115626)",
        "(0.261392, 1.259625, 0.113176)",
        "(0.260384, 1.263481, 0.111553)",
        "(0.259814, 1.265411, 0.110744)",
        "(0.258716, 1.269227, 0.109262)",
        "(0.257488, 1.272865, 0.108047)",
        "(0.256217, 1.276809, 0.106695)",
        "(0.255452, 1.278728, 0.105939)",
        "(0.253833, 1.281995, 0.104979)",
        "(0.252140, 1.284597, 0.104681)",
        "(0.250220, 1.286891, 0.104478)",
        "(0.248529, 1.289462, 0.104338)",
        "(0.246903, 1.292038, 0.104238)",
        "(0.245969, 1.293242, 0.103841)",
        "(0.244323, 1.295745, 0.103212)",
        "(0.242922, 1.297995, 0.103218)",
        "(0.241817, 1.299807, 0.104012)",
        "(0.241043, 1.301439, 0.104940)",
        "(0.240674, 1.302087, 0.105461)",
        "(0.239998, 1.303050, 0.106632)",
        "(0.239663, 1.303944, 0.107958)",
        "(0.239610, 1.304746, 0.109413)",
        "(0.239528, 1.305015, 0.110912)",
        "(0.239512, 1.304980, 0.111800)",
        "(0.239524, 1.304663, 0.113723)",
        "(0.239613, 1.304432, 0.115497)",
        "(0.240014, 1.304565, 0.117365)",
        "(0.240366, 1.304259, 0.119305)",
        "(0.240461, 1.303921, 0.120333)",
        "(0.240449, 1.302917, 0.122296)",
        "(0.240331, 1.301801, 0.123966)",
        "(0.240240, 1.300541, 0.125601)",
        "(0.240418, 1.299744, 0.126943)",
        "(0.240489, 1.299359, 0.127590)",
        "(0.240639, 1.298517, 0.128858)",
        "(0.240927, 1.297618, 0.129914)",
        "(0.241048, 1.296074, 0.130905)",
        "(0.241319, 1.294526, 0.132055)",
        "(0.241535, 1.293659, 0.132755)",
        "(0.241775, 1.291941, 0.133796)",
        "(0.241761, 1.290409, 0.134170)",
        "(0.241670, 1.289320, 0.134089)",
        "(0.241714, 1.288476, 0.134189)",
        "(0.241795, 1.288196, 0.134334)",
        "(0.241862, 1.287485, 0.134677)",
        "(0.242091, 1.286851, 0.135254)",
        "(0.242006, 1.286191, 0.135385)",
        "(0.241868, 1.285903, 0.135166)",
        "(0.241813, 1.285771, 0.135094)",
        "(0.241935, 1.285664, 0.135117)",
        "(0.242219, 1.285676, 0.135081)",
        "(0.242392, 1.285928, 0.134761)",
        "(0.242290, 1.285917, 0.134126)",
        "(0.242313, 1.286095, 0.133742)",
        "(0.242556, 1.286781, 0.132746)",
        "(0.242973, 1.287343, 0.132022)",
        "(0.243392, 1.287680, 0.131257)",
        "(0.243713, 1.288174, 0.130081)",
        "(0.243890, 1.288407, 0.129476)",
        "(0.244464, 1.289045, 0.128368)",
        "(0.244781, 1.289760, 0.126709)",
        "(0.245150, 1.290662, 0.124771)",
        "(0.245468, 1.291559, 0.122868)",
        "(0.245574, 1.291923, 0.121860)",
        "(0.245914, 1.292929, 0.119674)",
        "(0.246504, 1.294158, 0.117348)",
        "(0.247180, 1.294977, 0.115641)",
        "(0.247570, 1.295465, 0.113600)",
        "(0.247745, 1.295876, 0.112386)",
        "(0.248171, 1.296935, 0.110138)",
        "(0.248662, 1.297843, 0.108469)",
        "(0.249218, 1.298415, 0.107716)",
        "(0.249516, 1.298795, 0.107533)",
        "(0.249631, 1.299243, 0.107086)",
        "(0.249565, 1.299680, 0.107017)",
        "(0.249611, 1.300028, 0.107681)",
        "(0.249762, 1.300353, 0.109079)",
        "(0.249769, 1.300507, 0.110975)",
        "(0.249771, 1.300626, 0.112026)",
        "(0.249704, 1.300812, 0.114385)",
        "(0.249363, 1.300603, 0.117022)",
        "(0.248961, 1.300317, 0.120254)",
        "(0.248495, 1.300053, 0.123380)",
        "(0.248334, 1.300057, 0.124937)",
        "(0.247907, 1.300057, 0.128014)",
        "(0.247277, 1.299990, 0.130869)",
        "(0.246512, 1.299779, 0.133548)",
        "(0.246117, 1.299810, 0.134659)",
        "(0.245415, 1.300025, 0.136732)",
        "(0.244831, 1.300049, 0.138741)",
        "(0.244359, 1.300112, 0.140423)",
        "(0.244176, 1.300371, 0.141854)",
        "(0.243891, 1.300495, 0.142773)",
        "(0.243785, 1.300672, 0.142896)",
        "(0.243503, 1.300852, 0.142930)",
        "(0.243543, 1.300948, 0.142798)",
        "(0.243166, 1.300948, 0.142718)",
        "(0.242822, 1.301002, 0.141993)",
        "(0.242553, 1.301026, 0.141423)",
        "(0.241997, 1.301168, 0.140096)",
        "(0.241503, 1.301438, 0.138573)",
        "(0.241039, 1.301501, 0.137082)",
        "(0.240715, 1.301363, 0.136270)",
        "(0.240033, 1.301439, 0.134092)",
        "(0.239426, 1.301684, 0.131716)",
        "(0.238705, 1.301838, 0.129233)",
        "(0.238096, 1.302516, 0.126275)",
        "(0.237843, 1.302824, 0.124893)",
        "(0.237367, 1.303296, 0.122425)",
        "(0.236990, 1.303895, 0.119882)",
        "(0.236626, 1.304523, 0.117257)",
        "(0.236382, 1.304989, 0.114981)",
        "(0.236395, 1.305250, 0.113992)",
        "(0.236543, 1.305991, 0.112125)",
        "(0.236672, 1.306695, 0.110372)",
        "(0.236693, 1.307106, 0.108932)",
        "(0.236855, 1.307576, 0.107841)",
        "(0.236943, 1.307737, 0.107544)",
        "(0.237152, 1.308179, 0.107088)",
        "(0.237438, 1.308659, 0.107146)",
        "(0.237666, 1.309063, 0.107666)",
        "(0.237792, 1.309685, 0.108126)",
        "(0.237841, 1.309980, 0.108427)",
        "(0.237954, 1.310223, 0.109662)",
        "(0.238131, 1.310513, 0.111218)",
        "(0.238486, 1.311374, 0.112506)",
        "(0.238698, 1.312167, 0.113743)",
        "(0.238828, 1.312644, 0.114350)",
        "(0.238979, 1.313815, 0.115497)",
        "(0.238786, 1.315159, 0.116778)",
        "(0.238160, 1.316729, 0.117741)",
        "(0.237333, 1.318857, 0.118272)",
        "(0.236923, 1.320149, 0.118347)",
        "(0.236334, 1.323414, 0.118001)",
        "(0.235714, 1.326392, 0.117629)",
        "(0.235194, 1.329072, 0.117266)",
        "(0.235087, 1.331913, 0.117077)",
        "(0.235121, 1.333178, 0.117002)",
        "(0.235312, 1.335728, 0.116987)",
        "(0.235466, 1.337784, 0.116982)",
        "(0.235696, 1.339387, 0.117399)",
        "(0.236077, 1.340644, 0.118323)",
        "(0.236366, 1.341113, 0.119802)",
        "(0.236484, 1.341195, 0.120700)",
        "(0.236831, 1.340724, 0.123602)",
        "(0.237367, 1.339880, 0.127117)",
        "(0.238058, 1.339120, 0.130925)",
        "(0.238700, 1.337972, 0.135234)",
        "(0.239072, 1.337289, 0.137590)",
        "(0.239683, 1.335711, 0.142283)",
        "(0.240136, 1.333736, 0.147053)",
        "(0.240737, 1.331689, 0.151655)",
        "(0.241521, 1.329362, 0.156213)",
        "(0.241994, 1.328051, 0.158565)",
        "(0.242782, 1.325170, 0.163081)",
        "(0.243370, 1.322176, 0.166949)",
        "(0.243687, 1.319087, 0.170033)",
        "(0.243747, 1.317601, 0.171226)",
        "(0.243920, 1.314650, 0.173412)",
        "(0.244058, 1.311665, 0.175019)",
        "(0.243972, 1.308779, 0.175932)",
        "(0.243425, 1.306139, 0.175794)",
        "(0.243022, 1.304954, 0.175302)",
        "(0.242085, 1.302770, 0.173884)",
        "(0.240968, 1.300774, 0.172016)",
        "(0.239680, 1.299196, 0.169600)",
        "(0.238377, 1.298282, 0.166594)",
        "(0.237097, 1.297689, 0.163293)",
        "(0.236470, 1.297486, 0.161658)",
        "(0.235236, 1.297410, 0.158220)",
        "(0.234044, 1.297712, 0.154552)",
        "(0.233023, 1.298302, 0.151122)",
        "(0.231760, 1.298802, 0.147743)",
        "(0.231083, 1.299268, 0.145914)",
        "(0.229680, 1.300249, 0.142189)",
        "(0.228359, 1.301318, 0.138795)",
        "(0.227336, 1.302605, 0.136182)",
        "(0.226816, 1.303311, 0.134955)",
        "(0.225710, 1.304714, 0.132371)",
        "(0.224803, 1.306147, 0.130343)",
        "(0.223967, 1.307893, 0.128677)",
        "(0.223123, 1.309737, 0.127388)",
        "(0.222782, 1.310768, 0.126898)",
        "(0.221911, 1.312612, 0.126075)",
        "(0.220948, 1.314639, 0.125220)",
        "(0.219921, 1.316801, 0.124629)",
        "(0.219037, 1.319167, 0.124423)",
        "(0.218692, 1.320444, 0.124458)",
        "(0.217817, 1.323007, 0.124422)",
        "(0.216883, 1.325708, 0.124467)",
        "(0.215934, 1.328481, 0.124477)",
        "(0.215183, 1.331431, 0.124870)",
        "(0.214915, 1.333120, 0.125152)",
        "(0.214298, 1.336486, 0.125641)",
        "(0.213964, 1.339903, 0.126522)",
        "(0.213598, 1.343271, 0.127853)",
        "(0.213034, 1.346953, 0.128662)",
        "(0.212647, 1.350775, 0.129666)",
        "(0.212555, 1.352626, 0.130432)",
        "(0.212401, 1.356212, 0.132154)",
        "(0.212658, 1.359756, 0.134330)",
        "(0.213058, 1.362924, 0.136850)",
        "(0.213223, 1.364294, 0.138106)",
        "(0.213728, 1.366996, 0.140712)",
        "(0.214696, 1.369419, 0.143885)",
        "(0.215641, 1.371243, 0.147268)",
        "(0.216671, 1.372456, 0.150794)",
        "(0.217931, 1.372957, 0.154716)",
        "(0.218758, 1.373009, 0.156843)",
        "(0.220711, 1.372766, 0.161370)",
        "(0.223031, 1.371824, 0.166420)",
        "(0.225558, 1.369930, 0.172014)",
        "(0.228140, 1.367313, 0.177788)",
        "(0.229482, 1.365883, 0.180745)",
        "(0.231917, 1.362546, 0.186633)",
        "(0.234308, 1.358792, 0.192330)",
        "(0.236669, 1.354935, 0.197948)",
        "(0.237699, 1.352817, 0.200681)",
        "(0.239620, 1.348130, 0.206072)",
        "(0.241479, 1.343013, 0.210928)",
        "(0.243188, 1.337992, 0.215744)",
        "(0.244409, 1.333036, 0.219924)",
        "(0.244869, 1.330521, 0.221680)",
        "(0.245642, 1.325162, 0.224910)",
        "(0.246315, 1.319745, 0.227311)",
        "(0.246958, 1.313976, 0.229800)",
        "(0.247659, 1.307904, 0.232364)",
        "(0.248265, 1.301961, 0.234020)",
        "(0.248522, 1.299058, 0.234563)",
        "(0.249007, 1.293002, 0.235554)",
        "(0.249408, 1.286412, 0.236386)",
        "(0.249881, 1.279824, 0.236736)",
        "(0.250274, 1.276719, 0.236784)",
        "(0.250977, 1.270441, 0.236808)",
        "(0.251380, 1.264049, 0.236257)",
        "(0.250963, 1.257057, 0.234992)",
        "(0.250383, 1.249859, 0.233251)",
        "(0.250244, 1.246391, 0.232381)",
        "(0.249747, 1.239692, 0.230554)",
        "(0.248674, 1.233107, 0.227852)",
        "(0.247183, 1.226855, 0.223799)",
        "(0.245973, 1.221568, 0.219524)",
        "(0.245191, 1.219233, 0.217227)",
        "(0.243250, 1.215040, 0.211932)",
        "(0.241678, 1.212774, 0.205461)",
        "(0.240457, 1.212388, 0.198564)",
        "(0.239308, 1.212703, 0.191226)",
        "(0.238962, 1.213255, 0.187471)",
        "(0.238249, 1.215121, 0.179725)",
        "(0.237237, 1.217999, 0.171354)",
        "(0.236328, 1.222191, 0.163215)",
        "(0.235641, 1.227263, 0.155644)",
        "(0.235250, 1.229999, 0.152036)",
        "(0.234396, 1.235925, 0.144860)",
        "(0.233527, 1.242419, 0.138238)",
        "(0.232582, 1.249085, 0.132700)",
        "(0.231663, 1.256147, 0.127655)",
        "(0.231320, 1.259974, 0.125377)",
        "(0.230897, 1.268158, 0.121512)",
        "(0.230385, 1.276235, 0.118163)",
        "(0.229841, 1.283846, 0.115663)",
        "(0.229384, 1.291201, 0.113932)",
        "(0.229192, 1.294841, 0.113455)",
        "(0.228907, 1.302231, 0.112849)",
        "(0.228665, 1.309318, 0.112835)",
        "(0.228434, 1.316149, 0.113225)",
        "(0.228461, 1.322703, 0.114483)",
        "(0.228794, 1.329047, 0.116605)",
        "(0.229062, 1.332220, 0.117781)",
        "(0.229812, 1.338309, 0.120271)",
        "(0.230312, 1.343792, 0.123132)",
        "(0.231120, 1.348366, 0.127185)",
        "(0.231636, 1.350447, 0.129493)",
        "(0.232820, 1.354561, 0.133959)",
        "(0.233989, 1.357998, 0.138329)",
        "(0.235218, 1.360664, 0.143066)",
        "(0.236507, 1.362554, 0.148317)",
        "(0.238022, 1.364050, 0.154143)",
        "(0.238892, 1.364732, 0.157120)",
        "(0.240452, 1.365571, 0.162775)",
        "(0.241719, 1.365706, 0.167966)",
        "(0.242883, 1.365101, 0.172963)",
        "(0.244089, 1.363792, 0.178402)",
        "(0.244699, 1.362965, 0.181040)",
        "(0.245843, 1.361074, 0.185977)",
        "(0.247130, 1.358629, 0.190775)",
        "(0.248371, 1.355357, 0.195673)",
        "(0.249538, 1.351676, 0.200102)",
        "(0.250060, 1.349816, 0.202215)",
        "(0.250996, 1.346088, 0.206162)",
        "(0.251763, 1.342145, 0.209489)",
        "(0.252696, 1.337857, 0.212539)",
        "(0.253544, 1.332610, 0.215909)",
        "(0.253917, 1.329762, 0.217603)",
        "(0.254530, 1.323998, 0.220677)",
        "(0.255156, 1.318771, 0.223166)",
        "(0.255326, 1.313320, 0.225182)",
        "(0.255283, 1.310407, 0.226173)",
        "(0.255114, 1.304358, 0.228163)",
        "(0.254946, 1.298099, 0.230345)",
        "(0.254627, 1.291771, 0.232416)",
        "(0.253910, 1.285400, 0.233732)",
        "(0.253490, 1.282275, 0.234034)",
        "(0.252749, 1.275948, 0.234650)",
        "(0.252071, 1.269402, 0.235421)",
        "(0.250688, 1.262502, 0.235655)",
        "(0.248350, 1.255096, 0.234856)",
        "(0.245562, 1.247361, 0.233338)",
        "(0.244179, 1.243448, 0.232333)",
        "(0.241808, 1.235921, 0.230143)",
        "(0.239411, 1.228363, 0.227514)",
        "(0.236494, 1.220685, 0.223801)",
        "(0.234226, 1.214561, 0.219232)",
        "(0.233558, 1.212040, 0.217012)",
        "(0.231876, 1.207147, 0.212132)",
        "(0.230208, 1.202892, 0.205797)",
        "(0.228582, 1.200233, 0.198835)",
        "(0.227057, 1.199080, 0.191000)",
        "(0.226340, 1.198812, 0.186942)",
        "(0.225268, 1.199033, 0.179121)",
        "(0.224524, 1.201037, 0.171046)",
        "(0.224076, 1.204468, 0.162813)",
        "(0.223899, 1.206567, 0.158990)",
        "(0.224140, 1.212218, 0.152055)",
        "(0.224308, 1.218442, 0.145654)",
        "(0.224563, 1.225210, 0.140074)",
        "(0.224904, 1.232894, 0.135215)",
        "(0.225258, 1.241232, 0.130906)",
        "(0.225506, 1.245716, 0.128950)",
        "(0.226026, 1.254877, 0.125356)",
        "(0.226731, 1.263960, 0.122734)",
        "(0.227551, 1.272574, 0.121344)",
        "(0.228386, 1.280627, 0.121092)",
        "(0.228794, 1.284490, 0.121216)",
        "(0.229415, 1.291885, 0.121561)",
        "(0.230316, 1.299103, 0.122572)",
        "(0.231127, 1.305715, 0.123984)",
        "(0.231467, 1.308675, 0.124829)",
        "(0.231970, 1.313946, 0.127044)",
        "(0.232526, 1.318520, 0.130113)",
        "(0.233288, 1.323132, 0.133013)",
        "(0.234022, 1.327145, 0.136059)",
        "(0.234836, 1.330444, 0.139670)",
        "(0.235297, 1.331900, 0.141684)",
        "(0.236383, 1.334652, 0.145989)",
        "(0.237421, 1.336747, 0.150526)",
        "(0.238303, 1.338205, 0.155133)",
        "(0.238682, 1.338718, 0.157439)",
        "(0.239331, 1.339345, 0.162305)",
        "(0.239837, 1.339331, 0.167274)",
        "(0.240432, 1.338603, 0.172136)",
        "(0.241118, 1.337228, 0.177298)",
        "(0.241570, 1.336493, 0.180012)",
        "(0.242522, 1.334886, 0.185548)",
        "(0.243461, 1.332946, 0.190492)",
        "(0.244155, 1.330098, 0.195281)",
        "(0.244643, 1.328389, 0.197681)",
        "(0.245568, 1.324757, 0.202823)",
        "(0.246395, 1.320726, 0.207534)",
        "(0.247355, 1.316402, 0.211802)",
        "(0.248364, 1.311380, 0.215855)",
        "(0.249258, 1.305972, 0.219323)",
        "(0.250031, 1.300141, 0.222445)",
        "(0.250426, 1.297056, 0.223967)",
        "(0.251275, 1.290971, 0.226663)",
        "(0.251825, 1.284743, 0.228512)",
        "(0.252236, 1.278262, 0.230112)",
        "(0.252612, 1.271873, 0.231455)",
        "(0.252793, 1.268919, 0.231859)",
        "(0.253259, 1.263414, 0.232506)",
        "(0.253743, 1.258411, 0.232875)",
        "(0.254162, 1.253836, 0.233050)",
        "(0.254212, 1.251813, 0.232936)",
        "(0.254120, 1.247577, 0.232873)",
        "(0.254299, 1.244350, 0.232778)",
        "(0.254828, 1.241843, 0.233140)",
        "(0.255018, 1.239676, 0.233272)",
        "(0.254981, 1.237875, 0.232865)",
        "(0.255026, 1.236913, 0.232740)",
        "(0.255088, 1.234229, 0.232812)",
        "(0.255005, 1.231165, 0.232546)",
        "(0.254719, 1.227635, 0.231872)",
        "(0.254576, 1.223721, 0.231435)",
        "(0.254610, 1.221731, 0.231272)",
        "(0.254010, 1.217575, 0.230420)",
        "(0.252600, 1.212930, 0.228765)",
        "(0.250806, 1.207846, 0.226586)",
        "(0.249636, 1.203219, 0.224565)",
        "(0.249168, 1.201104, 0.223401)",
        "(0.247647, 1.196644, 0.220490)",
        "(0.245949, 1.192460, 0.216574)",
        "(0.243796, 1.188262, 0.211837)",
        "(0.241584, 1.184176, 0.206801)",
        "(0.240586, 1.182446, 0.204166)",
        "(0.239224, 1.180544, 0.198154)",
        "(0.237850, 1.180348, 0.191545)",
        "(0.236426, 1.181316, 0.184475)",
        "(0.234832, 1.182881, 0.177137)",
        "(0.234017, 1.183994, 0.173380)",
        "(0.232434, 1.186915, 0.165796)",
        "(0.231276, 1.191574, 0.158423)",
        "(0.230343, 1.196968, 0.151702)",
        "(0.229525, 1.202975, 0.145640)",
        "(0.228968, 1.206049, 0.142651)",
        "(0.227791, 1.212322, 0.137078)",
        "(0.226707, 1.218802, 0.132367)",
        "(0.225557, 1.225192, 0.128262)",
        "(0.225036, 1.228410, 0.126526)",
        "(0.223981, 1.234872, 0.123106)",
        "(0.223112, 1.241179, 0.120283)",
        "(0.222419, 1.247035, 0.118282)",
        "(0.221678, 1.252225, 0.116898)",
        "(0.220991, 1.257470, 0.115615)",
        "(0.220723, 1.260118, 0.115011)",
        "(0.220427, 1.265453, 0.113999)",
        "(0.220111, 1.270434, 0.113366)",
        "(0.219692, 1.275076, 0.112867)",
        "(0.219467, 1.277192, 0.112849)",
        "(0.218996, 1.281259, 0.112958)",
        "(0.218537, 1.285374, 0.112974)",
        "(0.218119, 1.289339, 0.113281)",
        "(0.217675, 1.293029, 0.113980)",
        "(0.217484, 1.294862, 0.114386)",
        "(0.217250, 1.298520, 0.115509)",
        "(0.217430, 1.302196, 0.117445)",
        "(0.217838, 1.305725, 0.120139)",
        "(0.218439, 1.309202, 0.123161)",
        "(0.219320, 1.312573, 0.126613)",
        "(0.219942, 1.314220, 0.128594)",
        "(0.221184, 1.317147, 0.132954)",
        "(0.222231, 1.319510, 0.137542)",
        "(0.223072, 1.321351, 0.142067)",
        "(0.223890, 1.322960, 0.146607)",
        "(0.224299, 1.323689, 0.148828)",
        "(0.225228, 1.324972, 0.153288)",
        "(0.226584, 1.326104, 0.157782)",
        "(0.227910, 1.326744, 0.162206)",
        "(0.228567, 1.326675, 0.166023)",
        "(0.228761, 1.326479, 0.167688)",
        "(0.229064, 1.326131, 0.170412)",
        "(0.229462, 1.325995, 0.172686)",
        "(0.229855, 1.325734, 0.174643)",
        "(0.229941, 1.325529, 0.175299)",
        "(0.230114, 1.325197, 0.176227)",
        "(0.229970, 1.324891, 0.176474)",
        "(0.229646, 1.324695, 0.175820)",
        "(0.229151, 1.324123, 0.174758)",
        "(0.228959, 1.323828, 0.174070)",
        "(0.228707, 1.323334, 0.172505)",
        "(0.228254, 1.322707, 0.170190)",
        "(0.227828, 1.322084, 0.167644)",
        "(0.227680, 1.321600, 0.165243)",
        "(0.227694, 1.321420, 0.164202)",
        "(0.227646, 1.321133, 0.162034)",
        "(0.227432, 1.320842, 0.159834)",
        "(0.227256, 1.320803, 0.157815)",
        "(0.227036, 1.320765, 0.156294)",
        "(0.226793, 1.320944, 0.154985)",
        "(0.226615, 1.321079, 0.154344)",
        "(0.226222, 1.321339, 0.153262)",
        "(0.225875, 1.321651, 0.152465)",
        "(0.225596, 1.322237, 0.151806)",
        "(0.225478, 1.323031, 0.151329)",
        "(0.225298, 1.323663, 0.150950)",
        "(0.225036, 1.324792, 0.150557)",
        "(0.224772, 1.325999, 0.150142)",
        "(0.224446, 1.327290, 0.149906)",
        "(0.224309, 1.328091, 0.149823)",
        "(0.224069, 1.329963, 0.149593)",
        "(0.223956, 1.331954, 0.149474)",
        "(0.223837, 1.334013, 0.149496)",
        "(0.223510, 1.335898, 0.149454)",
        "(0.223296, 1.336794, 0.149417)",
        "(0.222723, 1.338388, 0.149272)",
        "(0.222168, 1.339889, 0.149060)",
        "(0.221753, 1.341315, 0.149025)",
        "(0.221414, 1.342779, 0.149063)",
        "(0.221188, 1.344463, 0.148927)",
        "(0.221018, 1.345246, 0.148778)",
        "(0.220629, 1.346615, 0.148729)",
        "(0.220110, 1.347681, 0.149045)",
        "(0.219544, 1.348871, 0.149705)",
        "(0.219101, 1.350519, 0.150310)",
        "(0.218931, 1.351394, 0.150729)",
        "(0.218706, 1.353136, 0.151710)",
        "(0.218609, 1.354670, 0.153218)",
        "(0.218424, 1.355950, 0.154828)",
        "(0.218088, 1.356736, 0.156685)",
        "(0.217935, 1.357002, 0.157768)",
        "(0.217796, 1.357896, 0.159864)",
        "(0.217482, 1.358386, 0.161889)",
        "(0.217037, 1.358249, 0.163894)",
        "(0.216586, 1.357599, 0.165997)",
        "(0.216390, 1.357219, 0.166917)",
        "(0.216073, 1.356384, 0.168765)",
        "(0.215745, 1.355572, 0.170243)",
        "(0.215318, 1.354538, 0.171636)",
        "(0.214941, 1.353400, 0.173016)",
        "(0.214871, 1.352902, 0.173673)",
        "(0.214765, 1.351943, 0.175105)",
        "(0.214639, 1.350909, 0.176694)",
        "(0.214455, 1.349739, 0.178575)",
        "(0.214105, 1.348534, 0.180508)",
        "(0.213858, 1.348008, 0.181517)",
        "(0.213269, 1.347097, 0.183456)",
        "(0.212647, 1.346231, 0.185491)",
        "(0.212131, 1.345405, 0.187440)",
        "(0.211961, 1.344927, 0.188480)",
        "(0.211701, 1.343689, 0.190819)",
        "(0.211544, 1.342540, 0.192988)",
        "(0.211545, 1.341458, 0.195022)",
        "(0.211601, 1.340228, 0.197071)",
        "(0.211539, 1.339124, 0.198979)",
        "(0.211440, 1.338634, 0.199861)",
        "(0.211239, 1.337738, 0.201407)",
        "(0.211158, 1.336939, 0.202937)",
        "(0.211131, 1.336185, 0.204345)",
        "(0.211147, 1.335800, 0.205106)",
        "(0.211056, 1.335023, 0.206386)",
        "(0.211054, 1.334525, 0.207544)",
        "(0.211205, 1.334133, 0.208872)",
        "(0.211337, 1.333627, 0.210378)",
        "(0.211452, 1.333462, 0.211239)",
        "(0.211448, 1.333232, 0.212805)",
        "(0.211371, 1.333098, 0.214543)",
        "(0.211299, 1.332953, 0.216483)",
        "(0.211156, 1.332639, 0.218429)",
        "(0.211095, 1.332348, 0.219410)",
        "(0.210937, 1.331262, 0.221494)",
        "(0.210901, 1.329589, 0.223809)",
        "(0.210919, 1.327320, 0.226233)",
        "(0.210915, 1.324451, 0.228448)",
        "(0.210997, 1.322704, 0.229646)",
        "(0.210953, 1.318703, 0.231910)",
        "(0.210715, 1.314095, 0.233767)",
        "(0.209978, 1.308716, 0.235048)",
        "(0.208970, 1.302831, 0.235783)",
        "(0.208480, 1.299744, 0.236084)",
        "(0.207610, 1.293605, 0.236436)",
        "(0.206667, 1.287325, 0.236210)",
        "(0.205612, 1.281053, 0.235441)",
        "(0.204743, 1.275041, 0.234578)",
        "(0.204250, 1.271970, 0.234091)",
        "(0.203136, 1.265814, 0.233045)",
        "(0.201917, 1.259859, 0.231817)",
        "(0.200691, 1.254028, 0.230554)",
        "(0.199397, 1.248241, 0.229406)",
        "(0.198627, 1.245242, 0.228939)",
        "(0.196928, 1.239152, 0.228102)",
        "(0.195228, 1.233284, 0.227146)",
        "(0.193593, 1.228132, 0.225593)",
        "(0.192349, 1.223845, 0.224105)",
        "(0.191743, 1.221757, 0.223562)",
        "(0.190196, 1.217464, 0.222240)",
        "(0.188681, 1.214119, 0.220120)",
        "(0.187275, 1.211849, 0.217656)",
        "(0.186180, 1.210820, 0.214893)",
        "(0.185673, 1.210655, 0.213388)",
        "(0.184976, 1.211329, 0.210033)",
        "(0.184639, 1.213315, 0.206261)",
        "(0.184163, 1.215472, 0.202409)",
        "(0.183910, 1.218166, 0.198600)",
        "(0.183915, 1.219900, 0.196628)",
        "(0.183927, 1.223644, 0.192522)",
        "(0.183772, 1.227399, 0.188440)",
        "(0.183762, 1.231801, 0.184149)",
        "(0.183922, 1.236696, 0.179791)",
        "(0.184158, 1.239437, 0.177616)",
        "(0.184735, 1.244912, 0.173550)",
        "(0.185274, 1.250158, 0.169789)",
        "(0.185817, 1.255302, 0.166371)",
        "(0.186447, 1.260603, 0.163074)",
        "(0.186762, 1.263235, 0.161447)",
        "(0.187346, 1.268255, 0.158293)",
        "(0.187935, 1.272988, 0.155478)",
        "(0.188583, 1.277582, 0.153125)",
        "(0.189071, 1.281878, 0.150892)",
        "(0.189432, 1.284184, 0.149802)",
        "(0.190172, 1.288647, 0.147807)",
        "(0.190774, 1.292710, 0.146088)",
        "(0.191471, 1.296845, 0.144279)",
        "(0.192005, 1.300752, 0.142443)",
        "(0.192211, 1.302593, 0.141523)",
        "(0.192533, 1.306172, 0.139859)",
        "(0.193204, 1.310400, 0.138270)",
        "(0.193853, 1.314841, 0.136495)",
        "(0.193986, 1.318745, 0.134534)",
        "(0.193799, 1.320439, 0.133523)",
        "(0.193385, 1.324007, 0.131457)",
        "(0.193054, 1.327913, 0.129551)",
        "(0.192807, 1.332139, 0.127575)",
        "(0.192579, 1.336309, 0.125997)",
        "(0.192440, 1.338420, 0.125431)",
        "(0.191923, 1.342614, 0.124259)",
        "(0.191488, 1.347035, 0.123270)",
        "(0.191214, 1.351341, 0.123229)",
        "(0.191167, 1.355675, 0.124187)",
        "(0.191289, 1.357928, 0.124963)",
        "(0.191781, 1.362394, 0.127010)",
        "(0.192733, 1.366706, 0.130031)",
        "(0.193818, 1.370333, 0.134128)",
        "(0.194880, 1.373215, 0.139035)",
        "(0.195436, 1.374414, 0.141737)",
        "(0.196531, 1.376257, 0.147578)",
        "(0.197842, 1.377478, 0.154075)",
        "(0.199612, 1.378223, 0.161108)",
        "(0.201110, 1.378349, 0.167981)",
        "(0.201811, 1.377864, 0.171462)",
        "(0.203162, 1.376001, 0.178823)",
        "(0.204620, 1.373381, 0.186519)",
        "(0.206050, 1.370475, 0.193868)",
        "(0.207107, 1.367113, 0.200641)",
        "(0.207446, 1.365026, 0.203864)",
        "(0.208096, 1.360618, 0.209950)",
        "(0.208434, 1.355860, 0.215475)",
        "(0.208661, 1.350770, 0.220495)",
        "(0.209279, 1.345466, 0.225083)",
        "(0.209914, 1.339800, 0.228947)",
        "(0.210147, 1.336878, 0.230753)",
        "(0.210365, 1.330921, 0.234059)",
        "(0.210346, 1.324806, 0.236845)",
        "(0.210200, 1.318864, 0.238741)",
        "(0.210108, 1.316007, 0.239421)",
        "(0.209919, 1.310118, 0.241162)",
        "(0.209657, 1.303873, 0.243087)",
        "(0.209316, 1.297497, 0.244659)",
        "(0.209328, 1.291225, 0.246134)",
        "(0.209531, 1.288232, 0.246838)",
        "(0.210103, 1.282206, 0.248259)",
        "(0.210390, 1.275864, 0.249155)",
        "(0.210150, 1.268806, 0.249731)",
        "(0.209552, 1.260991, 0.250229)",
        "(0.208928, 1.252730, 0.250932)",
        "(0.208525, 1.248459, 0.251274)",
        "(0.207581, 1.240075, 0.251199)",
        "(0.206594, 1.232152, 0.249957)",
        "(0.205596, 1.224436, 0.248032)",
        "(0.204128, 1.215937, 0.246046)",
        "(0.203033, 1.211324, 0.244777)",
        "(0.200978, 1.202912, 0.241272)",
        "(0.199403, 1.195589, 0.237022)",
        "(0.197915, 1.188362, 0.232964)",
        "(0.197127, 1.184962, 0.230663)",
        "(0.195310, 1.178929, 0.225098)",
        "(0.193262, 1.174162, 0.218695)",
        "(0.191081, 1.170452, 0.211983)",
        "(0.189050, 1.168779, 0.204502)",
        "(0.188212, 1.169013, 0.200376)",
        "(0.186461, 1.170158, 0.192076)",
        "(0.184705, 1.172201, 0.184071)",
        "(0.182699, 1.174973, 0.176207)",
        "(0.180835, 1.179026, 0.168794)",
        "(0.179458, 1.184793, 0.161782)",
        "(0.178636, 1.187813, 0.158603)",
        "(0.176640, 1.193882, 0.152363)",
        "(0.174788, 1.201005, 0.146231)",
        "(0.173206, 1.208822, 0.140837)",
        "(0.171697, 1.216480, 0.136142)",
        "(0.171002, 1.220391, 0.134062)",
        "(0.169694, 1.228268, 0.130203)",
        "(0.168495, 1.236286, 0.126550)",
        "(0.167502, 1.244218, 0.123771)",
        "(0.167035, 1.248112, 0.122755)",
        "(0.166053, 1.255662, 0.121016)",
        "(0.165147, 1.263192, 0.119449)",
        "(0.164408, 1.271078, 0.117867)",
        "(0.164017, 1.279181, 0.116828)",
        "(0.163885, 1.286947, 0.116835)",
        "(0.163764, 1.290527, 0.117107)",
        "(0.163221, 1.297319, 0.117504)",
        "(0.162660, 1.303913, 0.118051)",
        "(0.162402, 1.310499, 0.119116)",
        "(0.162564, 1.317266, 0.120485)",
        "(0.162773, 1.320573, 0.121310)",
        "(0.163307, 1.326891, 0.123135)",
        "(0.164004, 1.332440, 0.125613)",
        "(0.164608, 1.337228, 0.128227)",
        "(0.165033, 1.341225, 0.130754)",
        "(0.165266, 1.342901, 0.132146)",
        "(0.165896, 1.345900, 0.135284)",
        "(0.166577, 1.348434, 0.138414)",
        "(0.167168, 1.350353, 0.141486)",
        "(0.167449, 1.351052, 0.143140)",
        "(0.167925, 1.352207, 0.146427)",
        "(0.168366, 1.353068, 0.149446)",
        "(0.169152, 1.353771, 0.152645)",
        "(0.170033, 1.354031, 0.156008)",
        "(0.170422, 1.353977, 0.157642)",
        "(0.171362, 1.353744, 0.161003)",
        "(0.172291, 1.353222, 0.164469)",
        "(0.173177, 1.352711, 0.167755)",
        "(0.174013, 1.352241, 0.170643)",
        "(0.174380, 1.351838, 0.172194)",
        "(0.175101, 1.350861, 0.175433)",
        "(0.175895, 1.349947, 0.178556)",
        "(0.176543, 1.349058, 0.181377)",
        "(0.177069, 1.347925, 0.184278)",
        "(0.177342, 1.347294, 0.185724)",
        "(0.177968, 1.346203, 0.188554)",
        "(0.178423, 1.345346, 0.191312)",
        "(0.178548, 1.344807, 0.193564)",
        "(0.178666, 1.344461, 0.195702)",
        "(0.178651, 1.344265, 0.196737)",
        "(0.178738, 1.343888, 0.198907)",
        "(0.178865, 1.343297, 0.201260)",
        "(0.179029, 1.342454, 0.203799)",
        "(0.179392, 1.341608, 0.206757)",
        "(0.179527, 1.341173, 0.208252)",
        "(0.179796, 1.340406, 0.211358)",
        "(0.179925, 1.339491, 0.214591)",
        "(0.179770, 1.337980, 0.218212)",
        "(0.179578, 1.336219, 0.222195)",
        "(0.179610, 1.335330, 0.224386)",
        "(0.179669, 1.334444, 0.226508)",
        "(0.179520, 1.330852, 0.233273)",
        "(0.179197, 1.327059, 0.238399)",
        "(0.178981, 1.322560, 0.243834)",
        "(0.179006, 1.320270, 0.246623)",
        "(0.179015, 1.315754, 0.251812)",
        "(0.178796, 1.310818, 0.256686)",
        "(0.178086, 1.304964, 0.260870)",
        "(0.177421, 1.298470, 0.264790)",
        "(0.177343, 1.295189, 0.266727)",
        "(0.177316, 1.288383, 0.270556)",
        "(0.177243, 1.281366, 0.273449)",
        "(0.176860, 1.273864, 0.275143)",
        "(0.176387, 1.266153, 0.275544)",
        "(0.176228, 1.262188, 0.275378)",
        "(0.176069, 1.253879, 0.275072)",
        "(0.175553, 1.244792, 0.274365)",
        "(0.174381, 1.235280, 0.272423)",
        "(0.173215, 1.226354, 0.268926)",
        "(0.172899, 1.222391, 0.266901)",
        "(0.172012, 1.214411, 0.262498)",
        "(0.170381, 1.206361, 0.256756)",
        "(0.168693, 1.199593, 0.249642)",
        "(0.167476, 1.194267, 0.242142)",
        "(0.167039, 1.192075, 0.238469)",
        "(0.165974, 1.188405, 0.230681)",
        "(0.164919, 1.186473, 0.222161)",
        "(0.164178, 1.186824, 0.213021)",
        "(0.163700, 1.188883, 0.203814)",
        "(0.163466, 1.190265, 0.199375)",
        "(0.163095, 1.193425, 0.190921)",
        "(0.162686, 1.197283, 0.182807)",
        "(0.162572, 1.202261, 0.175162)",
        "(0.162461, 1.208040, 0.167770)",
        "(0.162323, 1.211038, 0.164213)",
        "(0.162117, 1.217295, 0.157431)",
        "(0.162104, 1.223939, 0.151346)",
        "(0.162301, 1.230997, 0.145837)",
        "(0.162562, 1.238301, 0.140905)",
        "(0.162698, 1.242042, 0.138538)",
        "(0.162992, 1.249517, 0.134111)",
        "(0.163458, 1.257179, 0.130327)",
        "(0.164051, 1.264850, 0.127069)",
        "(0.164383, 1.271646, 0.124527)",
        "(0.164445, 1.274731, 0.123465)",
        "(0.164523, 1.280777, 0.121511)",
        "(0.164904, 1.287004, 0.119955)",
        "(0.165386, 1.293040, 0.118912)",
        "(0.165996, 1.299171, 0.117969)",
        "(0.166628, 1.305071, 0.117322)",
        "(0.166960, 1.307831, 0.117278)",
        "(0.167465, 1.312964, 0.117420)",
        "(0.167739, 1.317943, 0.117430)",
        "(0.168153, 1.323183, 0.117588)",
        "(0.168387, 1.325748, 0.117929)",
        "(0.168700, 1.330592, 0.119022)",
        "(0.169044, 1.335260, 0.120439)",
        "(0.169421, 1.339679, 0.122116)",
        "(0.169845, 1.343818, 0.124301)",
        "(0.170068, 1.345758, 0.125583)",
        "(0.170711, 1.349580, 0.128508)",
        "(0.171571, 1.353262, 0.131800)",
        "(0.172377, 1.356580, 0.135487)",
        "(0.173096, 1.359442, 0.139628)",
        "(0.173410, 1.360615, 0.141920)",
        "(0.173904, 1.362520, 0.146658)",
        "(0.174465, 1.363975, 0.151895)",
        "(0.175380, 1.365115, 0.157840)",
        "(0.176543, 1.365957, 0.164206)",
        "(0.177092, 1.366165, 0.167395)",
        "(0.178093, 1.366288, 0.173645)",
        "(0.179111, 1.365816, 0.180115)",
        "(0.180214, 1.364810, 0.186868)",
        "(0.181443, 1.363901, 0.193435)",
        "(0.181933, 1.363444, 0.196334)",
        "(0.182676, 1.362120, 0.201864)",
        "(0.183550, 1.360464, 0.207418)",
        "(0.184514, 1.358748, 0.212970)",
        "(0.185367, 1.356810, 0.218226)",
        "(0.185728, 1.355609, 0.220698)",
        "(0.186516, 1.353121, 0.225270)",
        "(0.187359, 1.350535, 0.229626)",
        "(0.188317, 1.347899, 0.233782)",
        "(0.189157, 1.344768, 0.237782)",
        "(0.189446, 1.342997, 0.239555)",
        "(0.190107, 1.339253, 0.243201)",
        "(0.190863, 1.334986, 0.247316)",
        "(0.191292, 1.329766, 0.251622)",
        "(0.191454, 1.326842, 0.253733)",
        "(0.191646, 1.321239, 0.257491)",
        "(0.191649, 1.315400, 0.260738)",
        "(0.191571, 1.309042, 0.263662)",
        "(0.191658, 1.302337, 0.266181)",
        "(0.191497, 1.294631, 0.268811)",
        "(0.191054, 1.290282, 0.269972)",
        "(0.189598, 1.281214, 0.271426)",
        "(0.188060, 1.272476, 0.271350)",
        "(0.187139, 1.264326, 0.270734)",
        "(0.185656, 1.255531, 0.269671)",
        "(0.184670, 1.251126, 0.268565)",
        "(0.182708, 1.243327, 0.264756)",
        "(0.180969, 1.236550, 0.259804)",
        "(0.179335, 1.230000, 0.254921)",
        "(0.177301, 1.224026, 0.249079)",
        "(0.176339, 1.221740, 0.245564)",
        "(0.174651, 1.218171, 0.238173)",
        "(0.173133, 1.215484, 0.230774)",
        "(0.171576, 1.213882, 0.222827)",
        "(0.170436, 1.213891, 0.214617)",
        "(0.170083, 1.214437, 0.210747)",
        "(0.169401, 1.216013, 0.203098)",
        "(0.168816, 1.218485, 0.195555)",
        "(0.168366, 1.222005, 0.188070)",
        "(0.168137, 1.226286, 0.181146)",
        "(0.168017, 1.228638, 0.177787)",
        "(0.167821, 1.233542, 0.171515)",
        "(0.167429, 1.238644, 0.165413)",
        "(0.167246, 1.244149, 0.159877)",
        "(0.167140, 1.249883, 0.154938)",
        "(0.167239, 1.252954, 0.152632)",
        "(0.167463, 1.259140, 0.148420)",
        "(0.167590, 1.265095, 0.144732)",
        "(0.167679, 1.270785, 0.141745)",
        "(0.167680, 1.276261, 0.139013)",
        "(0.167777, 1.278900, 0.137873)",
        "(0.167819, 1.284021, 0.135675)",
        "(0.168008, 1.289055, 0.134098)",
        "(0.168227, 1.294068, 0.132718)",
        "(0.168335, 1.298743, 0.131526)",
        "(0.168483, 1.301117, 0.130995)",
        "(0.168588, 1.305491, 0.130177)",
        "(0.168742, 1.309767, 0.129823)",
        "(0.168844, 1.314053, 0.129484)",
        "(0.168969, 1.318371, 0.129068)",
        "(0.169061, 1.320497, 0.129046)",
        "(0.169313, 1.324672, 0.129327)",
        "(0.169513, 1.328668, 0.129755)",
        "(0.169548, 1.332320, 0.130381)",
        "(0.169659, 1.335866, 0.131422)",
        "(0.169780, 1.337680, 0.132019)",
        "(0.170071, 1.341483, 0.133122)",
        "(0.170211, 1.344993, 0.134225)",
        "(0.170263, 1.348134, 0.135868)",
        "(0.170277, 1.351133, 0.137842)",
        "(0.170288, 1.352665, 0.138765)",
        "(0.170457, 1.355855, 0.140645)",
        "(0.170732, 1.358854, 0.142929)",
        "(0.171146, 1.361713, 0.145541)",
        "(0.171490, 1.364402, 0.148356)",
        "(0.171643, 1.365774, 0.149705)",
        "(0.171996, 1.368459, 0.152597)",
        "(0.172615, 1.371139, 0.155661)",
        "(0.173258, 1.373404, 0.159024)",
        "(0.173764, 1.374998, 0.162725)",
        "(0.174054, 1.375556, 0.164696)",
        "(0.174581, 1.376471, 0.168768)",
        "(0.175134, 1.377289, 0.172857)",
        "(0.175942, 1.378016, 0.177400)",
        "(0.176846, 1.378259, 0.182363)",
        "(0.177209, 1.378059, 0.184895)",
        "(0.177949, 1.377258, 0.190181)",
        "(0.178776, 1.375729, 0.196205)",
        "(0.179687, 1.373535, 0.202611)",
        "(0.180913, 1.370828, 0.209322)",
        "(0.181751, 1.369399, 0.212854)",
        "(0.183516, 1.366165, 0.220155)",
        "(0.185305, 1.362159, 0.227456)",
        "(0.186708, 1.356995, 0.234784)",
        "(0.188134, 1.351551, 0.241994)",
        "(0.188968, 1.348758, 0.245458)",
        "(0.190814, 1.342831, 0.252266)",
        "(0.193069, 1.336578, 0.258843)",
        "(0.195220, 1.329862, 0.264766)",
        "(0.196925, 1.322629, 0.270556)",
        "(0.197713, 1.318757, 0.273183)",
        "(0.199144, 1.310443, 0.277889)",
        "(0.200545, 1.301500, 0.281631)",
        "(0.201800, 1.291479, 0.284682)",
        "(0.202857, 1.280130, 0.287098)",
        "(0.203005, 1.273794, 0.287809)",
        "(0.202937, 1.260972, 0.288256)",
        "(0.202837, 1.248252, 0.287697)",
        "(0.202579, 1.235822, 0.285617)",
        "(0.201528, 1.223352, 0.281685)",
        "(0.199850, 1.211066, 0.276466)",
        "(0.198877, 1.205201, 0.273343)",
        "(0.196780, 1.194568, 0.265964)",
        "(0.194858, 1.186593, 0.256934)",
        "(0.193455, 1.181119, 0.247365)",
        "(0.192730, 1.179349, 0.242125)",
        "(0.191318, 1.177256, 0.231220)",
        "(0.190099, 1.177780, 0.220035)",
        "(0.188646, 1.179091, 0.209041)",
        "(0.187565, 1.182341, 0.198514)",
        "(0.187079, 1.184723, 0.193346)",
        "(0.186186, 1.190086, 0.183473)",
        "(0.185458, 1.196324, 0.174736)",
        "(0.184253, 1.202762, 0.166547)",
        "(0.182898, 1.209938, 0.158464)",
        "(0.182448, 1.213784, 0.154748)",
        "(0.181636, 1.221518, 0.148017)",
        "(0.180883, 1.229179, 0.142221)",
        "(0.180307, 1.236802, 0.137307)",
        "(0.179979, 1.244570, 0.132977)",
        "(0.179736, 1.248268, 0.131097)",
        "(0.179109, 1.255349, 0.127684)",
        "(0.178700, 1.262380, 0.125059)",
        "(0.178370, 1.269348, 0.122815)",
        "(0.177837, 1.275805, 0.121004)",
        "(0.177519, 1.278828, 0.120353)",
        "(0.177094, 1.285106, 0.119093)",
        "(0.176640, 1.291130, 0.118212)",
        "(0.176081, 1.296788, 0.117838)",
        "(0.175340, 1.302068, 0.117683)",
        "(0.174961, 1.304649, 0.117607)",
        "(0.174349, 1.309861, 0.117499)",
        "(0.173844, 1.314811, 0.117864)",
        "(0.173278, 1.319415, 0.118692)",
        "(0.172802, 1.324052, 0.119674)",
        "(0.172642, 1.326437, 0.120123)",
        "(0.172386, 1.331236, 0.120893)",
        "(0.172075, 1.335722, 0.121935)",
        "(0.171775, 1.339880, 0.123646)",
        "(0.171717, 1.344182, 0.125677)",
        "(0.171771, 1.346463, 0.126625)",
        "(0.171798, 1.350828, 0.128605)",
        "(0.171714, 1.354872, 0.130966)",
        "(0.171669, 1.358740, 0.133642)",
        "(0.171681, 1.360578, 0.135199)",
        "(0.171686, 1.364050, 0.138353)",
        "(0.171643, 1.367243, 0.141839)",
        "(0.171595, 1.370129, 0.145775)",
        "(0.171651, 1.372772, 0.149841)",
        "(0.171912, 1.375095, 0.154251)",
        "(0.172233, 1.376147, 0.156719)",
        "(0.172959, 1.377954, 0.162022)",
        "(0.173523, 1.379290, 0.167469)",
        "(0.173902, 1.380185, 0.173070)",
        "(0.174586, 1.380972, 0.178963)",
        "(0.175120, 1.381312, 0.182005)",
        "(0.176203, 1.381335, 0.188295)",
        "(0.177450, 1.380394, 0.195086)",
        "(0.178699, 1.378519, 0.202168)",
        "(0.179839, 1.375899, 0.209266)",
        "(0.180527, 1.374424, 0.212708)",
        "(0.182123, 1.371052, 0.219344)",
        "(0.183849, 1.366696, 0.226065)",
        "(0.185452, 1.361478, 0.232845)",
        "(0.186750, 1.355536, 0.238878)",
        "(0.187428, 1.352367, 0.241330)",
        "(0.188805, 1.345327, 0.245817)",
        "(0.190454, 1.337323, 0.250356)",
        "(0.192006, 1.328614, 0.254290)",
        "(0.193115, 1.319083, 0.257147)",
        "(0.193409, 1.314110, 0.258030)",
        "(0.193637, 1.304462, 0.258698)",
        "(0.193421, 1.294634, 0.258479)",
        "(0.192802, 1.284798, 0.257240)",
        "(0.191587, 1.275496, 0.254491)",
        "(0.190598, 1.270841, 0.252619)",
        "(0.188157, 1.261766, 0.248001)",
        "(0.185480, 1.253554, 0.242190)",
        "(0.182910, 1.246435, 0.235739)",
        "(0.180106, 1.239966, 0.229023)",
        "(0.178512, 1.236869, 0.225491)",
        "(0.175231, 1.231582, 0.217617)",
        "(0.172291, 1.228134, 0.209240)",
        "(0.169915, 1.226426, 0.200986)",
        "(0.167877, 1.225904, 0.193320)",
        "(0.166799, 1.226065, 0.189495)",
        "(0.164674, 1.227313, 0.181505)",
        "(0.163207, 1.230363, 0.173784)",
        "(0.162449, 1.234607, 0.167108)",
        "(0.162077, 1.239624, 0.161199)",
        "(0.161835, 1.242332, 0.158305)",
        "(0.161068, 1.247665, 0.152594)",
        "(0.160538, 1.253418, 0.147591)",
        "(0.160222, 1.259520, 0.143414)",
        "(0.160151, 1.266139, 0.139667)",
        "(0.159989, 1.269407, 0.137892)",
        "(0.159721, 1.275971, 0.134514)",
        "(0.159613, 1.282593, 0.131530)",
        "(0.159562, 1.289122, 0.128966)",
        "(0.159538, 1.295421, 0.126978)",
        "(0.159651, 1.298604, 0.126193)",
        "(0.159771, 1.304646, 0.124783)",
        "(0.159944, 1.310553, 0.123553)",
        "(0.160134, 1.316203, 0.122673)",
        "(0.160364, 1.321644, 0.122159)",
        "(0.160573, 1.324420, 0.121938)",
        "(0.161075, 1.329907, 0.121710)",
        "(0.161741, 1.335132, 0.122033)",
        "(0.162161, 1.340013, 0.122478)",
        "(0.162477, 1.344670, 0.122972)",
        "(0.162715, 1.347074, 0.123176)",
        "(0.163466, 1.351835, 0.124034)",
        "(0.164452, 1.356431, 0.125660)",
        "(0.165354, 1.360859, 0.127569)",
        "(0.166444, 1.365326, 0.129534)",
        "(0.167095, 1.367528, 0.130684)",
        "(0.168424, 1.371716, 0.133358)",
        "(0.169676, 1.375518, 0.136456)",
        "(0.170886, 1.378902, 0.140006)",
        "(0.171453, 1.380339, 0.142022)",
        "(0.172815, 1.383278, 0.146119)",
        "(0.174546, 1.386215, 0.150602)",
        "(0.176048, 1.388708, 0.155261)",
        "(0.177339, 1.390602, 0.160080)",
        "(0.178513, 1.391899, 0.165194)",
        "(0.178959, 1.392209, 0.167906)",
        "(0.179874, 1.392673, 0.173506)",
        "(0.180986, 1.393125, 0.179186)",
        "(0.182083, 1.393422, 0.184646)",
        "(0.182875, 1.393265, 0.190160)",
        "(0.183014, 1.392805, 0.193090)",
        "(0.183186, 1.391551, 0.199006)",
        "(0.183482, 1.390130, 0.204810)",
        "(0.183873, 1.388554, 0.210377)",
        "(0.184184, 1.386412, 0.216043)",
        "(0.184312, 1.384986, 0.219051)",
        "(0.184612, 1.381664, 0.225016)",
        "(0.184735, 1.378042, 0.230339)",
        "(0.184666, 1.373952, 0.235100)",
        "(0.184769, 1.369190, 0.239846)",
        "(0.184869, 1.366383, 0.242239)",
        "(0.185212, 1.360421, 0.246755)",
        "(0.185638, 1.353844, 0.250844)",
        "(0.186250, 1.346728, 0.254393)",
        "(0.186952, 1.339373, 0.256993)",
        "(0.187035, 1.335361, 0.257897)",
        "(0.186867, 1.326839, 0.259262)",
        "(0.186581, 1.317799, 0.259917)",
        "(0.186542, 1.308819, 0.259878)",
        "(0.186041, 1.300324, 0.258484)",
        "(0.185472, 1.296128, 0.257302)",
        "(0.183866, 1.287742, 0.254335)",
        "(0.181710, 1.280048, 0.250018)",
        "(0.179021, 1.272777, 0.244875)",
        "(0.176076, 1.266052, 0.239004)",
        "(0.174803, 1.263428, 0.235646)",
        "(0.172406, 1.258618, 0.229012)",
        "(0.169736, 1.254292, 0.222112)",
        "(0.167270, 1.251570, 0.214318)",
        "(0.165408, 1.250693, 0.205780)",
        "(0.164757, 1.250805, 0.201573)",
        "(0.163548, 1.250908, 0.193962)",
        "(0.162570, 1.252165, 0.186230)",
        "(0.161990, 1.254876, 0.178401)",
        "(0.161664, 1.258283, 0.171360)",
        "(0.161575, 1.260275, 0.168094)",
        "(0.161527, 1.264960, 0.161765)",
        "(0.161595, 1.270420, 0.155992)",
        "(0.161345, 1.275917, 0.150953)",
        "(0.161179, 1.281914, 0.146461)",
        "(0.161212, 1.285228, 0.144383)",
        "(0.161321, 1.291918, 0.140683)",
        "(0.161547, 1.298543, 0.137872)",
        "(0.161509, 1.304892, 0.135353)",
        "(0.161425, 1.311125, 0.133280)",
        "(0.161537, 1.314296, 0.132518)",
        "(0.161744, 1.320466, 0.131388)",
        "(0.162038, 1.326639, 0.130434)",
        "(0.162352, 1.332579, 0.129752)",
        "(0.162642, 1.337934, 0.129858)",
        "(0.162644, 1.340455, 0.129934)",
        "(0.162753, 1.345433, 0.130236)",
        "(0.163056, 1.350356, 0.130856)",
        "(0.163411, 1.354877, 0.132251)",
        "(0.163883, 1.359173, 0.134024)",
        "(0.164182, 1.361294, 0.135005)",
        "(0.164721, 1.365330, 0.137060)",
        "(0.165327, 1.369049, 0.139629)",
        "(0.165947, 1.372342, 0.142653)",
        "(0.166585, 1.375319, 0.146028)",
        "(0.166940, 1.376786, 0.147749)",
        "(0.167719, 1.379686, 0.151248)",
        "(0.168483, 1.382339, 0.154807)",
        "(0.169037, 1.384445, 0.158426)",
        "(0.169282, 1.385903, 0.162368)",
        "(0.169266, 1.386399, 0.164316)",
        "(0.169091, 1.387383, 0.167872)",
        "(0.168751, 1.388149, 0.171283)",
        "(0.168644, 1.388982, 0.174755)",
        "(0.168535, 1.389833, 0.178000)",
        "(0.168393, 1.390234, 0.179470)",
        "(0.168134, 1.391014, 0.182305)",
        "(0.167817, 1.391613, 0.184975)",
        "(0.167748, 1.392475, 0.187307)",
        "(0.167867, 1.393146, 0.189973)",
        "(0.167947, 1.393399, 0.191336)",
        "(0.168172, 1.394035, 0.194027)",
        "(0.168412, 1.394759, 0.196582)",
        "(0.168771, 1.395485, 0.199201)",
        "(0.169005, 1.395952, 0.201748)",
        "(0.169100, 1.395956, 0.203153)",
        "(0.169219, 1.395577, 0.206307)",
        "(0.169455, 1.394926, 0.209628)",
        "(0.169793, 1.393871, 0.213206)",
        "(0.170066, 1.392089, 0.217096)",
        "(0.170242, 1.391086, 0.219166)",
        "(0.170602, 1.389059, 0.223242)",
        "(0.170765, 1.386654, 0.227316)",
        "(0.170766, 1.383673, 0.231275)",
        "(0.170990, 1.380321, 0.235630)",
        "(0.171193, 1.378619, 0.237861)",
        "(0.171718, 1.375061, 0.242304)",
        "(0.172063, 1.370978, 0.246311)",
        "(0.172447, 1.366253, 0.250115)",
        "(0.173085, 1.361288, 0.254057)",
        "(0.173541, 1.358813, 0.256055)",
        "(0.174293, 1.353749, 0.259494)",
        "(0.174870, 1.348584, 0.261962)",
        "(0.175196, 1.342786, 0.264193)",
        "(0.175739, 1.336585, 0.266480)",
        "(0.176155, 1.333531, 0.267383)",
        "(0.176681, 1.327226, 0.268478)",
        "(0.176748, 1.320812, 0.268470)",
        "(0.176678, 1.314071, 0.268256)",
        "(0.176607, 1.307389, 0.267584)",
        "(0.176402, 1.304022, 0.266850)",
        "(0.175715, 1.297969, 0.264010)",
        "(0.174638, 1.291732, 0.260376)",
        "(0.173364, 1.285248, 0.256155)",
        "(0.172069, 1.279430, 0.250767)",
        "(0.171381, 1.276613, 0.247757)",
        "(0.170114, 1.271278, 0.241600)",
        "(0.168864, 1.266709, 0.234749)",
        "(0.167460, 1.263088, 0.226736)",
        "(0.166162, 1.260044, 0.218192)",
        "(0.165799, 1.258894, 0.214186)",
        "(0.165396, 1.257645, 0.206304)",
        "(0.165130, 1.257702, 0.198301)",
        "(0.164767, 1.258778, 0.190123)",
        "(0.164467, 1.260682, 0.182454)",
        "(0.164329, 1.261981, 0.178855)",
        "(0.164206, 1.265150, 0.172376)",
        "(0.164201, 1.269516, 0.166129)",
        "(0.164151, 1.274489, 0.160389)",
        "(0.164211, 1.279898, 0.155397)",
        "(0.164293, 1.282753, 0.153203)",
        "(0.164617, 1.288830, 0.149396)",
        "(0.164882, 1.294881, 0.145779)",
        "(0.165186, 1.301061, 0.142691)",
        "(0.165476, 1.307133, 0.140124)",
        "(0.165744, 1.310240, 0.139113)",
        "(0.166431, 1.316488, 0.137412)",
        "(0.167083, 1.322540, 0.136023)",
        "(0.167761, 1.328379, 0.134997)",
        "(0.168373, 1.334024, 0.134235)",
        "(0.168684, 1.336822, 0.133824)",
        "(0.169485, 1.342419, 0.133263)",
        "(0.170414, 1.347774, 0.133293)",
        "(0.171443, 1.353019, 0.133594)",
        "(0.172419, 1.358004, 0.134098)",
        "(0.172902, 1.360449, 0.134331)",
        "(0.173812, 1.365244, 0.134798)",
        "(0.174644, 1.369734, 0.135560)",
        "(0.175487, 1.373947, 0.136837)",
        "(0.176335, 1.378033, 0.138310)",
        "(0.176715, 1.380035, 0.139040)",
        "(0.177259, 1.383738, 0.140565)",
        "(0.177551, 1.386971, 0.142546)",
        "(0.177817, 1.390142, 0.144763)",
        "(0.178176, 1.393292, 0.147187)",
        "(0.178387, 1.394802, 0.148589)",
        "(0.178725, 1.397548, 0.151662)",
        "(0.178900, 1.400012, 0.154730)",
        "(0.179003, 1.402172, 0.158031)",
        "(0.179089, 1.403815, 0.161959)",
        "(0.179245, 1.404525, 0.164103)",
        "(0.179558, 1.405808, 0.168529)",
        "(0.179703, 1.406885, 0.172967)",
        "(0.179615, 1.407444, 0.177641)",
        "(0.179547, 1.407616, 0.182503)",
        "(0.179509, 1.407521, 0.184969)",
        "(0.179526, 1.406958, 0.190257)",
        "(0.179677, 1.405807, 0.195994)",
        "(0.179962, 1.404096, 0.201644)",
        "(0.180363, 1.401769, 0.207159)",
        "(0.180583, 1.400366, 0.209970)",
        "(0.181180, 1.397172, 0.215928)",
        "(0.181911, 1.393593, 0.221732)",
        "(0.182400, 1.389396, 0.226814)",
        "(0.183183, 1.384588, 0.231994)",
        "(0.183806, 1.381893, 0.234790)",
        "(0.185162, 1.376201, 0.240381)",
        "(0.186457, 1.370657, 0.244938)",
        "(0.187400, 1.365176, 0.248161)",
        "(0.187965, 1.359114, 0.250689)",
        "(0.188217, 1.355893, 0.251846)",
        "(0.188546, 1.349314, 0.253837)",
        "(0.188599, 1.343050, 0.254607)",
        "(0.188332, 1.336922, 0.254056)",
        "(0.187654, 1.330472, 0.252607)",
        "(0.187223, 1.327116, 0.251764)",
        "(0.186263, 1.320389, 0.249975)",
        "(0.185035, 1.313786, 0.247322)",
        "(0.183501, 1.307490, 0.243411)",
        "(0.182019, 1.301471, 0.238985)",
        "(0.181257, 1.298419, 0.236745)",
        "(0.179669, 1.292402, 0.232270)",
        "(0.177736, 1.286791, 0.227276)",
        "(0.175585, 1.282196, 0.221589)",
        "(0.174559, 1.280305, 0.218614)",
        "(0.172447, 1.276470, 0.212789)",
        "(0.170615, 1.274205, 0.206810)",
        "(0.168693, 1.272511, 0.200995)",
        "(0.167050, 1.271987, 0.195149)",
        "(0.165784, 1.272794, 0.189045)",
        "(0.165360, 1.273613, 0.186175)",
        "(0.164600, 1.275462, 0.180801)",
        "(0.163977, 1.277945, 0.175736)",
        "(0.163409, 1.281222, 0.170909)",
        "(0.162821, 1.285179, 0.166150)",
        "(0.162560, 1.287439, 0.163917)",
        "(0.162153, 1.292368, 0.159679)",
        "(0.161743, 1.297730, 0.155586)",
        "(0.161504, 1.303337, 0.151890)",
        "(0.161377, 1.308926, 0.148741)",
        "(0.161258, 1.311687, 0.147311)",
        "(0.160886, 1.317080, 0.144529)",
        "(0.160649, 1.322547, 0.142114)",
        "(0.160643, 1.327993, 0.140250)",
        "(0.160730, 1.333264, 0.138893)",
        "(0.160774, 1.335846, 0.138263)",
        "(0.160771, 1.340838, 0.137015)",
        "(0.160843, 1.345628, 0.136074)",
        "(0.161088, 1.350317, 0.135512)",
        "(0.161399, 1.354861, 0.135167)",
        "(0.161585, 1.357117, 0.134996)",
        "(0.161864, 1.361335, 0.134711)",
        "(0.162086, 1.365141, 0.134820)",
        "(0.162194, 1.368747, 0.134904)",
        "(0.162338, 1.372219, 0.135100)",
        "(0.162510, 1.373969, 0.135365)",
        "(0.162831, 1.377466, 0.135728)",
        "(0.163088, 1.380842, 0.136210)",
        "(0.163089, 1.383963, 0.136819)",
        "(0.163041, 1.386945, 0.137698)",
        "(0.163211, 1.390103, 0.138822)",
        "(0.163330, 1.391763, 0.139364)",
        "(0.163607, 1.395149, 0.140547)",
        "(0.163934, 1.398342, 0.142152)",
        "(0.164333, 1.401480, 0.144012)",
        "(0.164564, 1.403019, 0.145048)",
        "(0.165155, 1.406035, 0.147381)",
        "(0.165840, 1.408901, 0.150126)",
        "(0.166635, 1.411569, 0.153031)",
        "(0.167762, 1.413990, 0.156536)",
        "(0.168361, 1.415084, 0.158437)",
        "(0.169433, 1.417040, 0.162311)",
        "(0.170523, 1.418627, 0.166551)",
        "(0.171608, 1.419754, 0.171086)",
        "(0.172619, 1.420401, 0.175867)",
        "(0.173160, 1.420522, 0.178516)",
        "(0.174273, 1.420595, 0.183896)",
        "(0.174942, 1.420181, 0.189025)",
        "(0.175551, 1.419237, 0.194503)",
        "(0.176403, 1.417864, 0.200596)",
        "(0.176787, 1.416980, 0.203641)",
        "(0.177588, 1.415026, 0.209470)",
        "(0.178392, 1.412561, 0.215163)",
        "(0.179290, 1.409293, 0.220956)",
        "(0.180439, 1.405355, 0.226728)",
        "(0.181067, 1.403165, 0.229554)",
        "(0.182128, 1.398385, 0.234923)",
        "(0.183156, 1.392958, 0.240027)",
        "(0.184031, 1.386901, 0.244506)",
        "(0.184772, 1.380763, 0.248307)",
        "(0.185185, 1.377769, 0.250024)",
        "(0.185965, 1.371578, 0.253523)",
        "(0.186865, 1.365396, 0.256330)",
        "(0.187643, 1.359555, 0.257595)",
        "(0.188224, 1.353636, 0.258301)",
        "(0.188560, 1.350608, 0.258524)",
        "(0.189062, 1.344390, 0.258099)",
        "(0.189313, 1.338317, 0.256148)",
        "(0.189177, 1.332066, 0.253629)",
        "(0.188255, 1.325239, 0.250192)",
        "(0.187620, 1.321685, 0.248224)",
        "(0.186197, 1.315004, 0.243314)",
        "(0.184711, 1.308873, 0.237642)",
        "(0.183250, 1.303389, 0.231652)",
        "(0.181405, 1.298462, 0.225310)",
        "(0.180282, 1.296349, 0.221816)",
        "(0.178064, 1.292790, 0.214759)",
        "(0.175821, 1.290158, 0.207874)",
        "(0.173488, 1.288641, 0.200728)",
        "(0.171167, 1.288297, 0.193320)",
        "(0.170023, 1.288372, 0.189886)",
        "(0.167813, 1.289118, 0.183404)",
        "(0.165740, 1.290962, 0.177104)",
        "(0.163623, 1.293496, 0.170925)",
        "(0.161790, 1.296645, 0.165299)",
        "(0.161074, 1.298502, 0.162786)",
        "(0.159834, 1.302612, 0.158054)",
        "(0.158634, 1.307091, 0.153664)",
        "(0.157462, 1.311834, 0.149509)",
        "(0.157140, 1.314533, 0.147744)",
        "(0.156768, 1.317105, 0.146082)",
        "(0.155085, 1.324273, 0.141260)",
        "(0.154278, 1.329539, 0.138437)",
        "(0.153880, 1.335071, 0.136081)",
        "(0.153725, 1.340791, 0.133975)",
        "(0.153677, 1.343601, 0.133087)",
        "(0.153357, 1.348909, 0.131600)",
        "(0.153155, 1.354369, 0.130289)",
        "(0.153022, 1.359901, 0.129103)",
        "(0.152996, 1.365382, 0.128278)",
        "(0.153019, 1.368102, 0.127971)",
        "(0.152938, 1.373430, 0.127320)",
        "(0.152849, 1.378634, 0.126889)",
        "(0.152889, 1.383851, 0.126855)",
        "(0.152968, 1.389183, 0.126774)",
        "(0.153094, 1.391829, 0.126716)",
        "(0.153312, 1.396823, 0.126973)",
        "(0.153428, 1.401518, 0.127533)",
        "(0.153881, 1.406218, 0.128412)",
        "(0.154483, 1.410756, 0.129720)",
        "(0.154832, 1.412911, 0.130453)",
        "(0.155621, 1.417010, 0.132299)",
        "(0.156619, 1.420564, 0.134946)",
        "(0.157802, 1.423707, 0.138143)",
        "(0.159282, 1.426243, 0.142249)",
        "(0.160082, 1.427199, 0.144514)",
        "(0.161643, 1.428383, 0.149458)",
        "(0.163340, 1.428076, 0.155312)",
        "(0.165160, 1.426727, 0.161994)",
        "(0.166235, 1.425420, 0.165776)",
        "(0.168121, 1.422478, 0.173168)",
        "(0.169958, 1.418583, 0.180391)",
        "(0.172034, 1.414474, 0.187279)",
        "(0.174128, 1.409466, 0.194584)",
        "(0.175945, 1.403583, 0.201272)",
        "(0.176738, 1.400448, 0.204305)",
        "(0.178253, 1.394260, 0.210218)",
        "(0.179108, 1.387908, 0.215434)",
        "(0.180091, 1.381641, 0.220052)",
        "(0.181046, 1.375250, 0.223398)",
        "(0.181492, 1.371979, 0.224959)",
        "(0.182309, 1.365226, 0.227944)",
        "(0.183010, 1.358484, 0.230689)",
        "(0.183942, 1.352276, 0.232319)",
        "(0.184657, 1.346312, 0.233284)",
        "(0.184839, 1.343321, 0.233631)",
        "(0.185176, 1.337325, 0.234671)",
        "(0.185485, 1.331497, 0.235440)",
        "(0.185515, 1.325562, 0.235793)",
        "(0.185615, 1.320028, 0.235583)",
        "(0.185739, 1.317280, 0.235378)",
        "(0.185809, 1.311439, 0.234744)",
        "(0.185941, 1.305543, 0.233827)",
        "(0.185895, 1.299950, 0.232043)",
        "(0.185050, 1.293929, 0.229303)",
        "(0.184530, 1.290879, 0.227854)",
        "(0.183511, 1.285188, 0.224450)",
        "(0.182376, 1.279901, 0.220522)",
        "(0.180716, 1.274863, 0.215475)",
        "(0.178500, 1.269807, 0.209733)",
        "(0.177462, 1.267650, 0.206617)",
        "(0.175491, 1.263671, 0.200392)",
        "(0.173747, 1.260572, 0.194003)",
        "(0.171561, 1.257793, 0.187115)",
        "(0.169491, 1.256740, 0.179596)",
        "(0.168494, 1.256586, 0.176014)",
        "(0.166665, 1.257580, 0.169079)",
        "(0.164936, 1.259679, 0.162320)",
        "(0.163614, 1.263669, 0.156021)",
        "(0.162779, 1.268761, 0.150189)",
        "(0.162826, 1.272235, 0.147727)",
        "(0.162729, 1.279111, 0.143093)",
        "(0.162696, 1.286342, 0.139152)",
        "(0.162544, 1.293554, 0.135932)",
        "(0.162730, 1.301392, 0.133316)",
        "(0.163021, 1.305490, 0.132260)",
        "(0.163810, 1.313816, 0.130410)",
        "(0.164646, 1.321982, 0.128958)",
        "(0.165480, 1.329847, 0.127838)",
        "(0.166405, 1.337348, 0.127202)",
        "(0.166998, 1.341065, 0.127038)",
        "(0.168374, 1.348243, 0.127054)",
        "(0.169645, 1.355111, 0.127090)",
        "(0.171052, 1.361607, 0.127349)",
        "(0.172386, 1.367632, 0.128023)",
        "(0.173040, 1.370456, 0.128472)",
        "(0.174304, 1.376075, 0.129215)",
        "(0.175663, 1.381360, 0.130264)",
        "(0.176879, 1.386216, 0.131433)",
        "(0.178154, 1.390702, 0.132857)",
        "(0.178823, 1.392731, 0.133839)",
        "(0.180241, 1.396445, 0.136503)",
        "(0.181557, 1.399727, 0.139717)",
        "(0.182984, 1.403013, 0.142805)",
        "(0.184317, 1.405875, 0.146173)",
        "(0.185020, 1.407110, 0.148043)",
        "(0.186702, 1.409312, 0.152171)",
        "(0.188470, 1.411130, 0.156673)",
        "(0.189907, 1.412389, 0.161385)",
        "(0.191052, 1.412725, 0.166679)",
        "(0.191571, 1.412702, 0.169416)",
        "(0.192420, 1.412416, 0.174797)",
        "(0.193245, 1.411426, 0.180404)",
        "(0.194460, 1.409814, 0.186389)",
        "(0.195612, 1.407559, 0.192506)",
        "(0.196121, 1.406283, 0.195385)",
        "(0.197056, 1.403303, 0.201168)",
        "(0.198233, 1.399714, 0.207159)",
        "(0.199399, 1.395725, 0.212577)",
        "(0.200608, 1.391294, 0.217816)",
        "(0.201344, 1.388847, 0.220560)",
        "(0.202960, 1.383588, 0.225875)",
        "(0.204817, 1.377858, 0.230963)",
        "(0.206542, 1.371733, 0.235877)",
        "(0.207968, 1.365291, 0.240274)",
        "(0.208712, 1.361997, 0.242303)",
        "(0.210217, 1.355191, 0.245488)",
        "(0.211481, 1.348135, 0.247720)",
        "(0.212656, 1.340681, 0.249450)",
        "(0.213840, 1.332855, 0.250694)",
        "(0.214405, 1.328924, 0.251301)",
        "(0.215102, 1.320727, 0.251382)",
        "(0.215392, 1.312442, 0.250466)",
        "(0.215629, 1.308378, 0.249546)",
        "(0.215969, 1.295730, 0.247497)",
        "(0.215851, 1.291447, 0.246511)",
        "(0.215107, 1.282716, 0.243705)",
        "(0.214470, 1.274495, 0.239900)",
        "(0.214147, 1.266874, 0.236187)",
        "(0.213045, 1.258874, 0.232741)",
        "(0.212119, 1.254807, 0.230720)",
        "(0.210043, 1.247108, 0.225579)",
        "(0.208586, 1.240894, 0.219458)",
        "(0.207354, 1.235217, 0.214185)",
        "(0.204993, 1.228921, 0.208878)",
        "(0.203440, 1.225761, 0.205779)",
        "(0.200519, 1.220485, 0.198764)",
        "(0.198252, 1.216843, 0.192513)",
        "(0.195312, 1.213274, 0.186702)",
        "(0.192099, 1.211101, 0.180144)",
        "(0.190597, 1.210679, 0.176734)",
        "(0.187556, 1.210497, 0.170311)",
        "(0.184339, 1.211177, 0.164313)",
        "(0.181410, 1.213428, 0.158465)",
        "(0.178812, 1.217264, 0.152509)",
        "(0.177514, 1.219497, 0.149693)",
        "(0.174997, 1.224257, 0.144653)",
        "(0.172550, 1.229823, 0.140047)",
        "(0.170338, 1.236284, 0.135625)",
        "(0.168493, 1.243179, 0.131972)",
        "(0.167616, 1.246722, 0.130353)",
        "(0.165969, 1.253932, 0.127355)",
        "(0.164615, 1.261256, 0.124811)",
        "(0.163447, 1.268496, 0.122777)",
        "(0.162713, 1.275876, 0.121059)",
        "(0.162398, 1.279549, 0.120317)",
        "(0.161981, 1.286737, 0.119188)",
        "(0.161565, 1.293534, 0.118406)",
        "(0.161384, 1.300082, 0.117967)",
        "(0.161490, 1.306421, 0.117869)",
        "(0.161740, 1.309483, 0.117909)",
        "(0.162239, 1.315557, 0.117825)",
        "(0.163121, 1.321407, 0.118099)",
        "(0.164120, 1.326789, 0.118881)",
        "(0.165008, 1.331720, 0.119841)",
        "(0.165530, 1.334104, 0.120309)",
        "(0.166570, 1.338601, 0.121290)",
        "(0.167677, 1.342692, 0.122246)",
        "(0.168998, 1.346527, 0.123289)",
        "(0.170272, 1.349960, 0.124733)",
        "(0.170805, 1.351560, 0.125500)",
        "(0.171764, 1.354721, 0.126585)",
        "(0.172691, 1.357678, 0.127644)",
        "(0.173483, 1.360250, 0.129064)",
        "(0.174103, 1.362597, 0.130493)",
        "(0.174434, 1.363750, 0.131213)",
        "(0.175191, 1.366050, 0.132553)",
        "(0.175880, 1.368262, 0.133744)",
        "(0.176688, 1.370402, 0.134958)",
        "(0.177573, 1.372151, 0.136610)",
        "(0.178059, 1.372940, 0.137526)",
        "(0.178805, 1.374414, 0.139168)",
        "(0.179594, 1.375681, 0.140987)",
        "(0.180415, 1.376685, 0.143313)",
        "(0.181138, 1.377387, 0.145870)",
        "(0.181458, 1.377718, 0.147071)",
        "(0.182150, 1.378304, 0.149551)",
        "(0.182748, 1.378544, 0.152403)",
        "(0.183047, 1.378190, 0.155461)",
        "(0.183333, 1.377258, 0.158707)",
        "(0.183513, 1.376526, 0.160488)",
        "(0.184037, 1.374672, 0.164498)",
        "(0.184715, 1.372765, 0.168188)",
        "(0.185414, 1.370444, 0.171566)",
        "(0.186269, 1.367648, 0.175078)",
        "(0.186870, 1.366018, 0.177073)",
        "(0.187576, 1.362157, 0.181108)",
        "(0.188381, 1.357803, 0.185097)",
        "(0.189437, 1.352987, 0.189342)",
        "(0.190492, 1.347947, 0.193467)",
        "(0.191044, 1.345353, 0.195427)",
        "(0.192076, 1.339720, 0.199596)",
        "(0.192987, 1.333737, 0.203806)",
        "(0.193542, 1.327759, 0.207488)",
        "(0.194402, 1.322169, 0.210627)",
        "(0.195026, 1.319455, 0.212099)",
        "(0.196103, 1.313719, 0.215028)",
        "(0.196961, 1.307853, 0.217813)",
        "(0.197764, 1.302100, 0.220288)",
        "(0.198648, 1.296489, 0.222044)",
        "(0.199098, 1.293714, 0.222531)",
        "(0.199858, 1.288067, 0.223086)",
        "(0.200328, 1.282025, 0.223299)",
        "(0.200668, 1.275748, 0.223123)",
        "(0.200773, 1.269364, 0.222427)",
        "(0.200825, 1.266352, 0.221690)",
        "(0.200668, 1.260277, 0.220016)",
        "(0.200548, 1.257489, 0.218707)",
        "(0.199815, 1.249563, 0.214043)",
        "(0.198733, 1.244930, 0.210132)",
        "(0.198063, 1.242839, 0.207945)",
        "(0.196490, 1.239450, 0.202848)",
        "(0.194623, 1.237054, 0.197261)",
        "(0.192040, 1.235337, 0.191411)",
        "(0.189487, 1.234843, 0.185322)",
        "(0.188393, 1.235172, 0.182415)",
        "(0.186024, 1.236388, 0.176632)",
        "(0.183706, 1.238675, 0.170734)",
        "(0.181655, 1.242127, 0.164480)",
        "(0.180028, 1.246430, 0.158581)",
        "(0.179390, 1.249079, 0.155939)",
        "(0.177975, 1.254484, 0.150715)",
        "(0.176532, 1.260333, 0.145855)",
        "(0.174956, 1.266449, 0.141505)",
        "(0.173563, 1.273056, 0.137363)",
        "(0.173101, 1.276549, 0.135521)",
        "(0.172406, 1.283677, 0.132248)",
        "(0.171955, 1.290868, 0.129306)",
        "(0.171453, 1.297808, 0.126947)",
        "(0.171160, 1.304516, 0.125214)",
        "(0.171166, 1.307939, 0.124399)",
        "(0.171513, 1.314687, 0.123060)",
        "(0.172098, 1.321121, 0.122219)",
        "(0.172709, 1.327105, 0.121994)",
        "(0.173419, 1.332794, 0.122137)",
        "(0.173884, 1.335583, 0.122421)",
        "(0.174809, 1.340891, 0.123309)",
        "(0.175766, 1.345821, 0.124576)",
        "(0.176539, 1.350320, 0.126235)",
        "(0.177146, 1.354354, 0.128328)",
        "(0.177626, 1.356381, 0.129373)",
        "(0.178752, 1.360213, 0.131668)",
        "(0.179832, 1.363722, 0.134322)",
        "(0.181138, 1.366959, 0.137192)",
        "(0.182483, 1.369822, 0.140300)",
        "(0.183178, 1.371109, 0.141888)",
        "(0.184694, 1.373466, 0.145260)",
        "(0.186131, 1.375436, 0.148798)",
        "(0.187433, 1.376921, 0.152378)",
        "(0.189172, 1.378143, 0.156084)",
        "(0.190028, 1.378457, 0.158244)",
        "(0.191771, 1.378790, 0.162689)",
        "(0.193188, 1.378622, 0.167124)",
        "(0.194136, 1.378101, 0.171151)",
        "(0.194893, 1.377001, 0.175115)",
        "(0.195345, 1.376232, 0.177146)",
        "(0.196575, 1.374201, 0.181007)",
        "(0.197865, 1.371462, 0.185116)",
        "(0.198736, 1.367625, 0.189461)",
        "(0.199385, 1.363312, 0.193292)",
        "(0.199690, 1.360946, 0.194960)",
        "(0.200595, 1.356204, 0.198233)",
        "(0.201642, 1.350908, 0.201639)",
        "(0.202382, 1.344968, 0.204857)",
        "(0.202676, 1.338706, 0.207780)",
        "(0.202681, 1.335516, 0.209107)",
        "(0.202696, 1.329177, 0.211398)",
        "(0.203021, 1.323006, 0.213070)",
        "(0.203281, 1.316926, 0.214208)",
        "(0.203018, 1.310630, 0.215029)",
        "(0.202781, 1.307514, 0.215181)",
        "(0.202352, 1.301219, 0.215348)",
        "(0.202034, 1.295185, 0.215068)",
        "(0.201460, 1.289182, 0.214695)",
        "(0.200507, 1.283004, 0.214123)",
        "(0.200050, 1.280051, 0.213569)",
        "(0.199497, 1.274606, 0.211827)",
        "(0.199116, 1.269687, 0.209535)",
        "(0.198030, 1.264535, 0.207013)",
        "(0.196621, 1.259392, 0.204108)",
        "(0.196016, 1.257039, 0.202585)",
        "(0.194712, 1.252585, 0.199428)",
        "(0.193200, 1.248377, 0.196261)",
        "(0.191640, 1.244769, 0.192399)",
        "(0.190335, 1.242008, 0.187629)",
        "(0.189762, 1.240789, 0.185320)",
        "(0.188437, 1.238190, 0.181477)",
        "(0.186846, 1.235989, 0.177501)",
        "(0.185259, 1.234756, 0.172674)",
        "(0.183999, 1.234464, 0.167560)",
        "(0.183380, 1.234413, 0.165377)",
        "(0.181830, 1.234362, 0.161314)",
        "(0.180000, 1.234634, 0.157307)",
        "(0.178512, 1.236177, 0.153078)",
        "(0.177270, 1.238251, 0.149266)",
        "(0.176605, 1.239623, 0.147624)",
        "(0.175183, 1.242756, 0.144172)",
        "(0.173919, 1.246657, 0.140758)",
        "(0.172621, 1.250938, 0.137897)",
        "(0.171233, 1.255780, 0.135189)",
        "(0.170639, 1.258461, 0.133947)",
        "(0.169433, 1.263853, 0.131824)",
        "(0.168260, 1.269720, 0.129810)",
        "(0.167207, 1.275799, 0.127940)",
        "(0.166424, 1.281948, 0.126651)",
        "(0.166095, 1.285012, 0.126255)",
        "(0.165549, 1.291217, 0.125483)",
        "(0.165266, 1.297492, 0.124775)",
        "(0.165195, 1.303599, 0.124481)",
        "(0.165315, 1.309568, 0.124681)",
        "(0.165375, 1.312445, 0.124898)",
        "(0.165552, 1.318208, 0.125355)",
        "(0.166138, 1.323953, 0.126119)",
        "(0.166821, 1.329422, 0.127319)",
        "(0.167596, 1.334593, 0.128954)",
        "(0.167949, 1.337019, 0.129946)",
        "(0.168722, 1.341723, 0.132093)",
        "(0.169677, 1.346225, 0.134537)",
        "(0.170830, 1.350395, 0.137362)",
        "(0.171562, 1.352268, 0.138962)",
        "(0.173012, 1.355994, 0.142287)",
        "(0.174854, 1.359552, 0.145954)",
        "(0.176472, 1.362737, 0.149737)",
        "(0.178236, 1.365722, 0.153648)",
        "(0.180196, 1.368261, 0.157908)",
        "(0.181286, 1.369413, 0.160169)",
        "(0.183441, 1.371387, 0.164841)",
        "(0.185246, 1.372714, 0.169704)",
        "(0.186741, 1.373361, 0.174866)",
        "(0.188198, 1.373390, 0.180396)",
        "(0.189022, 1.373292, 0.183214)",
        "(0.190689, 1.372976, 0.188728)",
        "(0.192046, 1.372130, 0.194529)",
        "(0.193362, 1.370774, 0.200426)",
        "(0.194952, 1.368973, 0.206219)",
        "(0.195909, 1.367973, 0.209104)",
        "(0.197684, 1.365597, 0.214829)",
        "(0.199345, 1.362496, 0.220402)",
        "(0.201199, 1.358927, 0.225190)",
        "(0.203146, 1.354901, 0.229077)",
        "(0.204074, 1.352552, 0.230846)",
        "(0.205817, 1.347242, 0.234299)",
        "(0.207349, 1.341259, 0.237261)",
        "(0.208339, 1.335162, 0.238865)",
        "(0.209228, 1.328963, 0.239866)",
        "(0.209755, 1.325729, 0.240513)",
        "(0.210794, 1.319333, 0.241417)",
        "(0.211293, 1.312940, 0.241339)",
        "(0.211295, 1.306616, 0.240295)",
        "(0.211095, 1.300056, 0.238968)",
        "(0.211008, 1.296709, 0.238190)",
        "(0.210561, 1.289746, 0.236522)",
        "(0.209971, 1.282830, 0.234214)",
        "(0.209144, 1.275723, 0.231455)",
        "(0.208157, 1.268457, 0.228432)",
        "(0.207892, 1.265136, 0.226651)",
        "(0.207213, 1.258638, 0.222840)",
        "(0.205851, 1.252171, 0.218703)",
        "(0.204147, 1.246084, 0.214037)",
        "(0.202706, 1.240950, 0.208964)",
        "(0.202021, 1.238746, 0.206319)",
        "(0.200571, 1.234936, 0.200427)",
        "(0.199389, 1.232381, 0.193848)",
        "(0.197826, 1.230340, 0.187524)",
        "(0.196099, 1.229179, 0.181241)",
        "(0.195232, 1.228703, 0.178012)",
        "(0.193586, 1.228684, 0.171806)",
        "(0.191849, 1.229442, 0.166060)",
        "(0.189795, 1.231347, 0.160101)",
        "(0.188150, 1.234546, 0.154060)",
        "(0.187410, 1.236471, 0.151339)",
        "(0.185816, 1.240591, 0.146530)",
        "(0.184202, 1.245349, 0.142163)",
        "(0.182612, 1.250663, 0.138174)",
        "(0.181247, 1.256616, 0.134824)",
        "(0.180732, 1.259892, 0.133325)",
        "(0.179882, 1.266581, 0.130859)",
        "(0.179080, 1.273209, 0.129184)",
        "(0.178252, 1.279728, 0.128124)",
        "(0.177584, 1.286235, 0.127489)",
        "(0.177396, 1.289495, 0.127381)",
        "(0.177281, 1.296018, 0.127431)",
        "(0.177277, 1.302263, 0.128012)",
        "(0.177279, 1.308032, 0.129222)",
        "(0.177348, 1.313231, 0.131127)",
        "(0.177434, 1.315711, 0.132123)",
        "(0.177424, 1.320265, 0.134257)",
        "(0.177356, 1.324216, 0.136924)",
        "(0.177437, 1.327786, 0.140023)",
        "(0.177932, 1.331234, 0.143090)",
        "(0.178294, 1.332830, 0.144637)",
        "(0.178941, 1.335696, 0.148014)",
        "(0.179700, 1.338159, 0.151630)",
        "(0.180411, 1.340338, 0.155302)",
        "(0.181081, 1.342216, 0.158996)",
        "(0.181552, 1.343039, 0.160873)",
        "(0.182512, 1.344401, 0.164740)",
        "(0.183506, 1.345491, 0.168539)",
        "(0.184512, 1.346242, 0.172555)",
        "(0.185448, 1.346505, 0.176920)",
        "(0.185997, 1.346564, 0.179081)",
        "(0.187089, 1.346489, 0.183122)",
        "(0.188053, 1.346126, 0.187249)",
        "(0.189075, 1.345465, 0.191566)",
        "(0.190076, 1.344537, 0.195696)",
        "(0.190462, 1.343975, 0.197595)",
        "(0.191136, 1.342517, 0.201534)",
        "(0.191789, 1.340648, 0.205625)",
        "(0.192568, 1.338501, 0.209376)",
        "(0.193395, 1.335932, 0.212745)",
        "(0.193765, 1.334398, 0.214379)",
        "(0.194396, 1.331015, 0.217520)",
        "(0.194980, 1.327356, 0.220012)",
        "(0.195427, 1.323187, 0.221910)",
        "(0.195681, 1.318329, 0.223305)",
        "(0.195824, 1.315614, 0.223995)",
        "(0.195976, 1.309887, 0.225288)",
        "(0.196345, 1.304038, 0.225909)",
        "(0.196481, 1.297694, 0.225978)",
        "(0.196338, 1.291045, 0.225348)",
        "(0.196276, 1.287693, 0.224644)",
        "(0.196221, 1.280911, 0.222790)",
        "(0.196259, 1.273941, 0.221209)",
        "(0.195542, 1.267073, 0.219223)",
        "(0.194160, 1.260784, 0.216007)",
        "(0.193236, 1.257696, 0.214185)",
        "(0.190962, 1.251654, 0.210190)",
        "(0.189065, 1.246528, 0.205359)",
        "(0.187451, 1.242044, 0.200602)",
        "(0.184485, 1.237165, 0.196556)",
        "(0.182541, 1.234894, 0.194372)",
        "(0.179312, 1.231437, 0.189912)",
        "(0.176730, 1.229382, 0.185500)",
        "(0.174195, 1.228554, 0.181289)",
        "(0.171622, 1.228675, 0.176974)",
        "(0.170440, 1.229428, 0.174878)",
        "(0.167809, 1.231139, 0.171124)",
        "(0.165251, 1.233786, 0.167882)",
        "(0.163352, 1.237392, 0.164952)",
        "(0.162515, 1.241595, 0.162797)",
        "(0.162993, 1.244228, 0.162172)",
        "(0.164053, 1.249677, 0.159638)",
        "(0.162768, 1.253813, 0.155761)",
        "(0.161688, 1.254036, 0.155369)",
        "(0.164249, 1.257406, 0.156849)",
        "(0.164702, 1.257869, 0.156973)",
        "(0.166053, 1.259109, 0.157212)",
        "(0.166937, 1.259342, 0.157617)",
        "(0.168029, 1.259266, 0.158587)",
        "(0.168995, 1.258924, 0.159804)",
        "(0.169328, 1.258772, 0.160108)",
        "(0.169721, 1.258530, 0.160535)",
        "(0.169966, 1.258790, 0.160622)",
        "(0.170348, 1.258753, 0.161778)",
        "(0.170375, 1.259023, 0.162859)",
        "(0.170092, 1.259302, 0.163497)",
        "(0.169392, 1.259864, 0.163963)",
        "(0.169133, 1.260687, 0.164717)",
        "(0.169059, 1.261126, 0.165720)",
        "(0.169138, 1.261643, 0.167490)",
        "(0.169263, 1.261506, 0.168677)",
        "(0.169937, 1.261143, 0.170432)",
        "(0.171295, 1.261295, 0.172077)",
        "(0.172600, 1.261108, 0.173086)",
        "(0.173468, 1.260433, 0.173798)",
        "(0.173853, 1.260107, 0.173627)",
        "(0.175027, 1.259598, 0.173080)",
        "(0.176322, 1.258748, 0.172603)",
        "(0.177629, 1.257760, 0.171852)",
        "(0.178872, 1.256786, 0.170474)",
        "(0.179444, 1.256340, 0.169591)",
        "(0.180058, 1.255003, 0.167826)",
        "(0.180320, 1.253387, 0.166050)",
        "(0.180382, 1.251793, 0.163804)",
        "(0.180904, 1.250736, 0.161259)",
        "(0.181304, 1.250359, 0.159980)",
        "(0.182036, 1.249474, 0.157699)",
        "(0.182685, 1.248724, 0.155336)",
        "(0.183179, 1.248176, 0.152499)",
        "(0.183608, 1.247766, 0.149868)",
        "(0.183846, 1.247722, 0.148638)",
        "(0.184242, 1.247713, 0.146168)",
        "(0.184570, 1.247961, 0.143558)",
        "(0.184633, 1.248222, 0.141286)",
        "(0.184348, 1.248434, 0.139312)",
        "(0.184005, 1.248518, 0.138301)",
        "(0.183395, 1.248993, 0.136177)",
        "(0.182741, 1.249964, 0.134285)",
        "(0.181948, 1.251232, 0.132595)",
        "(0.180963, 1.252713, 0.131531)",
        "(0.180406, 1.253658, 0.130921)",
        "(0.179389, 1.256002, 0.129684)",
        "(0.178406, 1.258727, 0.128922)",
        "(0.177286, 1.261841, 0.128350)",
        "(0.176070, 1.265357, 0.127847)",
        "(0.175406, 1.267206, 0.127742)",
        "(0.174069, 1.271031, 0.127492)",
        "(0.172930, 1.275059, 0.127508)",
        "(0.171994, 1.279354, 0.127794)",
        "(0.170968, 1.283524, 0.128353)",
        "(0.170344, 1.285501, 0.128803)",
        "(0.169257, 1.289641, 0.129796)",
        "(0.168344, 1.293969, 0.130789)",
        "(0.167645, 1.298400, 0.131905)",
        "(0.167242, 1.300551, 0.132555)",
        "(0.166481, 1.304801, 0.133972)",
        "(0.165830, 1.309035, 0.135713)",
        "(0.165359, 1.313241, 0.137634)",
        "(0.165068, 1.317320, 0.139708)",
        "(0.165082, 1.321143, 0.142197)",
        "(0.164986, 1.322800, 0.143624)",
        "(0.164776, 1.325891, 0.146452)",
        "(0.164716, 1.328790, 0.149313)",
        "(0.164987, 1.331456, 0.152496)",
        "(0.165372, 1.333629, 0.156119)",
        "(0.165583, 1.334524, 0.157966)",
        "(0.165882, 1.336040, 0.161680)",
        "(0.166137, 1.337271, 0.165379)",
        "(0.166302, 1.338106, 0.169244)",
        "(0.166691, 1.338661, 0.173246)",
        "(0.166889, 1.338863, 0.175158)",
        "(0.167204, 1.339087, 0.178771)",
        "(0.167609, 1.338940, 0.182271)",
        "(0.168099, 1.338330, 0.186019)",
        "(0.168706, 1.337322, 0.189511)",
        "(0.169080, 1.336629, 0.191300)",
        "(0.169814, 1.334882, 0.194982)",
        "(0.170490, 1.333052, 0.198196)",
        "(0.171376, 1.331197, 0.201134)",
        "(0.172170, 1.329065, 0.204193)",
        "(0.172460, 1.327891, 0.205529)",
        "(0.173066, 1.325458, 0.208010)",
        "(0.173567, 1.322999, 0.210350)",
        "(0.174030, 1.320483, 0.212803)",
        "(0.174638, 1.317963, 0.214971)",
        "(0.175015, 1.316622, 0.216010)",
        "(0.175795, 1.313658, 0.218201)",
        "(0.176579, 1.310181, 0.220582)",
        "(0.177587, 1.306421, 0.222593)",
        "(0.178897, 1.302322, 0.224213)",
        "(0.179580, 1.299996, 0.224798)",
        "(0.180731, 1.294776, 0.225752)",
        "(0.181836, 1.288935, 0.226337)",
        "(0.183031, 1.282571, 0.226258)",
        "(0.184359, 1.275991, 0.225278)",
        "(0.184992, 1.272671, 0.224588)",
        "(0.186002, 1.266032, 0.222921)",
        "(0.186678, 1.259486, 0.220276)",
        "(0.187402, 1.253561, 0.216297)",
        "(0.188002, 1.248178, 0.211678)",
        "(0.188010, 1.245446, 0.209543)",
        "(0.187488, 1.240564, 0.204822)",
        "(0.186631, 1.237366, 0.199065)",
        "(0.185406, 1.235641, 0.193298)",
        "(0.183833, 1.235280, 0.187602)",
        "(0.182827, 1.235557, 0.184866)",
        "(0.180756, 1.237008, 0.179617)",
        "(0.178921, 1.240180, 0.174747)",
        "(0.177238, 1.244152, 0.169958)",
        "(0.175895, 1.249297, 0.165503)",
        "(0.175212, 1.252017, 0.163418)",
        "(0.173923, 1.257776, 0.159707)",
        "(0.172510, 1.263704, 0.156479)",
        "(0.171222, 1.269967, 0.153448)",
        "(0.170173, 1.276370, 0.150746)",
        "(0.169777, 1.279567, 0.149626)",
        "(0.168945, 1.285740, 0.147709)",
        "(0.168069, 1.291619, 0.146169)",
        "(0.167398, 1.297258, 0.145124)",
        "(0.166970, 1.302751, 0.144251)",
        "(0.166857, 1.305439, 0.143902)",
        "(0.166588, 1.310523, 0.143458)",
        "(0.166383, 1.315174, 0.143478)",
        "(0.166226, 1.319569, 0.143575)",
        "(0.166068, 1.323743, 0.143664)",
        "(0.165979, 1.325685, 0.143835)",
        "(0.165891, 1.329379, 0.144447)",
        "(0.165952, 1.332908, 0.145238)",
        "(0.166046, 1.336310, 0.145879)",
        "(0.165919, 1.339287, 0.146828)",
        "(0.165866, 1.340679, 0.147386)",
        "(0.165736, 1.343425, 0.148419)",
        "(0.165731, 1.346040, 0.149655)",
        "(0.165569, 1.348288, 0.151261)",
        "(0.165371, 1.350430, 0.152927)",
        "(0.165294, 1.351453, 0.153751)",
        "(0.165339, 1.353441, 0.155634)",
        "(0.165585, 1.355181, 0.157984)",
        "(0.165825, 1.356733, 0.160547)",
        "(0.166129, 1.358131, 0.163296)",
        "(0.166342, 1.358754, 0.164786)",
        "(0.166825, 1.359719, 0.168046)",
        "(0.167386, 1.360326, 0.171641)",
        "(0.168000, 1.360482, 0.175658)",
        "(0.168742, 1.360366, 0.179818)",
        "(0.169179, 1.360225, 0.181850)",
        "(0.169900, 1.359430, 0.186029)",
        "(0.170716, 1.357921, 0.190835)",
        "(0.171654, 1.355900, 0.195760)",
        "(0.172906, 1.353488, 0.200283)",
        "(0.173761, 1.352088, 0.202517)",
        "(0.175524, 1.348865, 0.206827)",
        "(0.177039, 1.344970, 0.210913)",
        "(0.178279, 1.340473, 0.214573)",
        "(0.179547, 1.335334, 0.218023)",
        "(0.180173, 1.332477, 0.219669)",
        "(0.181192, 1.326439, 0.222460)",
        "(0.182219, 1.320198, 0.224408)",
        "(0.183320, 1.313303, 0.226196)",
        "(0.184534, 1.305916, 0.228028)",
        "(0.184986, 1.302234, 0.228562)",
        "(0.185669, 1.295092, 0.228779)",
        "(0.186412, 1.288018, 0.228128)",
        "(0.187244, 1.281163, 0.226504)",
        "(0.188001, 1.274294, 0.224038)",
        "(0.188304, 1.270709, 0.222639)",
        "(0.188588, 1.263347, 0.219497)",
        "(0.188606, 1.256269, 0.215602)",
        "(0.188664, 1.249968, 0.210866)",
        "(0.188772, 1.244443, 0.205176)",
        "(0.188867, 1.242008, 0.201962)",
        "(0.189050, 1.237452, 0.195813)",
        "(0.188894, 1.233825, 0.189404)",
        "(0.188722, 1.232020, 0.181945)",
        "(0.188392, 1.232334, 0.173753)",
        "(0.187989, 1.232705, 0.169815)",
        "(0.186835, 1.234214, 0.162566)",
        "(0.185404, 1.237117, 0.155565)",
        "(0.183714, 1.241303, 0.148605)",
        "(0.182089, 1.246540, 0.142246)",
        "(0.181303, 1.249550, 0.139407)",
        "(0.179575, 1.255861, 0.134164)",
        "(0.177766, 1.262553, 0.129695)",
        "(0.176012, 1.269499, 0.125930)",
        "(0.174504, 1.276929, 0.122737)",
        "(0.173959, 1.280820, 0.121364)",
        "(0.172789, 1.288312, 0.119086)",
        "(0.171559, 1.295529, 0.117394)",
        "(0.170501, 1.302501, 0.116551)",
        "(0.169749, 1.309408, 0.116197)",
        "(0.169570, 1.312896, 0.116190)",
        "(0.169368, 1.319770, 0.116345)",
        "(0.168931, 1.326000, 0.116981)",
        "(0.168257, 1.331519, 0.118143)",
        "(0.167730, 1.336756, 0.119476)",
        "(0.167635, 1.339334, 0.120167)",
        "(0.167407, 1.343988, 0.121985)",
        "(0.167145, 1.348043, 0.124389)",
        "(0.167015, 1.351848, 0.126868)",
        "(0.166721, 1.355259, 0.129440)",
        "(0.166594, 1.356770, 0.130857)",
        "(0.166528, 1.359569, 0.133943)",
        "(0.166589, 1.362192, 0.137003)",
        "(0.166668, 1.364618, 0.140216)",
        "(0.166758, 1.366639, 0.143780)",
        "(0.166886, 1.367540, 0.145598)",
        "(0.167218, 1.369093, 0.149345)",
        "(0.167619, 1.370279, 0.153289)",
        "(0.168028, 1.371044, 0.157473)",
        "(0.168636, 1.371380, 0.161871)",
        "(0.168845, 1.371260, 0.164179)",
        "(0.169522, 1.370715, 0.168965)",
        "(0.170363, 1.369547, 0.174090)",
        "(0.171471, 1.367871, 0.179259)",
        "(0.172724, 1.365998, 0.183895)",
        "(0.173309, 1.364864, 0.186134)",
        "(0.174478, 1.362058, 0.191151)",
        "(0.175718, 1.358526, 0.195986)",
        "(0.177038, 1.354219, 0.200736)",
        "(0.178482, 1.349486, 0.205565)",
        "(0.179145, 1.346983, 0.208050)",
        "(0.180198, 1.341897, 0.212502)",
        "(0.181101, 1.336751, 0.216359)",
        "(0.181835, 1.331659, 0.219865)",
        "(0.182458, 1.326583, 0.223359)",
        "(0.182545, 1.324021, 0.224977)",
        "(0.182556, 1.319208, 0.227638)",
        "(0.182807, 1.314957, 0.229240)",
        "(0.183182, 1.310914, 0.230395)",
        "(0.183504, 1.306854, 0.231298)",
        "(0.183480, 1.304730, 0.231607)",
        "(0.183269, 1.300161, 0.232302)",
        "(0.182795, 1.294873, 0.233261)",
        "(0.181835, 1.289334, 0.233397)",
        "(0.181068, 1.283878, 0.232696)",
        "(0.180943, 1.281271, 0.231836)",
        "(0.180976, 1.276116, 0.229552)",
        "(0.180497, 1.270467, 0.226714)",
        "(0.179600, 1.264584, 0.223164)",
        "(0.179319, 1.259125, 0.219007)",
        "(0.179191, 1.256576, 0.216664)",
        "(0.178285, 1.251527, 0.211430)",
        "(0.177333, 1.247333, 0.205173)",
        "(0.176552, 1.243899, 0.199056)",
        "(0.175542, 1.241192, 0.193043)",
        "(0.174908, 1.240293, 0.189686)",
        "(0.173684, 1.239135, 0.182751)",
        "(0.172935, 1.239036, 0.176361)",
        "(0.172339, 1.239855, 0.170306)",
        "(0.171598, 1.241457, 0.164233)",
        "(0.171106, 1.242340, 0.161209)",
        "(0.170333, 1.244731, 0.155735)",
        "(0.169753, 1.247758, 0.150886)",
        "(0.169046, 1.251371, 0.146070)",
        "(0.168341, 1.255409, 0.141643)",
        "(0.168001, 1.257533, 0.139726)",
        "(0.167437, 1.262072, 0.136133)",
        "(0.167034, 1.266855, 0.133016)",
        "(0.166627, 1.271670, 0.130445)",
        "(0.166062, 1.276414, 0.128290)",
        "(0.165852, 1.278885, 0.127387)",
        "(0.165592, 1.283884, 0.126020)",
        "(0.165372, 1.288880, 0.125047)",
        "(0.164896, 1.293749, 0.124209)",
        "(0.164488, 1.298562, 0.123770)",
        "(0.164378, 1.300957, 0.123812)",
        "(0.164097, 1.305656, 0.124041)",
        "(0.163901, 1.310357, 0.124227)",
        "(0.163862, 1.314872, 0.124828)",
        "(0.163813, 1.319109, 0.125864)",
        "(0.163750, 1.321178, 0.126447)",
        "(0.163703, 1.325260, 0.127661)",
        "(0.163784, 1.329236, 0.129056)",
        "(0.163926, 1.333029, 0.130754)",
        "(0.163964, 1.336681, 0.132577)",
        "(0.163918, 1.338402, 0.133420)",
        "(0.163904, 1.341669, 0.135313)",
        "(0.163955, 1.344796, 0.137365)",
        "(0.164095, 1.347781, 0.139468)",
        "(0.164338, 1.350600, 0.141695)",
        "(0.164444, 1.351961, 0.142786)",
        "(0.164572, 1.354681, 0.144796)",
        "(0.164581, 1.357232, 0.146872)",
        "(0.164360, 1.359575, 0.149091)",
        "(0.163835, 1.361751, 0.151114)",
        "(0.163685, 1.362834, 0.152138)",
        "(0.163468, 1.364927, 0.154400)",
        "(0.163218, 1.367045, 0.156348)",
        "(0.163060, 1.369189, 0.158013)",
        "(0.163111, 1.371225, 0.159925)",
        "(0.163053, 1.372100, 0.161042)",
        "(0.162768, 1.373773, 0.163119)",
        "(0.162472, 1.375447, 0.164849)",
        "(0.162154, 1.376846, 0.166792)",
        "(0.162087, 1.378035, 0.168993)",
        "(0.162012, 1.378534, 0.170032)",
        "(0.161937, 1.379420, 0.171961)",
        "(0.161947, 1.379995, 0.173925)",
        "(0.162157, 1.380217, 0.176329)",
        "(0.163523, 1.380746, 0.179187)",
        "(0.164675, 1.381128, 0.180729)",
        "(0.164387, 1.381408, 0.179842)",
        "(0.164172, 1.380547, 0.180390)",
        "(0.166392, 1.379401, 0.182734)",
        "(0.167223, 1.376609, 0.182944)",
        "(0.169185, 1.375515, 0.184553)",
        "(0.172374, 1.372136, 0.188418)",
        "(0.173445, 1.367513, 0.190656)",
        "(0.174400, 1.362425, 0.192702)",
        "(0.175419, 1.356602, 0.194683)",
        "(0.175935, 1.353506, 0.195895)",
        "(0.176904, 1.347511, 0.197729)",
        "(0.177426, 1.342101, 0.198494)",
        "(0.177416, 1.337195, 0.198359)",
        "(0.176560, 1.332162, 0.197903)",
        "(0.176113, 1.329675, 0.197968)",
        "(0.175281, 1.325148, 0.198376)",
        "(0.174621, 1.321376, 0.198474)",
        "(0.173499, 1.318086, 0.197635)",
        "(0.171973, 1.315228, 0.196107)",
        "(0.170986, 1.313685, 0.195189)",
        "(0.169124, 1.309240, 0.194809)",
        "(0.168984, 1.304671, 0.197327)",
        "(0.169199, 1.300172, 0.199092)",
        "(0.169998, 1.297924, 0.197966)",
        "(0.170203, 1.296675, 0.196818)",
        "(0.169942, 1.292933, 0.195175)",
        "(0.168842, 1.287855, 0.193762)",
        "(0.167383, 1.281843, 0.192609)",
        "(0.166264, 1.275800, 0.190933)",
        "(0.165715, 1.272852, 0.189570)",
        "(0.164283, 1.266432, 0.186787)",
        "(0.162951, 1.259342, 0.184355)",
        "(0.162205, 1.252893, 0.181255)",
        "(0.161677, 1.247110, 0.177560)",
        "(0.161157, 1.244089, 0.175732)",
        "(0.159807, 1.238131, 0.172062)",
        "(0.158936, 1.233584, 0.167782)",
        "(0.158641, 1.230597, 0.163244)",
        "(0.158073, 1.228590, 0.158024)",
        "(0.157790, 1.227978, 0.155337)",
        "(0.157642, 1.227698, 0.150304)",
        "(0.157530, 1.228224, 0.145837)",
        "(0.157202, 1.229426, 0.141546)",
        "(0.156759, 1.231588, 0.136897)",
        "(0.156571, 1.233075, 0.134573)",
        "(0.156102, 1.236232, 0.130314)",
        "(0.155531, 1.239811, 0.126368)",
        "(0.155066, 1.243875, 0.122478)",
        "(0.154522, 1.248107, 0.119004)",
        "(0.154106, 1.250190, 0.117424)",
        "(0.153407, 1.254627, 0.114457)",
        "(0.153042, 1.259466, 0.111785)",
        "(0.152950, 1.262046, 0.110638)",
        "(0.152413, 1.269300, 0.107623)",
        "(0.152200, 1.271698, 0.106930)",
        "(0.151652, 1.276471, 0.105653)",
        "(0.151179, 1.281257, 0.104980)",
        "(0.150836, 1.286273, 0.104655)",
        "(0.150676, 1.291503, 0.104361)",
        "(0.150613, 1.294087, 0.104365)",
        "(0.150401, 1.299105, 0.104671)",
        "(0.150337, 1.304085, 0.105252)",
        "(0.150356, 1.309023, 0.105888)",
        "(0.150316, 1.313829, 0.106599)",
        "(0.150270, 1.316136, 0.107012)",
        "(0.150269, 1.320588, 0.108094)",
        "(0.150485, 1.324811, 0.109470)",
        "(0.150787, 1.328891, 0.110731)",
        "(0.151130, 1.332702, 0.112034)",
        "(0.151319, 1.334451, 0.112829)",
        "(0.151786, 1.337852, 0.114375)",
        "(0.152240, 1.341094, 0.115672)",
        "(0.152584, 1.343990, 0.117177)",
        "(0.153060, 1.346454, 0.118997)",
        "(0.153265, 1.347623, 0.119918)",
        "(0.153522, 1.349751, 0.121545)",
        "(0.153709, 1.351754, 0.122939)",
        "(0.154243, 1.353579, 0.124562)",
        "(0.154670, 1.355206, 0.126188)",
        "(0.154707, 1.355938, 0.126875)",
        "(0.154762, 1.357246, 0.128308)",
        "(0.154981, 1.358437, 0.129868)",
        "(0.155183, 1.359546, 0.131590)",
        "(0.155285, 1.360683, 0.133153)",
        "(0.155313, 1.361217, 0.133958)",
        "(0.155401, 1.362158, 0.135635)",
        "(0.155518, 1.362990, 0.137357)",
        "(0.155744, 1.363591, 0.139431)",
        "(0.155821, 1.363837, 0.141796)",
        "(0.155920, 1.363906, 0.142961)",
        "(0.156107, 1.364014, 0.145340)",
        "(0.156403, 1.364068, 0.147825)",
        "(0.156655, 1.363843, 0.150556)",
        "(0.156979, 1.363330, 0.153371)",
        "(0.157257, 1.362933, 0.154843)",
        "(0.157761, 1.361749, 0.158136)",
        "(0.158268, 1.360004, 0.161943)",
        "(0.158919, 1.357755, 0.165949)",
        "(0.159886, 1.355227, 0.169970)",
        "(0.160465, 1.353779, 0.172084)",
        "(0.161799, 1.350371, 0.176760)",
        "(0.163060, 1.346560, 0.181448)",
        "(0.164157, 1.342623, 0.185975)",
        "(0.165288, 1.338638, 0.190586)",
        "(0.165828, 1.336591, 0.192837)",
        "(0.167034, 1.332511, 0.197049)",
        "(0.167994, 1.328363, 0.201301)",
        "(0.168837, 1.324174, 0.205615)",
        "(0.169772, 1.319914, 0.209839)",
        "(0.170233, 1.317786, 0.211846)",
        "(0.170891, 1.313657, 0.215763)",
        "(0.171669, 1.309658, 0.219603)",
        "(0.172510, 1.305512, 0.223553)",
        "(0.173683, 1.301374, 0.227139)",
        "(0.174515, 1.299307, 0.228694)",
        "(0.176194, 1.294845, 0.231546)",
        "(0.178020, 1.289734, 0.234526)",
        "(0.180077, 1.283649, 0.237157)",
        "(0.181033, 1.280405, 0.238384)",
        "(0.183078, 1.273349, 0.240353)",
        "(0.184996, 1.265975, 0.241154)",
        "(0.186293, 1.258114, 0.240696)",
        "(0.187466, 1.249793, 0.239272)",
        "(0.188058, 1.241032, 0.237018)",
        "(0.188288, 1.236821, 0.235352)",
        "(0.188560, 1.228836, 0.230918)",
        "(0.188440, 1.221601, 0.224560)",
        "(0.187807, 1.214713, 0.217553)",
        "(0.186849, 1.208117, 0.210893)",
        "(0.186453, 1.205454, 0.207482)",
        "(0.185589, 1.201520, 0.200020)",
        "(0.184580, 1.199424, 0.192086)",
        "(0.183436, 1.199019, 0.183787)",
        "(0.182656, 1.200309, 0.175562)",
        "(0.182503, 1.201621, 0.171812)",
        "(0.181857, 1.204840, 0.164412)",
        "(0.181277, 1.209390, 0.157336)",
        "(0.180650, 1.215023, 0.150789)",
        "(0.179802, 1.221334, 0.144632)",
        "(0.179418, 1.224689, 0.141962)",
        "(0.178433, 1.231461, 0.137190)",
        "(0.177474, 1.238717, 0.132962)",
        "(0.176988, 1.246499, 0.129114)",
        "(0.176582, 1.254185, 0.125955)",
        "(0.176418, 1.257977, 0.124599)",
        "(0.176077, 1.265302, 0.122346)",
        "(0.175959, 1.272307, 0.120838)",
        "(0.176142, 1.279047, 0.119906)",
        "(0.176377, 1.285559, 0.119124)",
        "(0.176565, 1.288630, 0.118889)",
        "(0.176852, 1.294455, 0.118670)",
        "(0.177122, 1.299680, 0.118923)",
        "(0.177337, 1.304587, 0.119199)",
        "(0.177531, 1.309074, 0.119701)",
        "(0.177659, 1.311162, 0.119990)",
        "(0.177898, 1.315013, 0.120827)",
        "(0.178264, 1.318630, 0.121550)",
        "(0.178709, 1.321919, 0.122388)",
        "(0.178847, 1.324697, 0.123459)",
        "(0.178829, 1.325926, 0.124013)",
        "(0.179008, 1.328282, 0.125221)",
        "(0.179288, 1.329404, 0.125801)",
        "(0.179720, 1.332422, 0.127820)",
        "(0.179898, 1.334152, 0.129287)",
        "(0.179860, 1.334901, 0.130041)",
        "(0.179964, 1.336514, 0.131641)",
        "(0.180086, 1.338150, 0.133216)",
        "(0.179893, 1.339605, 0.134722)",
        "(0.179623, 1.340962, 0.136332)",
        "(0.179548, 1.341574, 0.137351)",
        "(0.179516, 1.342819, 0.139380)",
        "(0.179410, 1.344081, 0.141258)",
        "(0.179364, 1.345436, 0.143057)",
        "(0.179411, 1.346638, 0.145088)",
        "(0.179382, 1.347137, 0.146175)",
        "(0.179240, 1.348086, 0.148215)",
        "(0.179224, 1.349016, 0.150230)",
        "(0.179294, 1.349929, 0.152260)",
        "(0.179185, 1.350752, 0.154289)",
        "(0.179092, 1.351176, 0.155206)",
        "(0.179116, 1.352067, 0.157142)",
        "(0.179219, 1.353088, 0.158894)",
        "(0.179329, 1.354153, 0.160590)",
        "(0.179502, 1.355288, 0.162203)",
        "(0.179583, 1.355916, 0.162916)",
        "(0.179728, 1.357191, 0.164337)",
        "(0.179828, 1.358369, 0.165989)",
        "(0.179928, 1.359644, 0.167495)",
        "(0.180075, 1.360920, 0.169166)",
        "(0.180170, 1.361606, 0.169972)",
        "(0.180578, 1.363276, 0.171337)",
        "(0.180814, 1.364881, 0.172660)",
        "(0.180765, 1.366093, 0.174388)",
        "(0.180887, 1.367251, 0.176356)",
        "(0.181075, 1.367856, 0.177381)",
        "(0.181468, 1.369043, 0.179673)",
        "(0.181750, 1.369993, 0.182237)",
        "(0.182425, 1.370816, 0.184955)",
        "(0.183241, 1.371085, 0.188307)",
        "(0.183663, 1.371022, 0.190084)",
        "(0.184434, 1.370278, 0.194001)",
        "(0.185352, 1.368837, 0.198583)",
        "(0.186237, 1.366429, 0.203644)",
        "(0.187026, 1.363135, 0.208858)",
        "(0.187568, 1.361058, 0.211693)",
        "(0.188680, 1.356318, 0.217622)",
        "(0.190379, 1.350699, 0.223475)",
        "(0.192257, 1.344162, 0.229034)",
        "(0.194074, 1.336509, 0.234627)",
        "(0.195038, 1.332396, 0.237303)",
        "(0.197110, 1.323688, 0.242375)",
        "(0.199668, 1.314517, 0.246525)",
        "(0.202176, 1.304925, 0.249677)",
        "(0.204368, 1.295146, 0.251954)",
        "(0.205337, 1.290080, 0.252822)",
        "(0.207347, 1.279940, 0.253822)",
        "(0.208982, 1.270163, 0.253196)",
        "(0.209840, 1.260639, 0.250891)",
        "(0.210116, 1.250789, 0.247530)",
        "(0.210030, 1.245636, 0.245717)",
        "(0.210162, 1.236363, 0.241326)",
        "(0.209680, 1.228434, 0.234874)",
        "(0.208561, 1.221286, 0.227101)",
        "(0.207073, 1.214985, 0.218861)",
        "(0.206246, 1.212323, 0.214472)",
        "(0.204582, 1.207809, 0.205228)",
        "(0.203318, 1.204554, 0.196173)",
        "(0.201776, 1.202468, 0.187027)",
        "(0.200608, 1.202149, 0.177658)",
        "(0.200448, 1.202980, 0.172841)",
        "(0.200164, 1.204979, 0.164400)",
        "(0.199210, 1.207504, 0.156906)",
        "(0.198042, 1.211133, 0.149674)",
        "(0.197479, 1.216209, 0.142798)",
        "(0.197398, 1.219089, 0.139855)",
        "(0.196989, 1.224837, 0.134635)",
        "(0.196154, 1.230751, 0.129727)",
        "(0.195333, 1.236876, 0.125654)",
        "(0.194760, 1.242909, 0.122370)",
        "(0.194476, 1.245811, 0.121065)",
        "(0.194113, 1.251709, 0.118762)",
        "(0.194012, 1.257681, 0.116534)",
        "(0.194071, 1.263377, 0.114793)",
        "(0.194156, 1.268624, 0.113634)",
        "(0.194358, 1.271049, 0.113427)",
        "(0.194690, 1.275939, 0.112785)",
        "(0.195234, 1.280523, 0.112338)",
        "(0.195630, 1.284751, 0.112104)",
        "(0.195700, 1.288471, 0.112282)",
        "(0.195751, 1.290253, 0.112456)",
        "(0.195927, 1.293771, 0.112682)",
        "(0.196108, 1.297134, 0.112996)",
        "(0.196297, 1.300442, 0.113266)",
        "(0.196626, 1.303825, 0.113365)",
        "(0.196837, 1.305560, 0.113365)",
        "(0.197061, 1.308726, 0.113597)",
        "(0.196859, 1.311550, 0.114069)",
        "(0.196674, 1.314379, 0.114499)",
        "(0.196768, 1.317298, 0.114817)",
        "(0.196848, 1.318740, 0.114988)",
        "(0.196863, 1.321535, 0.115316)",
        "(0.196720, 1.324219, 0.115637)",
        "(0.196597, 1.326860, 0.116011)",
        "(0.196641, 1.329518, 0.116498)",
        "(0.196702, 1.330829, 0.116735)",
        "(0.196635, 1.333377, 0.117180)",
        "(0.196132, 1.335825, 0.117799)",
        "(0.196129, 1.338465, 0.118312)",
        "(0.196300, 1.341179, 0.119031)",
        "(0.196363, 1.342576, 0.119333)",
        "(0.196513, 1.345392, 0.119975)",
        "(0.196421, 1.347995, 0.121138)",
        "(0.196273, 1.350579, 0.122397)",
        "(0.196336, 1.353306, 0.123463)",
        "(0.196427, 1.354634, 0.124135)",
        "(0.196808, 1.357326, 0.125808)",
        "(0.196813, 1.359814, 0.127680)",
        "(0.196457, 1.362068, 0.129743)",
        "(0.196223, 1.364118, 0.132161)",
        "(0.196198, 1.365041, 0.133558)",
        "(0.196309, 1.366793, 0.136503)",
        "(0.196520, 1.368320, 0.139477)",
        "(0.196808, 1.369388, 0.142839)",
        "(0.197326, 1.370085, 0.146323)",
        "(0.197585, 1.370123, 0.148244)",
        "(0.197762, 1.369515, 0.152529)",
        "(0.197850, 1.368426, 0.157070)",
        "(0.198176, 1.366914, 0.161472)",
        "(0.198897, 1.364823, 0.166057)",
        "(0.199378, 1.363459, 0.168434)",
        "(0.200077, 1.359964, 0.173513)",
        "(0.200623, 1.355567, 0.178950)",
        "(0.201442, 1.350444, 0.184580)",
        "(0.202811, 1.344930, 0.190087)",
        "(0.203621, 1.342105, 0.192802)",
        "(0.204901, 1.336209, 0.198257)",
        "(0.206119, 1.329963, 0.203495)",
        "(0.207441, 1.323555, 0.208410)",
        "(0.208433, 1.316959, 0.212993)",
        "(0.208918, 1.313611, 0.215271)",
        "(0.210220, 1.307017, 0.219323)",
        "(0.211752, 1.300411, 0.222459)",
        "(0.213150, 1.293743, 0.224978)",
        "(0.214386, 1.286890, 0.227239)",
        "(0.215002, 1.283469, 0.228062)",
        "(0.216425, 1.276696, 0.229212)",
        "(0.217614, 1.270186, 0.229421)",
        "(0.218403, 1.264081, 0.228665)",
        "(0.219053, 1.258281, 0.226722)",
        "(0.219450, 1.255380, 0.225602)",
        "(0.220128, 1.249516, 0.223356)",
        "(0.220391, 1.243871, 0.220054)",
        "(0.220463, 1.238621, 0.215656)",
        "(0.220523, 1.233793, 0.210318)",
        "(0.220679, 1.231413, 0.207626)",
        "(0.221037, 1.226539, 0.202540)",
        "(0.220776, 1.221760, 0.197378)",
        "(0.220369, 1.217980, 0.191190)",
        "(0.220538, 1.215584, 0.184159)",
        "(0.220517, 1.214495, 0.180779)",
        "(0.219879, 1.212394, 0.174528)",
        "(0.218631, 1.210800, 0.168460)",
        "(0.217333, 1.210234, 0.161929)",
        "(0.216407, 1.210857, 0.155514)",
        "(0.216040, 1.211519, 0.152614)",
        "(0.215202, 1.213189, 0.147456)",
        "(0.214022, 1.215675, 0.142291)",
        "(0.212534, 1.218785, 0.137521)",
        "(0.211351, 1.222938, 0.133085)",
        "(0.210920, 1.225391, 0.131140)",
        "(0.209767, 1.230393, 0.127596)",
        "(0.208189, 1.235500, 0.124498)",
        "(0.206824, 1.241074, 0.121760)",
        "(0.205867, 1.247209, 0.119387)",
        "(0.205462, 1.250378, 0.118435)",
        "(0.204678, 1.256681, 0.116883)",
        "(0.203740, 1.262802, 0.115620)",
        "(0.202579, 1.268682, 0.114432)",
        "(0.201533, 1.274323, 0.113801)",
        "(0.201130, 1.277056, 0.113730)",
        "(0.200417, 1.282485, 0.113636)",
        "(0.199805, 1.287741, 0.113486)",
        "(0.199183, 1.292689, 0.113487)",
        "(0.198481, 1.297211, 0.113926)",
        "(0.198160, 1.299331, 0.114337)",
        "(0.197527, 1.303501, 0.115148)",
        "(0.197010, 1.307632, 0.115696)",
        "(0.196436, 1.311532, 0.116184)",
        "(0.195900, 1.315168, 0.116931)",
        "(0.195611, 1.316849, 0.117462)",
        "(0.194985, 1.320156, 0.118497)",
        "(0.194605, 1.323468, 0.119404)",
        "(0.194497, 1.326722, 0.120380)",
        "(0.194102, 1.329633, 0.121651)",
        "(0.193767, 1.330983, 0.122330)",
        "(0.193039, 1.333568, 0.123755)",
        "(0.192305, 1.336043, 0.125318)",
        "(0.191696, 1.338544, 0.126972)",
        "(0.191199, 1.340973, 0.128965)",
        "(0.190930, 1.342146, 0.130154)",
        "(0.190398, 1.344667, 0.132151)",
        "(0.190008, 1.347291, 0.133938)",
        "(0.189650, 1.349671, 0.136094)",
        "(0.189060, 1.351730, 0.138643)",
        "(0.188690, 1.352729, 0.139897)",
        "(0.187880, 1.354527, 0.142423)",
        "(0.187408, 1.356241, 0.145182)",
        "(0.187216, 1.358021, 0.147881)",
        "(0.186758, 1.359589, 0.150584)",
        "(0.186337, 1.360222, 0.152008)",
        "(0.185589, 1.361380, 0.155022)",
        "(0.185173, 1.362561, 0.158050)",
        "(0.184817, 1.363703, 0.160936)",
        "(0.184633, 1.364613, 0.164060)",
        "(0.184455, 1.364976, 0.165708)",
        "(0.184042, 1.365541, 0.169018)",
        "(0.183724, 1.366047, 0.172289)",
        "(0.183508, 1.366326, 0.175856)",
        "(0.183368, 1.366435, 0.179644)",
        "(0.183232, 1.366404, 0.181597)",
        "(0.183009, 1.366307, 0.185576)",
        "(0.182850, 1.366136, 0.189601)",
        "(0.182756, 1.365833, 0.193505)",
        "(0.182619, 1.365430, 0.197460)",
        "(0.182479, 1.365206, 0.199487)",
        "(0.182228, 1.364895, 0.203229)",
        "(0.182059, 1.364641, 0.206529)",
        "(0.182060, 1.364168, 0.209377)",
        "(0.181991, 1.363009, 0.212803)",
        "(0.181907, 1.362119, 0.214588)",
        "(0.181749, 1.360270, 0.217898)",
        "(0.181904, 1.358350, 0.220789)",
        "(0.181957, 1.356079, 0.223602)",
        "(0.181810, 1.353314, 0.226691)",
        "(0.181752, 1.351776, 0.228353)",
        "(0.181717, 1.348972, 0.231356)",
        "(0.181456, 1.346298, 0.233898)",
        "(0.181395, 1.343588, 0.236477)",
        "(0.181252, 1.340600, 0.239243)",
        "(0.181163, 1.339110, 0.240581)",
        "(0.181054, 1.336280, 0.243051)",
        "(0.181103, 1.335020, 0.244194)",
        "(0.180945, 1.330829, 0.247424)",
        "(0.180859, 1.327862, 0.249592)",
        "(0.180851, 1.326364, 0.250681)",
        "(0.180678, 1.323375, 0.252734)",
        "(0.180378, 1.320371, 0.254287)",
        "(0.180399, 1.317517, 0.255203)",
        "(0.180544, 1.314308, 0.256414)",
        "(0.180572, 1.312652, 0.256979)",
        "(0.180656, 1.309415, 0.257725)",
        "(0.180655, 1.305955, 0.258188)",
        "(0.180836, 1.302439, 0.258835)",
        "(0.181012, 1.298632, 0.259448)",
        "(0.181148, 1.296734, 0.259597)",
        "(0.181452, 1.293005, 0.259445)",
        "(0.181614, 1.289122, 0.258895)",
        "(0.181732, 1.284947, 0.258288)",
        "(0.181498, 1.280391, 0.257403)",
        "(0.181481, 1.278054, 0.256864)",
        "(0.181790, 1.273393, 0.255514)",
        "(0.182123, 1.268529, 0.253823)",
        "(0.182239, 1.263574, 0.251621)",
        "(0.182241, 1.258476, 0.249216)",
        "(0.182334, 1.255967, 0.248064)",
        "(0.182363, 1.251027, 0.245850)",
        "(0.182032, 1.246379, 0.243150)",
        "(0.182014, 1.244481, 0.241458)",
        "(0.181418, 1.238520, 0.236550)",
        "(0.181222, 1.236729, 0.234981)",
        "(0.180917, 1.233425, 0.231851)",
        "(0.180507, 1.230453, 0.228733)",
        "(0.179893, 1.227875, 0.225361)",
        "(0.179148, 1.225533, 0.221721)",
        "(0.178895, 1.224488, 0.220063)",
        "(0.178397, 1.222529, 0.217410)",
        "(0.177516, 1.220984, 0.214392)",
        "(0.176638, 1.219869, 0.211120)",
        "(0.176093, 1.219169, 0.207913)",
        "(0.175806, 1.218803, 0.206575)",
        "(0.175072, 1.218253, 0.203936)",
        "(0.174397, 1.218047, 0.200955)",
        "(0.173847, 1.217984, 0.197758)",
        "(0.173446, 1.217974, 0.194756)",
        "(0.173311, 1.217987, 0.193497)",
        "(0.172791, 1.217872, 0.190755)",
        "(0.172456, 1.218189, 0.187488)",
        "(0.172031, 1.218454, 0.184649)",
        "(0.171456, 1.218867, 0.181763)",
        "(0.171133, 1.219153, 0.180207)",
        "(0.170749, 1.219957, 0.177194)",
        "(0.170270, 1.220887, 0.174369)",
        "(0.169622, 1.221949, 0.171424)",
        "(0.169137, 1.223213, 0.168685)",
        "(0.168869, 1.223877, 0.167523)",
        "(0.168251, 1.225342, 0.165087)",
        "(0.167667, 1.227091, 0.162525)",
        "(0.167145, 1.228988, 0.160248)",
        "(0.166511, 1.230895, 0.158264)",
        "(0.166100, 1.231854, 0.157208)",
        "(0.165458, 1.233998, 0.155029)",
        "(0.164911, 1.236122, 0.153156)",
        "(0.164350, 1.238187, 0.151737)",
        "(0.163867, 1.240484, 0.150218)",
        "(0.163637, 1.241759, 0.149427)",
        "(0.163031, 1.244309, 0.147955)",
        "(0.162382, 1.246935, 0.146553)",
        "(0.161835, 1.249694, 0.145235)",
        "(0.161313, 1.252460, 0.144147)",
        "(0.160985, 1.253828, 0.143629)",
        "(0.160516, 1.256783, 0.142445)",
        "(0.160177, 1.259832, 0.141358)",
        "(0.159676, 1.262821, 0.140318)",
        "(0.159136, 1.265840, 0.139328)",
        "(0.158911, 1.267378, 0.138845)",
        "(0.158470, 1.270396, 0.138101)",
        "(0.157946, 1.273407, 0.137433)",
        "(0.157474, 1.276637, 0.136503)",
        "(0.157141, 1.279864, 0.135896)",
        "(0.156895, 1.281390, 0.135805)",
        "(0.156384, 1.284536, 0.135380)",
        "(0.156055, 1.287808, 0.134804)",
        "(0.155816, 1.291135, 0.134407)",
        "(0.155566, 1.294483, 0.134104)",
        "(0.155382, 1.296171, 0.133879)",
        "(0.154977, 1.299473, 0.133528)",
        "(0.154606, 1.302746, 0.133334)",
        "(0.154305, 1.306033, 0.133305)",
        "(0.153940, 1.309308, 0.133334)",
        "(0.153780, 1.310975, 0.133344)",
        "(0.153512, 1.314272, 0.133376)",
        "(0.153309, 1.317529, 0.133565)",
        "(0.153069, 1.320740, 0.133740)",
        "(0.152800, 1.323897, 0.134131)",
        "(0.152688, 1.325477, 0.134344)",
        "(0.152422, 1.328551, 0.134874)",
        "(0.152213, 1.331643, 0.135479)",
        "(0.152101, 1.334584, 0.136364)",
        "(0.151892, 1.337385, 0.137484)",
        "(0.151845, 1.338790, 0.138046)",
        "(0.151895, 1.341585, 0.139091)",
        "(0.151927, 1.344126, 0.140610)",
        "(0.151797, 1.346403, 0.142355)",
        "(0.151736, 1.348503, 0.144503)",
        "(0.151693, 1.349496, 0.145523)",
        "(0.151786, 1.351418, 0.147425)",
        "(0.151959, 1.353144, 0.149390)",
        "(0.152104, 1.354473, 0.151867)",
        "(0.152276, 1.355490, 0.154494)",
        "(0.152372, 1.355909, 0.155785)",
        "(0.152626, 1.356486, 0.158597)",
        "(0.152966, 1.356844, 0.161521)",
        "(0.153297, 1.357034, 0.164340)",
        "(0.153664, 1.357102, 0.167039)",
        "(0.153858, 1.357012, 0.168461)",
        "(0.154160, 1.356591, 0.171587)",
        "(0.154348, 1.356041, 0.174770)",
        "(0.154595, 1.355599, 0.177484)",
        "(0.154923, 1.355007, 0.180464)",
        "(0.155072, 1.354605, 0.182073)",
        "(0.155268, 1.353690, 0.185127)",
        "(0.155501, 1.352863, 0.187882)",
        "(0.155759, 1.351977, 0.190660)",
        "(0.156039, 1.351104, 0.193229)",
        "(0.156259, 1.350669, 0.194345)",
        "(0.156696, 1.349728, 0.196838)",
        "(0.156727, 1.348548, 0.199564)",
        "(0.156636, 1.347327, 0.201907)",
        "(0.156985, 1.346207, 0.204103)",
        "(0.157208, 1.345680, 0.205209)",
        "(0.157504, 1.344604, 0.207517)",
        "(0.157567, 1.343376, 0.209604)",
        "(0.157765, 1.342128, 0.211800)",
        "(0.158025, 1.340793, 0.214214)",
        "(0.158155, 1.340135, 0.215359)",
        "(0.158428, 1.338788, 0.217475)",
        "(0.158679, 1.337235, 0.219809)",
        "(0.158995, 1.335707, 0.222181)",
        "(0.159281, 1.334073, 0.224511)",
        "(0.159439, 1.333225, 0.225601)",
        "(0.159731, 1.331400, 0.228087)",
        "(0.159989, 1.329534, 0.230635)",
        "(0.160384, 1.327699, 0.232879)",
        "(0.160830, 1.325656, 0.235069)",
        "(0.161091, 1.324536, 0.236281)",
        "(0.161630, 1.321983, 0.238964)",
        "(0.162138, 1.319186, 0.241374)",
        "(0.162662, 1.316095, 0.243259)",
        "(0.163426, 1.312439, 0.245325)",
        "(0.163781, 1.310423, 0.246365)",
        "(0.164548, 1.305977, 0.248284)",
        "(0.165390, 1.301016, 0.249796)",
        "(0.166029, 1.295000, 0.251300)",
        "(0.166879, 1.288293, 0.252802)",
        "(0.167312, 1.284700, 0.253347)",
        "(0.168035, 1.277132, 0.253693)",
        "(0.168647, 1.269035, 0.252896)",
        "(0.169020, 1.260466, 0.251805)",
        "(0.169232, 1.251441, 0.250771)",
        "(0.169485, 1.247031, 0.249983)",
        "(0.170033, 1.238533, 0.247820)",
        "(0.170508, 1.230754, 0.244827)",
        "(0.170158, 1.223358, 0.241070)",
        "(0.169491, 1.216891, 0.236455)",
        "(0.169243, 1.214278, 0.233760)",
        "(0.168522, 1.209388, 0.228160)",
        "(0.167913, 1.205387, 0.222150)",
        "(0.167321, 1.202222, 0.216011)",
        "(0.166709, 1.199973, 0.209513)",
        "(0.166503, 1.199332, 0.205931)",
        "(0.166042, 1.198389, 0.198613)",
        "(0.165566, 1.198022, 0.191667)",
        "(0.164799, 1.198047, 0.184992)",
        "(0.163932, 1.198667, 0.177932)",
        "(0.163673, 1.199288, 0.174329)",
        "(0.163372, 1.200795, 0.167721)",
        "(0.162939, 1.202516, 0.161978)",
        "(0.162397, 1.204749, 0.156013)",
        "(0.161969, 1.207394, 0.150129)",
        "(0.161789, 1.208803, 0.147626)",
        "(0.161438, 1.211945, 0.142960)",
        "(0.160799, 1.215211, 0.138425)",
        "(0.160243, 1.218663, 0.134448)",
        "(0.159882, 1.222434, 0.130933)",
        "(0.159814, 1.224465, 0.129281)",
        "(0.159583, 1.228475, 0.126433)",
        "(0.159093, 1.232415, 0.124164)",
        "(0.158469, 1.236319, 0.122302)",
        "(0.158037, 1.240438, 0.120858)",
        "(0.157919, 1.242628, 0.120219)",
        "(0.157616, 1.246997, 0.118999)",
        "(0.157373, 1.251385, 0.118242)",
        "(0.157147, 1.253450, 0.118031)",
        "(0.156612, 1.257472, 0.117613)",
        "(0.156072, 1.261475, 0.117524)",
        "(0.155554, 1.265511, 0.117598)",
        "(0.155084, 1.269615, 0.117596)",
        "(0.154794, 1.273806, 0.117922)",
        "(0.154170, 1.277746, 0.118515)",
        "(0.153784, 1.279737, 0.118733)",
        "(0.153172, 1.283877, 0.119229)",
        "(0.152650, 1.287984, 0.120196)",
        "(0.152032, 1.292086, 0.121285)",
        "(0.151638, 1.296249, 0.122526)",
        "(0.151590, 1.298382, 0.123275)",
        "(0.151394, 1.302441, 0.125032)",
        "(0.151365, 1.306476, 0.126930)",
        "(0.151656, 1.310516, 0.129038)",
        "(0.152038, 1.314332, 0.131473)",
        "(0.152161, 1.316147, 0.132756)",
        "(0.152332, 1.319469, 0.135533)",
        "(0.152492, 1.322471, 0.138602)",
        "(0.152836, 1.325231, 0.142057)",
        "(0.153204, 1.327905, 0.145328)",
        "(0.153341, 1.329265, 0.146814)",
        "(0.153610, 1.331757, 0.149891)",
        "(0.153781, 1.333924, 0.153220)",
        "(0.153663, 1.335904, 0.156389)",
        "(0.153612, 1.337941, 0.159262)",
        "(0.153605, 1.338915, 0.160560)",
        "(0.153535, 1.340816, 0.163107)",
        "(0.153321, 1.342702, 0.165166)",
        "(0.153309, 1.344562, 0.167220)",
        "(0.153191, 1.346407, 0.169004)",
        "(0.153164, 1.347368, 0.169761)",
        "(0.153327, 1.349396, 0.171013)",
        "(0.153479, 1.351500, 0.171937)",
        "(0.153275, 1.353379, 0.172818)",
        "(0.153229, 1.355209, 0.173801)",
        "(0.153271, 1.356124, 0.174202)",
        "(0.153375, 1.357995, 0.174699)",
        "(0.153626, 1.359928, 0.175141)",
        "(0.153744, 1.361676, 0.176012)",
        "(0.153830, 1.363522, 0.176838)",
        "(0.153859, 1.364504, 0.177161)",
        "(0.154011, 1.366480, 0.177906)",
        "(0.154186, 1.368420, 0.178914)",
        "(0.154364, 1.370286, 0.180258)",
        "(0.154273, 1.372052, 0.181838)",
        "(0.154178, 1.372882, 0.182701)",
        "(0.154197, 1.374559, 0.184649)",
        "(0.154437, 1.376158, 0.186781)",
        "(0.154717, 1.377602, 0.189021)",
        "(0.154836, 1.378747, 0.191748)",
        "(0.154788, 1.379157, 0.193307)",
        "(0.154738, 1.379831, 0.196526)",
        "(0.154802, 1.380315, 0.199622)",
        "(0.154893, 1.380398, 0.203240)",
        "(0.154884, 1.379986, 0.207299)",
        "(0.154858, 1.379578, 0.209335)",
        "(0.155050, 1.378608, 0.213510)",
        "(0.155452, 1.377396, 0.217634)",
        "(0.155706, 1.375959, 0.221870)",
        "(0.155727, 1.374207, 0.225785)",
        "(0.155717, 1.373185, 0.227725)",
        "(0.155833, 1.370740, 0.231698)",
        "(0.156199, 1.367635, 0.235908)",
        "(0.156521, 1.363865, 0.240031)",
        "(0.156862, 1.359191, 0.244209)",
        "(0.156991, 1.356513, 0.246445)",
        "(0.157226, 1.350956, 0.250629)",
        "(0.157815, 1.344996, 0.254044)",
        "(0.158411, 1.338273, 0.257491)",
        "(0.158532, 1.334686, 0.259367)",
        "(0.158264, 1.326809, 0.263139)",
        "(0.157717, 1.318522, 0.266199)",
        "(0.157506, 1.310305, 0.267870)",
        "(0.158180, 1.302507, 0.268099)",
        "(0.159008, 1.294492, 0.267420)",
        "(0.159097, 1.290284, 0.267042)",
        "(0.158840, 1.281847, 0.265514)",
        "(0.158422, 1.273807, 0.262518)",
        "(0.158413, 1.266295, 0.257910)",
        "(0.158500, 1.259210, 0.253216)",
        "(0.158158, 1.255792, 0.250727)",
        "(0.157402, 1.249778, 0.244518)",
        "(0.157106, 1.245024, 0.236538)",
        "(0.157007, 1.240990, 0.228912)",
        "(0.156235, 1.237669, 0.221514)",
        "(0.155761, 1.236665, 0.217290)",
        "(0.155253, 1.236039, 0.208161)",
        "(0.154441, 1.236324, 0.199957)",
        "(0.153146, 1.237443, 0.192596)",
        "(0.152045, 1.239896, 0.185529)",
        "(0.151670, 1.241770, 0.182130)",
        "(0.150896, 1.246068, 0.175536)",
        "(0.150337, 1.251371, 0.169482)",
        "(0.149587, 1.257181, 0.164126)",
        "(0.148700, 1.263481, 0.159282)",
        "(0.148351, 1.266860, 0.157090)",
        "(0.147810, 1.273689, 0.153156)",
        "(0.147537, 1.280784, 0.149989)",
        "(0.146934, 1.287480, 0.147057)",
        "(0.146309, 1.294033, 0.144736)",
        "(0.146029, 1.297246, 0.143816)",
        "(0.145623, 1.303588, 0.142259)",
        "(0.145571, 1.309937, 0.140934)",
        "(0.145480, 1.315896, 0.140086)",
        "(0.145352, 1.321503, 0.139740)",
        "(0.145244, 1.324144, 0.139732)",
        "(0.145131, 1.329406, 0.139454)",
        "(0.145294, 1.334519, 0.139311)",
        "(0.145547, 1.339367, 0.139439)",
        "(0.145655, 1.343979, 0.139700)",
        "(0.145742, 1.346232, 0.139782)",
        "(0.145918, 1.350548, 0.140098)",
        "(0.145988, 1.354608, 0.140498)",
        "(0.146160, 1.358505, 0.140957)",
        "(0.146440, 1.362284, 0.141573)",
        "(0.146603, 1.364140, 0.141928)",
        "(0.146840, 1.367817, 0.142393)",
        "(0.146912, 1.371283, 0.142991)",
        "(0.146817, 1.374488, 0.143903)",
        "(0.146798, 1.377611, 0.144971)",
        "(0.146883, 1.379172, 0.145500)",
        "(0.147129, 1.382245, 0.146635)",
        "(0.147325, 1.385177, 0.147979)",
        "(0.147398, 1.388075, 0.149778)",
        "(0.147469, 1.390797, 0.151908)",
        "(0.147573, 1.392162, 0.153058)",
        "(0.147707, 1.394837, 0.155401)",
        "(0.147821, 1.397408, 0.157873)",
        "(0.147890, 1.399670, 0.160962)",
        "(0.147829, 1.401490, 0.164464)",
        "(0.147847, 1.402251, 0.166333)",
        "(0.147958, 1.403317, 0.170425)",
        "(0.148236, 1.403841, 0.174967)",
        "(0.148597, 1.403546, 0.179920)",
        "(0.148932, 1.402320, 0.185212)",
        "(0.149186, 1.401317, 0.188011)",
        "(0.149653, 1.398497, 0.194237)",
        "(0.150136, 1.394828, 0.200878)",
        "(0.150868, 1.390782, 0.207196)",
        "(0.151708, 1.386239, 0.213148)",
        "(0.152278, 1.383774, 0.216114)",
        "(0.153094, 1.378138, 0.222222)",
        "(0.153194, 1.371680, 0.228433)",
        "(0.153432, 1.365147, 0.234066)",
        "(0.154791, 1.358767, 0.238683)",
        "(0.155763, 1.355399, 0.240627)",
        "(0.157719, 1.348196, 0.244564)",
        "(0.158849, 1.340183, 0.249001)",
        "(0.159687, 1.332195, 0.253156)",
        "(0.160471, 1.324317, 0.256201)",
        "(0.160891, 1.320467, 0.257026)",
        "(0.161816, 1.312855, 0.257768)",
        "(0.162693, 1.304640, 0.258573)"
    ],
    "leftHandPositions": [
        "(0.413255, 1.151463, -0.106815)",
        "(0.412667, 1.151802, -0.106127)",
        "(0.412075, 1.151826, -0.105143)",
        "(0.411729, 1.151645, -0.104308)",
        "(0.411540, 1.151447, -0.103751)",
        "(0.411500, 1.150907, -0.102948)",
        "(0.411683, 1.150298, -0.102138)",
        "(0.411969, 1.150031, -0.101687)",
        "(0.412777, 1.149166, -0.100183)",
        "(0.413084, 1.148634, -0.099739)",
        "(0.413402, 1.148213, -0.099451)",
        "(0.414412, 1.147305, -0.098737)",
        "(0.415054, 1.146994, -0.098371)",
        "(0.415567, 1.146881, -0.097918)",
        "(0.415625, 1.146849, -0.097811)",
        "(0.415519, 1.146642, -0.097497)",
        "(0.414889, 1.146328, -0.097074)",
        "(0.413779, 1.145681, -0.096410)",
        "(0.412452, 1.145376, -0.095865)",
        "(0.411002, 1.145898, -0.095241)",
        "(0.410242, 1.146396, -0.094947)",
        "(0.408519, 1.147211, -0.094202)",
        "(0.406514, 1.147674, -0.093464)",
        "(0.404298, 1.147889, -0.093225)",
        "(0.401976, 1.148276, -0.093292)",
        "(0.400791, 1.148515, -0.093326)",
        "(0.398240, 1.149034, -0.093491)",
        "(0.395512, 1.149887, -0.093725)",
        "(0.392430, 1.151169, -0.093947)",
        "(0.388930, 1.152838, -0.093976)",
        "(0.387054, 1.153888, -0.093951)",
        "(0.383161, 1.155913, -0.094349)",
        "(0.379058, 1.157970, -0.095015)",
        "(0.374862, 1.160015, -0.095577)",
        "(0.370593, 1.161580, -0.095746)",
        "(0.368537, 1.162321, -0.095872)",
        "(0.364813, 1.164252, -0.096194)",
        "(0.361297, 1.166240, -0.096285)",
        "(0.357937, 1.167824, -0.095833)",
        "(0.356361, 1.168473, -0.095516)",
        "(0.353184, 1.169369, -0.094408)",
        "(0.350315, 1.170156, -0.092995)",
        "(0.347900, 1.171479, -0.091382)",
        "(0.345806, 1.172713, -0.089709)",
        "(0.343822, 1.173357, -0.088024)",
        "(0.342848, 1.173514, -0.087043)",
        "(0.341153, 1.174068, -0.084679)",
        "(0.339682, 1.174651, -0.082572)",
        "(0.338385, 1.175368, -0.080743)",
        "(0.337838, 1.175895, -0.079926)",
        "(0.336643, 1.176795, -0.078519)",
        "(0.335271, 1.177529, -0.077136)",
        "(0.333860, 1.178411, -0.075710)",
        "(0.332319, 1.179357, -0.074581)",
        "(0.331404, 1.179942, -0.074342)",
        "(0.329213, 1.181157, -0.074203)",
        "(0.326743, 1.183288, -0.074285)",
        "(0.323823, 1.186298, -0.074163)",
        "(0.320578, 1.190159, -0.074179)",
        "(0.318849, 1.192350, -0.074444)",
        "(0.315179, 1.196659, -0.075733)",
        "(0.311240, 1.201167, -0.078000)",
        "(0.307138, 1.206249, -0.080241)",
        "(0.305102, 1.208960, -0.081413)",
        "(0.301084, 1.214213, -0.083678)",
        "(0.297360, 1.219594, -0.086104)",
        "(0.294031, 1.224708, -0.088801)",
        "(0.290901, 1.229305, -0.091813)",
        "(0.287875, 1.233233, -0.094994)",
        "(0.286342, 1.234959, -0.096434)",
        "(0.283427, 1.238342, -0.098808)",
        "(0.281079, 1.241755, -0.100375)",
        "(0.278938, 1.244897, -0.101686)",
        "(0.277096, 1.247585, -0.103168)",
        "(0.276296, 1.248775, -0.103930)",
        "(0.274443, 1.250597, -0.105105)",
        "(0.272457, 1.252015, -0.105774)",
        "(0.270700, 1.253425, -0.105790)",
        "(0.269466, 1.255165, -0.105780)",
        "(0.268931, 1.256015, -0.105765)",
        "(0.267885, 1.257525, -0.105672)",
        "(0.266649, 1.258757, -0.104855)",
        "(0.265998, 1.259287, -0.104242)",
        "(0.264697, 1.261317, -0.102987)",
        "(0.264360, 1.262008, -0.102526)",
        "(0.263730, 1.263362, -0.101307)",
        "(0.263236, 1.264601, -0.099925)",
        "(0.262847, 1.265664, -0.098350)",
        "(0.262461, 1.266492, -0.096633)",
        "(0.262433, 1.266875, -0.095921)",
        "(0.262403, 1.267456, -0.094633)",
        "(0.262343, 1.267910, -0.093077)",
        "(0.262257, 1.268325, -0.091317)",
        "(0.262239, 1.268681, -0.089797)",
        "(0.262246, 1.268838, -0.089082)",
        "(0.262200, 1.269064, -0.087625)",
        "(0.262070, 1.269140, -0.086104)",
        "(0.261901, 1.269228, -0.084678)",
        "(0.261516, 1.269249, -0.083284)",
        "(0.261221, 1.269267, -0.082621)",
        "(0.260719, 1.269540, -0.081337)",
        "(0.260196, 1.269842, -0.080141)",
        "(0.259697, 1.270366, -0.078731)",
        "(0.259048, 1.271134, -0.077435)",
        "(0.258652, 1.271757, -0.076836)",
        "(0.257634, 1.273226, -0.075389)",
        "(0.256535, 1.274979, -0.073864)",
        "(0.255577, 1.277058, -0.072319)",
        "(0.254522, 1.279513, -0.070693)",
        "(0.253908, 1.280823, -0.069862)",
        "(0.252752, 1.283680, -0.067970)",
        "(0.251480, 1.286655, -0.065591)",
        "(0.250317, 1.289312, -0.063212)",
        "(0.249390, 1.291847, -0.060889)",
        "(0.248916, 1.292985, -0.059620)",
        "(0.248056, 1.294982, -0.057200)",
        "(0.247316, 1.296588, -0.054953)",
        "(0.246682, 1.298076, -0.052605)",
        "(0.246076, 1.299512, -0.050780)",
        "(0.245682, 1.300219, -0.050231)",
        "(0.244693, 1.301690, -0.049646)",
        "(0.243778, 1.303857, -0.049060)",
        "(0.243306, 1.305062, -0.048938)",
        "(0.242516, 1.307357, -0.049219)",
        "(0.241824, 1.309584, -0.050538)",
        "(0.241049, 1.311774, -0.052394)",
        "(0.240382, 1.313954, -0.054415)",
        "(0.239825, 1.315712, -0.057073)",
        "(0.239270, 1.316992, -0.060167)",
        "(0.239024, 1.317521, -0.061757)",
        "(0.238638, 1.318050, -0.065462)",
        "(0.238337, 1.317808, -0.069627)",
        "(0.237978, 1.316711, -0.074198)",
        "(0.237652, 1.315261, -0.078933)",
        "(0.237494, 1.314464, -0.081319)",
        "(0.237345, 1.312759, -0.086104)",
        "(0.237392, 1.310854, -0.090810)",
        "(0.237257, 1.308154, -0.095656)",
        "(0.236958, 1.305302, -0.100446)",
        "(0.236816, 1.303893, -0.102657)",
        "(0.236675, 1.301079, -0.106896)",
        "(0.236717, 1.298150, -0.111124)",
        "(0.236543, 1.295176, -0.114951)",
        "(0.236371, 1.292367, -0.117700)",
        "(0.236409, 1.291000, -0.119022)",
        "(0.236798, 1.288266, -0.121695)",
        "(0.237328, 1.285527, -0.124129)",
        "(0.237923, 1.282668, -0.126051)",
        "(0.238649, 1.279583, -0.127670)",
        "(0.238975, 1.277966, -0.128303)",
        "(0.239503, 1.274646, -0.129099)",
        "(0.240338, 1.271544, -0.129888)",
        "(0.241338, 1.268306, -0.131006)",
        "(0.242193, 1.264754, -0.131701)",
        "(0.242481, 1.262935, -0.131791)",
        "(0.243019, 1.259293, -0.131572)",
        "(0.243768, 1.255625, -0.131472)",
        "(0.244338, 1.251463, -0.131030)",
        "(0.245080, 1.247535, -0.129658)",
        "(0.245572, 1.245539, -0.129018)",
        "(0.246553, 1.241225, -0.128006)",
        "(0.247478, 1.236984, -0.126470)",
        "(0.248597, 1.233460, -0.123644)",
        "(0.249630, 1.229775, -0.120764)",
        "(0.250213, 1.227930, -0.119408)",
        "(0.251372, 1.224438, -0.116495)",
        "(0.252498, 1.221388, -0.113388)",
        "(0.253436, 1.218822, -0.110434)",
        "(0.254165, 1.216839, -0.107181)",
        "(0.254481, 1.216086, -0.105378)",
        "(0.254898, 1.215203, -0.101286)",
        "(0.255362, 1.214988, -0.097392)",
        "(0.255912, 1.215440, -0.094257)",
        "(0.255920, 1.216393, -0.090715)",
        "(0.255845, 1.217093, -0.088734)",
        "(0.255547, 1.218852, -0.084773)",
        "(0.255184, 1.220944, -0.081492)",
        "(0.254741, 1.223724, -0.078148)",
        "(0.254197, 1.226640, -0.074795)",
        "(0.253874, 1.228125, -0.073377)",
        "(0.253242, 1.231576, -0.070896)",
        "(0.252421, 1.235980, -0.068185)",
        "(0.251105, 1.240178, -0.065338)",
        "(0.249601, 1.244448, -0.063007)",
        "(0.248857, 1.246751, -0.061807)",
        "(0.247261, 1.251617, -0.059165)",
        "(0.245890, 1.256467, -0.057165)",
        "(0.244382, 1.261040, -0.055805)",
        "(0.243586, 1.263243, -0.055503)",
        "(0.241988, 1.267635, -0.054757)",
        "(0.240043, 1.271673, -0.053726)",
        "(0.237761, 1.275168, -0.053094)",
        "(0.235514, 1.278532, -0.053032)",
        "(0.233338, 1.281728, -0.053237)",
        "(0.232306, 1.283255, -0.053404)",
        "(0.230225, 1.285925, -0.054153)",
        "(0.228301, 1.288607, -0.054913)",
        "(0.226376, 1.290801, -0.055642)",
        "(0.224747, 1.292784, -0.056671)",
        "(0.224032, 1.293694, -0.057250)",
        "(0.222883, 1.295024, -0.059153)",
        "(0.221853, 1.296171, -0.060916)",
        "(0.220748, 1.296867, -0.062493)",
        "(0.219747, 1.296779, -0.064354)",
        "(0.219465, 1.296726, -0.065348)",
        "(0.219205, 1.296389, -0.067658)",
        "(0.218920, 1.295672, -0.070019)",
        "(0.218643, 1.294875, -0.072031)",
        "(0.218302, 1.293850, -0.073407)",
        "(0.218131, 1.293298, -0.074042)",
        "(0.217809, 1.291810, -0.075433)",
        "(0.217599, 1.290038, -0.077308)",
        "(0.217565, 1.288520, -0.078817)",
        "(0.217652, 1.286812, -0.080225)",
        "(0.217713, 1.285804, -0.081037)",
        "(0.218040, 1.283741, -0.082819)",
        "(0.218478, 1.281780, -0.084221)",
        "(0.218830, 1.279636, -0.085371)",
        "(0.219356, 1.277513, -0.086511)",
        "(0.219637, 1.276369, -0.087277)",
        "(0.220361, 1.274367, -0.088496)",
        "(0.220988, 1.272448, -0.089331)",
        "(0.221443, 1.270674, -0.089840)",
        "(0.222027, 1.269229, -0.090334)",
        "(0.222442, 1.268592, -0.090716)",
        "(0.223189, 1.267267, -0.091664)",
        "(0.223671, 1.266211, -0.092001)",
        "(0.223852, 1.265346, -0.091948)",
        "(0.223725, 1.265095, -0.091740)",
        "(0.223802, 1.264927, -0.091645)",
        "(0.224034, 1.264708, -0.091532)",
        "(0.224032, 1.264634, -0.091125)",
        "(0.223885, 1.264709, -0.090351)",
        "(0.223828, 1.265067, -0.089634)",
        "(0.223799, 1.265434, -0.088993)",
        "(0.223780, 1.266065, -0.088176)",
        "(0.223697, 1.266727, -0.087193)",
        "(0.223470, 1.267314, -0.085734)",
        "(0.223363, 1.268188, -0.083884)",
        "(0.223492, 1.268797, -0.082998)",
        "(0.223965, 1.270018, -0.081489)",
        "(0.224571, 1.271279, -0.080184)",
        "(0.224878, 1.272582, -0.078038)",
        "(0.225112, 1.273935, -0.075396)",
        "(0.225312, 1.274666, -0.074120)",
        "(0.225922, 1.276183, -0.071638)",
        "(0.226799, 1.277854, -0.068843)",
        "(0.227838, 1.279221, -0.066535)",
        "(0.228643, 1.280305, -0.064295)",
        "(0.228942, 1.280756, -0.063214)",
        "(0.229649, 1.281783, -0.061385)",
        "(0.230306, 1.282798, -0.060020)",
        "(0.230871, 1.283781, -0.059060)",
        "(0.231128, 1.284288, -0.058734)",
        "(0.231509, 1.285246, -0.058479)",
        "(0.231757, 1.286327, -0.058738)",
        "(0.231828, 1.287338, -0.059469)",
        "(0.231881, 1.288177, -0.061186)",
        "(0.231836, 1.289015, -0.063578)",
        "(0.231812, 1.289502, -0.064913)",
        "(0.231735, 1.290513, -0.067791)",
        "(0.231475, 1.291374, -0.070916)",
        "(0.231127, 1.292126, -0.074183)",
        "(0.230611, 1.292699, -0.077550)",
        "(0.230348, 1.292970, -0.079251)",
        "(0.229770, 1.293462, -0.082576)",
        "(0.229185, 1.293941, -0.085624)",
        "(0.228626, 1.294169, -0.088701)",
        "(0.228361, 1.294199, -0.090176)",
        "(0.227651, 1.294178, -0.092685)",
        "(0.226781, 1.294045, -0.094386)",
        "(0.226147, 1.293916, -0.095866)",
        "(0.225777, 1.293742, -0.097229)",
        "(0.225339, 1.293581, -0.097845)",
        "(0.225071, 1.293450, -0.097836)",
        "(0.224645, 1.293143, -0.097668)",
        "(0.224378, 1.292877, -0.097329)",
        "(0.224149, 1.292450, -0.096904)",
        "(0.223836, 1.292133, -0.095856)",
        "(0.223647, 1.291996, -0.095088)",
        "(0.223323, 1.291849, -0.093370)",
        "(0.223062, 1.291776, -0.091299)",
        "(0.222942, 1.291695, -0.089069)",
        "(0.222875, 1.291611, -0.087906)",
        "(0.222755, 1.291608, -0.085489)",
        "(0.222521, 1.291693, -0.082547)",
        "(0.222316, 1.291764, -0.079560)",
        "(0.222341, 1.291961, -0.076726)",
        "(0.222391, 1.292098, -0.075291)",
        "(0.222487, 1.292411, -0.072297)",
        "(0.222545, 1.292657, -0.069203)",
        "(0.222767, 1.292866, -0.066525)",
        "(0.223017, 1.293100, -0.064178)",
        "(0.223150, 1.293328, -0.062959)",
        "(0.223257, 1.293627, -0.060505)",
        "(0.223359, 1.293823, -0.058571)",
        "(0.223513, 1.294126, -0.057254)",
        "(0.223649, 1.294558, -0.056158)",
        "(0.223649, 1.294732, -0.055751)",
        "(0.223560, 1.295026, -0.055085)",
        "(0.223514, 1.295317, -0.055000)",
        "(0.223507, 1.295669, -0.055540)",
        "(0.223267, 1.296264, -0.056277)",
        "(0.223150, 1.296604, -0.056695)",
        "(0.222884, 1.297296, -0.057951)",
        "(0.222621, 1.298318, -0.059432)",
        "(0.222314, 1.299534, -0.061120)",
        "(0.222093, 1.300926, -0.062675)",
        "(0.221946, 1.301803, -0.063395)",
        "(0.221578, 1.304179, -0.064346)",
        "(0.220935, 1.306981, -0.065270)",
        "(0.220091, 1.310210, -0.065941)",
        "(0.219166, 1.313814, -0.066251)",
        "(0.218734, 1.315755, -0.066418)",
        "(0.217851, 1.319631, -0.066559)",
        "(0.217083, 1.323531, -0.066128)",
        "(0.216438, 1.327146, -0.065678)",
        "(0.216037, 1.330397, -0.065499)",
        "(0.215909, 1.331883, -0.065420)",
        "(0.215699, 1.334679, -0.065311)",
        "(0.215490, 1.337046, -0.065645)",
        "(0.215272, 1.339116, -0.066644)",
        "(0.215312, 1.340902, -0.067909)",
        "(0.215457, 1.342027, -0.070212)",
        "(0.215406, 1.341894, -0.072151)",
        "(0.215073, 1.341047, -0.076375)",
        "(0.215087, 1.339773, -0.081518)",
        "(0.215441, 1.338096, -0.087401)",
        "(0.215772, 1.336002, -0.093578)",
        "(0.215835, 1.334718, -0.096774)",
        "(0.216026, 1.332111, -0.103239)",
        "(0.216324, 1.329313, -0.109715)",
        "(0.216677, 1.326105, -0.116047)",
        "(0.217083, 1.322234, -0.122091)",
        "(0.217364, 1.320072, -0.125113)",
        "(0.217944, 1.315711, -0.131151)",
        "(0.218442, 1.311618, -0.136514)",
        "(0.218595, 1.307598, -0.140421)",
        "(0.218513, 1.305594, -0.141910)",
        "(0.218239, 1.301465, -0.143845)",
        "(0.218190, 1.297261, -0.145154)",
        "(0.218637, 1.293328, -0.145436)",
        "(0.219210, 1.289346, -0.145210)",
        "(0.219478, 1.287418, -0.144681)",
        "(0.219850, 1.284076, -0.143032)",
        "(0.219986, 1.281519, -0.140199)",
        "(0.219666, 1.279280, -0.136647)",
        "(0.218969, 1.277914, -0.132262)",
        "(0.218337, 1.277179, -0.127834)",
        "(0.217959, 1.276948, -0.125563)",
        "(0.216967, 1.277001, -0.120338)",
        "(0.215868, 1.277500, -0.115066)",
        "(0.214679, 1.278171, -0.110246)",
        "(0.213190, 1.279202, -0.105727)",
        "(0.212321, 1.279765, -0.103586)",
        "(0.210209, 1.281122, -0.099166)",
        "(0.207960, 1.282783, -0.094559)",
        "(0.205855, 1.284585, -0.090778)",
        "(0.204858, 1.285554, -0.089189)",
        "(0.202932, 1.287644, -0.086159)",
        "(0.201080, 1.289860, -0.083330)",
        "(0.199282, 1.292139, -0.080728)",
        "(0.197694, 1.294690, -0.078588)",
        "(0.196976, 1.296152, -0.077828)",
        "(0.195599, 1.299276, -0.076413)",
        "(0.194172, 1.302652, -0.074570)",
        "(0.192640, 1.305915, -0.073101)",
        "(0.191289, 1.309274, -0.072256)",
        "(0.190608, 1.310912, -0.071916)",
        "(0.189434, 1.314407, -0.071106)",
        "(0.188566, 1.318027, -0.070666)",
        "(0.187804, 1.321652, -0.070451)",
        "(0.187088, 1.325184, -0.070175)",
        "(0.186862, 1.326970, -0.070152)",
        "(0.186543, 1.330641, -0.070300)",
        "(0.186282, 1.334400, -0.070519)",
        "(0.185969, 1.338137, -0.070680)",
        "(0.185859, 1.341790, -0.071201)",
        "(0.185828, 1.345312, -0.072053)",
        "(0.185885, 1.347018, -0.072650)",
        "(0.186156, 1.350345, -0.074095)",
        "(0.186531, 1.353360, -0.076068)",
        "(0.187114, 1.356095, -0.078477)",
        "(0.187425, 1.357239, -0.079878)",
        "(0.188038, 1.359252, -0.082946)",
        "(0.188944, 1.360973, -0.086917)",
        "(0.190034, 1.362489, -0.091285)",
        "(0.191234, 1.363403, -0.095697)",
        "(0.192581, 1.363595, -0.100655)",
        "(0.193304, 1.363327, -0.103404)",
        "(0.194985, 1.362445, -0.109333)",
        "(0.196726, 1.360952, -0.115688)",
        "(0.198462, 1.358711, -0.121790)",
        "(0.200450, 1.355439, -0.128165)",
        "(0.201502, 1.353395, -0.131555)",
        "(0.203651, 1.348879, -0.138662)",
        "(0.205576, 1.343896, -0.145602)",
        "(0.207296, 1.338264, -0.152028)",
        "(0.208146, 1.335298, -0.154753)",
        "(0.209838, 1.329156, -0.159941)",
        "(0.211786, 1.322331, -0.165676)",
        "(0.213853, 1.315309, -0.171146)",
        "(0.215529, 1.308432, -0.175270)",
        "(0.216211, 1.305030, -0.176852)",
        "(0.217464, 1.298129, -0.179604)",
        "(0.218696, 1.291317, -0.181683)",
        "(0.220285, 1.285015, -0.183462)",
        "(0.222103, 1.278952, -0.184933)",
        "(0.223990, 1.272841, -0.186067)",
        "(0.225000, 1.269980, -0.186336)",
        "(0.226906, 1.264234, -0.186778)",
        "(0.228565, 1.258479, -0.186888)",
        "(0.230331, 1.252880, -0.186704)",
        "(0.231148, 1.250132, -0.186305)",
        "(0.232657, 1.244685, -0.184945)",
        "(0.234198, 1.238837, -0.183361)",
        "(0.235896, 1.232266, -0.182164)",
        "(0.237170, 1.225386, -0.180424)",
        "(0.237736, 1.222251, -0.179053)",
        "(0.238876, 1.216066, -0.175983)",
        "(0.239480, 1.209690, -0.172553)",
        "(0.239205, 1.203713, -0.167669)",
        "(0.238893, 1.198355, -0.162587)",
        "(0.238719, 1.195941, -0.160472)",
        "(0.237885, 1.192090, -0.155314)",
        "(0.236359, 1.189851, -0.148361)",
        "(0.234420, 1.188917, -0.140068)",
        "(0.232787, 1.189357, -0.131920)",
        "(0.232031, 1.190187, -0.127968)",
        "(0.230406, 1.192421, -0.119721)",
        "(0.228697, 1.195301, -0.111216)",
        "(0.227234, 1.199309, -0.102795)",
        "(0.226000, 1.204325, -0.095049)",
        "(0.225362, 1.207182, -0.091386)",
        "(0.224108, 1.213538, -0.084008)",
        "(0.222706, 1.220487, -0.076994)",
        "(0.221278, 1.227945, -0.070679)",
        "(0.220043, 1.235900, -0.065243)",
        "(0.219464, 1.240013, -0.063006)",
        "(0.218395, 1.248545, -0.059314)",
        "(0.217112, 1.257373, -0.056308)",
        "(0.215642, 1.266480, -0.053675)",
        "(0.214251, 1.275703, -0.051440)",
        "(0.213637, 1.280305, -0.050804)",
        "(0.212460, 1.289372, -0.050486)",
        "(0.211360, 1.298413, -0.050850)",
        "(0.210345, 1.307263, -0.051446)",
        "(0.209688, 1.315986, -0.052600)",
        "(0.209307, 1.324221, -0.054797)",
        "(0.209148, 1.328091, -0.056169)",
        "(0.209132, 1.335421, -0.059102)",
        "(0.209215, 1.342813, -0.062117)",
        "(0.209536, 1.349334, -0.065992)",
        "(0.209807, 1.352080, -0.068373)",
        "(0.210528, 1.357518, -0.073309)",
        "(0.211316, 1.362510, -0.078171)",
        "(0.212138, 1.366812, -0.082924)",
        "(0.212959, 1.370364, -0.087724)",
        "(0.213819, 1.372944, -0.092600)",
        "(0.214403, 1.373767, -0.095217)",
        "(0.215712, 1.374558, -0.100778)",
        "(0.216937, 1.374088, -0.106597)",
        "(0.218345, 1.372696, -0.113084)",
        "(0.219852, 1.370799, -0.119481)",
        "(0.220468, 1.369691, -0.122195)",
        "(0.221307, 1.367018, -0.127062)",
        "(0.222139, 1.363158, -0.132096)",
        "(0.223234, 1.358673, -0.137822)",
        "(0.224055, 1.353989, -0.143033)",
        "(0.224337, 1.351519, -0.145445)",
        "(0.224789, 1.346162, -0.149829)",
        "(0.225006, 1.340661, -0.153688)",
        "(0.225234, 1.335084, -0.157296)",
        "(0.225574, 1.329156, -0.161302)",
        "(0.225601, 1.325955, -0.163327)",
        "(0.225685, 1.319893, -0.166963)",
        "(0.225583, 1.313864, -0.170279)",
        "(0.225378, 1.307371, -0.173747)",
        "(0.225215, 1.303916, -0.175499)",
        "(0.224972, 1.297086, -0.178558)",
        "(0.225013, 1.290724, -0.181307)",
        "(0.224553, 1.283929, -0.183984)",
        "(0.223526, 1.276467, -0.186603)",
        "(0.223010, 1.272859, -0.187538)",
        "(0.221962, 1.265657, -0.188981)",
        "(0.220639, 1.258099, -0.190096)",
        "(0.218832, 1.249574, -0.191006)",
        "(0.216865, 1.240834, -0.190977)",
        "(0.215769, 1.232480, -0.190428)",
        "(0.215268, 1.228257, -0.190227)",
        "(0.214286, 1.219712, -0.189319)",
        "(0.212640, 1.211205, -0.186489)",
        "(0.211093, 1.204085, -0.181652)",
        "(0.209846, 1.197867, -0.175428)",
        "(0.209476, 1.194992, -0.172140)",
        "(0.209351, 1.189593, -0.166313)",
        "(0.209499, 1.185489, -0.159752)",
        "(0.209570, 1.183441, -0.150984)",
        "(0.210359, 1.183857, -0.141951)",
        "(0.210969, 1.184646, -0.137822)",
        "(0.211702, 1.186726, -0.129570)",
        "(0.211799, 1.189963, -0.120379)",
        "(0.211751, 1.194249, -0.111470)",
        "(0.211776, 1.196784, -0.107539)",
        "(0.211626, 1.203233, -0.099663)",
        "(0.211392, 1.210485, -0.091534)",
        "(0.211468, 1.218135, -0.085049)",
        "(0.211378, 1.226001, -0.079896)",
        "(0.211089, 1.234198, -0.075353)",
        "(0.211128, 1.238662, -0.073357)",
        "(0.211170, 1.247632, -0.069974)",
        "(0.211080, 1.256442, -0.067490)",
        "(0.210812, 1.264966, -0.065765)",
        "(0.210631, 1.273321, -0.064644)",
        "(0.210659, 1.277517, -0.064308)",
        "(0.210687, 1.285686, -0.063754)",
        "(0.210763, 1.293271, -0.064090)",
        "(0.211212, 1.300629, -0.065256)",
        "(0.211378, 1.304058, -0.066072)",
        "(0.211622, 1.310631, -0.068026)",
        "(0.211803, 1.316404, -0.070998)",
        "(0.212107, 1.321888, -0.074049)",
        "(0.212638, 1.327002, -0.077269)",
        "(0.213116, 1.331495, -0.080825)",
        "(0.213308, 1.333488, -0.083012)",
        "(0.213665, 1.336708, -0.087417)",
        "(0.213836, 1.339378, -0.091921)",
        "(0.213969, 1.341544, -0.096325)",
        "(0.214014, 1.342269, -0.098773)",
        "(0.214211, 1.343088, -0.104247)",
        "(0.214552, 1.343161, -0.109723)",
        "(0.214827, 1.342818, -0.114882)",
        "(0.215176, 1.341995, -0.120269)",
        "(0.215287, 1.341261, -0.122994)",
        "(0.215581, 1.339322, -0.128134)",
        "(0.215746, 1.336637, -0.132828)",
        "(0.216073, 1.333239, -0.137790)",
        "(0.216345, 1.331136, -0.140511)",
        "(0.216626, 1.326913, -0.145408)",
        "(0.216668, 1.321843, -0.149486)",
        "(0.216739, 1.315939, -0.153677)",
        "(0.217177, 1.309747, -0.158199)",
        "(0.217709, 1.303575, -0.162009)",
        "(0.217990, 1.297059, -0.164862)",
        "(0.217935, 1.293491, -0.166094)",
        "(0.217918, 1.285970, -0.168909)",
        "(0.218623, 1.278395, -0.172108)",
        "(0.219181, 1.270868, -0.174846)",
        "(0.219421, 1.264331, -0.176099)",
        "(0.219558, 1.261391, -0.176369)",
        "(0.219867, 1.255730, -0.177094)",
        "(0.220355, 1.251045, -0.177411)",
        "(0.220829, 1.247309, -0.177307)",
        "(0.220968, 1.245876, -0.177130)",
        "(0.221295, 1.243219, -0.176417)",
        "(0.221679, 1.241344, -0.175609)",
        "(0.222090, 1.239656, -0.175229)",
        "(0.222359, 1.238014, -0.175033)",
        "(0.222453, 1.236219, -0.174815)",
        "(0.222606, 1.235357, -0.174688)",
        "(0.222789, 1.233523, -0.174189)",
        "(0.222735, 1.231007, -0.173899)",
        "(0.222645, 1.227637, -0.173848)",
        "(0.222258, 1.223456, -0.173686)",
        "(0.221998, 1.221072, -0.173616)",
        "(0.221361, 1.215817, -0.173577)",
        "(0.220395, 1.209592, -0.173466)",
        "(0.219264, 1.203101, -0.172853)",
        "(0.218595, 1.197217, -0.171856)",
        "(0.218274, 1.194442, -0.170999)",
        "(0.217296, 1.188794, -0.168672)",
        "(0.216275, 1.183831, -0.165125)",
        "(0.215782, 1.179858, -0.160954)",
        "(0.215310, 1.176362, -0.156357)",
        "(0.215063, 1.174940, -0.153987)",
        "(0.214572, 1.172959, -0.148885)",
        "(0.213889, 1.172115, -0.142863)",
        "(0.213503, 1.173045, -0.136008)",
        "(0.213342, 1.174914, -0.129792)",
        "(0.213300, 1.176325, -0.126769)",
        "(0.212978, 1.179954, -0.120204)",
        "(0.212509, 1.184531, -0.113127)",
        "(0.212240, 1.189582, -0.107321)",
        "(0.211786, 1.195291, -0.101874)",
        "(0.211443, 1.198414, -0.099128)",
        "(0.210637, 1.204849, -0.093608)",
        "(0.209895, 1.211569, -0.088693)",
        "(0.209294, 1.218434, -0.084303)",
        "(0.209112, 1.221886, -0.082332)",
        "(0.208696, 1.228493, -0.079119)",
        "(0.207888, 1.234478, -0.076495)",
        "(0.207093, 1.240350, -0.074110)",
        "(0.206324, 1.245970, -0.071961)",
        "(0.205451, 1.251186, -0.070072)",
        "(0.205105, 1.253769, -0.069335)",
        "(0.204237, 1.258732, -0.068279)",
        "(0.203098, 1.263437, -0.067111)",
        "(0.201879, 1.267918, -0.066165)",
        "(0.201260, 1.270040, -0.065933)",
        "(0.200067, 1.274332, -0.065875)",
        "(0.198888, 1.278763, -0.066010)",
        "(0.197718, 1.283295, -0.066277)",
        "(0.196523, 1.287903, -0.066957)",
        "(0.195968, 1.290259, -0.067500)",
        "(0.194761, 1.294879, -0.069326)",
        "(0.193491, 1.299491, -0.072323)",
        "(0.192437, 1.304520, -0.075330)",
        "(0.191573, 1.309383, -0.078750)",
        "(0.190853, 1.313901, -0.082966)",
        "(0.190566, 1.316030, -0.085380)",
        "(0.190031, 1.320042, -0.090110)",
        "(0.189735, 1.323532, -0.094835)",
        "(0.189828, 1.326334, -0.099927)",
        "(0.190273, 1.328489, -0.105276)",
        "(0.190583, 1.329370, -0.107912)",
        "(0.191347, 1.330602, -0.112627)",
        "(0.192149, 1.331335, -0.117008)",
        "(0.193045, 1.331080, -0.121240)",
        "(0.194054, 1.330420, -0.125060)",
        "(0.194622, 1.329821, -0.126750)",
        "(0.195807, 1.328855, -0.130047)",
        "(0.196892, 1.327936, -0.132242)",
        "(0.197379, 1.326634, -0.133436)",
        "(0.197582, 1.325876, -0.133909)",
        "(0.197902, 1.324183, -0.135026)",
        "(0.197993, 1.323009, -0.135629)",
        "(0.197928, 1.322657, -0.134966)",
        "(0.197436, 1.322364, -0.133531)",
        "(0.197302, 1.322264, -0.132821)",
        "(0.197072, 1.322046, -0.131546)",
        "(0.196703, 1.321864, -0.129745)",
        "(0.196310, 1.321686, -0.127701)",
        "(0.196047, 1.321572, -0.125757)",
        "(0.195944, 1.321573, -0.124902)",
        "(0.195714, 1.321739, -0.123018)",
        "(0.195454, 1.322016, -0.121082)",
        "(0.195158, 1.322269, -0.119388)",
        "(0.194841, 1.322592, -0.117880)",
        "(0.194414, 1.322976, -0.116333)",
        "(0.194245, 1.323175, -0.115673)",
        "(0.194026, 1.323587, -0.114700)",
        "(0.193750, 1.324107, -0.113508)",
        "(0.193547, 1.324763, -0.112353)",
        "(0.193574, 1.325563, -0.111487)",
        "(0.193622, 1.325978, -0.111144)",
        "(0.193654, 1.327023, -0.110162)",
        "(0.193615, 1.328092, -0.109015)",
        "(0.193594, 1.329156, -0.108248)",
        "(0.193611, 1.329808, -0.107896)",
        "(0.193631, 1.331384, -0.107200)",
        "(0.193626, 1.333071, -0.106395)",
        "(0.193482, 1.334856, -0.105468)",
        "(0.193389, 1.336633, -0.104833)",
        "(0.193352, 1.337545, -0.104679)",
        "(0.193172, 1.339499, -0.104155)",
        "(0.192861, 1.341418, -0.103530)",
        "(0.192583, 1.343304, -0.103084)",
        "(0.192282, 1.345149, -0.102780)",
        "(0.191951, 1.347023, -0.102530)",
        "(0.191729, 1.347955, -0.102348)",
        "(0.191219, 1.349750, -0.102066)",
        "(0.190585, 1.351452, -0.102431)",
        "(0.189650, 1.353227, -0.103261)",
        "(0.188627, 1.355425, -0.103921)",
        "(0.188103, 1.356598, -0.104338)",
        "(0.187085, 1.358949, -0.105266)",
        "(0.186252, 1.361101, -0.106798)",
        "(0.185480, 1.362725, -0.108838)",
        "(0.184930, 1.363832, -0.111183)",
        "(0.184729, 1.364151, -0.112433)",
        "(0.184420, 1.364559, -0.115048)",
        "(0.184086, 1.364398, -0.117767)",
        "(0.183761, 1.363734, -0.120442)",
        "(0.183342, 1.362702, -0.122996)",
        "(0.183114, 1.362109, -0.124149)",
        "(0.182711, 1.360915, -0.126067)",
        "(0.182372, 1.359405, -0.127842)",
        "(0.182328, 1.357703, -0.130004)",
        "(0.182401, 1.355926, -0.132124)",
        "(0.182401, 1.354978, -0.133057)",
        "(0.182367, 1.353216, -0.134866)",
        "(0.182190, 1.351629, -0.136470)",
        "(0.182088, 1.350130, -0.138352)",
        "(0.181909, 1.348630, -0.140167)",
        "(0.181808, 1.347948, -0.141015)",
        "(0.181562, 1.346499, -0.142901)",
        "(0.181394, 1.345141, -0.144911)",
        "(0.181350, 1.343927, -0.146945)",
        "(0.181407, 1.343373, -0.148051)",
        "(0.181406, 1.342236, -0.150173)",
        "(0.181354, 1.340978, -0.152368)",
        "(0.181340, 1.339848, -0.154482)",
        "(0.181406, 1.338984, -0.156475)",
        "(0.181443, 1.338316, -0.158286)",
        "(0.181452, 1.338051, -0.159124)",
        "(0.181324, 1.337511, -0.160759)",
        "(0.181192, 1.337050, -0.162292)",
        "(0.181179, 1.336696, -0.163843)",
        "(0.181121, 1.336545, -0.164635)",
        "(0.181063, 1.336428, -0.165999)",
        "(0.181039, 1.336304, -0.167540)",
        "(0.181002, 1.336104, -0.169160)",
        "(0.181093, 1.335846, -0.170914)",
        "(0.181181, 1.335678, -0.171928)",
        "(0.181411, 1.335260, -0.174176)",
        "(0.181513, 1.334821, -0.176585)",
        "(0.181636, 1.334509, -0.178904)",
        "(0.181856, 1.334027, -0.181348)",
        "(0.182025, 1.333645, -0.182651)",
        "(0.182351, 1.332354, -0.185369)",
        "(0.182849, 1.330247, -0.188292)",
        "(0.183770, 1.327193, -0.191977)",
        "(0.184478, 1.323506, -0.195787)",
        "(0.184775, 1.321584, -0.197480)",
        "(0.185272, 1.317688, -0.200070)",
        "(0.185535, 1.313285, -0.201885)",
        "(0.185688, 1.307954, -0.203445)",
        "(0.185916, 1.301889, -0.204947)",
        "(0.185848, 1.298487, -0.205613)",
        "(0.185601, 1.291434, -0.206433)",
        "(0.185407, 1.284180, -0.206482)",
        "(0.185249, 1.276630, -0.206197)",
        "(0.185064, 1.268776, -0.205833)",
        "(0.184964, 1.264863, -0.205536)",
        "(0.184706, 1.257384, -0.204375)",
        "(0.184556, 1.250318, -0.202598)",
        "(0.184307, 1.243088, -0.200460)",
        "(0.184367, 1.236084, -0.198326)",
        "(0.184634, 1.232802, -0.197442)",
        "(0.184982, 1.226272, -0.195509)",
        "(0.185096, 1.220126, -0.192759)",
        "(0.185358, 1.214776, -0.189658)",
        "(0.185568, 1.209593, -0.186894)",
        "(0.185543, 1.207070, -0.185512)",
        "(0.185235, 1.202437, -0.182115)",
        "(0.184939, 1.198667, -0.178590)",
        "(0.184648, 1.196011, -0.175509)",
        "(0.184181, 1.194898, -0.171520)",
        "(0.183742, 1.195019, -0.169036)",
        "(0.182989, 1.195700, -0.164402)",
        "(0.182161, 1.197441, -0.159818)",
        "(0.181203, 1.199943, -0.155064)",
        "(0.180210, 1.203256, -0.150421)",
        "(0.179696, 1.205216, -0.148045)",
        "(0.178499, 1.209673, -0.143041)",
        "(0.177359, 1.214445, -0.138029)",
        "(0.176167, 1.219511, -0.133178)",
        "(0.175037, 1.224820, -0.128627)",
        "(0.174475, 1.227574, -0.126288)",
        "(0.173299, 1.232990, -0.121704)",
        "(0.172164, 1.238436, -0.117425)",
        "(0.171123, 1.243997, -0.113126)",
        "(0.170262, 1.249569, -0.109020)",
        "(0.169940, 1.252366, -0.107125)",
        "(0.169382, 1.257867, -0.103522)",
        "(0.168961, 1.263194, -0.100078)",
        "(0.168785, 1.268494, -0.096986)",
        "(0.168702, 1.273836, -0.094216)",
        "(0.168643, 1.276483, -0.092885)",
        "(0.168531, 1.281784, -0.090078)",
        "(0.168548, 1.287041, -0.087324)",
        "(0.168798, 1.292304, -0.085027)",
        "(0.169009, 1.297378, -0.082890)",
        "(0.169089, 1.299887, -0.081688)",
        "(0.169300, 1.304724, -0.079285)",
        "(0.169468, 1.309450, -0.077400)",
        "(0.169343, 1.314220, -0.075516)",
        "(0.169055, 1.319345, -0.072972)",
        "(0.168925, 1.322049, -0.071642)",
        "(0.168472, 1.327233, -0.069454)",
        "(0.167854, 1.332366, -0.067311)",
        "(0.167222, 1.337646, -0.065081)",
        "(0.166831, 1.343160, -0.063065)",
        "(0.166730, 1.345943, -0.062131)",
        "(0.166676, 1.351557, -0.060406)",
        "(0.166860, 1.357144, -0.059793)",
        "(0.167179, 1.362704, -0.059757)",
        "(0.167517, 1.368003, -0.059910)",
        "(0.167804, 1.370495, -0.060367)",
        "(0.168588, 1.375139, -0.061821)",
        "(0.169762, 1.379007, -0.064344)",
        "(0.171181, 1.381877, -0.068394)",
        "(0.172507, 1.383647, -0.073656)",
        "(0.173045, 1.384152, -0.076647)",
        "(0.174032, 1.384867, -0.082198)",
        "(0.175154, 1.384867, -0.088045)",
        "(0.176153, 1.383360, -0.094855)",
        "(0.177013, 1.381243, -0.102007)",
        "(0.177406, 1.379733, -0.105533)",
        "(0.177826, 1.376016, -0.112656)",
        "(0.177965, 1.371254, -0.120180)",
        "(0.177915, 1.365731, -0.127347)",
        "(0.177596, 1.359603, -0.134383)",
        "(0.177455, 1.356432, -0.137920)",
        "(0.177434, 1.350117, -0.144640)",
        "(0.177301, 1.343628, -0.150143)",
        "(0.177078, 1.336780, -0.155338)",
        "(0.177197, 1.330168, -0.160326)",
        "(0.177524, 1.323542, -0.164358)",
        "(0.177764, 1.320566, -0.165852)",
        "(0.178167, 1.314410, -0.168499)",
        "(0.178499, 1.307697, -0.171395)",
        "(0.179149, 1.301282, -0.174498)",
        "(0.179504, 1.298284, -0.175758)",
        "(0.179998, 1.292318, -0.177678)",
        "(0.180332, 1.286687, -0.178723)",
        "(0.180791, 1.281149, -0.180141)",
        "(0.181106, 1.275237, -0.181853)",
        "(0.181193, 1.272092, -0.182656)",
        "(0.181615, 1.265651, -0.184055)",
        "(0.182535, 1.259276, -0.184976)",
        "(0.183610, 1.252679, -0.185551)",
        "(0.184264, 1.245322, -0.185532)",
        "(0.184591, 1.236971, -0.185341)",
        "(0.184788, 1.232439, -0.185305)",
        "(0.185698, 1.223365, -0.185129)",
        "(0.186446, 1.213898, -0.184210)",
        "(0.187143, 1.204683, -0.182496)",
        "(0.187626, 1.195262, -0.180956)",
        "(0.187670, 1.190502, -0.179957)",
        "(0.187532, 1.181737, -0.176567)",
        "(0.187186, 1.174118, -0.171783)",
        "(0.186699, 1.167144, -0.167813)",
        "(0.186279, 1.164204, -0.165701)",
        "(0.185276, 1.160017, -0.159969)",
        "(0.184149, 1.158047, -0.152538)",
        "(0.182932, 1.157235, -0.145225)",
        "(0.181740, 1.157427, -0.138581)",
        "(0.181019, 1.158053, -0.135037)",
        "(0.179597, 1.160280, -0.127377)",
        "(0.178452, 1.163760, -0.120113)",
        "(0.177230, 1.168072, -0.113532)",
        "(0.175817, 1.173467, -0.106669)",
        "(0.174380, 1.179994, -0.099381)",
        "(0.173538, 1.183425, -0.095589)",
        "(0.172114, 1.190549, -0.088967)",
        "(0.170804, 1.197858, -0.083679)",
        "(0.169177, 1.205544, -0.078979)",
        "(0.167735, 1.213978, -0.074032)",
        "(0.167065, 1.218391, -0.071812)",
        "(0.165711, 1.227351, -0.068081)",
        "(0.163981, 1.236080, -0.064988)",
        "(0.162290, 1.244932, -0.062520)",
        "(0.161401, 1.249390, -0.061531)",
        "(0.159542, 1.258344, -0.059800)",
        "(0.158018, 1.267658, -0.058606)",
        "(0.156691, 1.277067, -0.057613)",
        "(0.155143, 1.285815, -0.057281)",
        "(0.153580, 1.294086, -0.057795)",
        "(0.152776, 1.298084, -0.058246)",
        "(0.151416, 1.306138, -0.059143)",
        "(0.150442, 1.314117, -0.060126)",
        "(0.149832, 1.321677, -0.061671)",
        "(0.149333, 1.328508, -0.063810)",
        "(0.149013, 1.331558, -0.064990)",
        "(0.148257, 1.337132, -0.067324)",
        "(0.147684, 1.342046, -0.069970)",
        "(0.147363, 1.346317, -0.073200)",
        "(0.146925, 1.349632, -0.076660)",
        "(0.146727, 1.351120, -0.078167)",
        "(0.146398, 1.353693, -0.081218)",
        "(0.146401, 1.355669, -0.084782)",
        "(0.146572, 1.357184, -0.088513)",
        "(0.146635, 1.357658, -0.090391)",
        "(0.147029, 1.358485, -0.094095)",
        "(0.147595, 1.358931, -0.097761)",
        "(0.148138, 1.359044, -0.101301)",
        "(0.148791, 1.358776, -0.105090)",
        "(0.149100, 1.358494, -0.106955)",
        "(0.149777, 1.357805, -0.110284)",
        "(0.150409, 1.356661, -0.113830)",
        "(0.150919, 1.355363, -0.117649)",
        "(0.151255, 1.354031, -0.121289)",
        "(0.151437, 1.353379, -0.122931)",
        "(0.151881, 1.352074, -0.126057)",
        "(0.152467, 1.350701, -0.129411)",
        "(0.152907, 1.349494, -0.132383)",
        "(0.153298, 1.348499, -0.135069)",
        "(0.153507, 1.348091, -0.136309)",
        "(0.153965, 1.347456, -0.138643)",
        "(0.154338, 1.347038, -0.140752)",
        "(0.154451, 1.346766, -0.142583)",
        "(0.154344, 1.346571, -0.144351)",
        "(0.154313, 1.346601, -0.145081)",
        "(0.154405, 1.346665, -0.146573)",
        "(0.154591, 1.346523, -0.148433)",
        "(0.154796, 1.346089, -0.150493)",
        "(0.155084, 1.345471, -0.152644)",
        "(0.155273, 1.345131, -0.153741)",
        "(0.155516, 1.344182, -0.155812)",
        "(0.155663, 1.342979, -0.157921)",
        "(0.155859, 1.341304, -0.160358)",
        "(0.155868, 1.338938, -0.162972)",
        "(0.155702, 1.337080, -0.164636)",
        "(0.155620, 1.335275, -0.166391)",
        "(0.155568, 1.329526, -0.171797)",
        "(0.155652, 1.324747, -0.175809)",
        "(0.155940, 1.319425, -0.179940)",
        "(0.156105, 1.316598, -0.182052)",
        "(0.156375, 1.310537, -0.186305)",
        "(0.156654, 1.303733, -0.190731)",
        "(0.156757, 1.296554, -0.195174)",
        "(0.156763, 1.289289, -0.199462)",
        "(0.156601, 1.285443, -0.201501)",
        "(0.156095, 1.277333, -0.205086)",
        "(0.155834, 1.269019, -0.208054)",
        "(0.155859, 1.260286, -0.210430)",
        "(0.155914, 1.250601, -0.212450)",
        "(0.156074, 1.245512, -0.213224)",
        "(0.156907, 1.235826, -0.213813)",
        "(0.158111, 1.226119, -0.213739)",
        "(0.159465, 1.215936, -0.213523)",
        "(0.160513, 1.205895, -0.212297)",
        "(0.160993, 1.201444, -0.210859)",
        "(0.161971, 1.193490, -0.206925)",
        "(0.162893, 1.186361, -0.202145)",
        "(0.163586, 1.180142, -0.197125)",
        "(0.164121, 1.175502, -0.191134)",
        "(0.164268, 1.173796, -0.187810)",
        "(0.164197, 1.171148, -0.180833)",
        "(0.164069, 1.169885, -0.173951)",
        "(0.163747, 1.170163, -0.166736)",
        "(0.163360, 1.172233, -0.158830)",
        "(0.163121, 1.173741, -0.154835)",
        "(0.162721, 1.177310, -0.147265)",
        "(0.162177, 1.181508, -0.140326)",
        "(0.161308, 1.186646, -0.132865)",
        "(0.160626, 1.192734, -0.125542)",
        "(0.160350, 1.195906, -0.122409)",
        "(0.159762, 1.202561, -0.116221)",
        "(0.159153, 1.209566, -0.109755)",
        "(0.158676, 1.216718, -0.103487)",
        "(0.158469, 1.223971, -0.098419)",
        "(0.158287, 1.227592, -0.096126)",
        "(0.157726, 1.234817, -0.091168)",
        "(0.157057, 1.242074, -0.086067)",
        "(0.156510, 1.249414, -0.082012)",
        "(0.155854, 1.256183, -0.079063)",
        "(0.155486, 1.259611, -0.077572)",
        "(0.154679, 1.266613, -0.074210)",
        "(0.153830, 1.273464, -0.071163)",
        "(0.152802, 1.279854, -0.068851)",
        "(0.151961, 1.286352, -0.067072)",
        "(0.151148, 1.292983, -0.065368)",
        "(0.150674, 1.296212, -0.064621)",
        "(0.149664, 1.302421, -0.063329)",
        "(0.148602, 1.308356, -0.062278)",
        "(0.147675, 1.314165, -0.062084)",
        "(0.147194, 1.316906, -0.062349)",
        "(0.146052, 1.322212, -0.062840)",
        "(0.145083, 1.327689, -0.063066)",
        "(0.144345, 1.333052, -0.063771)",
        "(0.143875, 1.338159, -0.065253)",
        "(0.143675, 1.340512, -0.066258)",
        "(0.143506, 1.345115, -0.068307)",
        "(0.143582, 1.349257, -0.070945)",
        "(0.143809, 1.352703, -0.074472)",
        "(0.144352, 1.355640, -0.078400)",
        "(0.144732, 1.356879, -0.080509)",
        "(0.145661, 1.358920, -0.085287)",
        "(0.146839, 1.360256, -0.090851)",
        "(0.148075, 1.360987, -0.096656)",
        "(0.149367, 1.361134, -0.102718)",
        "(0.149974, 1.360966, -0.105937)",
        "(0.151175, 1.360306, -0.112566)",
        "(0.152419, 1.359442, -0.119031)",
        "(0.153584, 1.358102, -0.125588)",
        "(0.154598, 1.356390, -0.132324)",
        "(0.154982, 1.355440, -0.135517)",
        "(0.155851, 1.353487, -0.141895)",
        "(0.156712, 1.351261, -0.148212)",
        "(0.157525, 1.348906, -0.154299)",
        "(0.158276, 1.346459, -0.160262)",
        "(0.158662, 1.345180, -0.163083)",
        "(0.159367, 1.342495, -0.168461)",
        "(0.160204, 1.339810, -0.173738)",
        "(0.161057, 1.336925, -0.178878)",
        "(0.161627, 1.333428, -0.183734)",
        "(0.161928, 1.331533, -0.186156)",
        "(0.162763, 1.327467, -0.191536)",
        "(0.163497, 1.322853, -0.197172)",
        "(0.164081, 1.317644, -0.202605)",
        "(0.164354, 1.314715, -0.205147)",
        "(0.164885, 1.308558, -0.210236)",
        "(0.165432, 1.301535, -0.215433)",
        "(0.165691, 1.293651, -0.220546)",
        "(0.165637, 1.285038, -0.225064)",
        "(0.165531, 1.276123, -0.228622)",
        "(0.165371, 1.271391, -0.230077)",
        "(0.164892, 1.261449, -0.232762)",
        "(0.164401, 1.251068, -0.234861)",
        "(0.164590, 1.241301, -0.235551)",
        "(0.164856, 1.231663, -0.235196)",
        "(0.164899, 1.226872, -0.234655)",
        "(0.165065, 1.217992, -0.232567)",
        "(0.165244, 1.210438, -0.228607)",
        "(0.165530, 1.204529, -0.223003)",
        "(0.165824, 1.199603, -0.216597)",
        "(0.166013, 1.197516, -0.213317)",
        "(0.166110, 1.194031, -0.206276)",
        "(0.166017, 1.191854, -0.198205)",
        "(0.165919, 1.191475, -0.189551)",
        "(0.165655, 1.192053, -0.180433)",
        "(0.165463, 1.193038, -0.175704)",
        "(0.165067, 1.195197, -0.166759)",
        "(0.164529, 1.198027, -0.158469)",
        "(0.163839, 1.201848, -0.149855)",
        "(0.163212, 1.206378, -0.141974)",
        "(0.162853, 1.208882, -0.138363)",
        "(0.161969, 1.214141, -0.130992)",
        "(0.161209, 1.219959, -0.123859)",
        "(0.160615, 1.226041, -0.117782)",
        "(0.159986, 1.232379, -0.112257)",
        "(0.159657, 1.235595, -0.109549)",
        "(0.159106, 1.242006, -0.104519)",
        "(0.158451, 1.247896, -0.100489)",
        "(0.157667, 1.253393, -0.097293)",
        "(0.157025, 1.258859, -0.094448)",
        "(0.156743, 1.261445, -0.093313)",
        "(0.156058, 1.266675, -0.090805)",
        "(0.155601, 1.271772, -0.088962)",
        "(0.155081, 1.276569, -0.087524)",
        "(0.154272, 1.280858, -0.086524)",
        "(0.153858, 1.283009, -0.086029)",
        "(0.152996, 1.287253, -0.085140)",
        "(0.152302, 1.291533, -0.084624)",
        "(0.151715, 1.295839, -0.084246)",
        "(0.150995, 1.299891, -0.084066)",
        "(0.150589, 1.301822, -0.083991)",
        "(0.149821, 1.305625, -0.084013)",
        "(0.149103, 1.309447, -0.084287)",
        "(0.148561, 1.313359, -0.084676)",
        "(0.148142, 1.317377, -0.085143)",
        "(0.148010, 1.319456, -0.085397)",
        "(0.147600, 1.323439, -0.085993)",
        "(0.147126, 1.327387, -0.086952)",
        "(0.146807, 1.331485, -0.088291)",
        "(0.146549, 1.335656, -0.089868)",
        "(0.146445, 1.337755, -0.090650)",
        "(0.146158, 1.341736, -0.092318)",
        "(0.145826, 1.345480, -0.094383)",
        "(0.145528, 1.349014, -0.096735)",
        "(0.145403, 1.352397, -0.099240)",
        "(0.145352, 1.353969, -0.100562)",
        "(0.145398, 1.356964, -0.103383)",
        "(0.145527, 1.359631, -0.106637)",
        "(0.145607, 1.362078, -0.109808)",
        "(0.145643, 1.364160, -0.113111)",
        "(0.145668, 1.364977, -0.114850)",
        "(0.145804, 1.366469, -0.118495)",
        "(0.146150, 1.367392, -0.122412)",
        "(0.146679, 1.367374, -0.127139)",
        "(0.147545, 1.366574, -0.132610)",
        "(0.148033, 1.365844, -0.135773)",
        "(0.149168, 1.364170, -0.142432)",
        "(0.150061, 1.362071, -0.148972)",
        "(0.150940, 1.359400, -0.155734)",
        "(0.151829, 1.355766, -0.163268)",
        "(0.152266, 1.353655, -0.167363)",
        "(0.153426, 1.349627, -0.175356)",
        "(0.154807, 1.345423, -0.183463)",
        "(0.156224, 1.340705, -0.191793)",
        "(0.157386, 1.335352, -0.199535)",
        "(0.158102, 1.332548, -0.203320)",
        "(0.159661, 1.326426, -0.211341)",
        "(0.161426, 1.319654, -0.219486)",
        "(0.163412, 1.312339, -0.226388)",
        "(0.165270, 1.304559, -0.232730)",
        "(0.166072, 1.300058, -0.235686)",
        "(0.167735, 1.290614, -0.240881)",
        "(0.169341, 1.280092, -0.245214)",
        "(0.170812, 1.268744, -0.248118)",
        "(0.172157, 1.255212, -0.250348)",
        "(0.172952, 1.248299, -0.251185)",
        "(0.174963, 1.234105, -0.252105)",
        "(0.176924, 1.219893, -0.251048)",
        "(0.178098, 1.205805, -0.248042)",
        "(0.178938, 1.191875, -0.243238)",
        "(0.179784, 1.178613, -0.236918)",
        "(0.180435, 1.172581, -0.233484)",
        "(0.181443, 1.162071, -0.225945)",
        "(0.181726, 1.153975, -0.216774)",
        "(0.181790, 1.149045, -0.206423)",
        "(0.181688, 1.147667, -0.201115)",
        "(0.181189, 1.146364, -0.190269)",
        "(0.180124, 1.147881, -0.179029)",
        "(0.178720, 1.151058, -0.167969)",
        "(0.176863, 1.155683, -0.157619)",
        "(0.175705, 1.158545, -0.152565)",
        "(0.173355, 1.164972, -0.142592)",
        "(0.170986, 1.172635, -0.133361)",
        "(0.168741, 1.180664, -0.125315)",
        "(0.166332, 1.188977, -0.117600)",
        "(0.165198, 1.193327, -0.113909)",
        "(0.163100, 1.202162, -0.107213)",
        "(0.161179, 1.210973, -0.101285)",
        "(0.159347, 1.219620, -0.095936)",
        "(0.157838, 1.228160, -0.091118)",
        "(0.157234, 1.232318, -0.089126)",
        "(0.155973, 1.240326, -0.085614)",
        "(0.154731, 1.247979, -0.082829)",
        "(0.153732, 1.255581, -0.080435)",
        "(0.152563, 1.262792, -0.078176)",
        "(0.151946, 1.266269, -0.077341)",
        "(0.150763, 1.273128, -0.075973)",
        "(0.149481, 1.279707, -0.074877)",
        "(0.148136, 1.285993, -0.074150)",
        "(0.146770, 1.291988, -0.073839)",
        "(0.146175, 1.294934, -0.073853)",
        "(0.145100, 1.300799, -0.073867)",
        "(0.144037, 1.306531, -0.073873)",
        "(0.142900, 1.311918, -0.074182)",
        "(0.141937, 1.317291, -0.074805)",
        "(0.141507, 1.320002, -0.075233)",
        "(0.140467, 1.325214, -0.076014)",
        "(0.139628, 1.330392, -0.076834)",
        "(0.138784, 1.335460, -0.077884)",
        "(0.138032, 1.340392, -0.079590)",
        "(0.137677, 1.342824, -0.080434)",
        "(0.136945, 1.347733, -0.081838)",
        "(0.136255, 1.352476, -0.083723)",
        "(0.135860, 1.357163, -0.086192)",
        "(0.135712, 1.359445, -0.087526)",
        "(0.135331, 1.363867, -0.090128)",
        "(0.135233, 1.368131, -0.093152)",
        "(0.135486, 1.372129, -0.096732)",
        "(0.135167, 1.375032, -0.100736)",
        "(0.134783, 1.377177, -0.105414)",
        "(0.134833, 1.378150, -0.108114)",
        "(0.135122, 1.379885, -0.113841)",
        "(0.135567, 1.381161, -0.119834)",
        "(0.135923, 1.381961, -0.125757)",
        "(0.136369, 1.382030, -0.132258)",
        "(0.136690, 1.381687, -0.135898)",
        "(0.137559, 1.380305, -0.143521)",
        "(0.138551, 1.377873, -0.151560)",
        "(0.139505, 1.374510, -0.159392)",
        "(0.140459, 1.369879, -0.167726)",
        "(0.141029, 1.367123, -0.172059)",
        "(0.142468, 1.361192, -0.180552)",
        "(0.143995, 1.354638, -0.188680)",
        "(0.145193, 1.347089, -0.196325)",
        "(0.146344, 1.338622, -0.203699)",
        "(0.147070, 1.334051, -0.207208)",
        "(0.149000, 1.324382, -0.214229)",
        "(0.150463, 1.313978, -0.220241)",
        "(0.151728, 1.303322, -0.225036)",
        "(0.152990, 1.292329, -0.228558)",
        "(0.153740, 1.286762, -0.229930)",
        "(0.155384, 1.275442, -0.231833)",
        "(0.156684, 1.264155, -0.233135)",
        "(0.157724, 1.253873, -0.232316)",
        "(0.158412, 1.244509, -0.229590)",
        "(0.158364, 1.239933, -0.227547)",
        "(0.158053, 1.231212, -0.222844)",
        "(0.157985, 1.223572, -0.217561)",
        "(0.157636, 1.216751, -0.211482)",
        "(0.156720, 1.210877, -0.204064)",
        "(0.156148, 1.208535, -0.199944)",
        "(0.155109, 1.204638, -0.191858)",
        "(0.153771, 1.201763, -0.183492)",
        "(0.152358, 1.200566, -0.174479)",
        "(0.151276, 1.200935, -0.165807)",
        "(0.150823, 1.201722, -0.161542)",
        "(0.149769, 1.203902, -0.152964)",
        "(0.148756, 1.207466, -0.144809)",
        "(0.147870, 1.211691, -0.137885)",
        "(0.146990, 1.217283, -0.131426)",
        "(0.146428, 1.220186, -0.128137)",
        "(0.145401, 1.226562, -0.122003)",
        "(0.144504, 1.233225, -0.116952)",
        "(0.143530, 1.239932, -0.112790)",
        "(0.142692, 1.247057, -0.108759)",
        "(0.142296, 1.250694, -0.106820)",
        "(0.141522, 1.257792, -0.103176)",
        "(0.140933, 1.264608, -0.100443)",
        "(0.140675, 1.271483, -0.098235)",
        "(0.140536, 1.278268, -0.096220)",
        "(0.140394, 1.281469, -0.095264)",
        "(0.140189, 1.287810, -0.093555)",
        "(0.140171, 1.294117, -0.092096)",
        "(0.140111, 1.300212, -0.090917)",
        "(0.140057, 1.306205, -0.089991)",
        "(0.140067, 1.309181, -0.089654)",
        "(0.140084, 1.315068, -0.089076)",
        "(0.139976, 1.320801, -0.088586)",
        "(0.139698, 1.326411, -0.088353)",
        "(0.139486, 1.331975, -0.088853)",
        "(0.139311, 1.334733, -0.089126)",
        "(0.138878, 1.340265, -0.089558)",
        "(0.138526, 1.345779, -0.090147)",
        "(0.138148, 1.350902, -0.091311)",
        "(0.137914, 1.355685, -0.093184)",
        "(0.137890, 1.357996, -0.094361)",
        "(0.137836, 1.362538, -0.096897)",
        "(0.137838, 1.366931, -0.099416)",
        "(0.137869, 1.370959, -0.102229)",
        "(0.137940, 1.372762, -0.103941)",
        "(0.138204, 1.376167, -0.107655)",
        "(0.138556, 1.378877, -0.111768)",
        "(0.139065, 1.381011, -0.116073)",
        "(0.139637, 1.382515, -0.120753)",
        "(0.140311, 1.383318, -0.125937)",
        "(0.140737, 1.383449, -0.128629)",
        "(0.141510, 1.383480, -0.133763)",
        "(0.142283, 1.383054, -0.138987)",
        "(0.143246, 1.382104, -0.144677)",
        "(0.144225, 1.380766, -0.150501)",
        "(0.144643, 1.380012, -0.153173)",
        "(0.145391, 1.378259, -0.158384)",
        "(0.146279, 1.375844, -0.163947)",
        "(0.147315, 1.372927, -0.169542)",
        "(0.148146, 1.369470, -0.174906)",
        "(0.148538, 1.367460, -0.177614)",
        "(0.149527, 1.363023, -0.183412)",
        "(0.150655, 1.358291, -0.189078)",
        "(0.151724, 1.353354, -0.193948)",
        "(0.152542, 1.347705, -0.198497)",
        "(0.153000, 1.344570, -0.200678)",
        "(0.153938, 1.337919, -0.204737)",
        "(0.154675, 1.330617, -0.208359)",
        "(0.155406, 1.322951, -0.211432)",
        "(0.155819, 1.314783, -0.213691)",
        "(0.155918, 1.310484, -0.214412)",
        "(0.156292, 1.301606, -0.215418)",
        "(0.156460, 1.292071, -0.216066)",
        "(0.156675, 1.282968, -0.215636)",
        "(0.156678, 1.274143, -0.213623)",
        "(0.156522, 1.269739, -0.211957)",
        "(0.156045, 1.260887, -0.208313)",
        "(0.155366, 1.252277, -0.203762)",
        "(0.154636, 1.244399, -0.197874)",
        "(0.153671, 1.237107, -0.191289)",
        "(0.153192, 1.233836, -0.187940)",
        "(0.152298, 1.227942, -0.180842)",
        "(0.151231, 1.223332, -0.172456)",
        "(0.150357, 1.220294, -0.163863)",
        "(0.149512, 1.218794, -0.155167)",
        "(0.148998, 1.218559, -0.150523)",
        "(0.148150, 1.218763, -0.141195)",
        "(0.147781, 1.220012, -0.133344)",
        "(0.147396, 1.222776, -0.126072)",
        "(0.146780, 1.227058, -0.118266)",
        "(0.146509, 1.229743, -0.114393)",
        "(0.146091, 1.235402, -0.107866)",
        "(0.145563, 1.241739, -0.102080)",
        "(0.144894, 1.248738, -0.096273)",
        "(0.144281, 1.256078, -0.091265)",
        "(0.144037, 1.259877, -0.089176)",
        "(0.143834, 1.267817, -0.085294)",
        "(0.143637, 1.275719, -0.081575)",
        "(0.143616, 1.283454, -0.078331)",
        "(0.143845, 1.290985, -0.076008)",
        "(0.144041, 1.294691, -0.075104)",
        "(0.144406, 1.302048, -0.073353)",
        "(0.144785, 1.309263, -0.071671)",
        "(0.145238, 1.316353, -0.070259)",
        "(0.145517, 1.322666, -0.070049)",
        "(0.145632, 1.325820, -0.070037)",
        "(0.145727, 1.331918, -0.070194)",
        "(0.145571, 1.337662, -0.070225)",
        "(0.145465, 1.343044, -0.070770)",
        "(0.145604, 1.348091, -0.072213)",
        "(0.145721, 1.350432, -0.073183)",
        "(0.145703, 1.354630, -0.074949)",
        "(0.145506, 1.358113, -0.076981)",
        "(0.145408, 1.361071, -0.079943)",
        "(0.145390, 1.363732, -0.083392)",
        "(0.145347, 1.364937, -0.085138)",
        "(0.145189, 1.367098, -0.088445)",
        "(0.144720, 1.368824, -0.091486)",
        "(0.144159, 1.369981, -0.094989)",
        "(0.143666, 1.370628, -0.098824)",
        "(0.143429, 1.370780, -0.100712)",
        "(0.142917, 1.371109, -0.104359)",
        "(0.142482, 1.371210, -0.107962)",
        "(0.142079, 1.371053, -0.111550)",
        "(0.141519, 1.370926, -0.114777)",
        "(0.141251, 1.370980, -0.116270)",
        "(0.140885, 1.371306, -0.119270)",
        "(0.140598, 1.371877, -0.121800)",
        "(0.140194, 1.372390, -0.123960)",
        "(0.139907, 1.372771, -0.126644)",
        "(0.139853, 1.372986, -0.128130)",
        "(0.139721, 1.373605, -0.130777)",
        "(0.139545, 1.374326, -0.133252)",
        "(0.139489, 1.375118, -0.135813)",
        "(0.139517, 1.375739, -0.138669)",
        "(0.139571, 1.375933, -0.140196)",
        "(0.139572, 1.376051, -0.143120)",
        "(0.139665, 1.375635, -0.146643)",
        "(0.139824, 1.374763, -0.150697)",
        "(0.139962, 1.373235, -0.154906)",
        "(0.139975, 1.372238, -0.157068)",
        "(0.140062, 1.369610, -0.162103)",
        "(0.140423, 1.366917, -0.167551)",
        "(0.140692, 1.363851, -0.172862)",
        "(0.140909, 1.360531, -0.177949)",
        "(0.141048, 1.358610, -0.180682)",
        "(0.141443, 1.354561, -0.186296)",
        "(0.141839, 1.350130, -0.191738)",
        "(0.142319, 1.345152, -0.196893)",
        "(0.143054, 1.339732, -0.201829)",
        "(0.143577, 1.336780, -0.204327)",
        "(0.144517, 1.330441, -0.209648)",
        "(0.145261, 1.323802, -0.214469)",
        "(0.145917, 1.317048, -0.218720)",
        "(0.146583, 1.310210, -0.222420)",
        "(0.146935, 1.306799, -0.223985)",
        "(0.147671, 1.299962, -0.226529)",
        "(0.148138, 1.292696, -0.228256)",
        "(0.148743, 1.285141, -0.229027)",
        "(0.149513, 1.277386, -0.228660)",
        "(0.149917, 1.273320, -0.227892)",
        "(0.150696, 1.265058, -0.225963)",
        "(0.151426, 1.256603, -0.222803)",
        "(0.152311, 1.248579, -0.218666)",
        "(0.152993, 1.240851, -0.213439)",
        "(0.153233, 1.237189, -0.210174)",
        "(0.153562, 1.230286, -0.202737)",
        "(0.154084, 1.224251, -0.194623)",
        "(0.154930, 1.219306, -0.186193)",
        "(0.155521, 1.215425, -0.177031)",
        "(0.155736, 1.214046, -0.172135)",
        "(0.156290, 1.212182, -0.162654)",
        "(0.156802, 1.211707, -0.153961)",
        "(0.156875, 1.212699, -0.145297)",
        "(0.156663, 1.215092, -0.137048)",
        "(0.156360, 1.216802, -0.133103)",
        "(0.155566, 1.220952, -0.125469)",
        "(0.154735, 1.226185, -0.118533)",
        "(0.153862, 1.232106, -0.112735)",
        "(0.152852, 1.238648, -0.107606)",
        "(0.152313, 1.242130, -0.105219)",
        "(0.151443, 1.249565, -0.100847)",
        "(0.150702, 1.257121, -0.096746)",
        "(0.150350, 1.265103, -0.093643)",
        "(0.149987, 1.272824, -0.091254)",
        "(0.149747, 1.276603, -0.090243)",
        "(0.149295, 1.284155, -0.088349)",
        "(0.149239, 1.291830, -0.086836)",
        "(0.149433, 1.299488, -0.085623)",
        "(0.149718, 1.306933, -0.084930)",
        "(0.149876, 1.310508, -0.084773)",
        "(0.149997, 1.317318, -0.084518)",
        "(0.150136, 1.323868, -0.084638)",
        "(0.150491, 1.330428, -0.085159)",
        "(0.150748, 1.336378, -0.085716)",
        "(0.150771, 1.339238, -0.086017)",
        "(0.150801, 1.344838, -0.086865)",
        "(0.150708, 1.350057, -0.088043)",
        "(0.150532, 1.354939, -0.089630)",
        "(0.150245, 1.359469, -0.091493)",
        "(0.150023, 1.361587, -0.092517)",
        "(0.149601, 1.365685, -0.094712)",
        "(0.149471, 1.369748, -0.097048)",
        "(0.149273, 1.373511, -0.099449)",
        "(0.149048, 1.376793, -0.102434)",
        "(0.148994, 1.378330, -0.104066)",
        "(0.148900, 1.381321, -0.107284)",
        "(0.148842, 1.384022, -0.110667)",
        "(0.148945, 1.386272, -0.114443)",
        "(0.149189, 1.387888, -0.118698)",
        "(0.149319, 1.388479, -0.121144)",
        "(0.149560, 1.389512, -0.126097)",
        "(0.149555, 1.390034, -0.131298)",
        "(0.149509, 1.390205, -0.136600)",
        "(0.149630, 1.390079, -0.141982)",
        "(0.149747, 1.389735, -0.144854)",
        "(0.149903, 1.388401, -0.150892)",
        "(0.150033, 1.386077, -0.157540)",
        "(0.150311, 1.382835, -0.164828)",
        "(0.150541, 1.378622, -0.172718)",
        "(0.150567, 1.376204, -0.176731)",
        "(0.151143, 1.371581, -0.184331)",
        "(0.151873, 1.366595, -0.191896)",
        "(0.152308, 1.360599, -0.200093)",
        "(0.152701, 1.354162, -0.208656)",
        "(0.152910, 1.350876, -0.212880)",
        "(0.153577, 1.344534, -0.220505)",
        "(0.154530, 1.338619, -0.226414)",
        "(0.155555, 1.332612, -0.231028)",
        "(0.156601, 1.326119, -0.234934)",
        "(0.157100, 1.322617, -0.236486)",
        "(0.158113, 1.315272, -0.238625)",
        "(0.159475, 1.307797, -0.239228)",
        "(0.161118, 1.299861, -0.239013)",
        "(0.162607, 1.291414, -0.237684)",
        "(0.163262, 1.286979, -0.236650)",
        "(0.164339, 1.277986, -0.234078)",
        "(0.165145, 1.269217, -0.230486)",
        "(0.165583, 1.260517, -0.226286)",
        "(0.165323, 1.251699, -0.221127)",
        "(0.165094, 1.247519, -0.218254)",
        "(0.164864, 1.239841, -0.212338)",
        "(0.164903, 1.233272, -0.206357)",
        "(0.164458, 1.227958, -0.199509)",
        "(0.164135, 1.225874, -0.195941)",
        "(0.163691, 1.221853, -0.189051)",
        "(0.163213, 1.220033, -0.182214)",
        "(0.162295, 1.219602, -0.174760)",
        "(0.161225, 1.220529, -0.167288)",
        "(0.160404, 1.222855, -0.161094)",
        "(0.159863, 1.224442, -0.158094)",
        "(0.158330, 1.228805, -0.151578)",
        "(0.156646, 1.233847, -0.145253)",
        "(0.155111, 1.239672, -0.140051)",
        "(0.153639, 1.246482, -0.135201)",
        "(0.152855, 1.250231, -0.132529)",
        "(0.151211, 1.257648, -0.127368)",
        "(0.149850, 1.265164, -0.123030)",
        "(0.148747, 1.272848, -0.119336)",
        "(0.147659, 1.280563, -0.115727)",
        "(0.147184, 1.284449, -0.113986)",
        "(0.146469, 1.292171, -0.110874)",
        "(0.145884, 1.299567, -0.108409)",
        "(0.145292, 1.306637, -0.106326)",
        "(0.144698, 1.313542, -0.104360)",
        "(0.144452, 1.316892, -0.103536)",
        "(0.144005, 1.323305, -0.102134)",
        "(0.143707, 1.329337, -0.101007)",
        "(0.143366, 1.334912, -0.100180)",
        "(0.142937, 1.339938, -0.099733)",
        "(0.142749, 1.342301, -0.099492)",
        "(0.142432, 1.346876, -0.099054)",
        "(0.142061, 1.350945, -0.098831)",
        "(0.141820, 1.354752, -0.098847)",
        "(0.141467, 1.358150, -0.098989)",
        "(0.141304, 1.359820, -0.099053)",
        "(0.141135, 1.363111, -0.099479)",
        "(0.140853, 1.366256, -0.099933)",
        "(0.140428, 1.369267, -0.100420)",
        "(0.140123, 1.372276, -0.101250)",
        "(0.139829, 1.375168, -0.102414)",
        "(0.139695, 1.376621, -0.103101)",
        "(0.139418, 1.379574, -0.104922)",
        "(0.138911, 1.382728, -0.106967)",
        "(0.138395, 1.386182, -0.109134)",
        "(0.138191, 1.387998, -0.110306)",
        "(0.137941, 1.391682, -0.113149)",
        "(0.137754, 1.395100, -0.116349)",
        "(0.137675, 1.398117, -0.119993)",
        "(0.137696, 1.400733, -0.124189)",
        "(0.137819, 1.401860, -0.126490)",
        "(0.138127, 1.403709, -0.131475)",
        "(0.138505, 1.405015, -0.136670)",
        "(0.138944, 1.405701, -0.142236)",
        "(0.139744, 1.405863, -0.148009)",
        "(0.140186, 1.405437, -0.151170)",
        "(0.140984, 1.404255, -0.157530)",
        "(0.141826, 1.402480, -0.164120)",
        "(0.142888, 1.400364, -0.170975)",
        "(0.144065, 1.397751, -0.178168)",
        "(0.144494, 1.396205, -0.181740)",
        "(0.145199, 1.392947, -0.188732)",
        "(0.145639, 1.389127, -0.195649)",
        "(0.146285, 1.384913, -0.201929)",
        "(0.147192, 1.380177, -0.207708)",
        "(0.147777, 1.377407, -0.210744)",
        "(0.149008, 1.371120, -0.217098)",
        "(0.149918, 1.364173, -0.222640)",
        "(0.150703, 1.356941, -0.227347)",
        "(0.151835, 1.349481, -0.231531)",
        "(0.152390, 1.345444, -0.233655)",
        "(0.153284, 1.336962, -0.237733)",
        "(0.154008, 1.328390, -0.240874)",
        "(0.154280, 1.319656, -0.243161)",
        "(0.154460, 1.311055, -0.244390)",
        "(0.154546, 1.306891, -0.244627)",
        "(0.154562, 1.298417, -0.244684)",
        "(0.154282, 1.289705, -0.243641)",
        "(0.153843, 1.281218, -0.241151)",
        "(0.154002, 1.273598, -0.237846)",
        "(0.154075, 1.269926, -0.235980)",
        "(0.153786, 1.262634, -0.231410)",
        "(0.152947, 1.255658, -0.225718)",
        "(0.152255, 1.249668, -0.219625)",
        "(0.151307, 1.244551, -0.212491)",
        "(0.150762, 1.242380, -0.208409)",
        "(0.149971, 1.238623, -0.200669)",
        "(0.149229, 1.235881, -0.193486)",
        "(0.148022, 1.234417, -0.185690)",
        "(0.146697, 1.234749, -0.176381)",
        "(0.146166, 1.235388, -0.172006)",
        "(0.145351, 1.237329, -0.164451)",
        "(0.144401, 1.240212, -0.157504)",
        "(0.142929, 1.243816, -0.150404)",
        "(0.141542, 1.248549, -0.143544)",
        "(0.140970, 1.251443, -0.140265)",
        "(0.139854, 1.257583, -0.134204)",
        "(0.138588, 1.264261, -0.128515)",
        "(0.137319, 1.271326, -0.123311)",
        "(0.136834, 1.275140, -0.121075)",
        "(0.136340, 1.278908, -0.118885)",
        "(0.135051, 1.290493, -0.112596)",
        "(0.134274, 1.298453, -0.109322)",
        "(0.133542, 1.306419, -0.106274)",
        "(0.133054, 1.314351, -0.103772)",
        "(0.132860, 1.318282, -0.102739)",
        "(0.132479, 1.326159, -0.100578)",
        "(0.132198, 1.333984, -0.098495)",
        "(0.132073, 1.341575, -0.096893)",
        "(0.131824, 1.348823, -0.095784)",
        "(0.131650, 1.352269, -0.095318)",
        "(0.131342, 1.359094, -0.094311)",
        "(0.131052, 1.365816, -0.093598)",
        "(0.130770, 1.372484, -0.093354)",
        "(0.130538, 1.379137, -0.093263)",
        "(0.130302, 1.382361, -0.093275)",
        "(0.129943, 1.388756, -0.093295)",
        "(0.129755, 1.394948, -0.093671)",
        "(0.129749, 1.400712, -0.094611)",
        "(0.129898, 1.406115, -0.096100)",
        "(0.129875, 1.408607, -0.096950)",
        "(0.129988, 1.413229, -0.098921)",
        "(0.130523, 1.417181, -0.101757)",
        "(0.131274, 1.420181, -0.105429)",
        "(0.132227, 1.422154, -0.109813)",
        "(0.132769, 1.422611, -0.112212)",
        "(0.133659, 1.422443, -0.117318)",
        "(0.134621, 1.420768, -0.123251)",
        "(0.136059, 1.417868, -0.130244)",
        "(0.136823, 1.415875, -0.134099)",
        "(0.138053, 1.411030, -0.141559)",
        "(0.139004, 1.404950, -0.148980)",
        "(0.139921, 1.397996, -0.156398)",
        "(0.141122, 1.390430, -0.164060)",
        "(0.142193, 1.382392, -0.171808)",
        "(0.142389, 1.378241, -0.175277)",
        "(0.142725, 1.370338, -0.181295)",
        "(0.142912, 1.362743, -0.186184)",
        "(0.143367, 1.355274, -0.190581)",
        "(0.143615, 1.347512, -0.194664)",
        "(0.143565, 1.343594, -0.196574)",
        "(0.143457, 1.336078, -0.199839)",
        "(0.143869, 1.329314, -0.202658)",
        "(0.144378, 1.323165, -0.204620)",
        "(0.144633, 1.317176, -0.206006)",
        "(0.144588, 1.314187, -0.206627)",
        "(0.144844, 1.308346, -0.208079)",
        "(0.145536, 1.302751, -0.209433)",
        "(0.146181, 1.297079, -0.210558)",
        "(0.146871, 1.291463, -0.211075)",
        "(0.147209, 1.288639, -0.211043)",
        "(0.147909, 1.282848, -0.210323)",
        "(0.148118, 1.276518, -0.208772)",
        "(0.148292, 1.269702, -0.207056)",
        "(0.148484, 1.262491, -0.204622)",
        "(0.148500, 1.258850, -0.202969)",
        "(0.148880, 1.251984, -0.199340)",
        "(0.149132, 1.245351, -0.195227)",
        "(0.149093, 1.239453, -0.189650)",
        "(0.149351, 1.234656, -0.183259)",
        "(0.149651, 1.232736, -0.179731)",
        "(0.150184, 1.229253, -0.172552)",
        "(0.150518, 1.226472, -0.165026)",
        "(0.150839, 1.224778, -0.157678)",
        "(0.150743, 1.224385, -0.150030)",
        "(0.150554, 1.224788, -0.145886)",
        "(0.150443, 1.226711, -0.138490)",
        "(0.150216, 1.230157, -0.132268)",
        "(0.149410, 1.235125, -0.125846)",
        "(0.148631, 1.241746, -0.119442)",
        "(0.148322, 1.245435, -0.116753)",
        "(0.147889, 1.253831, -0.112536)",
        "(0.147261, 1.262940, -0.108485)",
        "(0.146766, 1.272629, -0.104847)",
        "(0.146582, 1.282566, -0.101940)",
        "(0.146626, 1.287571, -0.100851)",
        "(0.147048, 1.297656, -0.098943)",
        "(0.147753, 1.307430, -0.097757)",
        "(0.148359, 1.316711, -0.096896)",
        "(0.149273, 1.325496, -0.096290)",
        "(0.149946, 1.329776, -0.096150)",
        "(0.151240, 1.337900, -0.096292)",
        "(0.152512, 1.345610, -0.096514)",
        "(0.153991, 1.353105, -0.096647)",
        "(0.155286, 1.360125, -0.096926)",
        "(0.155876, 1.363309, -0.097189)",
        "(0.156734, 1.369382, -0.097885)",
        "(0.157169, 1.374759, -0.099043)",
        "(0.157922, 1.379961, -0.100159)",
        "(0.159044, 1.384766, -0.101561)",
        "(0.159634, 1.386760, -0.102673)",
        "(0.160467, 1.390407, -0.104902)",
        "(0.161143, 1.393367, -0.107365)",
        "(0.161907, 1.395781, -0.110291)",
        "(0.162694, 1.397475, -0.113747)",
        "(0.163100, 1.398068, -0.115652)",
        "(0.163714, 1.398769, -0.119718)",
        "(0.164228, 1.398773, -0.124284)",
        "(0.164834, 1.398204, -0.129303)",
        "(0.165416, 1.397122, -0.134430)",
        "(0.165804, 1.396352, -0.137148)",
        "(0.166965, 1.394408, -0.143092)",
        "(0.168307, 1.392045, -0.149220)",
        "(0.169522, 1.389537, -0.155201)",
        "(0.170617, 1.386563, -0.161335)",
        "(0.171318, 1.384889, -0.164583)",
        "(0.172603, 1.381341, -0.170785)",
        "(0.173755, 1.377214, -0.177222)",
        "(0.174947, 1.372526, -0.184360)",
        "(0.176238, 1.367454, -0.191581)",
        "(0.176848, 1.364781, -0.194866)",
        "(0.177994, 1.359327, -0.200681)",
        "(0.178775, 1.353161, -0.206267)",
        "(0.179497, 1.346003, -0.212257)",
        "(0.180383, 1.338229, -0.217728)",
        "(0.180744, 1.334057, -0.220128)",
        "(0.181557, 1.325310, -0.224491)",
        "(0.182717, 1.315985, -0.227847)",
        "(0.183502, 1.306071, -0.229848)",
        "(0.183913, 1.295352, -0.231284)",
        "(0.184152, 1.289961, -0.232063)",
        "(0.184690, 1.278760, -0.232690)",
        "(0.185126, 1.267665, -0.232355)",
        "(0.185156, 1.262100, -0.231597)",
        "(0.185370, 1.245555, -0.229337)",
        "(0.185530, 1.239812, -0.228237)",
        "(0.185943, 1.229801, -0.225636)",
        "(0.185709, 1.220492, -0.221826)",
        "(0.185149, 1.211276, -0.217349)",
        "(0.184946, 1.202465, -0.213839)",
        "(0.184895, 1.198467, -0.212039)",
        "(0.184448, 1.191243, -0.207386)",
        "(0.183139, 1.184620, -0.200971)",
        "(0.182076, 1.178917, -0.194450)",
        "(0.181684, 1.174334, -0.188460)",
        "(0.181330, 1.172168, -0.185402)",
        "(0.180128, 1.168100, -0.178570)",
        "(0.178865, 1.165132, -0.171745)",
        "(0.177750, 1.163768, -0.164867)",
        "(0.176390, 1.163754, -0.157199)",
        "(0.175486, 1.164111, -0.153038)",
        "(0.173914, 1.165690, -0.145496)",
        "(0.172517, 1.168755, -0.138458)",
        "(0.170931, 1.172976, -0.131037)",
        "(0.169263, 1.178135, -0.123732)",
        "(0.168466, 1.181098, -0.120417)",
        "(0.166848, 1.187464, -0.114477)",
        "(0.164990, 1.194467, -0.109149)",
        "(0.162956, 1.202183, -0.103971)",
        "(0.160993, 1.210724, -0.098844)",
        "(0.160103, 1.215190, -0.096545)",
        "(0.158426, 1.224155, -0.092404)",
        "(0.156907, 1.233088, -0.088957)",
        "(0.155491, 1.241906, -0.086115)",
        "(0.154087, 1.250534, -0.083907)",
        "(0.153357, 1.254770, -0.083043)",
        "(0.152047, 1.263316, -0.081581)",
        "(0.150899, 1.271742, -0.080412)",
        "(0.149938, 1.279823, -0.079523)",
        "(0.149012, 1.287395, -0.079189)",
        "(0.148549, 1.290966, -0.079212)",
        "(0.147941, 1.298032, -0.079354)",
        "(0.147749, 1.304984, -0.079725)",
        "(0.147467, 1.311441, -0.080549)",
        "(0.147123, 1.317407, -0.081537)",
        "(0.147007, 1.320225, -0.082109)",
        "(0.146829, 1.325676, -0.083050)",
        "(0.146756, 1.330664, -0.084070)",
        "(0.146838, 1.335143, -0.085511)",
        "(0.147403, 1.339364, -0.087514)",
        "(0.147744, 1.341372, -0.088541)",
        "(0.148208, 1.345201, -0.090326)",
        "(0.148374, 1.348751, -0.091564)",
        "(0.148667, 1.352060, -0.092787)",
        "(0.149202, 1.355033, -0.094508)",
        "(0.149388, 1.356288, -0.095650)",
        "(0.149621, 1.358681, -0.097557)",
        "(0.149816, 1.360931, -0.099020)",
        "(0.150293, 1.362895, -0.100650)",
        "(0.150904, 1.364461, -0.102705)",
        "(0.151200, 1.365103, -0.103742)",
        "(0.151620, 1.366154, -0.105789)",
        "(0.152078, 1.366961, -0.107781)",
        "(0.152586, 1.367403, -0.110116)",
        "(0.152972, 1.367254, -0.112791)",
        "(0.153207, 1.367002, -0.114170)",
        "(0.153855, 1.366455, -0.117035)",
        "(0.154478, 1.365670, -0.120181)",
        "(0.154824, 1.364507, -0.123321)",
        "(0.155036, 1.362921, -0.126267)",
        "(0.155189, 1.361900, -0.127945)",
        "(0.155727, 1.359565, -0.131917)",
        "(0.156086, 1.356808, -0.136024)",
        "(0.156110, 1.353675, -0.139794)",
        "(0.156319, 1.350075, -0.143679)",
        "(0.156553, 1.347989, -0.146043)",
        "(0.156939, 1.343630, -0.150857)",
        "(0.156970, 1.339123, -0.154982)",
        "(0.157020, 1.334295, -0.158543)",
        "(0.157589, 1.329058, -0.162380)",
        "(0.158023, 1.326216, -0.164630)",
        "(0.158410, 1.320094, -0.169197)",
        "(0.158424, 1.313693, -0.173432)",
        "(0.159020, 1.307410, -0.177128)",
        "(0.160067, 1.301021, -0.180498)",
        "(0.160607, 1.297773, -0.182070)",
        "(0.161522, 1.291048, -0.184873)",
        "(0.162385, 1.284056, -0.187562)",
        "(0.163545, 1.276833, -0.190436)",
        "(0.164847, 1.270030, -0.192535)",
        "(0.165340, 1.266795, -0.193072)",
        "(0.165965, 1.260377, -0.193614)",
        "(0.166733, 1.254246, -0.193646)",
        "(0.167721, 1.248477, -0.192997)",
        "(0.168543, 1.242614, -0.191608)",
        "(0.168775, 1.239668, -0.190509)",
        "(0.169066, 1.233638, -0.188111)",
        "(0.169253, 1.230821, -0.186497)",
        "(0.169584, 1.222653, -0.180792)",
        "(0.169481, 1.217572, -0.176381)",
        "(0.169471, 1.215363, -0.174153)",
        "(0.169258, 1.211706, -0.169121)",
        "(0.168240, 1.209252, -0.162608)",
        "(0.166819, 1.208069, -0.155649)",
        "(0.165422, 1.208340, -0.149011)",
        "(0.164724, 1.209217, -0.145667)",
        "(0.163260, 1.211447, -0.138444)",
        "(0.161980, 1.215107, -0.130810)",
        "(0.161085, 1.219601, -0.124070)",
        "(0.160178, 1.224921, -0.117879)",
        "(0.159663, 1.227930, -0.114683)",
        "(0.158486, 1.234224, -0.107931)",
        "(0.157583, 1.240949, -0.101923)",
        "(0.156813, 1.247932, -0.096697)",
        "(0.156220, 1.255247, -0.091755)",
        "(0.155964, 1.259002, -0.089457)",
        "(0.155229, 1.266328, -0.085362)",
        "(0.154573, 1.273712, -0.081749)",
        "(0.154334, 1.281303, -0.078618)",
        "(0.154376, 1.288852, -0.076088)",
        "(0.154521, 1.292553, -0.075252)",
        "(0.154729, 1.299804, -0.074063)",
        "(0.155131, 1.307019, -0.073085)",
        "(0.155943, 1.314258, -0.072104)",
        "(0.156934, 1.321159, -0.071736)",
        "(0.157381, 1.324338, -0.071992)",
        "(0.158018, 1.330247, -0.073079)",
        "(0.158629, 1.335872, -0.074387)",
        "(0.159343, 1.341189, -0.075782)",
        "(0.160136, 1.346036, -0.077694)",
        "(0.160729, 1.348280, -0.078887)",
        "(0.161725, 1.352389, -0.081456)",
        "(0.162508, 1.356018, -0.084332)",
        "(0.163121, 1.359187, -0.087267)",
        "(0.163680, 1.361806, -0.090419)",
        "(0.163989, 1.362892, -0.092121)",
        "(0.164542, 1.364817, -0.095758)",
        "(0.164988, 1.366302, -0.099483)",
        "(0.165356, 1.367411, -0.103175)",
        "(0.165797, 1.368167, -0.106812)",
        "(0.166067, 1.368255, -0.108806)",
        "(0.166418, 1.367969, -0.113141)",
        "(0.166370, 1.366881, -0.117748)",
        "(0.166314, 1.365284, -0.122038)",
        "(0.166489, 1.363128, -0.126250)",
        "(0.166610, 1.361753, -0.128398)",
        "(0.166849, 1.358628, -0.132825)",
        "(0.166877, 1.354893, -0.136915)",
        "(0.166860, 1.350590, -0.140447)",
        "(0.167167, 1.345630, -0.144059)",
        "(0.167441, 1.342901, -0.145859)",
        "(0.167831, 1.336941, -0.149308)",
        "(0.167955, 1.330296, -0.152502)",
        "(0.168316, 1.323544, -0.155605)",
        "(0.168881, 1.316874, -0.158330)",
        "(0.169151, 1.313513, -0.159439)",
        "(0.169548, 1.306801, -0.160985)",
        "(0.169682, 1.299927, -0.162172)",
        "(0.170037, 1.293362, -0.163025)",
        "(0.170419, 1.286942, -0.163471)",
        "(0.170683, 1.283962, -0.163337)",
        "(0.171014, 1.277812, -0.163089)",
        "(0.171156, 1.271828, -0.162114)",
        "(0.171303, 1.265883, -0.160708)",
        "(0.171607, 1.259959, -0.159520)",
        "(0.171736, 1.257007, -0.159021)",
        "(0.171736, 1.250937, -0.157581)",
        "(0.171504, 1.244912, -0.155135)",
        "(0.171589, 1.239341, -0.151609)",
        "(0.172051, 1.233923, -0.148215)",
        "(0.172203, 1.231168, -0.146487)",
        "(0.172126, 1.225400, -0.142745)",
        "(0.172261, 1.219940, -0.139267)",
        "(0.172324, 1.215230, -0.135671)",
        "(0.171897, 1.211245, -0.131316)",
        "(0.171551, 1.209672, -0.128798)",
        "(0.170828, 1.206805, -0.124119)",
        "(0.170289, 1.204533, -0.120103)",
        "(0.169399, 1.202805, -0.116046)",
        "(0.168377, 1.202107, -0.111401)",
        "(0.167849, 1.202127, -0.109201)",
        "(0.166710, 1.202657, -0.104997)",
        "(0.165326, 1.204046, -0.100758)",
        "(0.163799, 1.206448, -0.096293)",
        "(0.162185, 1.209515, -0.092337)",
        "(0.161304, 1.211408, -0.090511)",
        "(0.159562, 1.216044, -0.086518)",
        "(0.157792, 1.221649, -0.082384)",
        "(0.155987, 1.227768, -0.078686)",
        "(0.154310, 1.234444, -0.075318)",
        "(0.153490, 1.238016, -0.073604)",
        "(0.151827, 1.245435, -0.070279)",
        "(0.150257, 1.253053, -0.067294)",
        "(0.148881, 1.260840, -0.064699)",
        "(0.147734, 1.268766, -0.062462)",
        "(0.147319, 1.272779, -0.061500)",
        "(0.146239, 1.280448, -0.059871)",
        "(0.145065, 1.287990, -0.058376)",
        "(0.144279, 1.295555, -0.057076)",
        "(0.143597, 1.302728, -0.056390)",
        "(0.143330, 1.306154, -0.056307)",
        "(0.142968, 1.312881, -0.056294)",
        "(0.142841, 1.319366, -0.056492)",
        "(0.142825, 1.325501, -0.057232)",
        "(0.142884, 1.331321, -0.058329)",
        "(0.143005, 1.334107, -0.058859)",
        "(0.143432, 1.339393, -0.060347)",
        "(0.144163, 1.344244, -0.062702)",
        "(0.144937, 1.348612, -0.065391)",
        "(0.145288, 1.350520, -0.066769)",
        "(0.146350, 1.354403, -0.069702)",
        "(0.147624, 1.357702, -0.073458)",
        "(0.148784, 1.360480, -0.077648)",
        "(0.150016, 1.362942, -0.081535)",
        "(0.151443, 1.365020, -0.085696)",
        "(0.152274, 1.365834, -0.088122)",
        "(0.153866, 1.367164, -0.093338)",
        "(0.155515, 1.368077, -0.098625)",
        "(0.157204, 1.368653, -0.103893)",
        "(0.158918, 1.368616, -0.109815)",
        "(0.159756, 1.368352, -0.113023)",
        "(0.161576, 1.367544, -0.119350)",
        "(0.163399, 1.366327, -0.125787)",
        "(0.165258, 1.364644, -0.132432)",
        "(0.167182, 1.362376, -0.139219)",
        "(0.168135, 1.360944, -0.142589)",
        "(0.170121, 1.357521, -0.149424)",
        "(0.172193, 1.353330, -0.156373)",
        "(0.173995, 1.348606, -0.162634)",
        "(0.175511, 1.343256, -0.167892)",
        "(0.176193, 1.340268, -0.170404)",
        "(0.177743, 1.333694, -0.175010)",
        "(0.179350, 1.326800, -0.179360)",
        "(0.180691, 1.319628, -0.182521)",
        "(0.181924, 1.312235, -0.184873)",
        "(0.182477, 1.308326, -0.185669)",
        "(0.183603, 1.300251, -0.186936)",
        "(0.184691, 1.291944, -0.188031)",
        "(0.185674, 1.283653, -0.188610)",
        "(0.186650, 1.275497, -0.188185)",
        "(0.187044, 1.271515, -0.187315)",
        "(0.187835, 1.263570, -0.185345)",
        "(0.188321, 1.255242, -0.183402)",
        "(0.188627, 1.246610, -0.181262)",
        "(0.189315, 1.238438, -0.178005)",
        "(0.189897, 1.234775, -0.175833)",
        "(0.190770, 1.227346, -0.171978)",
        "(0.191175, 1.220052, -0.168336)",
        "(0.191253, 1.213495, -0.164055)",
        "(0.191278, 1.208360, -0.158574)",
        "(0.191134, 1.206198, -0.155638)",
        "(0.190614, 1.202159, -0.150645)",
        "(0.189760, 1.199318, -0.145501)",
        "(0.188439, 1.197758, -0.139426)",
        "(0.186994, 1.197729, -0.132653)",
        "(0.186355, 1.197812, -0.129446)",
        "(0.185111, 1.199016, -0.123652)",
        "(0.183588, 1.200973, -0.117956)",
        "(0.181862, 1.204022, -0.111780)",
        "(0.180273, 1.208090, -0.106020)",
        "(0.179477, 1.210502, -0.103428)",
        "(0.177847, 1.215887, -0.098267)",
        "(0.176193, 1.221966, -0.093048)",
        "(0.174641, 1.228517, -0.088602)",
        "(0.173177, 1.235566, -0.085036)",
        "(0.172519, 1.239343, -0.083438)",
        "(0.171161, 1.246978, -0.080383)",
        "(0.169896, 1.254728, -0.077953)",
        "(0.168610, 1.262330, -0.076408)",
        "(0.167322, 1.269852, -0.075865)",
        "(0.166663, 1.273609, -0.075750)",
        "(0.165581, 1.281108, -0.075831)",
        "(0.164629, 1.288339, -0.076505)",
        "(0.163752, 1.295226, -0.077688)",
        "(0.162999, 1.301648, -0.079492)",
        "(0.162672, 1.304613, -0.080746)",
        "(0.162111, 1.310224, -0.083710)",
        "(0.161713, 1.315564, -0.086697)",
        "(0.161426, 1.320201, -0.090181)",
        "(0.161312, 1.324125, -0.094009)",
        "(0.161327, 1.325867, -0.096090)",
        "(0.161531, 1.329237, -0.100264)",
        "(0.161785, 1.332224, -0.104683)",
        "(0.162130, 1.334765, -0.109167)",
        "(0.162458, 1.336766, -0.113716)",
        "(0.162616, 1.337601, -0.115933)",
        "(0.163092, 1.338965, -0.120589)",
        "(0.163706, 1.339843, -0.125405)",
        "(0.164393, 1.340345, -0.130057)",
        "(0.165218, 1.340347, -0.134802)",
        "(0.165684, 1.340126, -0.137344)",
        "(0.166613, 1.339375, -0.142632)",
        "(0.167617, 1.338435, -0.147731)",
        "(0.168491, 1.337238, -0.152266)",
        "(0.169453, 1.335531, -0.156703)",
        "(0.169896, 1.334468, -0.158994)",
        "(0.170940, 1.332262, -0.163405)",
        "(0.171894, 1.329880, -0.167286)",
        "(0.172756, 1.327160, -0.170532)",
        "(0.173550, 1.323725, -0.173570)",
        "(0.174016, 1.321711, -0.175023)",
        "(0.175088, 1.317394, -0.177930)",
        "(0.176238, 1.312675, -0.180452)",
        "(0.177324, 1.307413, -0.182396)",
        "(0.178184, 1.301300, -0.183866)",
        "(0.178365, 1.297757, -0.184497)",
        "(0.178867, 1.290195, -0.185662)",
        "(0.179808, 1.282331, -0.186341)",
        "(0.180624, 1.274118, -0.186047)",
        "(0.181420, 1.265544, -0.185346)",
        "(0.181762, 1.261004, -0.185098)",
        "(0.182212, 1.252033, -0.183831)",
        "(0.182207, 1.243514, -0.181675)",
        "(0.181800, 1.235739, -0.178981)",
        "(0.180625, 1.228515, -0.175316)",
        "(0.179810, 1.225035, -0.173366)",
        "(0.178058, 1.218313, -0.170281)",
        "(0.175772, 1.212329, -0.166709)",
        "(0.172721, 1.206991, -0.162342)",
        "(0.170170, 1.203078, -0.157354)",
        "(0.169141, 1.201556, -0.155264)",
        "(0.166793, 1.198844, -0.151496)",
        "(0.164054, 1.196917, -0.147484)",
        "(0.162024, 1.197332, -0.142543)",
        "(0.160857, 1.199498, -0.137619)",
        "(0.160288, 1.201077, -0.135425)",
        "(0.158779, 1.204410, -0.131409)",
        "(0.157065, 1.208543, -0.127578)",
        "(0.155771, 1.213413, -0.124264)",
        "(0.154650, 1.218653, -0.121286)",
        "(0.154047, 1.221270, -0.119766)",
        "(0.152921, 1.226375, -0.116466)",
        "(0.151648, 1.231194, -0.113762)",
        "(0.151262, 1.232985, -0.114526)",
        "(0.153421, 1.236959, -0.116631)",
        "(0.153601, 1.238375, -0.116404)",
        "(0.153562, 1.240534, -0.115840)",
        "(0.153686, 1.241822, -0.116063)",
        "(0.154162, 1.242603, -0.117040)",
        "(0.154851, 1.243237, -0.117968)",
        "(0.155174, 1.243544, -0.118206)",
        "(0.155326, 1.243776, -0.118436)",
        "(0.155031, 1.243692, -0.118605)",
        "(0.154502, 1.243573, -0.118958)",
        "(0.154213, 1.243649, -0.119530)",
        "(0.153932, 1.243650, -0.119797)",
        "(0.153327, 1.243804, -0.120117)",
        "(0.152733, 1.243917, -0.120552)",
        "(0.152642, 1.243629, -0.121460)",
        "(0.152811, 1.243240, -0.122847)",
        "(0.152993, 1.242818, -0.124194)",
        "(0.153238, 1.242453, -0.125123)",
        "(0.153470, 1.242355, -0.125874)",
        "(0.153377, 1.242221, -0.125865)",
        "(0.153429, 1.242119, -0.125828)",
        "(0.153598, 1.241992, -0.125807)",
        "(0.154160, 1.242070, -0.125316)",
        "(0.154597, 1.242181, -0.124283)",
        "(0.154791, 1.242047, -0.122931)",
        "(0.155087, 1.241849, -0.121195)",
        "(0.155286, 1.241734, -0.120188)",
        "(0.155741, 1.241527, -0.118118)",
        "(0.156130, 1.241304, -0.115771)",
        "(0.156406, 1.241072, -0.113161)",
        "(0.156628, 1.240909, -0.110066)",
        "(0.156832, 1.240873, -0.108553)",
        "(0.157351, 1.240974, -0.105436)",
        "(0.157708, 1.240984, -0.102226)",
        "(0.157928, 1.240840, -0.098963)",
        "(0.158186, 1.240697, -0.095719)",
        "(0.158449, 1.240732, -0.094056)",
        "(0.159012, 1.240820, -0.090765)",
        "(0.159548, 1.240876, -0.087889)",
        "(0.159914, 1.240986, -0.085120)",
        "(0.160260, 1.241166, -0.082504)",
        "(0.160467, 1.241421, -0.081109)",
        "(0.160745, 1.241972, -0.078380)",
        "(0.160926, 1.242820, -0.076386)",
        "(0.160913, 1.243968, -0.074659)",
        "(0.160782, 1.245465, -0.072899)",
        "(0.160647, 1.246319, -0.072167)",
        "(0.160119, 1.248113, -0.071000)",
        "(0.159480, 1.250302, -0.070247)",
        "(0.158645, 1.253144, -0.069846)",
        "(0.157490, 1.256459, -0.069894)",
        "(0.156759, 1.258321, -0.070004)",
        "(0.155263, 1.262331, -0.070138)",
        "(0.153978, 1.266686, -0.070779)",
        "(0.152757, 1.271215, -0.071958)",
        "(0.151369, 1.275850, -0.073256)",
        "(0.150734, 1.278274, -0.073965)",
        "(0.149586, 1.283137, -0.075577)",
        "(0.148529, 1.287933, -0.077435)",
        "(0.147837, 1.292777, -0.079548)",
        "(0.147514, 1.295149, -0.080715)",
        "(0.146887, 1.299803, -0.083356)",
        "(0.146228, 1.304428, -0.085934)",
        "(0.145539, 1.308806, -0.088737)",
        "(0.144897, 1.312824, -0.091927)",
        "(0.144555, 1.316591, -0.095520)",
        "(0.144441, 1.318293, -0.097446)",
        "(0.144307, 1.321477, -0.101295)",
        "(0.144344, 1.324262, -0.105164)",
        "(0.144544, 1.326488, -0.109473)",
        "(0.144335, 1.327956, -0.114159)",
        "(0.144345, 1.328568, -0.116482)",
        "(0.144789, 1.329673, -0.120881)",
        "(0.145518, 1.330187, -0.125622)",
        "(0.146211, 1.330056, -0.130725)",
        "(0.147010, 1.329607, -0.135662)",
        "(0.147338, 1.329165, -0.138153)",
        "(0.147968, 1.328052, -0.143259)",
        "(0.148486, 1.326932, -0.147996)",
        "(0.149044, 1.325926, -0.152078)",
        "(0.149795, 1.324700, -0.156225)",
        "(0.150136, 1.324002, -0.158154)",
        "(0.150509, 1.322296, -0.161994)",
        "(0.150889, 1.320421, -0.165839)",
        "(0.151672, 1.318589, -0.169686)",
        "(0.152442, 1.316828, -0.173039)",
        "(0.152818, 1.315955, -0.174490)",
        "(0.153604, 1.314026, -0.177366)",
        "(0.154297, 1.311665, -0.180384)",
        "(0.155009, 1.308951, -0.183630)",
        "(0.155978, 1.306239, -0.186367)",
        "(0.156506, 1.304746, -0.187551)",
        "(0.157652, 1.301332, -0.189904)",
        "(0.159125, 1.297201, -0.192739)",
        "(0.160845, 1.292595, -0.195329)",
        "(0.162515, 1.287348, -0.197407)",
        "(0.163378, 1.284418, -0.198262)",
        "(0.164891, 1.277937, -0.199619)",
        "(0.166521, 1.270756, -0.200193)",
        "(0.168459, 1.263173, -0.199506)",
        "(0.170374, 1.255100, -0.197854)",
        "(0.171306, 1.250722, -0.197294)",
        "(0.172948, 1.241790, -0.195980)",
        "(0.174280, 1.233194, -0.193427)",
        "(0.175522, 1.225810, -0.189050)",
        "(0.176409, 1.219069, -0.183970)",
        "(0.176764, 1.216143, -0.181149)",
        "(0.177316, 1.211019, -0.175599)",
        "(0.177363, 1.207499, -0.169558)",
        "(0.176778, 1.205858, -0.162635)",
        "(0.175812, 1.205925, -0.155593)",
        "(0.175284, 1.206731, -0.152173)",
        "(0.174009, 1.209298, -0.145214)",
        "(0.172717, 1.213428, -0.138561)",
        "(0.171452, 1.218189, -0.132659)",
        "(0.169851, 1.223949, -0.126982)",
        "(0.169090, 1.227274, -0.124129)",
        "(0.167569, 1.234198, -0.118654)",
        "(0.166109, 1.241570, -0.114200)",
        "(0.164695, 1.249327, -0.110241)",
        "(0.163287, 1.257241, -0.106319)",
        "(0.162591, 1.261101, -0.104588)",
        "(0.161264, 1.268566, -0.101527)",
        "(0.160259, 1.275828, -0.099156)",
        "(0.159427, 1.282766, -0.097295)",
        "(0.158570, 1.289218, -0.095872)",
        "(0.158188, 1.292226, -0.095365)",
        "(0.157492, 1.298049, -0.094440)",
        "(0.156854, 1.303488, -0.093675)",
        "(0.156420, 1.308552, -0.093265)",
        "(0.156012, 1.313174, -0.093309)",
        "(0.155799, 1.315359, -0.093556)",
        "(0.155253, 1.319586, -0.094192)",
        "(0.154645, 1.323571, -0.094719)",
        "(0.154108, 1.327312, -0.095424)",
        "(0.153691, 1.330848, -0.096548)",
        "(0.153501, 1.332528, -0.097300)",
        "(0.152937, 1.335815, -0.098757)",
        "(0.152257, 1.339046, -0.100269)",
        "(0.151739, 1.342219, -0.102065)",
        "(0.151290, 1.345259, -0.104084)",
        "(0.151110, 1.346693, -0.105225)",
        "(0.150808, 1.349480, -0.107631)",
        "(0.150635, 1.351995, -0.110307)",
        "(0.150337, 1.354064, -0.113370)",
        "(0.150154, 1.355671, -0.116776)",
        "(0.150269, 1.356319, -0.118622)",
        "(0.150722, 1.357222, -0.122662)",
        "(0.151267, 1.357548, -0.127080)",
        "(0.151878, 1.357294, -0.131864)",
        "(0.152635, 1.356478, -0.137079)",
        "(0.152999, 1.355830, -0.139782)",
        "(0.153777, 1.354179, -0.145108)",
        "(0.154769, 1.351814, -0.150652)",
        "(0.155799, 1.348624, -0.156469)",
        "(0.156858, 1.344637, -0.162379)",
        "(0.157449, 1.342372, -0.165422)",
        "(0.158848, 1.337014, -0.171567)",
        "(0.160177, 1.331147, -0.177639)",
        "(0.161445, 1.325141, -0.182559)",
        "(0.162842, 1.319133, -0.186542)",
        "(0.163623, 1.315921, -0.188113)",
        "(0.165089, 1.308997, -0.191509)",
        "(0.166452, 1.301556, -0.194737)",
        "(0.167710, 1.294084, -0.196650)",
        "(0.169095, 1.286871, -0.197375)",
        "(0.169886, 1.283166, -0.197440)",
        "(0.171533, 1.275398, -0.197354)",
        "(0.173165, 1.267096, -0.196948)",
        "(0.174645, 1.258802, -0.195905)",
        "(0.175971, 1.250747, -0.193803)",
        "(0.176680, 1.246786, -0.192242)",
        "(0.177926, 1.238930, -0.188562)",
        "(0.178777, 1.231380, -0.184071)",
        "(0.179671, 1.224596, -0.178916)",
        "(0.180504, 1.218798, -0.172721)",
        "(0.180802, 1.216318, -0.169265)",
        "(0.181000, 1.212018, -0.162402)",
        "(0.180918, 1.209440, -0.155439)",
        "(0.180578, 1.208663, -0.148353)",
        "(0.179529, 1.209989, -0.140784)",
        "(0.178860, 1.211338, -0.136987)",
        "(0.177567, 1.214950, -0.129512)",
        "(0.175943, 1.219896, -0.122385)",
        "(0.174042, 1.225756, -0.115546)",
        "(0.172068, 1.232509, -0.109079)",
        "(0.171109, 1.236233, -0.105933)",
        "(0.169340, 1.243848, -0.100112)",
        "(0.167773, 1.251669, -0.095207)",
        "(0.166268, 1.259819, -0.090593)",
        "(0.164919, 1.268229, -0.085964)",
        "(0.164369, 1.272423, -0.083942)",
        "(0.163344, 1.280566, -0.080686)",
        "(0.162492, 1.288609, -0.078060)",
        "(0.161799, 1.296506, -0.075716)",
        "(0.161062, 1.304025, -0.073721)",
        "(0.160773, 1.307664, -0.072963)",
        "(0.160140, 1.314707, -0.071933)",
        "(0.159571, 1.321454, -0.071298)",
        "(0.159133, 1.327924, -0.071049)",
        "(0.158616, 1.334015, -0.071109)",
        "(0.158436, 1.336895, -0.071354)",
        "(0.158057, 1.342341, -0.072208)",
        "(0.157671, 1.347329, -0.073534)",
        "(0.157115, 1.351974, -0.075209)",
        "(0.156563, 1.356403, -0.077078)",
        "(0.156273, 1.358497, -0.077945)",
        "(0.155696, 1.362306, -0.079961)",
        "(0.155359, 1.365572, -0.082527)",
        "(0.155158, 1.368325, -0.085712)",
        "(0.154835, 1.370528, -0.089173)",
        "(0.154617, 1.371429, -0.090872)",
        "(0.154283, 1.372812, -0.094451)",
        "(0.154197, 1.373432, -0.098878)",
        "(0.154283, 1.373495, -0.103710)",
        "(0.154399, 1.372910, -0.108961)",
        "(0.154406, 1.372321, -0.111509)",
        "(0.154496, 1.370441, -0.116930)",
        "(0.154850, 1.367476, -0.123568)",
        "(0.155271, 1.363859, -0.130134)",
        "(0.155765, 1.359726, -0.136113)",
        "(0.156116, 1.357119, -0.139311)",
        "(0.157069, 1.350953, -0.146712)",
        "(0.158082, 1.344121, -0.154521)",
        "(0.158632, 1.337386, -0.161535)",
        "(0.159175, 1.330947, -0.167479)",
        "(0.159356, 1.327706, -0.170150)",
        "(0.159872, 1.320825, -0.175918)",
        "(0.160447, 1.313541, -0.182099)",
        "(0.160742, 1.306456, -0.187597)",
        "(0.161477, 1.300076, -0.192022)",
        "(0.162096, 1.297174, -0.193836)",
        "(0.163474, 1.291536, -0.197029)",
        "(0.164763, 1.285946, -0.199745)",
        "(0.165705, 1.280816, -0.201712)",
        "(0.166507, 1.276216, -0.202883)",
        "(0.166884, 1.274101, -0.203161)",
        "(0.167563, 1.269925, -0.203385)",
        "(0.168308, 1.265431, -0.203764)",
        "(0.168825, 1.260576, -0.203337)",
        "(0.169234, 1.255085, -0.202286)",
        "(0.169525, 1.252271, -0.201690)",
        "(0.170022, 1.246598, -0.199683)",
        "(0.170113, 1.240639, -0.196412)",
        "(0.170183, 1.234693, -0.191646)",
        "(0.170341, 1.228586, -0.186255)",
        "(0.170457, 1.225644, -0.183254)",
        "(0.170820, 1.219954, -0.177277)",
        "(0.171040, 1.214724, -0.171152)",
        "(0.171168, 1.210780, -0.164062)",
        "(0.171209, 1.208297, -0.156427)",
        "(0.171176, 1.207487, -0.152606)",
        "(0.171076, 1.206751, -0.144823)",
        "(0.170838, 1.207219, -0.136861)",
        "(0.170380, 1.208597, -0.129409)",
        "(0.169866, 1.211168, -0.122298)",
        "(0.169616, 1.212769, -0.118655)",
        "(0.169093, 1.216658, -0.111322)",
        "(0.168678, 1.220946, -0.105115)",
        "(0.168092, 1.225685, -0.099948)",
        "(0.167192, 1.231118, -0.094544)",
        "(0.166620, 1.234023, -0.091754)",
        "(0.165666, 1.240025, -0.086816)",
        "(0.164744, 1.246178, -0.083058)",
        "(0.163496, 1.252361, -0.079460)",
        "(0.162338, 1.258795, -0.075897)",
        "(0.161782, 1.261965, -0.074430)",
        "(0.160576, 1.268071, -0.072333)",
        "(0.159418, 1.274123, -0.070776)",
        "(0.158184, 1.280049, -0.069413)",
        "(0.157009, 1.285853, -0.068614)",
        "(0.156387, 1.288694, -0.068550)",
        "(0.155097, 1.294356, -0.068492)",
        "(0.153773, 1.299876, -0.068577)",
        "(0.152425, 1.305242, -0.069300)",
        "(0.150943, 1.310417, -0.070455)",
        "(0.150239, 1.313018, -0.071005)",
        "(0.148911, 1.318071, -0.072240)",
        "(0.147785, 1.322882, -0.073874)",
        "(0.146568, 1.327243, -0.075998)",
        "(0.145488, 1.331449, -0.078155)",
        "(0.145035, 1.333495, -0.079210)",
        "(0.144274, 1.337429, -0.081510)",
        "(0.143705, 1.341113, -0.083949)",
        "(0.143105, 1.344429, -0.086407)",
        "(0.142749, 1.347520, -0.088929)",
        "(0.142605, 1.348987, -0.090228)",
        "(0.142432, 1.351771, -0.092852)",
        "(0.142352, 1.354406, -0.095292)",
        "(0.142342, 1.356835, -0.097632)",
        "(0.142240, 1.358928, -0.099964)",
        "(0.142176, 1.359912, -0.101170)",
        "(0.142115, 1.361796, -0.103536)",
        "(0.142088, 1.363566, -0.105709)",
        "(0.141947, 1.365085, -0.107989)",
        "(0.141739, 1.366502, -0.110152)",
        "(0.141707, 1.367171, -0.111267)",
        "(0.141670, 1.368451, -0.113306)",
        "(0.141677, 1.369488, -0.115378)",
        "(0.141736, 1.370274, -0.117651)",
        "(0.141843, 1.370832, -0.120136)",
        "(0.141896, 1.371089, -0.121342)",
        "(0.141931, 1.371392, -0.123762)",
        "(0.141953, 1.371415, -0.126142)",
        "(0.142172, 1.370932, -0.129154)",
        "(0.143191, 1.370394, -0.132465)",
        "(0.143409, 1.370025, -0.133815)",
        "(0.142271, 1.368264, -0.135110)",
        "(0.142633, 1.365573, -0.139744)",
        "(0.143239, 1.362044, -0.144697)",
        "(0.144787, 1.358108, -0.150076)",
        "(0.145985, 1.356434, -0.152121)",
        "(0.144435, 1.351914, -0.154386)",
        "(0.145062, 1.347911, -0.156684)",
        "(0.145879, 1.342879, -0.159566)",
        "(0.147449, 1.336706, -0.163162)",
        "(0.148253, 1.333565, -0.165015)",
        "(0.149109, 1.327540, -0.167177)",
        "(0.148783, 1.321004, -0.168668)",
        "(0.148647, 1.314402, -0.170043)",
        "(0.148976, 1.308393, -0.171203)",
        "(0.149217, 1.305674, -0.171567)",
        "(0.149776, 1.300599, -0.172020)",
        "(0.149873, 1.295365, -0.172597)",
        "(0.149296, 1.290280, -0.172715)",
        "(0.148520, 1.285367, -0.172949)",
        "(0.148550, 1.283092, -0.173076)",
        "(0.148959, 1.277457, -0.174270)",
        "(0.149909, 1.273907, -0.174971)",
        "(0.150141, 1.269502, -0.174895)",
        "(0.150205, 1.265633, -0.173867)",
        "(0.150298, 1.263647, -0.173210)",
        "(0.150373, 1.259272, -0.172109)",
        "(0.150910, 1.254821, -0.171046)",
        "(0.151624, 1.250119, -0.169979)",
        "(0.152215, 1.245002, -0.168186)",
        "(0.152302, 1.242291, -0.166936)",
        "(0.152495, 1.236863, -0.164099)",
        "(0.152742, 1.231298, -0.160665)",
        "(0.153009, 1.225574, -0.156795)",
        "(0.153656, 1.220591, -0.153410)",
        "(0.153812, 1.218562, -0.151481)",
        "(0.153461, 1.215181, -0.146778)",
        "(0.152757, 1.213115, -0.140783)",
        "(0.152471, 1.212284, -0.134832)",
        "(0.152413, 1.212335, -0.129052)",
        "(0.152300, 1.212538, -0.126170)",
        "(0.152152, 1.213569, -0.119845)",
        "(0.152049, 1.215117, -0.113900)",
        "(0.151731, 1.216930, -0.108172)",
        "(0.151318, 1.219062, -0.102412)",
        "(0.151066, 1.220221, -0.099571)",
        "(0.150517, 1.222958, -0.094189)",
        "(0.149868, 1.225885, -0.089102)",
        "(0.149326, 1.229433, -0.084105)",
        "(0.148776, 1.233676, -0.079500)",
        "(0.148409, 1.236026, -0.077266)",
        "(0.147464, 1.240884, -0.072828)",
        "(0.146401, 1.246133, -0.068849)",
        "(0.145956, 1.249180, -0.067146)",
        "(0.144477, 1.258058, -0.062407)",
        "(0.143921, 1.261142, -0.061191)",
        "(0.142748, 1.267374, -0.059020)",
        "(0.141563, 1.273655, -0.057326)",
        "(0.140530, 1.280005, -0.056308)",
        "(0.139590, 1.286390, -0.055735)",
        "(0.139108, 1.289521, -0.055620)",
        "(0.138045, 1.295540, -0.055509)",
        "(0.137259, 1.301490, -0.055714)",
        "(0.136742, 1.307314, -0.056347)",
        "(0.136314, 1.312849, -0.057326)",
        "(0.136038, 1.315471, -0.057829)",
        "(0.135503, 1.320519, -0.058990)",
        "(0.135236, 1.325117, -0.060602)",
        "(0.135152, 1.329339, -0.062366)",
        "(0.135132, 1.333117, -0.064223)",
        "(0.135216, 1.334836, -0.065277)",
        "(0.135358, 1.338048, -0.067369)",
        "(0.135614, 1.340991, -0.069366)",
        "(0.135783, 1.343514, -0.071395)",
        "(0.136139, 1.345453, -0.073928)",
        "(0.136304, 1.346421, -0.075214)",
        "(0.136618, 1.348188, -0.077598)",
        "(0.136798, 1.349778, -0.079760)",
        "(0.136978, 1.351148, -0.082146)",
        "(0.137082, 1.352379, -0.084579)",
        "(0.137190, 1.353003, -0.085787)",
        "(0.137377, 1.354185, -0.088090)",
        "(0.137402, 1.355334, -0.090398)",
        "(0.137556, 1.356413, -0.092779)",
        "(0.137621, 1.357278, -0.095193)",
        "(0.137628, 1.357627, -0.096498)",
        "(0.137670, 1.358285, -0.099120)",
        "(0.137685, 1.358898, -0.101636)",
        "(0.137817, 1.359364, -0.104302)",
        "(0.137901, 1.359634, -0.107053)",
        "(0.137986, 1.359628, -0.108520)",
        "(0.138028, 1.359314, -0.111737)",
        "(0.138204, 1.358825, -0.115166)",
        "(0.138384, 1.358346, -0.118437)",
        "(0.138534, 1.357731, -0.121498)",
        "(0.138592, 1.357258, -0.123028)",
        "(0.138758, 1.355835, -0.126267)",
        "(0.139122, 1.353813, -0.130102)",
        "(0.139649, 1.351223, -0.134108)",
        "(0.140322, 1.347885, -0.138260)",
        "(0.140724, 1.345927, -0.140490)",
        "(0.141531, 1.341403, -0.145635)",
        "(0.142102, 1.336581, -0.150969)",
        "(0.142763, 1.331863, -0.155860)",
        "(0.143762, 1.327377, -0.160049)",
        "(0.144240, 1.325087, -0.162190)",
        "(0.145297, 1.320436, -0.166696)",
        "(0.146140, 1.315757, -0.171460)",
        "(0.147008, 1.311324, -0.175736)",
        "(0.148073, 1.306960, -0.179704)",
        "(0.148665, 1.304782, -0.181517)",
        "(0.149907, 1.300434, -0.185183)",
        "(0.151107, 1.295900, -0.188981)",
        "(0.152340, 1.291276, -0.192843)",
        "(0.153615, 1.286589, -0.196142)",
        "(0.154365, 1.284134, -0.197503)",
        "(0.155990, 1.278349, -0.200337)",
        "(0.157974, 1.271472, -0.203590)",
        "(0.159853, 1.262795, -0.207284)",
        "(0.160733, 1.258499, -0.208804)",
        "(0.162776, 1.249851, -0.210696)",
        "(0.165310, 1.241727, -0.210292)",
        "(0.167205, 1.232893, -0.208623)",
        "(0.168917, 1.222631, -0.206845)",
        "(0.170357, 1.211728, -0.204633)",
        "(0.171234, 1.206736, -0.202701)",
        "(0.173177, 1.197639, -0.197552)",
        "(0.174648, 1.189209, -0.190795)",
        "(0.175972, 1.181513, -0.183774)",
        "(0.176922, 1.175335, -0.175634)",
        "(0.177346, 1.172934, -0.171167)",
        "(0.178281, 1.169309, -0.162150)",
        "(0.179569, 1.167379, -0.153804)",
        "(0.180381, 1.167438, -0.144802)",
        "(0.180528, 1.169237, -0.134961)",
        "(0.180577, 1.170831, -0.130035)",
        "(0.180978, 1.174339, -0.121301)",
        "(0.181072, 1.178775, -0.113953)",
        "(0.180553, 1.183757, -0.106280)",
        "(0.180014, 1.190044, -0.098929)",
        "(0.179744, 1.193345, -0.096004)",
        "(0.178951, 1.200229, -0.090766)",
        "(0.177720, 1.207813, -0.085433)",
        "(0.176346, 1.215978, -0.080054)",
        "(0.175175, 1.224531, -0.075955)",
        "(0.174581, 1.228867, -0.074350)",
        "(0.173380, 1.237537, -0.071116)",
        "(0.172349, 1.246043, -0.068380)",
        "(0.171381, 1.254152, -0.066641)",
        "(0.170644, 1.262014, -0.065546)",
        "(0.170287, 1.265743, -0.065182)",
        "(0.169585, 1.272924, -0.064697)",
        "(0.168809, 1.279455, -0.064926)",
        "(0.168193, 1.285697, -0.065455)",
        "(0.167807, 1.291586, -0.066256)",
        "(0.167648, 1.294387, -0.066758)",
        "(0.167160, 1.299697, -0.067715)",
        "(0.166447, 1.304454, -0.068802)",
        "(0.165667, 1.308789, -0.069955)",
        "(0.165017, 1.312728, -0.071459)",
        "(0.164732, 1.314562, -0.072334)",
        "(0.164112, 1.318051, -0.073895)",
        "(0.163861, 1.319569, -0.074719)",
        "(0.162775, 1.323992, -0.077296)",
        "(0.162197, 1.326620, -0.079040)",
        "(0.161914, 1.327798, -0.079898)",
        "(0.161441, 1.329838, -0.082168)",
        "(0.160840, 1.331741, -0.084425)",
        "(0.160461, 1.333787, -0.086308)",
        "(0.160269, 1.335624, -0.088303)",
        "(0.160120, 1.336434, -0.089327)",
        "(0.159758, 1.337989, -0.091389)",
        "(0.159554, 1.339427, -0.093607)",
        "(0.159338, 1.340712, -0.095701)",
        "(0.159127, 1.341894, -0.097687)",
        "(0.159065, 1.342478, -0.098659)",
        "(0.159035, 1.343577, -0.100605)",
        "(0.158863, 1.344438, -0.102438)",
        "(0.158593, 1.345205, -0.104124)",
        "(0.158522, 1.345891, -0.105924)",
        "(0.158530, 1.346214, -0.106787)",
        "(0.158464, 1.346879, -0.108568)",
        "(0.158250, 1.347558, -0.109965)",
        "(0.158080, 1.348301, -0.111258)",
        "(0.157810, 1.349035, -0.112498)",
        "(0.157701, 1.349422, -0.113143)",
        "(0.157580, 1.350312, -0.114388)",
        "(0.157531, 1.351372, -0.115463)",
        "(0.157308, 1.352423, -0.116560)",
        "(0.157015, 1.353400, -0.117744)",
        "(0.156958, 1.353942, -0.118347)",
        "(0.156845, 1.355160, -0.119529)",
        "(0.156722, 1.356469, -0.120556)",
        "(0.156584, 1.357711, -0.121665)",
        "(0.156396, 1.358854, -0.123061)",
        "(0.156275, 1.359340, -0.123882)",
        "(0.156094, 1.360106, -0.125687)",
        "(0.155918, 1.360397, -0.127966)",
        "(0.156017, 1.360236, -0.130686)",
        "(0.156335, 1.359411, -0.133891)",
        "(0.156386, 1.358555, -0.135859)",
        "(0.156413, 1.356063, -0.140575)",
        "(0.156428, 1.352705, -0.146295)",
        "(0.156393, 1.348416, -0.152643)",
        "(0.156617, 1.343025, -0.159565)",
        "(0.156862, 1.339882, -0.163170)",
        "(0.157566, 1.333253, -0.170251)",
        "(0.158480, 1.325639, -0.177382)",
        "(0.159548, 1.317253, -0.184174)",
        "(0.160454, 1.307873, -0.190553)",
        "(0.161046, 1.302814, -0.193707)",
        "(0.162756, 1.292221, -0.200189)",
        "(0.164871, 1.281202, -0.206223)",
        "(0.167228, 1.269992, -0.211133)",
        "(0.169723, 1.258505, -0.214795)",
        "(0.171174, 1.252529, -0.216379)",
        "(0.174413, 1.240713, -0.218875)",
        "(0.177499, 1.229170, -0.219757)",
        "(0.180539, 1.217905, -0.218704)",
        "(0.183617, 1.207173, -0.215338)",
        "(0.185159, 1.202250, -0.212781)",
        "(0.188156, 1.192835, -0.206821)",
        "(0.190533, 1.183397, -0.199771)",
        "(0.192683, 1.174848, -0.192070)",
        "(0.194715, 1.168201, -0.183318)",
        "(0.195556, 1.165722, -0.178317)",
        "(0.196792, 1.161796, -0.167774)",
        "(0.197468, 1.159122, -0.157360)",
        "(0.197913, 1.158146, -0.147582)",
        "(0.197916, 1.159227, -0.137896)",
        "(0.197647, 1.160585, -0.132876)",
        "(0.197029, 1.164514, -0.122847)",
        "(0.196170, 1.169525, -0.113968)",
        "(0.194951, 1.175209, -0.106157)",
        "(0.193463, 1.181659, -0.098573)",
        "(0.192729, 1.185194, -0.095082)",
        "(0.191245, 1.192347, -0.089078)",
        "(0.189748, 1.199843, -0.083628)",
        "(0.188391, 1.207570, -0.078469)",
        "(0.187070, 1.215071, -0.074095)",
        "(0.186414, 1.218722, -0.072236)",
        "(0.185222, 1.225985, -0.068963)",
        "(0.184316, 1.233221, -0.065865)",
        "(0.183641, 1.240236, -0.063088)",
        "(0.182918, 1.246616, -0.061031)",
        "(0.182729, 1.249454, -0.060533)",
        "(0.182252, 1.255305, -0.059298)",
        "(0.182089, 1.260852, -0.058310)",
        "(0.182044, 1.266159, -0.057124)",
        "(0.181732, 1.270797, -0.056239)",
        "(0.181580, 1.272901, -0.056114)",
        "(0.181346, 1.277037, -0.055906)",
        "(0.181227, 1.281130, -0.055579)",
        "(0.181357, 1.285275, -0.055171)",
        "(0.181174, 1.289042, -0.055077)",
        "(0.180972, 1.290791, -0.055158)",
        "(0.180477, 1.294065, -0.055481)",
        "(0.180399, 1.297479, -0.055894)",
        "(0.180252, 1.300766, -0.056454)",
        "(0.180286, 1.304185, -0.056833)",
        "(0.180261, 1.305867, -0.056947)",
        "(0.180166, 1.309087, -0.057349)",
        "(0.180278, 1.312241, -0.057919)",
        "(0.180271, 1.315279, -0.058653)",
        "(0.180194, 1.318312, -0.059292)",
        "(0.180181, 1.319863, -0.059485)",
        "(0.180178, 1.322987, -0.059928)",
        "(0.180120, 1.326068, -0.060487)",
        "(0.179859, 1.328974, -0.061297)",
        "(0.179543, 1.332026, -0.062013)",
        "(0.179412, 1.333569, -0.062331)",
        "(0.179038, 1.336612, -0.063100)",
        "(0.178647, 1.339635, -0.064099)",
        "(0.178336, 1.342642, -0.065149)",
        "(0.177792, 1.345398, -0.066402)",
        "(0.177527, 1.346744, -0.067054)",
        "(0.177205, 1.349421, -0.068472)",
        "(0.177033, 1.351863, -0.070178)",
        "(0.176798, 1.353904, -0.072113)",
        "(0.176625, 1.355561, -0.074529)",
        "(0.176579, 1.356199, -0.075941)",
        "(0.176509, 1.357241, -0.078858)",
        "(0.176359, 1.358128, -0.081731)",
        "(0.176235, 1.358756, -0.084649)",
        "(0.176017, 1.358923, -0.087669)",
        "(0.176054, 1.358746, -0.089322)",
        "(0.176309, 1.357750, -0.093133)",
        "(0.176624, 1.355909, -0.097280)",
        "(0.176850, 1.353104, -0.101816)",
        "(0.177235, 1.349571, -0.106845)",
        "(0.177440, 1.347518, -0.109607)",
        "(0.177795, 1.343156, -0.115037)",
        "(0.178366, 1.338312, -0.120483)",
        "(0.179183, 1.332889, -0.126712)",
        "(0.179738, 1.327090, -0.133140)",
        "(0.179950, 1.324100, -0.136231)",
        "(0.180517, 1.317887, -0.142120)",
        "(0.181431, 1.311012, -0.148175)",
        "(0.182646, 1.303446, -0.154624)",
        "(0.184063, 1.295727, -0.160956)",
        "(0.184827, 1.291869, -0.164168)",
        "(0.186367, 1.284346, -0.170013)",
        "(0.187808, 1.276854, -0.174666)",
        "(0.189114, 1.269192, -0.178629)",
        "(0.191155, 1.261630, -0.182519)",
        "(0.192307, 1.257894, -0.184222)",
        "(0.194806, 1.250584, -0.186414)",
        "(0.197322, 1.243186, -0.186910)",
        "(0.199766, 1.235558, -0.186607)",
        "(0.202502, 1.228070, -0.185656)",
        "(0.203952, 1.224390, -0.184608)",
        "(0.206550, 1.216815, -0.182095)",
        "(0.208539, 1.209314, -0.178054)",
        "(0.210502, 1.202099, -0.172725)",
        "(0.212638, 1.195096, -0.166615)",
        "(0.213786, 1.191549, -0.163934)",
        "(0.215938, 1.184833, -0.158205)",
        "(0.217423, 1.179633, -0.151485)",
        "(0.218355, 1.174905, -0.143858)",
        "(0.219166, 1.170826, -0.136366)",
        "(0.219623, 1.169107, -0.132818)",
        "(0.220304, 1.166590, -0.125863)",
        "(0.220253, 1.165316, -0.118326)",
        "(0.219837, 1.165087, -0.110754)",
        "(0.219351, 1.166021, -0.103912)",
        "(0.218955, 1.166940, -0.100713)",
        "(0.217939, 1.169648, -0.094429)",
        "(0.216624, 1.173593, -0.088592)",
        "(0.214955, 1.178552, -0.083102)",
        "(0.212950, 1.184290, -0.077821)",
        "(0.211952, 1.187446, -0.075510)",
        "(0.210004, 1.194166, -0.071778)",
        "(0.207702, 1.201498, -0.068013)",
        "(0.205191, 1.209116, -0.064241)",
        "(0.202849, 1.216890, -0.061145)",
        "(0.201784, 1.220820, -0.060029)",
        "(0.199581, 1.228645, -0.057969)",
        "(0.197559, 1.236485, -0.056011)",
        "(0.195735, 1.244148, -0.054392)",
        "(0.194029, 1.251455, -0.053390)",
        "(0.193264, 1.255010, -0.053062)",
        "(0.191752, 1.261903, -0.052439)",
        "(0.190444, 1.268524, -0.051955)",
        "(0.189321, 1.274809, -0.052022)",
        "(0.188097, 1.280643, -0.052258)",
        "(0.187453, 1.283378, -0.052419)",
        "(0.186260, 1.288694, -0.052673)",
        "(0.185308, 1.293740, -0.053254)",
        "(0.184340, 1.298459, -0.054084)",
        "(0.183273, 1.302858, -0.055001)",
        "(0.182807, 1.304987, -0.055556)",
        "(0.181874, 1.309091, -0.056725)",
        "(0.180912, 1.312857, -0.057858)",
        "(0.180082, 1.316417, -0.059111)",
        "(0.179141, 1.319649, -0.060735)",
        "(0.178705, 1.321235, -0.061569)",
        "(0.177846, 1.324302, -0.063123)",
        "(0.177016, 1.327054, -0.064958)",
        "(0.176304, 1.329716, -0.066941)",
        "(0.175578, 1.332284, -0.069156)",
        "(0.175173, 1.333499, -0.070356)",
        "(0.174325, 1.335894, -0.072714)",
        "(0.173629, 1.338292, -0.074996)",
        "(0.172961, 1.340439, -0.077694)",
        "(0.172087, 1.342328, -0.080569)",
        "(0.171637, 1.343263, -0.081932)",
        "(0.170872, 1.345046, -0.084753)",
        "(0.170271, 1.346747, -0.087653)",
        "(0.169559, 1.348189, -0.090645)",
        "(0.168839, 1.349458, -0.093600)",
        "(0.168518, 1.350002, -0.095200)",
        "(0.168001, 1.351076, -0.098581)",
        "(0.167567, 1.352147, -0.101898)",
        "(0.167156, 1.353146, -0.105000)",
        "(0.166537, 1.353749, -0.108543)",
        "(0.166205, 1.353973, -0.110562)",
        "(0.165618, 1.354370, -0.114621)",
        "(0.165073, 1.354766, -0.118393)",
        "(0.164764, 1.355082, -0.122135)",
        "(0.164858, 1.355194, -0.126328)",
        "(0.164929, 1.355121, -0.128528)",
        "(0.164893, 1.354571, -0.133180)",
        "(0.164551, 1.353491, -0.138168)",
        "(0.164415, 1.352450, -0.143469)",
        "(0.164538, 1.351653, -0.148326)",
        "(0.164607, 1.351280, -0.150501)",
        "(0.164714, 1.350479, -0.154738)",
        "(0.164594, 1.349389, -0.159179)",
        "(0.164779, 1.348353, -0.163433)",
        "(0.164952, 1.347335, -0.167084)",
        "(0.165076, 1.346751, -0.168707)",
        "(0.165367, 1.345225, -0.172415)",
        "(0.165791, 1.343390, -0.176336)",
        "(0.166213, 1.341394, -0.179826)",
        "(0.166504, 1.339284, -0.182885)",
        "(0.166700, 1.338091, -0.184459)",
        "(0.167271, 1.335569, -0.187726)",
        "(0.167730, 1.332892, -0.190758)",
        "(0.168112, 1.330139, -0.193482)",
        "(0.168489, 1.327180, -0.196194)",
        "(0.168646, 1.325659, -0.197499)",
        "(0.168713, 1.322474, -0.199850)",
        "(0.168772, 1.320925, -0.200814)",
        "(0.169206, 1.316029, -0.203939)",
        "(0.169490, 1.312664, -0.205781)",
        "(0.169679, 1.310994, -0.206601)",
        "(0.169867, 1.307634, -0.208044)",
        "(0.169971, 1.304216, -0.208870)",
        "(0.170117, 1.300532, -0.209653)",
        "(0.170469, 1.296742, -0.210341)",
        "(0.170649, 1.294848, -0.210559)",
        "(0.170972, 1.290848, -0.210739)",
        "(0.171294, 1.286459, -0.210554)",
        "(0.171841, 1.281698, -0.210484)",
        "(0.172394, 1.276708, -0.210261)",
        "(0.172667, 1.274064, -0.210003)",
        "(0.173225, 1.268573, -0.209301)",
        "(0.173932, 1.263092, -0.208081)",
        "(0.174345, 1.257260, -0.206411)",
        "(0.174580, 1.250928, -0.204295)",
        "(0.174808, 1.247534, -0.203387)",
        "(0.175435, 1.240711, -0.201746)",
        "(0.176101, 1.234194, -0.199252)",
        "(0.176560, 1.227945, -0.195840)",
        "(0.176858, 1.221710, -0.192752)",
        "(0.177026, 1.218693, -0.191536)",
        "(0.177243, 1.213141, -0.189014)",
        "(0.176845, 1.208093, -0.185707)",
        "(0.176440, 1.206069, -0.183516)",
        "(0.175800, 1.199988, -0.177952)",
        "(0.175585, 1.198228, -0.176089)",
        "(0.175094, 1.194878, -0.172064)",
        "(0.174594, 1.191670, -0.168668)",
        "(0.174025, 1.189024, -0.165346)",
        "(0.173421, 1.187067, -0.161462)",
        "(0.173193, 1.186338, -0.159364)",
        "(0.172704, 1.184832, -0.155669)",
        "(0.172263, 1.183744, -0.152313)",
        "(0.171595, 1.183023, -0.148630)",
        "(0.170908, 1.182612, -0.144634)",
        "(0.170602, 1.182463, -0.142593)",
        "(0.170324, 1.182362, -0.138802)",
        "(0.170222, 1.182328, -0.135688)",
        "(0.169752, 1.182427, -0.131999)",
        "(0.169328, 1.182759, -0.127928)",
        "(0.169255, 1.182967, -0.125988)",
        "(0.169203, 1.183365, -0.122640)",
        "(0.168909, 1.183924, -0.119208)",
        "(0.168291, 1.184639, -0.115205)",
        "(0.167894, 1.185672, -0.111265)",
        "(0.167740, 1.186253, -0.109574)",
        "(0.167156, 1.187634, -0.106107)",
        "(0.166374, 1.189164, -0.102469)",
        "(0.165717, 1.190956, -0.098791)",
        "(0.165138, 1.192846, -0.095652)",
        "(0.164724, 1.193865, -0.094253)",
        "(0.163805, 1.196171, -0.091061)",
        "(0.162950, 1.198760, -0.087908)",
        "(0.162184, 1.201519, -0.085145)",
        "(0.161422, 1.204413, -0.082560)",
        "(0.161040, 1.205919, -0.081202)",
        "(0.160286, 1.208899, -0.078627)",
        "(0.159566, 1.211882, -0.076485)",
        "(0.158810, 1.214947, -0.074525)",
        "(0.158037, 1.218134, -0.072524)",
        "(0.157635, 1.219714, -0.071661)",
        "(0.156757, 1.222901, -0.070071)",
        "(0.155786, 1.226240, -0.068415)",
        "(0.154781, 1.229616, -0.066893)",
        "(0.153739, 1.233073, -0.065816)",
        "(0.153163, 1.234912, -0.065279)",
        "(0.151943, 1.238752, -0.064129)",
        "(0.150667, 1.242718, -0.063130)",
        "(0.149343, 1.246797, -0.062366)",
        "(0.148042, 1.251045, -0.061743)",
        "(0.147440, 1.253214, -0.061468)",
        "(0.146154, 1.257520, -0.060881)",
        "(0.144954, 1.261935, -0.060404)",
        "(0.143936, 1.266489, -0.060107)",
        "(0.142948, 1.271016, -0.060023)",
        "(0.142481, 1.273285, -0.059970)",
        "(0.141601, 1.277801, -0.059991)",
        "(0.140765, 1.282326, -0.060114)",
        "(0.139888, 1.286837, -0.060421)",
        "(0.139024, 1.291395, -0.060888)",
        "(0.138613, 1.293678, -0.061112)",
        "(0.137873, 1.298222, -0.061486)",
        "(0.137136, 1.302619, -0.061983)",
        "(0.136475, 1.306901, -0.062807)",
        "(0.135930, 1.311189, -0.063656)",
        "(0.135706, 1.313340, -0.064048)",
        "(0.135215, 1.317544, -0.064843)",
        "(0.134822, 1.321600, -0.065721)",
        "(0.134610, 1.325442, -0.066774)",
        "(0.134467, 1.328958, -0.068022)",
        "(0.134324, 1.330636, -0.068649)",
        "(0.134125, 1.333819, -0.069925)",
        "(0.134134, 1.336866, -0.071204)",
        "(0.134127, 1.339630, -0.072595)",
        "(0.134132, 1.341991, -0.074314)",
        "(0.134122, 1.343078, -0.075207)",
        "(0.134202, 1.345098, -0.077009)",
        "(0.134288, 1.346821, -0.078900)",
        "(0.134486, 1.348211, -0.081120)",
        "(0.134462, 1.349079, -0.083811)",
        "(0.134445, 1.349547, -0.085037)",
        "(0.134412, 1.350240, -0.087483)",
        "(0.134352, 1.350641, -0.090025)",
        "(0.134266, 1.350666, -0.092684)",
        "(0.134291, 1.350297, -0.095655)",
        "(0.134278, 1.350057, -0.097142)",
        "(0.134306, 1.349365, -0.100250)",
        "(0.134302, 1.348527, -0.103305)",
        "(0.134302, 1.347438, -0.106386)",
        "(0.134337, 1.346130, -0.109588)",
        "(0.134355, 1.345388, -0.111312)",
        "(0.134431, 1.343899, -0.114873)",
        "(0.134412, 1.342457, -0.118198)",
        "(0.134385, 1.341099, -0.121375)",
        "(0.134318, 1.339694, -0.124667)",
        "(0.134295, 1.338957, -0.126398)",
        "(0.134327, 1.337644, -0.129644)",
        "(0.134381, 1.336450, -0.132856)",
        "(0.134318, 1.335284, -0.135962)",
        "(0.134336, 1.334233, -0.138956)",
        "(0.134381, 1.333758, -0.140465)",
        "(0.134465, 1.332850, -0.143391)",
        "(0.134385, 1.331841, -0.146257)",
        "(0.134356, 1.330782, -0.149201)",
        "(0.134423, 1.329836, -0.152049)",
        "(0.134480, 1.329397, -0.153333)",
        "(0.134730, 1.328514, -0.156003)",
        "(0.135038, 1.327478, -0.158920)",
        "(0.135214, 1.326440, -0.161800)",
        "(0.135505, 1.325595, -0.164294)",
        "(0.135679, 1.325122, -0.165612)",
        "(0.136138, 1.324084, -0.168397)",
        "(0.136551, 1.323042, -0.171125)",
        "(0.136971, 1.322058, -0.173613)",
        "(0.137480, 1.321010, -0.176037)",
        "(0.137776, 1.320418, -0.177303)",
        "(0.138388, 1.319216, -0.179803)",
        "(0.138983, 1.317805, -0.182086)",
        "(0.139619, 1.316009, -0.184561)",
        "(0.140372, 1.313813, -0.187318)",
        "(0.140748, 1.312627, -0.188701)",
        "(0.141490, 1.310018, -0.191349)",
        "(0.142248, 1.307052, -0.193804)",
        "(0.143217, 1.303406, -0.196161)",
        "(0.144244, 1.298953, -0.198480)",
        "(0.144761, 1.296594, -0.199720)",
        "(0.145820, 1.291235, -0.202055)",
        "(0.146988, 1.285183, -0.204110)",
        "(0.148276, 1.278211, -0.205960)",
        "(0.149764, 1.270430, -0.207679)",
        "(0.150368, 1.266199, -0.208353)",
        "(0.151579, 1.257480, -0.208941)",
        "(0.152649, 1.248267, -0.208349)",
        "(0.153804, 1.238436, -0.207357)",
        "(0.155588, 1.228571, -0.206116)",
        "(0.156556, 1.223722, -0.205261)",
        "(0.158149, 1.214323, -0.202552)",
        "(0.159741, 1.205758, -0.198881)",
        "(0.161474, 1.198166, -0.194532)",
        "(0.162887, 1.191317, -0.189318)",
        "(0.163530, 1.188321, -0.186527)",
        "(0.164928, 1.183229, -0.181352)",
        "(0.165623, 1.179433, -0.175691)",
        "(0.165984, 1.177222, -0.168612)",
        "(0.166070, 1.176079, -0.160599)",
        "(0.166088, 1.175694, -0.156993)",
        "(0.166260, 1.175427, -0.150429)",
        "(0.165956, 1.175827, -0.143040)",
        "(0.165646, 1.176808, -0.135182)",
        "(0.165446, 1.178034, -0.128551)",
        "(0.165291, 1.178860, -0.125419)",
        "(0.164744, 1.180890, -0.118606)",
        "(0.164289, 1.183546, -0.111149)",
        "(0.164080, 1.186244, -0.104862)",
        "(0.163632, 1.189059, -0.099404)",
        "(0.163245, 1.190699, -0.096362)",
        "(0.162701, 1.194334, -0.090182)",
        "(0.162400, 1.198087, -0.084545)",
        "(0.161964, 1.201540, -0.080172)",
        "(0.161466, 1.205226, -0.076175)",
        "(0.161146, 1.207160, -0.074170)",
        "(0.160477, 1.211298, -0.070152)",
        "(0.159910, 1.215294, -0.067053)",
        "(0.159353, 1.219321, -0.064615)",
        "(0.158695, 1.223516, -0.062663)",
        "(0.158286, 1.225719, -0.061830)",
        "(0.157369, 1.230326, -0.060171)",
        "(0.156281, 1.235161, -0.058790)",
        "(0.155801, 1.237634, -0.058456)",
        "(0.154725, 1.242504, -0.057697)",
        "(0.153481, 1.247544, -0.057163)",
        "(0.152335, 1.252766, -0.056775)",
        "(0.151159, 1.257955, -0.056907)",
        "(0.149968, 1.263247, -0.057313)",
        "(0.148877, 1.268664, -0.057866)",
        "(0.148272, 1.271343, -0.058232)",
        "(0.146849, 1.276610, -0.059169)",
        "(0.145590, 1.282015, -0.060355)",
        "(0.144500, 1.287353, -0.061853)",
        "(0.143437, 1.292483, -0.063755)",
        "(0.142904, 1.294922, -0.064859)",
        "(0.141821, 1.299695, -0.067255)",
        "(0.141026, 1.304377, -0.069880)",
        "(0.140290, 1.308798, -0.072673)",
        "(0.139723, 1.312912, -0.076013)",
        "(0.139524, 1.314901, -0.077767)",
        "(0.139254, 1.318648, -0.081123)",
        "(0.139023, 1.322037, -0.084734)",
        "(0.138855, 1.325057, -0.088771)",
        "(0.138798, 1.327944, -0.092761)",
        "(0.138791, 1.329388, -0.094660)",
        "(0.138764, 1.332147, -0.098135)",
        "(0.138820, 1.334642, -0.101596)",
        "(0.138831, 1.336821, -0.105112)",
        "(0.138801, 1.338878, -0.108415)",
        "(0.138755, 1.339894, -0.109928)",
        "(0.138713, 1.341937, -0.112602)",
        "(0.138649, 1.343778, -0.114899)",
        "(0.138549, 1.345534, -0.116954)",
        "(0.138348, 1.347250, -0.118872)",
        "(0.138253, 1.348145, -0.119650)",
        "(0.138066, 1.349918, -0.120815)",
        "(0.137991, 1.351652, -0.121784)",
        "(0.137944, 1.353374, -0.122567)",
        "(0.137866, 1.355049, -0.123273)",
        "(0.137851, 1.355876, -0.123553)",
        "(0.137865, 1.357538, -0.123803)",
        "(0.137932, 1.359159, -0.124109)",
        "(0.138005, 1.360794, -0.124492)",
        "(0.138035, 1.362535, -0.124766)",
        "(0.138084, 1.363459, -0.124862)",
        "(0.138220, 1.365278, -0.125213)",
        "(0.138363, 1.367094, -0.125748)",
        "(0.138226, 1.368816, -0.126473)",
        "(0.138153, 1.370500, -0.127579)",
        "(0.138113, 1.371307, -0.128335)",
        "(0.138051, 1.372975, -0.129978)",
        "(0.137999, 1.374680, -0.131703)",
        "(0.137789, 1.376174, -0.133786)",
        "(0.137358, 1.377332, -0.136158)",
        "(0.137247, 1.377804, -0.137495)",
        "(0.137267, 1.378633, -0.140175)",
        "(0.137302, 1.378941, -0.143215)",
        "(0.137182, 1.378585, -0.146659)",
        "(0.137169, 1.377515, -0.150603)",
        "(0.137182, 1.376648, -0.152724)",
        "(0.137102, 1.374589, -0.157155)",
        "(0.137081, 1.372129, -0.161831)",
        "(0.136962, 1.369484, -0.166253)",
        "(0.136815, 1.366364, -0.170513)",
        "(0.136797, 1.364607, -0.172743)",
        "(0.136722, 1.360682, -0.177418)",
        "(0.136487, 1.356469, -0.181926)",
        "(0.136408, 1.352105, -0.185933)",
        "(0.136400, 1.347095, -0.189856)",
        "(0.136480, 1.344390, -0.191796)",
        "(0.136865, 1.338302, -0.195556)",
        "(0.137462, 1.331570, -0.199460)",
        "(0.138147, 1.323960, -0.203249)",
        "(0.138519, 1.320090, -0.204831)",
        "(0.139762, 1.312123, -0.207105)",
        "(0.141148, 1.303297, -0.209450)",
        "(0.142492, 1.293490, -0.211682)",
        "(0.143491, 1.283342, -0.212557)",
        "(0.144434, 1.273564, -0.211435)",
        "(0.145060, 1.268721, -0.210800)",
        "(0.146202, 1.259078, -0.208779)",
        "(0.146850, 1.249801, -0.205181)",
        "(0.147661, 1.241346, -0.200059)",
        "(0.148886, 1.233707, -0.194924)",
        "(0.149303, 1.230307, -0.191817)",
        "(0.150044, 1.224407, -0.184151)",
        "(0.151100, 1.220124, -0.175139)",
        "(0.152209, 1.216665, -0.165980)",
        "(0.153108, 1.214485, -0.155649)",
        "(0.153622, 1.213626, -0.150669)",
        "(0.154524, 1.212729, -0.141729)",
        "(0.154873, 1.212899, -0.132772)",
        "(0.155186, 1.215137, -0.123271)",
        "(0.155219, 1.218284, -0.114891)",
        "(0.155010, 1.220137, -0.111021)",
        "(0.154240, 1.224891, -0.103403)",
        "(0.153261, 1.230721, -0.096144)",
        "(0.152063, 1.237289, -0.089928)",
        "(0.150733, 1.244458, -0.084303)",
        "(0.150087, 1.248252, -0.081713)",
        "(0.148916, 1.256050, -0.077114)",
        "(0.147767, 1.263909, -0.073710)",
        "(0.146632, 1.271780, -0.070536)",
        "(0.145557, 1.279687, -0.067842)",
        "(0.145043, 1.283556, -0.066731)",
        "(0.144231, 1.291114, -0.064928)",
        "(0.143580, 1.298430, -0.063512)",
        "(0.143024, 1.305438, -0.062544)",
        "(0.142346, 1.311934, -0.062155)",
        "(0.141997, 1.315022, -0.061865)",
        "(0.141433, 1.320988, -0.061337)",
        "(0.141071, 1.326554, -0.061209)",
        "(0.140759, 1.331722, -0.061145)",
        "(0.140357, 1.336494, -0.061035)",
        "(0.140148, 1.338664, -0.061118)",
        "(0.140021, 1.342893, -0.061318)",
        "(0.139737, 1.346659, -0.061665)",
        "(0.139311, 1.350074, -0.062078)",
        "(0.138995, 1.353328, -0.062715)",
        "(0.138866, 1.354910, -0.063035)",
        "(0.138486, 1.358024, -0.063465)",
        "(0.137958, 1.360945, -0.064156)",
        "(0.137331, 1.363802, -0.065098)",
        "(0.136712, 1.366705, -0.066079)",
        "(0.136463, 1.368221, -0.066684)",
        "(0.135878, 1.371340, -0.068136)",
        "(0.135396, 1.374655, -0.069505)",
        "(0.135038, 1.378015, -0.071359)",
        "(0.134631, 1.381431, -0.073706)",
        "(0.134357, 1.383173, -0.074908)",
        "(0.133555, 1.386660, -0.077577)",
        "(0.132817, 1.389798, -0.080475)",
        "(0.132288, 1.392717, -0.084024)",
        "(0.131819, 1.395225, -0.087877)",
        "(0.131653, 1.396167, -0.090065)",
        "(0.131391, 1.397401, -0.094963)",
        "(0.131191, 1.397737, -0.100474)",
        "(0.130927, 1.396928, -0.106477)",
        "(0.130929, 1.394983, -0.112758)",
        "(0.131202, 1.393512, -0.115892)",
        "(0.132042, 1.389750, -0.122192)",
        "(0.132467, 1.384611, -0.129321)",
        "(0.132579, 1.378583, -0.136841)",
        "(0.132838, 1.372102, -0.143713)",
        "(0.133202, 1.368772, -0.146852)",
        "(0.133881, 1.361688, -0.153440)",
        "(0.134260, 1.353821, -0.160129)",
        "(0.134525, 1.345317, -0.166319)",
        "(0.135220, 1.336391, -0.171991)",
        "(0.135759, 1.331718, -0.174665)",
        "(0.136801, 1.321957, -0.179381)",
        "(0.138013, 1.311503, -0.184124)",
        "(0.139204, 1.300916, -0.188417)",
        "(0.140891, 1.291009, -0.191328)",
        "(0.141732, 1.286263, -0.192082)",
        "(0.142960, 1.276881, -0.192962)",
        "(0.144158, 1.267402, -0.193939)"
    ],
    "rightHandRotations": [
        "(0.608532, 276.133200, 255.393400)",
        "(0.577979, 275.662000, 255.558300)",
        "(0.598631, 275.524400, 255.689400)",
        "(0.734213, 275.246900, 255.828000)",
        "(0.780778, 274.987900, 255.992200)",
        "(0.904049, 274.529600, 256.401200)",
        "(0.927896, 274.276600, 256.807300)",
        "(0.944783, 274.249500, 256.985800)",
        "(0.967602, 273.929900, 257.425000)",
        "(0.692467, 273.846300, 257.618100)",
        "(0.543729, 273.766700, 257.851900)",
        "(0.309961, 273.678500, 258.357000)",
        "(0.302306, 273.824200, 258.482600)",
        "(0.213792, 273.866900, 258.593900)",
        "(0.140443, 273.822200, 258.696900)",
        "(359.941700, 273.583200, 259.006200)",
        "(359.937100, 273.286600, 259.405600)",
        "(0.037489, 272.986300, 259.723800)",
        "(0.266646, 272.703200, 260.067000)",
        "(0.397522, 272.360000, 260.341800)",
        "(0.440770, 272.272700, 260.368400)",
        "(0.634439, 272.362300, 260.303700)",
        "(1.185421, 272.677300, 260.280200)",
        "(1.674697, 272.873700, 260.111900)",
        "(1.799718, 272.959600, 259.686800)",
        "(1.794958, 273.082900, 259.557600)",
        "(1.577915, 273.699000, 259.552500)",
        "(1.332787, 274.710500, 260.086900)",
        "(1.066939, 275.747400, 260.685200)",
        "(0.740389, 276.767400, 261.100200)",
        "(0.658288, 277.140500, 261.195400)",
        "(0.556545, 277.607900, 261.302000)",
        "(0.378535, 277.916700, 261.492600)",
        "(0.107603, 278.248800, 262.057300)",
        "(359.647000, 278.240800, 263.135600)",
        "(359.424400, 278.007600, 263.547000)",
        "(358.964900, 277.521900, 263.771400)",
        "(358.381900, 277.403800, 263.395800)",
        "(357.944400, 277.280400, 263.324700)",
        "(357.850300, 277.137600, 263.433900)",
        "(357.952500, 276.762800, 263.634200)",
        "(357.966500, 276.184900, 263.225900)",
        "(357.554800, 276.290800, 263.182600)",
        "(357.169900, 276.891100, 263.558500)",
        "(356.959000, 277.151100, 263.733800)",
        "(357.008800, 277.086200, 263.622700)",
        "(357.039200, 276.926300, 263.316000)",
        "(356.867500, 276.880000, 263.093400)",
        "(356.788900, 276.925900, 263.048300)",
        "(356.821800, 276.953500, 263.009600)",
        "(356.900000, 276.977300, 263.019300)",
        "(356.720000, 277.076800, 263.359300)",
        "(356.434700, 276.916400, 263.751500)",
        "(356.273600, 276.664100, 263.835100)",
        "(356.256900, 276.510400, 263.733800)",
        "(356.215200, 276.225800, 263.678000)",
        "(356.078600, 276.197000, 263.695700)",
        "(355.837600, 276.373200, 263.772600)",
        "(355.404000, 276.525000, 264.048600)",
        "(355.002000, 276.534100, 264.273400)",
        "(354.079100, 276.424300, 264.674700)",
        "(353.131400, 276.224600, 264.868500)",
        "(352.319400, 276.289300, 264.871200)",
        "(351.889000, 276.375900, 264.918400)",
        "(351.039100, 276.461900, 265.081900)",
        "(350.272300, 276.562800, 265.362200)",
        "(349.802000, 276.662200, 265.676100)",
        "(349.560500, 276.785900, 265.866100)",
        "(349.297400, 276.966200, 265.764300)",
        "(349.088600, 277.118500, 265.548700)",
        "(348.629000, 277.511000, 265.224000)",
        "(348.071900, 278.092500, 265.726800)",
        "(347.571700, 278.473600, 266.246400)",
        "(347.351300, 278.514000, 266.415800)",
        "(347.350300, 278.414700, 266.412900)",
        "(347.351000, 278.155400, 266.430500)",
        "(347.349600, 277.976000, 266.565400)",
        "(347.222700, 277.977500, 266.681200)",
        "(347.068500, 278.050100, 266.930900)",
        "(346.899100, 277.972500, 266.958300)",
        "(346.661000, 277.696000, 266.803300)",
        "(346.581400, 277.556900, 266.535800)",
        "(346.490500, 277.593400, 266.519800)",
        "(345.944700, 277.551000, 266.752400)",
        "(345.694700, 277.557100, 266.823100)",
        "(345.333900, 277.580500, 266.749600)",
        "(345.188900, 277.587500, 266.481000)",
        "(345.133600, 277.598000, 266.258400)",
        "(345.180700, 277.653300, 266.086200)",
        "(345.251600, 277.657000, 265.985000)",
        "(345.324300, 277.658300, 265.822600)",
        "(345.317600, 277.662400, 265.837500)",
        "(345.382700, 277.599000, 265.737200)",
        "(345.603500, 277.438100, 265.674300)",
        "(345.713600, 277.384400, 265.755000)",
        "(345.953200, 277.255700, 266.072100)",
        "(346.162300, 277.061000, 266.281700)",
        "(346.278400, 276.877000, 266.206700)",
        "(346.434000, 276.720200, 266.167100)",
        "(346.537200, 276.624600, 266.173900)",
        "(346.752200, 276.357900, 266.119200)",
        "(346.859300, 276.078400, 266.050700)",
        "(346.834500, 275.966100, 265.987000)",
        "(346.619300, 275.787000, 266.169400)",
        "(346.444000, 275.630300, 266.331300)",
        "(346.099500, 275.342300, 266.349500)",
        "(345.917000, 275.188000, 266.163600)",
        "(345.796900, 275.081700, 266.106600)",
        "(345.572000, 274.951200, 266.283100)",
        "(345.454300, 274.812600, 266.384500)",
        "(345.223800, 274.493900, 266.424900)",
        "(345.113300, 274.282200, 266.310500)",
        "(345.108400, 274.099900, 266.162400)",
        "(344.895200, 273.911900, 265.957500)",
        "(344.746800, 273.920200, 265.838800)",
        "(344.561700, 274.016000, 265.505500)",
        "(344.408400, 274.045900, 265.120900)",
        "(344.260300, 273.923000, 264.780900)",
        "(344.108500, 273.793500, 264.505500)",
        "(343.996100, 273.683000, 264.501900)",
        "(343.637500, 273.249300, 264.746400)",
        "(343.129000, 273.001500, 264.821400)",
        "(342.908800, 273.216500, 264.625100)",
        "(342.618300, 273.688600, 264.379400)",
        "(342.310400, 274.295900, 264.377900)",
        "(341.863700, 274.782800, 264.416000)",
        "(341.567000, 275.082000, 264.254100)",
        "(341.412100, 275.335200, 264.080100)",
        "(341.215600, 275.705600, 264.062600)",
        "(341.112500, 275.964300, 264.057900)",
        "(340.873900, 276.522100, 264.096100)",
        "(340.652500, 276.962600, 264.195700)",
        "(340.574000, 277.300400, 264.345900)",
        "(340.529700, 277.755100, 264.437700)",
        "(340.544000, 278.016300, 264.466100)",
        "(340.638900, 278.625900, 264.470000)",
        "(340.745400, 279.290900, 264.420300)",
        "(340.959100, 279.838200, 264.485700)",
        "(341.243700, 280.408400, 264.423500)",
        "(341.379900, 280.731100, 264.319900)",
        "(341.620900, 281.423000, 264.072800)",
        "(341.898000, 282.018200, 264.016600)",
        "(342.178500, 282.564100, 264.011300)",
        "(342.537300, 283.052500, 263.758200)",
        "(342.711600, 283.209700, 263.641500)",
        "(343.158200, 283.474300, 263.659600)",
        "(343.528400, 283.647000, 263.825300)",
        "(343.823800, 283.837800, 263.996900)",
        "(344.264700, 284.203900, 263.963600)",
        "(344.470700, 284.414600, 263.838800)",
        "(344.670600, 284.888600, 263.392100)",
        "(344.754700, 285.184800, 263.529100)",
        "(345.198900, 285.260500, 263.815500)",
        "(345.637000, 285.259400, 264.036700)",
        "(345.812900, 285.304600, 264.159300)",
        "(346.338000, 285.522500, 264.340100)",
        "(347.062800, 285.595400, 264.293900)",
        "(347.577600, 285.538900, 264.433800)",
        "(348.054500, 285.534800, 264.798500)",
        "(348.336700, 285.550100, 264.943900)",
        "(349.064300, 285.579500, 265.001400)",
        "(349.734300, 285.551900, 265.063800)",
        "(350.411600, 285.528000, 265.396100)",
        "(351.165900, 285.369500, 265.372400)",
        "(351.471000, 285.271000, 265.266300)",
        "(351.935000, 285.026900, 265.211200)",
        "(352.398700, 284.637600, 265.600700)",
        "(352.809100, 284.302000, 265.747500)",
        "(353.182300, 283.971200, 265.492600)",
        "(353.401300, 283.857500, 265.405000)",
        "(353.645800, 283.591400, 265.514200)",
        "(353.748800, 282.904100, 265.783600)",
        "(353.866900, 282.215400, 265.604900)",
        "(353.941200, 281.651900, 265.358200)",
        "(353.930500, 281.401700, 265.373000)",
        "(353.761700, 281.015700, 265.647200)",
        "(353.400600, 280.619800, 265.681900)",
        "(353.002300, 280.075700, 265.530500)",
        "(352.421400, 279.381500, 265.467100)",
        "(352.103000, 279.053900, 265.469200)",
        "(351.422000, 278.576900, 265.472700)",
        "(350.721400, 278.521300, 265.340600)",
        "(349.973800, 278.501800, 265.258400)",
        "(349.182200, 278.224900, 265.303300)",
        "(348.816400, 278.093700, 265.286400)",
        "(348.107000, 277.889500, 265.165700)",
        "(347.543500, 277.715300, 265.278100)",
        "(347.247500, 277.720100, 265.272800)",
        "(347.149700, 277.814300, 265.160300)",
        "(346.867600, 277.882900, 265.141400)",
        "(346.439600, 277.831400, 265.384200)",
        "(345.990800, 277.837500, 265.359300)",
        "(345.808400, 277.925400, 265.311700)",
        "(345.755500, 278.158400, 265.193400)",
        "(345.705700, 278.459300, 265.015500)",
        "(345.759700, 279.107700, 264.775800)",
        "(345.796900, 279.560600, 264.613000)",
        "(345.681800, 279.738800, 264.388900)",
        "(345.617100, 279.943700, 264.230800)",
        "(345.544400, 280.050700, 264.191600)",
        "(345.336900, 280.276400, 264.161600)",
        "(345.212300, 280.458800, 264.114000)",
        "(345.166500, 280.631100, 263.982200)",
        "(345.066900, 280.870300, 264.029700)",
        "(345.012300, 280.968300, 264.112200)",
        "(344.909100, 281.151400, 264.289500)",
        "(344.932300, 281.386300, 264.332800)",
        "(345.186200, 281.577000, 264.346400)",
        "(345.372100, 281.782000, 264.412400)",
        "(345.427500, 281.869100, 264.476100)",
        "(345.483900, 282.081600, 264.634400)",
        "(345.550300, 282.373800, 264.646000)",
        "(345.661800, 282.663600, 264.632700)",
        "(346.026700, 283.051000, 264.728800)",
        "(346.262100, 283.214100, 264.785400)",
        "(346.738000, 283.486800, 264.796000)",
        "(347.247000, 283.713600, 264.732700)",
        "(347.592800, 283.892900, 264.860900)",
        "(347.947300, 283.883100, 265.082300)",
        "(348.078800, 283.789200, 265.196800)",
        "(348.345100, 283.700200, 265.372400)",
        "(348.610100, 283.895600, 265.598200)",
        "(348.949400, 284.248700, 265.639400)",
        "(349.346400, 284.480300, 265.576800)",
        "(349.552800, 284.507400, 265.524700)",
        "(349.877700, 284.512600, 265.480300)",
        "(350.075400, 284.364700, 265.436700)",
        "(350.141800, 284.386200, 265.277100)",
        "(350.206000, 284.500200, 265.121500)",
        "(350.226800, 284.515500, 265.096000)",
        "(350.226400, 284.399500, 265.100800)",
        "(350.287500, 284.089700, 264.990600)",
        "(350.296000, 283.905500, 264.866000)",
        "(350.208700, 283.834600, 264.907600)",
        "(350.215700, 283.806200, 264.953700)",
        "(350.267200, 283.626700, 264.920900)",
        "(350.200400, 283.288300, 264.856000)",
        "(350.022700, 282.921000, 264.943200)",
        "(349.928000, 282.638500, 265.100900)",
        "(349.851400, 282.394700, 265.222900)",
        "(349.606300, 281.782700, 265.424700)",
        "(349.244100, 281.292700, 265.344100)",
        "(348.892600, 280.881900, 265.245400)",
        "(348.505000, 280.506800, 265.310900)",
        "(348.260000, 280.337600, 265.329100)",
        "(347.855100, 280.009700, 265.290900)",
        "(347.626400, 279.611700, 265.234200)",
        "(347.184200, 278.977500, 265.275300)",
        "(346.547300, 278.597600, 265.162200)",
        "(346.312800, 278.553600, 265.087100)",
        "(345.991100, 278.478800, 264.932800)",
        "(345.705900, 278.297400, 264.947800)",
        "(345.361200, 277.994300, 265.194600)",
        "(345.218200, 277.862200, 265.240800)",
        "(344.884400, 277.794600, 265.097000)",
        "(344.625600, 277.927900, 264.943600)",
        "(344.456400, 278.073200, 265.058000)",
        "(344.326000, 278.234400, 265.194300)",
        "(344.211700, 278.480600, 265.110200)",
        "(344.188100, 278.671500, 265.002800)",
        "(344.121800, 279.093800, 264.789700)",
        "(344.023700, 279.586100, 264.753800)",
        "(343.967500, 280.089300, 264.841900)",
        "(343.953200, 280.652400, 264.751800)",
        "(344.003800, 280.935200, 264.666700)",
        "(344.117300, 281.492500, 264.507200)",
        "(344.201100, 282.083500, 264.406400)",
        "(344.237300, 282.680900, 264.254700)",
        "(344.295700, 283.002800, 264.117900)",
        "(344.456400, 283.600100, 263.908100)",
        "(344.520300, 283.975200, 263.819800)",
        "(344.581300, 284.236100, 263.722500)",
        "(344.686300, 284.352700, 263.643300)",
        "(344.751300, 284.475300, 263.553500)",
        "(344.787700, 284.589100, 263.547500)",
        "(344.851900, 284.717900, 263.568800)",
        "(344.863300, 284.583900, 263.575800)",
        "(344.935300, 284.296500, 263.602300)",
        "(344.969800, 284.131300, 263.563200)",
        "(344.993300, 284.081600, 263.574300)",
        "(345.084600, 283.918700, 263.614800)",
        "(345.176100, 283.632400, 263.593500)",
        "(345.195000, 283.158900, 263.553300)",
        "(345.134200, 282.899700, 263.581700)",
        "(345.143100, 282.576000, 263.707400)",
        "(345.117300, 282.224900, 263.881300)",
        "(344.991700, 281.857200, 263.832600)",
        "(345.072600, 281.605300, 263.695800)",
        "(345.089400, 281.422800, 263.674300)",
        "(345.067600, 280.995000, 263.738600)",
        "(345.054300, 280.641400, 263.787000)",
        "(345.025000, 280.361500, 263.764800)",
        "(344.953400, 280.009800, 263.872300)",
        "(344.891700, 279.796100, 263.922100)",
        "(344.878700, 279.386100, 263.967300)",
        "(344.860900, 279.049200, 263.999700)",
        "(344.704400, 278.787000, 264.025000)",
        "(344.555000, 278.608100, 264.052700)",
        "(344.450300, 278.511900, 264.077100)",
        "(344.312000, 278.393500, 264.092900)",
        "(344.190800, 278.293200, 264.121300)",
        "(344.069900, 278.276600, 264.059300)",
        "(344.030400, 278.521500, 263.896800)",
        "(343.983200, 278.684200, 263.848600)",
        "(343.773600, 278.812900, 263.879500)",
        "(343.569300, 278.899300, 263.918300)",
        "(343.497800, 279.112600, 263.796300)",
        "(343.361700, 279.321900, 263.737900)",
        "(343.251900, 279.387800, 263.765300)",
        "(342.944300, 279.379200, 263.850300)",
        "(342.431600, 279.075100, 264.046000)",
        "(341.820000, 278.758500, 264.368200)",
        "(341.244000, 278.506000, 264.813500)",
        "(341.015100, 278.427000, 264.990300)",
        "(340.638800, 278.313500, 265.087700)",
        "(340.083900, 278.124600, 265.075100)",
        "(339.437700, 277.869700, 265.137800)",
        "(338.966100, 277.503100, 265.278400)",
        "(338.733100, 277.314400, 265.261800)",
        "(338.376500, 276.975700, 265.279900)",
        "(338.117200, 276.885000, 265.219300)",
        "(337.905300, 276.996600, 265.040800)",
        "(337.807200, 277.262100, 264.770900)",
        "(337.679700, 277.701000, 264.655000)",
        "(337.639100, 277.973900, 264.621200)",
        "(337.547900, 278.438200, 264.644700)",
        "(337.552600, 278.949300, 264.556300)",
        "(337.665100, 279.665400, 264.458600)",
        "(337.743500, 280.442300, 264.384700)",
        "(337.816500, 280.844800, 264.329700)",
        "(337.942100, 281.716900, 264.184000)",
        "(338.071200, 282.621900, 264.178500)",
        "(338.356100, 283.550800, 264.207400)",
        "(338.725900, 284.337300, 264.213300)",
        "(338.923200, 284.625100, 264.282200)",
        "(339.364000, 285.158100, 264.520100)",
        "(339.854000, 285.714800, 264.752500)",
        "(340.398100, 286.248100, 264.806900)",
        "(340.683700, 286.481400, 264.787600)",
        "(341.283000, 286.759000, 264.940300)",
        "(341.927000, 286.874000, 265.209800)",
        "(342.496900, 286.885800, 265.415000)",
        "(343.012400, 286.930000, 265.369300)",
        "(343.263500, 286.964800, 265.328900)",
        "(343.762700, 286.980300, 265.390800)",
        "(344.154900, 286.810500, 265.533000)",
        "(344.494300, 286.525200, 265.620000)",
        "(344.856700, 286.195600, 265.670200)",
        "(345.025600, 285.767900, 265.754500)",
        "(345.070200, 285.487800, 265.848600)",
        "(345.186200, 284.934700, 265.943700)",
        "(345.259800, 284.380600, 266.024200)",
        "(345.309600, 283.730000, 266.239600)",
        "(345.165800, 283.126400, 266.225500)",
        "(345.130800, 282.932700, 266.162500)",
        "(345.029900, 282.691300, 266.148000)",
        "(344.927700, 282.443600, 266.344800)",
        "(344.835800, 281.961100, 266.555700)",
        "(344.788200, 281.745300, 266.558600)",
        "(344.633900, 281.518600, 266.458300)",
        "(344.418500, 281.337500, 266.438600)",
        "(344.301300, 281.194500, 266.466600)",
        "(344.193500, 281.038700, 266.540000)",
        "(344.150900, 280.955600, 266.578900)",
        "(343.934100, 280.859100, 266.524000)",
        "(343.712200, 280.917100, 266.340000)",
        "(343.565700, 280.975400, 266.385800)",
        "(343.391500, 280.938100, 266.518000)",
        "(343.267900, 280.884200, 266.518700)",
        "(343.030600, 280.874400, 266.425500)",
        "(342.761200, 280.925000, 266.528700)",
        "(342.376900, 281.006500, 266.624500)",
        "(341.953700, 280.934100, 266.773900)",
        "(341.787900, 280.850400, 266.845000)",
        "(341.480300, 280.704500, 267.025100)",
        "(341.126400, 280.444400, 267.404200)",
        "(340.583000, 280.161100, 267.689300)",
        "(339.979500, 280.269200, 267.502900)",
        "(339.523500, 280.490100, 267.395100)",
        "(339.260300, 280.566700, 267.418800)",
        "(338.726400, 280.713400, 267.459000)",
        "(338.321600, 280.783400, 267.543600)",
        "(337.884600, 280.861100, 267.538100)",
        "(337.649600, 280.970200, 267.489000)",
        "(337.290600, 281.207100, 267.418900)",
        "(336.981600, 281.346000, 267.387000)",
        "(336.629300, 281.585100, 267.442800)",
        "(336.260000, 281.946100, 267.565400)",
        "(335.919800, 282.307800, 267.754400)",
        "(335.799900, 282.463900, 267.854400)",
        "(335.652500, 282.701900, 268.093500)",
        "(335.502600, 282.818800, 268.426800)",
        "(335.290700, 282.888300, 268.890300)",
        "(335.145800, 283.102300, 269.485000)",
        "(335.119000, 283.237800, 269.761700)",
        "(335.038000, 283.639800, 270.078800)",
        "(335.089400, 284.196200, 270.200300)",
        "(335.362900, 284.767500, 270.566700)",
        "(335.489800, 285.059300, 270.809500)",
        "(335.658700, 285.629600, 271.271900)",
        "(335.880300, 286.272500, 271.365000)",
        "(336.258400, 286.707500, 271.476800)",
        "(336.834700, 287.261200, 271.717200)",
        "(337.131000, 287.606000, 271.789900)",
        "(337.667100, 288.266500, 271.723700)",
        "(338.309400, 288.878300, 271.596100)",
        "(338.957900, 289.179400, 271.689500)",
        "(339.601100, 289.247600, 271.914100)",
        "(340.328200, 289.498600, 271.931400)",
        "(340.735400, 289.638800, 271.885500)",
        "(341.459300, 289.828800, 271.792600)",
        "(342.020900, 289.989700, 271.832900)",
        "(342.740300, 290.226800, 271.945200)",
        "(343.190000, 290.294500, 271.938300)",
        "(344.163300, 290.322400, 271.783300)",
        "(345.090600, 290.475200, 271.555700)",
        "(345.732100, 290.866000, 271.544200)",
        "(346.337400, 291.185400, 271.526900)",
        "(346.726300, 291.180100, 271.498000)",
        "(347.716400, 290.970100, 271.515000)",
        "(348.691000, 290.810300, 271.593700)",
        "(349.692200, 290.716100, 271.436700)",
        "(350.760200, 290.225000, 271.384200)",
        "(351.216500, 289.892900, 271.476500)",
        "(351.953000, 289.258100, 271.508700)",
        "(352.792400, 288.546200, 271.117200)",
        "(353.682000, 287.473900, 270.498200)",
        "(354.120800, 286.212900, 270.071500)",
        "(354.185400, 285.522600, 270.082000)",
        "(354.111200, 284.197100, 270.255400)",
        "(353.689300, 282.954000, 270.244400)",
        "(353.242500, 281.562100, 270.120500)",
        "(352.627700, 280.089400, 270.111400)",
        "(352.200200, 279.413700, 270.157900)",
        "(351.281800, 278.289100, 270.218900)",
        "(350.324300, 277.342900, 270.377500)",
        "(349.221700, 276.399400, 270.623200)",
        "(348.066300, 275.717200, 270.728500)",
        "(347.573400, 275.451100, 270.686700)",
        "(346.811000, 274.939400, 270.509900)",
        "(346.000700, 274.583200, 270.391500)",
        "(344.985000, 274.356400, 270.442600)",
        "(343.838700, 274.175300, 270.579300)",
        "(343.287500, 274.108700, 270.638900)",
        "(342.277900, 274.070400, 270.650100)",
        "(341.264300, 274.173200, 270.670200)",
        "(340.326400, 274.464400, 270.780000)",
        "(339.424400, 274.699000, 270.982100)",
        "(338.566400, 274.877500, 271.147100)",
        "(338.171000, 275.038100, 271.132500)",
        "(337.412900, 275.507800, 270.969500)",
        "(336.595300, 275.877000, 271.010700)",
        "(335.741600, 276.062500, 271.309800)",
        "(335.337700, 276.132800, 271.454700)",
        "(334.650800, 276.459100, 271.475100)",
        "(334.015800, 277.061500, 271.294600)",
        "(333.412700, 277.697400, 271.254300)",
        "(332.878300, 278.214300, 271.351200)",
        "(332.587800, 278.484900, 271.460000)",
        "(332.542600, 278.601800, 271.450600)",
        "(332.450700, 279.022200, 271.193600)",
        "(332.360900, 279.744800, 270.945800)",
        "(332.291600, 280.639300, 270.931700)",
        "(332.209600, 281.360600, 271.064100)",
        "(332.203500, 281.728100, 271.051800)",
        "(332.304800, 282.527300, 270.905300)",
        "(332.522000, 283.133100, 270.815600)",
        "(332.689700, 283.602200, 270.792900)",
        "(332.954100, 284.146800, 270.847700)",
        "(333.172600, 284.383500, 270.939200)",
        "(333.727900, 284.847800, 270.974900)",
        "(334.299200, 285.349000, 270.771000)",
        "(334.912200, 285.699900, 270.578900)",
        "(335.331300, 285.810900, 270.701400)",
        "(335.518600, 285.853000, 270.822600)",
        "(336.021900, 286.114900, 271.010400)",
        "(336.857000, 286.635100, 271.130000)",
        "(337.619300, 287.379600, 270.964300)",
        "(337.923300, 287.745800, 270.779500)",
        "(338.448700, 288.394100, 270.340500)",
        "(339.009300, 288.944400, 270.099100)",
        "(339.680500, 289.526300, 269.964000)",
        "(340.411600, 290.362500, 269.660300)",
        "(340.847000, 290.810500, 269.405000)",
        "(341.774100, 291.404300, 268.886900)",
        "(342.745900, 291.472100, 268.450700)",
        "(343.628500, 291.655200, 268.281300)",
        "(344.306700, 292.137800, 268.394300)",
        "(344.853300, 292.584400, 268.390600)",
        "(345.086500, 292.692200, 268.246800)",
        "(345.822800, 292.632200, 268.223100)",
        "(346.569800, 292.360700, 268.567300)",
        "(347.254500, 292.000600, 268.712900)",
        "(348.463300, 291.241500, 268.570200)",
        "(349.143600, 290.517900, 268.469500)",
        "(350.294700, 289.086900, 268.450800)",
        "(350.994500, 287.798300, 268.391700)",
        "(351.734900, 286.436300, 267.944200)",
        "(352.262400, 285.223900, 267.379900)",
        "(352.304000, 284.624000, 267.252300)",
        "(352.175800, 283.294100, 267.235600)",
        "(351.963600, 282.202500, 267.348700)",
        "(351.513600, 281.319400, 267.371300)",
        "(351.237200, 280.800900, 267.383100)",
        "(350.523800, 279.608900, 267.262100)",
        "(349.574500, 278.443100, 267.041100)",
        "(348.467500, 277.325400, 267.047300)",
        "(347.330400, 276.525500, 267.228200)",
        "(346.254700, 275.959700, 267.336900)",
        "(345.753400, 275.806100, 267.307100)",
        "(344.778800, 275.675900, 266.999800)",
        "(343.726900, 275.593800, 266.654900)",
        "(342.617300, 275.482700, 266.666300)",
        "(341.425600, 275.321700, 266.893500)",
        "(340.820700, 275.291700, 266.975000)",
        "(339.652600, 275.343800, 266.970600)",
        "(338.774500, 275.454900, 266.990700)",
        "(337.875400, 275.603800, 266.968100)",
        "(337.367500, 275.721300, 266.960600)",
        "(336.179400, 275.859200, 267.034100)",
        "(335.020200, 275.886000, 267.216300)",
        "(334.169600, 276.234600, 267.166200)",
        "(333.332000, 276.723300, 267.115500)",
        "(332.570000, 277.154500, 267.216200)",
        "(332.266200, 277.335000, 267.267000)",
        "(331.842700, 277.661200, 267.327800)",
        "(331.438300, 278.060100, 267.289900)",
        "(331.090600, 278.640700, 267.195200)",
        "(330.956800, 278.997300, 267.134500)",
        "(330.711900, 279.674500, 267.063400)",
        "(330.482600, 280.499300, 266.906300)",
        "(330.325900, 281.558200, 266.617600)",
        "(330.208300, 282.558700, 266.494700)",
        "(330.233300, 282.992800, 266.469200)",
        "(330.401000, 283.815900, 266.265500)",
        "(330.671400, 284.882200, 265.633100)",
        "(330.891200, 286.032800, 265.082300)",
        "(331.099700, 286.578000, 264.976000)",
        "(331.501300, 287.489300, 264.851500)",
        "(332.110500, 288.409800, 264.683500)",
        "(332.922200, 289.248100, 264.411600)",
        "(333.729300, 289.929500, 264.229400)",
        "(334.637200, 290.602600, 264.146500)",
        "(335.606900, 291.087700, 264.250400)",
        "(336.096400, 291.200400, 264.327100)",
        "(337.169700, 291.416900, 264.292000)",
        "(338.272800, 291.829300, 264.182100)",
        "(339.319200, 292.260400, 264.403800)",
        "(340.340200, 292.654100, 264.557800)",
        "(340.869200, 292.856300, 264.481000)",
        "(341.881600, 293.119900, 264.221600)",
        "(342.804400, 293.267800, 263.923400)",
        "(343.580300, 293.401900, 263.679900)",
        "(343.851700, 293.561900, 263.621400)",
        "(344.349600, 293.871400, 263.530800)",
        "(344.873600, 294.066600, 263.386400)",
        "(345.370900, 294.000700, 263.162200)",
        "(345.709500, 294.184800, 262.860900)",
        "(345.985100, 294.666400, 262.416000)",
        "(346.077800, 294.836800, 262.265400)",
        "(346.124600, 294.943700, 262.233600)",
        "(346.236500, 295.068500, 262.430700)",
        "(346.407700, 295.179500, 262.715300)",
        "(346.617000, 294.963600, 263.032300)",
        "(346.737600, 294.764800, 263.081700)",
        "(347.093200, 294.524300, 263.170200)",
        "(347.452900, 294.591200, 263.568400)",
        "(347.762700, 294.704700, 264.094100)",
        "(348.287000, 294.366500, 264.519200)",
        "(348.615900, 294.094000, 264.636500)",
        "(349.280200, 293.596300, 264.967600)",
        "(350.016700, 292.999500, 265.327900)",
        "(350.551100, 292.392200, 265.547100)",
        "(351.042100, 291.509300, 266.230300)",
        "(351.337700, 290.955100, 266.794800)",
        "(351.993900, 289.828100, 267.447600)",
        "(352.695400, 288.439500, 267.174200)",
        "(353.168700, 287.054000, 266.867300)",
        "(353.205700, 285.788200, 267.007800)",
        "(353.047200, 285.209700, 267.202800)",
        "(352.633100, 284.122200, 267.449400)",
        "(352.148700, 283.024000, 267.428600)",
        "(351.568100, 281.826800, 267.265700)",
        "(350.858300, 280.735800, 267.252000)",
        "(350.419000, 280.363600, 267.268800)",
        "(349.519100, 279.692600, 267.290500)",
        "(348.632000, 279.041100, 267.289400)",
        "(347.655500, 278.536200, 267.174300)",
        "(347.191100, 278.317000, 267.132800)",
        "(346.337800, 278.031000, 267.020100)",
        "(345.527500, 277.851300, 266.877300)",
        "(344.655600, 277.544300, 266.813500)",
        "(343.651700, 277.221200, 266.830400)",
        "(342.864300, 277.052200, 266.873900)",
        "(342.569300, 277.020300, 266.863600)",
        "(342.082900, 276.992500, 266.906300)",
        "(341.581900, 276.992900, 266.947000)",
        "(341.073200, 277.065800, 266.950800)",
        "(340.774700, 277.039300, 266.975000)",
        "(340.135800, 276.976600, 266.984500)",
        "(339.634100, 277.028500, 266.936000)",
        "(339.198900, 277.072200, 266.985000)",
        "(338.711500, 277.102700, 267.115500)",
        "(338.477400, 277.151100, 267.159400)",
        "(338.002000, 277.240400, 267.214300)",
        "(337.535600, 277.195000, 267.343700)",
        "(336.997600, 277.203800, 267.444600)",
        "(336.460800, 277.423100, 267.385500)",
        "(335.954200, 277.790800, 267.243000)",
        "(335.746400, 277.972900, 267.140100)",
        "(335.323000, 278.291800, 266.968400)",
        "(334.862300, 278.730000, 266.976400)",
        "(334.369500, 279.333600, 266.965100)",
        "(334.000000, 279.972400, 266.930500)",
        "(333.865700, 280.299300, 266.888300)",
        "(333.703700, 280.867300, 266.835700)",
        "(333.754600, 281.201100, 266.725000)",
        "(333.776500, 281.395300, 266.710200)",
        "(333.604400, 281.788200, 266.759000)",
        "(333.510200, 282.064700, 266.803200)",
        "(333.400500, 282.774400, 266.735300)",
        "(333.473500, 283.293900, 266.550000)",
        "(333.601300, 283.518200, 266.401600)",
        "(333.650900, 283.617100, 266.336800)",
        "(333.829000, 283.748500, 266.145100)",
        "(333.996300, 283.734600, 265.922100)",
        "(334.283700, 283.789600, 265.758700)",
        "(334.489900, 283.631300, 265.941600)",
        "(334.600100, 283.434400, 266.135100)",
        "(334.799800, 282.907800, 266.359600)",
        "(334.807100, 282.449200, 266.411900)",
        "(334.852100, 282.102700, 266.598100)",
        "(334.966200, 281.540300, 266.899700)",
        "(335.007900, 281.177600, 267.070200)",
        "(335.043500, 280.602800, 267.250700)",
        "(335.020100, 280.253200, 267.354200)",
        "(335.056200, 279.973800, 267.447400)",
        "(335.067200, 279.619700, 267.616900)",
        "(335.033400, 279.354000, 267.685200)",
        "(335.024400, 279.295900, 267.706300)",
        "(335.022500, 279.202300, 267.828400)",
        "(334.964200, 279.118700, 268.018300)",
        "(334.880100, 279.063400, 268.075800)",
        "(334.855300, 279.050900, 268.022900)",
        "(334.818000, 278.981900, 268.022400)",
        "(334.724500, 278.858300, 268.036000)",
        "(334.586600, 278.855400, 268.065100)",
        "(334.399600, 278.786700, 268.187900)",
        "(334.319300, 278.737500, 268.211100)",
        "(334.180800, 278.679900, 268.034900)",
        "(334.122000, 278.563600, 267.837800)",
        "(334.054700, 278.423300, 267.646400)",
        "(333.900200, 278.386800, 267.549700)",
        "(333.807200, 278.393600, 267.582900)",
        "(333.580600, 278.463000, 267.630700)",
        "(333.376600, 278.545900, 267.556500)",
        "(333.245100, 278.499000, 267.574000)",
        "(333.175700, 278.391900, 267.551800)",
        "(333.210200, 278.331200, 267.312100)",
        "(333.227700, 278.337800, 267.173400)",
        "(333.205500, 278.272200, 267.041200)",
        "(333.036700, 278.226300, 267.103500)",
        "(332.806100, 278.282500, 267.220500)",
        "(332.652600, 278.522300, 267.054200)",
        "(332.589500, 278.650000, 266.907500)",
        "(332.484500, 278.888500, 266.648100)",
        "(332.351900, 279.017600, 266.494600)",
        "(332.210600, 279.213000, 266.462600)",
        "(332.023400, 279.492100, 266.515000)",
        "(331.936900, 279.645700, 266.503000)",
        "(331.995000, 280.002300, 266.178000)",
        "(332.096700, 280.464900, 265.854400)",
        "(332.156700, 280.928500, 265.773400)",
        "(332.185200, 281.293200, 265.863200)",
        "(332.204500, 281.481700, 265.824300)",
        "(332.325900, 281.778800, 265.689500)",
        "(332.547500, 282.124100, 265.533000)",
        "(332.667400, 282.424200, 265.496100)",
        "(332.761500, 282.720900, 265.452700)",
        "(332.835100, 282.865300, 265.398000)",
        "(333.053900, 283.093100, 265.311600)",
        "(333.228700, 283.258600, 265.323300)",
        "(333.293400, 283.398600, 265.386400)",
        "(333.354600, 283.707200, 265.341500)",
        "(333.428600, 283.889300, 265.309800)",
        "(333.682700, 284.359500, 265.231000)",
        "(333.914400, 284.860400, 265.100700)",
        "(334.113500, 285.378500, 264.852100)",
        "(334.197100, 285.592100, 264.775800)",
        "(334.279100, 285.926300, 264.761000)",
        "(334.435800, 286.337100, 264.740700)",
        "(334.613800, 286.716900, 264.679200)",
        "(334.752000, 286.990700, 264.678100)",
        "(334.884100, 287.255500, 264.657400)",
        "(334.959600, 287.408300, 264.641100)",
        "(335.148600, 287.759300, 264.624900)",
        "(335.310600, 288.016000, 264.606000)",
        "(335.462300, 288.182600, 264.568700)",
        "(335.492100, 288.236300, 264.593900)",
        "(335.543300, 288.460200, 264.592000)",
        "(335.625700, 288.702500, 264.542300)",
        "(335.718100, 288.834900, 264.518600)",
        "(335.733800, 288.948000, 264.592300)",
        "(335.743300, 288.996400, 264.674400)",
        "(335.775800, 289.217800, 264.653600)",
        "(335.821400, 289.462800, 264.652200)",
        "(335.850800, 289.703000, 264.718100)",
        "(335.874300, 289.988600, 264.737500)",
        "(335.878100, 290.135000, 264.800000)",
        "(335.882700, 290.349900, 265.028600)",
        "(335.916900, 290.431000, 265.363500)",
        "(336.076600, 290.433400, 265.777300)",
        "(336.435000, 290.504400, 266.383800)",
        "(336.680300, 290.449600, 266.714300)",
        "(337.186200, 290.313400, 267.285000)",
        "(337.851100, 290.183100, 267.802800)",
        "(338.494000, 290.140800, 268.258500)",
        "(339.208000, 290.084800, 268.654200)",
        "(339.586400, 289.988900, 268.909100)",
        "(340.402600, 289.773800, 269.453900)",
        "(341.175400, 289.587000, 269.783100)",
        "(341.921900, 289.401900, 269.980500)",
        "(342.623300, 289.087200, 270.208400)",
        "(342.850000, 288.935400, 270.309300)",
        "(343.235400, 288.660400, 270.546800)",
        "(343.546300, 288.438600, 270.716800)",
        "(343.827800, 288.176500, 270.833400)",
        "(344.044200, 287.835200, 271.015400)",
        "(344.063000, 287.658900, 271.238400)",
        "(344.000900, 287.405500, 271.985900)",
        "(343.902100, 287.254900, 272.737300)",
        "(344.095000, 287.213800, 273.016700)",
        "(344.628100, 286.976000, 273.150800)",
        "(344.852300, 286.755600, 273.252300)",
        "(345.078700, 286.444500, 273.400500)",
        "(345.458300, 286.356700, 273.319800)",
        "(346.031900, 286.312400, 273.347000)",
        "(346.664500, 286.289900, 273.653900)",
        "(346.852900, 286.214500, 273.621700)",
        "(347.228400, 285.976000, 273.203500)",
        "(347.624300, 285.748100, 272.744600)",
        "(347.675000, 285.495800, 272.597200)",
        "(347.561600, 285.111300, 272.604200)",
        "(347.528600, 284.872100, 272.573900)",
        "(347.365900, 284.405500, 272.415800)",
        "(347.015200, 283.883400, 272.231000)",
        "(346.800000, 283.427700, 272.115200)",
        "(346.656300, 283.013400, 271.967700)",
        "(346.637200, 282.804000, 271.854700)",
        "(346.540600, 282.330500, 271.664700)",
        "(346.199900, 281.756000, 271.304600)",
        "(345.826400, 281.069200, 270.894400)",
        "(345.553600, 280.478800, 270.582500)",
        "(345.428100, 280.257700, 270.490600)",
        "(345.144100, 279.928000, 270.550000)",
        "(344.784400, 279.558000, 270.643500)",
        "(344.404400, 279.062300, 270.619500)",
        "(343.963300, 278.640000, 270.381500)",
        "(343.805400, 278.429800, 270.190300)",
        "(343.510200, 277.999300, 269.937900)",
        "(343.192100, 277.609400, 270.040500)",
        "(342.914900, 277.336300, 270.128400)",
        "(342.608800, 277.141700, 270.013600)",
        "(342.386500, 277.045300, 269.941300)",
        "(341.957900, 276.760700, 269.875900)",
        "(341.868100, 276.355400, 269.717200)",
        "(341.882900, 275.955800, 269.434800)",
        "(341.580700, 275.694900, 269.337800)",
        "(341.265400, 275.615100, 269.394600)",
        "(340.622500, 275.492100, 269.535900)",
        "(340.071100, 275.312700, 269.550200)",
        "(339.624200, 275.145700, 269.445600)",
        "(339.098000, 274.913100, 269.420700)",
        "(338.708300, 274.804900, 269.412200)",
        "(337.837300, 274.850600, 269.291500)",
        "(337.000200, 275.135200, 269.163500)",
        "(336.120600, 275.329300, 269.132900)",
        "(335.259700, 275.489100, 269.224900)",
        "(334.873700, 275.607000, 269.167300)",
        "(334.184300, 275.884200, 268.799700)",
        "(333.600300, 276.167500, 268.373800)",
        "(333.013900, 276.460100, 268.097400)",
        "(332.390700, 276.953400, 267.999500)",
        "(332.093400, 277.303900, 267.960800)",
        "(331.519300, 278.051400, 267.940200)",
        "(331.051900, 278.807100, 267.933900)",
        "(330.884200, 279.523500, 267.709400)",
        "(330.676100, 280.331100, 267.403100)",
        "(330.595300, 280.799900, 267.318400)",
        "(330.372400, 281.646900, 267.480000)",
        "(330.281900, 282.381300, 267.739900)",
        "(330.498200, 283.178400, 267.811900)",
        "(330.794900, 284.135300, 267.784700)",
        "(330.877000, 284.665400, 267.764700)",
        "(331.098300, 285.707600, 267.726000)",
        "(331.429100, 286.667700, 267.826700)",
        "(331.840500, 287.450800, 268.127200)",
        "(332.426000, 288.003500, 268.487800)",
        "(332.993700, 288.376400, 268.558700)",
        "(333.281600, 288.417700, 268.636600)",
        "(333.885200, 288.470300, 268.921100)",
        "(334.403000, 288.593400, 269.238100)",
        "(334.943000, 288.921200, 269.374400)",
        "(335.208300, 289.066400, 269.440800)",
        "(335.693300, 289.223600, 269.655000)",
        "(335.936900, 289.227800, 269.972400)",
        "(336.108400, 289.415300, 270.337700)",
        "(336.380600, 289.544000, 270.521400)",
        "(336.616900, 289.558000, 270.525900)",
        "(337.162800, 289.537200, 270.413400)",
        "(337.687000, 289.728500, 270.290100)",
        "(338.003500, 290.028700, 270.311800)",
        "(338.245600, 290.256800, 270.599200)",
        "(338.549400, 290.206800, 271.301800)",
        "(338.696200, 290.109800, 271.736800)",
        "(339.082900, 290.105200, 272.333900)",
        "(339.733800, 290.211900, 272.324700)",
        "(340.649600, 290.189200, 272.306500)",
        "(341.362900, 289.957600, 272.921100)",
        "(341.571000, 289.862800, 273.306900)",
        "(342.258500, 289.651800, 273.623000)",
        "(343.253100, 289.169400, 273.782000)",
        "(344.100200, 288.235000, 274.438500)",
        "(344.476500, 287.746500, 274.823200)",
        "(345.282700, 286.923400, 275.101000)",
        "(345.911800, 286.117400, 275.178700)",
        "(346.391700, 285.408800, 275.461400)",
        "(347.018000, 284.786000, 275.041200)",
        "(347.414000, 284.551000, 274.621000)",
        "(348.022200, 284.110400, 273.888800)",
        "(348.294600, 283.710100, 273.667200)",
        "(348.120000, 283.442800, 273.623600)",
        "(347.900600, 282.944400, 273.214300)",
        "(347.834800, 282.326400, 272.671100)",
        "(347.666300, 282.004800, 272.476000)",
        "(347.123200, 281.591900, 272.200500)",
        "(346.755400, 281.491100, 272.138400)",
        "(346.317200, 281.322600, 271.858300)",
        "(345.768000, 281.010700, 271.511500)",
        "(345.498000, 280.832300, 271.360700)",
        "(344.951200, 280.627900, 271.176200)",
        "(344.502300, 280.640400, 271.210800)",
        "(343.939100, 280.488300, 271.246200)",
        "(343.615600, 280.330900, 271.219800)",
        "(342.843900, 280.052700, 271.051400)",
        "(342.148000, 280.045300, 270.993200)",
        "(341.758700, 280.337200, 271.095000)",
        "(341.482000, 280.481900, 271.020200)",
        "(341.140700, 280.279800, 270.939100)",
        "(340.826000, 280.122200, 270.851200)",
        "(340.068800, 280.074200, 270.765600)",
        "(339.341000, 280.205000, 270.904300)",
        "(338.736400, 280.259900, 271.064300)",
        "(338.331600, 280.284400, 271.067400)",
        "(338.202900, 280.267200, 271.046600)",
        "(337.939800, 280.210300, 271.010200)",
        "(337.536300, 279.973100, 270.912700)",
        "(337.019000, 279.855800, 270.700900)",
        "(336.536800, 279.980600, 270.510600)",
        "(336.295800, 280.071400, 270.567900)",
        "(335.887600, 280.131700, 270.706700)",
        "(335.516600, 280.192700, 270.566500)",
        "(335.147700, 280.351000, 270.474400)",
        "(334.954900, 280.421000, 270.504700)",
        "(334.571500, 280.648100, 270.628700)",
        "(334.254500, 281.006100, 270.618300)",
        "(334.075700, 281.222200, 270.534300)",
        "(333.843400, 281.360200, 270.398100)",
        "(333.727800, 281.462400, 270.357500)",
        "(333.577200, 281.660600, 270.417400)",
        "(333.399200, 281.836300, 270.385400)",
        "(333.286700, 282.094700, 270.152100)",
        "(333.309600, 282.540700, 269.921700)",
        "(333.296800, 282.727800, 269.933300)",
        "(333.234700, 283.025400, 269.953300)",
        "(333.253900, 283.327600, 269.802700)",
        "(333.305400, 283.734700, 269.600300)",
        "(333.306700, 284.082600, 269.628100)",
        "(333.295900, 284.228600, 269.665600)",
        "(333.381700, 284.465800, 269.722100)",
        "(333.527600, 284.655900, 269.804000)",
        "(333.690900, 284.991400, 269.712300)",
        "(333.856600, 285.302000, 269.601300)",
        "(333.886700, 285.447000, 269.533300)",
        "(333.933200, 285.672900, 269.445900)",
        "(333.930700, 285.910900, 269.528900)",
        "(333.927400, 286.162300, 269.671300)",
        "(333.983000, 286.302400, 269.857700)",
        "(334.015000, 286.405000, 269.884800)",
        "(334.149700, 286.661600, 269.917800)",
        "(334.272300, 286.992600, 269.770300)",
        "(334.280300, 287.442900, 269.797100)",
        "(334.331200, 287.884800, 269.942700)",
        "(334.412100, 288.107900, 269.886200)",
        "(334.547300, 288.358100, 269.783200)",
        "(334.831500, 289.075300, 269.732100)",
        "(334.823600, 289.627900, 270.069000)",
        "(334.887100, 290.142400, 270.434000)",
        "(335.060300, 290.332900, 270.535600)",
        "(335.741400, 290.786900, 270.656700)",
        "(336.562000, 291.332800, 270.892500)",
        "(337.215600, 292.104600, 271.064000)",
        "(337.802300, 292.679300, 271.341500)",
        "(338.122700, 292.771200, 271.555200)",
        "(338.752000, 292.684400, 271.923800)",
        "(339.381400, 292.661400, 272.070000)",
        "(340.041600, 292.839900, 272.139000)",
        "(340.850000, 293.131000, 272.346900)",
        "(341.324200, 293.166300, 272.489800)",
        "(342.195900, 292.878000, 272.849000)",
        "(342.770800, 292.387100, 273.272000)",
        "(343.321800, 292.116900, 273.618300)",
        "(344.265600, 291.929800, 273.659100)",
        "(344.984000, 291.687000, 273.714800)",
        "(346.221200, 291.191000, 274.002500)",
        "(347.183500, 290.968800, 274.330000)",
        "(348.339400, 290.767800, 274.313500)",
        "(349.528600, 290.183500, 274.244900)",
        "(350.021700, 289.730200, 274.311500)",
        "(350.722000, 288.927400, 274.413400)",
        "(351.175000, 288.254700, 274.154500)",
        "(351.668500, 287.602200, 273.391000)",
        "(352.063400, 286.912300, 272.717400)",
        "(352.087200, 286.534200, 272.547300)",
        "(351.860900, 285.682900, 272.347000)",
        "(351.382700, 284.748700, 272.035700)",
        "(350.945000, 283.783900, 271.749500)",
        "(350.506000, 282.989800, 271.639100)",
        "(350.219900, 282.647900, 271.626300)",
        "(349.591800, 281.986900, 271.548600)",
        "(348.956600, 281.330600, 271.428200)",
        "(348.370100, 280.701700, 271.179900)",
        "(347.865300, 280.146400, 271.015900)",
        "(347.623500, 279.965100, 270.991500)",
        "(347.142500, 279.651300, 270.929500)",
        "(346.804400, 279.330800, 270.918800)",
        "(346.539300, 279.059100, 270.958700)",
        "(345.888300, 278.747200, 270.951400)",
        "(345.403900, 278.604100, 270.923300)",
        "(344.475400, 278.383000, 270.874600)",
        "(343.812200, 278.214500, 271.038100)",
        "(343.253800, 278.044000, 271.288400)",
        "(342.814700, 277.959100, 271.420900)",
        "(342.311200, 277.808200, 271.341600)",
        "(342.007600, 277.682300, 271.318300)",
        "(341.297200, 277.493700, 271.394100)",
        "(340.605600, 277.553600, 271.553500)",
        "(340.154100, 277.687400, 271.804100)",
        "(339.927100, 277.670200, 271.917500)",
        "(339.351900, 277.525100, 272.039400)",
        "(338.745200, 277.386400, 272.126000)",
        "(338.206000, 277.329700, 272.258800)",
        "(337.719600, 277.294800, 272.590300)",
        "(337.493700, 277.293000, 272.798600)",
        "(337.156100, 277.259800, 273.135600)",
        "(336.890300, 277.254400, 273.174100)",
        "(336.591300, 277.294900, 272.972000)",
        "(336.261700, 277.459400, 272.881000)",
        "(336.056100, 277.611200, 272.895800)",
        "(335.547100, 278.129600, 272.992300)",
        "(335.015900, 278.715200, 273.113000)",
        "(334.618800, 279.155300, 273.145900)",
        "(334.346900, 279.567600, 273.133400)",
        "(334.210700, 279.859600, 273.086700)",
        "(333.955100, 280.597700, 272.959600)",
        "(333.700300, 281.328900, 272.989500)",
        "(333.512000, 281.921100, 273.180500)",
        "(333.504600, 282.525500, 273.141900)",
        "(333.537500, 282.978900, 272.961100)",
        "(333.506200, 283.945100, 272.612900)",
        "(333.546000, 284.731300, 272.580500)",
        "(333.677000, 285.277700, 272.669800)",
        "(333.772400, 285.770100, 272.705300)",
        "(333.777800, 286.032000, 272.693200)",
        "(333.860700, 286.601200, 272.670600)",
        "(334.082200, 287.052700, 272.750500)",
        "(334.417000, 287.414500, 272.894000)",
        "(334.553600, 287.756600, 272.884700)",
        "(334.583400, 287.981900, 272.815200)",
        "(334.699900, 288.302400, 272.919400)",
        "(334.778200, 288.386500, 273.338500)",
        "(334.623200, 288.490300, 273.785500)",
        "(334.579200, 288.597100, 273.959000)",
        "(334.809300, 289.009800, 274.189600)",
        "(335.276300, 289.681900, 274.342800)",
        "(335.985600, 290.349100, 274.409100)",
        "(336.974100, 290.841500, 274.208700)",
        "(337.917900, 291.076700, 274.194400)",
        "(338.305700, 291.239500, 274.294700)",
        "(339.088200, 291.805300, 274.408600)",
        "(340.354100, 292.557200, 274.474000)",
        "(341.859200, 292.841400, 274.789300)",
        "(342.909700, 292.839100, 275.286100)",
        "(343.305900, 292.890900, 275.501200)",
        "(344.291900, 293.130100, 275.346400)",
        "(345.401400, 293.048100, 274.924000)",
        "(346.218200, 292.482600, 275.157300)",
        "(346.766900, 291.991100, 275.460500)",
        "(347.067400, 291.780800, 275.400600)",
        "(347.705200, 291.246900, 275.123900)",
        "(348.157300, 290.521100, 275.102300)",
        "(348.421000, 289.916000, 275.028300)",
        "(348.695900, 289.211500, 274.735100)",
        "(348.756200, 288.709300, 274.578700)",
        "(348.650400, 287.743600, 274.466900)",
        "(348.304500, 286.801300, 274.349700)",
        "(347.942000, 285.888500, 274.128400)",
        "(347.455700, 284.933400, 274.058700)",
        "(347.145500, 284.499300, 274.007600)",
        "(346.459000, 283.650600, 273.932700)",
        "(345.730900, 283.033100, 273.904300)",
        "(345.067300, 282.431500, 273.898200)",
        "(344.500500, 281.854500, 273.824600)",
        "(344.265900, 281.627800, 273.766200)",
        "(343.856900, 281.214600, 273.721900)",
        "(343.433400, 280.824700, 273.675800)",
        "(342.891600, 280.368700, 273.519200)",
        "(342.306700, 280.052900, 273.312000)",
        "(342.005000, 279.980400, 273.274700)",
        "(341.454600, 279.740800, 273.325300)",
        "(340.988600, 279.464900, 273.474300)",
        "(340.597700, 279.244200, 273.446400)",
        "(340.111400, 279.075000, 273.334700)",
        "(339.874600, 279.034100, 273.387100)",
        "(339.433400, 278.967000, 273.588400)",
        "(339.054800, 278.823000, 273.767200)",
        "(338.717000, 278.822700, 273.713800)",
        "(338.374000, 278.961400, 273.559100)",
        "(338.273300, 278.999200, 273.546800)",
        "(338.061000, 278.955300, 273.509500)",
        "(337.780300, 278.926000, 273.379500)",
        "(337.436700, 278.918000, 273.406800)",
        "(337.100200, 278.831000, 273.661600)",
        "(336.974600, 278.778000, 273.697700)",
        "(336.785900, 278.746200, 273.476400)",
        "(336.550000, 278.825400, 273.243400)",
        "(336.229900, 278.829200, 273.364300)",
        "(335.842100, 278.869000, 273.519600)",
        "(335.657700, 278.971400, 273.475900)",
        "(335.375000, 279.206100, 273.323200)",
        "(335.075400, 279.392500, 273.241600)",
        "(334.798000, 279.553400, 273.150900)",
        "(334.505700, 279.762200, 273.031700)",
        "(334.385300, 279.958400, 272.940400)",
        "(334.152800, 280.339100, 272.674800)",
        "(334.029400, 280.693300, 272.236600)",
        "(333.847700, 281.017200, 271.881600)",
        "(333.522500, 281.335500, 271.757700)",
        "(333.345500, 281.520900, 271.780900)",
        "(332.979300, 281.906300, 271.788000)",
        "(332.746500, 282.396600, 271.690600)",
        "(332.659700, 282.794700, 271.649200)",
        "(332.524000, 283.202100, 271.543300)",
        "(332.368400, 283.499500, 271.421700)",
        "(332.032800, 284.175700, 271.349400)",
        "(331.674000, 284.800600, 271.661200)",
        "(331.295800, 285.519400, 271.988600)",
        "(331.080300, 286.235400, 272.178800)",
        "(331.092600, 286.539200, 272.288300)",
        "(331.226800, 287.107100, 272.516400)",
        "(331.342200, 287.849200, 272.668900)",
        "(331.210800, 288.761600, 272.982100)",
        "(331.268000, 289.696500, 273.302000)",
        "(331.413100, 290.169000, 273.404900)",
        "(331.807300, 291.055100, 273.560400)",
        "(332.366800, 291.826200, 273.604700)",
        "(332.981700, 292.632800, 273.536000)",
        "(333.550200, 293.468100, 273.589600)",
        "(333.870800, 293.911700, 273.646300)",
        "(334.585200, 294.858200, 273.634100)",
        "(335.458300, 295.698600, 273.428700)",
        "(336.390000, 296.269700, 273.343300)",
        "(337.315600, 296.683300, 273.607100)",
        "(337.741700, 296.952200, 273.834800)",
        "(338.834700, 297.486300, 274.372400)",
        "(340.345500, 297.543800, 274.606400)",
        "(342.320300, 297.403600, 274.577700)",
        "(344.394000, 297.375100, 274.794300)",
        "(346.196400, 297.223200, 275.645900)",
        "(346.958500, 296.973900, 275.920000)",
        "(348.349200, 296.353500, 275.869000)",
        "(349.831800, 295.662300, 275.627100)",
        "(351.123300, 294.590900, 275.495100)",
        "(351.613600, 293.999700, 275.257500)",
        "(352.477500, 292.768100, 274.521400)",
        "(352.788700, 291.477800, 273.939700)",
        "(352.407300, 290.257400, 273.712200)",
        "(351.873700, 288.879500, 273.410500)",
        "(351.593000, 288.165300, 273.121400)",
        "(350.996900, 286.733900, 272.695300)",
        "(350.050400, 285.323100, 272.559200)",
        "(348.977400, 284.120500, 272.409000)",
        "(348.002000, 283.270200, 272.040300)",
        "(347.529400, 282.878000, 271.884000)",
        "(346.599400, 282.113300, 271.752200)",
        "(345.595700, 281.361000, 271.517600)",
        "(344.634700, 280.637600, 271.282000)",
        "(343.790400, 280.062900, 271.050800)",
        "(343.339400, 279.829300, 270.978300)",
        "(342.397700, 279.451700, 270.892900)",
        "(341.600600, 279.045300, 270.894500)",
        "(340.878800, 278.764000, 270.824700)",
        "(340.107700, 278.560700, 270.739300)",
        "(339.720900, 278.463800, 270.736800)",
        "(339.068100, 278.350400, 270.767800)",
        "(338.489000, 278.262300, 270.837700)",
        "(337.872200, 278.123400, 271.020200)",
        "(337.195100, 278.071500, 271.181100)",
        "(336.884700, 278.098300, 271.232300)",
        "(336.391500, 278.158800, 271.245100)",
        "(335.933900, 278.067000, 271.297300)",
        "(335.447700, 277.883700, 271.530900)",
        "(335.042400, 277.754400, 271.680300)",
        "(334.882100, 277.730500, 271.617300)",
        "(334.611900, 277.769900, 271.420300)",
        "(334.322600, 277.789200, 271.451900)",
        "(333.943700, 277.644700, 271.749800)",
        "(333.681200, 277.505200, 271.845900)",
        "(333.605400, 277.502700, 271.712800)",
        "(333.396300, 277.582400, 271.437000)",
        "(333.092500, 277.730200, 271.313900)",
        "(332.780300, 277.945400, 271.219400)",
        "(332.613900, 278.048600, 271.168600)",
        "(332.309400, 278.325300, 271.093100)",
        "(331.965000, 278.667500, 271.037700)",
        "(331.564300, 279.063500, 271.052600)",
        "(331.214600, 279.650600, 270.922100)",
        "(330.891300, 280.251700, 270.760800)",
        "(330.773400, 280.497600, 270.683700)",
        "(330.499900, 280.980800, 270.565500)",
        "(330.165600, 281.670700, 270.443200)",
        "(329.813400, 282.503100, 270.430100)",
        "(329.624400, 283.248100, 270.385700)",
        "(329.586000, 283.601100, 270.295700)",
        "(329.457200, 284.301600, 270.131300)",
        "(329.317100, 284.913600, 270.285300)",
        "(329.188700, 285.530700, 270.593900)",
        "(329.147000, 286.239200, 270.853400)",
        "(329.243400, 286.647500, 270.916000)",
        "(329.607900, 287.491500, 270.874200)",
        "(330.022200, 288.120900, 270.899600)",
        "(330.545200, 288.602200, 271.250200)",
        "(331.153200, 289.305300, 271.487100)",
        "(331.536400, 289.774500, 271.456200)",
        "(332.315700, 290.526600, 271.533100)",
        "(333.181800, 290.684000, 272.117200)",
        "(334.149400, 290.709700, 272.835200)",
        "(335.099600, 290.863300, 273.291800)",
        "(335.621500, 291.004500, 273.386500)",
        "(336.971100, 291.361900, 273.470300)",
        "(338.416100, 291.520500, 273.617400)",
        "(339.952600, 291.572600, 273.806300)",
        "(341.505500, 291.660900, 273.925800)",
        "(342.163500, 291.657200, 273.945500)",
        "(343.298700, 291.644000, 273.872900)",
        "(344.371500, 291.457800, 273.657700)",
        "(345.407900, 290.889500, 273.499700)",
        "(346.138900, 290.076600, 273.658000)",
        "(346.299300, 289.671600, 273.799200)",
        "(346.590000, 289.104100, 273.954100)",
        "(346.997700, 288.455600, 273.900000)",
        "(347.469500, 287.534600, 273.741000)",
        "(347.649200, 286.479000, 273.711500)",
        "(347.536400, 286.103400, 273.793800)",
        "(347.162400, 285.662300, 273.878000)",
        "(346.845300, 285.155200, 273.682500)",
        "(346.427600, 284.279900, 273.466700)",
        "(345.780400, 283.331400, 273.376100)",
        "(345.366100, 282.971200, 273.301300)",
        "(344.416600, 282.433900, 273.230000)",
        "(343.473100, 281.922500, 273.442200)",
        "(342.615900, 281.297200, 273.585800)",
        "(341.854100, 280.735300, 273.467200)",
        "(341.477900, 280.535100, 273.348800)",
        "(340.785300, 280.267500, 273.156600)",
        "(340.198600, 280.128600, 273.073600)",
        "(339.638800, 280.067000, 273.026300)",
        "(339.037300, 279.926100, 272.940700)",
        "(338.734700, 279.814900, 272.854200)",
        "(338.127900, 279.621000, 272.697100)",
        "(337.584300, 279.494100, 272.715400)",
        "(337.100600, 279.389500, 272.887300)",
        "(336.613200, 279.282200, 273.058600)",
        "(336.414100, 279.220000, 273.052400)",
        "(336.090700, 278.995400, 272.928800)",
        "(335.734600, 278.660200, 272.974100)",
        "(335.292300, 278.432900, 273.181500)",
        "(334.770100, 278.440200, 273.366600)",
        "(334.527800, 278.473100, 273.343500)",
        "(334.087400, 278.434600, 273.293400)",
        "(333.628300, 278.224000, 273.375400)",
        "(333.113000, 278.113300, 273.484800)",
        "(332.688600, 278.170100, 273.393100)",
        "(332.497600, 278.202200, 273.284300)",
        "(332.073600, 278.240400, 273.116200)",
        "(331.606400, 278.320600, 273.066300)",
        "(331.133600, 278.454600, 273.149200)",
        "(330.891900, 278.558200, 273.261600)",
        "(330.557700, 278.763500, 273.352000)",
        "(330.442700, 278.945600, 273.242100)",
        "(330.251300, 279.247500, 273.076500)",
        "(330.045600, 279.721100, 273.014100)",
        "(329.782700, 280.230400, 273.074000)",
        "(329.586500, 280.480500, 273.119200)",
        "(329.328800, 280.972400, 273.277900)",
        "(329.341200, 281.462600, 273.388800)",
        "(329.484100, 282.021800, 273.215300)",
        "(329.578500, 282.551300, 273.195300)",
        "(329.514600, 282.794200, 273.377100)",
        "(329.379500, 283.323500, 273.878400)",
        "(329.355300, 283.849600, 274.109800)",
        "(329.521300, 284.404900, 274.046800)",
        "(329.705100, 284.972700, 274.168200)",
        "(329.756000, 285.221300, 274.356900)",
        "(329.878000, 285.784700, 274.663200)",
        "(330.100100, 286.589600, 274.603500)",
        "(330.411600, 287.542500, 274.422600)",
        "(330.792600, 288.341400, 274.469200)",
        "(330.993800, 288.656000, 274.619000)",
        "(331.515700, 289.190900, 274.972500)",
        "(332.142300, 289.594100, 275.210100)",
        "(332.962400, 289.915600, 275.250500)",
        "(334.067400, 290.326800, 275.130400)",
        "(334.653100, 290.569500, 275.141500)",
        "(335.734700, 291.015600, 275.444600)",
        "(336.949800, 291.218400, 275.874800)",
        "(338.397200, 291.125800, 276.190100)",
        "(339.973900, 291.097500, 276.263200)",
        "(340.668400, 291.090600, 276.283000)",
        "(341.880200, 291.097500, 276.285900)",
        "(343.063300, 291.215000, 275.971500)",
        "(343.981000, 291.277300, 275.784900)",
        "(344.736600, 291.157700, 275.778200)",
        "(345.229700, 290.981900, 275.649000)",
        "(346.076200, 290.334500, 275.344600)",
        "(346.519500, 289.666900, 275.373800)",
        "(347.011400, 289.124600, 275.206500)",
        "(347.701000, 288.522900, 274.541700)",
        "(347.952200, 288.120800, 274.379700)",
        "(347.985800, 287.037600, 274.535900)",
        "(347.782000, 286.010600, 274.558900)",
        "(347.457800, 285.058600, 274.323000)",
        "(346.833000, 284.034700, 274.477300)",
        "(346.423400, 283.531900, 274.592100)",
        "(345.662700, 282.556400, 274.561500)",
        "(344.875000, 281.648100, 274.479200)",
        "(343.907600, 280.864300, 274.532200)",
        "(342.968200, 280.248700, 274.490700)",
        "(342.550500, 280.011700, 274.353800)",
        "(341.759200, 279.543900, 274.108800)",
        "(340.929200, 279.058700, 274.016100)",
        "(340.048300, 278.767700, 273.819200)",
        "(339.235800, 278.546800, 273.667900)",
        "(338.881500, 278.431100, 273.688700)",
        "(338.181300, 278.225800, 273.694400)",
        "(337.524000, 278.147000, 273.483600)",
        "(336.972400, 278.111300, 273.371200)",
        "(336.321900, 278.005200, 273.607700)",
        "(335.974200, 277.970200, 273.694600)",
        "(335.364200, 277.980100, 273.807300)",
        "(334.885700, 277.973300, 273.906000)",
        "(334.361800, 277.835800, 274.047700)",
        "(333.874700, 277.758400, 274.104500)",
        "(333.654000, 277.767200, 274.078200)",
        "(333.254400, 277.883000, 274.063200)",
        "(332.852800, 277.958500, 274.176100)",
        "(332.447600, 278.070100, 274.351300)",
        "(332.084400, 278.210500, 274.416100)",
        "(331.976600, 278.319500, 274.395900)",
        "(331.877800, 278.571600, 274.210200)",
        "(331.814400, 278.883600, 273.924200)",
        "(331.712900, 279.270800, 273.756700)",
        "(331.522500, 279.624000, 273.857400)",
        "(331.391100, 279.868200, 273.902200)",
        "(331.164400, 280.500500, 273.893600)",
        "(330.961600, 281.112900, 273.842100)",
        "(330.921200, 281.557400, 273.750200)",
        "(330.953800, 281.994200, 273.583100)",
        "(330.957000, 282.224900, 273.477100)",
        "(330.946500, 282.646300, 273.365100)",
        "(330.854900, 283.042500, 273.263400)",
        "(330.839500, 283.437400, 273.081200)",
        "(330.773300, 283.630600, 273.010300)",
        "(330.708200, 283.749500, 273.024100)",
        "(330.662100, 284.029700, 272.975700)",
        "(330.649600, 284.366200, 272.737000)",
        "(330.673000, 284.696300, 272.429500)",
        "(330.627100, 285.132500, 272.066000)",
        "(330.560400, 285.350600, 271.971200)",
        "(330.399000, 285.757200, 272.017600)",
        "(330.363200, 286.182100, 271.977100)",
        "(330.381100, 286.603000, 271.883000)",
        "(330.446700, 287.039800, 271.959000)",
        "(330.548300, 287.245400, 272.061800)",
        "(330.848100, 287.721900, 272.123500)",
        "(331.142300, 288.322800, 272.011400)",
        "(331.371500, 289.074700, 271.991000)",
        "(331.679700, 289.615800, 272.252200)",
        "(331.888600, 289.823500, 272.377600)",
        "(332.339800, 290.208200, 272.497100)",
        "(332.747300, 290.774200, 272.483600)",
        "(333.130300, 291.346800, 272.610000)",
        "(333.668200, 291.645100, 272.996400)",
        "(333.993800, 291.707200, 273.244400)",
        "(334.623400, 292.003900, 273.393000)",
        "(335.286900, 292.543300, 273.272600)",
        "(335.816400, 292.943800, 273.553500)",
        "(336.371500, 292.962900, 274.209200)",
        "(336.722500, 292.914100, 274.470100)",
        "(337.446700, 292.906400, 274.694500)",
        "(338.221300, 293.009000, 274.875700)",
        "(338.927900, 292.852200, 275.382500)",
        "(339.670700, 292.569100, 275.929200)",
        "(340.033900, 292.479400, 276.078100)",
        "(340.992400, 292.541800, 276.003800)",
        "(341.860400, 292.409500, 275.958300)",
        "(342.567000, 292.089400, 276.074000)",
        "(343.465200, 291.765000, 276.192500)",
        "(343.873000, 291.507900, 276.253400)",
        "(344.548600, 290.760400, 276.410800)",
        "(345.165700, 290.007300, 276.474800)",
        "(345.707300, 289.470300, 276.281400)",
        "(346.021100, 288.855300, 276.243500)",
        "(346.111100, 288.334200, 276.423700)",
        "(346.286400, 287.171300, 276.651100)",
        "(346.283900, 286.085800, 276.539300)",
        "(346.072500, 285.240800, 276.351000)",
        "(345.604600, 284.415000, 276.369100)",
        "(345.283800, 283.997800, 276.424200)",
        "(344.514400, 283.070000, 276.608100)",
        "(343.783200, 282.354900, 276.515600)",
        "(343.015500, 281.793000, 276.287500)",
        "(342.157200, 281.323900, 276.206600)",
        "(341.700000, 281.116400, 276.184800)",
        "(340.861300, 280.698200, 275.942500)",
        "(340.087200, 280.328500, 275.624700)",
        "(339.269300, 280.176900, 275.304200)",
        "(338.415600, 280.111300, 275.125300)",
        "(338.046700, 280.047900, 275.075900)",
        "(337.358300, 279.970800, 274.870500)",
        "(336.675200, 279.859400, 274.559100)",
        "(336.015100, 279.769000, 274.421600)",
        "(335.373100, 279.739800, 274.256900)",
        "(335.069200, 279.784900, 274.078400)",
        "(334.533900, 279.790800, 273.727700)",
        "(334.054400, 279.640400, 273.565800)",
        "(333.613700, 279.446900, 273.382600)",
        "(333.159900, 279.277000, 273.086100)",
        "(332.951100, 279.256000, 272.919700)",
        "(332.594800, 279.297800, 272.648700)",
        "(332.245100, 279.337600, 272.539800)",
        "(331.892600, 279.255500, 272.581800)",
        "(331.590000, 279.193800, 272.537600)",
        "(331.450200, 279.216300, 272.439700)",
        "(331.099100, 279.360500, 272.267900)",
        "(330.677200, 279.546600, 272.333900)",
        "(330.328200, 279.761700, 272.415000)",
        "(330.080500, 279.964700, 272.340100)",
[truncated: 526,012 more chars]
