# Supplementary material for: Playing the mirror game in virtual reality with an autonomous character
Source: Sci Rep. 2022 Dec 9;12:21329. doi: 10.1038/s41598-022-25197-z (PMC9734752; doi:10.1038/s41598-022-25197-z)
Supplement: Supplementary file 2 — Supplementary Information 1. [file 41598_2022_25197_MOESM2_ESM.zip › Data/Couple10/baseline_player1.json]

{
    "isFemale": false,
    "eyesLevel": 1.6915825605392457,
    "timestamps": [
        0.0,
        0.019989013671875,
        0.040008544921875,
        0.05999755859375,
        0.08001708984375,
        0.100006103515625,
        0.1199951171875,
        0.1400146484375,
        0.160003662109375,
        0.17999267578125,
        0.20001220703125,
        0.220001220703125,
        0.239990234375,
        0.260009765625,
        0.279998779296875,
        0.29998779296875,
        0.32000732421875,
        0.339996337890625,
        0.360015869140625,
        0.3800048828125,
        0.399993896484375,
        0.420013427734375,
        0.44000244140625,
        0.459991455078125,
        0.480010986328125,
        0.5,
        0.519989013671875,
        0.540008544921875,
        0.55999755859375,
        0.58001708984375,
        0.600006103515625,
        0.6199951171875,
        0.6400146484375,
        0.660003662109375,
        0.67999267578125,
        0.70001220703125,
        0.720001220703125,
        0.739990234375,
        0.760009765625,
        0.779998779296875,
        0.79998779296875,
        0.82000732421875,
        0.839996337890625,
        0.860015869140625,
        0.8800048828125,
        0.899993896484375,
        0.920013427734375,
        0.94000244140625,
        0.959991455078125,
        0.980010986328125,
        1.0,
        1.019989013671875,
        1.040008544921875,
        1.05999755859375,
        1.08001708984375,
        1.100006103515625,
        1.1199951171875,
        1.1400146484375,
        1.160003662109375,
        1.17999267578125,
        1.20001220703125,
        1.220001220703125,
        1.239990234375,
        1.260009765625,
        1.279998779296875,
        1.29998779296875,
        1.32000732421875,
        1.339996337890625,
        1.360015869140625,
        1.3800048828125,
        1.399993896484375,
        1.420013427734375,
        1.44000244140625,
        1.459991455078125,
        1.480010986328125,
        1.5,
        1.519989013671875,
        1.540008544921875,
        1.55999755859375,
        1.58001708984375,
        1.600006103515625,
        1.6199951171875,
        1.6400146484375,
        1.660003662109375,
        1.67999267578125,
        1.70001220703125,
        1.720001220703125,
        1.739990234375,
        1.760009765625,
        1.779998779296875,
        1.79998779296875,
        1.82000732421875,
        1.839996337890625,
        1.860015869140625,
        1.8800048828125,
        1.899993896484375,
        1.920013427734375,
        1.94000244140625,
        1.959991455078125,
        1.980010986328125,
        2.0,
        2.019989013671875,
        2.040008544921875,
        2.05999755859375,
        2.08001708984375,
        2.100006103515625,
        2.1199951171875,
        2.1400146484375,
        2.160003662109375,
        2.17999267578125,
        2.20001220703125,
        2.220001220703125,
        2.239990234375,
        2.260009765625,
        2.279998779296875,
        2.29998779296875,
        2.32000732421875,
        2.339996337890625,
        2.360015869140625,
        2.3800048828125,
        2.399993896484375,
        2.420013427734375,
        2.44000244140625,
        2.459991455078125,
        2.480010986328125,
        2.5,
        2.519989013671875,
        2.540008544921875,
        2.55999755859375,
        2.58001708984375,
        2.600006103515625,
        2.6199951171875,
        2.6400146484375,
        2.660003662109375,
        2.67999267578125,
        2.70001220703125,
        2.720001220703125,
        2.739990234375,
        2.760009765625,
        2.779998779296875,
        2.79998779296875,
        2.82000732421875,
        2.839996337890625,
        2.860015869140625,
        2.8800048828125,
        2.899993896484375,
        2.920013427734375,
        2.94000244140625,
        2.959991455078125,
        2.980010986328125,
        3.0,
        3.019989013671875,
        3.040008544921875,
        3.05999755859375,
        3.08001708984375,
        3.100006103515625,
        3.1199951171875,
        3.1400146484375,
        3.160003662109375,
        3.17999267578125,
        3.20001220703125,
        3.220001220703125,
        3.239990234375,
        3.260009765625,
        3.279998779296875,
        3.29998779296875,
        3.32000732421875,
        3.339996337890625,
        3.360015869140625,
        3.3800048828125,
        3.399993896484375,
        3.420013427734375,
        3.44000244140625,
        3.459991455078125,
        3.480010986328125,
        3.5,
        3.519989013671875,
        3.540008544921875,
        3.55999755859375,
        3.58001708984375,
        3.600006103515625,
        3.6199951171875,
        3.6400146484375,
        3.660003662109375,
        3.67999267578125,
        3.70001220703125,
        3.720001220703125,
        3.739990234375,
        3.760009765625,
        3.779998779296875,
        3.79998779296875,
        3.82000732421875,
        3.839996337890625,
        3.860015869140625,
        3.8800048828125,
        3.899993896484375,
        3.920013427734375,
        3.94000244140625,
        3.959991455078125,
        3.980010986328125,
        4.0,
        4.019989013671875,
        4.040008544921875,
        4.05999755859375,
        4.08001708984375,
        4.100006103515625,
        4.1199951171875,
        4.1400146484375,
        4.160003662109375,
        4.17999267578125,
        4.20001220703125,
        4.220001220703125,
        4.239990234375,
        4.260009765625,
        4.279998779296875,
        4.29998779296875,
        4.32000732421875,
        4.339996337890625,
        4.360015869140625,
        4.3800048828125,
        4.399993896484375,
        4.420013427734375,
        4.44000244140625,
        4.459991455078125,
        4.480010986328125,
        4.5,
        4.519989013671875,
        4.540008544921875,
        4.55999755859375,
        4.58001708984375,
        4.600006103515625,
        4.6199951171875,
        4.6400146484375,
        4.660003662109375,
        4.67999267578125,
        4.70001220703125,
        4.720001220703125,
        4.739990234375,
        4.760009765625,
        4.779998779296875,
        4.79998779296875,
        4.82000732421875,
        4.839996337890625,
        4.860015869140625,
        4.8800048828125,
        4.899993896484375,
        4.920013427734375,
        4.94000244140625,
        4.959991455078125,
        4.980010986328125,
        5.0,
        5.019989013671875,
        5.040008544921875,
        5.05999755859375,
        5.08001708984375,
        5.100006103515625,
        5.1199951171875,
        5.1400146484375,
        5.160003662109375,
        5.17999267578125,
        5.20001220703125,
        5.220001220703125,
        5.239990234375,
        5.260009765625,
        5.279998779296875,
        5.29998779296875,
        5.32000732421875,
        5.339996337890625,
        5.360015869140625,
        5.3800048828125,
        5.399993896484375,
        5.420013427734375,
        5.44000244140625,
        5.459991455078125,
        5.480010986328125,
        5.5,
        5.519989013671875,
        5.540008544921875,
        5.55999755859375,
        5.58001708984375,
        5.600006103515625,
        5.6199951171875,
        5.6400146484375,
        5.660003662109375,
        5.67999267578125,
        5.70001220703125,
        5.720001220703125,
        5.739990234375,
        5.760009765625,
        5.779998779296875,
        5.79998779296875,
        5.82000732421875,
        5.839996337890625,
        5.860015869140625,
        5.8800048828125,
        5.899993896484375,
        5.920013427734375,
        5.94000244140625,
        5.959991455078125,
        5.980010986328125,
        6.0,
        6.019989013671875,
        6.040008544921875,
        6.05999755859375,
        6.08001708984375,
        6.100006103515625,
        6.1199951171875,
        6.1400146484375,
        6.160003662109375,
        6.17999267578125,
        6.20001220703125,
        6.220001220703125,
        6.239990234375,
        6.260009765625,
        6.279998779296875,
        6.29998779296875,
        6.32000732421875,
        6.339996337890625,
        6.360015869140625,
        6.3800048828125,
        6.399993896484375,
        6.420013427734375,
        6.44000244140625,
        6.459991455078125,
        6.480010986328125,
        6.5,
        6.519989013671875,
        6.540008544921875,
        6.55999755859375,
        6.58001708984375,
        6.600006103515625,
        6.6199951171875,
        6.6400146484375,
        6.660003662109375,
        6.67999267578125,
        6.70001220703125,
        6.720001220703125,
        6.739990234375,
        6.760009765625,
        6.779998779296875,
        6.79998779296875,
        6.82000732421875,
        6.839996337890625,
        6.860015869140625,
        6.8800048828125,
        6.899993896484375,
        6.920013427734375,
        6.94000244140625,
        6.959991455078125,
        6.980010986328125,
        7.0,
        7.019989013671875,
        7.040008544921875,
        7.05999755859375,
        7.08001708984375,
        7.100006103515625,
        7.1199951171875,
        7.1400146484375,
        7.160003662109375,
        7.17999267578125,
        7.20001220703125,
        7.220001220703125,
        7.239990234375,
        7.260009765625,
        7.279998779296875,
        7.29998779296875,
        7.32000732421875,
        7.339996337890625,
        7.360015869140625,
        7.3800048828125,
        7.399993896484375,
        7.420013427734375,
        7.44000244140625,
        7.459991455078125,
        7.480010986328125,
        7.5,
        7.519989013671875,
        7.540008544921875,
        7.55999755859375,
        7.58001708984375,
        7.600006103515625,
        7.6199951171875,
        7.6400146484375,
        7.660003662109375,
        7.67999267578125,
        7.70001220703125,
        7.720001220703125,
        7.739990234375,
        7.760009765625,
        7.779998779296875,
        7.79998779296875,
        7.82000732421875,
        7.839996337890625,
        7.860015869140625,
        7.8800048828125,
        7.899993896484375,
        7.920013427734375,
        7.94000244140625,
        7.959991455078125,
        7.980010986328125,
        8.0,
        8.019989013671875,
        8.040008544921875,
        8.05999755859375,
        8.08001708984375,
        8.100006103515625,
        8.1199951171875,
        8.1400146484375,
        8.160003662109375,
        8.17999267578125,
        8.20001220703125,
        8.220001220703125,
        8.239990234375,
        8.260009765625,
        8.279998779296875,
        8.29998779296875,
        8.32000732421875,
        8.339996337890625,
        8.360015869140625,
        8.3800048828125,
        8.399993896484375,
        8.420013427734375,
        8.44000244140625,
        8.459991455078125,
        8.480010986328125,
        8.5,
        8.519989013671875,
        8.540008544921875,
        8.55999755859375,
        8.58001708984375,
        8.600006103515625,
        8.6199951171875,
        8.6400146484375,
        8.660003662109375,
        8.67999267578125,
        8.70001220703125,
        8.720001220703125,
        8.739990234375,
        8.760009765625,
        8.779998779296875,
        8.79998779296875,
        8.82000732421875,
        8.839996337890625,
        8.860015869140625,
        8.8800048828125,
        8.899993896484375,
        8.920013427734375,
        8.94000244140625,
        8.959991455078125,
        8.980010986328125,
        9.0,
        9.019989013671875,
        9.040008544921875,
        9.05999755859375,
        9.08001708984375,
        9.100006103515625,
        9.1199951171875,
        9.1400146484375,
        9.160003662109375,
        9.17999267578125,
        9.20001220703125,
        9.220001220703125,
        9.239990234375,
        9.260009765625,
        9.279998779296875,
        9.29998779296875,
        9.32000732421875,
        9.339996337890625,
        9.360015869140625,
        9.3800048828125,
        9.399993896484375,
        9.420013427734375,
        9.44000244140625,
        9.459991455078125,
        9.480010986328125,
        9.5,
        9.519989013671875,
        9.540008544921875,
        9.55999755859375,
        9.58001708984375,
        9.600006103515625,
        9.6199951171875,
        9.6400146484375,
        9.660003662109375,
        9.67999267578125,
        9.70001220703125,
        9.720001220703125,
        9.739990234375,
        9.760009765625,
        9.779998779296875,
        9.79998779296875,
        9.82000732421875,
        9.839996337890625,
        9.860015869140625,
        9.8800048828125,
        9.899993896484375,
        9.920013427734375,
        9.94000244140625,
        9.959991455078125,
        9.980010986328125,
        10.0,
        10.019989013671875,
        10.040008544921875,
        10.05999755859375,
        10.08001708984375,
        10.100006103515625,
        10.1199951171875,
        10.1400146484375,
        10.160003662109375,
        10.17999267578125,
        10.20001220703125,
        10.220001220703125,
        10.239990234375,
        10.260009765625,
        10.279998779296875,
        10.29998779296875,
        10.32000732421875,
        10.339996337890625,
        10.360015869140625,
        10.3800048828125,
        10.399993896484375,
        10.420013427734375,
        10.44000244140625,
        10.459991455078125,
        10.480010986328125,
        10.5,
        10.519989013671875,
        10.540008544921875,
        10.55999755859375,
        10.58001708984375,
        10.600006103515625,
        10.6199951171875,
        10.6400146484375,
        10.660003662109375,
        10.67999267578125,
        10.70001220703125,
        10.720001220703125,
        10.739990234375,
        10.760009765625,
        10.779998779296875,
        10.79998779296875,
        10.82000732421875,
        10.839996337890625,
        10.860015869140625,
        10.8800048828125,
        10.899993896484375,
        10.920013427734375,
        10.94000244140625,
        10.959991455078125,
        10.980010986328125,
        11.0,
        11.019989013671875,
        11.040008544921875,
        11.05999755859375,
        11.08001708984375,
        11.100006103515625,
        11.1199951171875,
        11.1400146484375,
        11.160003662109375,
        11.17999267578125,
        11.20001220703125,
        11.220001220703125,
        11.239990234375,
        11.260009765625,
        11.279998779296875,
        11.29998779296875,
        11.32000732421875,
        11.339996337890625,
        11.360015869140625,
        11.3800048828125,
        11.399993896484375,
        11.420013427734375,
        11.44000244140625,
        11.459991455078125,
        11.480010986328125,
        11.5,
        11.519989013671875,
        11.540008544921875,
        11.55999755859375,
        11.579986572265625,
        11.600006103515625,
        11.6199951171875,
        11.6400146484375,
        11.660003662109375,
        11.67999267578125,
        11.70001220703125,
        11.720001220703125,
        11.739990234375,
        11.760009765625,
        11.779998779296875,
        11.79998779296875,
        11.82000732421875,
        11.839996337890625,
        11.860015869140625,
        11.8800048828125,
        11.899993896484375,
        11.920013427734375,
        11.94000244140625,
        11.959991455078125,
        11.980010986328125,
        12.0,
        12.019989013671875,
        12.040008544921875,
        12.05999755859375,
        12.079986572265625,
        12.100006103515625,
        12.1199951171875,
        12.1400146484375,
        12.160003662109375,
        12.17999267578125,
        12.20001220703125,
        12.220001220703125,
        12.239990234375,
        12.260009765625,
        12.279998779296875,
        12.29998779296875,
        12.32000732421875,
        12.339996337890625,
        12.360015869140625,
        12.3800048828125,
        12.399993896484375,
        12.420013427734375,
        12.44000244140625,
        12.459991455078125,
        12.480010986328125,
        12.5,
        12.519989013671875,
        12.540008544921875,
        12.55999755859375,
        12.579986572265625,
        12.600006103515625,
        12.6199951171875,
        12.6400146484375,
        12.660003662109375,
        12.67999267578125,
        12.70001220703125,
        12.720001220703125,
        12.739990234375,
        12.760009765625,
        12.779998779296875,
        12.79998779296875,
        12.82000732421875,
        12.839996337890625,
        12.860015869140625,
        12.8800048828125,
        12.899993896484375,
        12.920013427734375,
        12.94000244140625,
        12.959991455078125,
        12.980010986328125,
        13.0,
        13.019989013671875,
        13.040008544921875,
        13.05999755859375,
        13.079986572265625,
        13.100006103515625,
        13.1199951171875,
        13.1400146484375,
        13.160003662109375,
        13.17999267578125,
        13.20001220703125,
        13.220001220703125,
        13.239990234375,
        13.260009765625,
        13.279998779296875,
        13.29998779296875,
        13.32000732421875,
        13.339996337890625,
        13.360015869140625,
        13.3800048828125,
        13.399993896484375,
        13.420013427734375,
        13.44000244140625,
        13.459991455078125,
        13.480010986328125,
        13.5,
        13.519989013671875,
        13.540008544921875,
        13.55999755859375,
        13.579986572265625,
        13.600006103515625,
        13.6199951171875,
        13.6400146484375,
        13.660003662109375,
        13.67999267578125,
        13.70001220703125,
        13.720001220703125,
        13.739990234375,
        13.760009765625,
        13.779998779296875,
        13.79998779296875,
        13.82000732421875,
        13.839996337890625,
        13.860015869140625,
        13.8800048828125,
        13.899993896484375,
        13.920013427734375,
        13.94000244140625,
        13.959991455078125,
        13.980010986328125,
        14.0,
        14.019989013671875,
        14.040008544921875,
        14.05999755859375,
        14.079986572265625,
        14.100006103515625,
        14.1199951171875,
        14.1400146484375,
        14.160003662109375,
        14.17999267578125,
        14.20001220703125,
        14.220001220703125,
        14.239990234375,
        14.260009765625,
        14.279998779296875,
        14.29998779296875,
        14.32000732421875,
        14.339996337890625,
        14.360015869140625,
        14.3800048828125,
        14.399993896484375,
        14.420013427734375,
        14.44000244140625,
        14.459991455078125,
        14.480010986328125,
        14.5,
        14.519989013671875,
        14.540008544921875,
        14.55999755859375,
        14.579986572265625,
        14.600006103515625,
        14.6199951171875,
        14.6400146484375,
        14.660003662109375,
        14.67999267578125,
        14.70001220703125,
        14.720001220703125,
        14.739990234375,
        14.760009765625,
        14.779998779296875,
        14.79998779296875,
        14.82000732421875,
        14.839996337890625,
        14.860015869140625,
        14.8800048828125,
        14.899993896484375,
        14.920013427734375,
        14.94000244140625,
        14.959991455078125,
        14.980010986328125,
        15.0,
        15.019989013671875,
        15.040008544921875,
        15.05999755859375,
        15.079986572265625,
        15.100006103515625,
        15.1199951171875,
        15.1400146484375,
        15.160003662109375,
        15.17999267578125,
        15.20001220703125,
        15.220001220703125,
        15.239990234375,
        15.260009765625,
        15.279998779296875,
        15.29998779296875,
        15.32000732421875,
        15.339996337890625,
        15.360015869140625,
        15.3800048828125,
        15.399993896484375,
        15.420013427734375,
        15.44000244140625,
        15.459991455078125,
        15.480010986328125,
        15.5,
        15.519989013671875,
        15.540008544921875,
        15.55999755859375,
        15.579986572265625,
        15.600006103515625,
        15.6199951171875,
        15.6400146484375,
        15.660003662109375,
        15.67999267578125,
        15.70001220703125,
        15.720001220703125,
        15.739990234375,
        15.760009765625,
        15.779998779296875,
        15.79998779296875,
        15.82000732421875,
        15.839996337890625,
        15.860015869140625,
        15.8800048828125,
        15.899993896484375,
        15.920013427734375,
        15.94000244140625,
        15.959991455078125,
        15.980010986328125,
        16.0,
        16.019989013671876,
        16.040008544921876,
        16.05999755859375,
        16.079986572265626,
        16.100006103515626,
        16.1199951171875,
        16.1400146484375,
        16.160003662109376,
        16.17999267578125,
        16.20001220703125,
        16.220001220703126,
        16.239990234375,
        16.260009765625,
        16.279998779296876,
        16.29998779296875,
        16.32000732421875,
        16.339996337890626,
        16.360015869140626,
        16.3800048828125,
        16.399993896484376,
        16.420013427734376,
        16.44000244140625,
        16.459991455078126,
        16.480010986328126,
        16.5,
        16.519989013671876,
        16.540008544921876,
        16.55999755859375,
        16.579986572265626,
        16.600006103515626,
        16.6199951171875,
        16.6400146484375,
        16.660003662109376,
        16.67999267578125,
        16.70001220703125,
        16.720001220703126,
        16.739990234375,
        16.760009765625,
        16.779998779296876,
        16.79998779296875,
        16.82000732421875,
        16.839996337890626,
        16.860015869140626,
        16.8800048828125,
        16.899993896484376,
        16.920013427734376,
        16.94000244140625,
        16.959991455078126,
        16.980010986328126,
        17.0,
        17.019989013671876,
        17.040008544921876,
        17.05999755859375,
        17.079986572265626,
        17.100006103515626,
        17.1199951171875,
        17.1400146484375,
        17.160003662109376,
        17.17999267578125,
        17.20001220703125,
        17.220001220703126,
        17.239990234375,
        17.260009765625,
        17.279998779296876,
        17.29998779296875,
        17.32000732421875,
        17.339996337890626,
        17.360015869140626,
        17.3800048828125,
        17.399993896484376,
        17.420013427734376,
        17.44000244140625,
        17.459991455078126,
        17.480010986328126,
        17.5,
        17.519989013671876,
        17.540008544921876,
        17.55999755859375,
        17.579986572265626,
        17.600006103515626,
        17.6199951171875,
        17.6400146484375,
        17.660003662109376,
        17.67999267578125,
        17.70001220703125,
        17.720001220703126,
        17.739990234375,
        17.760009765625,
        17.779998779296876,
        17.79998779296875,
        17.82000732421875,
        17.839996337890626,
        17.860015869140626,
        17.8800048828125,
        17.899993896484376,
        17.920013427734376,
        17.94000244140625,
        17.959991455078126,
        17.980010986328126,
        18.0,
        18.019989013671876,
        18.040008544921876,
        18.05999755859375,
        18.079986572265626,
        18.100006103515626,
        18.1199951171875,
        18.1400146484375,
        18.160003662109376,
        18.17999267578125,
        18.20001220703125,
        18.220001220703126,
        18.239990234375,
        18.260009765625,
        18.279998779296876,
        18.29998779296875,
        18.32000732421875,
        18.339996337890626,
        18.360015869140626,
        18.3800048828125,
        18.399993896484376,
        18.420013427734376,
        18.44000244140625,
        18.459991455078126,
        18.480010986328126,
        18.5,
        18.519989013671876,
        18.540008544921876,
        18.55999755859375,
        18.579986572265626,
        18.600006103515626,
        18.6199951171875,
        18.6400146484375,
        18.660003662109376,
        18.67999267578125,
        18.70001220703125,
        18.720001220703126,
        18.739990234375,
        18.760009765625,
        18.779998779296876,
        18.79998779296875,
        18.82000732421875,
        18.839996337890626,
        18.860015869140626,
        18.8800048828125,
        18.899993896484376,
        18.920013427734376,
        18.94000244140625,
        18.959991455078126,
        18.980010986328126,
        19.0,
        19.019989013671876,
        19.040008544921876,
        19.05999755859375,
        19.079986572265626,
        19.100006103515626,
        19.1199951171875,
        19.1400146484375,
        19.160003662109376,
        19.17999267578125,
        19.20001220703125,
        19.220001220703126,
        19.239990234375,
        19.260009765625,
        19.279998779296876,
        19.29998779296875,
        19.32000732421875,
        19.339996337890626,
        19.360015869140626,
        19.3800048828125,
        19.399993896484376,
        19.420013427734376,
        19.44000244140625,
        19.459991455078126,
        19.480010986328126,
        19.5,
        19.519989013671876,
        19.540008544921876,
        19.55999755859375,
        19.579986572265626,
        19.600006103515626,
        19.6199951171875,
        19.6400146484375,
        19.660003662109376,
        19.67999267578125,
        19.70001220703125,
        19.720001220703126,
        19.739990234375,
        19.760009765625,
        19.779998779296876,
        19.79998779296875,
        19.82000732421875,
        19.839996337890626,
        19.860015869140626,
        19.8800048828125,
        19.899993896484376,
        19.920013427734376,
        19.94000244140625,
        19.959991455078126,
        19.980010986328126,
        20.0,
        20.019989013671876,
        20.040008544921876,
        20.05999755859375,
        20.079986572265626,
        20.100006103515626,
        20.1199951171875,
        20.1400146484375,
        20.160003662109376,
        20.17999267578125,
        20.20001220703125,
        20.220001220703126,
        20.239990234375,
        20.260009765625,
        20.279998779296876,
        20.29998779296875,
        20.32000732421875,
        20.339996337890626,
        20.360015869140626,
        20.3800048828125,
        20.399993896484376,
        20.420013427734376,
        20.44000244140625,
        20.459991455078126,
        20.480010986328126,
        20.5,
        20.519989013671876,
        20.540008544921876,
        20.55999755859375,
        20.579986572265626,
        20.600006103515626,
        20.6199951171875,
        20.6400146484375,
        20.660003662109376,
        20.67999267578125,
        20.70001220703125,
        20.720001220703126,
        20.739990234375,
        20.760009765625,
        20.779998779296876,
        20.79998779296875,
        20.82000732421875,
        20.839996337890626,
        20.860015869140626,
        20.8800048828125,
        20.899993896484376,
        20.920013427734376,
        20.94000244140625,
        20.959991455078126,
        20.980010986328126,
        21.0,
        21.019989013671876,
        21.040008544921876,
        21.05999755859375,
        21.079986572265626,
        21.100006103515626,
        21.1199951171875,
        21.1400146484375,
        21.160003662109376,
        21.17999267578125,
        21.20001220703125,
        21.220001220703126,
        21.239990234375,
        21.260009765625,
        21.279998779296876,
        21.29998779296875,
        21.32000732421875,
        21.339996337890626,
        21.360015869140626,
        21.3800048828125,
        21.399993896484376,
        21.420013427734376,
        21.44000244140625,
        21.459991455078126,
        21.480010986328126,
        21.5,
        21.519989013671876,
        21.540008544921876,
        21.55999755859375,
        21.579986572265626,
        21.600006103515626,
        21.6199951171875,
        21.6400146484375,
        21.660003662109376,
        21.67999267578125,
        21.70001220703125,
        21.720001220703126,
        21.739990234375,
        21.760009765625,
        21.779998779296876,
        21.79998779296875,
        21.82000732421875,
        21.839996337890626,
        21.860015869140626,
        21.8800048828125,
        21.899993896484376,
        21.920013427734376,
        21.94000244140625,
        21.959991455078126,
        21.980010986328126,
        22.0,
        22.019989013671876,
        22.040008544921876,
        22.05999755859375,
        22.079986572265626,
        22.100006103515626,
        22.1199951171875,
        22.1400146484375,
        22.160003662109376,
        22.17999267578125,
        22.20001220703125,
        22.220001220703126,
        22.239990234375,
        22.260009765625,
        22.279998779296876,
        22.29998779296875,
        22.32000732421875,
        22.339996337890626,
        22.360015869140626,
        22.3800048828125,
        22.399993896484376,
        22.420013427734376,
        22.44000244140625,
        22.459991455078126,
        22.480010986328126,
        22.5,
        22.519989013671876,
        22.540008544921876,
        22.55999755859375,
        22.579986572265626,
        22.600006103515626,
        22.6199951171875,
        22.6400146484375,
        22.660003662109376,
        22.67999267578125,
        22.70001220703125,
        22.720001220703126,
        22.739990234375,
        22.760009765625,
        22.779998779296876,
        22.79998779296875,
        22.82000732421875,
        22.839996337890626,
        22.860015869140626,
        22.8800048828125,
        22.899993896484376,
        22.920013427734376,
        22.94000244140625,
        22.959991455078126,
        22.980010986328126,
        23.0,
        23.019989013671876,
        23.040008544921876,
        23.05999755859375,
        23.079986572265626,
        23.100006103515626,
        23.1199951171875,
        23.1400146484375,
        23.160003662109376,
        23.17999267578125,
        23.20001220703125,
        23.220001220703126,
        23.239990234375,
        23.260009765625,
        23.279998779296876,
        23.29998779296875,
        23.32000732421875,
        23.339996337890626,
        23.360015869140626,
        23.3800048828125,
        23.399993896484376,
        23.420013427734376,
        23.44000244140625,
        23.459991455078126,
        23.480010986328126,
        23.5,
        23.519989013671876,
        23.540008544921876,
        23.55999755859375,
        23.579986572265626,
        23.600006103515626,
        23.6199951171875,
        23.6400146484375,
        23.660003662109376,
        23.67999267578125,
        23.70001220703125,
        23.720001220703126,
        23.739990234375,
        23.760009765625,
        23.779998779296876,
        23.79998779296875,
        23.82000732421875,
        23.839996337890626,
        23.860015869140626,
        23.8800048828125,
        23.899993896484376,
        23.920013427734376,
        23.94000244140625,
        23.959991455078126,
        23.980010986328126,
        24.0,
        24.019989013671876,
        24.040008544921876,
        24.05999755859375,
        24.079986572265626,
        24.100006103515626,
        24.1199951171875,
        24.1400146484375,
        24.160003662109376,
        24.17999267578125,
        24.20001220703125,
        24.220001220703126,
        24.239990234375,
        24.260009765625,
        24.279998779296876,
        24.29998779296875,
        24.32000732421875,
        24.339996337890626,
        24.360015869140626,
        24.3800048828125,
        24.399993896484376,
        24.420013427734376,
        24.44000244140625,
        24.459991455078126,
        24.480010986328126,
        24.5,
        24.519989013671876,
        24.540008544921876,
        24.55999755859375,
        24.579986572265626,
        24.600006103515626,
        24.6199951171875,
        24.6400146484375,
        24.660003662109376,
        24.67999267578125,
        24.70001220703125,
        24.720001220703126,
        24.739990234375,
        24.760009765625,
        24.779998779296876,
        24.79998779296875,
        24.82000732421875,
        24.839996337890626,
        24.860015869140626,
        24.8800048828125,
        24.899993896484376,
        24.920013427734376,
        24.94000244140625,
        24.959991455078126,
        24.980010986328126,
        25.0,
        25.019989013671876,
        25.040008544921876,
        25.05999755859375,
        25.079986572265626,
        25.100006103515626,
        25.1199951171875,
        25.1400146484375,
        25.160003662109376,
        25.17999267578125,
        25.20001220703125,
        25.220001220703126,
        25.239990234375,
        25.260009765625,
        25.279998779296876,
        25.29998779296875,
        25.32000732421875,
        25.339996337890626,
        25.360015869140626,
        25.3800048828125,
        25.399993896484376,
        25.420013427734376,
        25.44000244140625,
        25.459991455078126,
        25.480010986328126,
        25.5,
        25.519989013671876,
        25.540008544921876,
        25.55999755859375,
        25.579986572265626,
        25.600006103515626,
        25.6199951171875,
        25.6400146484375,
        25.660003662109376,
        25.67999267578125,
        25.70001220703125,
        25.720001220703126,
        25.739990234375,
        25.760009765625,
        25.779998779296876,
        25.79998779296875,
        25.82000732421875,
        25.839996337890626,
        25.860015869140626,
        25.8800048828125,
        25.899993896484376,
        25.920013427734376,
        25.94000244140625,
        25.959991455078126,
        25.980010986328126,
        26.0,
        26.019989013671876,
        26.040008544921876,
        26.05999755859375,
        26.079986572265626,
        26.100006103515626,
        26.1199951171875,
        26.1400146484375,
        26.160003662109376,
        26.17999267578125,
        26.20001220703125,
        26.220001220703126,
        26.239990234375,
        26.260009765625,
        26.279998779296876,
        26.29998779296875,
        26.32000732421875,
        26.339996337890626,
        26.360015869140626,
        26.3800048828125,
        26.399993896484376,
        26.420013427734376,
        26.44000244140625,
        26.459991455078126,
        26.480010986328126,
        26.5,
        26.519989013671876,
        26.540008544921876,
        26.55999755859375,
        26.579986572265626,
        26.600006103515626,
        26.6199951171875,
        26.6400146484375,
        26.660003662109376,
        26.67999267578125,
        26.70001220703125,
        26.720001220703126,
        26.739990234375,
        26.760009765625,
        26.779998779296876,
        26.79998779296875,
        26.82000732421875,
        26.839996337890626,
        26.860015869140626,
        26.8800048828125,
        26.899993896484376,
        26.920013427734376,
        26.94000244140625,
        26.959991455078126,
        26.980010986328126,
        27.0,
        27.019989013671876,
        27.040008544921876,
        27.05999755859375,
        27.079986572265626,
        27.100006103515626,
        27.1199951171875,
        27.1400146484375,
        27.160003662109376,
        27.17999267578125,
        27.20001220703125,
        27.220001220703126,
        27.239990234375,
        27.260009765625,
        27.279998779296876,
        27.29998779296875,
        27.32000732421875,
        27.339996337890626,
        27.360015869140626,
        27.3800048828125,
        27.399993896484376,
        27.420013427734376,
        27.44000244140625,
        27.459991455078126,
        27.480010986328126,
        27.5,
        27.519989013671876,
        27.540008544921876,
        27.55999755859375,
        27.579986572265626,
        27.600006103515626,
        27.6199951171875,
        27.6400146484375,
        27.660003662109376,
        27.67999267578125,
        27.70001220703125,
        27.720001220703126,
        27.739990234375,
        27.760009765625,
        27.779998779296876,
        27.79998779296875,
        27.82000732421875,
        27.839996337890626,
        27.860015869140626,
        27.8800048828125,
        27.899993896484376,
        27.920013427734376,
        27.94000244140625,
        27.959991455078126,
        27.980010986328126,
        28.0,
        28.019989013671876,
        28.040008544921876,
        28.05999755859375,
        28.079986572265626,
        28.100006103515626,
        28.1199951171875,
        28.1400146484375,
        28.160003662109376,
        28.17999267578125,
        28.20001220703125,
        28.220001220703126,
        28.239990234375,
        28.260009765625,
        28.279998779296876,
        28.29998779296875,
        28.32000732421875,
        28.339996337890626,
        28.360015869140626,
        28.3800048828125,
        28.399993896484376,
        28.420013427734376,
        28.44000244140625,
        28.459991455078126,
        28.480010986328126,
        28.5,
        28.519989013671876,
        28.540008544921876,
        28.55999755859375,
        28.579986572265626,
        28.600006103515626,
        28.6199951171875,
        28.6400146484375,
        28.660003662109376,
        28.67999267578125,
        28.70001220703125,
        28.720001220703126,
        28.739990234375,
        28.760009765625,
        28.779998779296876,
        28.79998779296875,
        28.82000732421875,
        28.839996337890626,
        28.860015869140626,
        28.8800048828125,
        28.899993896484376,
        28.920013427734376,
        28.94000244140625,
        28.959991455078126,
        28.980010986328126,
        29.0,
        29.019989013671876,
        29.040008544921876,
        29.05999755859375,
        29.079986572265626,
        29.100006103515626,
        29.1199951171875,
        29.1400146484375,
        29.160003662109376,
        29.17999267578125,
        29.20001220703125,
        29.220001220703126,
        29.239990234375,
        29.260009765625,
        29.279998779296876,
        29.29998779296875,
        29.32000732421875,
        29.339996337890626,
        29.360015869140626,
        29.3800048828125,
        29.399993896484376,
        29.420013427734376,
        29.44000244140625,
        29.459991455078126,
        29.480010986328126,
        29.5,
        29.519989013671876,
        29.540008544921876,
        29.55999755859375,
        29.579986572265626,
        29.600006103515626,
        29.6199951171875,
        29.6400146484375,
        29.660003662109376,
        29.67999267578125,
        29.70001220703125,
        29.720001220703126,
        29.739990234375,
        29.760009765625,
        29.779998779296876,
        29.79998779296875,
        29.82000732421875,
        29.839996337890626,
        29.860015869140626,
        29.8800048828125,
        29.899993896484376,
        29.920013427734376,
        29.94000244140625,
        29.959991455078126,
        29.980010986328126,
        30.0,
        30.019989013671876,
        30.040008544921876,
        30.05999755859375,
        30.079986572265626,
        30.100006103515626,
        30.1199951171875,
        30.1400146484375,
        30.160003662109376,
        30.17999267578125,
        30.20001220703125,
        30.220001220703126,
        30.239990234375,
        30.260009765625,
        30.279998779296876,
        30.29998779296875,
        30.32000732421875,
        30.339996337890626,
        30.360015869140626,
        30.3800048828125,
        30.399993896484376,
        30.420013427734376,
        30.44000244140625,
        30.459991455078126,
        30.480010986328126,
        30.5,
        30.519989013671876,
        30.540008544921876,
        30.55999755859375,
        30.579986572265626,
        30.600006103515626,
        30.6199951171875,
        30.6400146484375,
        30.660003662109376,
        30.67999267578125,
        30.70001220703125,
        30.720001220703126,
        30.739990234375,
        30.760009765625,
        30.779998779296876,
        30.79998779296875,
        30.82000732421875,
        30.839996337890626,
        30.860015869140626,
        30.8800048828125,
        30.899993896484376,
        30.920013427734376,
        30.94000244140625,
        30.959991455078126,
        30.980010986328126,
        31.0,
        31.019989013671876,
        31.040008544921876,
        31.05999755859375,
        31.079986572265626,
        31.100006103515626,
        31.1199951171875,
        31.1400146484375,
        31.160003662109376,
        31.17999267578125,
        31.20001220703125,
        31.220001220703126,
        31.239990234375,
        31.260009765625,
        31.279998779296876,
        31.29998779296875,
        31.32000732421875,
        31.339996337890626,
        31.360015869140626,
        31.3800048828125,
        31.399993896484376,
        31.420013427734376,
        31.44000244140625,
        31.459991455078126,
        31.480010986328126,
        31.5,
        31.519989013671876,
        31.540008544921876,
        31.55999755859375,
        31.579986572265626,
        31.600006103515626,
        31.6199951171875,
        31.6400146484375,
        31.660003662109376,
        31.67999267578125,
        31.70001220703125,
        31.720001220703126,
        31.739990234375,
        31.760009765625,
        31.779998779296876,
        31.79998779296875,
        31.82000732421875,
        31.839996337890626,
        31.860015869140626,
        31.8800048828125,
        31.899993896484376,
        31.920013427734376,
        31.94000244140625,
        31.959991455078126,
        31.980010986328126,
        32.0,
        32.019989013671878,
        32.040008544921878,
        32.05999755859375,
        32.079986572265628,
        32.100006103515628,
        32.1199951171875,
        32.1400146484375,
        32.160003662109378,
        32.17999267578125,
        32.20001220703125,
        32.220001220703128,
        32.239990234375,
        32.260009765625,
        32.279998779296878,
        32.29998779296875,
        32.32000732421875,
        32.339996337890628,
        32.360015869140628,
        32.3800048828125,
        32.399993896484378,
        32.420013427734378,
        32.44000244140625,
        32.459991455078128,
        32.480010986328128,
        32.5,
        32.519989013671878,
        32.540008544921878,
        32.55999755859375,
        32.579986572265628,
        32.600006103515628,
        32.6199951171875,
        32.6400146484375,
        32.660003662109378,
        32.67999267578125,
        32.70001220703125,
        32.720001220703128,
        32.739990234375,
        32.760009765625,
        32.779998779296878,
        32.79998779296875,
        32.82000732421875,
        32.839996337890628,
        32.860015869140628,
        32.8800048828125,
        32.899993896484378,
        32.920013427734378,
        32.94000244140625,
        32.959991455078128,
        32.980010986328128,
        33.0,
        33.019989013671878,
        33.040008544921878,
        33.05999755859375,
        33.079986572265628,
        33.100006103515628,
        33.1199951171875,
        33.1400146484375,
        33.160003662109378,
        33.17999267578125,
        33.20001220703125,
        33.220001220703128,
        33.239990234375,
        33.260009765625,
        33.279998779296878,
        33.29998779296875,
        33.32000732421875,
        33.339996337890628,
        33.360015869140628,
        33.3800048828125,
        33.399993896484378,
        33.420013427734378,
        33.44000244140625,
        33.459991455078128,
        33.480010986328128,
        33.5,
        33.519989013671878,
        33.540008544921878,
        33.55999755859375,
        33.579986572265628,
        33.600006103515628,
        33.6199951171875,
        33.6400146484375,
        33.660003662109378,
        33.67999267578125,
        33.70001220703125,
        33.720001220703128,
        33.739990234375,
        33.760009765625,
        33.779998779296878,
        33.79998779296875,
        33.82000732421875,
        33.839996337890628,
        33.860015869140628,
        33.8800048828125,
        33.899993896484378,
        33.920013427734378,
        33.94000244140625,
        33.959991455078128,
        33.980010986328128,
        34.0,
        34.019989013671878,
        34.040008544921878,
        34.05999755859375,
        34.079986572265628,
        34.100006103515628,
        34.1199951171875,
        34.1400146484375,
        34.160003662109378,
        34.17999267578125,
        34.20001220703125,
        34.220001220703128,
        34.239990234375,
        34.260009765625,
        34.279998779296878,
        34.29998779296875,
        34.32000732421875,
        34.339996337890628,
        34.360015869140628,
        34.3800048828125,
        34.399993896484378,
        34.420013427734378,
        34.44000244140625,
        34.459991455078128,
        34.480010986328128,
        34.5,
        34.519989013671878,
        34.540008544921878,
        34.55999755859375,
        34.579986572265628,
        34.600006103515628,
        34.6199951171875,
        34.6400146484375,
        34.660003662109378,
        34.67999267578125,
        34.70001220703125,
        34.720001220703128,
        34.739990234375,
        34.760009765625,
        34.779998779296878,
        34.79998779296875,
        34.82000732421875,
        34.839996337890628,
        34.860015869140628,
        34.8800048828125,
        34.899993896484378,
        34.920013427734378,
        34.94000244140625,
        34.959991455078128,
        34.980010986328128,
        35.0,
        35.019989013671878,
        35.040008544921878,
        35.05999755859375,
        35.079986572265628,
        35.100006103515628,
        35.1199951171875,
        35.1400146484375,
        35.160003662109378,
        35.17999267578125,
        35.20001220703125,
        35.220001220703128,
        35.239990234375,
        35.260009765625,
        35.279998779296878,
        35.29998779296875,
        35.32000732421875,
        35.339996337890628,
        35.360015869140628,
        35.3800048828125,
        35.399993896484378,
        35.420013427734378,
        35.44000244140625,
        35.459991455078128,
        35.480010986328128,
        35.5,
        35.519989013671878,
        35.540008544921878,
        35.55999755859375,
        35.579986572265628,
        35.600006103515628,
        35.6199951171875,
        35.6400146484375,
        35.660003662109378,
        35.67999267578125,
        35.70001220703125,
        35.720001220703128,
        35.739990234375,
        35.760009765625,
        35.779998779296878,
        35.79998779296875,
        35.82000732421875,
        35.839996337890628,
        35.860015869140628,
        35.8800048828125,
        35.899993896484378,
        35.920013427734378,
        35.94000244140625,
        35.959991455078128,
        35.980010986328128,
        36.0,
        36.019989013671878,
        36.040008544921878,
        36.05999755859375,
        36.079986572265628,
        36.100006103515628,
        36.1199951171875,
        36.1400146484375,
        36.160003662109378,
        36.17999267578125,
        36.20001220703125,
        36.220001220703128,
        36.239990234375,
        36.260009765625,
        36.279998779296878,
        36.29998779296875,
        36.32000732421875,
        36.339996337890628,
        36.360015869140628,
        36.3800048828125,
        36.399993896484378,
        36.420013427734378,
        36.44000244140625,
        36.459991455078128,
        36.480010986328128,
        36.5,
        36.519989013671878,
        36.540008544921878,
        36.55999755859375,
        36.579986572265628,
        36.600006103515628,
        36.6199951171875,
        36.6400146484375,
        36.660003662109378,
        36.67999267578125,
        36.70001220703125,
        36.720001220703128,
        36.739990234375,
        36.760009765625,
        36.779998779296878,
        36.79998779296875,
        36.82000732421875,
        36.839996337890628,
        36.860015869140628,
        36.8800048828125,
        36.899993896484378,
        36.920013427734378,
        36.94000244140625,
        36.959991455078128,
        36.980010986328128,
        37.0,
        37.019989013671878,
        37.040008544921878,
        37.05999755859375,
        37.079986572265628,
        37.100006103515628,
        37.1199951171875,
        37.1400146484375,
        37.160003662109378,
        37.17999267578125,
        37.20001220703125,
        37.220001220703128,
        37.239990234375,
        37.260009765625,
        37.279998779296878,
        37.29998779296875,
        37.32000732421875,
        37.339996337890628,
        37.360015869140628,
        37.3800048828125,
        37.399993896484378,
        37.420013427734378,
        37.44000244140625,
        37.459991455078128,
        37.480010986328128,
        37.5,
        37.519989013671878,
        37.540008544921878,
        37.55999755859375,
        37.579986572265628,
        37.600006103515628,
        37.6199951171875,
        37.6400146484375,
        37.660003662109378,
        37.67999267578125,
        37.70001220703125,
        37.720001220703128,
        37.739990234375,
        37.760009765625,
        37.779998779296878,
        37.79998779296875,
        37.82000732421875,
        37.839996337890628,
        37.860015869140628,
        37.8800048828125,
        37.899993896484378,
        37.920013427734378,
        37.94000244140625,
        37.959991455078128,
        37.980010986328128,
        38.0,
        38.019989013671878,
        38.040008544921878,
        38.05999755859375,
        38.079986572265628,
        38.100006103515628,
        38.1199951171875,
        38.1400146484375,
        38.160003662109378,
        38.17999267578125,
        38.20001220703125,
        38.220001220703128,
        38.239990234375,
        38.260009765625,
        38.279998779296878,
        38.29998779296875,
        38.32000732421875,
        38.339996337890628,
        38.360015869140628,
        38.3800048828125,
        38.399993896484378,
        38.420013427734378,
        38.44000244140625,
        38.459991455078128,
        38.480010986328128,
        38.5,
        38.519989013671878,
        38.540008544921878,
        38.55999755859375,
        38.579986572265628,
        38.600006103515628,
        38.6199951171875,
        38.6400146484375,
        38.660003662109378,
        38.67999267578125,
        38.70001220703125,
        38.720001220703128,
        38.739990234375,
        38.760009765625,
        38.779998779296878,
        38.79998779296875,
        38.82000732421875,
        38.839996337890628,
        38.860015869140628,
        38.8800048828125,
        38.899993896484378,
        38.920013427734378,
        38.94000244140625,
        38.959991455078128,
        38.980010986328128,
        39.0,
        39.019989013671878,
        39.040008544921878,
        39.05999755859375,
        39.079986572265628,
        39.100006103515628,
        39.1199951171875,
        39.1400146484375,
        39.160003662109378,
        39.17999267578125,
        39.20001220703125,
        39.220001220703128,
        39.239990234375,
        39.260009765625,
        39.279998779296878,
        39.29998779296875,
        39.32000732421875,
        39.339996337890628,
        39.360015869140628,
        39.3800048828125,
        39.399993896484378,
        39.420013427734378,
        39.44000244140625,
        39.459991455078128,
        39.480010986328128,
        39.5,
        39.519989013671878,
        39.540008544921878,
        39.55999755859375,
        39.579986572265628,
        39.600006103515628,
        39.6199951171875,
        39.6400146484375,
        39.660003662109378,
        39.67999267578125,
        39.70001220703125,
        39.720001220703128,
        39.739990234375,
        39.760009765625,
        39.779998779296878,
        39.79998779296875,
        39.82000732421875,
        39.839996337890628,
        39.860015869140628,
        39.8800048828125,
        39.899993896484378,
        39.920013427734378,
        39.94000244140625,
        39.959991455078128,
        39.980010986328128,
        40.0,
        40.019989013671878,
        40.040008544921878,
        40.05999755859375,
        40.079986572265628,
        40.100006103515628,
        40.1199951171875,
        40.1400146484375,
        40.160003662109378,
        40.17999267578125,
        40.20001220703125,
        40.220001220703128,
        40.239990234375,
        40.260009765625,
        40.279998779296878,
        40.29998779296875,
        40.32000732421875,
        40.339996337890628,
        40.360015869140628,
        40.3800048828125,
        40.399993896484378,
        40.420013427734378,
        40.44000244140625,
        40.459991455078128,
        40.480010986328128,
        40.5,
        40.519989013671878,
        40.540008544921878,
        40.55999755859375,
        40.579986572265628,
        40.600006103515628,
        40.6199951171875,
        40.6400146484375,
        40.660003662109378,
        40.67999267578125,
        40.70001220703125,
        40.720001220703128,
        40.739990234375,
        40.760009765625,
        40.779998779296878,
        40.79998779296875,
        40.82000732421875,
        40.839996337890628,
        40.860015869140628,
        40.8800048828125,
        40.899993896484378,
        40.920013427734378,
        40.94000244140625,
        40.959991455078128,
        40.980010986328128,
        41.0,
        41.019989013671878,
        41.040008544921878,
        41.05999755859375,
        41.079986572265628,
        41.100006103515628,
        41.1199951171875,
        41.1400146484375,
        41.160003662109378,
        41.17999267578125,
        41.20001220703125,
        41.220001220703128,
        41.239990234375,
        41.260009765625,
        41.279998779296878,
        41.29998779296875,
        41.32000732421875,
        41.339996337890628,
        41.360015869140628,
        41.3800048828125,
        41.399993896484378,
        41.420013427734378,
        41.44000244140625,
        41.459991455078128,
        41.480010986328128,
        41.5,
        41.519989013671878,
        41.540008544921878,
        41.55999755859375,
        41.579986572265628,
        41.600006103515628,
        41.6199951171875,
        41.6400146484375,
        41.660003662109378,
        41.67999267578125,
        41.70001220703125,
        41.720001220703128,
        41.739990234375,
        41.760009765625,
        41.779998779296878,
        41.79998779296875,
        41.82000732421875,
        41.839996337890628,
        41.860015869140628,
        41.8800048828125,
        41.899993896484378,
        41.920013427734378,
        41.94000244140625,
        41.959991455078128,
        41.980010986328128,
        42.0,
        42.019989013671878,
        42.040008544921878,
        42.05999755859375,
        42.079986572265628,
        42.100006103515628,
        42.1199951171875,
        42.1400146484375,
        42.160003662109378,
        42.17999267578125,
        42.20001220703125,
        42.220001220703128,
        42.239990234375,
        42.260009765625,
        42.279998779296878,
        42.29998779296875,
        42.32000732421875,
        42.339996337890628,
        42.360015869140628,
        42.3800048828125,
        42.399993896484378,
        42.420013427734378,
        42.44000244140625,
        42.459991455078128,
        42.480010986328128,
        42.5,
        42.519989013671878,
        42.540008544921878,
        42.55999755859375,
        42.579986572265628,
        42.600006103515628,
        42.6199951171875,
        42.6400146484375,
        42.660003662109378,
        42.67999267578125,
        42.70001220703125,
        42.720001220703128,
        42.739990234375,
        42.760009765625,
        42.779998779296878,
        42.79998779296875,
        42.82000732421875,
        42.839996337890628,
        42.860015869140628,
        42.8800048828125,
        42.899993896484378,
        42.920013427734378,
        42.94000244140625,
        42.959991455078128,
        42.980010986328128,
        43.0,
        43.019989013671878,
        43.040008544921878,
        43.05999755859375,
        43.079986572265628,
        43.100006103515628,
        43.1199951171875,
        43.1400146484375,
        43.160003662109378,
        43.17999267578125,
        43.20001220703125,
        43.220001220703128,
        43.239990234375,
        43.260009765625,
        43.279998779296878,
        43.29998779296875,
        43.32000732421875,
        43.339996337890628,
        43.360015869140628,
        43.3800048828125,
        43.399993896484378,
        43.420013427734378,
        43.44000244140625,
        43.459991455078128,
        43.480010986328128,
        43.5,
        43.519989013671878,
        43.540008544921878,
        43.55999755859375,
        43.579986572265628,
        43.600006103515628,
        43.6199951171875,
        43.6400146484375,
        43.660003662109378,
        43.67999267578125,
        43.70001220703125,
        43.720001220703128,
        43.739990234375,
        43.760009765625,
        43.779998779296878,
        43.79998779296875,
        43.82000732421875,
        43.839996337890628,
        43.860015869140628,
        43.8800048828125,
        43.899993896484378,
        43.920013427734378,
        43.94000244140625,
        43.959991455078128,
        43.980010986328128,
        44.0,
        44.019989013671878,
        44.040008544921878,
        44.05999755859375,
        44.079986572265628,
        44.100006103515628,
        44.1199951171875,
        44.1400146484375,
        44.160003662109378,
        44.17999267578125,
        44.20001220703125,
        44.220001220703128,
        44.239990234375,
        44.260009765625,
        44.279998779296878,
        44.29998779296875,
        44.32000732421875,
        44.339996337890628,
        44.360015869140628,
        44.3800048828125,
        44.399993896484378,
        44.420013427734378,
        44.44000244140625,
        44.459991455078128,
        44.480010986328128,
        44.5,
        44.519989013671878,
        44.540008544921878,
        44.55999755859375,
        44.579986572265628,
        44.600006103515628,
        44.6199951171875,
        44.6400146484375,
        44.660003662109378,
        44.67999267578125,
        44.70001220703125,
        44.720001220703128,
        44.739990234375,
        44.760009765625,
        44.779998779296878,
        44.79998779296875,
        44.82000732421875,
        44.839996337890628,
        44.860015869140628,
        44.8800048828125,
        44.899993896484378,
        44.920013427734378,
        44.94000244140625,
        44.959991455078128,
        44.980010986328128,
        45.0,
        45.019989013671878,
        45.040008544921878,
        45.05999755859375,
        45.079986572265628,
        45.100006103515628,
        45.1199951171875,
        45.1400146484375,
        45.160003662109378,
        45.17999267578125,
        45.20001220703125,
        45.220001220703128,
        45.239990234375,
        45.260009765625,
        45.279998779296878,
        45.29998779296875,
        45.32000732421875,
        45.339996337890628,
        45.360015869140628,
        45.3800048828125,
        45.399993896484378,
        45.420013427734378,
        45.44000244140625,
        45.459991455078128,
        45.480010986328128,
        45.5,
        45.519989013671878,
        45.540008544921878,
        45.55999755859375,
        45.579986572265628,
        45.600006103515628,
        45.6199951171875,
        45.6400146484375,
        45.660003662109378,
        45.67999267578125,
        45.70001220703125,
        45.720001220703128,
        45.739990234375,
        45.760009765625,
        45.779998779296878,
        45.79998779296875,
        45.82000732421875,
        45.839996337890628,
        45.860015869140628,
        45.8800048828125,
        45.899993896484378,
        45.920013427734378,
        45.94000244140625,
        45.959991455078128,
        45.980010986328128,
        46.0,
        46.019989013671878,
        46.040008544921878,
        46.05999755859375,
        46.079986572265628,
        46.100006103515628,
        46.1199951171875,
        46.1400146484375,
        46.160003662109378,
        46.17999267578125,
        46.20001220703125,
        46.220001220703128,
        46.239990234375,
        46.260009765625,
        46.279998779296878,
        46.29998779296875,
        46.32000732421875,
        46.339996337890628,
        46.360015869140628,
        46.3800048828125,
        46.399993896484378,
        46.420013427734378,
        46.44000244140625,
        46.459991455078128,
        46.480010986328128,
        46.5,
        46.519989013671878,
        46.540008544921878,
        46.55999755859375,
        46.579986572265628,
        46.600006103515628,
        46.6199951171875,
        46.6400146484375,
        46.660003662109378,
        46.67999267578125,
        46.70001220703125,
        46.720001220703128,
        46.739990234375,
        46.760009765625,
        46.779998779296878,
        46.79998779296875,
        46.82000732421875,
        46.839996337890628,
        46.860015869140628,
        46.8800048828125,
        46.899993896484378,
        46.920013427734378,
        46.94000244140625,
        46.959991455078128,
        46.980010986328128,
        47.0,
        47.019989013671878,
        47.040008544921878,
        47.05999755859375,
        47.079986572265628,
        47.100006103515628,
        47.1199951171875,
        47.1400146484375,
        47.160003662109378,
        47.17999267578125,
        47.20001220703125,
        47.220001220703128,
        47.239990234375,
        47.260009765625,
        47.279998779296878,
        47.29998779296875,
        47.32000732421875,
        47.339996337890628,
        47.360015869140628,
        47.3800048828125,
        47.399993896484378,
        47.420013427734378,
        47.44000244140625,
        47.459991455078128,
        47.480010986328128,
        47.5,
        47.519989013671878,
        47.540008544921878,
        47.55999755859375,
        47.579986572265628,
        47.600006103515628,
        47.6199951171875,
        47.6400146484375,
        47.660003662109378,
        47.67999267578125,
        47.70001220703125,
        47.720001220703128,
        47.739990234375,
        47.760009765625,
        47.779998779296878,
        47.79998779296875,
        47.82000732421875,
        47.839996337890628,
        47.860015869140628,
        47.8800048828125,
        47.899993896484378,
        47.920013427734378,
        47.94000244140625,
        47.959991455078128,
        47.980010986328128,
        48.0,
        48.019989013671878,
        48.040008544921878,
        48.05999755859375,
        48.079986572265628,
        48.100006103515628,
        48.1199951171875,
        48.1400146484375,
        48.160003662109378,
        48.17999267578125,
        48.20001220703125,
        48.220001220703128,
        48.239990234375,
        48.260009765625,
        48.279998779296878,
        48.29998779296875,
        48.32000732421875,
        48.339996337890628,
        48.360015869140628,
        48.3800048828125,
        48.399993896484378,
        48.420013427734378,
        48.44000244140625,
        48.459991455078128,
        48.480010986328128,
        48.5,
        48.519989013671878,
        48.540008544921878,
        48.55999755859375,
        48.579986572265628,
        48.600006103515628,
        48.6199951171875,
        48.6400146484375,
        48.660003662109378,
        48.67999267578125,
        48.70001220703125,
        48.720001220703128,
        48.739990234375,
        48.760009765625,
        48.779998779296878,
        48.79998779296875,
        48.82000732421875,
        48.839996337890628,
        48.860015869140628,
        48.8800048828125,
        48.899993896484378,
        48.920013427734378,
        48.94000244140625,
        48.959991455078128,
        48.980010986328128,
        49.0,
        49.019989013671878,
        49.040008544921878,
        49.05999755859375,
        49.079986572265628,
        49.100006103515628,
        49.1199951171875,
        49.1400146484375,
        49.160003662109378,
        49.17999267578125,
        49.20001220703125,
        49.220001220703128,
        49.239990234375,
        49.260009765625,
        49.279998779296878,
        49.29998779296875,
        49.32000732421875,
        49.339996337890628,
        49.360015869140628,
        49.3800048828125,
        49.399993896484378,
        49.420013427734378,
        49.44000244140625,
        49.459991455078128,
        49.480010986328128,
        49.5,
        49.519989013671878,
        49.540008544921878,
        49.55999755859375,
        49.579986572265628,
        49.600006103515628,
        49.6199951171875,
        49.6400146484375,
        49.660003662109378,
        49.67999267578125,
        49.70001220703125,
        49.720001220703128,
        49.739990234375,
        49.760009765625,
        49.779998779296878,
        49.79998779296875,
        49.82000732421875,
        49.839996337890628,
        49.860015869140628,
        49.8800048828125,
        49.899993896484378,
        49.920013427734378,
        49.94000244140625,
        49.959991455078128,
        49.980010986328128,
        50.0,
        50.019989013671878,
        50.040008544921878,
        50.05999755859375,
        50.079986572265628,
        50.100006103515628,
        50.1199951171875,
        50.1400146484375,
        50.160003662109378,
        50.17999267578125,
        50.20001220703125,
        50.220001220703128,
        50.239990234375,
        50.260009765625,
        50.279998779296878,
        50.29998779296875,
        50.32000732421875,
        50.339996337890628,
        50.360015869140628,
        50.3800048828125,
        50.399993896484378,
        50.420013427734378,
        50.44000244140625,
        50.459991455078128,
        50.480010986328128,
        50.5,
        50.519989013671878,
        50.540008544921878,
        50.55999755859375,
        50.579986572265628,
        50.600006103515628,
        50.6199951171875,
        50.6400146484375,
        50.660003662109378,
        50.67999267578125,
        50.70001220703125,
        50.720001220703128,
        50.739990234375,
        50.760009765625,
        50.779998779296878,
        50.79998779296875,
        50.82000732421875,
        50.839996337890628,
        50.860015869140628,
        50.8800048828125,
        50.899993896484378,
        50.920013427734378,
        50.94000244140625,
        50.959991455078128,
        50.980010986328128,
        51.0,
        51.019989013671878,
        51.040008544921878,
        51.05999755859375,
        51.079986572265628,
        51.100006103515628,
        51.1199951171875,
        51.1400146484375,
        51.160003662109378,
        51.17999267578125,
        51.20001220703125,
        51.220001220703128,
        51.239990234375,
        51.260009765625,
        51.279998779296878,
        51.29998779296875,
        51.32000732421875,
        51.339996337890628,
        51.360015869140628,
        51.3800048828125,
        51.399993896484378,
        51.420013427734378,
        51.44000244140625,
        51.459991455078128,
        51.480010986328128,
        51.5,
        51.519989013671878,
        51.540008544921878,
        51.55999755859375,
        51.579986572265628,
        51.600006103515628,
        51.6199951171875,
        51.6400146484375,
        51.660003662109378,
        51.67999267578125,
        51.70001220703125,
        51.720001220703128,
        51.739990234375,
        51.760009765625,
        51.779998779296878,
        51.79998779296875,
        51.82000732421875,
        51.839996337890628,
        51.860015869140628,
        51.8800048828125,
        51.899993896484378,
        51.920013427734378,
        51.94000244140625,
        51.959991455078128,
        51.980010986328128,
        52.0,
        52.019989013671878,
        52.040008544921878,
        52.05999755859375,
        52.079986572265628,
        52.100006103515628,
        52.1199951171875,
        52.1400146484375,
        52.160003662109378,
        52.17999267578125,
        52.20001220703125,
        52.220001220703128,
        52.239990234375,
        52.260009765625,
        52.279998779296878,
        52.29998779296875,
        52.32000732421875,
        52.339996337890628,
        52.360015869140628,
        52.3800048828125,
        52.399993896484378,
        52.420013427734378,
        52.44000244140625,
        52.459991455078128,
        52.480010986328128,
        52.5,
        52.519989013671878,
        52.540008544921878,
        52.55999755859375,
        52.579986572265628,
        52.600006103515628,
        52.6199951171875,
        52.6400146484375,
        52.660003662109378,
        52.67999267578125,
        52.70001220703125,
        52.720001220703128,
        52.739990234375,
        52.760009765625,
        52.779998779296878,
        52.79998779296875,
        52.82000732421875,
        52.839996337890628,
        52.860015869140628,
        52.8800048828125,
        52.899993896484378,
        52.920013427734378,
        52.94000244140625,
        52.959991455078128,
        52.980010986328128,
        53.0,
        53.019989013671878,
        53.040008544921878,
        53.05999755859375,
        53.079986572265628,
        53.100006103515628,
        53.1199951171875,
        53.1400146484375,
        53.160003662109378,
        53.17999267578125,
        53.20001220703125,
        53.220001220703128,
        53.239990234375,
        53.260009765625,
        53.279998779296878,
        53.29998779296875,
        53.32000732421875,
        53.339996337890628,
        53.360015869140628,
        53.3800048828125,
        53.399993896484378,
        53.420013427734378,
        53.44000244140625,
        53.459991455078128,
        53.480010986328128,
        53.5,
        53.519989013671878,
        53.540008544921878,
        53.55999755859375,
        53.579986572265628,
        53.600006103515628,
        53.6199951171875,
        53.6400146484375,
        53.660003662109378,
        53.67999267578125,
        53.70001220703125,
        53.720001220703128,
        53.739990234375,
        53.760009765625,
        53.779998779296878,
        53.79998779296875,
        53.82000732421875,
        53.839996337890628,
        53.860015869140628,
        53.8800048828125,
        53.899993896484378,
        53.920013427734378,
        53.94000244140625,
        53.959991455078128,
        53.980010986328128,
        54.0,
        54.019989013671878,
        54.040008544921878,
        54.05999755859375,
        54.079986572265628,
        54.100006103515628,
        54.1199951171875,
        54.1400146484375,
        54.160003662109378,
        54.17999267578125,
        54.20001220703125,
        54.220001220703128,
        54.239990234375,
        54.260009765625,
        54.279998779296878,
        54.29998779296875,
        54.32000732421875,
        54.339996337890628,
        54.360015869140628,
        54.3800048828125,
        54.399993896484378,
        54.420013427734378,
        54.44000244140625,
        54.459991455078128,
        54.480010986328128,
        54.5,
        54.519989013671878,
        54.540008544921878,
        54.55999755859375,
        54.579986572265628,
        54.600006103515628,
        54.6199951171875,
        54.6400146484375,
        54.660003662109378,
        54.67999267578125,
        54.70001220703125,
        54.720001220703128,
        54.739990234375,
        54.760009765625,
        54.779998779296878,
        54.79998779296875,
        54.82000732421875,
        54.839996337890628,
        54.860015869140628,
        54.8800048828125,
        54.899993896484378,
        54.920013427734378,
        54.94000244140625,
        54.959991455078128,
        54.980010986328128,
        55.0,
        55.019989013671878,
        55.040008544921878,
        55.05999755859375,
        55.079986572265628,
        55.100006103515628,
        55.1199951171875,
        55.1400146484375,
        55.160003662109378,
        55.17999267578125,
        55.20001220703125,
        55.220001220703128,
        55.239990234375,
        55.260009765625,
        55.279998779296878,
        55.29998779296875,
        55.32000732421875,
        55.339996337890628,
        55.360015869140628,
        55.3800048828125,
        55.399993896484378,
        55.420013427734378,
        55.44000244140625,
        55.459991455078128,
        55.480010986328128,
        55.5,
        55.519989013671878,
        55.540008544921878,
        55.55999755859375,
        55.579986572265628,
        55.600006103515628,
        55.6199951171875,
        55.6400146484375,
        55.660003662109378,
        55.67999267578125,
        55.70001220703125,
        55.720001220703128,
        55.739990234375,
        55.760009765625,
        55.779998779296878,
        55.79998779296875,
        55.82000732421875,
        55.839996337890628,
        55.860015869140628,
        55.8800048828125,
        55.899993896484378,
        55.920013427734378,
        55.94000244140625,
        55.959991455078128,
        55.980010986328128,
        56.0,
        56.019989013671878,
        56.040008544921878,
        56.05999755859375,
        56.079986572265628,
        56.100006103515628,
        56.1199951171875,
        56.1400146484375,
        56.160003662109378,
        56.17999267578125,
        56.20001220703125,
        56.220001220703128,
        56.239990234375,
        56.260009765625,
        56.279998779296878,
        56.29998779296875,
        56.32000732421875,
        56.339996337890628,
        56.360015869140628,
        56.3800048828125,
        56.399993896484378,
        56.420013427734378,
        56.44000244140625,
        56.459991455078128,
        56.480010986328128,
        56.5,
        56.519989013671878,
        56.540008544921878,
        56.55999755859375,
        56.579986572265628,
        56.600006103515628,
        56.6199951171875,
        56.6400146484375,
        56.660003662109378,
        56.67999267578125,
        56.70001220703125,
        56.720001220703128,
        56.739990234375,
        56.760009765625,
        56.779998779296878,
        56.79998779296875,
        56.82000732421875,
        56.839996337890628,
        56.860015869140628,
        56.8800048828125,
        56.899993896484378,
        56.920013427734378,
        56.94000244140625,
        56.959991455078128,
        56.980010986328128,
        57.0,
        57.019989013671878,
        57.040008544921878,
        57.05999755859375,
        57.079986572265628,
        57.100006103515628,
        57.1199951171875,
        57.1400146484375,
        57.160003662109378,
        57.17999267578125,
        57.20001220703125,
        57.220001220703128,
        57.239990234375,
        57.260009765625,
        57.279998779296878,
        57.29998779296875,
        57.32000732421875,
        57.339996337890628,
        57.360015869140628,
        57.3800048828125,
        57.399993896484378,
        57.420013427734378,
        57.44000244140625,
        57.459991455078128,
        57.480010986328128,
        57.5,
        57.519989013671878,
        57.540008544921878,
        57.55999755859375,
        57.579986572265628,
        57.600006103515628,
        57.6199951171875,
        57.6400146484375,
        57.660003662109378,
        57.67999267578125,
        57.70001220703125,
        57.720001220703128,
        57.739990234375,
        57.760009765625,
        57.779998779296878,
        57.79998779296875,
        57.82000732421875,
        57.839996337890628,
        57.860015869140628,
        57.8800048828125,
        57.899993896484378,
        57.920013427734378,
        57.94000244140625,
        57.959991455078128,
        57.980010986328128,
        58.0,
        58.019989013671878,
        58.040008544921878,
        58.05999755859375,
        58.079986572265628,
        58.100006103515628,
        58.1199951171875,
        58.1400146484375,
        58.160003662109378,
        58.17999267578125,
        58.20001220703125,
        58.220001220703128,
        58.239990234375,
        58.260009765625,
        58.279998779296878,
        58.29998779296875,
        58.32000732421875,
        58.339996337890628,
        58.360015869140628,
        58.3800048828125,
        58.399993896484378,
        58.420013427734378,
        58.44000244140625,
        58.459991455078128,
        58.480010986328128,
        58.5,
        58.519989013671878,
        58.540008544921878,
        58.55999755859375,
        58.579986572265628,
        58.600006103515628,
        58.6199951171875,
        58.6400146484375,
        58.660003662109378,
        58.67999267578125,
        58.70001220703125,
        58.720001220703128,
        58.739990234375,
        58.760009765625,
        58.779998779296878,
        58.79998779296875,
        58.82000732421875,
        58.839996337890628,
        58.860015869140628,
        58.8800048828125,
        58.899993896484378,
        58.920013427734378,
        58.94000244140625,
        58.959991455078128,
        58.980010986328128,
        59.0,
        59.019989013671878,
        59.040008544921878,
        59.05999755859375,
        59.079986572265628,
        59.100006103515628,
        59.1199951171875,
        59.1400146484375,
        59.160003662109378,
        59.17999267578125,
        59.20001220703125,
        59.220001220703128,
        59.239990234375,
        59.260009765625,
        59.279998779296878,
        59.29998779296875,
        59.32000732421875,
        59.339996337890628,
        59.360015869140628,
        59.3800048828125,
        59.399993896484378,
        59.420013427734378,
        59.44000244140625,
        59.459991455078128,
        59.480010986328128,
        59.5,
        59.519989013671878,
        59.540008544921878,
        59.55999755859375,
        59.579986572265628,
        59.600006103515628,
        59.6199951171875,
        59.6400146484375,
        59.660003662109378,
        59.67999267578125,
        59.70001220703125,
        59.720001220703128,
        59.739990234375,
        59.760009765625,
        59.779998779296878,
        59.79998779296875,
        59.82000732421875,
        59.839996337890628,
        59.860015869140628,
        59.8800048828125,
        59.899993896484378,
        59.920013427734378,
        59.94000244140625,
        59.959991455078128,
        59.980010986328128
    ],
    "rightHandPositions": [
        "(-0.281794, 1.088298, -0.108769)",
        "(-0.281555, 1.088251, -0.109005)",
        "(-0.281391, 1.088250, -0.108992)",
        "(-0.281115, 1.088153, -0.108635)",
        "(-0.281115, 1.088153, -0.108635)",
        "(-0.280853, 1.087920, -0.107824)",
        "(-0.280695, 1.087639, -0.106589)",
        "(-0.280709, 1.087513, -0.104827)",
        "(-0.280709, 1.087513, -0.104827)",
        "(-0.280774, 1.087455, -0.103600)",
        "(-0.280834, 1.087399, -0.102456)",
        "(-0.280854, 1.087385, -0.101947)",
        "(-0.280858, 1.087356, -0.101005)",
        "(-0.280831, 1.087284, -0.100149)",
        "(-0.280645, 1.087025, -0.099186)",
        "(-0.280645, 1.087025, -0.099186)",
        "(-0.280501, 1.086833, -0.098553)",
        "(-0.280366, 1.086699, -0.097908)",
        "(-0.280263, 1.086652, -0.097109)",
        "(-0.280236, 1.086755, -0.095828)",
        "(-0.280236, 1.086755, -0.095828)",
        "(-0.280310, 1.087024, -0.094911)",
        "(-0.280402, 1.087426, -0.093877)",
        "(-0.280463, 1.087952, -0.092824)",
        "(-0.280418, 1.089021, -0.091382)",
        "(-0.280418, 1.089021, -0.091382)",
        "(-0.280308, 1.089877, -0.090421)",
        "(-0.280026, 1.090891, -0.089625)",
        "(-0.279571, 1.091981, -0.089072)",
        "(-0.278670, 1.093768, -0.088635)",
        "(-0.278670, 1.093768, -0.088635)",
        "(-0.278127, 1.095202, -0.088462)",
        "(-0.277477, 1.096942, -0.088277)",
        "(-0.276705, 1.098917, -0.087926)",
        "(-0.275343, 1.102705, -0.087346)",
        "(-0.275343, 1.102705, -0.087346)",
        "(-0.274322, 1.105703, -0.086596)",
        "(-0.272880, 1.109080, -0.085592)",
        "(-0.270872, 1.112791, -0.084352)",
        "(-0.267006, 1.119540, -0.082191)",
        "(-0.267006, 1.119540, -0.082191)",
        "(-0.263785, 1.124012, -0.080469)",
        "(-0.260148, 1.128913, -0.078767)",
        "(-0.256360, 1.133932, -0.077151)",
        "(-0.249946, 1.140774, -0.074718)",
        "(-0.249946, 1.140774, -0.074718)",
        "(-0.245300, 1.144935, -0.073632)",
        "(-0.240161, 1.148834, -0.073139)",
        "(-0.234824, 1.152731, -0.073421)",
        "(-0.226514, 1.157555, -0.074749)",
        "(-0.226514, 1.157555, -0.074749)",
        "(-0.221041, 1.159342, -0.075385)",
        "(-0.215794, 1.160337, -0.075890)",
        "(-0.210834, 1.160948, -0.076586)",
        "(-0.203673, 1.161216, -0.077982)",
        "(-0.203673, 1.161216, -0.077982)",
        "(-0.199137, 1.160766, -0.078644)",
        "(-0.194956, 1.160008, -0.079137)",
        "(-0.191149, 1.159717, -0.079490)",
        "(-0.185828, 1.159812, -0.079624)",
        "(-0.185828, 1.159812, -0.079624)",
        "(-0.181556, 1.159428, -0.079835)",
        "(-0.176728, 1.158538, -0.080101)",
        "(-0.171756, 1.157588, -0.079879)",
        "(-0.163158, 1.156340, -0.078974)",
        "(-0.163158, 1.156340, -0.078974)",
        "(-0.156568, 1.155695, -0.078298)",
        "(-0.149491, 1.155013, -0.077488)",
        "(-0.142254, 1.154724, -0.076373)",
        "(-0.131130, 1.155068, -0.073434)",
        "(-0.131130, 1.155068, -0.073434)",
        "(-0.123757, 1.155644, -0.071293)",
        "(-0.116418, 1.156401, -0.069073)",
        "(-0.109113, 1.157416, -0.066417)",
        "(-0.097223, 1.158469, -0.061873)",
        "(-0.097223, 1.158469, -0.061873)",
        "(-0.088658, 1.158559, -0.058707)",
        "(-0.080263, 1.158517, -0.055631)",
        "(-0.072494, 1.158544, -0.052486)",
        "(-0.061869, 1.158626, -0.048369)",
        "(-0.061869, 1.158626, -0.048369)",
        "(-0.055740, 1.158771, -0.045582)",
        "(-0.050627, 1.159723, -0.043120)",
        "(-0.047044, 1.162254, -0.040996)",
        "(-0.043543, 1.168866, -0.038900)",
        "(-0.043543, 1.168866, -0.038900)",
        "(-0.041702, 1.173960, -0.038136)",
        "(-0.039738, 1.178875, -0.037716)",
        "(-0.037414, 1.183442, -0.037490)",
        "(-0.034325, 1.190459, -0.037481)",
        "(-0.034325, 1.190459, -0.037481)",
        "(-0.032321, 1.195106, -0.037547)",
        "(-0.030243, 1.199584, -0.037678)",
        "(-0.028029, 1.203751, -0.037493)",
        "(-0.025152, 1.209980, -0.036204)",
        "(-0.025152, 1.209980, -0.036204)",
        "(-0.023425, 1.214597, -0.035430)",
        "(-0.021722, 1.219376, -0.034820)",
        "(-0.020003, 1.224245, -0.034208)",
        "(-0.017840, 1.231598, -0.032643)",
        "(-0.017840, 1.231598, -0.032643)",
        "(-0.016679, 1.236608, -0.031579)",
        "(-0.015493, 1.241479, -0.030747)",
        "(-0.014306, 1.246155, -0.030399)",
        "(-0.012792, 1.252441, -0.030858)",
        "(-0.012792, 1.252441, -0.030858)",
        "(-0.011988, 1.255935, -0.031561)",
        "(-0.011268, 1.258677, -0.032427)",
        "(-0.010459, 1.260511, -0.033257)",
        "(-0.009124, 1.262417, -0.034833)",
        "(-0.009124, 1.262417, -0.034833)",
        "(-0.008018, 1.263412, -0.036093)",
        "(-0.006759, 1.264211, -0.037135)",
        "(-0.005452, 1.264922, -0.037948)",
        "(-0.003757, 1.266216, -0.039019)",
        "(-0.003757, 1.266216, -0.039019)",
        "(-0.002705, 1.267068, -0.039567)",
        "(-0.001568, 1.267875, -0.039973)",
        "(-0.000202, 1.268841, -0.040303)",
        "(0.002690, 1.270817, -0.040885)",
        "(0.002690, 1.270817, -0.040885)",
        "(0.005124, 1.272407, -0.040943)",
        "(0.007776, 1.274270, -0.040891)",
        "(0.010647, 1.276424, -0.040932)",
        "(0.014869, 1.279973, -0.040787)",
        "(0.014869, 1.279973, -0.040787)",
        "(0.017355, 1.282720, -0.040846)",
        "(0.019598, 1.285897, -0.041220)",
        "(0.021683, 1.289332, -0.041556)",
        "(0.024660, 1.294910, -0.042041)",
        "(0.024660, 1.294910, -0.042041)",
        "(0.026810, 1.298540, -0.042371)",
        "(0.028889, 1.302218, -0.042574)",
        "(0.030665, 1.306158, -0.042719)",
        "(0.032886, 1.312791, -0.043184)",
        "(0.032886, 1.312791, -0.043184)",
        "(0.034092, 1.317386, -0.043373)",
        "(0.035348, 1.321853, -0.043237)",
        "(0.036596, 1.326212, -0.042872)",
        "(0.038291, 1.332523, -0.042314)",
        "(0.038291, 1.332523, -0.042314)",
        "(0.039468, 1.336372, -0.042190)",
        "(0.040868, 1.339532, -0.041907)",
        "(0.042158, 1.342319, -0.041223)",
        "(0.044249, 1.345977, -0.040007)",
        "(0.044249, 1.345977, -0.040007)",
        "(0.045766, 1.348271, -0.039464)",
        "(0.047292, 1.350685, -0.039369)",
        "(0.048947, 1.353028, -0.039682)",
        "(0.051435, 1.355973, -0.040208)",
        "(0.051435, 1.355973, -0.040208)",
        "(0.053031, 1.357513, -0.040340)",
        "(0.054340, 1.358883, -0.040207)",
        "(0.055570, 1.360202, -0.040004)",
        "(0.057355, 1.362177, -0.039960)",
        "(0.057355, 1.362177, -0.039960)",
        "(0.058330, 1.363621, -0.040288)",
        "(0.059192, 1.364991, -0.040580)",
        "(0.060010, 1.366181, -0.040705)",
        "(0.061145, 1.367884, -0.040630)",
        "(0.061145, 1.367884, -0.040630)",
        "(0.061934, 1.369021, -0.040589)",
        "(0.062728, 1.370351, -0.040792)",
        "(0.063463, 1.371933, -0.041324)",
        "(0.064760, 1.374420, -0.042126)",
        "(0.064760, 1.374420, -0.042126)",
        "(0.065527, 1.376261, -0.042475)",
        "(0.066192, 1.378377, -0.042634)",
        "(0.066841, 1.380787, -0.042946)",
        "(0.067810, 1.384932, -0.043701)",
        "(0.067810, 1.384932, -0.043701)",
        "(0.068370, 1.387788, -0.044144)",
        "(0.068898, 1.390732, -0.044344)",
        "(0.069285, 1.393878, -0.044658)",
        "(0.069798, 1.398942, -0.045582)",
        "(0.069798, 1.398942, -0.045582)",
        "(0.070087, 1.402372, -0.046533)",
        "(0.070287, 1.405733, -0.047655)",
        "(0.070377, 1.408522, -0.048600)",
        "(0.070485, 1.411905, -0.049807)",
        "(0.070485, 1.411905, -0.049807)",
        "(0.070483, 1.413914, -0.050747)",
        "(0.070450, 1.415777, -0.051732)",
        "(0.070491, 1.417401, -0.052853)",
        "(0.070583, 1.419360, -0.054714)",
        "(0.070583, 1.419360, -0.054714)",
        "(0.070519, 1.420369, -0.055823)",
        "(0.070333, 1.421120, -0.056862)",
        "(0.070199, 1.421541, -0.057935)",
        "(0.070082, 1.421636, -0.059443)",
        "(0.070082, 1.421636, -0.059443)",
        "(0.070107, 1.421517, -0.060045)",
        "(0.070193, 1.421470, -0.061003)",
        "(0.070242, 1.421758, -0.061885)",
        "(0.070261, 1.423003, -0.063111)",
        "(0.070261, 1.423003, -0.063111)",
        "(0.070407, 1.424515, -0.063759)",
        "(0.070574, 1.426593, -0.064528)",
        "(0.070650, 1.429487, -0.065400)",
        "(0.070628, 1.434879, -0.066919)",
        "(0.070628, 1.434879, -0.066919)",
        "(0.070593, 1.438938, -0.068128)",
        "(0.070629, 1.443302, -0.069419)",
        "(0.070558, 1.448073, -0.070749)",
        "(0.070230, 1.455848, -0.073031)",
        "(0.070230, 1.455848, -0.073031)",
        "(0.069991, 1.461183, -0.074693)",
        "(0.069745, 1.466558, -0.076421)",
        "(0.069516, 1.471941, -0.078294)",
        "(0.069343, 1.479778, -0.081299)",
        "(0.069343, 1.479778, -0.081299)",
        "(0.069240, 1.484748, -0.083449)",
        "(0.069042, 1.489587, -0.085808)",
        "(0.068789, 1.494257, -0.088364)",
        "(0.068509, 1.500536, -0.092490)",
        "(0.068509, 1.500536, -0.092490)",
        "(0.068465, 1.504127, -0.095189)",
        "(0.068376, 1.507208, -0.097697)",
        "(0.068297, 1.509642, -0.099969)",
        "(0.068093, 1.512670, -0.103138)",
        "(0.068093, 1.512670, -0.103138)",
        "(0.067832, 1.514432, -0.105218)",
        "(0.067611, 1.515997, -0.107251)",
        "(0.067265, 1.517523, -0.109159)",
        "(0.066677, 1.519616, -0.111629)",
        "(0.066677, 1.519616, -0.111629)",
        "(0.066273, 1.521019, -0.113283)",
        "(0.065831, 1.522452, -0.115134)",
        "(0.065520, 1.523979, -0.117235)",
        "(0.065030, 1.526614, -0.120696)",
        "(0.065030, 1.526614, -0.120696)",
        "(0.064693, 1.528584, -0.122908)",
        "(0.064434, 1.530686, -0.125123)",
        "(0.064278, 1.533059, -0.127292)",
        "(0.063957, 1.537364, -0.130343)",
        "(0.063957, 1.537364, -0.130343)",
        "(0.063511, 1.540894, -0.132316)",
        "(0.062945, 1.544931, -0.134529)",
        "(0.062196, 1.549381, -0.136997)",
        "(0.060669, 1.556649, -0.140574)",
        "(0.060669, 1.556649, -0.140574)",
        "(0.059392, 1.561728, -0.142915)",
        "(0.058110, 1.566859, -0.145395)",
        "(0.056838, 1.572007, -0.148006)",
        "(0.054955, 1.579619, -0.152202)",
        "(0.054955, 1.579619, -0.152202)",
        "(0.053914, 1.584428, -0.155238)",
        "(0.052902, 1.589319, -0.158713)",
        "(0.051928, 1.594104, -0.162451)",
        "(0.050467, 1.600838, -0.168152)",
        "(0.050467, 1.600838, -0.168152)",
        "(0.049519, 1.604926, -0.171971)",
        "(0.048504, 1.608881, -0.176103)",
        "(0.047615, 1.612500, -0.180517)",
        "(0.046559, 1.617580, -0.187529)",
        "(0.046559, 1.617580, -0.187529)",
        "(0.045824, 1.620645, -0.192363)",
        "(0.045081, 1.623417, -0.197309)",
        "(0.044334, 1.625908, -0.202340)",
        "(0.043404, 1.629120, -0.210078)",
        "(0.043404, 1.629120, -0.210078)",
        "(0.042977, 1.630894, -0.215265)",
        "(0.042670, 1.632521, -0.220454)",
        "(0.042131, 1.634218, -0.225838)",
        "(0.041125, 1.636904, -0.234499)",
        "(0.041125, 1.636904, -0.234499)",
        "(0.040413, 1.638685, -0.240364)",
        "(0.039648, 1.640312, -0.246082)",
        "(0.038923, 1.641676, -0.251640)",
        "(0.037924, 1.643401, -0.259621)",
        "(0.037924, 1.643401, -0.259621)",
        "(0.037166, 1.644419, -0.264872)",
        "(0.036317, 1.645312, -0.269914)",
        "(0.035550, 1.646126, -0.274746)",
        "(0.034475, 1.647300, -0.281592)",
        "(0.034475, 1.647300, -0.281592)",
        "(0.033719, 1.648023, -0.285846)",
        "(0.033047, 1.648563, -0.289766)",
        "(0.032468, 1.648999, -0.293452)",
        "(0.031540, 1.649683, -0.298304)",
        "(0.031540, 1.649683, -0.298304)",
        "(0.031007, 1.650178, -0.301230)",
        "(0.030508, 1.650670, -0.303962)",
        "(0.030085, 1.651154, -0.306560)",
        "(0.029817, 1.651382, -0.310070)",
        "(0.029817, 1.651382, -0.310070)",
        "(0.030067, 1.651177, -0.311969)",
        "(0.030494, 1.650823, -0.313326)",
        "(0.030847, 1.650527, -0.314558)",
        "(0.031118, 1.649933, -0.316213)",
        "(0.031118, 1.649933, -0.316213)",
        "(0.031220, 1.649178, -0.317293)",
        "(0.031300, 1.647887, -0.318296)",
        "(0.031584, 1.646094, -0.319253)",
        "(0.032378, 1.642523, -0.320752)",
        "(0.032378, 1.642523, -0.320752)",
        "(0.032850, 1.639830, -0.322103)",
        "(0.033165, 1.637068, -0.323937)",
        "(0.033293, 1.634173, -0.326228)",
        "(0.033497, 1.629352, -0.330250)",
        "(0.033497, 1.629352, -0.330250)",
        "(0.033424, 1.625949, -0.333333)",
        "(0.033159, 1.622440, -0.336804)",
        "(0.032945, 1.618732, -0.340568)",
        "(0.032895, 1.612683, -0.346586)",
        "(0.032895, 1.612683, -0.346586)",
        "(0.032936, 1.608579, -0.350618)",
        "(0.032860, 1.604631, -0.354668)",
        "(0.032438, 1.601062, -0.358872)",
        "(0.031388, 1.595849, -0.365122)",
        "(0.031388, 1.595849, -0.365122)",
        "(0.030689, 1.592112, -0.369022)",
        "(0.030234, 1.588295, -0.372506)",
        "(0.029854, 1.584296, -0.376057)",
        "(0.029108, 1.578339, -0.381842)",
        "(0.029108, 1.578339, -0.381842)",
        "(0.028486, 1.574528, -0.385802)",
        "(0.027903, 1.570693, -0.389595)",
        "(0.027483, 1.566798, -0.393092)",
        "(0.026952, 1.561003, -0.397548)",
        "(0.026952, 1.561003, -0.397548)",
        "(0.026625, 1.557235, -0.400223)",
        "(0.026223, 1.553567, -0.402717)",
        "(0.025639, 1.549981, -0.404944)",
        "(0.024711, 1.544203, -0.407923)",
        "(0.024711, 1.544203, -0.407923)",
        "(0.024219, 1.539904, -0.409467)",
        "(0.023695, 1.535186, -0.410713)",
        "(0.022965, 1.530137, -0.411820)",
        "(0.022053, 1.521774, -0.413180)",
        "(0.022053, 1.521774, -0.413180)",
        "(0.021663, 1.515715, -0.413906)",
        "(0.021277, 1.509463, -0.414751)",
        "(0.021059, 1.503109, -0.415732)",
        "(0.020748, 1.493972, -0.417081)",
        "(0.020748, 1.493972, -0.417081)",
        "(0.020324, 1.488516, -0.417888)",
        "(0.019829, 1.483603, -0.418828)",
        "(0.019264, 1.479075, -0.419896)",
        "(0.018445, 1.472527, -0.421857)",
        "(0.018445, 1.472527, -0.421857)",
        "(0.017926, 1.468217, -0.423060)",
        "(0.017396, 1.463944, -0.424190)",
        "(0.016575, 1.459876, -0.425494)",
        "(0.014955, 1.453680, -0.427604)",
        "(0.014955, 1.453680, -0.427604)",
        "(0.013823, 1.449124, -0.428830)",
        "(0.012896, 1.444092, -0.429881)",
        "(0.012144, 1.438517, -0.430725)",
        "(0.011104, 1.429664, -0.431771)",
        "(0.011104, 1.429664, -0.431771)",
        "(0.010232, 1.423782, -0.432529)",
        "(0.009364, 1.417793, -0.433363)",
        "(0.008534, 1.411599, -0.433984)",
        "(0.007276, 1.402235, -0.434296)",
        "(0.007276, 1.402235, -0.434296)",
        "(0.006621, 1.396016, -0.434066)",
        "(0.005947, 1.390028, -0.433608)",
        "(0.005240, 1.384275, -0.433209)",
        "(0.004322, 1.375948, -0.432112)",
        "(0.004322, 1.375948, -0.432112)",
        "(0.003769, 1.370410, -0.431107)",
        "(0.003278, 1.364849, -0.429947)",
        "(0.002893, 1.359217, -0.428456)",
        "(0.002455, 1.350849, -0.425523)",
        "(0.002455, 1.350849, -0.425523)",
        "(0.002216, 1.345479, -0.423222)",
        "(0.002017, 1.340143, -0.420770)",
        "(0.001944, 1.334713, -0.418220)",
        "(0.001889, 1.326775, -0.414475)",
        "(0.001889, 1.326775, -0.414475)",
        "(0.001767, 1.321777, -0.412120)",
        "(0.001615, 1.316953, -0.409902)",
        "(0.001577, 1.312192, -0.407772)",
        "(0.001581, 1.305464, -0.404742)",
        "(0.001581, 1.305464, -0.404742)",
        "(0.001535, 1.301366, -0.402813)",
        "(0.001431, 1.297428, -0.400921)",
        "(0.001292, 1.293889, -0.399489)",
        "(0.000909, 1.288983, -0.397828)",
        "(0.000909, 1.288983, -0.397828)",
        "(0.000614, 1.285662, -0.396708)",
        "(0.000282, 1.282231, -0.395654)",
        "(-0.000066, 1.278664, -0.394637)",
        "(-0.000641, 1.273234, -0.393080)",
        "(-0.000641, 1.273234, -0.393080)",
        "(-0.001165, 1.269708, -0.392074)",
        "(-0.001736, 1.266224, -0.391112)",
        "(-0.002373, 1.262610, -0.390140)",
        "(-0.003552, 1.256731, -0.388774)",
        "(-0.003552, 1.256731, -0.388774)",
        "(-0.004308, 1.252507, -0.387675)",
        "(-0.004913, 1.248006, -0.386129)",
        "(-0.005471, 1.243396, -0.384251)",
        "(-0.006464, 1.236735, -0.381337)",
        "(-0.006464, 1.236735, -0.381337)",
        "(-0.007186, 1.232425, -0.379354)",
        "(-0.007790, 1.228069, -0.377071)",
        "(-0.008246, 1.223645, -0.374449)",
        "(-0.008908, 1.217056, -0.370160)",
        "(-0.008908, 1.217056, -0.370160)",
        "(-0.009257, 1.212639, -0.367065)",
        "(-0.009442, 1.208261, -0.363745)",
        "(-0.009570, 1.203916, -0.360287)",
        "(-0.009742, 1.197506, -0.354892)",
        "(-0.009742, 1.197506, -0.354892)",
        "(-0.009809, 1.193341, -0.351228)",
        "(-0.009784, 1.189311, -0.347584)",
        "(-0.009772, 1.185397, -0.344034)",
        "(-0.009725, 1.179818, -0.338639)",
        "(-0.009725, 1.179818, -0.338639)",
        "(-0.009562, 1.176239, -0.334963)",
        "(-0.009380, 1.172881, -0.331356)",
        "(-0.009193, 1.169758, -0.327935)",
        "(-0.008933, 1.165443, -0.323226)",
        "(-0.008933, 1.165443, -0.323226)",
        "(-0.008736, 1.162931, -0.320342)",
        "(-0.008539, 1.160565, -0.317603)",
        "(-0.008436, 1.158354, -0.315071)",
        "(-0.008242, 1.154937, -0.311286)",
        "(-0.008242, 1.154937, -0.311286)",
        "(-0.008065, 1.152595, -0.308540)",
        "(-0.007885, 1.150330, -0.305735)",
        "(-0.007757, 1.148286, -0.303145)",
        "(-0.007624, 1.145404, -0.299582)",
        "(-0.007624, 1.145404, -0.299582)",
        "(-0.007594, 1.143603, -0.297315)",
        "(-0.007580, 1.141753, -0.294944)",
        "(-0.007633, 1.139929, -0.292450)",
        "(-0.007683, 1.137340, -0.288612)",
        "(-0.007683, 1.137340, -0.288612)",
        "(-0.007758, 1.135715, -0.286009)",
        "(-0.007836, 1.134102, -0.283331)",
        "(-0.007925, 1.132397, -0.280484)",
        "(-0.008028, 1.129685, -0.275765)",
        "(-0.008028, 1.129685, -0.275765)",
        "(-0.008148, 1.128043, -0.272571)",
        "(-0.008290, 1.126624, -0.269481)",
        "(-0.008443, 1.125394, -0.266601)",
        "(-0.008620, 1.123524, -0.262344)",
        "(-0.008620, 1.123524, -0.262344)",
        "(-0.008687, 1.122295, -0.259503)",
        "(-0.008760, 1.121188, -0.256757)",
        "(-0.008828, 1.120175, -0.254136)",
        "(-0.008952, 1.119128, -0.250543)",
        "(-0.008952, 1.119128, -0.250543)",
        "(-0.009064, 1.118611, -0.248476)",
        "(-0.009225, 1.118162, -0.246567)",
        "(-0.009390, 1.117718, -0.244759)",
        "(-0.009578, 1.116928, -0.242047)",
        "(-0.009578, 1.116928, -0.242047)",
        "(-0.009739, 1.116476, -0.240439)",
        "(-0.009769, 1.116096, -0.238993)",
        "(-0.009762, 1.115792, -0.237582)",
        "(-0.009708, 1.115244, -0.235407)",
        "(-0.009708, 1.115244, -0.235407)",
        "(-0.009658, 1.114871, -0.233733)",
        "(-0.009606, 1.114658, -0.231958)",
        "(-0.009600, 1.114564, -0.230125)",
        "(-0.009636, 1.114335, -0.227177)",
        "(-0.009636, 1.114335, -0.227177)",
        "(-0.009687, 1.114070, -0.225064)",
        "(-0.009792, 1.113783, -0.222743)",
        "(-0.009944, 1.113461, -0.220247)",
        "(-0.010183, 1.113042, -0.216233)",
        "(-0.010183, 1.113042, -0.216233)",
        "(-0.010274, 1.112751, -0.213608)",
        "(-0.010352, 1.112514, -0.211160)",
        "(-0.010433, 1.112358, -0.208812)",
        "(-0.010597, 1.112358, -0.205304)",
        "(-0.010597, 1.112358, -0.205304)",
        "(-0.010689, 1.112362, -0.202911)",
        "(-0.010647, 1.112330, -0.200535)",
        "(-0.010606, 1.112300, -0.198240)",
        "(-0.010494, 1.112456, -0.195080)",
        "(-0.010494, 1.112456, -0.195080)",
        "(-0.010414, 1.112721, -0.193034)",
        "(-0.010285, 1.113018, -0.191019)",
        "(-0.010131, 1.113366, -0.189071)",
        "(-0.009778, 1.114067, -0.186282)",
        "(-0.009778, 1.114067, -0.186282)",
        "(-0.009436, 1.114638, -0.184460)",
        "(-0.009080, 1.115422, -0.182674)",
        "(-0.008729, 1.116416, -0.180830)",
        "(-0.008239, 1.118015, -0.177840)",
        "(-0.008239, 1.118015, -0.177840)",
        "(-0.007714, 1.119047, -0.175617)",
        "(-0.007192, 1.120301, -0.173345)",
        "(-0.006749, 1.121751, -0.171099)",
        "(-0.006130, 1.123922, -0.167775)",
        "(-0.006130, 1.123922, -0.167775)",
        "(-0.005641, 1.125213, -0.165380)",
        "(-0.005140, 1.126591, -0.162824)",
        "(-0.004680, 1.128047, -0.160212)",
        "(-0.004131, 1.130420, -0.156424)",
        "(-0.004131, 1.130420, -0.156424)",
        "(-0.003858, 1.132108, -0.154010)",
        "(-0.003602, 1.133752, -0.151588)",
        "(-0.003357, 1.135296, -0.149204)",
        "(-0.003012, 1.137397, -0.145754)",
        "(-0.003012, 1.137397, -0.145754)",
        "(-0.002802, 1.138663, -0.143510)",
        "(-0.002608, 1.139965, -0.141357)",
        "(-0.002447, 1.141269, -0.139371)",
        "(-0.002250, 1.143052, -0.136306)",
        "(-0.002250, 1.143052, -0.136306)",
        "(-0.002156, 1.144084, -0.134080)",
        "(-0.002096, 1.145033, -0.131686)",
        "(-0.002025, 1.146011, -0.129283)",
        "(-0.001890, 1.147652, -0.125794)",
        "(-0.001890, 1.147652, -0.125794)",
        "(-0.001839, 1.148741, -0.123676)",
        "(-0.001854, 1.149803, -0.121576)",
        "(-0.001908, 1.150877, -0.119471)",
        "(-0.002032, 1.152467, -0.116276)",
        "(-0.002032, 1.152467, -0.116276)",
        "(-0.002167, 1.153521, -0.114098)",
        "(-0.002371, 1.154619, -0.112046)",
        "(-0.002579, 1.155705, -0.110142)",
        "(-0.002883, 1.157529, -0.107577)",
        "(-0.002883, 1.157529, -0.107577)",
        "(-0.003099, 1.158949, -0.105984)",
        "(-0.003310, 1.160627, -0.104505)",
        "(-0.003484, 1.162375, -0.103238)",
        "(-0.003593, 1.164865, -0.101253)",
        "(-0.003593, 1.164865, -0.101253)",
        "(-0.003597, 1.166544, -0.099875)",
        "(-0.003456, 1.168196, -0.098552)",
        "(-0.003241, 1.169842, -0.097187)",
        "(-0.002828, 1.172336, -0.095029)",
        "(-0.002828, 1.172336, -0.095029)",
        "(-0.002508, 1.174002, -0.093513)",
        "(-0.002179, 1.175704, -0.091944)",
        "(-0.001866, 1.177383, -0.090350)",
        "(-0.001438, 1.179772, -0.087902)",
        "(-0.001438, 1.179772, -0.087902)",
        "(-0.001185, 1.181204, -0.086165)",
        "(-0.000974, 1.182574, -0.084424)",
        "(-0.000815, 1.183850, -0.082742)",
        "(-0.000650, 1.185361, -0.080184)",
        "(-0.000650, 1.185361, -0.080184)",
        "(-0.000538, 1.186081, -0.078424)",
        "(-0.000352, 1.186685, -0.076680)",
        "(-0.000183, 1.187270, -0.075031)",
        "(0.000067, 1.188172, -0.072621)",
        "(0.000067, 1.188172, -0.072621)",
        "(0.000160, 1.188803, -0.070989)",
        "(0.000268, 1.189339, -0.069344)",
        "(0.000369, 1.189993, -0.067763)",
        "(0.000452, 1.191234, -0.065425)",
        "(0.000452, 1.191234, -0.065425)",
        "(0.000480, 1.192266, -0.063971)",
        "(0.000534, 1.193400, -0.062665)",
        "(0.000605, 1.194557, -0.061360)",
        "(0.000766, 1.196247, -0.059420)",
        "(0.000766, 1.196247, -0.059420)",
        "(0.000959, 1.197275, -0.058137)",
        "(0.001158, 1.198306, -0.056819)",
        "(0.001407, 1.199349, -0.055466)",
        "(0.001759, 1.200984, -0.053483)",
        "(0.001759, 1.200984, -0.053483)",
        "(0.001918, 1.202204, -0.052298)",
        "(0.002032, 1.203402, -0.051146)",
        "(0.002118, 1.204560, -0.050029)",
        "(0.002271, 1.206159, -0.048246)",
        "(0.002271, 1.206159, -0.048246)",
        "(0.002393, 1.207218, -0.047073)",
        "(0.002543, 1.208282, -0.045931)",
        "(0.002738, 1.209207, -0.044759)",
        "(0.003138, 1.210413, -0.043152)",
        "(0.003138, 1.210413, -0.043152)",
        "(0.003453, 1.211145, -0.042105)",
        "(0.003754, 1.211903, -0.041143)",
        "(0.004040, 1.212675, -0.040137)",
        "(0.004466, 1.213942, -0.038818)",
        "(0.004466, 1.213942, -0.038818)",
        "(0.004776, 1.214826, -0.038025)",
        "(0.005002, 1.215821, -0.037179)",
        "(0.005158, 1.216799, -0.036289)",
        "(0.005299, 1.218268, -0.034798)",
        "(0.005299, 1.218268, -0.034798)",
        "(0.005381, 1.219218, -0.033836)",
        "(0.005462, 1.220164, -0.032941)",
        "(0.005496, 1.221135, -0.032048)",
        "(0.005474, 1.222733, -0.030737)",
        "(0.005474, 1.222733, -0.030737)",
        "(0.005389, 1.223817, -0.029898)",
        "(0.005258, 1.224855, -0.029063)",
        "(0.005095, 1.225820, -0.028283)",
        "(0.004846, 1.227197, -0.027210)",
        "(0.004846, 1.227197, -0.027210)",
        "(0.004691, 1.228152, -0.026706)",
        "(0.004573, 1.228936, -0.026360)",
        "(0.004435, 1.229588, -0.025988)",
        "(0.004338, 1.229997, -0.025589)",
        "(0.004338, 1.229997, -0.025589)",
        "(0.004289, 1.229983, -0.025553)",
        "(0.004292, 1.229828, -0.025577)",
        "(0.004363, 1.229491, -0.025716)",
        "(0.004532, 1.229025, -0.025893)",
        "(0.004532, 1.229025, -0.025893)",
        "(0.004639, 1.228819, -0.026054)",
        "(0.004781, 1.228658, -0.026274)",
        "(0.004838, 1.228822, -0.026241)",
        "(0.004730, 1.229876, -0.025642)",
        "(0.004730, 1.229876, -0.025642)",
        "(0.004625, 1.230787, -0.025012)",
        "(0.004526, 1.231750, -0.024306)",
        "(0.004483, 1.232814, -0.023550)",
        "(0.004387, 1.234621, -0.022214)",
        "(0.004387, 1.234621, -0.022214)",
        "(0.004602, 1.235865, -0.022098)",
        "(0.004911, 1.237261, -0.021829)",
        "(0.004940, 1.238664, -0.021669)",
        "(0.005063, 1.240615, -0.021450)",
        "(0.005063, 1.240615, -0.021450)",
        "(0.004979, 1.241955, -0.021276)",
        "(0.004801, 1.243162, -0.021128)",
        "(0.004684, 1.244216, -0.021018)",
        "(0.004390, 1.245417, -0.020815)",
        "(0.004390, 1.245417, -0.020815)",
        "(0.004253, 1.245994, -0.020560)",
        "(0.003890, 1.246551, -0.020244)",
        "(0.003444, 1.247226, -0.020285)",
        "(0.003289, 1.248076, -0.020246)",
        "(0.003289, 1.248076, -0.020246)",
        "(0.003074, 1.248692, -0.020391)",
        "(0.002911, 1.249411, -0.020795)",
        "(0.002902, 1.250123, -0.021186)",
        "(0.003022, 1.250904, -0.021381)",
        "(0.003022, 1.250904, -0.021381)",
        "(0.003082, 1.251105, -0.021450)",
        "(0.002993, 1.251516, -0.021624)",
        "(0.002517, 1.251828, -0.021858)",
        "(0.002872, 1.252076, -0.022313)",
        "(0.002872, 1.252076, -0.022313)",
        "(0.003161, 1.251897, -0.022405)",
        "(0.003267, 1.251651, -0.022387)",
        "(0.003007, 1.251590, -0.022305)",
        "(0.002794, 1.251764, -0.022060)",
        "(0.002794, 1.251764, -0.022060)",
        "(0.002769, 1.252108, -0.022038)",
        "(0.002689, 1.252832, -0.022026)",
        "(0.002633, 1.253691, -0.022017)",
        "(0.002478, 1.255048, -0.022018)",
        "(0.002478, 1.255048, -0.022018)",
        "(0.002599, 1.255981, -0.021985)",
        "(0.002766, 1.257021, -0.021987)",
        "(0.003093, 1.258111, -0.021989)",
        "(0.003492, 1.259997, -0.022009)",
        "(0.003492, 1.259997, -0.022009)",
        "(0.003837, 1.261329, -0.022022)",
        "(0.004309, 1.262790, -0.021973)",
        "(0.004660, 1.264377, -0.022000)",
        "(0.005283, 1.266681, -0.021777)",
        "(0.005283, 1.266681, -0.021777)",
        "(0.005683, 1.268210, -0.021537)",
        "(0.006038, 1.269769, -0.021197)",
        "(0.006395, 1.271392, -0.020998)",
        "(0.006939, 1.273839, -0.020956)",
        "(0.006939, 1.273839, -0.020956)",
        "(0.007326, 1.275332, -0.020969)",
        "(0.007776, 1.276728, -0.021034)",
        "(0.008225, 1.277964, -0.021136)",
        "(0.008814, 1.280098, -0.021400)",
        "(0.008814, 1.280098, -0.021400)",
        "(0.009217, 1.281513, -0.021736)",
        "(0.009583, 1.282924, -0.021965)",
        "(0.009907, 1.284381, -0.022061)",
        "(0.010299, 1.286669, -0.022253)",
        "(0.010299, 1.286669, -0.022253)",
        "(0.010584, 1.288165, -0.022489)",
        "(0.010907, 1.289631, -0.022657)",
        "(0.011258, 1.291070, -0.022842)",
        "(0.011772, 1.293140, -0.023256)",
        "(0.011772, 1.293140, -0.023256)",
        "(0.012119, 1.294475, -0.023576)",
        "(0.012519, 1.295802, -0.023888)",
        "(0.012900, 1.297295, -0.024196)",
        "(0.013461, 1.299905, -0.024741)",
        "(0.013461, 1.299905, -0.024741)",
        "(0.013966, 1.301680, -0.025393)",
        "(0.014608, 1.303441, -0.026243)",
        "(0.015284, 1.305042, -0.026896)",
        "(0.016123, 1.307363, -0.027496)",
        "(0.016123, 1.307363, -0.027496)",
        "(0.016591, 1.308862, -0.027665)",
        "(0.017121, 1.310320, -0.027748)",
        "(0.017669, 1.311746, -0.027919)",
        "(0.018423, 1.313912, -0.028126)",
        "(0.018423, 1.313912, -0.028126)",
        "(0.018877, 1.315318, -0.028289)",
        "(0.019263, 1.316694, -0.028505)",
        "(0.019811, 1.318000, -0.028681)",
        "(0.020628, 1.320044, -0.028835)",
        "(0.020628, 1.320044, -0.028835)",
        "(0.021122, 1.321504, -0.028889)",
        "(0.021677, 1.323007, -0.028974)",
        "(0.022269, 1.324571, -0.029121)",
        "(0.023068, 1.326966, -0.029269)",
        "(0.023068, 1.326966, -0.029269)",
        "(0.023576, 1.328456, -0.029370)",
        "(0.024105, 1.329755, -0.029378)",
        "(0.024666, 1.330907, -0.029417)",
        "(0.025491, 1.332625, -0.029530)",
        "(0.025491, 1.332625, -0.029530)",
        "(0.026016, 1.333772, -0.029564)",
        "(0.026500, 1.335018, -0.029619)",
        "(0.026907, 1.336260, -0.029742)",
        "(0.027530, 1.338087, -0.029912)",
        "(0.027530, 1.338087, -0.029912)",
        "(0.027989, 1.339268, -0.030144)",
        "(0.028506, 1.340504, -0.030621)",
        "(0.029041, 1.341745, -0.031133)",
        "(0.029946, 1.343376, -0.031916)",
        "(0.029946, 1.343376, -0.031916)",
        "(0.030577, 1.344290, -0.032368)",
        "(0.031166, 1.345171, -0.032760)",
        "(0.031695, 1.346046, -0.033190)",
        "(0.032335, 1.347228, -0.033721)",
        "(0.032335, 1.347228, -0.033721)",
        "(0.032772, 1.347973, -0.033975)",
        "(0.033032, 1.348553, -0.034207)",
        "(0.033387, 1.349243, -0.034468)",
        "(0.033832, 1.349894, -0.034718)",
        "(0.033832, 1.349894, -0.034718)",
        "(0.034241, 1.350432, -0.035005)",
        "(0.034755, 1.350985, -0.035362)",
        "(0.035222, 1.351495, -0.035687)",
        "(0.035846, 1.352239, -0.035968)",
        "(0.035846, 1.352239, -0.035968)",
        "(0.036269, 1.353012, -0.036041)",
        "(0.036581, 1.353829, -0.036178)",
        "(0.036931, 1.354756, -0.036414)",
        "(0.037342, 1.355943, -0.036548)",
        "(0.037342, 1.355943, -0.036548)",
        "(0.037627, 1.356720, -0.036651)",
        "(0.038091, 1.358198, -0.036989)",
        "(0.038091, 1.358198, -0.036989)",
        "(0.038425, 1.360496, -0.037333)",
        "(0.038425, 1.360496, -0.037333)",
        "(0.038539, 1.361769, -0.037376)",
        "(0.038622, 1.363052, -0.037410)",
        "(0.038688, 1.364403, -0.037563)",
        "(0.038790, 1.366391, -0.038026)",
        "(0.038790, 1.366391, -0.038026)",
        "(0.038842, 1.367696, -0.038366)",
        "(0.038928, 1.368998, -0.038758)",
        "(0.039029, 1.370463, -0.039400)",
        "(0.039179, 1.372759, -0.040504)",
        "(0.039179, 1.372759, -0.040504)",
        "(0.039284, 1.374351, -0.041254)",
        "(0.039395, 1.375998, -0.042042)",
        "(0.039507, 1.377705, -0.042833)",
        "(0.039733, 1.380144, -0.043885)",
        "(0.039733, 1.380144, -0.043885)",
        "(0.039899, 1.381777, -0.044454)",
        "(0.039999, 1.383337, -0.044964)",
        "(0.040060, 1.384767, -0.045448)",
        "(0.040178, 1.386809, -0.046222)",
        "(0.040178, 1.386809, -0.046222)",
        "(0.040212, 1.388072, -0.046629)",
        "(0.040277, 1.389249, -0.046818)",
        "(0.040146, 1.390335, -0.047026)",
        "(0.039910, 1.391921, -0.047182)",
        "(0.039910, 1.391921, -0.047182)",
        "(0.039803, 1.392946, -0.047284)",
        "(0.039746, 1.393861, -0.047455)",
        "(0.039716, 1.394899, -0.047823)",
        "(0.039543, 1.396457, -0.048444)",
        "(0.039543, 1.396457, -0.048444)",
        "(0.039381, 1.397412, -0.048767)",
        "(0.039119, 1.398235, -0.048929)",
        "(0.038889, 1.398796, -0.048989)",
        "(0.038506, 1.399654, -0.049140)",
        "(0.038506, 1.399654, -0.049140)",
        "(0.038358, 1.400183, -0.049365)",
        "(0.038166, 1.400839, -0.049764)",
        "(0.037950, 1.401452, -0.049961)",
        "(0.037636, 1.402320, -0.050182)",
        "(0.037636, 1.402320, -0.050182)",
        "(0.037568, 1.402813, -0.050455)",
        "(0.037569, 1.403342, -0.050835)",
        "(0.037627, 1.404052, -0.051411)",
        "(0.037738, 1.404996, -0.052035)",
        "(0.037738, 1.404996, -0.052035)",
        "(0.037758, 1.405692, -0.052286)",
        "(0.037832, 1.406398, -0.052566)",
        "(0.037991, 1.407391, -0.052985)",
        "(0.038365, 1.408491, -0.053463)",
        "(0.038365, 1.408491, -0.053463)",
        "(0.038642, 1.409203, -0.053742)",
        "(0.038968, 1.409830, -0.054041)",
        "(0.039314, 1.410469, -0.054295)",
        "(0.039800, 1.411595, -0.054602)",
        "(0.039800, 1.411595, -0.054602)",
        "(0.040202, 1.412785, -0.054785)",
        "(0.040438, 1.413758, -0.054848)",
        "(0.040637, 1.414875, -0.054964)",
        "(0.040907, 1.416695, -0.055050)",
        "(0.040907, 1.416695, -0.055050)",
        "(0.041105, 1.417940, -0.055160)",
        "(0.041377, 1.419120, -0.055202)",
        "(0.041682, 1.420185, -0.055060)",
        "(0.042017, 1.421890, -0.054871)",
        "(0.042017, 1.421890, -0.054871)",
        "(0.042187, 1.423258, -0.054816)",
        "(0.042276, 1.424731, -0.054799)",
        "(0.042321, 1.426284, -0.054772)",
        "(0.042224, 1.428694, -0.054580)",
        "(0.042224, 1.428694, -0.054580)",
        "(0.042068, 1.430263, -0.054386)",
        "(0.041832, 1.431786, -0.054254)",
        "(0.041589, 1.433195, -0.054208)",
        "(0.041291, 1.434969, -0.054179)",
        "(0.041291, 1.434969, -0.054179)",
        "(0.041089, 1.435923, -0.054190)",
        "(0.040868, 1.436650, -0.054237)",
        "(0.040658, 1.437342, -0.054421)",
        "(0.040476, 1.438167, -0.054923)",
        "(0.040476, 1.438167, -0.054923)",
        "(0.040410, 1.438427, -0.055149)",
        "(0.040356, 1.438784, -0.055503)",
        "(0.040267, 1.439056, -0.055824)",
        "(0.040030, 1.439717, -0.056829)",
        "(0.040030, 1.439717, -0.056829)",
        "(0.040032, 1.439986, -0.057372)",
        "(0.040114, 1.440251, -0.057958)",
        "(0.040174, 1.440485, -0.058369)",
        "(0.040295, 1.441079, -0.059170)",
        "(0.040295, 1.441079, -0.059170)",
        "(0.040295, 1.441584, -0.059677)",
        "(0.040306, 1.442248, -0.060281)",
        "(0.040326, 1.442985, -0.060839)",
        "(0.040295, 1.444343, -0.061684)",
        "(0.040295, 1.444343, -0.061684)",
        "(0.040303, 1.445278, -0.062188)",
        "(0.040255, 1.446232, -0.062621)",
        "(0.040163, 1.447491, -0.063210)",
        "(0.039975, 1.449352, -0.063996)",
        "(0.039975, 1.449352, -0.063996)",
        "(0.039804, 1.450692, -0.064552)",
        "(0.039709, 1.452083, -0.065149)",
        "(0.039702, 1.453330, -0.065666)",
        "(0.039597, 1.455173, -0.066425)",
        "(0.039597, 1.455173, -0.066425)",
        "(0.039537, 1.456348, -0.066883)",
        "(0.039449, 1.457537, -0.067433)",
        "(0.039306, 1.458783, -0.068018)",
        "(0.039102, 1.460707, -0.068816)",
        "(0.039102, 1.460707, -0.068816)",
        "(0.038986, 1.461990, -0.069449)",
        "(0.038890, 1.463268, -0.070158)",
        "(0.038790, 1.464605, -0.070911)",
        "(0.038497, 1.466638, -0.071986)",
        "(0.038497, 1.466638, -0.071986)",
        "(0.038264, 1.467971, -0.072756)",
        "(0.038148, 1.469211, -0.073705)",
        "(0.038009, 1.470344, -0.074696)",
        "(0.038012, 1.471934, -0.076117)",
        "(0.038012, 1.471934, -0.076117)",
        "(0.038023, 1.472968, -0.077170)",
        "(0.038061, 1.473906, -0.078268)",
        "(0.038082, 1.474831, -0.079351)",
        "(0.038041, 1.476240, -0.080884)",
        "(0.038041, 1.476240, -0.080884)",
        "(0.038099, 1.477169, -0.081945)",
        "(0.038207, 1.478094, -0.083043)",
        "(0.038293, 1.479089, -0.084098)",
        "(0.038464, 1.480626, -0.085753)",
        "(0.038464, 1.480626, -0.085753)",
        "(0.038644, 1.481737, -0.086961)",
        "(0.038893, 1.482827, -0.088146)",
        "(0.039077, 1.484028, -0.089324)",
        "(0.039272, 1.486048, -0.091138)",
        "(0.039272, 1.486048, -0.091138)",
        "(0.039351, 1.487509, -0.092386)",
        "(0.039461, 1.489090, -0.093796)",
        "(0.039609, 1.490687, -0.095224)",
        "(0.039864, 1.493111, -0.097422)",
        "(0.039864, 1.493111, -0.097422)",
        "(0.040068, 1.494742, -0.099002)",
        "(0.040263, 1.496387, -0.100569)",
        "(0.040455, 1.498085, -0.102145)",
        "(0.040813, 1.500723, -0.104438)",
        "(0.040813, 1.500723, -0.104438)",
        "(0.041028, 1.502631, -0.106024)",
        "(0.041208, 1.504631, -0.107687)",
        "(0.041321, 1.506687, -0.109311)",
        "(0.041455, 1.509768, -0.111680)",
        "(0.041455, 1.509768, -0.111680)",
        "(0.041519, 1.511750, -0.113322)",
        "(0.041590, 1.513644, -0.115012)",
        "(0.041630, 1.515488, -0.116702)",
        "(0.041718, 1.518118, -0.119333)",
        "(0.041718, 1.518118, -0.119333)",
        "(0.041736, 1.519855, -0.121216)",
        "(0.041751, 1.521551, -0.123164)",
        "(0.041771, 1.523179, -0.125201)",
        "(0.041772, 1.525378, -0.128122)",
        "(0.041772, 1.525378, -0.128122)",
        "(0.041752, 1.526612, -0.129978)",
        "(0.041823, 1.527672, -0.131948)",
        "(0.041974, 1.528607, -0.134018)",
        "(0.042377, 1.529794, -0.137110)",
        "(0.042377, 1.529794, -0.137110)",
        "(0.042788, 1.530466, -0.139215)",
        "(0.043192, 1.531187, -0.141310)",
        "(0.043524, 1.531980, -0.143260)",
        "(0.043708, 1.532832, -0.144978)",
        "(0.043780, 1.533313, -0.145797)",
        "(0.043960, 1.534304, -0.147503)",
        "(0.044091, 1.535392, -0.149310)",
        "(0.044189, 1.536504, -0.151106)",
        "(0.044395, 1.538081, -0.153838)",
        "(0.044395, 1.538081, -0.153838)",
        "(0.044642, 1.539136, -0.155805)",
        "(0.044840, 1.540312, -0.157861)",
        "(0.044916, 1.541724, -0.160090)",
        "(0.044880, 1.544256, -0.163519)",
        "(0.044880, 1.544256, -0.163519)",
        "(0.044739, 1.546144, -0.165750)",
        "(0.044520, 1.548158, -0.168034)",
        "(0.044369, 1.550265, -0.170372)",
        "(0.044378, 1.553464, -0.173928)",
        "(0.044378, 1.553464, -0.173928)",
        "(0.044352, 1.555671, -0.176273)",
        "(0.044169, 1.557967, -0.178628)",
        "(0.043946, 1.560311, -0.180905)",
        "(0.043636, 1.563951, -0.184385)",
        "(0.043636, 1.563951, -0.184385)",
        "(0.043429, 1.566519, -0.186917)",
        "(0.043294, 1.569065, -0.189423)",
        "(0.043123, 1.571619, -0.191966)",
        "(0.042970, 1.575276, -0.195602)",
        "(0.042970, 1.575276, -0.195602)",
        "(0.042835, 1.577571, -0.197954)",
        "(0.042661, 1.579778, -0.200379)",
        "(0.042518, 1.581875, -0.202869)",
        "(0.042398, 1.584663, -0.206620)",
        "(0.042398, 1.584663, -0.206620)",
        "(0.042332, 1.586256, -0.209190)",
        "(0.042325, 1.587669, -0.211867)",
        "(0.042331, 1.588889, -0.214517)",
        "(0.042406, 1.590225, -0.218595)",
        "(0.042406, 1.590225, -0.218595)",
        "(0.042488, 1.590883, -0.221385)",
        "(0.042459, 1.591415, -0.224167)",
        "(0.042442, 1.591772, -0.227013)",
        "(0.042416, 1.592029, -0.231342)",
        "(0.042416, 1.592029, -0.231342)",
        "(0.042455, 1.591972, -0.234140)",
        "(0.042407, 1.591847, -0.236898)",
        "(0.042348, 1.591726, -0.239649)",
        "(0.042097, 1.591707, -0.243937)",
        "(0.042097, 1.591707, -0.243937)",
        "(0.042009, 1.591664, -0.246709)",
        "(0.041923, 1.591672, -0.249378)",
        "(0.041958, 1.591709, -0.251851)",
        "(0.041908, 1.592099, -0.255326)",
        "(0.041908, 1.592099, -0.255326)",
        "(0.041918, 1.592541, -0.257493)",
        "(0.041969, 1.593099, -0.259549)",
        "(0.042054, 1.593859, -0.261528)",
        "(0.042006, 1.595413, -0.264354)",
        "(0.042006, 1.595413, -0.264354)",
        "(0.041989, 1.596593, -0.266201)",
        "(0.041985, 1.597898, -0.267889)",
        "(0.042015, 1.599193, -0.269419)",
        "(0.041886, 1.601050, -0.271383)",
        "(0.041886, 1.601050, -0.271383)",
        "(0.041731, 1.602279, -0.272718)",
        "(0.041581, 1.603478, -0.274144)",
        "(0.041462, 1.604627, -0.275807)",
        "(0.041359, 1.605822, -0.277702)",
        "(0.041333, 1.606353, -0.278580)",
        "(0.041208, 1.607416, -0.280298)",
        "(0.041146, 1.608418, -0.282083)",
        "(0.041091, 1.609390, -0.283895)",
        "(0.040983, 1.610704, -0.286699)",
        "(0.040983, 1.610704, -0.286699)",
        "(0.040914, 1.611458, -0.288518)",
        "(0.040857, 1.611996, -0.290190)",
        "(0.040706, 1.612426, -0.291906)",
        "(0.040537, 1.612771, -0.293624)",
        "(0.040440, 1.612893, -0.294438)",
        "(0.040165, 1.613052, -0.296143)",
        "(0.039812, 1.613138, -0.298032)",
        "(0.039354, 1.613214, -0.300005)",
        "(0.038873, 1.613216, -0.302018)",
        "(0.038605, 1.613162, -0.303020)",
        "(0.038130, 1.612907, -0.305092)",
        "(0.037773, 1.612470, -0.307174)",
        "(0.037483, 1.611802, -0.309142)",
        "(0.037219, 1.611045, -0.311213)",
        "(0.037041, 1.610680, -0.312303)",
        "(0.036699, 1.609900, -0.314472)",
        "(0.036381, 1.609142, -0.316603)",
        "(0.036102, 1.608419, -0.318716)",
        "(0.035772, 1.607732, -0.320787)",
        "(0.035578, 1.607406, -0.321848)",
        "(0.035209, 1.606797, -0.324081)",
        "(0.034688, 1.606280, -0.326284)",
        "(0.034291, 1.605718, -0.328446)",
        "(0.033995, 1.605123, -0.330495)",
        "(0.033833, 1.604817, -0.331472)",
        "(0.033596, 1.604201, -0.333409)",
        "(0.033455, 1.603580, -0.335317)",
        "(0.033418, 1.602935, -0.337224)",
        "(0.033394, 1.602332, -0.339204)",
        "(0.033355, 1.602085, -0.340222)",
        "(0.033293, 1.601655, -0.342286)",
        "(0.033239, 1.601262, -0.344457)",
        "(0.033213, 1.600918, -0.346789)",
        "(0.033204, 1.600558, -0.349078)",
        "(0.033235, 1.600329, -0.350185)",
        "(0.033363, 1.599817, -0.352266)",
        "(0.033434, 1.599317, -0.354159)",
        "(0.033530, 1.598715, -0.355819)",
        "(0.033677, 1.598113, -0.357231)",
        "(0.033770, 1.597803, -0.357945)",
        "(0.033907, 1.597163, -0.359396)",
        "(0.033840, 1.596567, -0.360897)",
        "(0.033838, 1.595838, -0.362429)",
        "(0.033767, 1.594965, -0.363811)",
        "(0.033792, 1.594477, -0.364425)",
        "(0.033821, 1.593439, -0.365537)",
        "(0.033838, 1.592349, -0.366776)",
        "(0.033713, 1.590643, -0.368922)",
        "(0.033713, 1.590643, -0.368922)",
        "(0.033576, 1.589430, -0.370518)",
        "(0.033439, 1.588145, -0.372020)",
        "(0.033226, 1.586860, -0.373394)",
        "(0.032794, 1.585724, -0.374938)",
        "(0.032171, 1.584711, -0.376768)",
        "(0.031869, 1.584183, -0.377685)",
        "(0.031280, 1.583047, -0.379377)",
        "(0.030715, 1.581803, -0.380967)",
        "(0.030158, 1.580516, -0.382541)",
        "(0.029650, 1.579159, -0.384120)",
        "(0.029378, 1.578459, -0.384949)",
        "(0.028809, 1.577025, -0.386768)",
        "(0.028414, 1.575586, -0.388379)",
        "(0.028075, 1.574011, -0.389803)",
        "(0.027855, 1.572238, -0.391137)",
        "(0.027741, 1.571304, -0.391763)",
        "(0.027512, 1.569407, -0.392939)",
        "(0.027317, 1.567505, -0.393963)",
        "(0.027082, 1.565606, -0.394902)",
        "(0.026895, 1.563721, -0.395735)",
        "(0.026862, 1.562747, -0.396108)",
        "(0.026829, 1.560746, -0.396826)",
        "(0.026831, 1.558660, -0.397449)",
        "(0.026847, 1.556466, -0.397879)",
        "(0.026903, 1.554159, -0.398221)",
        "(0.026889, 1.552958, -0.398373)",
        "(0.026952, 1.550436, -0.398551)",
        "(0.027149, 1.547687, -0.398511)",
        "(0.027444, 1.544819, -0.398458)",
        "(0.027653, 1.541962, -0.398541)",
        "(0.027725, 1.540545, -0.398600)",
        "(0.027959, 1.537748, -0.398763)",
        "(0.028151, 1.534984, -0.399044)",
        "(0.028360, 1.532230, -0.399365)",
        "(0.028605, 1.529556, -0.399750)",
        "(0.028721, 1.528263, -0.399998)",
        "(0.028905, 1.525761, -0.400640)",
        "(0.028990, 1.523396, -0.401460)",
        "(0.029126, 1.521072, -0.402498)",
        "(0.029142, 1.518814, -0.403550)",
        "(0.029151, 1.517677, -0.404082)",
        "(0.029184, 1.515418, -0.405133)",
        "(0.029257, 1.513177, -0.406068)",
        "(0.029353, 1.510932, -0.407069)",
        "(0.029436, 1.508653, -0.408071)",
        "(0.029522, 1.507502, -0.408544)",
        "(0.029690, 1.505240, -0.409415)",
        "(0.029826, 1.502999, -0.410307)",
        "(0.029971, 1.500731, -0.411163)",
        "(0.030200, 1.498446, -0.412042)",
        "(0.030344, 1.497270, -0.412450)",
        "(0.030662, 1.494855, -0.413232)",
        "(0.030892, 1.492429, -0.413952)",
        "(0.031196, 1.489918, -0.414511)",
        "(0.031503, 1.487371, -0.414838)",
        "(0.031645, 1.486088, -0.414956)",
        "(0.031960, 1.483567, -0.415277)",
        "(0.032277, 1.481041, -0.415585)",
        "(0.032659, 1.478481, -0.415829)",
        "(0.032996, 1.476027, -0.416091)",
        "(0.033152, 1.474804, -0.416245)",
        "(0.033496, 1.472331, -0.416558)",
        "(0.033930, 1.469827, -0.416741)",
        "(0.034461, 1.467306, -0.416697)",
        "(0.034917, 1.464809, -0.416528)",
        "(0.035144, 1.463556, -0.416409)",
        "(0.035570, 1.461144, -0.416050)",
        "(0.036014, 1.458802, -0.415515)",
        "(0.036343, 1.456502, -0.414777)",
        "(0.036766, 1.454143, -0.413762)",
        "(0.037027, 1.452903, -0.413159)",
        "(0.037626, 1.450323, -0.411896)",
        "(0.038220, 1.447718, -0.410585)",
        "(0.038819, 1.445084, -0.409213)",
        "(0.039384, 1.442417, -0.407940)",
        "(0.039593, 1.441061, -0.407333)",
        "(0.040049, 1.438220, -0.406017)",
        "(0.040732, 1.435073, -0.404483)",
        "(0.041388, 1.432096, -0.403104)",
        "(0.041964, 1.429187, -0.401852)",
        "(0.042209, 1.427748, -0.401279)",
        "(0.042693, 1.424960, -0.400265)",
        "(0.043177, 1.422320, -0.399392)",
        "(0.043586, 1.419882, -0.398618)",
        "(0.043899, 1.417712, -0.398092)",
        "(0.044031, 1.416759, -0.397953)",
        "(0.044318, 1.414892, -0.397706)",
        "(0.044616, 1.413029, -0.397411)",
        "(0.044920, 1.411209, -0.397034)",
        "(0.045219, 1.409502, -0.396535)",
        "(0.045328, 1.408709, -0.396291)",
        "(0.045469, 1.407232, -0.395841)",
        "(0.045638, 1.405837, -0.395271)",
        "(0.045841, 1.404471, -0.394541)",
        "(0.045950, 1.403141, -0.393823)",
        "(0.045874, 1.402560, -0.393665)",
        "(0.045529, 1.401646, -0.393641)",
        "(0.045252, 1.400756, -0.393795)",
        "(0.045117, 1.399747, -0.393978)",
        "(0.044637, 1.398820, -0.394459)",
        "(0.044271, 1.398489, -0.394753)",
        "(0.043786, 1.397817, -0.395128)",
        "(0.043591, 1.397003, -0.395225)",
        "(0.043615, 1.395913, -0.394932)",
        "(0.043869, 1.394845, -0.394298)",
        "(0.044069, 1.394344, -0.393837)",
        "(0.044486, 1.393482, -0.392648)",
        "(0.044816, 1.392791, -0.391342)",
        "(0.045037, 1.392198, -0.390048)",
        "(0.045373, 1.391572, -0.388744)",
        "(0.045515, 1.391355, -0.388379)",
        "(0.046321, 1.390218, -0.386569)",
        "(0.046913, 1.389057, -0.385118)",
        "(0.047636, 1.387775, -0.383695)",
        "(0.048027, 1.386602, -0.382601)",
        "(0.048082, 1.386070, -0.382200)",
        "(0.048155, 1.384890, -0.381389)",
        "(0.048439, 1.383416, -0.380499)",
        "(0.048803, 1.381594, -0.379483)",
        "(0.049241, 1.379532, -0.378377)",
        "(0.049496, 1.378420, -0.377802)",
        "(0.049746, 1.376116, -0.376741)",
        "(0.049795, 1.373835, -0.375896)",
        "(0.049787, 1.371377, -0.375093)",
        "(0.049834, 1.368782, -0.374177)",
        "(0.049859, 1.367404, -0.373704)",
        "(0.049984, 1.364493, -0.372677)",
        "(0.050180, 1.361508, -0.371551)",
        "(0.050317, 1.358442, -0.370286)",
        "(0.050346, 1.355442, -0.369087)",
        "(0.050346, 1.353931, -0.368491)",
        "(0.050359, 1.350890, -0.367231)",
        "(0.050361, 1.347806, -0.365863)",
        "(0.050344, 1.344670, -0.364349)",
        "(0.050353, 1.341569, -0.362805)",
        "(0.050324, 1.340054, -0.362059)",
        "(0.050186, 1.337140, -0.360680)",
        "(0.050041, 1.334349, -0.359419)",
        "(0.049898, 1.331678, -0.358294)",
        "(0.049820, 1.329128, -0.357095)",
        "(0.049825, 1.327888, -0.356378)",
        "(0.049893, 1.325544, -0.354904)",
        "(0.049894, 1.323431, -0.353575)",
        "(0.049815, 1.321457, -0.352324)",
        "(0.049798, 1.319732, -0.351149)",
        "(0.049772, 1.318919, -0.350526)",
        "(0.049735, 1.317263, -0.349204)",
        "(0.049732, 1.315594, -0.347874)",
        "(0.049668, 1.313944, -0.346618)",
        "(0.049584, 1.312280, -0.345361)",
        "(0.049543, 1.311440, -0.344732)",
        "(0.049518, 1.309810, -0.343578)",
        "(0.049474, 1.308218, -0.342539)",
        "(0.049429, 1.306568, -0.341524)",
        "(0.049394, 1.304815, -0.340533)",
        "(0.049366, 1.303901, -0.340116)",
        "(0.049233, 1.302020, -0.339347)",
        "(0.049015, 1.299904, -0.338508)",
        "(0.048768, 1.297488, -0.337528)",
        "(0.048578, 1.294711, -0.336510)",
        "(0.048500, 1.293182, -0.335993)",
        "(0.048223, 1.290005, -0.334948)",
        "(0.047726, 1.286649, -0.333966)",
        "(0.047215, 1.283021, -0.332942)",
        "(0.046630, 1.279123, -0.331736)",
        "(0.046392, 1.277047, -0.331055)",
        "(0.045878, 1.272769, -0.329619)",
        "(0.045328, 1.268381, -0.328167)",
        "(0.044758, 1.264022, -0.326808)",
        "(0.044108, 1.259871, -0.325552)",
        "(0.043786, 1.257895, -0.324992)",
        "(0.043133, 1.254059, -0.323940)",
        "(0.042537, 1.250347, -0.322803)",
        "(0.042002, 1.246804, -0.321491)",
        "(0.041474, 1.243404, -0.320058)",
        "(0.041240, 1.241785, -0.319310)",
        "(0.040723, 1.238702, -0.317912)",
        "(0.040139, 1.235901, -0.316733)",
        "(0.039574, 1.233249, -0.315595)",
        "(0.039020, 1.230732, -0.314400)",
        "(0.038809, 1.229459, -0.313738)",
        "(0.038331, 1.227045, -0.312359)",
        "(0.037876, 1.224768, -0.311014)",
        "(0.037382, 1.222717, -0.309650)",
        "(0.037018, 1.220766, -0.308255)",
        "(0.036828, 1.219832, -0.307584)",
        "(0.036498, 1.218053, -0.306341)",
        "(0.036133, 1.216485, -0.305198)",
        "(0.035713, 1.215101, -0.304069)",
        "(0.035291, 1.213742, -0.302855)",
        "(0.035106, 1.212997, -0.302212)",
        "(0.034722, 1.211335, -0.300815)",
        "(0.034390, 1.209554, -0.299396)",
        "(0.033938, 1.207776, -0.298090)",
        "(0.033467, 1.205902, -0.296837)",
        "(0.033202, 1.204927, -0.296202)",
        "(0.032711, 1.202958, -0.294910)",
        "(0.032217, 1.200956, -0.293623)",
        "(0.031698, 1.198854, -0.292328)",
        "(0.031185, 1.196664, -0.291007)",
        "(0.030946, 1.195530, -0.290347)",
        "(0.030472, 1.193294, -0.289033)",
        "(0.030018, 1.191042, -0.287690)",
        "(0.029495, 1.188839, -0.286331)",
        "(0.029078, 1.186640, -0.284815)",
        "(0.028925, 1.185593, -0.284003)",
        "(0.028608, 1.183641, -0.282405)",
        "(0.028291, 1.181781, -0.280824)",
        "(0.027989, 1.180039, -0.279250)",
        "(0.027717, 1.178396, -0.277759)",
        "(0.027607, 1.177654, -0.277104)",
        "(0.027368, 1.176240, -0.275817)",
        "(0.027145, 1.174934, -0.274522)",
        "(0.026990, 1.173743, -0.273156)",
        "(0.026879, 1.172693, -0.271796)",
        "(0.026830, 1.172242, -0.271135)",
        "(0.026787, 1.171360, -0.269762)",
        "(0.026764, 1.170434, -0.268299)",
        "(0.026708, 1.169102, -0.266322)",
        "(0.026708, 1.169102, -0.266322)",
        "(0.026657, 1.168267, -0.265030)",
        "(0.026595, 1.167419, -0.263686)",
        "(0.026526, 1.166484, -0.262330)",
        "(0.026494, 1.165518, -0.260919)",
        "(0.026443, 1.164623, -0.259439)",
        "(0.026430, 1.164195, -0.258721)",
        "(0.026400, 1.163394, -0.257323)",
        "(0.026387, 1.162572, -0.255903)",
        "(0.026391, 1.161794, -0.254509)",
        "(0.026375, 1.161164, -0.253234)",
        "(0.026375, 1.160897, -0.252606)",
        "(0.026353, 1.160436, -0.251314)",
        "(0.026306, 1.160032, -0.250025)",
        "(0.026262, 1.159580, -0.248665)",
        "(0.026277, 1.159050, -0.247171)",
        "(0.026291, 1.158790, -0.246396)",
        "(0.026253, 1.158278, -0.244830)",
        "(0.026189, 1.157753, -0.243245)",
        "(0.026110, 1.157171, -0.241666)",
        "(0.025994, 1.156520, -0.240046)",
        "(0.025930, 1.156146, -0.239184)",
        "(0.025761, 1.155361, -0.237464)",
        "(0.025540, 1.154551, -0.235863)",
        "(0.025283, 1.153686, -0.234291)",
        "(0.025001, 1.152735, -0.232762)",
        "(0.024858, 1.152197, -0.231999)",
        "(0.024578, 1.151058, -0.230445)",
        "(0.024298, 1.149895, -0.229013)",
        "(0.023959, 1.148712, -0.227703)",
        "(0.023553, 1.147484, -0.226461)",
        "(0.023382, 1.146855, -0.225840)",
        "(0.023016, 1.145707, -0.224655)",
        "(0.022639, 1.144723, -0.223589)",
        "(0.022334, 1.143867, -0.222478)",
        "(0.022100, 1.143074, -0.221270)",
        "(0.021991, 1.142700, -0.220651)",
        "(0.021775, 1.142011, -0.219427)",
        "(0.021604, 1.141376, -0.218191)",
        "(0.021443, 1.140799, -0.216982)",
        "(0.021384, 1.140332, -0.215819)",
        "(0.021366, 1.140152, -0.215213)",
        "(0.021373, 1.139806, -0.213963)",
        "(0.021402, 1.139482, -0.212612)",
        "(0.021475, 1.139162, -0.211182)",
        "(0.021562, 1.138999, -0.209811)",
        "(0.021595, 1.138964, -0.209176)",
        "(0.021654, 1.138932, -0.207898)",
        "(0.021755, 1.138871, -0.206541)",
        "(0.021909, 1.138727, -0.205065)",
        "(0.022068, 1.138598, -0.203567)",
        "(0.022123, 1.138530, -0.202814)",
        "(0.022247, 1.138376, -0.201263)",
        "(0.022380, 1.138243, -0.199739)",
        "(0.022526, 1.138074, -0.198173)",
        "(0.022686, 1.137940, -0.196440)",
        "(0.022748, 1.137903, -0.195608)",
        "(0.022857, 1.137861, -0.193947)",
        "(0.022943, 1.137881, -0.192248)",
        "(0.023019, 1.137935, -0.190473)",
        "(0.023095, 1.138022, -0.188717)",
        "(0.023137, 1.138086, -0.187826)",
        "(0.023185, 1.138230, -0.186014)",
        "(0.023229, 1.138453, -0.184228)",
        "(0.023253, 1.138751, -0.182551)",
        "(0.023259, 1.139127, -0.180947)",
        "(0.023288, 1.139342, -0.180152)",
        "(0.023323, 1.139846, -0.178552)",
        "(0.023303, 1.140416, -0.176955)",
        "(0.023259, 1.141087, -0.175433)",
        "(0.023244, 1.141784, -0.173991)",
        "(0.023243, 1.142122, -0.173323)",
        "(0.023226, 1.142758, -0.172047)",
        "(0.023216, 1.143391, -0.170866)",
        "(0.023182, 1.144085, -0.169852)",
        "(0.023142, 1.144842, -0.169002)",
        "(0.023127, 1.145231, -0.168602)",
        "(0.023082, 1.145956, -0.167819)",
        "(0.023045, 1.146680, -0.166938)",
        "(0.022956, 1.147404, -0.165963)",
        "(0.022908, 1.148114, -0.164976)",
        "(0.022869, 1.148473, -0.164493)",
        "(0.022843, 1.149103, -0.163531)",
        "(0.022856, 1.149678, -0.162551)",
        "(0.022939, 1.150292, -0.161607)",
        "(0.023016, 1.150981, -0.160698)",
        "(0.023053, 1.151342, -0.160238)",
        "(0.023130, 1.152156, -0.159328)",
        "(0.023197, 1.152986, -0.158391)",
        "(0.023271, 1.153768, -0.157409)",
        "(0.023330, 1.154568, -0.156354)",
        "(0.023354, 1.154987, -0.155803)",
        "(0.023376, 1.155935, -0.154630)",
        "(0.023376, 1.156973, -0.153408)",
        "(0.023409, 1.158085, -0.152200)",
        "(0.023420, 1.159179, -0.150897)",
        "(0.023422, 1.159721, -0.150223)",
        "(0.023427, 1.160802, -0.148798)",
        "(0.023415, 1.161964, -0.147248)",
        "(0.023376, 1.163183, -0.145670)",
        "(0.023299, 1.164347, -0.144048)",
        "(0.023291, 1.164872, -0.143169)",
        "(0.023275, 1.165832, -0.141308)",
        "(0.023285, 1.166799, -0.139427)",
        "(0.023336, 1.167763, -0.137471)",
        "(0.023397, 1.168659, -0.135497)",
        "(0.023411, 1.169097, -0.134493)",
        "(0.023454, 1.169924, -0.132444)",
        "(0.023457, 1.170682, -0.130332)",
        "(0.023464, 1.171337, -0.128232)",
        "(0.023445, 1.172025, -0.126117)",
        "(0.023458, 1.172354, -0.125050)",
        "(0.023489, 1.173073, -0.122976)",
        "(0.023591, 1.173826, -0.120976)",
        "(0.023716, 1.174615, -0.119049)",
        "(0.023843, 1.175440, -0.117195)",
        "(0.023912, 1.175874, -0.116290)",
        "(0.024009, 1.176713, -0.114530)",
        "(0.024136, 1.177472, -0.112782)",
        "(0.024300, 1.178208, -0.110997)",
        "(0.024435, 1.179082, -0.109271)",
        "(0.024481, 1.179553, -0.108456)",
        "(0.024538, 1.180453, -0.106807)",
        "(0.024605, 1.181175, -0.105142)",
        "(0.024746, 1.182193, -0.102193)",
        "(0.024746, 1.182193, -0.102193)",
        "(0.024807, 1.182996, -0.099981)",
        "(0.024880, 1.183947, -0.097791)",
        "(0.024997, 1.184992, -0.095681)",
        "(0.025095, 1.186093, -0.093459)",
        "(0.025156, 1.187152, -0.090960)",
        "(0.025165, 1.187649, -0.089679)",
        "(0.025184, 1.188597, -0.087167)",
        "(0.025266, 1.189425, -0.084693)",
        "(0.025375, 1.190344, -0.082107)",
        "(0.025521, 1.191285, -0.079397)",
        "(0.025607, 1.191786, -0.078065)",
        "(0.025821, 1.192797, -0.075500)",
        "(0.026055, 1.193798, -0.073013)",
        "(0.026302, 1.194797, -0.070486)",
        "(0.026565, 1.195758, -0.068046)",
        "(0.026711, 1.196220, -0.066890)",
        "(0.027063, 1.197128, -0.064692)",
        "(0.027421, 1.198057, -0.062655)",
        "(0.027737, 1.198983, -0.060695)",
        "(0.028043, 1.199887, -0.058885)",
        "(0.028216, 1.200323, -0.058032)",
        "(0.028550, 1.201139, -0.056369)",
        "(0.028894, 1.201911, -0.054774)",
        "(0.029251, 1.202670, -0.053342)",
        "(0.029639, 1.203456, -0.052029)",
        "(0.029832, 1.203857, -0.051378)",
        "(0.030179, 1.204792, -0.050105)",
        "(0.030441, 1.205832, -0.048873)",
        "(0.030690, 1.206855, -0.047685)",
        "(0.030905, 1.207798, -0.046569)",
        "(0.030993, 1.208253, -0.046016)",
        "(0.031113, 1.209172, -0.044894)",
        "(0.031208, 1.210034, -0.043754)",
        "(0.031277, 1.210799, -0.042708)",
        "(0.031351, 1.211480, -0.041619)",
        "(0.031386, 1.211804, -0.041072)",
        "(0.031408, 1.212387, -0.039866)",
        "(0.031398, 1.212938, -0.038575)",
        "(0.031346, 1.213534, -0.037251)",
        "(0.031240, 1.214234, -0.035911)",
        "(0.031184, 1.214584, -0.035223)",
        "(0.031052, 1.215219, -0.033796)",
        "(0.030860, 1.215870, -0.032301)",
        "(0.030684, 1.216581, -0.030739)",
        "(0.030419, 1.217407, -0.029135)",
        "(0.030306, 1.217826, -0.028310)",
        "(0.030028, 1.218663, -0.026666)",
        "(0.029779, 1.219534, -0.025009)",
        "(0.029549, 1.220378, -0.023310)",
        "(0.029346, 1.221218, -0.021710)",
        "(0.029270, 1.221650, -0.020910)",
        "(0.029160, 1.222563, -0.019441)",
        "(0.029063, 1.223475, -0.017963)",
        "(0.028934, 1.224375, -0.016458)",
        "(0.028828, 1.225312, -0.014972)",
        "(0.028772, 1.225767, -0.014199)",
        "(0.028672, 1.226686, -0.012660)",
        "(0.028606, 1.227620, -0.011252)",
        "(0.028614, 1.228494, -0.009981)",
        "(0.028657, 1.229338, -0.008739)",
        "(0.028672, 1.229759, -0.008119)",
        "(0.028689, 1.230565, -0.006904)",
        "(0.028731, 1.231277, -0.005668)",
        "(0.028722, 1.231962, -0.004584)",
        "(0.028679, 1.232617, -0.003575)",
        "(0.028646, 1.232934, -0.003062)",
        "(0.028564, 1.233592, -0.002067)",
        "(0.028460, 1.234262, -0.001146)",
        "(0.028324, 1.234930, -0.000217)",
        "(0.028123, 1.235597, 0.000680)",
        "(0.028015, 1.235909, 0.001097)",
        "(0.027814, 1.236508, 0.001842)",
        "(0.027640, 1.237066, 0.002548)",
        "(0.027452, 1.237609, 0.003240)",
        "(0.027309, 1.238082, 0.003972)",
        "(0.027246, 1.238314, 0.004341)",
        "(0.027116, 1.238732, 0.005107)",
        "(0.027027, 1.239234, 0.006085)",
        "(0.027027, 1.239774, 0.006929)",
        "(0.027397, 1.240446, 0.006115)",
        "(0.027712, 1.240717, 0.006020)",
        "(0.027959, 1.241044, 0.006081)",
        "(0.028013, 1.241221, 0.006313)",
        "(0.027941, 1.241955, 0.006706)",
        "(0.027678, 1.242694, 0.006968)",
        "(0.027598, 1.243004, 0.007088)",
        "(0.027550, 1.243433, 0.007221)",
        "(0.027624, 1.243756, 0.007346)",
        "(0.027788, 1.244212, 0.007647)",
        "(0.027950, 1.244768, 0.007963)",
        "(0.028041, 1.245178, 0.008146)",
        "(0.028238, 1.246173, 0.008480)",
        "(0.028460, 1.247397, 0.008834)",
        "(0.028705, 1.248605, 0.009256)",
        "(0.028980, 1.249871, 0.009635)",
        "(0.029145, 1.250524, 0.009785)",
        "(0.029402, 1.251940, 0.009990)",
        "(0.029608, 1.253415, 0.010173)",
        "(0.029741, 1.254866, 0.010441)",
        "(0.029853, 1.256275, 0.010705)",
        "(0.029962, 1.256935, 0.010792)",
        "(0.030138, 1.258247, 0.010829)",
        "(0.030353, 1.259441, 0.010923)",
        "(0.030527, 1.260548, 0.010975)",
        "(0.030724, 1.261657, 0.010904)",
        "(0.030828, 1.262216, 0.010868)",
        "(0.031035, 1.263384, 0.010753)",
        "(0.031239, 1.264680, 0.010451)",
        "(0.031395, 1.266100, 0.010047)",
        "(0.031531, 1.267440, 0.009599)",
        "(0.031610, 1.268096, 0.009370)",
        "(0.031809, 1.269391, 0.008866)",
        "(0.032024, 1.270724, 0.008384)",
        "(0.032264, 1.272115, 0.007698)",
        "(0.032655, 1.273469, 0.006612)",
        "(0.032893, 1.274148, 0.006059)",
        "(0.033386, 1.275511, 0.005083)",
        "(0.033828, 1.276918, 0.004209)",
        "(0.034233, 1.278380, 0.003307)",
        "(0.034680, 1.279876, 0.002283)",
        "(0.034942, 1.280649, 0.001683)",
        "(0.035456, 1.282191, 0.000530)",
        "(0.035880, 1.283700, -0.000479)",
        "(0.036206, 1.285113, -0.001265)",
        "(0.036489, 1.286510, -0.001911)",
        "(0.036588, 1.287222, -0.002213)",
        "(0.036813, 1.288640, -0.002741)",
        "(0.037095, 1.290083, -0.003261)",
        "(0.037460, 1.291590, -0.003777)",
        "(0.037840, 1.293141, -0.004086)",
        "(0.038008, 1.293970, -0.004199)",
        "(0.038308, 1.295907, -0.004332)",
        "(0.038594, 1.298168, -0.004408)",
        "(0.038910, 1.300784, -0.004426)",
        "(0.039238, 1.303672, -0.004628)",
        "(0.039431, 1.305218, -0.004816)",
        "(0.039822, 1.308377, -0.005104)",
        "(0.040143, 1.311694, -0.005359)",
        "(0.040414, 1.315056, -0.005515)",
        "(0.040627, 1.318408, -0.005591)",
        "(0.040713, 1.320061, -0.005587)",
        "(0.040863, 1.323360, -0.005566)",
        "(0.040990, 1.326592, -0.005593)",
        "(0.041116, 1.329728, -0.005635)",
        "(0.041310, 1.332752, -0.005779)",
        "(0.041364, 1.334224, -0.005854)",
        "(0.041427, 1.337124, -0.005885)",
        "(0.041443, 1.339958, -0.005936)",
        "(0.041481, 1.342718, -0.006055)",
        "(0.041497, 1.345361, -0.006187)",
        "(0.041490, 1.346650, -0.006271)",
        "(0.041491, 1.349184, -0.006445)",
        "(0.041509, 1.351561, -0.006640)",
        "(0.041576, 1.353818, -0.006872)",
        "(0.041651, 1.355909, -0.007110)",
        "(0.041696, 1.356891, -0.007232)",
        "(0.041844, 1.358798, -0.007538)",
        "(0.042052, 1.360631, -0.008014)",
        "(0.042339, 1.362447, -0.008596)",
        "(0.042678, 1.364280, -0.009329)",
        "(0.042848, 1.365194, -0.009716)",
        "(0.043172, 1.366977, -0.010482)",
        "(0.043546, 1.368671, -0.011194)",
        "(0.043928, 1.370325, -0.011808)",
        "(0.044313, 1.372015, -0.012369)",
        "(0.044514, 1.372907, -0.012700)",
        "(0.044894, 1.374778, -0.013406)",
        "(0.045269, 1.376624, -0.013956)",
        "(0.045624, 1.378408, -0.014476)",
        "(0.045930, 1.380115, -0.014789)",
        "(0.046030, 1.380965, -0.014855)",
        "(0.046256, 1.382619, -0.014829)",
        "(0.046513, 1.384321, -0.014799)",
        "(0.046792, 1.386041, -0.014725)",
        "(0.047060, 1.387863, -0.014574)",
        "(0.047171, 1.388795, -0.014429)",
        "(0.047308, 1.390613, -0.014001)",
        "(0.047323, 1.392399, -0.013403)",
        "(0.047299, 1.394093, -0.012572)",
        "(0.047216, 1.395791, -0.011589)",
        "(0.047152, 1.396645, -0.011077)",
        "(0.047038, 1.398344, -0.010117)",
        "(0.046924, 1.400015, -0.009180)",
        "(0.046818, 1.401660, -0.008269)",
        "(0.046742, 1.403306, -0.007428)",
        "(0.046722, 1.404153, -0.007067)",
        "(0.046664, 1.405895, -0.006392)",
        "(0.046568, 1.407710, -0.005814)",
        "(0.046514, 1.409572, -0.005434)",
        "(0.046570, 1.411432, -0.005211)",
        "(0.046626, 1.412353, -0.005125)",
        "(0.046756, 1.414179, -0.005013)",
        "(0.046930, 1.415992, -0.004948)",
        "(0.047111, 1.417804, -0.004959)",
        "(0.047325, 1.419648, -0.005081)",
        "(0.047433, 1.420514, -0.005202)",
        "(0.047678, 1.422256, -0.005512)",
        "(0.047927, 1.424043, -0.005952)",
        "(0.048201, 1.425825, -0.006445)",
        "(0.048416, 1.427600, -0.007048)",
        "(0.048514, 1.428446, -0.007353)",
        "(0.048747, 1.430003, -0.007905)",
        "(0.048962, 1.431380, -0.008444)",
        "(0.049237, 1.433024, -0.009197)",
        "(0.049237, 1.433024, -0.009197)",
        "(0.049438, 1.433817, -0.009694)",
        "(0.049589, 1.434172, -0.009929)",
        "(0.049768, 1.434444, -0.010140)",
        "(0.049962, 1.434590, -0.010348)",
        "(0.050284, 1.434744, -0.010654)",
        "(0.050440, 1.434798, -0.010773)",
        "(0.050701, 1.434868, -0.010911)",
        "(0.051150, 1.435101, -0.011132)",
        "(0.051456, 1.435460, -0.011226)",
        "(0.051681, 1.436039, -0.011234)",
        "(0.051769, 1.436421, -0.011219)",
        "(0.051899, 1.437250, -0.011133)",
        "(0.051978, 1.437944, -0.011035)",
        "(0.052074, 1.438540, -0.010914)",
        "(0.052220, 1.439316, -0.010787)",
        "(0.052304, 1.439647, -0.010844)",
        "(0.052579, 1.440755, -0.011101)",
        "(0.052887, 1.441982, -0.011395)",
        "(0.053167, 1.443361, -0.011646)",
        "(0.053429, 1.444883, -0.011812)",
        "(0.053536, 1.445704, -0.011839)",
        "(0.053689, 1.447438, -0.012007)",
        "(0.053735, 1.449270, -0.012295)",
        "(0.053754, 1.451014, -0.012449)",
        "(0.053726, 1.452636, -0.012670)",
        "(0.053724, 1.453400, -0.012794)",
        "(0.053765, 1.454870, -0.013046)",
        "(0.053847, 1.456347, -0.013387)",
        "(0.054024, 1.457723, -0.013800)",
        "(0.054227, 1.458952, -0.014231)",
        "(0.054300, 1.459488, -0.014452)",
        "(0.054350, 1.460412, -0.014917)",
        "(0.054280, 1.460943, -0.015207)",
        "(0.054244, 1.460915, -0.015099)",
        "(0.054191, 1.460660, -0.014938)",
        "(0.054168, 1.460458, -0.014880)",
        "(0.053984, 1.459432, -0.014506)",
        "(0.053765, 1.458394, -0.014086)",
        "(0.053617, 1.457485, -0.013854)",
        "(0.053542, 1.455747, -0.013429)",
        "(0.053574, 1.454955, -0.013240)",
        "(0.053695, 1.453395, -0.012872)",
        "(0.053943, 1.451922, -0.012573)",
        "(0.054231, 1.450728, -0.012447)",
        "(0.054420, 1.449861, -0.012453)",
        "(0.054452, 1.449695, -0.012493)",
        "(0.054516, 1.449488, -0.012506)",
        "(0.054641, 1.449337, -0.012583)",
        "(0.054785, 1.449530, -0.012805)",
        "(0.054998, 1.450114, -0.013228)",
        "(0.055119, 1.450750, -0.013589)",
        "(0.055189, 1.452271, -0.014141)",
        "(0.055104, 1.453924, -0.014558)",
        "(0.054980, 1.455725, -0.015018)",
        "(0.054827, 1.457583, -0.015547)",
        "(0.054731, 1.458471, -0.015812)",
        "(0.054454, 1.460100, -0.016310)",
        "(0.054132, 1.461351, -0.016458)",
        "(0.053823, 1.462442, -0.016480)",
        "(0.053527, 1.463408, -0.016526)",
        "(0.053372, 1.463850, -0.016549)",
        "(0.053075, 1.464641, -0.016582)",
        "(0.052818, 1.465254, -0.016689)",
        "(0.052645, 1.465639, -0.016796)",
        "(0.052523, 1.465942, -0.016878)",
        "(0.052493, 1.466023, -0.016889)",
        "(0.052419, 1.466265, -0.016957)",
        "(0.052388, 1.466355, -0.017041)",
        "(0.052344, 1.466466, -0.017190)",
        "(0.052344, 1.466466, -0.017190)",
        "(0.052278, 1.466482, -0.017246)",
        "(0.052141, 1.466476, -0.017374)",
        "(0.051870, 1.466454, -0.017510)",
        "(0.051564, 1.466417, -0.017561)",
        "(0.051479, 1.466429, -0.017653)",
        "(0.051418, 1.466470, -0.017815)",
        "(0.051368, 1.466593, -0.018060)",
        "(0.051233, 1.466816, -0.018241)",
        "(0.050999, 1.467208, -0.018462)",
        "(0.050617, 1.467913, -0.018767)",
        "(0.050461, 1.468259, -0.018918)",
        "(0.050159, 1.468951, -0.019374)",
        "(0.049873, 1.469652, -0.019937)",
        "(0.049624, 1.470229, -0.020441)",
        "(0.049416, 1.470958, -0.021094)",
        "(0.049358, 1.471270, -0.021390)",
        "(0.049189, 1.472263, -0.022318)",
        "(0.049063, 1.473132, -0.023061)",
        "(0.049007, 1.474094, -0.023834)",
        "(0.049050, 1.475258, -0.024738)",
        "(0.049076, 1.476034, -0.025333)",
        "(0.049078, 1.478001, -0.026845)",
        "(0.049005, 1.480356, -0.028674)",
        "(0.048953, 1.482843, -0.030621)",
        "(0.048970, 1.485233, -0.032601)",
        "(0.048990, 1.486355, -0.033579)",
        "(0.049064, 1.488439, -0.035395)",
        "(0.049104, 1.490299, -0.037020)",
        "(0.049096, 1.492005, -0.038413)",
        "(0.049021, 1.493687, -0.039652)",
        "(0.048962, 1.494588, -0.040319)",
        "(0.048842, 1.496423, -0.041823)",
        "(0.048665, 1.498291, -0.043338)",
        "(0.048442, 1.500089, -0.044611)",
        "(0.048247, 1.501765, -0.045833)",
        "(0.048146, 1.502634, -0.046571)",
        "(0.047959, 1.504507, -0.048249)",
        "(0.047803, 1.506510, -0.050096)",
        "(0.047716, 1.508617, -0.052196)",
        "(0.047800, 1.510782, -0.054547)",
        "(0.047867, 1.511906, -0.055751)",
        "(0.047873, 1.514339, -0.058235)",
        "(0.047818, 1.517089, -0.060943)",
        "(0.047676, 1.520204, -0.063988)",
        "(0.047562, 1.523559, -0.067308)",
        "(0.047559, 1.525252, -0.069001)",
        "(0.047622, 1.528690, -0.072392)",
        "(0.047588, 1.532080, -0.075519)",
        "(0.047495, 1.535450, -0.078314)",
        "(0.047285, 1.538850, -0.080924)",
        "(0.047121, 1.540611, -0.082249)",
        "(0.046626, 1.544368, -0.084946)",
        "(0.045937, 1.547873, -0.087168)",
        "(0.045260, 1.551184, -0.089047)",
        "(0.044682, 1.554323, -0.090848)",
        "(0.044449, 1.555858, -0.091772)",
        "(0.044087, 1.558830, -0.093765)",
        "(0.043941, 1.561705, -0.096060)",
        "(0.043680, 1.564560, -0.098547)",
        "(0.043059, 1.567346, -0.100899)",
        "(0.042733, 1.568788, -0.102141)",
        "(0.041992, 1.571692, -0.104882)",
        "(0.041244, 1.574436, -0.107668)",
        "(0.040636, 1.576986, -0.110472)",
        "(0.039944, 1.579380, -0.113689)",
        "(0.039649, 1.580570, -0.115458)",
        "(0.039129, 1.582982, -0.119218)",
        "(0.038301, 1.585293, -0.123338)",
        "(0.037658, 1.587503, -0.127360)",
        "(0.037405, 1.589678, -0.131642)",
        "(0.037143, 1.590815, -0.134047)",
        "(0.036654, 1.593056, -0.139423)",
        "(0.036271, 1.595247, -0.144855)",
        "(0.035907, 1.598512, -0.153442)",
        "(0.035907, 1.598512, -0.153442)",
        "(0.035583, 1.600848, -0.159561)",
        "(0.035029, 1.603252, -0.165581)",
        "(0.034161, 1.605566, -0.171576)",
        "(0.033395, 1.607727, -0.177743)",
        "(0.032853, 1.609761, -0.184374)",
        "(0.032609, 1.610760, -0.187840)",
        "(0.031973, 1.612726, -0.194950)",
        "(0.031196, 1.614612, -0.201948)",
        "(0.030408, 1.616352, -0.208875)",
        "(0.029620, 1.617878, -0.215642)",
        "(0.029226, 1.618622, -0.218952)",
        "(0.028578, 1.620077, -0.225601)",
        "(0.027958, 1.621429, -0.232392)",
        "(0.027322, 1.622679, -0.239108)",
        "(0.026577, 1.623940, -0.245444)",
        "(0.026104, 1.624532, -0.248412)",
        "(0.025064, 1.625564, -0.253791)",
        "(0.024130, 1.626368, -0.258848)",
        "(0.023259, 1.627028, -0.263716)",
        "(0.022500, 1.627479, -0.268231)",
        "(0.022144, 1.627601, -0.270318)",
        "(0.021425, 1.627703, -0.274257)",
        "(0.020882, 1.627701, -0.277794)",
        "(0.020264, 1.627664, -0.281037)",
        "(0.019463, 1.627577, -0.284208)",
        "(0.018940, 1.627501, -0.285835)",
        "(0.017909, 1.627300, -0.289219)",
        "(0.016930, 1.626923, -0.292801)",
        "(0.016072, 1.626340, -0.296468)",
        "(0.015299, 1.625473, -0.300127)",
        "(0.015008, 1.624943, -0.301970)",
        "(0.014444, 1.623756, -0.305928)",
        "(0.013911, 1.622536, -0.310144)",
        "(0.013328, 1.621429, -0.314437)",
        "(0.012674, 1.620363, -0.318736)",
        "(0.012307, 1.619838, -0.320904)",
        "(0.011507, 1.618739, -0.325324)",
        "(0.010713, 1.617619, -0.329869)",
        "(0.009860, 1.616480, -0.334476)",
        "(0.008900, 1.615260, -0.339237)",
        "(0.008391, 1.614607, -0.341687)",
        "(0.007342, 1.613272, -0.346734)",
        "(0.006207, 1.611824, -0.352054)",
        "(0.005214, 1.610416, -0.357033)",
        "(0.004229, 1.608908, -0.362064)",
        "(0.003749, 1.608105, -0.364591)",
        "(0.002807, 1.606272, -0.369612)",
        "(0.001876, 1.604297, -0.374729)",
        "(0.000936, 1.602206, -0.379780)",
        "(-0.000029, 1.599964, -0.384660)",
        "(-0.000538, 1.598776, -0.387112)",
        "(-0.001554, 1.596273, -0.392177)",
        "(-0.002562, 1.593539, -0.397424)",
        "(-0.003707, 1.590559, -0.402809)",
        "(-0.004846, 1.587315, -0.408175)",
        "(-0.005361, 1.585574, -0.410807)",
        "(-0.006208, 1.581833, -0.415987)",
        "(-0.006824, 1.577747, -0.420942)",
        "(-0.007309, 1.573346, -0.425546)",
        "(-0.007941, 1.568758, -0.429934)",
        "(-0.008248, 1.566391, -0.432104)",
        "(-0.008933, 1.561470, -0.436491)",
        "(-0.009591, 1.556369, -0.440943)",
        "(-0.010125, 1.551173, -0.445205)",
        "(-0.010561, 1.545864, -0.449235)",
        "(-0.010745, 1.543180, -0.451209)",
        "(-0.011094, 1.537780, -0.455035)",
        "(-0.011329, 1.532375, -0.458777)",
        "(-0.011561, 1.527088, -0.462449)",
        "(-0.011835, 1.521977, -0.466053)",
        "(-0.011977, 1.519512, -0.467761)",
        "(-0.012304, 1.514638, -0.471036)",
        "(-0.012827, 1.507479, -0.475553)",
        "(-0.013154, 1.502766, -0.478310)",
        "(-0.013154, 1.502766, -0.478310)",
        "(-0.013478, 1.498117, -0.480776)",
        "(-0.013909, 1.493406, -0.483168)",
        "(-0.014402, 1.488605, -0.485497)",
        "(-0.014723, 1.483629, -0.487615)",
        "(-0.014889, 1.478424, -0.489533)",
        "(-0.014998, 1.475740, -0.490467)",
        "(-0.015283, 1.470259, -0.492305)",
        "(-0.015683, 1.464541, -0.493940)",
        "(-0.015928, 1.458552, -0.495263)",
        "(-0.016059, 1.452270, -0.496227)",
        "(-0.016068, 1.449050, -0.496604)",
        "(-0.016245, 1.442406, -0.497184)",
        "(-0.016543, 1.435465, -0.497890)",
        "(-0.016870, 1.428033, -0.498788)",
        "(-0.017120, 1.420336, -0.499672)",
        "(-0.017233, 1.416387, -0.500022)",
        "(-0.017481, 1.408465, -0.500614)",
        "(-0.017822, 1.400335, -0.501152)",
        "(-0.018342, 1.391989, -0.501609)",
        "(-0.018768, 1.383490, -0.501980)",
        "(-0.018986, 1.379250, -0.502190)",
        "(-0.019360, 1.370804, -0.502626)",
        "(-0.019767, 1.362553, -0.503111)",
        "(-0.020212, 1.354517, -0.503568)",
        "(-0.020526, 1.346819, -0.503799)",
        "(-0.020701, 1.343129, -0.503809)",
        "(-0.021141, 1.336174, -0.503688)",
        "(-0.021752, 1.329700, -0.503438)",
        "(-0.022250, 1.323410, -0.502834)",
        "(-0.022777, 1.317225, -0.501990)",
        "(-0.023068, 1.314118, -0.501499)",
        "(-0.023363, 1.307790, -0.500246)",
        "(-0.023499, 1.301109, -0.498251)",
        "(-0.023515, 1.294655, -0.496067)",
        "(-0.023456, 1.288018, -0.493773)",
        "(-0.023400, 1.284675, -0.492649)",
        "(-0.023282, 1.278020, -0.490416)",
        "(-0.023477, 1.271650, -0.488129)",
        "(-0.023603, 1.265458, -0.485769)",
        "(-0.023795, 1.259325, -0.483289)",
        "(-0.023819, 1.256256, -0.482047)",
        "(-0.023836, 1.250299, -0.479627)",
        "(-0.023964, 1.244737, -0.477326)",
        "(-0.024270, 1.239585, -0.475196)",
        "(-0.024673, 1.234632, -0.473132)",
        "(-0.024854, 1.232182, -0.472055)",
        "(-0.025083, 1.227204, -0.469845)",
        "(-0.025390, 1.222292, -0.467579)",
        "(-0.025779, 1.217420, -0.465308)",
        "(-0.026115, 1.212675, -0.462990)",
        "(-0.026259, 1.210360, -0.461814)",
        "(-0.026576, 1.205900, -0.459573)",
        "(-0.026998, 1.201710, -0.457550)",
        "(-0.027357, 1.197614, -0.455467)",
        "(-0.027610, 1.193607, -0.453130)",
        "(-0.027773, 1.191694, -0.451846)",
        "(-0.028034, 1.187961, -0.449131)",
        "(-0.028216, 1.184359, -0.446183)",
        "(-0.028322, 1.180855, -0.443205)",
        "(-0.028476, 1.177540, -0.440255)",
        "(-0.028582, 1.175960, -0.438801)",
        "(-0.028755, 1.172756, -0.435842)",
        "(-0.028920, 1.169529, -0.432721)",
        "(-0.029029, 1.166225, -0.429381)",
        "(-0.029117, 1.163043, -0.425927)",
        "(-0.029146, 1.161509, -0.424236)",
        "(-0.029371, 1.158573, -0.421056)",
        "(-0.029682, 1.155859, -0.418217)",
        "(-0.030008, 1.153244, -0.415518)",
        "(-0.030331, 1.150645, -0.412786)",
        "(-0.030435, 1.149355, -0.411391)",
        "(-0.030663, 1.146911, -0.408552)",
        "(-0.030932, 1.144696, -0.405710)",
        "(-0.031225, 1.142598, -0.402924)",
        "(-0.031475, 1.140554, -0.400155)",
        "(-0.031618, 1.139499, -0.398808)",
        "(-0.031893, 1.137333, -0.396059)",
        "(-0.032082, 1.134952, -0.393164)",
        "(-0.032287, 1.131224, -0.388445)",
        "(-0.032287, 1.131224, -0.388445)",
        "(-0.032486, 1.128659, -0.385128)",
        "(-0.032763, 1.125983, -0.381609)",
        "(-0.032987, 1.123188, -0.377739)",
        "(-0.033143, 1.120314, -0.373468)",
        "(-0.033230, 1.117341, -0.368733)",
        "(-0.033280, 1.115877, -0.366276)",
        "(-0.033406, 1.112949, -0.361350)",
        "(-0.033544, 1.109994, -0.356347)",
        "(-0.033726, 1.107021, -0.351158)",
        "(-0.033815, 1.103914, -0.345535)",
        "(-0.033796, 1.102336, -0.342553)",
        "(-0.033688, 1.099304, -0.336384)",
        "(-0.033718, 1.096689, -0.330317)",
        "(-0.033789, 1.094447, -0.324432)",
        "(-0.033845, 1.092217, -0.318511)",
        "(-0.033855, 1.091104, -0.315455)",
        "(-0.033820, 1.088883, -0.309016)",
        "(-0.033554, 1.086704, -0.302292)",
        "(-0.033236, 1.084810, -0.295436)",
        "(-0.032930, 1.083355, -0.289267)",
        "(-0.032778, 1.082731, -0.286349)",
        "(-0.032502, 1.081508, -0.280362)",
        "(-0.032189, 1.080284, -0.274225)",
        "(-0.031775, 1.079054, -0.267884)",
        "(-0.031337, 1.078017, -0.261542)",
        "(-0.031165, 1.077650, -0.258510)",
        "(-0.030780, 1.077110, -0.252645)",
        "(-0.030373, 1.076909, -0.247014)",
        "(-0.029948, 1.076865, -0.241450)",
        "(-0.029533, 1.076937, -0.235847)",
        "(-0.029342, 1.077021, -0.233042)",
        "(-0.028950, 1.077262, -0.227468)",
        "(-0.028487, 1.077671, -0.222109)",
        "(-0.027998, 1.078328, -0.216958)",
        "(-0.027530, 1.079126, -0.211885)",
        "(-0.027335, 1.079555, -0.209312)",
        "(-0.026987, 1.080347, -0.204058)",
        "(-0.026652, 1.081102, -0.198784)",
        "(-0.026323, 1.081854, -0.193477)",
        "(-0.025938, 1.082555, -0.188181)",
        "(-0.025750, 1.082930, -0.185589)",
        "(-0.025395, 1.083768, -0.180461)",
        "(-0.025049, 1.084672, -0.175313)",
        "(-0.024671, 1.085505, -0.170010)",
        "(-0.024236, 1.086413, -0.164562)",
        "(-0.024015, 1.086945, -0.161811)",
        "(-0.023673, 1.088342, -0.156580)",
        "(-0.023251, 1.089987, -0.151546)",
        "(-0.022908, 1.091915, -0.146622)",
        "(-0.022635, 1.093900, -0.141671)",
        "(-0.022492, 1.094901, -0.139171)",
        "(-0.022197, 1.096925, -0.134148)",
        "(-0.021869, 1.099111, -0.129178)",
        "(-0.021224, 1.102822, -0.122120)",
        "(-0.021224, 1.102822, -0.122120)",
        "(-0.020770, 1.105531, -0.117679)",
        "(-0.020135, 1.108332, -0.113469)",
        "(-0.019452, 1.111285, -0.109488)",
        "(-0.018772, 1.114429, -0.105671)",
        "(-0.018106, 1.117762, -0.101999)",
        "(-0.017792, 1.119479, -0.100193)",
        "(-0.017164, 1.122929, -0.096618)",
        "(-0.016492, 1.126390, -0.093176)",
        "(-0.015842, 1.129905, -0.089851)",
        "(-0.015128, 1.133519, -0.086795)",
        "(-0.014768, 1.135348, -0.085358)",
        "(-0.014082, 1.138994, -0.082673)",
        "(-0.013474, 1.142596, -0.080086)",
        "(-0.012940, 1.146221, -0.077391)",
        "(-0.012505, 1.149979, -0.074678)",
        "(-0.012315, 1.151853, -0.073334)",
        "(-0.011983, 1.155627, -0.070632)",
        "(-0.011556, 1.159244, -0.068092)",
        "(-0.011002, 1.162744, -0.065659)",
        "(-0.010426, 1.166298, -0.063105)",
        "(-0.010131, 1.168150, -0.061873)",
        "(-0.009519, 1.171957, -0.059546)",
        "(-0.008686, 1.175823, -0.057395)",
        "(-0.007813, 1.179804, -0.055452)",
        "(-0.006819, 1.183811, -0.053576)",
        "(-0.006295, 1.185839, -0.052665)",
        "(-0.005208, 1.189984, -0.050867)",
        "(-0.004227, 1.194358, -0.049273)",
        "(-0.003253, 1.198903, -0.047934)",
        "(-0.002145, 1.203416, -0.046515)",
        "(-0.001738, 1.205529, -0.045810)",
        "(-0.000768, 1.209444, -0.044368)",
        "(0.000190, 1.213109, -0.042971)",
        "(0.000956, 1.216669, -0.041445)",
        "(0.001653, 1.220187, -0.039909)",
        "(0.001974, 1.221938, -0.039190)",
        "(0.002621, 1.225557, -0.037750)",
        "(0.003181, 1.229373, -0.036207)",
        "(0.003772, 1.233448, -0.034812)",
        "(0.004344, 1.237737, -0.033733)",
        "(0.004609, 1.239949, -0.033287)",
        "(0.005053, 1.244404, -0.032401)",
        "(0.005411, 1.248796, -0.031415)",
        "(0.005646, 1.253111, -0.030243)",
        "(0.005820, 1.257496, -0.028999)",
        "(0.005890, 1.259746, -0.028387)",
        "(0.005998, 1.264377, -0.027338)",
        "(0.006131, 1.269062, -0.026452)",
        "(0.006200, 1.273830, -0.025668)",
        "(0.006233, 1.278548, -0.024862)",
        "(0.006263, 1.280864, -0.024389)",
        "(0.006419, 1.285493, -0.023455)",
        "(0.006686, 1.290234, -0.022724)",
        "(0.007006, 1.295195, -0.022328)",
        "(0.007522, 1.300221, -0.022170)",
        "(0.007884, 1.302696, -0.022130)",
        "(0.008714, 1.307534, -0.022072)",
        "(0.009619, 1.312315, -0.022126)",
        "(0.010503, 1.317024, -0.022177)",
        "(0.011294, 1.321683, -0.022198)",
        "(0.011644, 1.323979, -0.022186)",
        "(0.012349, 1.328453, -0.022058)",
        "(0.012998, 1.332862, -0.021800)",
        "(0.013582, 1.337235, -0.021499)",
        "(0.014140, 1.341583, -0.021226)",
        "(0.014451, 1.343624, -0.021064)",
        "(0.015072, 1.347655, -0.020716)",
        "(0.015647, 1.351601, -0.020354)",
        "(0.016256, 1.355401, -0.019932)",
        "(0.016895, 1.359046, -0.019618)",
        "(0.017210, 1.360827, -0.019539)",
        "(0.017696, 1.364371, -0.019455)",
        "(0.017969, 1.367737, -0.019354)",
        "(0.017994, 1.370721, -0.019054)",
        "(0.017996, 1.373370, -0.018606)",
        "(0.018083, 1.374517, -0.018386)",
        "(0.018258, 1.376910, -0.018139)",
        "(0.018398, 1.379293, -0.018144)",
        "(0.018414, 1.381566, -0.018278)",
        "(0.018457, 1.383658, -0.018496)",
        "(0.018539, 1.384637, -0.018606)",
        "(0.018815, 1.386572, -0.018783)",
        "(0.019225, 1.388505, -0.019229)",
        "(0.019689, 1.390606, -0.020005)",
        "(0.020157, 1.392803, -0.020691)",
        "(0.020399, 1.393950, -0.021011)",
        "(0.020878, 1.396387, -0.021733)",
        "(0.021287, 1.399042, -0.022445)",
        "(0.021699, 1.401786, -0.022910)",
        "(0.022160, 1.404664, -0.023346)",
        "(0.022459, 1.406139, -0.023502)",
        "(0.023075, 1.409147, -0.023807)",
        "(0.023693, 1.412356, -0.024122)",
        "(0.024271, 1.415767, -0.024383)",
        "(0.024730, 1.419328, -0.024527)",
        "(0.024974, 1.421241, -0.024528)",
        "(0.025433, 1.424665, -0.024529)",
        "(0.025928, 1.428243, -0.024637)",
        "(0.026552, 1.431992, -0.024998)",
        "(0.027240, 1.435876, -0.025612)",
        "(0.027571, 1.437860, -0.025974)",
        "(0.028213, 1.441855, -0.026778)",
        "(0.028747, 1.445904, -0.027795)",
        "(0.029290, 1.449795, -0.028815)",
        "(0.029811, 1.453482, -0.029858)",
        "(0.030044, 1.455269, -0.030405)",
        "(0.030467, 1.458810, -0.031516)",
        "(0.030789, 1.462260, -0.032578)",
        "(0.031164, 1.467237, -0.034064)",
        "(0.031164, 1.467237, -0.034064)",
        "(0.031430, 1.470381, -0.035075)",
        "(0.031735, 1.473437, -0.036212)",
        "(0.032079, 1.476439, -0.037297)",
        "(0.032462, 1.479368, -0.038298)",
        "(0.032840, 1.482320, -0.039359)",
        "(0.033020, 1.483803, -0.039889)",
        "(0.033356, 1.486820, -0.040936)",
        "(0.033649, 1.489922, -0.041997)",
        "(0.033943, 1.493151, -0.043224)",
        "(0.034204, 1.496457, -0.044534)",
        "(0.034324, 1.498118, -0.045178)",
        "(0.034526, 1.501406, -0.046458)",
        "(0.034786, 1.504565, -0.047727)",
        "(0.035156, 1.507609, -0.049000)",
        "(0.035633, 1.510556, -0.050280)",
        "(0.035854, 1.512010, -0.050929)",
        "(0.036198, 1.514901, -0.052246)",
        "(0.036412, 1.517817, -0.053551)",
        "(0.036581, 1.520747, -0.054889)",
        "(0.036779, 1.523640, -0.056428)",
        "(0.036876, 1.525099, -0.057259)",
        "(0.037099, 1.528019, -0.058834)",
        "(0.037276, 1.530931, -0.060424)",
        "(0.037393, 1.533965, -0.062433)",
        "(0.037523, 1.537064, -0.064804)",
        "(0.037606, 1.538593, -0.066049)",
        "(0.037858, 1.541647, -0.068752)",
        "(0.038219, 1.544673, -0.071651)",
        "(0.038566, 1.547730, -0.074876)",
        "(0.039065, 1.550958, -0.078444)",
        "(0.039355, 1.552655, -0.080434)",
        "(0.039610, 1.555905, -0.084315)",
        "(0.039787, 1.559282, -0.088270)",
        "(0.039628, 1.562727, -0.092379)",
        "(0.040027, 1.566035, -0.096684)",
        "(0.040120, 1.567726, -0.099001)",
        "(0.040210, 1.571194, -0.103739)",
        "(0.040357, 1.574729, -0.108729)",
        "(0.040445, 1.578237, -0.114065)",
        "(0.040475, 1.581739, -0.119588)",
        "(0.040503, 1.583439, -0.122430)",
        "(0.040521, 1.586811, -0.128326)",
        "(0.040540, 1.590121, -0.134401)",
        "(0.040388, 1.594916, -0.143411)",
        "(0.040388, 1.594916, -0.143411)",
        "(0.040121, 1.597984, -0.149320)",
        "(0.039680, 1.601031, -0.155330)",
        "(0.039064, 1.603976, -0.161534)",
        "(0.038458, 1.606763, -0.167861)",
        "(0.037810, 1.609340, -0.174029)",
        "(0.037449, 1.610519, -0.176977)",
        "(0.036704, 1.612598, -0.182830)",
        "(0.035962, 1.614247, -0.188738)",
        "(0.035302, 1.615814, -0.194928)",
        "(0.034598, 1.617323, -0.201008)",
        "(0.034270, 1.618032, -0.204023)",
        "(0.033691, 1.619273, -0.210134)",
        "(0.033172, 1.620334, -0.216178)",
        "(0.032700, 1.621330, -0.222044)",
        "(0.032128, 1.622209, -0.227803)",
        "(0.031853, 1.622589, -0.230629)",
        "(0.031234, 1.623249, -0.236038)",
        "(0.030493, 1.623833, -0.241282)",
        "(0.029671, 1.624350, -0.246337)",
        "(0.028891, 1.624799, -0.251556)",
        "(0.028546, 1.624977, -0.254333)",
        "(0.027958, 1.625240, -0.260123)",
        "(0.027510, 1.625338, -0.265850)",
        "(0.027081, 1.625340, -0.271324)",
        "(0.026580, 1.625280, -0.276684)",
        "(0.026283, 1.625218, -0.279330)",
        "(0.025663, 1.625014, -0.284644)",
        "(0.025069, 1.624770, -0.289956)",
        "(0.024462, 1.624478, -0.295105)",
        "(0.023940, 1.624017, -0.299918)",
        "(0.023718, 1.623729, -0.302156)",
        "(0.023204, 1.623163, -0.306480)",
        "(0.022490, 1.622602, -0.310783)",
        "(0.021594, 1.622075, -0.315414)",
        "(0.020719, 1.621508, -0.320351)",
        "(0.020326, 1.621186, -0.322833)",
        "(0.019532, 1.620463, -0.327776)",
        "(0.018697, 1.619458, -0.332909)",
        "(0.017833, 1.618240, -0.338336)",
        "(0.016991, 1.616824, -0.343890)",
        "(0.016565, 1.616072, -0.346622)",
        "(0.015677, 1.614419, -0.351946)",
        "(0.014751, 1.612392, -0.357156)",
        "(0.014042, 1.610143, -0.362462)",
        "(0.013358, 1.607752, -0.367783)",
        "(0.012957, 1.606514, -0.370456)",
        "(0.012045, 1.603955, -0.375898)",
        "(0.010937, 1.601049, -0.381477)",
        "(0.009970, 1.597670, -0.386953)",
        "(0.009122, 1.593509, -0.392384)",
        "(0.008782, 1.591119, -0.395056)",
        "(0.008295, 1.585899, -0.400372)",
        "(0.007841, 1.580194, -0.405738)",
        "(0.007465, 1.573939, -0.411271)",
        "(0.007436, 1.567305, -0.416721)",
        "(0.007446, 1.563906, -0.419402)",
        "(0.007589, 1.557025, -0.424643)",
        "(0.007925, 1.549986, -0.429525)",
        "(0.008216, 1.542754, -0.434366)",
        "(0.008315, 1.535435, -0.439215)",
        "(0.008359, 1.531757, -0.441507)",
        "(0.008476, 1.524331, -0.445872)",
        "(0.008771, 1.516917, -0.449882)",
        "(0.008978, 1.509591, -0.453727)",
        "(0.009016, 1.502368, -0.457388)",
        "(0.009035, 1.498827, -0.459113)",
        "(0.009249, 1.491799, -0.462263)",
        "(0.009729, 1.484956, -0.464976)",
        "(0.009918, 1.478534, -0.467612)",
        "(0.009925, 1.472593, -0.470124)",
        "(0.009989, 1.469769, -0.471201)",
        "(0.010080, 1.464210, -0.472983)",
        "(0.010143, 1.459108, -0.474304)",
        "(0.010138, 1.453991, -0.475532)",
        "(0.010118, 1.448591, -0.476715)",
        "(0.010109, 1.445809, -0.477149)",
        "(0.010081, 1.440151, -0.477779)",
        "(0.009880, 1.434229, -0.478233)",
        "(0.009517, 1.427858, -0.478587)",
        "(0.009105, 1.421055, -0.478872)",
        "(0.008951, 1.417469, -0.478853)",
        "(0.008779, 1.410020, -0.478535)",
        "(0.008663, 1.402144, -0.478004)",
        "(0.008486, 1.393991, -0.477438)",
        "(0.008240, 1.385557, -0.476856)",
        "(0.008121, 1.381273, -0.476495)",
        "(0.007872, 1.372634, -0.475543)",
        "(0.007623, 1.363855, -0.474290)",
        "(0.007280, 1.354992, -0.472917)",
        "(0.007023, 1.345928, -0.471423)",
        "(0.006859, 1.341342, -0.470664)",
        "(0.006527, 1.332156, -0.469167)",
        "(0.006163, 1.322945, -0.467716)",
        "(0.005770, 1.313751, -0.466250)",
        "(0.005239, 1.304561, -0.464810)",
        "(0.004824, 1.299996, -0.464092)",
        "(0.004155, 1.290921, -0.462525)",
        "(0.003596, 1.281979, -0.460560)",
        "(0.002976, 1.273332, -0.458566)",
        "(0.002201, 1.265114, -0.456757)",
        "(0.001801, 1.261118, -0.455838)",
        "(0.001121, 1.253373, -0.453879)",
        "(0.000427, 1.245967, -0.451739)",
        "(-0.000269, 1.238870, -0.449276)",
        "(-0.001024, 1.232041, -0.446534)",
        "(-0.001357, 1.228686, -0.445017)",
        "(-0.001902, 1.222055, -0.441774)",
        "(-0.002358, 1.215730, -0.438327)",
        "(-0.002720, 1.209792, -0.434708)",
        "(-0.003013, 1.204252, -0.430841)",
        "(-0.003102, 1.201610, -0.428805)",
        "(-0.003199, 1.196426, -0.424541)",
        "(-0.003112, 1.191391, -0.419896)",
        "(-0.002790, 1.186536, -0.415001)",
        "(-0.002450, 1.182057, -0.409983)",
        "(-0.002316, 1.180002, -0.407416)",
        "(-0.002104, 1.176033, -0.402216)",
        "(-0.001889, 1.172030, -0.396759)",
        "(-0.001373, 1.167794, -0.390787)",
        "(-0.000718, 1.163600, -0.384406)",
        "(-0.000402, 1.161592, -0.381185)",
        "(0.000116, 1.157762, -0.374849)",
        "(0.000544, 1.154014, -0.368510)",
        "(0.001144, 1.148074, -0.358503)",
        "(0.001144, 1.148074, -0.358503)",
        "(0.001589, 1.144001, -0.351480)",
        "(0.001932, 1.140121, -0.344331)",
        "(0.002167, 1.136406, -0.337195)",
        "(0.002378, 1.132764, -0.330040)",
        "(0.002720, 1.129109, -0.322694)",
        "(0.002891, 1.127362, -0.318968)",
        "(0.003093, 1.124032, -0.311608)",
        "(0.003274, 1.120834, -0.304328)",
        "(0.003561, 1.117784, -0.296962)",
        "(0.003875, 1.114996, -0.289599)",
        "(0.003958, 1.113710, -0.285917)",
        "(0.004079, 1.111156, -0.278205)",
        "(0.004253, 1.108770, -0.270451)",
        "(0.004484, 1.106633, -0.262455)",
        "(0.004630, 1.104936, -0.254486)",
        "(0.004629, 1.104290, -0.250669)",
        "(0.004514, 1.103212, -0.243251)",
        "(0.004392, 1.102331, -0.235949)",
        "(0.004287, 1.101511, -0.228561)",
        "(0.004134, 1.100796, -0.221254)",
        "(0.004029, 1.100474, -0.217709)",
        "(0.003753, 1.099914, -0.210838)",
        "(0.003472, 1.099617, -0.204380)",
        "(0.003109, 1.099406, -0.198200)",
        "(0.002626, 1.099089, -0.192121)",
        "(0.002324, 1.098869, -0.189051)",
        "(0.001691, 1.098351, -0.182788)",
        "(0.001086, 1.097948, -0.176609)",
        "(0.000509, 1.097856, -0.170791)",
        "(-0.000114, 1.098107, -0.165326)",
        "(-0.000424, 1.098319, -0.162646)",
        "(-0.000937, 1.098720, -0.157186)",
        "(-0.001488, 1.099243, -0.151790)",
        "(-0.001984, 1.099986, -0.146588)",
        "(-0.002414, 1.101000, -0.141585)",
        "(-0.002565, 1.101601, -0.139154)",
        "(-0.002878, 1.102952, -0.134446)",
        "(-0.003152, 1.104559, -0.130079)",
        "(-0.003403, 1.106309, -0.125828)",
        "(-0.003580, 1.108237, -0.121648)",
        "(-0.003612, 1.109305, -0.119668)",
        "(-0.003710, 1.111614, -0.115931)",
        "(-0.003735, 1.114148, -0.112533)",
        "(-0.003721, 1.116765, -0.109327)",
        "(-0.003680, 1.119389, -0.106095)",
        "(-0.003627, 1.120768, -0.104456)",
        "(-0.003594, 1.123703, -0.101182)",
        "(-0.003574, 1.126776, -0.098053)",
        "(-0.003504, 1.129812, -0.095038)",
        "(-0.003388, 1.132649, -0.092023)",
        "(-0.003318, 1.133989, -0.090469)",
        "(-0.003151, 1.136621, -0.087370)",
        "(-0.002948, 1.139272, -0.084367)",
        "(-0.002684, 1.141940, -0.081469)",
        "(-0.002335, 1.144580, -0.078771)",
        "(-0.002122, 1.145880, -0.077509)",
        "(-0.001669, 1.148503, -0.075093)",
        "(-0.001211, 1.151047, -0.072748)",
        "(-0.000758, 1.153531, -0.070439)",
        "(-0.000380, 1.156119, -0.068154)",
        "(-0.000206, 1.157492, -0.066987)",
        "(0.000117, 1.160425, -0.064620)",
        "(0.000377, 1.163532, -0.062279)",
        "(0.000792, 1.168207, -0.059028)",
        "(0.000792, 1.168207, -0.059028)",
        "(0.001201, 1.171285, -0.056926)",
        "(0.001669, 1.174453, -0.054701)",
        "(0.002211, 1.177685, -0.052733)",
        "(0.002792, 1.180947, -0.051076)",
        "(0.003250, 1.184247, -0.049522)",
        "(0.003528, 1.185798, -0.048668)",
        "(0.004016, 1.188840, -0.046970)",
        "(0.004376, 1.191850, -0.045337)",
        "(0.004770, 1.194784, -0.043814)",
        "(0.005255, 1.197618, -0.042483)",
        "(0.005509, 1.199025, -0.041953)",
        "(0.006067, 1.201809, -0.040887)",
        "(0.006726, 1.204534, -0.039880)",
        "(0.007701, 1.208434, -0.038527)",
        "(0.007701, 1.208434, -0.038527)",
        "(0.008149, 1.211272, -0.037282)",
        "(0.008891, 1.214175, -0.035987)",
        "(0.009598, 1.217268, -0.034718)",
        "(0.010373, 1.220505, -0.033330)",
        "(0.011064, 1.224007, -0.031822)",
        "(0.011381, 1.225863, -0.031071)",
        "(0.011969, 1.229641, -0.029417)",
        "(0.012516, 1.233436, -0.027443)",
        "(0.012936, 1.237310, -0.025269)",
        "(0.013348, 1.241225, -0.023052)",
        "(0.013580, 1.243167, -0.021938)",
        "(0.014034, 1.247073, -0.019785)",
        "(0.014500, 1.250968, -0.017794)",
        "(0.015054, 1.254857, -0.015834)",
        "(0.015652, 1.258852, -0.013993)",
        "(0.016010, 1.260890, -0.013229)",
        "(0.016786, 1.265149, -0.011978)",
        "(0.018399, 1.269186, -0.012627)",
        "(0.019571, 1.273613, -0.012954)",
        "(0.020777, 1.278018, -0.012881)",
        "(0.021385, 1.280222, -0.012917)",
        "(0.022574, 1.284735, -0.012880)",
        "(0.023771, 1.289389, -0.012706)",
        "(0.024993, 1.294128, -0.012685)",
        "(0.026308, 1.298972, -0.012872)",
        "(0.026989, 1.301425, -0.013036)",
        "(0.028445, 1.306412, -0.013460)",
        "(0.029915, 1.311559, -0.014089)",
        "(0.031269, 1.316721, -0.014763)",
        "(0.032478, 1.321888, -0.015512)",
        "(0.033078, 1.324455, -0.015936)",
        "(0.034232, 1.329504, -0.016754)",
        "(0.035379, 1.334445, -0.017455)",
        "(0.036560, 1.339411, -0.018262)",
        "(0.037733, 1.344455, -0.019196)",
        "(0.038329, 1.347000, -0.019673)",
        "(0.039437, 1.352111, -0.020598)",
        "(0.040518, 1.357166, -0.021429)",
        "(0.041441, 1.362205, -0.022279)",
        "(0.042357, 1.367076, -0.023049)",
        "(0.042814, 1.369407, -0.023409)",
        "(0.043742, 1.373960, -0.023991)",
        "(0.044659, 1.378445, -0.024460)",
        "(0.045477, 1.382967, -0.024954)",
        "(0.046195, 1.387606, -0.025641)",
        "(0.046548, 1.389979, -0.026035)",
        "(0.047247, 1.394667, -0.026736)",
        "(0.047936, 1.399245, -0.027256)",
        "(0.048789, 1.406022, -0.027609)",
        "(0.048789, 1.406022, -0.027609)",
        "(0.049287, 1.410598, -0.027801)",
        "(0.049731, 1.415252, -0.028056)",
        "(0.050119, 1.420004, -0.028372)",
        "(0.050422, 1.424933, -0.028773)",
        "(0.050626, 1.429868, -0.029339)",
        "(0.050773, 1.432270, -0.029659)",
        "(0.051109, 1.436925, -0.030372)",
        "(0.051507, 1.441410, -0.031207)",
        "(0.051800, 1.445964, -0.032273)",
        "(0.052130, 1.450562, -0.033641)",
        "(0.052328, 1.452850, -0.034408)",
        "(0.052762, 1.457373, -0.036119)",
        "(0.053332, 1.461970, -0.038292)",
        "(0.053951, 1.466217, -0.040564)",
        "(0.054695, 1.470387, -0.042914)",
        "(0.055086, 1.472484, -0.044118)",
        "(0.055853, 1.476663, -0.046531)",
        "(0.056594, 1.480923, -0.049040)",
        "(0.057221, 1.485317, -0.051656)",
        "(0.057742, 1.489689, -0.054407)",
        "(0.058065, 1.491791, -0.055847)",
        "(0.058870, 1.495898, -0.058879)",
        "(0.059761, 1.499866, -0.061952)",
        "(0.060422, 1.503824, -0.064927)",
        "(0.060863, 1.507700, -0.067838)",
        "(0.061051, 1.509564, -0.069270)",
        "(0.061420, 1.513168, -0.072189)",
        "(0.061766, 1.516622, -0.075222)",
        "(0.062141, 1.519882, -0.078454)",
        "(0.062504, 1.522957, -0.081750)",
        "(0.062663, 1.524460, -0.083389)",
        "(0.062933, 1.527363, -0.086593)",
        "(0.063176, 1.530123, -0.089682)",
        "(0.063463, 1.532758, -0.092764)",
        "(0.063689, 1.535419, -0.096045)",
        "(0.063729, 1.536789, -0.097797)",
        "(0.063836, 1.539422, -0.101402)",
        "(0.064119, 1.541753, -0.104931)",
        "(0.064537, 1.543822, -0.108206)",
        "(0.065040, 1.545694, -0.111392)",
        "(0.065236, 1.546586, -0.113049)",
        "(0.065611, 1.548315, -0.116600)",
        "(0.066017, 1.549979, -0.120336)",
        "(0.066354, 1.551616, -0.123986)",
        "(0.066566, 1.553242, -0.127568)",
        "(0.066640, 1.554038, -0.129388)",
        "(0.066737, 1.555626, -0.133244)",
        "(0.066820, 1.557139, -0.137254)",
        "(0.066925, 1.559377, -0.143404)",
        "(0.066925, 1.559377, -0.143404)",
        "(0.066868, 1.560931, -0.147448)",
        "(0.066700, 1.562516, -0.151519)",
        "(0.066719, 1.564036, -0.155937)",
        "(0.066809, 1.565489, -0.160599)",
        "(0.066779, 1.566984, -0.165155)",
        "(0.066693, 1.567759, -0.167383)",
        "(0.066497, 1.569220, -0.171841)",
        "(0.066291, 1.570570, -0.176403)",
        "(0.066093, 1.571785, -0.180880)",
        "(0.065848, 1.572830, -0.185321)",
        "(0.065666, 1.573253, -0.187517)",
        "(0.065365, 1.573960, -0.191839)",
        "(0.065032, 1.574451, -0.196176)",
        "(0.064636, 1.574836, -0.200621)",
        "(0.064281, 1.574974, -0.205100)",
        "(0.064109, 1.574922, -0.207424)",
        "(0.063876, 1.574605, -0.212203)",
        "(0.063702, 1.574012, -0.217177)",
        "(0.063321, 1.572928, -0.224899)",
        "(0.063321, 1.572928, -0.224899)",
        "(0.062962, 1.572002, -0.230083)",
        "(0.062625, 1.570832, -0.235489)",
        "(0.062366, 1.569501, -0.241194)",
        "(0.062002, 1.568148, -0.247087)",
        "(0.061583, 1.566693, -0.253034)",
        "(0.061334, 1.565947, -0.256030)",
        "(0.060774, 1.564309, -0.262066)",
        "(0.060174, 1.562475, -0.268086)",
        "(0.059586, 1.560360, -0.274219)",
        "(0.059061, 1.558210, -0.280070)",
        "(0.058809, 1.557081, -0.282973)",
        "(0.058324, 1.554665, -0.288730)",
        "(0.057845, 1.552012, -0.294334)",
        "(0.057329, 1.549222, -0.299873)",
        "(0.056821, 1.546294, -0.305314)",
        "(0.056578, 1.544737, -0.307949)",
        "(0.056118, 1.541514, -0.313082)",
        "(0.055591, 1.538239, -0.318153)",
        "(0.054933, 1.534966, -0.323142)",
        "(0.054303, 1.531568, -0.328001)",
        "(0.053998, 1.529818, -0.330428)",
        "(0.053460, 1.526262, -0.335158)",
        "(0.052980, 1.522589, -0.339338)",
        "(0.052497, 1.518707, -0.343134)",
        "(0.051913, 1.514645, -0.346634)",
        "(0.051649, 1.512525, -0.348333)",
        "(0.051137, 1.508194, -0.351670)",
        "(0.050675, 1.503744, -0.354732)",
        "(0.050202, 1.499300, -0.357379)",
        "(0.049763, 1.494787, -0.359776)",
        "(0.049532, 1.492548, -0.360989)",
        "(0.049021, 1.488171, -0.363452)",
        "(0.048290, 1.484040, -0.365932)",
        "(0.047485, 1.479927, -0.368376)",
        "(0.046735, 1.475623, -0.370832)",
        "(0.046330, 1.473431, -0.372126)",
        "(0.045524, 1.469019, -0.374726)",
        "(0.044661, 1.464517, -0.377352)",
        "(0.043786, 1.459848, -0.380053)",
        "(0.042905, 1.454970, -0.382893)",
        "(0.042449, 1.452422, -0.384296)",
        "(0.041609, 1.447077, -0.386897)",
        "(0.040839, 1.441230, -0.389125)",
        "(0.040184, 1.435063, -0.391237)",
        "(0.039518, 1.428627, -0.393101)",
        "(0.039190, 1.425351, -0.393957)",
        "(0.038546, 1.418709, -0.395541)",
        "(0.038016, 1.411818, -0.396895)",
        "(0.037534, 1.404691, -0.398021)",
        "(0.037034, 1.397384, -0.398893)",
        "(0.036744, 1.393674, -0.399205)",
        "(0.036304, 1.386263, -0.399752)",
        "(0.035891, 1.378902, -0.400159)",
        "(0.035405, 1.371649, -0.400465)",
        "(0.034919, 1.364473, -0.400459)",
        "(0.034686, 1.360869, -0.400322)",
        "(0.034235, 1.353704, -0.399735)",
        "(0.033817, 1.346577, -0.398696)",
        "(0.033530, 1.339499, -0.397136)",
        "(0.033273, 1.332651, -0.395309)",
        "(0.033078, 1.329390, -0.394413)",
        "(0.032640, 1.323109, -0.392601)",
        "(0.032173, 1.317014, -0.390777)",
        "(0.031654, 1.310953, -0.388930)",
        "(0.031049, 1.304915, -0.387025)",
        "(0.030724, 1.301857, -0.386060)",
        "(0.030033, 1.295638, -0.384135)",
        "(0.029291, 1.289371, -0.382169)",
        "(0.028421, 1.283080, -0.380402)",
        "(0.027464, 1.276717, -0.378980)",
        "(0.026941, 1.273533, -0.378317)",
        "(0.025875, 1.267121, -0.376858)",
        "(0.024844, 1.260593, -0.375011)",
        "(0.024021, 1.253760, -0.372545)",
        "(0.023278, 1.247511, -0.370033)",
        "(0.022854, 1.244522, -0.368881)",
        "(0.021865, 1.238718, -0.366795)",
        "(0.020795, 1.233103, -0.364716)",
        "(0.019202, 1.224750, -0.361106)",
        "(0.019202, 1.224750, -0.361106)",
        "(0.018218, 1.219245, -0.358164)",
        "(0.017325, 1.214008, -0.354844)",
        "(0.016479, 1.208910, -0.351364)",
        "(0.015689, 1.203852, -0.347708)",
        "(0.015022, 1.198835, -0.343871)",
        "(0.014712, 1.196429, -0.341944)",
        "(0.014073, 1.191855, -0.338229)",
        "(0.013441, 1.187697, -0.334531)",
        "(0.012833, 1.183716, -0.330449)",
        "(0.012314, 1.179772, -0.325904)",
        "(0.012115, 1.177835, -0.323472)",
        "(0.011795, 1.174181, -0.318673)",
        "(0.011487, 1.170904, -0.313993)",
        "(0.011238, 1.167825, -0.309271)",
        "(0.011041, 1.164833, -0.304421)",
        "(0.010946, 1.163414, -0.301902)",
        "(0.010753, 1.160597, -0.296553)",
        "(0.010549, 1.157863, -0.290899)",
        "(0.010368, 1.155135, -0.285058)",
        "(0.010152, 1.152497, -0.279145)",
        "(0.010057, 1.151175, -0.276262)",
        "(0.009846, 1.148477, -0.270662)",
        "(0.009620, 1.145785, -0.265126)",
        "(0.009304, 1.143072, -0.259455)",
        "(0.008943, 1.140364, -0.253709)",
        "(0.008747, 1.139015, -0.250758)",
        "(0.008274, 1.136430, -0.244833)",
        "(0.007761, 1.133891, -0.238953)",
        "(0.007243, 1.131399, -0.233065)",
        "(0.006754, 1.129129, -0.227259)",
        "(0.006527, 1.128085, -0.224423)",
        "(0.006048, 1.126223, -0.218983)",
        "(0.005599, 1.124653, -0.213827)",
        "(0.005162, 1.123325, -0.208578)",
        "(0.004825, 1.122216, -0.203140)",
        "(0.004686, 1.121753, -0.200391)",
        "(0.004346, 1.121042, -0.194984)",
        "(0.004064, 1.120633, -0.189604)",
        "(0.003777, 1.120293, -0.184231)",
        "(0.003503, 1.120132, -0.178970)",
        "(0.003369, 1.120076, -0.176328)",
        "(0.003134, 1.120077, -0.171086)",
        "(0.002848, 1.120301, -0.166013)",
        "(0.002531, 1.120680, -0.161048)",
        "(0.002164, 1.121181, -0.156221)",
        "(0.001991, 1.121407, -0.153824)",
        "(0.001661, 1.121826, -0.149071)",
        "(0.001313, 1.122263, -0.144397)",
        "(0.000947, 1.122729, -0.139782)",
        "(0.000560, 1.123222, -0.135324)",
        "(0.000387, 1.123448, -0.133136)",
        "(0.000052, 1.123990, -0.128859)",
        "(-0.000289, 1.124645, -0.124745)",
        "(-0.000711, 1.125466, -0.120739)",
        "(-0.001176, 1.126381, -0.116675)",
        "(-0.001427, 1.126887, -0.114586)",
        "(-0.001950, 1.128000, -0.110389)",
        "(-0.002491, 1.129250, -0.106276)",
        "(-0.002989, 1.130512, -0.102114)",
        "(-0.003455, 1.131776, -0.097822)",
        "(-0.003651, 1.132383, -0.095874)",
        "(-0.004006, 1.133727, -0.092051)",
        "(-0.004335, 1.135341, -0.088397)",
        "(-0.004663, 1.137152, -0.084791)",
        "(-0.004949, 1.139161, -0.081153)",
        "(-0.005069, 1.140208, -0.079360)",
        "(-0.005275, 1.142308, -0.075896)",
        "(-0.005409, 1.144434, -0.072546)",
        "(-0.005536, 1.147754, -0.067681)",
        "(-0.005536, 1.147754, -0.067681)",
        "(-0.005574, 1.150038, -0.064607)",
        "(-0.005589, 1.152391, -0.061662)",
        "(-0.005567, 1.154772, -0.058850)",
        "(-0.005503, 1.157186, -0.056155)",
        "(-0.005441, 1.159608, -0.053580)",
        "(-0.005391, 1.160798, -0.052321)",
        "(-0.005278, 1.163151, -0.049779)",
        "(-0.005087, 1.165434, -0.047286)",
        "(-0.004902, 1.167781, -0.044919)",
        "(-0.004703, 1.170302, -0.042701)",
        "(-0.004582, 1.171617, -0.041635)",
        "(-0.004335, 1.174316, -0.039500)",
        "(-0.004109, 1.177204, -0.037299)",
        "(-0.003811, 1.180224, -0.035051)",
        "(-0.003394, 1.183440, -0.032823)",
        "(-0.003174, 1.185153, -0.031738)",
        "(-0.002725, 1.188817, -0.029662)",
        "(-0.002284, 1.192836, -0.027780)",
        "(-0.000690, 1.196431, -0.029176)",
        "(0.000447, 1.200236, -0.029472)",
        "(0.000921, 1.202103, -0.029496)",
        "(0.002138, 1.205926, -0.029325)",
        "(0.003178, 1.209900, -0.029199)",
        "(0.004198, 1.214216, -0.029088)",
        "(0.005040, 1.218802, -0.029087)",
        "(0.005454, 1.221190, -0.029069)",
        "(0.006221, 1.225930, -0.028835)",
        "(0.007043, 1.230543, -0.028595)",
        "(0.007934, 1.234929, -0.028390)",
        "(0.008952, 1.239043, -0.028143)",
        "(0.009490, 1.241079, -0.028045)",
        "(0.010575, 1.245093, -0.027778)",
        "(0.011588, 1.249199, -0.027599)",
        "(0.012574, 1.253342, -0.027445)",
        "(0.013318, 1.257373, -0.027059)",
        "(0.013832, 1.259460, -0.026909)",
        "(0.014813, 1.263673, -0.026669)",
        "(0.015825, 1.267761, -0.026281)",
        "(0.016691, 1.271815, -0.025691)",
        "(0.017391, 1.275597, -0.024961)",
        "(0.017697, 1.277580, -0.024589)",
        "(0.018353, 1.281693, -0.023743)",
        "(0.019143, 1.286172, -0.023160)",
        "(0.020090, 1.290913, -0.022740)",
        "(0.021062, 1.295737, -0.022345)",
        "(0.021621, 1.298129, -0.022321)",
        "(0.022482, 1.302976, -0.021990)",
        "(0.023432, 1.307743, -0.021721)",
        "(0.024838, 1.315138, -0.021795)",
        "(0.024838, 1.315138, -0.021795)",
        "(0.025669, 1.320217, -0.021832)",
        "(0.026333, 1.325282, -0.021850)",
        "(0.026925, 1.330474, -0.021906)",
        "(0.027426, 1.335698, -0.022103)",
        "(0.028010, 1.340958, -0.022541)",
        "(0.028393, 1.343444, -0.022779)",
        "(0.029195, 1.348465, -0.023359)",
        "(0.030082, 1.353510, -0.024007)",
        "(0.030888, 1.358671, -0.024633)",
        "(0.031613, 1.363900, -0.025208)",
        "(0.031899, 1.366560, -0.025580)",
        "(0.032474, 1.371857, -0.026386)",
        "(0.033018, 1.377036, -0.027097)",
        "(0.033504, 1.382047, -0.027616)",
        "(0.033985, 1.386790, -0.028064)",
        "(0.034252, 1.389098, -0.028337)",
        "(0.034725, 1.393647, -0.028981)",
        "(0.035115, 1.398169, -0.029676)",
        "(0.035525, 1.402560, -0.030393)",
        "(0.035828, 1.406836, -0.031026)",
        "(0.035931, 1.408915, -0.031252)",
        "(0.036084, 1.412988, -0.031581)",
        "(0.036232, 1.416870, -0.031771)",
        "(0.036423, 1.420632, -0.031956)",
        "(0.036687, 1.424339, -0.032362)",
        "(0.036842, 1.426193, -0.032673)",
        "(0.037179, 1.429868, -0.033430)",
        "(0.037453, 1.433526, -0.034252)",
        "(0.037758, 1.436986, -0.034953)",
        "(0.038058, 1.440245, -0.035721)",
        "(0.038230, 1.441810, -0.036179)",
        "(0.038574, 1.444921, -0.037221)",
        "(0.038953, 1.447932, -0.038212)",
        "(0.039398, 1.450913, -0.039268)",
        "(0.039871, 1.453893, -0.040414)",
        "(0.040131, 1.455358, -0.040951)",
        "(0.040649, 1.458223, -0.042013)",
        "(0.041199, 1.461100, -0.043099)",
        "(0.041670, 1.464068, -0.044153)",
        "(0.042092, 1.467084, -0.045158)",
        "(0.042320, 1.468583, -0.045665)",
        "(0.042854, 1.471550, -0.046531)",
        "(0.043340, 1.474537, -0.047165)",
        "(0.043805, 1.477713, -0.047980)",
        "(0.044146, 1.481138, -0.048933)",
        "(0.044286, 1.482929, -0.049365)",
        "(0.044498, 1.486518, -0.050096)",
        "(0.044690, 1.490060, -0.050814)",
        "(0.044904, 1.493540, -0.051487)",
        "(0.045078, 1.497039, -0.052176)",
        "(0.045149, 1.498853, -0.052614)",
        "(0.045281, 1.502533, -0.053699)",
        "(0.045448, 1.506166, -0.054959)",
        "(0.045664, 1.509741, -0.056432)",
        "(0.045945, 1.513204, -0.058159)",
        "(0.046103, 1.514895, -0.059170)",
        "(0.046462, 1.518192, -0.061363)",
        "(0.046945, 1.521350, -0.063801)",
        "(0.047435, 1.524529, -0.066569)",
        "(0.047933, 1.527703, -0.069557)",
        "(0.048174, 1.529267, -0.071155)",
        "(0.048775, 1.532295, -0.074456)",
        "(0.049333, 1.535348, -0.077941)",
        "(0.049769, 1.538447, -0.081472)",
        "(0.050081, 1.541573, -0.085108)",
        "(0.050191, 1.543135, -0.087028)",
        "(0.050265, 1.546310, -0.090916)",
        "(0.050274, 1.549383, -0.094796)",
        "(0.050307, 1.552251, -0.098814)",
        "(0.050311, 1.554988, -0.102912)",
        "(0.050209, 1.556383, -0.105004)",
        "(0.049932, 1.558897, -0.108894)",
        "(0.049643, 1.561337, -0.113103)",
        "(0.049543, 1.563478, -0.117548)",
        "(0.049608, 1.565340, -0.122147)",
        "(0.049629, 1.566239, -0.124475)",
        "(0.049558, 1.568019, -0.129053)",
        "(0.049410, 1.569761, -0.133707)",
        "(0.049247, 1.571380, -0.138533)",
        "(0.049224, 1.572857, -0.143554)",
        "(0.049224, 1.573589, -0.146124)",
        "(0.049177, 1.575099, -0.151282)",
        "(0.049116, 1.576603, -0.156537)",
        "(0.048983, 1.578043, -0.161982)",
        "(0.048805, 1.579370, -0.167462)",
        "(0.048724, 1.580014, -0.170324)",
        "(0.048585, 1.581265, -0.176226)",
        "(0.048402, 1.582438, -0.182141)",
        "(0.048070, 1.583558, -0.187851)",
        "(0.047636, 1.584603, -0.193487)",
        "(0.047424, 1.585075, -0.196316)",
        "(0.047054, 1.585930, -0.202101)",
        "(0.046620, 1.586713, -0.208225)",
        "(0.045907, 1.587750, -0.217788)",
        "(0.045907, 1.587750, -0.217788)",
        "(0.045413, 1.588405, -0.224236)",
        "(0.044826, 1.589025, -0.230704)",
        "(0.044111, 1.589549, -0.237096)",
        "(0.042787, 1.589930, -0.246706)",
        "(0.042787, 1.589930, -0.246706)",
        "(0.041783, 1.589838, -0.253238)",
        "(0.040807, 1.589461, -0.259867)",
        "(0.039838, 1.588613, -0.266720)",
        "(0.038619, 1.586383, -0.277303)",
        "(0.038619, 1.586383, -0.277303)",
        "(0.037878, 1.584334, -0.284402)",
        "(0.037144, 1.581983, -0.291385)",
        "(0.036465, 1.579391, -0.298155)",
        "(0.035603, 1.574853, -0.308129)",
        "(0.035603, 1.574853, -0.308129)",
        "(0.035271, 1.571454, -0.314852)",
        "(0.035024, 1.567927, -0.321454)",
        "(0.034851, 1.564323, -0.327966)",
        "(0.034766, 1.558923, -0.337708)",
        "(0.034766, 1.558923, -0.337708)",
        "(0.034676, 1.555306, -0.343970)",
        "(0.034630, 1.551607, -0.349814)",
        "(0.034557, 1.547843, -0.355388)",
        "(0.034635, 1.541857, -0.362818)",
        "(0.034635, 1.541857, -0.362818)",
        "(0.034777, 1.537735, -0.367592)",
        "(0.034943, 1.533662, -0.372287)",
        "(0.035245, 1.529556, -0.376712)",
        "(0.035682, 1.525356, -0.380742)",
        "(0.036208, 1.521069, -0.384401)",
        "(0.036489, 1.518855, -0.386068)",
        "(0.037042, 1.514287, -0.389142)",
        "(0.037587, 1.509612, -0.392006)",
        "(0.038213, 1.502673, -0.396063)",
        "(0.038213, 1.502673, -0.396063)",
        "(0.038612, 1.497976, -0.398457)",
        "(0.038965, 1.493066, -0.400591)",
        "(0.039318, 1.487830, -0.402563)",
        "(0.039825, 1.479421, -0.405116)",
        "(0.039825, 1.479421, -0.405116)",
        "(0.040125, 1.473422, -0.406576)",
        "(0.040322, 1.467645, -0.407834)",
        "(0.040446, 1.461572, -0.409173)",
        "(0.040638, 1.455003, -0.410515)",
        "(0.040998, 1.448081, -0.411806)",
        "(0.041182, 1.444512, -0.412421)",
        "(0.041470, 1.437353, -0.413633)",
        "(0.041672, 1.430170, -0.414831)",
        "(0.041846, 1.422920, -0.416029)",
        "(0.042042, 1.415535, -0.417174)",
        "(0.042107, 1.411758, -0.417705)",
        "(0.042196, 1.404010, -0.418639)",
        "(0.042371, 1.395937, -0.419321)",
        "(0.042579, 1.387783, -0.419782)",
        "(0.042675, 1.379666, -0.420127)",
        "(0.042696, 1.375601, -0.420268)",
        "(0.042845, 1.367501, -0.420592)",
        "(0.042939, 1.359641, -0.420984)",
        "(0.042926, 1.352149, -0.421319)",
        "(0.042932, 1.344953, -0.421401)",
        "(0.042930, 1.341459, -0.421341)",
        "(0.042898, 1.334661, -0.421063)",
        "(0.042830, 1.328240, -0.420529)",
        "(0.042662, 1.322079, -0.419745)",
        "(0.042273, 1.316229, -0.418945)",
        "(0.042018, 1.313461, -0.418589)",
        "(0.041667, 1.308051, -0.417670)",
        "(0.041479, 1.302715, -0.416178)",
        "(0.041281, 1.294854, -0.413578)",
        "(0.041281, 1.294854, -0.413578)",
        "(0.041073, 1.289736, -0.412127)",
        "(0.040888, 1.284689, -0.410975)",
        "(0.040680, 1.279694, -0.409873)",
        "(0.040384, 1.272080, -0.407720)",
        "(0.040384, 1.272080, -0.407720)",
        "(0.040230, 1.266857, -0.405765)",
        "(0.040086, 1.261510, -0.403391)",
        "(0.039941, 1.255941, -0.400616)",
        "(0.039855, 1.250322, -0.397732)",
        "(0.039814, 1.244700, -0.394659)",
        "(0.039776, 1.241908, -0.393060)",
        "(0.039713, 1.236217, -0.389645)",
        "(0.039716, 1.230471, -0.385868)",
        "(0.039826, 1.224976, -0.381764)",
        "(0.039915, 1.219871, -0.377486)",
        "(0.039949, 1.217443, -0.375298)",
        "(0.040036, 1.212633, -0.370786)",
        "(0.040257, 1.207952, -0.365861)",
        "(0.040657, 1.203565, -0.360605)",
        "(0.040909, 1.199761, -0.355142)",
        "(0.041051, 1.198050, -0.352428)",
        "(0.041295, 1.194879, -0.346965)",
        "(0.041521, 1.192001, -0.341500)",
        "(0.041818, 1.189278, -0.336070)",
        "(0.042037, 1.186903, -0.330969)",
        "(0.042094, 1.185871, -0.328682)",
        "(0.042109, 1.183924, -0.324542)",
        "(0.042085, 1.181939, -0.320803)",
        "(0.042089, 1.179776, -0.317229)",
        "(0.042084, 1.177596, -0.313729)",
        "(0.042041, 1.176562, -0.312017)",
        "(0.041828, 1.174613, -0.308787)",
        "(0.041436, 1.172671, -0.305807)",
        "(0.040967, 1.170541, -0.302902)",
        "(0.040433, 1.168245, -0.299955)",
        "(0.040114, 1.166989, -0.298478)",
        "(0.039387, 1.164241, -0.295425)",
        "(0.038674, 1.161276, -0.292267)",
        "(0.037946, 1.158049, -0.288649)",
        "(0.037167, 1.154572, -0.284570)",
        "(0.036750, 1.152754, -0.282364)",
        "(0.035939, 1.148949, -0.277585)",
        "(0.035254, 1.145191, -0.272424)",
        "(0.034581, 1.141565, -0.267114)",
        "(0.033870, 1.137984, -0.261772)",
        "(0.033497, 1.136197, -0.259081)",
        "(0.032785, 1.132636, -0.253639)",
        "(0.032128, 1.129274, -0.248213)",
        "(0.031507, 1.126330, -0.242967)",
        "(0.030839, 1.123776, -0.237888)",
        "(0.030508, 1.122606, -0.235317)",
        "(0.029943, 1.120372, -0.229976)",
        "(0.029398, 1.118382, -0.224572)",
        "(0.028619, 1.116070, -0.216667)",
        "(0.028619, 1.116070, -0.216667)",
        "(0.028059, 1.114886, -0.211669)",
        "(0.027527, 1.113767, -0.206834)",
        "(0.027020, 1.112564, -0.201806)",
        "(0.026447, 1.111381, -0.196671)",
        "(0.025842, 1.110411, -0.191734)",
        "(0.025546, 1.110037, -0.189307)",
        "(0.024997, 1.109472, -0.184491)",
        "(0.024444, 1.109140, -0.179730)",
        "(0.023858, 1.108991, -0.175117)",
        "(0.023237, 1.108909, -0.170518)",
        "(0.022949, 1.108912, -0.168223)",
        "(0.022404, 1.109161, -0.163861)",
        "(0.021834, 1.109630, -0.159758)",
        "(0.021047, 1.110569, -0.153755)",
        "(0.021047, 1.110569, -0.153755)",
        "(0.020567, 1.111255, -0.149522)",
        "(0.020097, 1.112050, -0.145083)",
        "(0.019615, 1.113088, -0.140668)",
        "(0.019124, 1.114427, -0.136532)",
        "(0.018682, 1.115943, -0.132510)",
        "(0.018468, 1.116675, -0.130473)",
        "(0.018037, 1.118081, -0.126377)",
        "(0.017598, 1.119406, -0.122318)",
        "(0.017174, 1.120685, -0.118360)",
        "(0.016785, 1.122027, -0.114546)",
        "(0.016621, 1.122736, -0.112699)",
        "(0.016304, 1.124228, -0.109139)",
        "(0.016044, 1.125724, -0.105669)",
        "(0.015764, 1.127254, -0.102088)",
        "(0.015531, 1.128776, -0.098450)",
        "(0.015417, 1.129569, -0.096567)",
        "(0.015206, 1.131299, -0.092903)",
        "(0.015086, 1.133138, -0.089372)",
        "(0.015032, 1.135052, -0.086044)",
        "(0.015102, 1.136988, -0.082894)",
        "(0.015173, 1.137984, -0.081378)",
        "(0.015415, 1.140103, -0.078416)",
        "(0.015667, 1.142349, -0.075504)",
        "(0.015950, 1.144696, -0.072775)",
        "(0.016276, 1.147098, -0.070274)",
        "(0.016447, 1.148292, -0.069080)",
        "(0.016743, 1.150744, -0.066628)",
        "(0.016975, 1.153295, -0.064138)",
        "(0.017210, 1.155874, -0.061663)",
        "(0.017419, 1.158391, -0.059284)",
        "(0.017521, 1.159596, -0.058102)",
        "(0.017716, 1.161963, -0.055665)",
        "(0.017872, 1.164240, -0.053336)",
        "(0.017939, 1.166662, -0.050919)",
        "(0.017947, 1.169126, -0.048458)",
        "(0.017936, 1.170347, -0.047231)",
        "(0.017880, 1.172852, -0.044897)",
        "(0.017806, 1.175506, -0.042549)",
        "(0.017699, 1.178475, -0.040262)",
        "(0.017604, 1.181664, -0.038229)",
        "(0.017573, 1.183386, -0.037362)",
        "(0.017628, 1.186935, -0.035755)",
        "(0.017766, 1.190693, -0.034284)",
        "(0.017959, 1.194578, -0.032946)",
        "(0.018239, 1.198547, -0.031800)",
        "(0.018411, 1.200540, -0.031262)",
        "(0.018795, 1.204542, -0.030206)",
        "(0.019204, 1.208573, -0.029176)",
        "(0.019602, 1.212708, -0.028199)",
        "(0.019996, 1.216926, -0.027252)",
        "(0.020198, 1.219029, -0.026747)",
        "(0.020555, 1.223205, -0.025616)",
        "(0.020828, 1.227380, -0.024316)",
        "(0.021085, 1.231562, -0.022822)",
        "(0.021359, 1.235811, -0.021381)",
        "(0.021532, 1.237940, -0.020728)",
        "(0.021879, 1.242148, -0.019450)",
        "(0.022261, 1.246223, -0.018118)",
        "(0.022824, 1.250109, -0.016770)",
        "(0.023559, 1.253741, -0.015320)",
        "(0.023961, 1.255520, -0.014555)",
        "(0.024712, 1.259084, -0.013027)",
        "(0.025316, 1.262719, -0.011558)",
        "(0.026060, 1.266290, -0.011050)",
        "(0.026855, 1.269640, -0.011064)",
        "(0.027323, 1.271060, -0.010916)",
        "(0.028189, 1.273610, -0.010991)",
        "(0.029067, 1.275690, -0.010959)",
        "(0.029693, 1.278327, -0.011002)",
        "(0.029693, 1.278327, -0.011002)",
        "(0.029905, 1.279808, -0.010822)",
        "(0.030169, 1.281083, -0.010687)",
        "(0.030477, 1.282223, -0.010576)",
        "(0.030671, 1.283322, -0.010304)",
        "(0.030865, 1.284321, -0.010030)",
        "(0.030976, 1.284839, -0.009869)",
        "(0.031345, 1.286080, -0.009557)",
        "(0.031807, 1.287719, -0.009225)",
        "(0.032567, 1.291170, -0.008901)",
        "(0.032567, 1.291170, -0.008901)",
        "(0.033107, 1.293956, -0.008473)",
        "(0.033717, 1.297072, -0.007716)",
        "(0.034369, 1.300776, -0.007037)",
        "(0.034990, 1.305202, -0.006627)",
        "(0.035678, 1.310176, -0.006486)",
        "(0.036032, 1.312814, -0.006455)",
        "(0.036744, 1.318226, -0.006315)",
        "(0.037464, 1.323747, -0.006066)",
        "(0.038566, 1.332158, -0.005787)",
        "(0.038566, 1.332158, -0.005787)",
        "(0.039269, 1.337853, -0.005807)",
        "(0.039968, 1.343604, -0.006049)",
        "(0.040713, 1.349277, -0.006497)",
        "(0.041333, 1.354994, -0.006956)",
        "(0.041885, 1.360651, -0.007386)",
        "(0.042164, 1.363606, -0.007675)",
        "(0.042682, 1.368841, -0.008294)",
        "(0.043202, 1.374043, -0.008987)",
        "(0.043644, 1.379223, -0.009725)",
        "(0.044050, 1.384432, -0.010496)",
        "(0.044303, 1.387031, -0.010964)",
        "(0.044837, 1.392074, -0.012026)",
        "(0.045360, 1.396975, -0.013063)",
        "(0.045744, 1.401783, -0.013879)",
        "(0.045992, 1.406653, -0.014698)",
        "(0.046144, 1.409112, -0.015162)",
        "(0.046418, 1.414146, -0.016228)",
        "(0.046688, 1.419266, -0.017490)",
        "(0.046936, 1.424418, -0.018977)",
        "(0.047226, 1.429427, -0.020401)",
        "(0.047412, 1.431869, -0.021052)",
        "(0.047824, 1.436692, -0.022344)",
        "(0.048281, 1.441518, -0.023710)",
        "(0.048735, 1.446402, -0.025180)",
        "(0.049161, 1.451411, -0.026769)",
        "(0.049324, 1.453972, -0.027544)",
        "(0.049550, 1.459133, -0.029022)",
        "(0.049673, 1.464305, -0.030539)",
        "(0.049772, 1.471766, -0.032715)",
        "(0.049772, 1.471766, -0.032715)",
        "(0.049731, 1.476617, -0.034066)",
        "(0.049673, 1.481377, -0.035597)",
        "(0.049706, 1.485965, -0.037346)",
        "(0.049859, 1.492471, -0.040214)",
        "(0.049859, 1.492471, -0.040214)",
        "(0.050017, 1.496519, -0.042190)",
        "(0.050161, 1.500424, -0.044259)",
        "(0.050385, 1.504180, -0.046620)",
        "(0.050610, 1.507962, -0.049066)",
        "(0.050797, 1.511802, -0.051630)",
        "(0.050886, 1.513725, -0.053010)",
        "(0.051073, 1.517496, -0.055939)",
        "(0.051313, 1.521224, -0.059161)",
        "(0.051757, 1.526770, -0.064445)",
        "(0.051757, 1.526770, -0.064445)",
        "(0.052131, 1.530433, -0.068107)",
        "(0.052559, 1.534065, -0.071952)",
        "(0.052943, 1.537745, -0.076118)",
        "(0.053202, 1.543426, -0.082947)",
        "(0.053202, 1.543426, -0.082947)",
        "(0.053171, 1.547151, -0.087673)",
        "(0.053127, 1.550769, -0.092525)",
        "(0.053072, 1.554293, -0.097427)",
        "(0.052938, 1.559366, -0.105091)",
        "(0.052938, 1.559366, -0.105091)",
        "(0.052842, 1.562535, -0.110700)",
        "(0.052619, 1.565601, -0.116708)",
        "(0.052312, 1.568447, -0.122762)",
        "(0.051938, 1.572011, -0.131639)",
        "(0.051938, 1.572011, -0.131639)"
    ],
    "leftHandPositions": [
        "(-0.294844, 1.101843, 0.077734)",
        "(-0.294748, 1.101937, 0.077867)",
        "(-0.294656, 1.102108, 0.078124)",
        "(-0.294528, 1.102375, 0.078741)",
        "(-0.294528, 1.102375, 0.078741)",
        "(-0.294449, 1.102481, 0.079302)",
        "(-0.294357, 1.102465, 0.079999)",
        "(-0.294371, 1.102319, 0.080948)",
        "(-0.294371, 1.102319, 0.080948)",
        "(-0.294499, 1.102298, 0.081390)",
        "(-0.294707, 1.102333, 0.081867)",
        "(-0.294829, 1.102374, 0.082149)",
        "(-0.295170, 1.102536, 0.082793)",
        "(-0.295540, 1.102726, 0.083453)",
        "(-0.296167, 1.102952, 0.084849)",
        "(-0.296167, 1.102952, 0.084849)",
        "(-0.296560, 1.102890, 0.085761)",
        "(-0.296855, 1.102659, 0.086717)",
        "(-0.297141, 1.102385, 0.087731)",
        "(-0.297523, 1.102062, 0.089204)",
        "(-0.297523, 1.102062, 0.089204)",
        "(-0.297694, 1.102068, 0.090137)",
        "(-0.297800, 1.102468, 0.090901)",
        "(-0.297731, 1.103252, 0.091650)",
        "(-0.297181, 1.104949, 0.092621)",
        "(-0.297181, 1.104949, 0.092621)",
        "(-0.296730, 1.106313, 0.093039)",
        "(-0.296167, 1.107894, 0.093366)",
        "(-0.295374, 1.109617, 0.093739)",
        "(-0.293761, 1.112204, 0.094424)",
        "(-0.293761, 1.112204, 0.094424)",
        "(-0.292577, 1.114068, 0.094908)",
        "(-0.291238, 1.116428, 0.095428)",
        "(-0.289607, 1.119338, 0.096017)",
        "(-0.286886, 1.125009, 0.096814)",
        "(-0.286886, 1.125009, 0.096814)",
        "(-0.284673, 1.129522, 0.097204)",
        "(-0.281682, 1.134511, 0.097420)",
        "(-0.277888, 1.139936, 0.097309)",
        "(-0.271287, 1.148714, 0.096743)",
        "(-0.271287, 1.148714, 0.096743)",
        "(-0.266099, 1.154201, 0.096283)",
        "(-0.259861, 1.158754, 0.095761)",
        "(-0.252813, 1.162378, 0.095263)",
        "(-0.241498, 1.167431, 0.094999)",
        "(-0.241498, 1.167431, 0.094999)",
        "(-0.233985, 1.171049, 0.095174)",
        "(-0.226828, 1.174414, 0.095627)",
        "(-0.219274, 1.177083, 0.095815)",
        "(-0.208063, 1.179857, 0.096451)",
        "(-0.208063, 1.179857, 0.096451)",
        "(-0.200858, 1.181098, 0.097095)",
        "(-0.194264, 1.182208, 0.097595)",
        "(-0.188258, 1.183208, 0.097858)",
        "(-0.180012, 1.183979, 0.097993)",
        "(-0.180012, 1.183979, 0.097993)",
        "(-0.174930, 1.184065, 0.097774)",
        "(-0.170308, 1.184595, 0.097668)",
        "(-0.166159, 1.185505, 0.097643)",
        "(-0.159726, 1.186191, 0.096588)",
        "(-0.159726, 1.186191, 0.096588)",
        "(-0.155297, 1.186182, 0.095624)",
        "(-0.150864, 1.185920, 0.094664)",
        "(-0.146062, 1.185202, 0.093461)",
        "(-0.137630, 1.182914, 0.090675)",
        "(-0.137630, 1.182914, 0.090675)",
        "(-0.131623, 1.180881, 0.088257)",
        "(-0.125731, 1.179011, 0.085460)",
        "(-0.119708, 1.177475, 0.082511)",
        "(-0.109268, 1.175015, 0.078115)",
        "(-0.109268, 1.175015, 0.078115)",
        "(-0.101511, 1.173031, 0.075967)",
        "(-0.093574, 1.170857, 0.074335)",
        "(-0.085376, 1.168202, 0.072984)",
        "(-0.072417, 1.162339, 0.070397)",
        "(-0.072417, 1.162339, 0.070397)",
        "(-0.063523, 1.157181, 0.068193)",
        "(-0.055094, 1.151983, 0.066385)",
        "(-0.047119, 1.148808, 0.065892)",
        "(-0.036488, 1.146933, 0.065821)",
        "(-0.036488, 1.146933, 0.065821)",
        "(-0.030807, 1.147409, 0.065383)",
        "(-0.026461, 1.150106, 0.064677)",
        "(-0.022898, 1.154450, 0.063959)",
        "(-0.019235, 1.163630, 0.062977)",
        "(-0.019235, 1.163630, 0.062977)",
        "(-0.017492, 1.170576, 0.062116)",
        "(-0.015916, 1.177569, 0.061158)",
        "(-0.014309, 1.184445, 0.060288)",
        "(-0.011679, 1.194718, 0.059593)",
        "(-0.011679, 1.194718, 0.059593)",
        "(-0.009746, 1.201460, 0.059547)",
        "(-0.007379, 1.207633, 0.059695)",
        "(-0.004770, 1.213462, 0.059928)",
        "(-0.001030, 1.222392, 0.060684)",
        "(-0.001030, 1.222392, 0.060684)",
        "(0.001267, 1.228115, 0.061301)",
        "(0.003604, 1.233115, 0.061754)",
        "(0.005841, 1.237604, 0.062142)",
        "(0.008620, 1.244217, 0.062661)",
        "(0.008620, 1.244217, 0.062661)",
        "(0.010125, 1.248720, 0.063087)",
        "(0.011530, 1.252921, 0.063536)",
        "(0.012715, 1.256784, 0.064051)",
        "(0.013995, 1.262002, 0.064898)",
        "(0.013995, 1.262002, 0.064898)",
        "(0.014394, 1.264995, 0.065476)",
        "(0.014568, 1.267284, 0.066017)",
        "(0.014642, 1.268603, 0.066545)",
        "(0.014986, 1.269153, 0.067537)",
        "(0.014986, 1.269153, 0.067537)",
        "(0.015575, 1.269030, 0.068296)",
        "(0.016343, 1.268779, 0.069059)",
        "(0.017613, 1.268536, 0.070304)",
        "(0.019687, 1.268503, 0.072271)",
        "(0.019687, 1.268503, 0.072271)",
        "(0.021238, 1.268539, 0.073424)",
        "(0.022782, 1.268706, 0.074394)",
        "(0.024389, 1.269552, 0.075204)",
        "(0.027454, 1.272271, 0.076558)",
        "(0.027454, 1.272271, 0.076558)",
        "(0.029992, 1.274860, 0.077572)",
        "(0.032626, 1.278166, 0.078628)",
        "(0.035186, 1.282136, 0.079501)",
        "(0.038766, 1.288540, 0.080257)",
        "(0.038766, 1.288540, 0.080257)",
        "(0.040881, 1.292738, 0.080395)",
        "(0.042623, 1.297209, 0.080167)",
        "(0.044017, 1.301903, 0.079606)",
        "(0.046011, 1.309409, 0.078297)",
        "(0.046011, 1.309409, 0.078297)",
        "(0.047289, 1.314812, 0.077516)",
        "(0.048586, 1.320294, 0.076898)",
        "(0.049801, 1.325650, 0.076343)",
        "(0.051332, 1.333630, 0.075547)",
        "(0.051332, 1.333630, 0.075547)",
        "(0.052331, 1.338847, 0.075164)",
        "(0.053420, 1.343745, 0.074868)",
        "(0.054685, 1.348232, 0.074682)",
        "(0.056884, 1.354351, 0.074921)",
        "(0.056884, 1.354351, 0.074921)",
        "(0.058644, 1.358032, 0.075408)",
        "(0.060765, 1.361253, 0.076096)",
        "(0.063091, 1.364113, 0.077069)",
        "(0.067001, 1.368289, 0.079483)",
        "(0.067001, 1.368289, 0.079483)",
        "(0.069566, 1.370977, 0.081510)",
        "(0.072076, 1.373419, 0.083511)",
        "(0.074370, 1.375567, 0.085197)",
        "(0.077178, 1.378423, 0.087518)",
        "(0.077178, 1.378423, 0.087518)",
        "(0.079058, 1.379802, 0.089051)",
        "(0.080810, 1.381020, 0.090532)",
        "(0.082280, 1.382190, 0.091710)",
        "(0.084039, 1.383370, 0.092415)",
        "(0.084039, 1.383370, 0.092415)",
        "(0.084941, 1.383996, 0.092290)",
        "(0.085728, 1.384783, 0.091973)",
        "(0.086554, 1.385849, 0.091673)",
        "(0.087834, 1.388112, 0.091610)",
        "(0.087834, 1.388112, 0.091610)",
        "(0.088744, 1.389984, 0.091811)",
        "(0.089719, 1.392059, 0.092093)",
        "(0.090659, 1.394238, 0.092249)",
        "(0.091997, 1.397911, 0.092341)",
        "(0.091997, 1.397911, 0.092341)",
        "(0.092729, 1.400799, 0.092440)",
        "(0.093424, 1.403972, 0.092736)",
        "(0.094142, 1.407293, 0.093147)",
        "(0.095102, 1.412644, 0.093746)",
        "(0.095102, 1.412644, 0.093746)",
        "(0.095418, 1.416563, 0.094056)",
        "(0.095530, 1.420524, 0.094154)",
        "(0.095576, 1.424566, 0.094048)",
        "(0.095565, 1.430993, 0.094140)",
        "(0.095565, 1.430993, 0.094140)",
        "(0.095506, 1.435420, 0.094422)",
        "(0.095480, 1.439672, 0.094823)",
        "(0.095505, 1.443528, 0.095225)",
        "(0.095509, 1.448576, 0.095934)",
        "(0.095509, 1.448576, 0.095934)",
        "(0.095426, 1.451551, 0.096525)",
        "(0.095341, 1.453913, 0.097164)",
        "(0.095313, 1.455742, 0.097651)",
        "(0.095237, 1.457870, 0.098350)",
        "(0.095237, 1.457870, 0.098350)",
        "(0.095314, 1.459119, 0.099036)",
        "(0.095462, 1.460049, 0.099808)",
        "(0.095719, 1.460399, 0.100541)",
        "(0.096429, 1.460118, 0.101323)",
        "(0.096429, 1.460118, 0.101323)",
        "(0.096622, 1.460048, 0.101557)",
        "(0.096755, 1.460108, 0.101773)",
        "(0.096945, 1.460422, 0.102155)",
        "(0.097201, 1.461254, 0.102605)",
        "(0.097201, 1.461254, 0.102605)",
        "(0.097506, 1.462534, 0.102930)",
        "(0.097758, 1.464354, 0.103380)",
        "(0.098121, 1.466812, 0.104064)",
        "(0.098675, 1.471247, 0.105156)",
        "(0.098675, 1.471247, 0.105156)",
        "(0.098984, 1.474781, 0.105991)",
        "(0.099375, 1.478874, 0.107027)",
        "(0.099727, 1.483327, 0.108067)",
        "(0.099901, 1.491217, 0.109814)",
        "(0.099901, 1.491217, 0.109814)",
        "(0.099894, 1.496951, 0.111236)",
        "(0.099794, 1.502800, 0.112631)",
        "(0.099453, 1.508693, 0.113966)",
        "(0.098836, 1.517703, 0.116075)",
        "(0.098836, 1.517703, 0.116075)",
        "(0.098397, 1.523738, 0.117756)",
        "(0.097903, 1.529742, 0.119611)",
        "(0.097340, 1.535525, 0.121574)",
        "(0.096359, 1.543522, 0.124551)",
        "(0.096359, 1.543522, 0.124551)",
        "(0.095822, 1.548275, 0.126512)",
        "(0.095364, 1.552571, 0.128344)",
        "(0.094752, 1.556315, 0.130170)",
        "(0.094003, 1.561052, 0.133023)",
        "(0.094003, 1.561052, 0.133023)",
        "(0.093544, 1.563717, 0.134937)",
        "(0.093055, 1.566262, 0.136893)",
        "(0.092593, 1.568758, 0.138891)",
        "(0.091797, 1.572537, 0.142103)",
        "(0.091797, 1.572537, 0.142103)",
        "(0.091260, 1.575116, 0.144222)",
        "(0.090643, 1.577653, 0.146292)",
        "(0.089980, 1.580297, 0.148322)",
        "(0.089093, 1.584360, 0.151285)",
        "(0.089093, 1.584360, 0.151285)",
        "(0.088450, 1.587359, 0.153240)",
        "(0.087878, 1.590945, 0.155287)",
        "(0.087318, 1.595032, 0.157454)",
        "(0.086575, 1.601961, 0.160948)",
        "(0.086575, 1.601961, 0.160948)",
        "(0.085969, 1.606913, 0.163250)",
        "(0.085283, 1.612150, 0.165520)",
        "(0.084412, 1.617750, 0.167793)",
        "(0.082798, 1.626595, 0.171316)",
        "(0.082798, 1.626595, 0.171316)",
        "(0.081635, 1.632628, 0.173580)",
        "(0.080379, 1.638664, 0.175839)",
        "(0.079174, 1.644588, 0.178063)",
        "(0.077221, 1.653522, 0.181419)",
        "(0.077221, 1.653522, 0.181419)",
        "(0.075710, 1.659671, 0.183984)",
        "(0.074172, 1.665768, 0.186882)",
        "(0.072675, 1.671520, 0.189889)",
        "(0.070457, 1.679195, 0.194496)",
        "(0.070457, 1.679195, 0.194496)",
        "(0.068884, 1.683746, 0.197708)",
        "(0.067543, 1.687692, 0.201003)",
        "(0.066433, 1.690924, 0.204104)",
        "(0.064913, 1.694978, 0.208826)",
        "(0.064913, 1.694978, 0.208826)",
        "(0.064014, 1.697384, 0.212225)",
        "(0.063004, 1.699380, 0.215836)",
        "(0.062126, 1.701063, 0.219555)",
        "(0.061017, 1.703117, 0.225180)",
        "(0.061017, 1.703117, 0.225180)",
        "(0.060494, 1.704350, 0.229408)",
        "(0.060095, 1.705371, 0.234075)",
        "(0.059722, 1.706179, 0.238998)",
        "(0.059403, 1.707214, 0.246708)",
        "(0.059403, 1.707214, 0.246708)",
        "(0.059307, 1.707936, 0.251982)",
        "(0.059032, 1.708626, 0.257353)",
        "(0.058845, 1.709273, 0.262795)",
        "(0.058566, 1.710187, 0.271083)",
        "(0.058566, 1.710187, 0.271083)",
        "(0.058214, 1.710840, 0.276540)",
        "(0.057668, 1.711508, 0.281945)",
        "(0.057243, 1.712000, 0.287295)",
        "(0.056708, 1.712439, 0.295059)",
        "(0.056708, 1.712439, 0.295059)",
        "(0.056161, 1.712889, 0.300163)",
        "(0.055526, 1.713465, 0.305205)",
        "(0.054938, 1.713877, 0.309848)",
        "(0.054230, 1.713923, 0.315934)",
        "(0.054230, 1.713923, 0.315934)",
        "(0.053813, 1.713834, 0.319703)",
        "(0.053410, 1.713902, 0.323348)",
        "(0.052853, 1.714064, 0.326787)",
        "(0.052248, 1.714008, 0.331137)",
        "(0.052248, 1.714008, 0.331137)",
        "(0.052133, 1.713505, 0.333456)",
        "(0.052069, 1.712941, 0.335486)",
        "(0.051784, 1.712531, 0.337383)",
        "(0.051011, 1.712194, 0.340370)",
        "(0.051011, 1.712194, 0.340370)",
        "(0.050599, 1.711578, 0.342454)",
        "(0.050566, 1.710074, 0.344261)",
        "(0.050809, 1.707663, 0.345606)",
        "(0.051299, 1.703107, 0.347650)",
        "(0.051299, 1.703107, 0.347650)",
        "(0.051607, 1.699641, 0.349300)",
        "(0.051939, 1.695649, 0.351028)",
        "(0.052330, 1.690980, 0.352768)",
        "(0.053148, 1.682902, 0.355790)",
        "(0.053148, 1.682902, 0.355790)",
        "(0.053705, 1.676946, 0.358359)",
        "(0.054658, 1.670569, 0.361273)",
        "(0.055833, 1.663865, 0.364387)",
        "(0.057395, 1.654093, 0.369308)",
        "(0.057395, 1.654093, 0.369308)",
        "(0.058211, 1.648077, 0.372891)",
        "(0.058812, 1.642473, 0.376673)",
        "(0.059390, 1.637200, 0.380552)",
        "(0.059906, 1.629868, 0.386425)",
        "(0.059906, 1.629868, 0.386425)",
        "(0.060084, 1.625311, 0.390417)",
        "(0.060148, 1.620988, 0.394572)",
        "(0.060132, 1.616860, 0.398918)",
        "(0.059887, 1.610747, 0.405722)",
        "(0.059887, 1.610747, 0.405722)",
        "(0.059703, 1.606541, 0.410354)",
        "(0.059317, 1.602234, 0.414997)",
        "(0.058877, 1.597871, 0.419635)",
        "(0.058023, 1.591065, 0.426258)",
        "(0.058023, 1.591065, 0.426258)",
        "(0.057286, 1.586326, 0.430315)",
        "(0.056494, 1.581246, 0.433906)",
        "(0.055824, 1.575886, 0.437031)",
        "(0.054483, 1.567622, 0.441276)",
        "(0.054483, 1.567622, 0.441276)",
        "(0.053606, 1.561887, 0.444170)",
        "(0.052634, 1.555694, 0.446774)",
        "(0.051847, 1.548841, 0.448996)",
        "(0.050996, 1.537482, 0.451397)",
        "(0.050996, 1.537482, 0.451397)",
        "(0.050412, 1.529629, 0.452909)",
        "(0.050132, 1.521789, 0.454524)",
        "(0.049775, 1.514181, 0.456017)",
        "(0.049096, 1.503759, 0.458610)",
        "(0.049096, 1.503759, 0.458610)",
        "(0.048712, 1.497341, 0.460429)",
        "(0.048237, 1.491381, 0.462013)",
        "(0.047805, 1.485888, 0.463447)",
        "(0.047161, 1.478355, 0.465481)",
        "(0.047161, 1.478355, 0.465481)",
        "(0.046645, 1.473886, 0.466821)",
        "(0.045896, 1.469882, 0.468271)",
        "(0.045082, 1.466120, 0.469890)",
        "(0.043975, 1.460224, 0.471918)",
        "(0.043975, 1.460224, 0.471918)",
        "(0.043186, 1.456080, 0.472753)",
        "(0.042459, 1.451952, 0.473398)",
        "(0.041492, 1.448041, 0.474142)",
        "(0.039947, 1.442122, 0.475203)",
        "(0.039947, 1.442122, 0.475203)",
        "(0.038977, 1.437838, 0.475612)",
        "(0.038117, 1.433176, 0.475737)",
        "(0.037200, 1.428290, 0.475874)",
        "(0.036107, 1.420677, 0.476193)",
        "(0.036107, 1.420677, 0.476193)",
        "(0.035392, 1.415424, 0.476127)",
        "(0.034666, 1.410173, 0.475947)",
        "(0.034021, 1.404846, 0.475658)",
        "(0.032982, 1.397038, 0.474235)",
        "(0.032982, 1.397038, 0.474235)",
        "(0.032190, 1.392158, 0.472958)",
        "(0.031500, 1.387264, 0.471510)",
        "(0.030948, 1.382259, 0.469710)",
        "(0.030147, 1.374499, 0.466541)",
        "(0.030147, 1.374499, 0.466541)",
        "(0.029726, 1.369207, 0.464338)",
        "(0.029333, 1.363846, 0.461987)",
        "(0.029070, 1.358349, 0.459542)",
        "(0.028565, 1.350315, 0.456254)",
        "(0.028565, 1.350315, 0.456254)",
        "(0.028071, 1.345337, 0.454320)",
        "(0.027670, 1.340356, 0.452267)",
        "(0.027220, 1.335427, 0.450059)",
        "(0.026494, 1.328356, 0.447006)",
        "(0.026494, 1.328356, 0.447006)",
        "(0.026133, 1.323775, 0.445012)",
        "(0.025544, 1.319499, 0.443110)",
        "(0.025019, 1.315410, 0.441477)",
        "(0.024270, 1.309393, 0.439126)",
        "(0.024270, 1.309393, 0.439126)",
        "(0.023541, 1.305708, 0.437802)",
        "(0.022866, 1.301960, 0.436759)",
        "(0.022135, 1.298090, 0.435626)",
        "(0.020754, 1.292252, 0.433924)",
        "(0.020754, 1.292252, 0.433924)",
        "(0.019920, 1.288073, 0.432741)",
        "(0.018964, 1.283850, 0.431324)",
        "(0.018063, 1.279845, 0.429986)",
        "(0.016738, 1.274036, 0.428424)",
        "(0.016738, 1.274036, 0.428424)",
        "(0.015868, 1.270076, 0.427476)",
        "(0.015047, 1.265821, 0.426337)",
        "(0.014190, 1.261208, 0.424709)",
        "(0.013068, 1.254732, 0.421803)",
        "(0.013068, 1.254732, 0.421803)",
        "(0.012339, 1.250381, 0.419699)",
        "(0.011704, 1.245933, 0.417545)",
        "(0.011134, 1.241367, 0.415320)",
        "(0.010402, 1.234339, 0.411968)",
        "(0.010402, 1.234339, 0.411968)",
        "(0.009903, 1.229666, 0.409657)",
        "(0.009422, 1.225097, 0.407308)",
        "(0.008923, 1.220699, 0.404915)",
        "(0.008176, 1.214334, 0.401040)",
        "(0.008176, 1.214334, 0.401040)",
        "(0.007611, 1.210028, 0.397978)",
        "(0.007065, 1.205743, 0.394668)",
        "(0.006441, 1.201749, 0.391358)",
        "(0.005654, 1.196236, 0.386734)",
        "(0.005654, 1.196236, 0.386734)",
        "(0.005138, 1.192820, 0.383714)",
        "(0.004611, 1.189551, 0.380752)",
        "(0.004204, 1.186386, 0.377852)",
        "(0.003615, 1.182239, 0.373506)",
        "(0.003615, 1.182239, 0.373506)",
        "(0.003165, 1.180165, 0.371060)",
        "(0.002775, 1.178200, 0.368965)",
        "(0.002453, 1.176033, 0.366769)",
        "(0.001948, 1.172713, 0.363077)",
        "(0.001948, 1.172713, 0.363077)",
        "(0.001753, 1.170636, 0.360760)",
        "(0.001570, 1.168848, 0.358620)",
        "(0.001452, 1.167246, 0.356670)",
        "(0.001504, 1.164934, 0.353778)",
        "(0.001504, 1.164934, 0.353778)",
        "(0.001509, 1.163461, 0.351690)",
        "(0.001496, 1.162107, 0.349508)",
        "(0.001568, 1.160854, 0.347361)",
        "(0.001645, 1.159145, 0.344214)",
        "(0.001645, 1.159145, 0.344214)",
        "(0.001771, 1.157828, 0.341996)",
        "(0.001835, 1.156402, 0.339553)",
        "(0.001886, 1.154918, 0.336928)",
        "(0.001946, 1.152850, 0.332736)",
        "(0.001946, 1.152850, 0.332736)",
        "(0.001929, 1.151742, 0.329965)",
        "(0.001930, 1.150697, 0.327273)",
        "(0.001916, 1.149687, 0.324543)",
        "(0.001867, 1.148339, 0.320394)",
        "(0.001867, 1.148339, 0.320394)",
        "(0.001700, 1.147574, 0.317665)",
        "(0.001447, 1.146860, 0.314996)",
        "(0.001208, 1.146029, 0.312371)",
        "(0.000705, 1.144835, 0.308350)",
        "(0.000705, 1.144835, 0.308350)",
        "(0.000309, 1.144186, 0.305873)",
        "(0.000007, 1.143509, 0.303601)",
        "(-0.000134, 1.142764, 0.301416)",
        "(-0.000300, 1.141986, 0.298166)",
        "(-0.000300, 1.141986, 0.298166)",
        "(-0.000461, 1.141647, 0.296153)",
        "(-0.000714, 1.141268, 0.294280)",
        "(-0.000972, 1.140662, 0.292401)",
        "(-0.001341, 1.139575, 0.289399)",
        "(-0.001341, 1.139575, 0.289399)",
        "(-0.001584, 1.138966, 0.287508)",
        "(-0.001779, 1.138350, 0.285727)",
        "(-0.001970, 1.137529, 0.283851)",
        "(-0.002280, 1.136192, 0.280677)",
        "(-0.002280, 1.136192, 0.280677)",
        "(-0.002468, 1.135483, 0.278471)",
        "(-0.002619, 1.134781, 0.276198)",
        "(-0.002751, 1.134009, 0.273719)",
        "(-0.002996, 1.132808, 0.269674)",
        "(-0.002996, 1.132808, 0.269674)",
        "(-0.003181, 1.132046, 0.266857)",
        "(-0.003384, 1.131469, 0.263965)",
        "(-0.003633, 1.131079, 0.261025)",
        "(-0.003995, 1.130643, 0.256516)",
        "(-0.003995, 1.130643, 0.256516)",
        "(-0.004261, 1.130394, 0.253381)",
        "(-0.004442, 1.130106, 0.250213)",
        "(-0.004630, 1.129743, 0.247002)",
        "(-0.004884, 1.129331, 0.242238)",
        "(-0.004884, 1.129331, 0.242238)",
        "(-0.004949, 1.129289, 0.239102)",
        "(-0.005031, 1.129394, 0.235858)",
        "(-0.005055, 1.129673, 0.232473)",
        "(-0.005028, 1.130440, 0.227257)",
        "(-0.005028, 1.130440, 0.227257)",
        "(-0.004920, 1.131252, 0.223671)",
        "(-0.004783, 1.132270, 0.220060)",
        "(-0.004641, 1.133396, 0.216401)",
        "(-0.004462, 1.135065, 0.211014)",
        "(-0.004462, 1.135065, 0.211014)",
        "(-0.004215, 1.136255, 0.207589)",
        "(-0.003842, 1.137522, 0.204405)",
        "(-0.003371, 1.138799, 0.201424)",
        "(-0.002607, 1.140713, 0.197092)",
        "(-0.002607, 1.140713, 0.197092)",
        "(-0.001962, 1.142027, 0.194306)",
        "(-0.001231, 1.143441, 0.191691)",
        "(-0.000463, 1.144983, 0.189167)",
        "(0.000517, 1.147476, 0.185566)",
        "(0.000517, 1.147476, 0.185566)",
        "(0.001131, 1.148973, 0.183250)",
        "(0.001768, 1.150373, 0.180958)",
        "(0.002345, 1.151805, 0.178779)",
        "(0.003064, 1.153905, 0.175673)",
        "(0.003064, 1.153905, 0.175673)",
        "(0.003413, 1.155234, 0.173619)",
        "(0.003701, 1.156480, 0.171395)",
        "(0.003821, 1.157641, 0.169077)",
        "(0.003894, 1.159067, 0.165645)",
        "(0.003894, 1.159067, 0.165645)",
        "(0.003970, 1.159901, 0.163496)",
        "(0.004035, 1.160817, 0.161403)",
        "(0.004020, 1.161649, 0.159361)",
        "(0.003937, 1.162569, 0.156090)",
        "(0.003937, 1.162569, 0.156090)",
        "(0.003766, 1.163106, 0.153879)",
        "(0.003595, 1.163596, 0.151788)",
        "(0.003420, 1.164023, 0.149750)",
        "(0.002962, 1.164699, 0.146627)",
        "(0.002962, 1.164699, 0.146627)",
        "(0.002628, 1.165148, 0.144543)",
        "(0.002260, 1.165605, 0.142567)",
        "(0.001862, 1.166146, 0.140739)",
        "(0.001164, 1.167355, 0.138232)",
        "(0.001164, 1.167355, 0.138232)",
        "(0.000668, 1.168462, 0.136680)",
        "(0.000227, 1.169627, 0.135239)",
        "(-0.000137, 1.170786, 0.133807)",
        "(-0.000546, 1.172698, 0.131657)",
        "(-0.000546, 1.172698, 0.131657)",
        "(-0.000749, 1.174253, 0.130274)",
        "(-0.000856, 1.175963, 0.128917)",
        "(-0.000857, 1.177630, 0.127647)",
        "(-0.000668, 1.180279, 0.125772)",
        "(-0.000668, 1.180279, 0.125772)",
        "(-0.000411, 1.182073, 0.124568)",
        "(-0.000139, 1.183912, 0.123375)",
        "(0.000176, 1.185815, 0.122251)",
        "(0.000634, 1.188563, 0.120634)",
        "(0.000634, 1.188563, 0.120634)",
        "(0.000842, 1.190128, 0.119414)",
        "(0.001038, 1.191515, 0.118075)",
        "(0.001258, 1.192863, 0.116703)",
        "(0.001574, 1.194801, 0.114557)",
        "(0.001574, 1.194801, 0.114557)",
        "(0.001726, 1.196095, 0.113055)",
        "(0.001857, 1.197344, 0.111536)",
        "(0.001983, 1.198494, 0.109973)",
        "(0.002211, 1.199979, 0.107605)",
        "(0.002211, 1.199979, 0.107605)",
        "(0.002279, 1.200770, 0.105850)",
        "(0.002235, 1.201519, 0.103997)",
        "(0.002146, 1.202327, 0.102150)",
        "(0.001917, 1.203520, 0.099126)",
        "(0.001917, 1.203520, 0.099126)",
        "(0.001712, 1.204282, 0.097021)",
        "(0.001512, 1.205028, 0.094966)",
        "(0.001366, 1.205619, 0.093028)",
        "(0.001326, 1.206195, 0.090383)",
        "(0.001326, 1.206195, 0.090383)",
        "(0.001407, 1.206441, 0.088792)",
        "(0.001520, 1.206722, 0.087200)",
        "(0.001599, 1.207201, 0.085680)",
        "(0.001772, 1.207921, 0.083612)",
        "(0.001772, 1.207921, 0.083612)",
        "(0.001856, 1.208250, 0.082244)",
        "(0.001854, 1.208480, 0.080806)",
        "(0.001759, 1.208709, 0.079366)",
        "(0.001794, 1.209084, 0.077352)",
        "(0.001794, 1.209084, 0.077352)",
        "(0.002029, 1.209362, 0.076261)",
        "(0.002386, 1.209679, 0.075420)",
        "(0.002683, 1.210071, 0.074845)",
        "(0.003416, 1.211286, 0.073546)",
        "(0.003416, 1.211286, 0.073546)",
        "(0.003828, 1.212015, 0.072925)",
        "(0.004231, 1.212795, 0.072240)",
        "(0.004594, 1.213701, 0.071488)",
        "(0.005101, 1.215417, 0.070453)",
        "(0.005101, 1.215417, 0.070453)",
        "(0.005490, 1.216681, 0.069767)",
        "(0.005810, 1.218081, 0.069028)",
        "(0.006127, 1.219636, 0.068307)",
        "(0.006640, 1.221946, 0.067224)",
        "(0.006640, 1.221946, 0.067224)",
        "(0.007033, 1.223333, 0.066435)",
        "(0.007418, 1.224828, 0.065720)",
        "(0.007808, 1.226335, 0.065034)",
        "(0.008361, 1.228398, 0.063901)",
        "(0.008361, 1.228398, 0.063901)",
        "(0.008656, 1.229772, 0.063001)",
        "(0.008814, 1.231207, 0.062159)",
        "(0.008920, 1.232645, 0.061306)",
        "(0.008852, 1.234555, 0.059897)",
        "(0.008852, 1.234555, 0.059897)",
        "(0.008752, 1.235663, 0.058958)",
        "(0.008691, 1.236753, 0.058210)",
        "(0.008683, 1.237640, 0.057617)",
        "(0.008617, 1.238457, 0.057084)",
        "(0.008617, 1.238457, 0.057084)",
        "(0.008642, 1.238373, 0.056899)",
        "(0.008689, 1.237775, 0.056671)",
        "(0.008669, 1.236943, 0.056295)",
        "(0.008656, 1.236161, 0.056553)",
        "(0.008656, 1.236161, 0.056553)",
        "(0.008781, 1.235364, 0.056916)",
        "(0.008817, 1.234754, 0.057030)",
        "(0.008797, 1.234724, 0.056929)",
        "(0.008627, 1.235632, 0.056782)",
        "(0.008627, 1.235632, 0.056782)",
        "(0.008552, 1.236707, 0.056857)",
        "(0.008583, 1.237612, 0.056796)",
        "(0.008674, 1.238459, 0.056535)",
        "(0.008794, 1.240113, 0.056083)",
        "(0.008794, 1.240113, 0.056083)",
        "(0.009425, 1.241053, 0.056331)",
        "(0.010320, 1.241958, 0.056367)",
        "(0.010779, 1.242965, 0.056738)",
        "(0.010983, 1.244905, 0.057147)",
        "(0.010983, 1.244905, 0.057147)",
        "(0.010736, 1.246535, 0.057488)",
        "(0.010592, 1.248041, 0.057765)",
        "(0.010373, 1.249343, 0.058013)",
        "(0.010207, 1.251155, 0.058323)",
        "(0.010207, 1.251155, 0.058323)",
        "(0.010138, 1.252223, 0.058472)",
        "(0.010075, 1.253145, 0.058488)",
        "(0.010154, 1.253759, 0.058425)",
        "(0.010412, 1.254455, 0.058468)",
        "(0.010412, 1.254455, 0.058468)",
        "(0.010486, 1.254985, 0.058713)",
        "(0.010464, 1.255645, 0.059138)",
        "(0.010782, 1.256299, 0.059318)",
        "(0.010343, 1.257540, 0.059059)",
        "(0.010343, 1.257540, 0.059059)",
        "(0.009912, 1.258253, 0.058221)",
        "(0.009606, 1.258861, 0.057423)",
        "(0.009468, 1.259526, 0.056778)",
        "(0.009242, 1.260666, 0.056049)",
        "(0.009242, 1.260666, 0.056049)",
        "(0.009244, 1.261221, 0.055709)",
        "(0.009273, 1.261611, 0.055568)",
        "(0.009396, 1.261877, 0.055553)",
        "(0.009747, 1.261834, 0.055676)",
        "(0.009747, 1.261834, 0.055676)",
        "(0.009552, 1.261974, 0.056167)",
        "(0.009085, 1.262321, 0.057247)",
        "(0.009566, 1.262689, 0.057851)",
        "(0.009675, 1.263196, 0.058178)",
        "(0.009675, 1.263196, 0.058178)",
        "(0.009931, 1.263632, 0.058542)",
        "(0.010148, 1.264371, 0.059190)",
        "(0.010522, 1.265313, 0.060081)",
        "(0.011171, 1.266801, 0.061486)",
        "(0.011171, 1.266801, 0.061486)",
        "(0.011710, 1.267941, 0.062141)",
        "(0.012044, 1.269359, 0.062849)",
        "(0.012553, 1.270976, 0.063592)",
        "(0.013372, 1.273659, 0.064826)",
        "(0.013372, 1.273659, 0.064826)",
        "(0.014072, 1.275553, 0.065808)",
        "(0.014794, 1.277579, 0.066773)",
        "(0.015364, 1.279774, 0.067647)",
        "(0.016173, 1.283172, 0.068718)",
        "(0.016173, 1.283172, 0.068718)",
        "(0.016714, 1.285287, 0.069333)",
        "(0.017292, 1.287397, 0.069932)",
        "(0.017771, 1.289434, 0.070495)",
        "(0.018525, 1.292266, 0.071230)",
        "(0.018525, 1.292266, 0.071230)",
        "(0.019076, 1.293925, 0.071630)",
        "(0.019597, 1.295423, 0.071983)",
        "(0.020009, 1.296885, 0.072378)",
        "(0.020541, 1.299073, 0.072845)",
        "(0.020541, 1.299073, 0.072845)",
        "(0.020885, 1.300491, 0.073021)",
        "(0.021299, 1.301919, 0.073266)",
        "(0.021774, 1.303303, 0.073586)",
        "(0.022670, 1.305414, 0.074314)",
        "(0.022670, 1.305414, 0.074314)",
        "(0.023435, 1.306810, 0.074970)",
        "(0.024138, 1.308350, 0.075736)",
        "(0.024858, 1.309913, 0.076471)",
        "(0.025787, 1.312476, 0.077477)",
        "(0.025787, 1.312476, 0.077477)",
        "(0.026327, 1.314317, 0.078060)",
        "(0.026958, 1.316142, 0.078680)",
        "(0.027682, 1.318027, 0.079411)",
        "(0.029068, 1.320916, 0.080707)",
        "(0.029068, 1.320916, 0.080707)",
        "(0.030113, 1.322867, 0.081586)",
        "(0.031143, 1.324909, 0.082480)",
        "(0.032041, 1.327060, 0.083357)",
        "(0.033350, 1.330301, 0.084726)",
        "(0.033350, 1.330301, 0.084726)",
        "(0.034211, 1.332219, 0.085479)",
        "(0.035042, 1.333984, 0.086138)",
        "(0.035832, 1.335669, 0.086720)",
        "(0.036942, 1.337983, 0.087376)",
        "(0.036942, 1.337983, 0.087376)",
        "(0.037751, 1.339482, 0.087697)",
        "(0.038483, 1.341001, 0.087954)",
        "(0.039192, 1.342581, 0.088152)",
        "(0.040128, 1.344925, 0.088474)",
        "(0.040128, 1.344925, 0.088474)",
        "(0.040693, 1.346434, 0.088672)",
        "(0.041176, 1.347884, 0.088767)",
        "(0.041697, 1.349383, 0.088800)",
        "(0.042490, 1.351505, 0.088900)",
        "(0.042490, 1.351505, 0.088900)",
        "(0.043085, 1.352692, 0.088977)",
        "(0.043742, 1.353765, 0.089156)",
        "(0.044364, 1.354703, 0.089343)",
        "(0.045158, 1.355814, 0.089607)",
        "(0.045158, 1.355814, 0.089607)",
        "(0.045541, 1.356432, 0.089749)",
        "(0.046239, 1.357581, 0.089999)",
        "(0.046835, 1.358456, 0.090371)",
        "(0.047778, 1.359689, 0.091074)",
        "(0.047778, 1.359689, 0.091074)",
        "(0.048379, 1.360479, 0.091664)",
        "(0.048971, 1.361179, 0.092150)",
        "(0.049479, 1.361840, 0.092578)",
        "(0.050018, 1.362533, 0.093119)",
        "(0.050018, 1.362533, 0.093119)",
        "(0.050759, 1.363182, 0.093725)",
        "(0.051352, 1.363459, 0.094035)",
        "(0.051899, 1.363690, 0.094344)",
        "(0.052362, 1.363964, 0.094580)",
        "(0.052362, 1.363964, 0.094580)",
        "(0.052953, 1.364342, 0.094796)",
        "(0.053475, 1.364759, 0.095017)",
        "(0.054121, 1.365356, 0.095371)",
        "(0.054889, 1.366261, 0.095656)",
        "(0.054889, 1.366261, 0.095656)",
        "(0.055312, 1.366922, 0.095646)",
        "(0.055566, 1.367444, 0.095483)",
        "(0.055822, 1.368142, 0.095134)",
        "(0.056208, 1.368919, 0.094565)",
        "(0.056208, 1.368919, 0.094565)",
        "(0.056578, 1.369574, 0.094033)",
        "(0.057076, 1.370971, 0.093698)",
        "(0.057076, 1.370971, 0.093698)",
        "(0.057735, 1.373061, 0.093418)",
        "(0.057735, 1.373061, 0.093418)",
        "(0.058079, 1.373962, 0.093378)",
        "(0.058354, 1.374833, 0.093336)",
        "(0.058643, 1.376124, 0.093290)",
        "(0.058962, 1.377604, 0.093498)",
        "(0.058962, 1.377604, 0.093498)",
        "(0.059200, 1.378464, 0.093653)",
        "(0.059455, 1.379519, 0.093947)",
        "(0.059707, 1.380548, 0.094397)",
        "(0.060081, 1.382175, 0.095108)",
        "(0.060081, 1.382175, 0.095108)",
        "(0.060321, 1.383455, 0.095656)",
        "(0.060501, 1.384868, 0.096198)",
        "(0.060668, 1.386325, 0.096671)",
        "(0.060908, 1.388625, 0.097221)",
        "(0.060908, 1.388625, 0.097221)",
        "(0.061067, 1.390169, 0.097571)",
        "(0.061316, 1.391688, 0.097913)",
        "(0.061521, 1.393169, 0.098206)",
        "(0.061761, 1.395203, 0.098507)",
        "(0.061761, 1.395203, 0.098507)",
        "(0.061874, 1.396145, 0.098585)",
        "(0.062015, 1.397533, 0.098748)",
        "(0.062085, 1.398993, 0.098848)",
        "(0.062009, 1.400571, 0.098921)",
        "(0.062009, 1.400571, 0.098921)",
        "(0.061879, 1.401860, 0.098772)",
        "(0.061691, 1.402997, 0.098523)",
        "(0.061491, 1.404190, 0.098330)",
        "(0.061338, 1.405962, 0.098290)",
        "(0.061338, 1.405962, 0.098290)",
        "(0.061277, 1.407112, 0.098434)",
        "(0.061205, 1.408157, 0.098551)",
        "(0.061170, 1.409045, 0.098632)",
        "(0.061228, 1.409642, 0.098514)",
        "(0.061228, 1.409642, 0.098514)",
        "(0.061265, 1.410531, 0.098272)",
        "(0.061300, 1.411234, 0.098154)",
        "(0.061369, 1.411728, 0.098124)",
        "(0.061619, 1.412933, 0.098149)",
        "(0.061619, 1.412933, 0.098149)",
        "(0.061768, 1.413375, 0.098163)",
        "(0.061896, 1.413717, 0.098152)",
        "(0.062043, 1.414208, 0.098223)",
        "(0.062411, 1.415007, 0.098399)",
        "(0.062411, 1.415007, 0.098399)",
        "(0.062590, 1.415391, 0.098516)",
        "(0.062831, 1.416100, 0.098790)",
        "(0.063090, 1.416841, 0.099149)",
        "(0.063446, 1.417584, 0.099544)",
        "(0.063446, 1.417584, 0.099544)",
        "(0.063728, 1.418244, 0.099898)",
        "(0.064121, 1.419280, 0.100483)",
        "(0.064383, 1.420352, 0.101091)",
        "(0.064699, 1.421769, 0.101846)",
        "(0.064699, 1.421769, 0.101846)",
        "(0.065032, 1.422591, 0.102384)",
        "(0.065516, 1.423400, 0.102915)",
        "(0.066013, 1.424187, 0.103287)",
        "(0.066831, 1.425542, 0.104020)",
        "(0.066831, 1.425542, 0.104020)",
        "(0.067363, 1.426425, 0.104342)",
        "(0.067746, 1.427173, 0.104506)",
        "(0.068181, 1.428125, 0.104682)",
        "(0.068627, 1.429483, 0.104478)",
        "(0.068627, 1.429483, 0.104478)",
        "(0.068691, 1.430200, 0.104225)",
        "(0.068786, 1.431418, 0.103752)",
        "(0.068836, 1.432560, 0.103243)",
        "(0.068899, 1.434480, 0.102435)",
        "(0.068899, 1.434480, 0.102435)",
        "(0.068895, 1.435937, 0.102059)",
        "(0.068747, 1.437323, 0.101620)",
        "(0.068581, 1.438634, 0.101201)",
        "(0.068226, 1.440223, 0.100202)",
        "(0.068226, 1.440223, 0.100202)",
        "(0.067975, 1.441158, 0.099664)",
        "(0.067809, 1.442044, 0.099381)",
        "(0.067750, 1.442682, 0.099260)",
        "(0.067747, 1.443560, 0.099277)",
        "(0.067747, 1.443560, 0.099277)",
        "(0.067777, 1.444073, 0.099371)",
        "(0.067733, 1.444921, 0.099596)",
        "(0.067645, 1.445492, 0.099987)",
        "(0.067673, 1.445813, 0.100406)",
        "(0.067673, 1.445813, 0.100406)",
        "(0.067756, 1.446047, 0.100695)",
        "(0.067849, 1.446158, 0.100909)",
        "(0.068017, 1.446414, 0.101315)",
        "(0.068379, 1.446939, 0.102027)",
        "(0.068379, 1.446939, 0.102027)",
        "(0.068542, 1.447514, 0.102638)",
        "(0.068659, 1.448164, 0.103200)",
        "(0.068686, 1.448766, 0.103505)",
        "(0.068807, 1.450116, 0.104028)",
        "(0.068807, 1.450116, 0.104028)",
        "(0.068950, 1.451146, 0.104477)",
        "(0.069111, 1.452233, 0.104902)",
        "(0.069237, 1.453446, 0.105367)",
        "(0.069273, 1.455584, 0.105852)",
        "(0.069273, 1.455584, 0.105852)",
        "(0.069242, 1.457192, 0.106209)",
        "(0.069091, 1.458936, 0.106483)",
        "(0.068963, 1.460709, 0.106678)",
        "(0.068673, 1.463434, 0.106881)",
        "(0.068673, 1.463434, 0.106881)",
        "(0.068527, 1.465222, 0.106965)",
        "(0.068449, 1.466972, 0.107071)",
        "(0.068408, 1.468626, 0.107229)",
        "(0.068444, 1.471042, 0.107431)",
        "(0.068444, 1.471042, 0.107431)",
        "(0.068403, 1.472692, 0.107628)",
        "(0.068325, 1.474308, 0.107737)",
        "(0.068212, 1.475946, 0.107797)",
        "(0.068042, 1.478571, 0.108272)",
        "(0.068042, 1.478571, 0.108272)",
        "(0.068056, 1.480334, 0.108840)",
        "(0.068125, 1.481996, 0.109503)",
        "(0.068307, 1.483490, 0.110274)",
        "(0.068703, 1.485459, 0.111526)",
        "(0.068703, 1.485459, 0.111526)",
        "(0.068940, 1.486854, 0.112448)",
        "(0.069187, 1.488266, 0.113474)",
        "(0.069476, 1.489662, 0.114617)",
        "(0.069932, 1.491760, 0.116412)",
        "(0.069932, 1.491760, 0.116412)",
        "(0.070306, 1.493114, 0.117609)",
        "(0.070644, 1.494526, 0.118845)",
        "(0.070954, 1.495982, 0.120150)",
        "(0.071446, 1.498004, 0.121926)",
        "(0.071446, 1.498004, 0.121926)",
        "(0.071848, 1.499307, 0.123189)",
        "(0.072216, 1.500648, 0.124528)",
        "(0.072604, 1.502012, 0.125899)",
        "(0.072976, 1.504193, 0.127952)",
        "(0.072976, 1.504193, 0.127952)",
        "(0.073075, 1.505850, 0.129495)",
        "(0.073137, 1.507538, 0.131028)",
        "(0.073274, 1.509100, 0.132431)",
        "(0.073534, 1.511497, 0.134419)",
        "(0.073534, 1.511497, 0.134419)",
        "(0.073667, 1.513176, 0.135644)",
        "(0.073762, 1.514983, 0.136868)",
        "(0.073878, 1.516950, 0.138099)",
        "(0.074107, 1.519911, 0.139785)",
        "(0.074107, 1.519911, 0.139785)",
        "(0.074165, 1.522054, 0.140821)",
        "(0.074103, 1.524402, 0.141947)",
        "(0.074043, 1.526748, 0.143031)",
        "(0.074015, 1.530123, 0.144555)",
        "(0.074015, 1.530123, 0.144555)",
        "(0.074021, 1.532239, 0.145421)",
        "(0.074008, 1.534257, 0.146200)",
        "(0.074043, 1.536319, 0.147191)",
        "(0.074233, 1.539304, 0.148941)",
        "(0.074233, 1.539304, 0.148941)",
        "(0.074468, 1.540997, 0.150058)",
        "(0.074786, 1.542609, 0.151217)",
        "(0.075014, 1.544268, 0.152441)",
        "(0.075337, 1.546643, 0.154242)",
        "(0.075337, 1.546643, 0.154242)",
        "(0.075579, 1.548088, 0.155462)",
        "(0.075874, 1.549420, 0.156739)",
        "(0.076279, 1.550681, 0.158031)",
        "(0.076815, 1.552497, 0.159934)",
        "(0.076815, 1.552497, 0.159934)",
        "(0.077177, 1.553635, 0.161222)",
        "(0.077552, 1.554766, 0.162506)",
        "(0.077864, 1.555934, 0.163676)",
        "(0.078176, 1.557142, 0.164845)",
        "(0.078349, 1.557739, 0.165365)",
        "(0.078710, 1.559055, 0.166382)",
        "(0.078945, 1.560591, 0.167528)",
        "(0.079044, 1.562282, 0.168745)",
        "(0.079073, 1.564798, 0.170671)",
        "(0.079073, 1.564798, 0.170671)",
        "(0.079181, 1.566329, 0.171863)",
        "(0.079325, 1.567857, 0.173096)",
        "(0.079493, 1.569425, 0.174327)",
        "(0.079649, 1.572037, 0.176418)",
        "(0.079649, 1.572037, 0.176418)",
        "(0.079625, 1.574077, 0.178156)",
        "(0.079555, 1.576270, 0.180087)",
        "(0.079643, 1.578480, 0.182118)",
        "(0.079910, 1.581784, 0.184882)",
        "(0.079910, 1.581784, 0.184882)",
        "(0.079926, 1.584417, 0.186853)",
        "(0.079737, 1.587108, 0.188677)",
        "(0.079477, 1.589992, 0.190446)",
        "(0.079208, 1.594510, 0.193327)",
        "(0.079208, 1.594510, 0.193327)",
        "(0.078995, 1.597599, 0.195322)",
        "(0.078792, 1.600675, 0.197316)",
        "(0.078606, 1.603691, 0.199301)",
        "(0.078348, 1.608002, 0.202056)",
        "(0.078348, 1.608002, 0.202056)",
        "(0.078021, 1.610895, 0.203857)",
        "(0.077654, 1.613731, 0.205736)",
        "(0.077333, 1.616349, 0.207474)",
        "(0.076876, 1.619868, 0.209937)",
        "(0.076876, 1.619868, 0.209937)",
        "(0.076591, 1.621842, 0.211549)",
        "(0.076494, 1.623469, 0.213093)",
        "(0.076480, 1.624768, 0.214555)",
        "(0.076506, 1.626232, 0.216612)",
        "(0.076506, 1.626232, 0.216612)",
        "(0.076463, 1.627009, 0.218166)",
        "(0.076507, 1.627653, 0.219836)",
        "(0.076608, 1.628145, 0.221484)",
        "(0.076711, 1.628820, 0.224154)",
        "(0.076711, 1.628820, 0.224154)",
        "(0.076857, 1.629205, 0.226045)",
        "(0.077043, 1.629457, 0.227993)",
        "(0.077216, 1.629571, 0.230063)",
        "(0.077585, 1.629628, 0.233086)",
        "(0.077585, 1.629628, 0.233086)",
        "(0.077755, 1.629754, 0.235184)",
        "(0.077835, 1.629992, 0.237352)",
        "(0.077886, 1.630396, 0.239708)",
        "(0.078116, 1.630998, 0.243287)",
        "(0.078116, 1.630998, 0.243287)",
        "(0.078279, 1.631531, 0.245520)",
        "(0.078432, 1.632207, 0.247766)",
        "(0.078445, 1.633020, 0.249982)",
        "(0.078345, 1.634446, 0.253252)",
        "(0.078345, 1.634446, 0.253252)",
        "(0.078206, 1.635482, 0.255313)",
        "(0.078002, 1.636645, 0.257436)",
        "(0.077705, 1.637928, 0.259583)",
        "(0.076914, 1.640054, 0.262928)",
        "(0.076914, 1.640054, 0.262928)",
        "(0.076264, 1.641482, 0.265134)",
        "(0.075622, 1.642807, 0.267281)",
        "(0.075121, 1.643986, 0.269484)",
        "(0.074585, 1.645190, 0.271726)",
        "(0.074307, 1.645796, 0.272815)",
        "(0.073684, 1.647109, 0.275044)",
        "(0.072915, 1.648469, 0.277204)",
        "(0.072209, 1.649834, 0.279322)",
        "(0.071278, 1.651724, 0.282427)",
        "(0.071278, 1.651724, 0.282427)",
        "(0.070708, 1.652884, 0.284351)",
        "(0.070025, 1.654006, 0.286321)",
        "(0.069381, 1.655035, 0.288362)",
        "(0.068845, 1.655870, 0.290434)",
        "(0.068606, 1.656215, 0.291524)",
        "(0.068074, 1.656815, 0.293794)",
        "(0.067572, 1.657115, 0.296054)",
        "(0.067094, 1.657205, 0.298477)",
        "(0.066715, 1.657037, 0.300971)",
        "(0.066550, 1.656846, 0.302175)",
        "(0.066246, 1.656321, 0.304495)",
        "(0.066034, 1.655579, 0.306769)",
        "(0.065889, 1.654755, 0.309139)",
        "(0.065732, 1.653845, 0.311471)",
        "(0.065653, 1.653362, 0.312682)",
        "(0.065438, 1.652471, 0.315290)",
        "(0.065150, 1.651621, 0.317981)",
        "(0.064897, 1.650815, 0.320825)",
        "(0.064676, 1.649966, 0.323614)",
        "(0.064609, 1.649524, 0.325033)",
        "(0.064395, 1.648704, 0.327939)",
        "(0.064200, 1.647899, 0.330843)",
        "(0.063980, 1.647105, 0.333622)",
        "(0.063730, 1.646352, 0.336429)",
        "(0.063577, 1.645939, 0.337790)",
        "(0.063427, 1.645052, 0.340388)",
        "(0.063364, 1.644163, 0.342760)",
        "(0.063180, 1.643441, 0.345000)",
        "(0.062825, 1.642957, 0.347323)",
        "(0.062618, 1.642786, 0.348524)",
        "(0.062144, 1.642453, 0.350941)",
        "(0.061827, 1.642085, 0.353289)",
        "(0.061650, 1.641655, 0.355422)",
        "(0.061513, 1.641330, 0.357521)",
        "(0.061422, 1.641168, 0.358552)",
        "(0.061205, 1.640808, 0.360535)",
        "(0.061085, 1.640370, 0.362374)",
        "(0.061164, 1.639835, 0.363910)",
        "(0.061334, 1.639336, 0.365280)",
        "(0.061445, 1.639082, 0.365949)",
        "(0.061650, 1.638613, 0.367321)",
        "(0.061798, 1.638249, 0.368913)",
        "(0.061932, 1.637818, 0.370492)",
        "(0.062275, 1.637234, 0.371781)",
        "(0.062446, 1.636915, 0.372290)",
        "(0.062769, 1.636382, 0.373262)",
        "(0.062735, 1.636056, 0.374465)",
        "(0.062414, 1.635444, 0.376431)",
        "(0.062414, 1.635444, 0.376431)",
        "(0.062459, 1.634435, 0.377493)",
        "(0.062781, 1.633000, 0.378371)",
        "(0.063140, 1.631259, 0.379185)",
        "(0.063480, 1.629464, 0.380139)",
        "(0.063595, 1.627792, 0.381463)",
        "(0.063601, 1.626985, 0.382190)",
        "(0.063633, 1.625244, 0.383535)",
        "(0.063703, 1.623333, 0.384805)",
        "(0.063839, 1.621317, 0.386115)",
        "(0.063834, 1.619241, 0.387444)",
        "(0.063802, 1.618124, 0.388118)",
        "(0.063802, 1.615776, 0.389472)",
        "(0.063891, 1.613145, 0.390659)",
        "(0.064066, 1.610397, 0.391843)",
        "(0.064280, 1.607537, 0.392986)",
        "(0.064376, 1.606124, 0.393566)",
        "(0.064428, 1.603420, 0.394756)",
        "(0.064338, 1.600825, 0.395985)",
        "(0.064337, 1.598180, 0.397211)",
        "(0.064419, 1.595372, 0.398243)",
        "(0.064458, 1.593983, 0.398767)",
        "(0.064420, 1.591255, 0.399862)",
        "(0.064410, 1.588592, 0.401054)",
        "(0.064302, 1.585933, 0.402153)",
        "(0.064310, 1.583166, 0.402985)",
        "(0.064370, 1.581762, 0.403332)",
        "(0.064473, 1.578948, 0.403945)",
        "(0.064638, 1.576159, 0.404550)",
        "(0.064662, 1.573542, 0.405231)",
        "(0.064639, 1.570973, 0.405982)",
        "(0.064731, 1.569742, 0.406290)",
        "(0.064869, 1.567351, 0.406869)",
        "(0.064929, 1.565238, 0.407644)",
        "(0.064815, 1.563366, 0.408654)",
        "(0.064656, 1.561571, 0.409755)",
        "(0.064595, 1.560642, 0.410265)",
        "(0.064582, 1.558716, 0.411153)",
        "(0.064606, 1.556709, 0.411881)",
        "(0.064451, 1.554783, 0.412691)",
        "(0.064248, 1.552836, 0.413622)",
        "(0.064171, 1.551765, 0.414032)",
        "(0.064077, 1.549547, 0.414707)",
        "(0.064011, 1.547250, 0.415283)",
        "(0.063910, 1.544910, 0.415913)",
        "(0.063843, 1.542545, 0.416571)",
        "(0.063827, 1.541320, 0.416876)",
        "(0.063805, 1.538816, 0.417544)",
        "(0.063876, 1.536149, 0.418161)",
        "(0.064152, 1.533340, 0.418643)",
        "(0.064389, 1.530610, 0.419207)",
        "(0.064476, 1.529303, 0.419700)",
        "(0.064697, 1.526723, 0.420442)",
        "(0.064955, 1.524194, 0.421286)",
        "(0.065165, 1.521672, 0.422137)",
        "(0.065403, 1.519154, 0.422948)",
        "(0.065537, 1.517908, 0.423349)",
        "(0.065819, 1.515415, 0.424084)",
        "(0.066078, 1.513100, 0.424808)",
        "(0.066233, 1.510964, 0.425598)",
        "(0.066408, 1.508842, 0.426345)",
        "(0.066464, 1.507803, 0.426685)",
        "(0.066580, 1.505788, 0.427347)",
        "(0.066762, 1.503766, 0.427889)",
        "(0.066899, 1.501745, 0.428342)",
        "(0.066987, 1.499654, 0.428604)",
        "(0.067064, 1.498563, 0.428633)",
        "(0.067312, 1.496381, 0.428555)",
        "(0.067440, 1.494269, 0.428266)",
        "(0.067581, 1.492314, 0.427965)",
        "(0.067787, 1.490362, 0.427660)",
        "(0.067940, 1.489339, 0.427469)",
        "(0.068127, 1.487284, 0.426963)",
        "(0.068284, 1.485200, 0.426209)",
        "(0.068422, 1.483145, 0.425464)",
        "(0.068573, 1.481037, 0.424748)",
        "(0.068690, 1.479935, 0.424302)",
        "(0.068965, 1.477617, 0.423323)",
        "(0.069247, 1.475221, 0.422266)",
        "(0.069479, 1.472750, 0.421298)",
        "(0.069714, 1.470176, 0.420374)",
        "(0.069872, 1.468866, 0.419903)",
        "(0.070127, 1.466297, 0.419016)",
        "(0.070336, 1.463835, 0.418336)",
        "(0.070575, 1.461426, 0.417748)",
        "(0.070638, 1.459339, 0.417382)",
        "(0.070604, 1.458443, 0.417299)",
        "(0.070471, 1.456820, 0.417146)",
        "(0.070588, 1.455086, 0.416833)",
        "(0.070877, 1.453169, 0.416151)",
        "(0.071177, 1.451405, 0.415530)",
        "(0.071250, 1.450616, 0.415321)",
        "(0.071310, 1.449096, 0.414988)",
        "(0.071449, 1.447530, 0.414600)",
        "(0.071545, 1.445926, 0.414057)",
        "(0.071571, 1.444350, 0.413680)",
        "(0.071386, 1.443663, 0.413586)",
        "(0.070949, 1.442409, 0.413478)",
        "(0.070728, 1.441092, 0.413391)",
        "(0.070568, 1.439745, 0.413282)",
        "(0.070133, 1.438426, 0.413167)",
        "(0.069904, 1.437791, 0.413092)",
        "(0.069731, 1.436462, 0.412745)",
        "(0.069520, 1.435132, 0.412376)",
        "(0.069196, 1.433902, 0.412097)",
        "(0.069014, 1.432589, 0.411516)",
        "(0.068983, 1.431888, 0.411091)",
        "(0.068943, 1.430516, 0.410137)",
        "(0.068802, 1.429205, 0.409437)",
        "(0.068659, 1.427888, 0.408984)",
        "(0.068652, 1.426509, 0.408567)",
        "(0.068679, 1.425801, 0.408296)",
        "(0.068798, 1.424369, 0.407797)",
        "(0.069035, 1.422933, 0.407189)",
        "(0.069313, 1.421507, 0.406533)",
        "(0.069396, 1.420186, 0.406098)",
        "(0.069412, 1.419532, 0.405961)",
        "(0.069538, 1.418243, 0.405663)",
        "(0.069610, 1.416884, 0.405247)",
        "(0.069680, 1.415354, 0.404842)",
        "(0.069909, 1.413560, 0.404281)",
        "(0.070073, 1.412618, 0.403924)",
        "(0.070241, 1.410795, 0.403345)",
        "(0.070177, 1.408977, 0.402888)",
        "(0.070221, 1.407014, 0.402409)",
        "(0.070345, 1.404831, 0.401868)",
        "(0.070364, 1.403670, 0.401575)",
        "(0.070435, 1.401302, 0.400902)",
        "(0.070528, 1.398702, 0.399923)",
        "(0.070604, 1.395955, 0.398854)",
        "(0.070667, 1.393062, 0.397742)",
        "(0.070660, 1.391599, 0.397156)",
        "(0.070584, 1.388613, 0.395970)",
        "(0.070489, 1.385340, 0.394597)",
        "(0.070502, 1.381869, 0.393203)",
        "(0.070560, 1.378204, 0.391709)",
        "(0.070565, 1.376401, 0.391032)",
        "(0.070466, 1.372969, 0.389945)",
        "(0.070350, 1.369678, 0.389026)",
        "(0.070292, 1.366512, 0.388150)",
        "(0.070188, 1.363522, 0.387304)",
        "(0.070141, 1.362109, 0.386902)",
        "(0.070050, 1.359433, 0.386036)",
        "(0.069882, 1.357012, 0.385228)",
        "(0.069675, 1.354772, 0.384471)",
        "(0.069498, 1.352791, 0.383783)",
        "(0.069454, 1.351862, 0.383467)",
        "(0.069254, 1.350092, 0.382859)",
        "(0.069075, 1.348386, 0.382299)",
        "(0.068979, 1.346631, 0.381678)",
        "(0.068978, 1.344898, 0.381048)",
        "(0.068930, 1.344108, 0.380802)",
        "(0.068764, 1.342567, 0.380251)",
        "(0.068630, 1.341005, 0.379707)",
        "(0.068464, 1.339449, 0.379170)",
        "(0.068321, 1.337884, 0.378648)",
        "(0.068249, 1.337054, 0.378341)",
        "(0.068153, 1.335300, 0.377588)",
        "(0.067985, 1.333503, 0.376828)",
        "(0.067795, 1.331497, 0.375934)",
        "(0.067594, 1.329250, 0.375013)",
        "(0.067496, 1.328009, 0.374505)",
        "(0.067285, 1.325182, 0.373344)",
        "(0.067187, 1.322093, 0.372131)",
        "(0.067057, 1.318621, 0.371045)",
        "(0.066854, 1.314908, 0.370153)",
        "(0.066698, 1.313006, 0.369725)",
        "(0.066349, 1.309219, 0.368785)",
        "(0.066023, 1.305331, 0.367569)",
        "(0.065755, 1.301408, 0.366151)",
        "(0.065455, 1.297643, 0.364812)",
        "(0.065298, 1.295857, 0.364166)",
        "(0.064926, 1.292446, 0.362867)",
        "(0.064601, 1.289098, 0.361560)",
        "(0.064207, 1.285784, 0.360135)",
        "(0.063834, 1.282532, 0.358476)",
        "(0.063620, 1.280924, 0.357608)",
        "(0.063123, 1.277863, 0.355859)",
        "(0.062567, 1.274887, 0.354138)",
        "(0.062082, 1.271855, 0.352375)",
        "(0.061607, 1.268780, 0.350520)",
        "(0.061359, 1.267235, 0.349593)",
        "(0.060882, 1.264223, 0.347874)",
        "(0.060300, 1.261424, 0.346308)",
        "(0.059697, 1.258715, 0.344846)",
        "(0.059180, 1.255971, 0.343156)",
        "(0.058926, 1.254648, 0.342307)",
        "(0.058413, 1.252179, 0.340828)",
        "(0.057836, 1.249928, 0.339444)",
        "(0.057266, 1.247770, 0.338086)",
        "(0.056659, 1.245628, 0.336762)",
        "(0.056375, 1.244554, 0.336119)",
        "(0.055810, 1.242387, 0.334898)",
        "(0.055130, 1.240173, 0.333725)",
        "(0.054541, 1.237952, 0.332593)",
        "(0.053929, 1.235868, 0.331602)",
        "(0.053599, 1.234902, 0.331182)",
        "(0.052826, 1.232941, 0.330209)",
        "(0.052082, 1.230883, 0.328955)",
        "(0.051348, 1.228820, 0.327645)",
        "(0.050597, 1.226735, 0.326316)",
        "(0.050240, 1.225695, 0.325661)",
        "(0.049503, 1.223626, 0.324446)",
        "(0.048721, 1.221580, 0.323271)",
        "(0.047973, 1.219502, 0.321971)",
        "(0.047307, 1.217450, 0.320646)",
        "(0.046965, 1.216419, 0.319958)",
        "(0.046324, 1.214340, 0.318509)",
        "(0.045727, 1.212253, 0.317095)",
        "(0.045167, 1.210250, 0.315720)",
        "(0.044597, 1.208416, 0.314489)",
        "(0.044305, 1.207541, 0.313892)",
        "(0.043790, 1.205810, 0.312632)",
        "(0.043341, 1.204100, 0.311420)",
        "(0.042930, 1.202538, 0.310334)",
        "(0.042490, 1.201186, 0.309385)",
        "(0.042279, 1.200536, 0.308981)",
        "(0.041916, 1.199205, 0.308105)",
        "(0.041644, 1.197926, 0.307227)",
        "(0.041192, 1.196334, 0.305956)",
        "(0.041192, 1.196334, 0.305956)",
        "(0.040899, 1.195370, 0.305017)",
        "(0.040633, 1.194562, 0.304007)",
        "(0.040364, 1.193779, 0.302959)",
        "(0.040088, 1.192976, 0.301906)",
        "(0.039756, 1.192119, 0.300796)",
        "(0.039593, 1.191613, 0.300197)",
        "(0.039264, 1.190580, 0.298883)",
        "(0.038905, 1.189543, 0.297528)",
        "(0.038519, 1.188515, 0.296083)",
        "(0.038196, 1.187537, 0.294719)",
        "(0.038046, 1.187069, 0.294029)",
        "(0.037711, 1.186169, 0.292704)",
        "(0.037392, 1.185252, 0.291290)",
        "(0.037150, 1.184360, 0.289838)",
        "(0.036917, 1.183520, 0.288446)",
        "(0.036799, 1.183073, 0.287735)",
        "(0.036505, 1.182157, 0.286321)",
        "(0.036226, 1.181079, 0.284841)",
        "(0.035993, 1.179926, 0.283370)",
        "(0.035711, 1.178750, 0.281941)",
        "(0.035544, 1.178150, 0.281220)",
        "(0.035221, 1.176788, 0.279698)",
        "(0.034871, 1.175335, 0.278039)",
        "(0.034491, 1.173884, 0.276325)",
        "(0.034128, 1.172536, 0.274777)",
        "(0.033961, 1.171901, 0.274063)",
        "(0.033544, 1.170615, 0.272602)",
        "(0.033097, 1.169192, 0.271158)",
        "(0.032649, 1.167653, 0.269549)",
        "(0.032222, 1.166173, 0.267977)",
        "(0.032009, 1.165507, 0.267286)",
        "(0.031546, 1.164320, 0.266048)",
        "(0.031082, 1.163157, 0.264854)",
        "(0.030681, 1.161892, 0.263620)",
        "(0.030204, 1.160692, 0.262299)",
        "(0.029949, 1.160083, 0.261628)",
        "(0.029461, 1.158870, 0.260295)",
        "(0.028991, 1.157719, 0.258946)",
        "(0.028603, 1.156769, 0.257779)",
        "(0.028283, 1.155916, 0.256719)",
        "(0.028175, 1.155552, 0.256273)",
        "(0.027908, 1.154888, 0.255396)",
        "(0.027676, 1.154261, 0.254537)",
        "(0.027458, 1.153731, 0.253568)",
        "(0.027330, 1.153433, 0.252693)",
        "(0.027278, 1.153396, 0.252390)",
        "(0.027146, 1.153307, 0.251568)",
        "(0.027127, 1.153159, 0.251052)",
        "(0.027118, 1.152920, 0.250305)",
        "(0.027185, 1.152874, 0.249817)",
        "(0.027213, 1.152917, 0.249673)",
        "(0.027241, 1.153078, 0.248915)",
        "(0.027280, 1.153127, 0.248195)",
        "(0.027308, 1.153099, 0.247249)",
        "(0.027368, 1.153182, 0.246377)",
        "(0.027392, 1.153301, 0.245943)",
        "(0.027474, 1.153485, 0.245113)",
        "(0.027515, 1.153542, 0.244307)",
        "(0.027536, 1.153372, 0.243317)",
        "(0.027532, 1.153224, 0.242161)",
        "(0.027536, 1.153241, 0.241577)",
        "(0.027517, 1.153335, 0.240365)",
        "(0.027502, 1.153368, 0.239069)",
        "(0.027442, 1.153279, 0.237657)",
        "(0.027300, 1.153070, 0.236043)",
        "(0.027247, 1.152987, 0.235242)",
        "(0.027168, 1.152921, 0.233740)",
        "(0.027077, 1.153018, 0.232326)",
        "(0.026953, 1.153177, 0.230990)",
        "(0.026879, 1.153303, 0.229693)",
        "(0.026851, 1.153364, 0.229043)",
        "(0.026793, 1.153539, 0.227822)",
        "(0.026726, 1.153904, 0.226713)",
        "(0.026650, 1.154430, 0.225696)",
        "(0.026502, 1.154862, 0.224487)",
        "(0.026428, 1.155016, 0.223876)",
        "(0.026289, 1.155334, 0.222720)",
        "(0.026114, 1.155803, 0.221488)",
        "(0.025972, 1.156441, 0.220299)",
        "(0.025841, 1.157134, 0.219076)",
        "(0.025770, 1.157507, 0.218428)",
        "(0.025623, 1.158316, 0.217169)",
        "(0.025478, 1.159106, 0.215892)",
        "(0.025337, 1.159807, 0.214597)",
        "(0.025201, 1.160544, 0.213289)",
        "(0.025137, 1.160946, 0.212670)",
        "(0.025011, 1.161700, 0.211484)",
        "(0.024917, 1.162431, 0.210253)",
        "(0.024862, 1.163183, 0.209111)",
        "(0.024818, 1.163933, 0.207996)",
        "(0.024806, 1.164266, 0.207445)",
        "(0.024702, 1.164846, 0.206229)",
        "(0.024651, 1.165321, 0.205020)",
        "(0.024597, 1.165807, 0.203835)",
        "(0.024571, 1.166396, 0.202641)",
        "(0.024579, 1.166755, 0.202107)",
        "(0.024575, 1.167486, 0.201013)",
        "(0.024534, 1.168217, 0.199770)",
        "(0.024482, 1.168947, 0.198560)",
        "(0.024365, 1.169738, 0.197287)",
        "(0.024306, 1.170143, 0.196623)",
        "(0.024243, 1.170966, 0.195306)",
        "(0.024147, 1.171819, 0.194005)",
        "(0.023976, 1.172677, 0.192653)",
        "(0.023838, 1.173524, 0.191328)",
        "(0.023773, 1.173954, 0.190703)",
        "(0.023652, 1.174788, 0.189361)",
        "(0.023452, 1.175654, 0.187810)",
        "(0.023230, 1.176656, 0.186288)",
        "(0.023012, 1.177797, 0.184848)",
        "(0.022915, 1.178412, 0.184095)",
        "(0.022709, 1.179678, 0.182567)",
        "(0.022610, 1.180939, 0.181146)",
        "(0.022553, 1.182235, 0.179854)",
        "(0.022522, 1.183456, 0.178448)",
        "(0.022513, 1.184040, 0.177709)",
        "(0.022501, 1.185259, 0.176238)",
        "(0.022465, 1.186626, 0.174809)",
        "(0.022498, 1.188022, 0.173473)",
        "(0.022634, 1.189417, 0.172211)",
        "(0.022715, 1.190108, 0.171566)",
        "(0.022902, 1.191509, 0.170275)",
        "(0.023087, 1.192851, 0.169063)",
        "(0.023340, 1.194620, 0.167146)",
        "(0.023340, 1.194620, 0.167146)",
        "(0.023488, 1.195652, 0.165782)",
        "(0.023641, 1.196740, 0.164463)",
        "(0.023842, 1.197772, 0.163177)",
        "(0.024069, 1.198808, 0.161899)",
        "(0.024249, 1.199885, 0.160626)",
        "(0.024329, 1.200390, 0.159940)",
        "(0.024480, 1.201293, 0.158485)",
        "(0.024633, 1.202144, 0.157035)",
        "(0.024755, 1.203043, 0.155611)",
        "(0.024933, 1.204001, 0.154294)",
        "(0.025032, 1.204491, 0.153642)",
        "(0.025241, 1.205482, 0.152368)",
        "(0.025459, 1.206578, 0.151136)",
        "(0.025670, 1.207762, 0.150002)",
        "(0.025843, 1.208986, 0.148912)",
        "(0.025945, 1.209572, 0.148354)",
        "(0.026153, 1.210708, 0.147261)",
        "(0.026396, 1.211794, 0.146160)",
        "(0.026628, 1.212931, 0.145093)",
        "(0.026842, 1.214160, 0.144047)",
        "(0.026954, 1.214789, 0.143530)",
        "(0.027191, 1.216105, 0.142492)",
        "(0.027431, 1.217440, 0.141448)",
        "(0.027635, 1.218700, 0.140197)",
        "(0.027824, 1.219925, 0.138902)",
        "(0.027932, 1.220525, 0.138296)",
        "(0.028159, 1.221738, 0.137123)",
        "(0.028354, 1.222921, 0.135909)",
        "(0.028511, 1.223979, 0.134593)",
        "(0.028654, 1.224898, 0.133244)",
        "(0.028740, 1.225321, 0.132612)",
        "(0.028881, 1.226188, 0.131397)",
        "(0.028990, 1.227062, 0.130234)",
        "(0.029088, 1.227791, 0.129076)",
        "(0.029150, 1.228429, 0.127870)",
        "(0.029172, 1.228757, 0.127311)",
        "(0.029239, 1.229411, 0.126266)",
        "(0.029260, 1.229996, 0.125228)",
        "(0.029268, 1.230477, 0.124108)",
        "(0.029271, 1.230876, 0.123036)",
        "(0.029275, 1.231036, 0.122547)",
        "(0.029298, 1.231369, 0.121573)",
        "(0.029330, 1.231700, 0.120661)",
        "(0.029382, 1.232018, 0.119847)",
        "(0.029470, 1.232189, 0.119270)",
        "(0.029506, 1.232240, 0.119043)",
        "(0.029584, 1.232373, 0.118596)",
        "(0.029678, 1.232631, 0.117903)",
        "(0.029733, 1.232908, 0.117289)",
        "(0.029766, 1.233164, 0.116741)",
        "(0.029771, 1.233296, 0.116463)",
        "(0.029783, 1.233675, 0.115748)",
        "(0.029788, 1.234135, 0.115134)",
        "(0.029784, 1.234671, 0.114420)",
        "(0.029758, 1.235141, 0.113704)",
        "(0.029760, 1.235510, 0.113160)",
        "(0.029753, 1.236127, 0.112294)",
        "(0.029725, 1.236884, 0.111289)",
        "(0.029663, 1.237702, 0.110113)",
        "(0.029586, 1.238496, 0.108761)",
        "(0.029537, 1.238923, 0.108069)",
        "(0.029464, 1.239821, 0.106765)",
        "(0.029324, 1.240812, 0.105452)",
        "(0.029059, 1.241843, 0.103931)",
        "(0.028842, 1.242770, 0.102401)",
        "(0.028746, 1.243197, 0.101694)",
        "(0.028548, 1.244071, 0.100310)",
        "(0.028282, 1.244931, 0.098886)",
        "(0.028056, 1.245668, 0.097460)",
        "(0.027838, 1.246337, 0.096040)",
        "(0.027740, 1.246663, 0.095345)",
        "(0.027529, 1.247287, 0.093977)",
        "(0.027376, 1.247900, 0.092728)",
        "(0.027263, 1.248463, 0.091553)",
        "(0.027155, 1.248991, 0.090420)",
        "(0.027114, 1.249266, 0.089900)",
        "(0.027013, 1.249853, 0.088906)",
        "(0.026879, 1.250462, 0.087889)",
        "(0.026739, 1.251034, 0.086960)",
        "(0.027181, 1.251784, 0.087773)",
        "(0.027421, 1.251990, 0.087874)",
        "(0.027755, 1.252329, 0.088063)",
        "(0.028093, 1.252720, 0.088099)",
        "(0.028193, 1.253181, 0.088309)",
        "(0.028278, 1.253940, 0.088633)",
        "(0.028275, 1.254303, 0.088755)",
        "(0.028283, 1.254964, 0.088864)",
        "(0.028367, 1.255503, 0.089031)",
        "(0.028494, 1.256099, 0.089344)",
        "(0.028615, 1.256569, 0.089604)",
        "(0.028712, 1.256887, 0.089753)",
        "(0.028960, 1.257788, 0.090131)",
        "(0.029217, 1.258776, 0.090451)",
        "(0.029498, 1.259923, 0.090804)",
        "(0.029793, 1.261122, 0.091145)",
        "(0.029937, 1.261748, 0.091292)",
        "(0.030267, 1.263085, 0.091486)",
        "(0.030555, 1.264628, 0.091632)",
        "(0.030753, 1.266283, 0.091780)",
        "(0.030952, 1.267787, 0.091832)",
        "(0.031087, 1.268509, 0.091876)",
        "(0.031382, 1.269987, 0.092066)",
        "(0.031664, 1.271477, 0.092228)",
        "(0.031818, 1.273033, 0.092149)",
        "(0.031965, 1.274645, 0.091993)",
        "(0.032049, 1.275463, 0.091931)",
        "(0.032251, 1.277035, 0.091747)",
        "(0.032422, 1.278553, 0.091460)",
        "(0.032537, 1.280089, 0.091162)",
        "(0.032630, 1.281538, 0.090707)",
        "(0.032704, 1.282232, 0.090454)",
        "(0.032896, 1.283649, 0.089968)",
        "(0.033088, 1.285140, 0.089533)",
        "(0.033316, 1.286651, 0.089174)",
        "(0.033584, 1.288085, 0.088857)",
        "(0.033744, 1.288788, 0.088683)",
        "(0.034105, 1.290236, 0.088293)",
        "(0.034417, 1.291922, 0.088029)",
        "(0.034704, 1.293619, 0.087815)",
        "(0.034965, 1.295181, 0.087468)",
        "(0.035101, 1.295948, 0.087288)",
        "(0.035407, 1.297514, 0.087012)",
        "(0.035723, 1.299067, 0.086783)",
        "(0.036076, 1.300614, 0.086574)",
        "(0.036505, 1.302228, 0.086624)",
        "(0.036721, 1.302991, 0.086633)",
        "(0.037122, 1.304605, 0.086635)",
        "(0.037584, 1.306259, 0.086638)",
        "(0.037999, 1.307998, 0.086553)",
        "(0.038368, 1.309984, 0.086549)",
        "(0.038558, 1.311006, 0.086522)",
        "(0.038934, 1.313236, 0.086575)",
        "(0.039376, 1.315640, 0.086790)",
        "(0.039900, 1.318165, 0.087081)",
        "(0.040412, 1.320914, 0.087393)",
        "(0.040656, 1.322424, 0.087584)",
        "(0.041182, 1.325569, 0.088059)",
        "(0.041755, 1.328774, 0.088577)",
        "(0.042242, 1.332029, 0.089090)",
        "(0.042666, 1.335221, 0.089573)",
        "(0.042853, 1.336776, 0.089784)",
        "(0.043206, 1.339781, 0.090167)",
        "(0.043580, 1.342688, 0.090513)",
        "(0.043856, 1.345566, 0.090894)",
        "(0.044110, 1.348431, 0.091365)",
        "(0.044216, 1.349803, 0.091605)",
        "(0.044429, 1.352463, 0.092052)",
        "(0.044647, 1.354980, 0.092504)",
        "(0.044827, 1.357454, 0.092995)",
        "(0.044977, 1.359869, 0.093441)",
        "(0.045050, 1.361034, 0.093646)",
        "(0.045212, 1.363359, 0.094143)",
        "(0.045427, 1.365553, 0.094699)",
        "(0.045689, 1.367680, 0.095212)",
        "(0.045937, 1.369837, 0.095817)",
        "(0.046049, 1.370937, 0.096148)",
        "(0.046327, 1.373056, 0.096809)",
        "(0.046621, 1.375190, 0.097472)",
        "(0.046872, 1.377432, 0.098298)",
        "(0.047125, 1.379721, 0.099202)",
        "(0.047211, 1.380887, 0.099659)",
        "(0.047425, 1.383225, 0.100549)",
        "(0.047653, 1.385536, 0.101436)",
        "(0.047902, 1.387777, 0.102341)",
        "(0.048190, 1.389985, 0.103390)",
        "(0.048311, 1.391060, 0.103906)",
        "(0.048556, 1.393143, 0.104883)",
        "(0.048831, 1.395227, 0.105962)",
        "(0.049101, 1.397336, 0.107085)",
        "(0.049348, 1.399360, 0.108100)",
        "(0.049490, 1.400306, 0.108488)",
        "(0.049760, 1.402150, 0.109180)",
        "(0.049928, 1.404029, 0.109757)",
        "(0.050073, 1.405820, 0.110106)",
        "(0.050293, 1.407548, 0.110390)",
        "(0.050396, 1.408409, 0.110495)",
        "(0.050586, 1.410083, 0.110627)",
        "(0.050778, 1.411696, 0.110652)",
        "(0.050937, 1.413291, 0.110558)",
        "(0.051134, 1.414786, 0.110441)",
        "(0.051237, 1.415475, 0.110387)",
        "(0.051550, 1.416671, 0.110193)",
        "(0.051876, 1.417842, 0.110027)",
        "(0.052144, 1.419084, 0.110047)",
        "(0.052361, 1.420260, 0.110115)",
        "(0.052486, 1.420789, 0.110127)",
        "(0.052700, 1.421629, 0.110073)",
        "(0.052941, 1.422520, 0.110043)",
        "(0.053215, 1.423584, 0.110001)",
        "(0.053535, 1.424941, 0.110114)",
        "(0.053695, 1.425597, 0.110256)",
        "(0.054087, 1.426987, 0.110672)",
        "(0.054535, 1.428415, 0.111154)",
        "(0.054929, 1.429829, 0.111593)",
        "(0.055269, 1.431327, 0.112061)",
        "(0.055397, 1.432117, 0.112326)",
        "(0.055671, 1.433655, 0.112766)",
        "(0.055937, 1.435185, 0.113252)",
        "(0.056212, 1.436633, 0.113750)",
        "(0.056437, 1.438052, 0.114270)",
        "(0.056564, 1.438744, 0.114526)",
        "(0.056826, 1.440033, 0.114970)",
        "(0.057085, 1.441237, 0.115389)",
        "(0.057418, 1.442545, 0.115903)",
        "(0.057418, 1.442545, 0.115903)",
        "(0.057665, 1.443126, 0.116101)",
        "(0.057949, 1.443717, 0.116386)",
        "(0.058099, 1.443833, 0.116446)",
        "(0.058345, 1.444013, 0.116501)",
        "(0.058624, 1.444112, 0.116497)",
        "(0.058774, 1.444117, 0.116457)",
        "(0.059215, 1.444097, 0.116208)",
        "(0.059520, 1.444197, 0.115994)",
        "(0.059939, 1.444472, 0.115742)",
        "(0.060207, 1.444712, 0.115500)",
        "(0.060301, 1.444813, 0.115408)",
        "(0.060638, 1.445289, 0.115041)",
        "(0.060924, 1.445806, 0.114648)",
        "(0.061152, 1.446252, 0.114287)",
        "(0.061447, 1.446797, 0.113913)",
        "(0.061603, 1.447106, 0.113787)",
        "(0.061875, 1.447735, 0.113686)",
        "(0.062232, 1.448767, 0.113589)",
        "(0.062485, 1.450147, 0.113574)",
        "(0.062659, 1.451401, 0.113593)",
        "(0.062744, 1.452016, 0.113599)",
        "(0.062915, 1.453239, 0.113573)",
        "(0.063083, 1.454506, 0.113492)",
        "(0.063199, 1.455859, 0.113492)",
        "(0.063273, 1.457250, 0.113489)",
        "(0.063308, 1.457951, 0.113489)",
        "(0.063479, 1.459276, 0.113530)",
        "(0.063656, 1.460557, 0.113604)",
        "(0.063805, 1.461803, 0.113661)",
        "(0.063870, 1.462970, 0.113767)",
        "(0.063879, 1.463498, 0.113846)",
        "(0.063904, 1.464361, 0.114049)",
        "(0.063959, 1.464771, 0.114169)",
        "(0.064002, 1.464647, 0.114088)",
        "(0.064076, 1.464533, 0.113909)",
        "(0.064115, 1.464304, 0.113765)",
        "(0.064241, 1.463482, 0.113348)",
        "(0.064292, 1.462325, 0.112778)",
        "(0.064270, 1.461254, 0.112356)",
        "(0.064307, 1.460046, 0.111805)",
        "(0.064366, 1.459416, 0.111496)",
        "(0.064488, 1.458274, 0.110936)",
        "(0.064586, 1.457386, 0.110473)",
        "(0.064691, 1.456706, 0.110089)",
        "(0.064795, 1.456191, 0.109794)",
        "(0.064847, 1.455967, 0.109642)",
        "(0.064895, 1.455732, 0.109396)",
        "(0.065024, 1.455550, 0.109076)",
        "(0.065139, 1.455653, 0.108933)",
        "(0.065320, 1.456114, 0.108787)",
        "(0.065404, 1.456473, 0.108780)",
        "(0.065549, 1.457278, 0.108781)",
        "(0.065642, 1.458494, 0.108661)",
        "(0.065589, 1.459802, 0.108453)",
        "(0.065434, 1.461186, 0.108276)",
        "(0.065329, 1.461888, 0.108188)",
        "(0.065136, 1.463234, 0.107969)",
        "(0.064930, 1.464525, 0.107785)",
        "(0.064761, 1.465712, 0.107546)",
        "(0.064614, 1.466717, 0.107161)",
        "(0.064529, 1.467129, 0.107010)",
        "(0.064275, 1.468004, 0.106610)",
        "(0.064071, 1.468507, 0.106168)",
        "(0.063791, 1.469064, 0.105525)",
        "(0.063616, 1.469401, 0.105039)",
        "(0.063579, 1.469509, 0.104870)",
        "(0.063499, 1.469787, 0.104454)",
        "(0.063433, 1.469978, 0.104204)",
        "(0.063365, 1.470312, 0.103669)",
        "(0.063365, 1.470312, 0.103669)",
        "(0.063342, 1.470442, 0.103432)",
        "(0.063294, 1.470547, 0.103216)",
        "(0.063234, 1.470584, 0.102951)",
        "(0.063164, 1.470593, 0.102662)",
        "(0.063066, 1.470627, 0.102213)",
        "(0.063018, 1.470675, 0.102021)",
        "(0.062938, 1.470798, 0.101815)",
        "(0.062830, 1.471060, 0.101540)",
        "(0.062649, 1.471521, 0.101200)",
        "(0.062514, 1.471879, 0.100949)",
        "(0.062326, 1.472321, 0.100661)",
        "(0.061992, 1.473065, 0.100234)",
        "(0.061571, 1.473879, 0.099698)",
        "(0.061432, 1.474263, 0.099357)",
        "(0.061218, 1.475052, 0.098897)",
        "(0.061083, 1.475662, 0.098679)",
        "(0.060923, 1.476876, 0.098570)",
        "(0.060736, 1.478025, 0.098521)",
        "(0.060574, 1.479160, 0.098366)",
        "(0.060382, 1.480390, 0.098140)",
        "(0.060294, 1.481084, 0.098067)",
        "(0.060108, 1.482774, 0.098149)",
        "(0.059975, 1.484722, 0.098504)",
        "(0.059896, 1.486707, 0.098910)",
        "(0.059823, 1.488743, 0.099354)",
        "(0.059791, 1.489730, 0.099553)",
        "(0.059732, 1.491683, 0.100004)",
        "(0.059654, 1.493508, 0.100421)",
        "(0.059635, 1.495148, 0.100635)",
        "(0.059630, 1.496793, 0.100927)",
        "(0.059605, 1.497663, 0.101161)",
        "(0.059583, 1.499407, 0.101819)",
        "(0.059615, 1.501014, 0.102333)",
        "(0.059640, 1.502496, 0.102585)",
        "(0.059664, 1.504141, 0.102921)",
        "(0.059708, 1.505221, 0.103309)",
        "(0.059784, 1.507862, 0.104622)",
        "(0.059910, 1.510946, 0.106504)",
        "(0.060053, 1.514227, 0.108799)",
        "(0.060219, 1.517417, 0.110845)",
        "(0.060274, 1.518966, 0.111690)",
        "(0.060300, 1.522246, 0.113434)",
        "(0.060075, 1.525878, 0.115467)",
        "(0.059935, 1.529803, 0.118016)",
        "(0.059833, 1.534005, 0.120918)",
        "(0.059748, 1.536205, 0.122421)",
        "(0.059393, 1.540540, 0.125240)",
        "(0.058912, 1.544794, 0.127817)",
        "(0.058397, 1.549074, 0.130169)",
        "(0.057705, 1.553418, 0.132533)",
        "(0.057365, 1.555592, 0.133757)",
        "(0.056667, 1.559907, 0.136305)",
        "(0.055890, 1.564027, 0.138764)",
        "(0.055051, 1.567650, 0.140767)",
        "(0.054224, 1.570945, 0.142499)",
        "(0.053840, 1.572572, 0.143373)",
        "(0.052957, 1.575790, 0.145295)",
        "(0.052187, 1.578824, 0.147488)",
        "(0.051730, 1.581465, 0.149889)",
        "(0.051363, 1.583843, 0.152174)",
        "(0.051257, 1.584983, 0.153336)",
        "(0.051128, 1.587302, 0.155895)",
        "(0.051076, 1.589453, 0.158692)",
        "(0.050793, 1.591342, 0.161616)",
        "(0.050744, 1.593328, 0.164892)",
        "(0.050728, 1.594324, 0.166731)",
        "(0.050658, 1.596296, 0.170533)",
        "(0.050229, 1.598207, 0.174445)",
        "(0.049911, 1.599975, 0.178484)",
        "(0.049714, 1.601777, 0.182378)",
        "(0.049609, 1.602666, 0.184371)",
        "(0.049647, 1.604465, 0.188730)",
        "(0.049622, 1.606357, 0.193594)",
        "(0.049459, 1.609393, 0.200585)",
        "(0.049459, 1.609393, 0.200585)",
        "(0.049091, 1.611671, 0.205261)",
        "(0.048656, 1.614042, 0.210180)",
        "(0.048060, 1.616440, 0.215421)",
        "(0.047426, 1.618928, 0.220846)",
        "(0.046568, 1.621485, 0.226373)",
        "(0.046146, 1.622762, 0.229196)",
        "(0.045475, 1.625157, 0.234884)",
        "(0.044805, 1.627333, 0.240592)",
        "(0.044122, 1.629291, 0.246243)",
        "(0.043360, 1.631164, 0.251890)",
        "(0.042973, 1.632042, 0.254706)",
        "(0.042239, 1.633724, 0.260261)",
        "(0.041489, 1.635264, 0.265790)",
        "(0.040726, 1.636682, 0.271145)",
        "(0.039982, 1.637806, 0.275978)",
        "(0.039571, 1.638267, 0.278234)",
        "(0.038730, 1.639124, 0.282655)",
        "(0.037996, 1.639830, 0.286894)",
        "(0.037333, 1.640371, 0.290926)",
        "(0.036720, 1.640676, 0.294758)",
        "(0.036432, 1.640772, 0.296676)",
        "(0.035855, 1.640953, 0.300395)",
        "(0.035268, 1.641220, 0.303906)",
        "(0.034377, 1.641653, 0.307417)",
        "(0.033324, 1.642076, 0.310905)",
        "(0.032764, 1.642190, 0.312582)",
        "(0.031830, 1.642254, 0.316039)",
        "(0.030949, 1.642114, 0.319859)",
        "(0.030114, 1.641778, 0.323899)",
        "(0.029295, 1.641123, 0.327840)",
        "(0.028909, 1.640721, 0.329806)",
        "(0.028182, 1.639808, 0.333825)",
        "(0.027615, 1.638749, 0.338019)",
        "(0.026932, 1.637863, 0.342537)",
        "(0.026050, 1.637125, 0.347327)",
        "(0.025571, 1.636762, 0.349787)",
        "(0.024565, 1.635899, 0.354695)",
        "(0.023781, 1.634744, 0.359499)",
        "(0.023082, 1.633474, 0.364297)",
        "(0.022181, 1.632199, 0.369088)",
        "(0.021682, 1.631552, 0.371389)",
        "(0.020611, 1.630180, 0.375924)",
        "(0.019753, 1.628486, 0.380375)",
        "(0.019024, 1.626700, 0.384924)",
        "(0.018132, 1.624892, 0.389540)",
        "(0.017651, 1.623992, 0.391837)",
        "(0.016481, 1.622181, 0.396330)",
        "(0.015378, 1.620273, 0.400697)",
        "(0.014571, 1.618030, 0.405076)",
        "(0.013827, 1.615628, 0.409623)",
        "(0.013369, 1.614486, 0.411967)",
        "(0.012298, 1.612225, 0.416544)",
        "(0.011100, 1.609997, 0.421075)",
        "(0.009841, 1.607625, 0.425527)",
        "(0.008767, 1.604824, 0.429754)",
        "(0.008380, 1.603217, 0.431810)",
        "(0.007791, 1.599704, 0.435953)",
        "(0.007166, 1.596151, 0.440347)",
        "(0.006184, 1.592813, 0.444987)",
        "(0.004942, 1.589603, 0.449820)",
        "(0.004263, 1.587970, 0.452251)",
        "(0.003010, 1.584443, 0.456957)",
        "(0.002071, 1.580368, 0.461476)",
        "(0.001305, 1.575978, 0.465888)",
        "(0.000514, 1.571499, 0.470305)",
        "(0.000099, 1.569244, 0.472527)",
        "(-0.000687, 1.564589, 0.477037)",
        "(-0.001372, 1.559731, 0.481373)",
        "(-0.002069, 1.554752, 0.485524)",
        "(-0.002532, 1.549643, 0.489338)",
        "(-0.002768, 1.547069, 0.491146)",
        "(-0.003504, 1.542054, 0.494795)",
        "(-0.004840, 1.534559, 0.499878)",
        "(-0.005727, 1.529363, 0.502875)",
        "(-0.005727, 1.529363, 0.502875)",
        "(-0.006552, 1.524055, 0.505467)",
        "(-0.007281, 1.518658, 0.507600)",
        "(-0.008150, 1.513176, 0.509493)",
        "(-0.008996, 1.507531, 0.511349)",
        "(-0.009872, 1.501710, 0.513245)",
        "(-0.010225, 1.498720, 0.514183)",
        "(-0.010985, 1.492642, 0.515878)",
        "(-0.011764, 1.486383, 0.517368)",
        "(-0.012378, 1.479922, 0.518772)",
        "(-0.012990, 1.473377, 0.520042)",
        "(-0.013313, 1.470117, 0.520677)",
        "(-0.014021, 1.463507, 0.521878)",
        "(-0.014623, 1.456677, 0.522865)",
        "(-0.014975, 1.449540, 0.523865)",
        "(-0.015305, 1.442444, 0.524774)",
        "(-0.015564, 1.438969, 0.525270)",
        "(-0.016220, 1.432111, 0.526304)",
        "(-0.016841, 1.425130, 0.527172)",
        "(-0.017155, 1.417911, 0.527713)",
        "(-0.017408, 1.410645, 0.528015)",
        "(-0.017553, 1.407035, 0.528143)",
        "(-0.017893, 1.399830, 0.528375)",
        "(-0.018140, 1.392616, 0.528557)",
        "(-0.018175, 1.385474, 0.528565)",
        "(-0.018323, 1.378633, 0.528561)",
        "(-0.018404, 1.375361, 0.528583)",
        "(-0.018603, 1.369168, 0.528547)",
        "(-0.018726, 1.363498, 0.528274)",
        "(-0.018900, 1.358102, 0.527633)",
        "(-0.019069, 1.352813, 0.526755)",
        "(-0.019165, 1.350186, 0.526206)",
        "(-0.019120, 1.344831, 0.524624)",
        "(-0.018934, 1.339309, 0.522586)",
        "(-0.018738, 1.333712, 0.520323)",
        "(-0.018485, 1.327968, 0.517925)",
        "(-0.018240, 1.325042, 0.516759)",
        "(-0.017852, 1.319370, 0.514435)",
        "(-0.017521, 1.314005, 0.512101)",
        "(-0.017373, 1.308793, 0.509724)",
        "(-0.017131, 1.303684, 0.507203)",
        "(-0.017048, 1.301197, 0.505953)",
        "(-0.016723, 1.296293, 0.503410)",
        "(-0.016580, 1.291733, 0.500765)",
        "(-0.016614, 1.287480, 0.498298)",
        "(-0.016724, 1.283376, 0.495899)",
        "(-0.016775, 1.281342, 0.494759)",
        "(-0.016965, 1.277250, 0.492606)",
        "(-0.017211, 1.273161, 0.490639)",
        "(-0.017547, 1.269052, 0.488533)",
        "(-0.017841, 1.264898, 0.486068)",
        "(-0.017995, 1.262703, 0.484702)",
        "(-0.018372, 1.258783, 0.482257)",
        "(-0.018733, 1.255016, 0.479957)",
        "(-0.019174, 1.251183, 0.477718)",
        "(-0.019623, 1.247156, 0.475346)",
        "(-0.019776, 1.245086, 0.474070)",
        "(-0.020093, 1.241095, 0.471581)",
        "(-0.020393, 1.237419, 0.469234)",
        "(-0.020727, 1.234019, 0.467007)",
        "(-0.021035, 1.230779, 0.464782)",
        "(-0.021111, 1.229161, 0.463567)",
        "(-0.021216, 1.225909, 0.460849)",
        "(-0.021266, 1.222789, 0.458004)",
        "(-0.021492, 1.219977, 0.455399)",
        "(-0.021753, 1.217419, 0.452600)",
        "(-0.021853, 1.216118, 0.451094)",
        "(-0.021956, 1.213428, 0.447938)",
        "(-0.022011, 1.210824, 0.444842)",
        "(-0.022193, 1.208367, 0.441894)",
        "(-0.022410, 1.205881, 0.438987)",
        "(-0.022520, 1.204614, 0.437514)",
        "(-0.022793, 1.202128, 0.434494)",
        "(-0.023118, 1.199661, 0.431469)",
        "(-0.023291, 1.197029, 0.428344)",
        "(-0.023477, 1.194463, 0.425129)",
        "(-0.023562, 1.193213, 0.423610)",
        "(-0.023771, 1.190676, 0.420652)",
        "(-0.024060, 1.187950, 0.417747)",
        "(-0.024423, 1.183462, 0.413091)",
        "(-0.024423, 1.183462, 0.413091)",
        "(-0.024529, 1.180451, 0.409702)",
        "(-0.024675, 1.177644, 0.406232)",
        "(-0.024921, 1.174891, 0.402793)",
        "(-0.025142, 1.171955, 0.399088)",
        "(-0.025302, 1.168792, 0.394879)",
        "(-0.025333, 1.167228, 0.392707)",
        "(-0.025540, 1.164278, 0.388556)",
        "(-0.025862, 1.161556, 0.384486)",
        "(-0.026155, 1.158679, 0.379959)",
        "(-0.026396, 1.155687, 0.375009)",
        "(-0.026511, 1.154243, 0.372519)",
        "(-0.026861, 1.151511, 0.367600)",
        "(-0.027188, 1.148882, 0.362637)",
        "(-0.027449, 1.146412, 0.357601)",
        "(-0.027687, 1.144159, 0.352546)",
        "(-0.027835, 1.143079, 0.350029)",
        "(-0.028038, 1.140824, 0.344830)",
        "(-0.028216, 1.138630, 0.339328)",
        "(-0.028404, 1.136789, 0.333792)",
        "(-0.028553, 1.135311, 0.328625)",
        "(-0.028568, 1.134679, 0.326068)",
        "(-0.028624, 1.133539, 0.320708)",
        "(-0.028541, 1.132437, 0.315150)",
        "(-0.028393, 1.131419, 0.309546)",
        "(-0.028321, 1.130711, 0.304331)",
        "(-0.028272, 1.130411, 0.301846)",
        "(-0.028184, 1.129904, 0.297118)",
        "(-0.028037, 1.129405, 0.292382)",
        "(-0.027787, 1.128966, 0.287737)",
        "(-0.027558, 1.128641, 0.283224)",
        "(-0.027460, 1.128469, 0.280982)",
        "(-0.027305, 1.128157, 0.276512)",
        "(-0.027202, 1.127946, 0.272245)",
        "(-0.027129, 1.127710, 0.267837)",
        "(-0.027077, 1.127510, 0.263339)",
        "(-0.027068, 1.127448, 0.261148)",
        "(-0.027168, 1.127364, 0.256802)",
        "(-0.027316, 1.127141, 0.252402)",
        "(-0.027448, 1.126899, 0.247906)",
        "(-0.027517, 1.126623, 0.243296)",
        "(-0.027514, 1.126476, 0.240973)",
        "(-0.027470, 1.126215, 0.236436)",
        "(-0.027423, 1.125934, 0.231890)",
        "(-0.027412, 1.125767, 0.227300)",
        "(-0.027317, 1.125826, 0.222803)",
        "(-0.027259, 1.125903, 0.220551)",
        "(-0.027191, 1.126183, 0.215980)",
        "(-0.027109, 1.126663, 0.211493)",
        "(-0.026981, 1.127394, 0.207290)",
        "(-0.026834, 1.128197, 0.203045)",
        "(-0.026784, 1.128698, 0.200937)",
        "(-0.026638, 1.129783, 0.196804)",
        "(-0.026454, 1.131149, 0.192872)",
        "(-0.026058, 1.133463, 0.186962)",
        "(-0.026058, 1.133463, 0.186962)",
        "(-0.025725, 1.135337, 0.182882)",
        "(-0.025369, 1.137415, 0.178808)",
        "(-0.024951, 1.139622, 0.174827)",
        "(-0.024391, 1.142123, 0.171066)",
        "(-0.023822, 1.145012, 0.167396)",
        "(-0.023506, 1.146568, 0.165589)",
        "(-0.022875, 1.149772, 0.162003)",
        "(-0.022246, 1.153207, 0.158524)",
        "(-0.021554, 1.156724, 0.155155)",
        "(-0.020821, 1.160383, 0.151921)",
        "(-0.020473, 1.162244, 0.150403)",
        "(-0.019792, 1.165972, 0.147551)",
        "(-0.019084, 1.169626, 0.144837)",
        "(-0.018394, 1.173291, 0.142147)",
        "(-0.017708, 1.177086, 0.139731)",
        "(-0.017373, 1.179022, 0.138605)",
        "(-0.016659, 1.182829, 0.136256)",
        "(-0.015892, 1.186591, 0.134015)",
        "(-0.015084, 1.190424, 0.131740)",
        "(-0.014202, 1.194526, 0.129703)",
        "(-0.013751, 1.196614, 0.128689)",
        "(-0.012786, 1.200799, 0.126639)",
        "(-0.011782, 1.205034, 0.124825)",
        "(-0.010681, 1.209229, 0.123156)",
        "(-0.009639, 1.213467, 0.121401)",
        "(-0.009137, 1.215617, 0.120481)",
        "(-0.008170, 1.219882, 0.118561)",
        "(-0.007225, 1.224169, 0.116657)",
        "(-0.006909, 1.228521, 0.114528)",
        "(-0.005970, 1.232832, 0.112440)",
        "(-0.005710, 1.234976, 0.111483)",
        "(-0.005081, 1.239320, 0.109528)",
        "(-0.004588, 1.243603, 0.107554)",
        "(-0.003952, 1.247652, 0.105550)",
        "(-0.003311, 1.251617, 0.103547)",
        "(-0.002991, 1.253628, 0.102614)",
        "(-0.002400, 1.257829, 0.100960)",
        "(-0.001707, 1.262133, 0.099565)",
        "(-0.001133, 1.266507, 0.098402)",
        "(-0.000545, 1.270861, 0.097284)",
        "(-0.000301, 1.272921, 0.096747)",
        "(0.000079, 1.276829, 0.095593)",
        "(0.000483, 1.280446, 0.094449)",
        "(0.000983, 1.283910, 0.093372)",
        "(0.001484, 1.287483, 0.092536)",
        "(0.001781, 1.289366, 0.092249)",
        "(0.002429, 1.293342, 0.091828)",
        "(0.003023, 1.297599, 0.091580)",
        "(0.003587, 1.302070, 0.091389)",
        "(0.004101, 1.306613, 0.091060)",
        "(0.004354, 1.308912, 0.090944)",
        "(0.005056, 1.313590, 0.090812)",
        "(0.005804, 1.318546, 0.090940)",
        "(0.006508, 1.323247, 0.091117)",
        "(0.007154, 1.328025, 0.091098)",
        "(0.007419, 1.330476, 0.090997)",
        "(0.007969, 1.335490, 0.090872)",
        "(0.008546, 1.340478, 0.090813)",
        "(0.009107, 1.345220, 0.090714)",
        "(0.009640, 1.349740, 0.090471)",
        "(0.009852, 1.351916, 0.090273)",
        "(0.010248, 1.356134, 0.089745)",
        "(0.010641, 1.360103, 0.089091)",
        "(0.011120, 1.363805, 0.088237)",
        "(0.011514, 1.367376, 0.087258)",
        "(0.011679, 1.369139, 0.086714)",
        "(0.011956, 1.372614, 0.085617)",
        "(0.012239, 1.375931, 0.084321)",
        "(0.012496, 1.379100, 0.082761)",
        "(0.012706, 1.382133, 0.081044)",
        "(0.012800, 1.383564, 0.080153)",
        "(0.012878, 1.386393, 0.078433)",
        "(0.012831, 1.389071, 0.076729)",
        "(0.012853, 1.391355, 0.075143)",
        "(0.013066, 1.393191, 0.073540)",
        "(0.013237, 1.394034, 0.072763)",
        "(0.013601, 1.395849, 0.071315)",
        "(0.013972, 1.397872, 0.070162)",
        "(0.014325, 1.399977, 0.069350)",
        "(0.014743, 1.402040, 0.068697)",
        "(0.015011, 1.403024, 0.068321)",
        "(0.015582, 1.405005, 0.067554)",
        "(0.016127, 1.407171, 0.067066)",
        "(0.016761, 1.409491, 0.066843)",
        "(0.017477, 1.411914, 0.066799)",
        "(0.017856, 1.413178, 0.066822)",
        "(0.018495, 1.415817, 0.066875)",
        "(0.019140, 1.418682, 0.067023)",
        "(0.019762, 1.421536, 0.067030)",
        "(0.020418, 1.424592, 0.067021)",
        "(0.020705, 1.426215, 0.067052)",
        "(0.021256, 1.429558, 0.067173)",
        "(0.021818, 1.433002, 0.067363)",
        "(0.022365, 1.436451, 0.067348)",
        "(0.022830, 1.439802, 0.067170)",
        "(0.023009, 1.441469, 0.067005)",
        "(0.023338, 1.444812, 0.066577)",
        "(0.023612, 1.448210, 0.066211)",
        "(0.023913, 1.451641, 0.065960)",
        "(0.024239, 1.455152, 0.065926)",
        "(0.024422, 1.456876, 0.065971)",
        "(0.024844, 1.460225, 0.066068)",
        "(0.025388, 1.463456, 0.066342)",
        "(0.025936, 1.466714, 0.066829)",
        "(0.026440, 1.469919, 0.067407)",
        "(0.026697, 1.471449, 0.067645)",
        "(0.027345, 1.474430, 0.068208)",
        "(0.027906, 1.477256, 0.068801)",
        "(0.028713, 1.481146, 0.069553)",
        "(0.028713, 1.481146, 0.069553)",
        "(0.029279, 1.483543, 0.069932)",
        "(0.029875, 1.485986, 0.070329)",
        "(0.030523, 1.488471, 0.070832)",
        "(0.031210, 1.490998, 0.071443)",
        "(0.032060, 1.493533, 0.072148)",
        "(0.032493, 1.494765, 0.072480)",
        "(0.033406, 1.497169, 0.073016)",
        "(0.034321, 1.499568, 0.073453)",
        "(0.035299, 1.502031, 0.073866)",
        "(0.036317, 1.504608, 0.074402)",
        "(0.036858, 1.505926, 0.074698)",
        "(0.037845, 1.508605, 0.075210)",
        "(0.038843, 1.511433, 0.075746)",
        "(0.039856, 1.514421, 0.076388)",
        "(0.040825, 1.517611, 0.077090)",
        "(0.041275, 1.519280, 0.077445)",
        "(0.042045, 1.522754, 0.078155)",
        "(0.042733, 1.526366, 0.078857)",
        "(0.043270, 1.530171, 0.079719)",
        "(0.043764, 1.533998, 0.080689)",
        "(0.043990, 1.535853, 0.081228)",
        "(0.044488, 1.539443, 0.082254)",
        "(0.044939, 1.542904, 0.083259)",
        "(0.045298, 1.546328, 0.084394)",
        "(0.045645, 1.549678, 0.085693)",
        "(0.045834, 1.551336, 0.086469)",
        "(0.046290, 1.554537, 0.088091)",
        "(0.046763, 1.557636, 0.089797)",
        "(0.047391, 1.560707, 0.091775)",
        "(0.048192, 1.563758, 0.093990)",
        "(0.048722, 1.565304, 0.095168)",
        "(0.049852, 1.568407, 0.097688)",
        "(0.050524, 1.571285, 0.100680)",
        "(0.051297, 1.574083, 0.103442)",
        "(0.052143, 1.576818, 0.106540)",
        "(0.052264, 1.578158, 0.108171)",
        "(0.053341, 1.580678, 0.111371)",
        "(0.054271, 1.583402, 0.115131)",
        "(0.055074, 1.586348, 0.119479)",
        "(0.055903, 1.589350, 0.124067)",
        "(0.056251, 1.590888, 0.126405)",
        "(0.057010, 1.593868, 0.131337)",
        "(0.057839, 1.596740, 0.136275)",
        "(0.058791, 1.600821, 0.143747)",
        "(0.058791, 1.600821, 0.143747)",
        "(0.059240, 1.603567, 0.148861)",
        "(0.059468, 1.606418, 0.154142)",
        "(0.059689, 1.609141, 0.159702)",
        "(0.060032, 1.611717, 0.165538)",
        "(0.060224, 1.614198, 0.171461)",
        "(0.060240, 1.615380, 0.174343)",
        "(0.059991, 1.617653, 0.179863)",
        "(0.059443, 1.619810, 0.185244)",
        "(0.059118, 1.621686, 0.191033)",
        "(0.059061, 1.623371, 0.197204)",
        "(0.059025, 1.624196, 0.200260)",
        "(0.058788, 1.625759, 0.206159)",
        "(0.058590, 1.627153, 0.212085)",
        "(0.058533, 1.628515, 0.218215)",
        "(0.058390, 1.629892, 0.224098)",
        "(0.058274, 1.630581, 0.226911)",
        "(0.057942, 1.631974, 0.232370)",
        "(0.057319, 1.633569, 0.237816)",
        "(0.056511, 1.635252, 0.243297)",
        "(0.055828, 1.636879, 0.248792)",
        "(0.055504, 1.637686, 0.251618)",
        "(0.054861, 1.639226, 0.257100)",
        "(0.054191, 1.640561, 0.262209)",
        "(0.053579, 1.641820, 0.267086)",
        "(0.052722, 1.643183, 0.272204)",
        "(0.052243, 1.643883, 0.274772)",
        "(0.051312, 1.645233, 0.279806)",
        "(0.050514, 1.646325, 0.284663)",
        "(0.050001, 1.646970, 0.289273)",
        "(0.049640, 1.647394, 0.293773)",
        "(0.049434, 1.647631, 0.295949)",
        "(0.048752, 1.648253, 0.300172)",
        "(0.047620, 1.649149, 0.304473)",
        "(0.046390, 1.650025, 0.308786)",
        "(0.045448, 1.650484, 0.313175)",
        "(0.045032, 1.650539, 0.315506)",
        "(0.044364, 1.650453, 0.320247)",
        "(0.043621, 1.650051, 0.324828)",
        "(0.042751, 1.649518, 0.329195)",
        "(0.042011, 1.648644, 0.333637)",
        "(0.041707, 1.648054, 0.335949)",
        "(0.041229, 1.646713, 0.340722)",
        "(0.040682, 1.645203, 0.345555)",
        "(0.040021, 1.643582, 0.350440)",
        "(0.039166, 1.641868, 0.355451)",
        "(0.038789, 1.640902, 0.357924)",
        "(0.037974, 1.638625, 0.362726)",
        "(0.037334, 1.635689, 0.367489)",
        "(0.036715, 1.632079, 0.372340)",
        "(0.036045, 1.627882, 0.377040)",
        "(0.035746, 1.625570, 0.379314)",
        "(0.035330, 1.620609, 0.383755)",
        "(0.034927, 1.615093, 0.388112)",
        "(0.034765, 1.609170, 0.392596)",
        "(0.034795, 1.603077, 0.396982)",
        "(0.034873, 1.600032, 0.399126)",
        "(0.034783, 1.594140, 0.403619)",
        "(0.034729, 1.588311, 0.408181)",
        "(0.034594, 1.582426, 0.412630)",
        "(0.034445, 1.576340, 0.416793)",
        "(0.034328, 1.573194, 0.418655)",
        "(0.034348, 1.566762, 0.422148)",
        "(0.034381, 1.560375, 0.425188)",
        "(0.034183, 1.554005, 0.427914)",
        "(0.033956, 1.547539, 0.430447)",
        "(0.033915, 1.544288, 0.431590)",
        "(0.033892, 1.537889, 0.433722)",
        "(0.033766, 1.531837, 0.435772)",
        "(0.033604, 1.526145, 0.437804)",
        "(0.033543, 1.520512, 0.439633)",
        "(0.033536, 1.517699, 0.440339)",
        "(0.033417, 1.512219, 0.441625)",
        "(0.033100, 1.506870, 0.442824)",
        "(0.032803, 1.501423, 0.443661)",
        "(0.032690, 1.495704, 0.444165)",
        "(0.032625, 1.492735, 0.444267)",
        "(0.032416, 1.486543, 0.444198)",
        "(0.032075, 1.479901, 0.443865)",
        "(0.031946, 1.472660, 0.443367)",
        "(0.031718, 1.464837, 0.442700)",
        "(0.031543, 1.460776, 0.442409)",
        "(0.031146, 1.452370, 0.441727)",
        "(0.031045, 1.443450, 0.440781)",
        "(0.030917, 1.434289, 0.439636)",
        "(0.030759, 1.424995, 0.438300)",
        "(0.030663, 1.420246, 0.437488)",
        "(0.030448, 1.410702, 0.435819)",
        "(0.030283, 1.401058, 0.433992)",
        "(0.030250, 1.391497, 0.432025)",
        "(0.030121, 1.382142, 0.430045)",
        "(0.029932, 1.377589, 0.429117)",
        "(0.029428, 1.368582, 0.427238)",
        "(0.029096, 1.359579, 0.425154)",
        "(0.028868, 1.350679, 0.422806)",
        "(0.028489, 1.342175, 0.420499)",
        "(0.028297, 1.338126, 0.419499)",
        "(0.027864, 1.330355, 0.417672)",
        "(0.027426, 1.323183, 0.416173)",
        "(0.026824, 1.316525, 0.414995)",
        "(0.026291, 1.310178, 0.413697)",
        "(0.026098, 1.307063, 0.412963)",
        "(0.025722, 1.301044, 0.411472)",
        "(0.025169, 1.295796, 0.410196)",
        "(0.024493, 1.291080, 0.408848)",
        "(0.023845, 1.286532, 0.407225)",
        "(0.023538, 1.284257, 0.406263)",
        "(0.022942, 1.279754, 0.404095)",
        "(0.022365, 1.275361, 0.401703)",
        "(0.021728, 1.271086, 0.399319)",
        "(0.021014, 1.266941, 0.396963)",
        "(0.020627, 1.264832, 0.395711)",
        "(0.020067, 1.260442, 0.392879)",
        "(0.019585, 1.255865, 0.389478)",
        "(0.019110, 1.251238, 0.385909)",
        "(0.018566, 1.246638, 0.382396)",
        "(0.018288, 1.244356, 0.380663)",
        "(0.017622, 1.239821, 0.377118)",
        "(0.017012, 1.235157, 0.373335)",
        "(0.016370, 1.230261, 0.369180)",
        "(0.015869, 1.225250, 0.364987)",
        "(0.015607, 1.222822, 0.362784)",
        "(0.014985, 1.218142, 0.358430)",
        "(0.014185, 1.213609, 0.354143)",
        "(0.013056, 1.206409, 0.347419)",
        "(0.013056, 1.206409, 0.347419)",
        "(0.012163, 1.201549, 0.342636)",
        "(0.011272, 1.196690, 0.337742)",
        "(0.010309, 1.191933, 0.332799)",
        "(0.009459, 1.187218, 0.327960)",
        "(0.008635, 1.182530, 0.322891)",
        "(0.008181, 1.180215, 0.320171)",
        "(0.007275, 1.175793, 0.314630)",
        "(0.006490, 1.171535, 0.308845)",
        "(0.005817, 1.167562, 0.302854)",
        "(0.005063, 1.163898, 0.296864)",
        "(0.004633, 1.162097, 0.293848)",
        "(0.003907, 1.158397, 0.287503)",
        "(0.003098, 1.154852, 0.280781)",
        "(0.002301, 1.151586, 0.274030)",
        "(0.001466, 1.148671, 0.267430)",
        "(0.001092, 1.147305, 0.264127)",
        "(0.000301, 1.144702, 0.257336)",
        "(-0.000452, 1.142300, 0.250735)",
        "(-0.001206, 1.140102, 0.244368)",
        "(-0.001958, 1.138104, 0.238016)",
        "(-0.002376, 1.137215, 0.234891)",
        "(-0.003242, 1.135521, 0.228651)",
        "(-0.004033, 1.133961, 0.222414)",
        "(-0.004772, 1.132697, 0.216349)",
        "(-0.005425, 1.131723, 0.210531)",
        "(-0.005727, 1.131299, 0.207680)",
        "(-0.006285, 1.130489, 0.202156)",
        "(-0.006737, 1.129834, 0.196834)",
        "(-0.007080, 1.129354, 0.191816)",
        "(-0.007310, 1.129062, 0.186787)",
        "(-0.007415, 1.129040, 0.184255)",
        "(-0.007574, 1.129231, 0.179385)",
        "(-0.007739, 1.129743, 0.174900)",
        "(-0.007799, 1.130303, 0.170533)",
        "(-0.007813, 1.131104, 0.166327)",
        "(-0.007774, 1.131679, 0.164394)",
        "(-0.007661, 1.133026, 0.160810)",
        "(-0.007535, 1.134614, 0.157444)",
        "(-0.007393, 1.136221, 0.154064)",
        "(-0.007256, 1.138128, 0.150905)",
        "(-0.007154, 1.139226, 0.149443)",
        "(-0.006948, 1.141591, 0.146607)",
        "(-0.006790, 1.144082, 0.143824)",
        "(-0.006641, 1.146589, 0.141031)",
        "(-0.006484, 1.149164, 0.138401)",
        "(-0.006409, 1.150468, 0.137081)",
        "(-0.006233, 1.153196, 0.134569)",
        "(-0.006031, 1.156120, 0.132451)",
        "(-0.005749, 1.158952, 0.130440)",
        "(-0.005516, 1.161628, 0.128364)",
        "(-0.005399, 1.162900, 0.127309)",
        "(-0.005175, 1.165378, 0.125247)",
        "(-0.004861, 1.167708, 0.123277)",
        "(-0.004435, 1.169981, 0.121517)",
        "(-0.003870, 1.172183, 0.120027)",
        "(-0.003500, 1.173257, 0.119376)",
        "(-0.002757, 1.175478, 0.118168)",
        "(-0.001960, 1.177765, 0.116945)",
        "(-0.001226, 1.180246, 0.115713)",
        "(-0.000571, 1.182986, 0.114517)",
        "(-0.000248, 1.184368, 0.113882)",
        "(0.000356, 1.187217, 0.112506)",
        "(0.000968, 1.190123, 0.111092)",
        "(0.001847, 1.194686, 0.108896)",
        "(0.001847, 1.194686, 0.108896)",
        "(0.002490, 1.198041, 0.107414)",
        "(0.003056, 1.201518, 0.105950)",
        "(0.003630, 1.205052, 0.104427)",
        "(0.004161, 1.208545, 0.102769)",
        "(0.004789, 1.211892, 0.100984)",
        "(0.005100, 1.213544, 0.100077)",
        "(0.005633, 1.216995, 0.098403)",
        "(0.006152, 1.220385, 0.096843)",
        "(0.006687, 1.223530, 0.095234)",
        "(0.007248, 1.226476, 0.093575)",
        "(0.007561, 1.227938, 0.092813)",
        "(0.008193, 1.230939, 0.091292)",
        "(0.008827, 1.234021, 0.089903)",
        "(0.010065, 1.238794, 0.088232)",
        "(0.010065, 1.238794, 0.088232)",
        "(0.010845, 1.242106, 0.087053)",
        "(0.011532, 1.245627, 0.085657)",
        "(0.012171, 1.249235, 0.084041)",
        "(0.012900, 1.252856, 0.082386)",
        "(0.013523, 1.256481, 0.080735)",
        "(0.013438, 1.258324, 0.079992)",
        "(0.014204, 1.261913, 0.078289)",
        "(0.014808, 1.265460, 0.076682)",
        "(0.015375, 1.269204, 0.075284)",
        "(0.015719, 1.272851, 0.074074)",
        "(0.015769, 1.274607, 0.073423)",
        "(0.016013, 1.278137, 0.072057)",
        "(0.016279, 1.281635, 0.070690)",
        "(0.016585, 1.284932, 0.069273)",
        "(0.016927, 1.288107, 0.067976)",
        "(0.017118, 1.289739, 0.067374)",
        "(0.017647, 1.293087, 0.066305)",
        "(0.018855, 1.297286, 0.067502)",
        "(0.020040, 1.301392, 0.068173)",
        "(0.021324, 1.305206, 0.068417)",
        "(0.022000, 1.307131, 0.068388)",
        "(0.023185, 1.311137, 0.068416)",
        "(0.024371, 1.315487, 0.068391)",
        "(0.025439, 1.320203, 0.068459)",
        "(0.026589, 1.325001, 0.068637)",
        "(0.027173, 1.327446, 0.068730)",
        "(0.028391, 1.332290, 0.068912)",
        "(0.029720, 1.337161, 0.069267)",
        "(0.031034, 1.341899, 0.069611)",
        "(0.032198, 1.346562, 0.069922)",
        "(0.032773, 1.348909, 0.070075)",
        "(0.033941, 1.353727, 0.070656)",
        "(0.035084, 1.358572, 0.071176)",
        "(0.036105, 1.363332, 0.071491)",
        "(0.037106, 1.367956, 0.071696)",
        "(0.037603, 1.370190, 0.071762)",
        "(0.038582, 1.374655, 0.071925)",
        "(0.039488, 1.379232, 0.072079)",
        "(0.040432, 1.383729, 0.072230)",
        "(0.041377, 1.388041, 0.072291)",
        "(0.041827, 1.390143, 0.072250)",
        "(0.042840, 1.394285, 0.072112)",
        "(0.043688, 1.398350, 0.071900)",
        "(0.044353, 1.402444, 0.071539)",
        "(0.044875, 1.406559, 0.071098)",
        "(0.045122, 1.408570, 0.070799)",
        "(0.045577, 1.412516, 0.070020)",
        "(0.046085, 1.416457, 0.069190)",
        "(0.046899, 1.422419, 0.068030)",
        "(0.046899, 1.422419, 0.068030)",
        "(0.047393, 1.426462, 0.067407)",
        "(0.047778, 1.430728, 0.066971)",
        "(0.048127, 1.435165, 0.066698)",
        "(0.048455, 1.439724, 0.066575)",
        "(0.048687, 1.444250, 0.066572)",
        "(0.048744, 1.446466, 0.066603)",
        "(0.048892, 1.450873, 0.066716)",
        "(0.048996, 1.455207, 0.066984)",
        "(0.049217, 1.459378, 0.067416)",
        "(0.049624, 1.463484, 0.068313)",
        "(0.049928, 1.465503, 0.068881)",
        "(0.050511, 1.469583, 0.070189)",
        "(0.051102, 1.473717, 0.071841)",
        "(0.051754, 1.477853, 0.073662)",
        "(0.052446, 1.481937, 0.075672)",
        "(0.052846, 1.483947, 0.076703)",
        "(0.053703, 1.487908, 0.078856)",
        "(0.054657, 1.491817, 0.081192)",
        "(0.055666, 1.495626, 0.083554)",
        "(0.056698, 1.499403, 0.086045)",
        "(0.057234, 1.501291, 0.087318)",
        "(0.058311, 1.505082, 0.089746)",
        "(0.059365, 1.508893, 0.091985)",
        "(0.060230, 1.512792, 0.094199)",
        "(0.061005, 1.516851, 0.096587)",
        "(0.061369, 1.518902, 0.097844)",
        "(0.062176, 1.522838, 0.100380)",
        "(0.062908, 1.526642, 0.102819)",
        "(0.063552, 1.530194, 0.105168)",
        "(0.064234, 1.533996, 0.107979)",
        "(0.064580, 1.536005, 0.109553)",
        "(0.065399, 1.540018, 0.112818)",
        "(0.066288, 1.543954, 0.116130)",
        "(0.067182, 1.547799, 0.119448)",
        "(0.067888, 1.551623, 0.122695)",
        "(0.068146, 1.553553, 0.124349)",
        "(0.068591, 1.557256, 0.127589)",
        "(0.068997, 1.560649, 0.130760)",
        "(0.069430, 1.563800, 0.133865)",
        "(0.069812, 1.566610, 0.136690)",
        "(0.069929, 1.567930, 0.137968)",
        "(0.070092, 1.570614, 0.140594)",
        "(0.070234, 1.573259, 0.143578)",
        "(0.070498, 1.575672, 0.146842)",
        "(0.070831, 1.577853, 0.150384)",
        "(0.070995, 1.578828, 0.152158)",
        "(0.071315, 1.580515, 0.155506)",
        "(0.071662, 1.581753, 0.158732)",
        "(0.072317, 1.583287, 0.163907)",
        "(0.072317, 1.583287, 0.163907)",
        "(0.072740, 1.584358, 0.167651)",
        "(0.073101, 1.585365, 0.171810)",
        "(0.073585, 1.586075, 0.175799)",
        "(0.074149, 1.586543, 0.179554)",
        "(0.074752, 1.586891, 0.183210)",
        "(0.074946, 1.587114, 0.185085)",
        "(0.075160, 1.587620, 0.188971)",
        "(0.075615, 1.587890, 0.193034)",
        "(0.076205, 1.587917, 0.197259)",
        "(0.076847, 1.587677, 0.201174)",
        "(0.077101, 1.587474, 0.203030)",
        "(0.077506, 1.587130, 0.206690)",
        "(0.077788, 1.586777, 0.210489)",
        "(0.078159, 1.586315, 0.214514)",
        "(0.078569, 1.585740, 0.218580)",
        "(0.078785, 1.585421, 0.220625)",
        "(0.079167, 1.584777, 0.224750)",
        "(0.079516, 1.584065, 0.228823)",
        "(0.079826, 1.583119, 0.235091)",
        "(0.079826, 1.583119, 0.235091)",
        "(0.079934, 1.582494, 0.239275)",
        "(0.080022, 1.581787, 0.243523)",
        "(0.080165, 1.581060, 0.247972)",
        "(0.080305, 1.580420, 0.252753)",
        "(0.080225, 1.579927, 0.257579)",
        "(0.080162, 1.579674, 0.259989)",
        "(0.079963, 1.578979, 0.264609)",
        "(0.079810, 1.577931, 0.268908)",
        "(0.079813, 1.576543, 0.273112)",
        "(0.079890, 1.575107, 0.277279)",
        "(0.079884, 1.574451, 0.279368)",
        "(0.079624, 1.573233, 0.283573)",
        "(0.079318, 1.571896, 0.287647)",
        "(0.079002, 1.570245, 0.291499)",
        "(0.078707, 1.568313, 0.295169)",
        "(0.078585, 1.567231, 0.296946)",
        "(0.078342, 1.564998, 0.300602)",
        "(0.078167, 1.562616, 0.304453)",
        "(0.077911, 1.560133, 0.308418)",
        "(0.077593, 1.557488, 0.312474)",
        "(0.077490, 1.556047, 0.314479)",
        "(0.077360, 1.552995, 0.318461)",
        "(0.077232, 1.549660, 0.322402)",
        "(0.076960, 1.546170, 0.326041)",
        "(0.076582, 1.542535, 0.329388)",
        "(0.076305, 1.540684, 0.331034)",
        "(0.075657, 1.536892, 0.334465)",
        "(0.075163, 1.532720, 0.338019)",
        "(0.074671, 1.528268, 0.341599)",
        "(0.074150, 1.523539, 0.345232)",
        "(0.073872, 1.521108, 0.347110)",
        "(0.073213, 1.516231, 0.350920)",
        "(0.072425, 1.511151, 0.354865)",
        "(0.071551, 1.505777, 0.358883)",
        "(0.070648, 1.499866, 0.362738)",
        "(0.070191, 1.496748, 0.364573)",
        "(0.069255, 1.490294, 0.368271)",
        "(0.068251, 1.483401, 0.371936)",
        "(0.067272, 1.476218, 0.375662)",
        "(0.066306, 1.468691, 0.379345)",
        "(0.065837, 1.464787, 0.381122)",
        "(0.064844, 1.456772, 0.384528)",
        "(0.063973, 1.448467, 0.387632)",
        "(0.063101, 1.440104, 0.390409)",
        "(0.062070, 1.431880, 0.393067)",
        "(0.061489, 1.427765, 0.394279)",
        "(0.060424, 1.419451, 0.396429)",
        "(0.059470, 1.411189, 0.398340)",
        "(0.058569, 1.403126, 0.400060)",
        "(0.057582, 1.395422, 0.401529)",
        "(0.057044, 1.391691, 0.402180)",
        "(0.056005, 1.384465, 0.403373)",
        "(0.055137, 1.377419, 0.404402)",
        "(0.054298, 1.370834, 0.404910)",
        "(0.053331, 1.364573, 0.405096)",
        "(0.052802, 1.361577, 0.404959)",
        "(0.051963, 1.355401, 0.404322)",
        "(0.051290, 1.349219, 0.403175)",
        "(0.050606, 1.343537, 0.401884)",
        "(0.049742, 1.338369, 0.400542)",
        "(0.049325, 1.335880, 0.399832)",
        "(0.048544, 1.330766, 0.398193)",
        "(0.047880, 1.325487, 0.396183)",
        "(0.047182, 1.320409, 0.394236)",
        "(0.046426, 1.315562, 0.392484)",
        "(0.046064, 1.313162, 0.391584)",
        "(0.045387, 1.308284, 0.389868)",
        "(0.044671, 1.303313, 0.388197)",
        "(0.043855, 1.298331, 0.386439)",
        "(0.042917, 1.293207, 0.384573)",
        "(0.042490, 1.290486, 0.383497)",
        "(0.041634, 1.284910, 0.381256)",
        "(0.040691, 1.279453, 0.379204)",
        "(0.039739, 1.274133, 0.377199)",
        "(0.038773, 1.268877, 0.374986)",
        "(0.038291, 1.266250, 0.373815)",
        "(0.037382, 1.261009, 0.371361)",
        "(0.036551, 1.255988, 0.368641)",
        "(0.035401, 1.248974, 0.364496)",
        "(0.035401, 1.248974, 0.364496)",
        "(0.034624, 1.244496, 0.361657)",
        "(0.033816, 1.240198, 0.358524)",
        "(0.033056, 1.235883, 0.354882)",
        "(0.032376, 1.231600, 0.350990)",
        "(0.031664, 1.227655, 0.347119)",
        "(0.031321, 1.225794, 0.345239)",
        "(0.030546, 1.222098, 0.341463)",
        "(0.029802, 1.218253, 0.337343)",
        "(0.029051, 1.214554, 0.333065)",
        "(0.028178, 1.210977, 0.328504)",
        "(0.027715, 1.209213, 0.326193)",
        "(0.026837, 1.205603, 0.321480)",
        "(0.026013, 1.201887, 0.316462)",
        "(0.025186, 1.198230, 0.311328)",
        "(0.024439, 1.194814, 0.306183)",
        "(0.024042, 1.193204, 0.303548)",
        "(0.023284, 1.190128, 0.298280)",
        "(0.022563, 1.187355, 0.293033)",
        "(0.021804, 1.184910, 0.287736)",
        "(0.021009, 1.182663, 0.282331)",
        "(0.020626, 1.181561, 0.279561)",
        "(0.019854, 1.179486, 0.274079)",
        "(0.019096, 1.177655, 0.268795)",
        "(0.018266, 1.175956, 0.263635)",
        "(0.017459, 1.174097, 0.258201)",
        "(0.017047, 1.173107, 0.255326)",
        "(0.016145, 1.171198, 0.249490)",
        "(0.015303, 1.169307, 0.243808)",
        "(0.014417, 1.167687, 0.238289)",
        "(0.013534, 1.166119, 0.232838)",
        "(0.013084, 1.165312, 0.230157)",
        "(0.012167, 1.163694, 0.224731)",
        "(0.011342, 1.162159, 0.219424)",
        "(0.010549, 1.160745, 0.214239)",
        "(0.009789, 1.159421, 0.209155)",
        "(0.009390, 1.158818, 0.206669)",
        "(0.008624, 1.157694, 0.201663)",
        "(0.007911, 1.156707, 0.196485)",
        "(0.007268, 1.155888, 0.191239)",
        "(0.006623, 1.155266, 0.186148)",
        "(0.006337, 1.155024, 0.183646)",
        "(0.005760, 1.154747, 0.178729)",
        "(0.005176, 1.154768, 0.173937)",
        "(0.004642, 1.154914, 0.169227)",
        "(0.004041, 1.155084, 0.164503)",
        "(0.003735, 1.155158, 0.162165)",
        "(0.003113, 1.155271, 0.157491)",
        "(0.002562, 1.155474, 0.152845)",
        "(0.002086, 1.155806, 0.148411)",
        "(0.001695, 1.156195, 0.144235)",
        "(0.001527, 1.156419, 0.142272)",
        "(0.001167, 1.156895, 0.138343)",
        "(0.000728, 1.157413, 0.134464)",
        "(0.000258, 1.157957, 0.130599)",
        "(-0.000253, 1.158592, 0.126809)",
        "(-0.000525, 1.158963, 0.124964)",
        "(-0.001020, 1.159847, 0.121469)",
        "(-0.001464, 1.160823, 0.118211)",
        "(-0.001923, 1.161809, 0.115081)",
        "(-0.002392, 1.162703, 0.111880)",
        "(-0.002623, 1.163124, 0.110272)",
        "(-0.003124, 1.164013, 0.107209)",
        "(-0.003606, 1.165017, 0.104382)",
        "(-0.004117, 1.166128, 0.101583)",
        "(-0.004707, 1.167244, 0.098734)",
        "(-0.005000, 1.167800, 0.097305)",
        "(-0.005545, 1.168975, 0.094467)",
        "(-0.006038, 1.170348, 0.091742)",
        "(-0.006640, 1.172730, 0.087946)",
        "(-0.006640, 1.172730, 0.087946)",
        "(-0.006931, 1.174413, 0.085505)",
        "(-0.007114, 1.176232, 0.083186)",
        "(-0.007154, 1.178192, 0.081099)",
        "(-0.007134, 1.180301, 0.079050)",
        "(-0.007138, 1.182634, 0.076996)",
        "(-0.007148, 1.183872, 0.075960)",
        "(-0.007195, 1.186377, 0.073833)",
        "(-0.007228, 1.188986, 0.071689)",
        "(-0.007166, 1.191704, 0.069602)",
        "(-0.007080, 1.194674, 0.067632)",
        "(-0.007017, 1.196230, 0.066667)",
        "(-0.006855, 1.199335, 0.064675)",
        "(-0.006705, 1.202337, 0.062549)",
        "(-0.006583, 1.205252, 0.060295)",
        "(-0.006394, 1.208290, 0.058183)",
        "(-0.006260, 1.209875, 0.057206)",
        "(-0.005919, 1.213057, 0.055247)",
        "(-0.005429, 1.216529, 0.053553)",
        "(-0.002776, 1.220186, 0.053915)",
        "(-0.000949, 1.224099, 0.054297)",
        "(-0.000011, 1.225883, 0.054446)",
        "(0.001346, 1.229600, 0.054508)",
        "(0.002244, 1.233572, 0.054727)",
        "(0.002925, 1.237872, 0.055031)",
        "(0.003690, 1.242348, 0.055436)",
        "(0.004037, 1.244603, 0.055641)",
        "(0.004754, 1.249163, 0.055969)",
        "(0.005543, 1.253768, 0.056307)",
        "(0.006326, 1.258155, 0.056477)",
        "(0.007186, 1.262323, 0.056611)",
        "(0.007650, 1.264344, 0.056698)",
        "(0.008584, 1.268296, 0.056884)",
        "(0.009522, 1.272139, 0.057057)",
        "(0.010362, 1.276095, 0.057328)",
        "(0.011198, 1.279926, 0.057622)",
        "(0.011669, 1.281746, 0.057733)",
        "(0.012673, 1.285471, 0.058004)",
        "(0.013812, 1.289365, 0.058460)",
        "(0.015025, 1.293488, 0.059038)",
        "(0.016382, 1.297692, 0.059676)",
        "(0.017057, 1.299882, 0.059939)",
        "(0.018351, 1.304470, 0.060489)",
        "(0.019606, 1.309286, 0.061083)",
        "(0.020764, 1.314198, 0.061467)",
        "(0.021725, 1.319209, 0.061474)",
        "(0.022266, 1.321742, 0.061575)",
        "(0.023250, 1.326883, 0.061777)",
        "(0.024273, 1.331915, 0.061926)",
        "(0.025637, 1.339450, 0.061975)",
        "(0.025637, 1.339450, 0.061975)",
        "(0.026443, 1.344477, 0.061899)",
        "(0.027177, 1.349473, 0.061612)",
        "(0.027869, 1.354409, 0.061218)",
        "(0.028576, 1.359353, 0.060968)",
        "(0.029216, 1.364327, 0.060688)",
        "(0.029535, 1.366811, 0.060464)",
        "(0.030199, 1.371815, 0.059913)",
        "(0.030857, 1.376991, 0.059351)",
        "(0.031413, 1.382322, 0.058917)",
        "(0.031955, 1.387596, 0.058560)",
        "(0.032191, 1.390201, 0.058372)",
        "(0.032673, 1.395386, 0.057890)",
        "(0.032976, 1.400452, 0.057273)",
        "(0.033402, 1.405481, 0.056775)",
        "(0.033737, 1.410388, 0.056259)",
        "(0.033878, 1.412803, 0.056043)",
        "(0.034178, 1.417783, 0.055777)",
        "(0.034393, 1.422944, 0.055747)",
        "(0.034526, 1.427698, 0.055707)",
        "(0.034794, 1.432349, 0.055685)",
        "(0.034935, 1.434616, 0.055737)",
        "(0.035181, 1.439060, 0.055840)",
        "(0.035438, 1.443247, 0.055870)",
        "(0.035718, 1.447271, 0.055956)",
        "(0.036034, 1.451138, 0.056279)",
        "(0.036193, 1.453008, 0.056588)",
        "(0.036490, 1.456619, 0.057292)",
        "(0.036822, 1.459878, 0.057806)",
        "(0.037040, 1.462970, 0.058158)",
        "(0.037260, 1.466059, 0.058770)",
        "(0.037357, 1.467595, 0.059184)",
        "(0.037656, 1.470503, 0.059912)",
        "(0.038162, 1.473293, 0.060680)",
        "(0.038785, 1.476154, 0.061568)",
        "(0.039432, 1.479162, 0.062469)",
        "(0.039767, 1.480761, 0.062961)",
        "(0.040391, 1.484165, 0.064111)",
        "(0.041059, 1.487692, 0.065373)",
        "(0.041834, 1.491022, 0.066425)",
        "(0.042671, 1.494183, 0.067133)",
        "(0.043129, 1.495719, 0.067404)",
        "(0.044028, 1.498885, 0.067928)",
        "(0.044927, 1.502389, 0.068772)",
        "(0.045816, 1.506121, 0.069738)",
        "(0.046588, 1.509974, 0.070618)",
        "(0.046956, 1.511899, 0.071013)",
        "(0.047665, 1.515740, 0.071743)",
        "(0.048176, 1.519554, 0.072365)",
        "(0.048603, 1.523312, 0.072827)",
        "(0.048948, 1.527166, 0.073405)",
        "(0.049115, 1.529156, 0.073828)",
        "(0.049497, 1.533168, 0.074895)",
        "(0.049904, 1.537195, 0.076265)",
        "(0.050297, 1.541151, 0.077857)",
        "(0.050596, 1.544932, 0.079439)",
        "(0.050665, 1.546757, 0.080278)",
        "(0.050880, 1.550293, 0.082090)",
        "(0.051164, 1.553749, 0.084267)",
        "(0.051456, 1.557163, 0.086786)",
        "(0.051727, 1.560492, 0.089350)",
        "(0.051789, 1.562108, 0.090654)",
        "(0.052026, 1.565250, 0.093384)",
        "(0.052432, 1.568261, 0.096426)",
        "(0.052871, 1.571200, 0.099639)",
        "(0.053241, 1.574174, 0.103039)",
        "(0.053413, 1.575648, 0.104799)",
        "(0.053796, 1.578395, 0.108399)",
        "(0.054210, 1.580863, 0.112019)",
        "(0.054655, 1.583097, 0.115476)",
        "(0.055127, 1.585215, 0.118981)",
        "(0.055354, 1.586220, 0.120826)",
        "(0.055796, 1.588050, 0.124510)",
        "(0.056208, 1.589696, 0.128178)",
        "(0.056547, 1.591137, 0.131691)",
        "(0.056879, 1.592320, 0.134997)",
        "(0.057040, 1.592838, 0.136612)",
        "(0.057288, 1.593867, 0.139861)",
        "(0.057564, 1.594862, 0.143024)",
        "(0.057826, 1.595884, 0.146275)",
        "(0.058313, 1.596765, 0.149719)",
        "(0.058679, 1.597197, 0.151582)",
        "(0.059311, 1.598184, 0.155379)",
        "(0.059754, 1.599301, 0.159100)",
        "(0.060072, 1.600566, 0.163011)",
        "(0.060370, 1.601858, 0.167241)",
        "(0.060591, 1.602460, 0.169399)",
        "(0.061048, 1.603528, 0.173576)",
        "(0.061549, 1.604484, 0.177671)",
        "(0.062006, 1.605421, 0.181841)",
        "(0.062418, 1.606392, 0.186050)",
        "(0.062604, 1.606910, 0.188222)",
        "(0.062932, 1.608021, 0.192775)",
        "(0.063121, 1.609229, 0.197516)",
        "(0.063174, 1.610899, 0.204388)",
        "(0.063174, 1.610899, 0.204388)",
        "(0.063234, 1.611726, 0.208753)",
        "(0.063222, 1.612509, 0.213201)",
        "(0.062914, 1.613403, 0.217887)",
        "(0.062018, 1.614609, 0.225108)",
        "(0.062018, 1.614609, 0.225108)",
        "(0.061515, 1.614869, 0.230047)",
        "(0.061265, 1.614507, 0.235117)",
        "(0.061093, 1.613658, 0.240237)",
        "(0.060699, 1.611873, 0.248195)",
        "(0.060699, 1.611873, 0.248195)",
        "(0.060353, 1.610364, 0.253607)",
        "(0.060283, 1.608209, 0.259106)",
        "(0.060385, 1.605696, 0.264825)",
        "(0.060578, 1.601351, 0.273607)",
        "(0.060578, 1.601351, 0.273607)",
        "(0.060655, 1.598283, 0.279374)",
        "(0.060726, 1.595113, 0.285284)",
        "(0.060855, 1.591816, 0.291256)",
        "(0.061119, 1.586859, 0.300118)",
        "(0.061119, 1.586859, 0.300118)",
        "(0.061207, 1.583645, 0.305835)",
        "(0.061204, 1.580535, 0.311473)",
        "(0.061087, 1.577593, 0.316916)",
        "(0.060545, 1.573277, 0.324728)",
        "(0.060545, 1.573277, 0.324728)",
        "(0.060188, 1.570094, 0.329643)",
        "(0.060025, 1.566584, 0.334311)",
        "(0.059978, 1.562854, 0.338608)",
        "(0.059811, 1.559078, 0.342608)",
        "(0.059460, 1.555458, 0.346555)",
        "(0.059244, 1.553656, 0.348479)",
        "(0.058893, 1.549929, 0.352076)",
        "(0.058585, 1.546027, 0.355534)",
        "(0.057992, 1.539970, 0.360958)",
        "(0.057992, 1.539970, 0.360958)",
        "(0.057520, 1.535719, 0.364525)",
        "(0.057145, 1.531042, 0.367719)",
        "(0.056713, 1.525998, 0.370722)",
        "(0.056086, 1.517644, 0.375156)",
        "(0.056086, 1.517644, 0.375156)",
        "(0.055701, 1.511558, 0.378050)",
        "(0.055411, 1.504919, 0.380900)",
        "(0.055298, 1.497899, 0.383760)",
        "(0.055265, 1.490699, 0.386680)",
        "(0.055114, 1.483583, 0.389690)",
        "(0.055064, 1.479989, 0.391135)",
        "(0.054951, 1.472746, 0.393878)",
        "(0.054753, 1.465541, 0.396560)",
        "(0.054481, 1.458420, 0.399017)",
        "(0.054171, 1.451359, 0.401363)",
        "(0.054037, 1.447842, 0.402485)",
        "(0.053710, 1.440598, 0.404551)",
        "(0.053521, 1.433472, 0.406130)",
        "(0.053438, 1.426105, 0.407444)",
        "(0.053309, 1.418802, 0.408791)",
        "(0.053228, 1.415235, 0.409483)",
        "(0.052949, 1.408365, 0.410961)",
        "(0.052616, 1.401705, 0.412259)",
        "(0.052323, 1.395071, 0.412981)",
        "(0.052036, 1.388571, 0.413277)",
        "(0.051905, 1.385378, 0.413329)",
        "(0.051613, 1.379223, 0.413337)",
        "(0.051288, 1.373418, 0.413164)",
        "(0.050946, 1.367710, 0.412961)",
        "(0.050680, 1.361918, 0.412667)",
        "(0.050617, 1.359010, 0.412482)",
        "(0.050435, 1.353413, 0.412137)",
        "(0.050183, 1.348278, 0.411720)",
        "(0.049697, 1.341230, 0.410690)",
        "(0.049697, 1.341230, 0.410690)",
        "(0.049392, 1.336670, 0.409568)",
        "(0.049062, 1.332226, 0.408239)",
        "(0.048686, 1.327934, 0.406843)",
        "(0.048083, 1.321308, 0.404495)",
        "(0.048083, 1.321308, 0.404495)",
        "(0.047769, 1.316578, 0.402598)",
        "(0.047516, 1.311676, 0.400457)",
        "(0.047117, 1.306751, 0.398125)",
        "(0.046717, 1.301529, 0.395410)",
        "(0.046429, 1.295891, 0.392268)",
        "(0.046383, 1.292956, 0.390532)",
        "(0.046190, 1.287294, 0.387057)",
        "(0.045935, 1.281927, 0.383544)",
        "(0.045748, 1.276531, 0.379748)",
        "(0.045638, 1.271099, 0.375457)",
        "(0.045612, 1.268482, 0.373202)",
        "(0.045506, 1.263663, 0.368856)",
        "(0.045398, 1.259261, 0.364737)",
        "(0.045306, 1.255025, 0.360803)",
        "(0.045236, 1.250917, 0.356930)",
        "(0.045211, 1.248901, 0.354929)",
        "(0.045202, 1.244851, 0.350801)",
        "(0.045287, 1.240862, 0.346408)",
        "(0.045216, 1.237318, 0.342119)",
        "(0.044952, 1.234242, 0.338168)",
        "(0.044797, 1.232798, 0.336330)",
        "(0.044468, 1.229900, 0.332662)",
        "(0.044128, 1.226988, 0.329164)",
        "(0.043680, 1.224127, 0.326047)",
        "(0.043218, 1.221191, 0.322994)",
        "(0.042954, 1.219729, 0.321501)",
        "(0.042258, 1.216863, 0.318768)",
        "(0.041340, 1.214128, 0.316361)",
        "(0.040356, 1.211362, 0.314002)",
        "(0.039247, 1.208579, 0.311669)",
        "(0.038655, 1.207101, 0.310531)",
        "(0.037442, 1.203885, 0.308142)",
        "(0.036288, 1.200233, 0.305551)",
        "(0.035144, 1.196336, 0.302791)",
        "(0.033852, 1.192189, 0.299955)",
        "(0.033196, 1.190030, 0.298321)",
        "(0.031971, 1.185575, 0.294544)",
        "(0.030712, 1.181152, 0.290308)",
        "(0.029467, 1.176810, 0.285800)",
        "(0.028210, 1.172624, 0.280996)",
        "(0.027620, 1.170637, 0.278624)",
        "(0.026475, 1.166810, 0.273977)",
        "(0.025394, 1.163033, 0.269181)",
        "(0.024294, 1.159487, 0.264073)",
        "(0.023222, 1.156274, 0.258811)",
        "(0.022730, 1.154819, 0.256139)",
        "(0.021724, 1.152198, 0.250575)",
        "(0.020806, 1.150192, 0.244870)",
        "(0.019647, 1.148534, 0.236587)",
        "(0.019647, 1.148534, 0.236587)",
        "(0.018947, 1.147800, 0.230843)",
        "(0.018412, 1.147304, 0.225111)",
        "(0.017837, 1.146994, 0.219459)",
        "(0.017344, 1.146709, 0.213531)",
        "(0.016830, 1.146519, 0.207575)",
        "(0.016528, 1.146444, 0.204579)",
        "(0.015946, 1.146397, 0.198648)",
        "(0.015469, 1.146606, 0.192966)",
        "(0.015090, 1.147011, 0.187600)",
        "(0.014780, 1.147460, 0.182489)",
        "(0.014643, 1.147679, 0.180000)",
        "(0.014338, 1.147991, 0.174972)",
        "(0.014022, 1.148180, 0.169951)",
        "(0.013538, 1.148410, 0.162643)",
        "(0.013538, 1.148410, 0.162643)",
        "(0.013384, 1.148553, 0.158154)",
        "(0.013283, 1.148718, 0.153723)",
        "(0.013151, 1.149010, 0.149442)",
        "(0.012929, 1.149363, 0.145137)",
        "(0.012562, 1.149762, 0.141076)",
        "(0.012393, 1.149957, 0.139119)",
        "(0.012038, 1.150310, 0.135502)",
        "(0.011654, 1.150557, 0.132028)",
        "(0.011275, 1.150580, 0.128744)",
        "(0.010841, 1.150466, 0.125586)",
        "(0.010589, 1.150357, 0.124071)",
        "(0.010049, 1.150120, 0.121114)",
        "(0.009521, 1.149951, 0.118311)",
        "(0.008969, 1.149902, 0.115614)",
        "(0.008395, 1.149920, 0.113133)",
        "(0.008130, 1.149990, 0.111925)",
        "(0.007688, 1.150214, 0.109634)",
        "(0.007367, 1.150597, 0.107669)",
        "(0.007145, 1.151121, 0.106017)",
        "(0.007011, 1.151743, 0.104506)",
        "(0.006994, 1.152143, 0.103811)",
        "(0.007042, 1.153260, 0.102553)",
        "(0.007142, 1.154587, 0.101301)",
        "(0.007255, 1.156188, 0.100024)",
        "(0.007406, 1.158062, 0.098833)",
        "(0.007488, 1.159072, 0.098207)",
        "(0.007656, 1.161318, 0.097022)",
        "(0.007819, 1.163800, 0.095884)",
        "(0.007966, 1.166187, 0.094482)",
        "(0.008096, 1.168382, 0.092874)",
        "(0.008206, 1.169396, 0.091981)",
        "(0.008436, 1.171349, 0.090098)",
        "(0.008762, 1.173432, 0.088308)",
        "(0.009160, 1.175727, 0.086822)",
        "(0.009543, 1.177809, 0.085138)",
        "(0.009715, 1.178718, 0.084119)",
        "(0.010064, 1.180598, 0.082017)",
        "(0.010400, 1.182800, 0.080034)",
        "(0.010793, 1.185350, 0.078223)",
        "(0.011332, 1.188398, 0.076472)",
        "(0.011606, 1.190057, 0.075716)",
        "(0.012078, 1.193527, 0.074475)",
        "(0.012435, 1.197157, 0.073341)",
        "(0.013276, 1.200969, 0.072118)",
        "(0.013844, 1.205029, 0.071362)",
        "(0.013714, 1.207044, 0.071086)",
        "(0.014473, 1.210975, 0.070331)",
        "(0.015026, 1.214948, 0.070104)",
        "(0.015730, 1.218801, 0.070097)",
        "(0.016689, 1.222641, 0.070178)",
        "(0.017253, 1.224645, 0.070377)",
        "(0.018516, 1.228829, 0.070922)",
        "(0.019869, 1.233434, 0.071745)",
        "(0.021155, 1.238394, 0.072583)",
        "(0.022457, 1.243543, 0.073126)",
        "(0.023134, 1.246210, 0.073381)",
        "(0.024445, 1.251538, 0.073939)",
        "(0.025701, 1.256772, 0.074287)",
        "(0.026940, 1.261828, 0.074411)",
        "(0.028210, 1.266775, 0.074279)",
        "(0.028794, 1.269272, 0.074098)",
        "(0.029725, 1.274412, 0.073700)",
        "(0.030527, 1.279475, 0.073253)",
        "(0.031526, 1.284003, 0.073707)",
        "(0.032519, 1.288257, 0.073833)",
        "(0.033074, 1.290094, 0.073880)",
        "(0.033974, 1.293288, 0.073764)",
        "(0.034687, 1.295837, 0.073621)",
        "(0.035266, 1.299156, 0.073490)",
        "(0.035266, 1.299156, 0.073490)",
        "(0.035474, 1.301017, 0.073339)",
        "(0.035798, 1.302435, 0.073175)",
        "(0.036220, 1.303782, 0.073044)",
        "(0.036666, 1.305068, 0.073033)",
        "(0.037154, 1.306187, 0.073168)",
        "(0.037361, 1.306697, 0.073178)",
        "(0.037923, 1.307832, 0.073298)",
        "(0.038811, 1.309427, 0.073577)",
        "(0.040326, 1.312617, 0.074273)",
        "(0.040326, 1.312617, 0.074273)",
        "(0.041577, 1.315027, 0.074768)",
        "(0.042872, 1.317944, 0.075096)",
        "(0.044071, 1.321649, 0.075538)",
        "(0.045179, 1.325991, 0.076115)",
        "(0.046197, 1.330795, 0.076446)",
        "(0.046636, 1.333472, 0.076549)",
        "(0.047577, 1.338946, 0.076863)",
        "(0.048475, 1.344868, 0.077266)",
        "(0.049647, 1.354075, 0.077664)",
        "(0.049647, 1.354075, 0.077664)",
        "(0.050393, 1.360285, 0.077792)",
        "(0.050932, 1.366738, 0.077951)",
        "(0.051336, 1.373364, 0.078124)",
        "(0.051751, 1.379821, 0.078156)",
        "(0.052043, 1.386205, 0.078059)",
        "(0.052144, 1.389361, 0.077930)",
        "(0.052300, 1.395562, 0.077626)",
        "(0.052464, 1.401670, 0.077362)",
        "(0.052469, 1.407541, 0.077162)",
        "(0.052538, 1.413098, 0.076829)",
        "(0.052589, 1.415709, 0.076646)",
        "(0.052763, 1.420841, 0.076351)",
        "(0.053092, 1.425863, 0.076137)",
        "(0.053426, 1.430866, 0.076068)",
        "(0.053755, 1.435888, 0.076184)",
        "(0.053905, 1.438399, 0.076316)",
        "(0.054217, 1.443403, 0.076778)",
        "(0.054531, 1.448297, 0.077419)",
        "(0.054815, 1.452761, 0.078025)",
        "(0.055020, 1.457003, 0.078626)",
        "(0.055154, 1.459030, 0.078920)",
        "(0.055496, 1.462970, 0.079600)",
        "(0.055806, 1.466770, 0.080318)",
        "(0.056080, 1.470565, 0.081098)",
        "(0.056315, 1.474328, 0.082142)",
        "(0.056483, 1.476154, 0.082684)",
        "(0.056847, 1.479647, 0.083751)",
        "(0.057088, 1.483012, 0.084799)",
        "(0.057305, 1.487738, 0.086291)",
        "(0.057305, 1.487738, 0.086291)",
        "(0.057566, 1.490678, 0.087380)",
        "(0.058135, 1.493527, 0.088666)",
        "(0.058624, 1.496437, 0.090141)",
        "(0.059161, 1.500893, 0.092318)",
        "(0.059161, 1.500893, 0.092318)",
        "(0.059441, 1.503924, 0.093704)",
        "(0.059454, 1.507092, 0.095109)",
        "(0.059322, 1.510342, 0.096485)",
        "(0.059211, 1.513597, 0.097908)",
        "(0.059215, 1.516993, 0.099535)",
        "(0.059222, 1.518778, 0.100438)",
        "(0.059187, 1.522474, 0.102383)",
        "(0.059090, 1.526160, 0.104377)",
        "(0.059142, 1.531502, 0.107843)",
        "(0.059142, 1.531502, 0.107843)",
        "(0.059343, 1.535114, 0.110767)",
        "(0.059561, 1.538813, 0.114099)",
        "(0.059725, 1.542604, 0.117743)",
        "(0.059732, 1.548196, 0.123366)",
        "(0.059732, 1.548196, 0.123366)",
        "(0.059684, 1.551708, 0.127048)",
        "(0.059641, 1.555183, 0.131117)",
        "(0.059575, 1.558529, 0.135434)",
        "(0.059786, 1.563203, 0.142336)",
        "(0.059786, 1.563203, 0.142336)",
        "(0.059859, 1.566133, 0.146949)",
        "(0.059773, 1.569033, 0.151736)",
        "(0.059477, 1.571780, 0.156699)",
        "(0.059308, 1.575373, 0.164155)",
        "(0.059308, 1.575373, 0.164155)"
    ],
    "rightHandRotations": [
        "(7.422304, 82.067990, 269.141100)",
        "(7.411540, 82.166960, 269.115300)",
        "(7.387086, 82.197130, 269.087500)",
        "(7.397980, 82.158390, 269.075800)",
        "(7.397980, 82.158390, 269.075800)",
        "(7.457821, 82.017030, 269.034100)",
        "(7.522830, 81.772620, 269.004900)",
        "(7.479711, 81.466820, 269.090500)",
        "(7.479711, 81.466820, 269.090500)",
        "(7.458206, 81.227400, 269.127200)",
        "(7.470463, 80.991030, 269.080200)",
        "(7.478384, 80.896300, 269.064900)",
        "(7.468082, 80.722660, 269.033100)",
        "(7.458932, 80.600500, 269.057800)",
        "(7.520337, 80.516630, 269.083900)",
        "(7.520337, 80.516630, 269.083900)",
        "(7.582758, 80.424210, 269.073300)",
        "(7.621994, 80.324950, 269.082800)",
        "(7.645908, 80.207340, 269.159900)",
        "(7.681013, 79.928860, 269.171000)",
        "(7.681013, 79.928860, 269.171000)",
        "(7.607316, 79.776290, 269.199900)",
        "(7.481270, 79.656300, 269.373500)",
        "(7.404715, 79.446510, 269.426900)",
        "(7.187897, 79.195620, 269.372400)",
        "(7.187897, 79.195620, 269.372400)",
        "(6.959834, 79.029910, 269.510600)",
        "(6.653823, 78.868200, 269.674900)",
        "(6.384989, 78.810700, 269.743500)",
        "(6.070425, 78.888720, 269.756200)",
        "(6.070425, 78.888720, 269.756200)",
        "(5.772976, 78.960420, 269.754600)",
        "(5.406948, 79.004910, 269.926600)",
        "(5.054417, 79.023470, 270.347900)",
        "(4.483611, 78.933290, 270.667800)",
        "(4.483611, 78.933290, 270.667800)",
        "(3.893179, 78.859080, 271.303200)",
        "(3.265866, 78.584920, 271.916000)",
        "(2.823149, 78.313540, 272.444600)",
        "(2.179318, 77.674800, 272.644300)",
        "(2.179318, 77.674800, 272.644300)",
        "(1.872555, 77.469790, 273.304500)",
        "(1.196429, 77.605270, 274.162100)",
        "(0.329637, 77.602460, 274.678700)",
        "(359.170700, 77.534160, 275.479200)",
        "(359.170700, 77.534160, 275.479200)",
        "(358.655400, 77.661040, 275.770300)",
        "(358.284000, 78.370640, 276.335300)",
        "(357.696900, 79.388090, 276.531200)",
        "(357.180700, 80.753110, 275.921000)",
        "(357.180700, 80.753110, 275.921000)",
        "(357.015900, 81.347350, 276.063800)",
        "(356.908400, 81.785840, 276.538200)",
        "(356.723700, 82.139400, 276.622200)",
        "(356.736800, 82.509770, 275.299400)",
        "(356.736800, 82.509770, 275.299400)",
        "(356.888800, 82.681250, 274.605400)",
        "(357.142300, 83.210460, 274.697900)",
        "(357.066700, 83.820830, 274.989600)",
        "(356.724000, 84.117610, 274.496200)",
        "(356.724000, 84.117610, 274.496200)",
        "(356.983700, 84.429050, 273.614300)",
        "(357.464800, 84.990720, 272.892200)",
        "(357.488200, 85.523080, 273.056200)",
        "(357.407600, 85.837150, 273.211900)",
        "(357.407600, 85.837150, 273.211900)",
        "(357.669400, 85.830490, 272.389500)",
        "(358.235000, 85.798500, 271.235500)",
        "(358.641500, 85.901310, 270.686200)",
        "(358.152700, 86.168800, 271.501900)",
        "(358.152700, 86.168800, 271.501900)",
        "(358.030100, 86.217280, 271.803800)",
        "(358.269600, 86.209240, 271.777400)",
        "(358.435200, 86.172390, 271.998100)",
        "(358.709700, 85.916720, 271.965400)",
        "(358.709700, 85.916720, 271.965400)",
        "(359.429000, 85.954800, 271.847200)",
        "(0.162453, 86.283630, 271.765300)",
        "(0.552692, 86.598690, 272.140700)",
        "(0.975340, 87.021840, 272.338900)",
        "(0.975340, 87.021840, 272.338900)",
        "(1.312467, 87.244960, 272.982300)",
        "(1.758903, 87.275780, 273.241100)",
        "(1.985288, 87.060420, 273.351100)",
        "(1.368898, 86.684240, 273.080900)",
        "(1.368898, 86.684240, 273.080900)",
        "(0.738127, 86.572890, 272.956400)",
        "(0.186958, 86.625110, 273.171600)",
        "(359.876100, 86.856570, 273.540900)",
        "(359.287400, 87.079380, 273.757500)",
        "(359.287400, 87.079380, 273.757500)",
        "(359.004200, 87.194210, 273.485000)",
        "(358.942100, 87.336930, 272.678100)",
        "(359.057800, 87.479300, 271.912100)",
        "(358.973600, 87.363510, 272.028300)",
        "(358.973600, 87.363510, 272.028300)",
        "(358.656900, 87.299120, 272.088800)",
        "(358.264300, 87.352750, 271.942300)",
        "(357.888700, 87.486080, 271.667300)",
        "(357.267200, 87.343810, 271.805000)",
        "(357.267200, 87.343810, 271.805000)",
        "(356.769900, 87.095280, 271.902800)",
        "(356.331100, 86.924440, 271.884100)",
        "(355.907700, 87.010550, 271.818400)",
        "(355.332400, 87.257700, 271.690600)",
        "(355.332400, 87.257700, 271.690600)",
        "(354.933100, 87.414980, 271.676700)",
        "(354.598500, 87.502270, 271.648200)",
        "(354.482800, 87.577470, 271.738200)",
        "(354.399200, 87.768730, 271.502100)",
        "(354.399200, 87.768730, 271.502100)",
        "(354.353500, 88.069090, 271.283800)",
        "(354.314600, 88.375090, 271.283800)",
        "(354.364500, 88.591260, 271.351200)",
        "(354.461600, 88.734280, 270.906600)",
        "(354.461600, 88.734280, 270.906600)",
        "(354.508400, 88.769910, 270.613100)",
        "(354.510500, 88.848710, 270.558200)",
        "(354.416900, 88.992970, 270.688500)",
        "(354.412400, 89.101390, 270.425400)",
        "(354.412400, 89.101390, 270.425400)",
        "(354.385900, 89.111150, 270.620300)",
        "(354.320000, 89.042240, 270.927000)",
        "(354.322000, 89.014040, 271.136800)",
        "(354.278600, 88.974690, 271.724900)",
        "(354.278600, 88.974690, 271.724900)",
        "(354.150300, 88.995270, 271.909200)",
        "(354.023700, 89.134640, 271.738000)",
        "(353.826500, 89.309170, 271.841100)",
        "(353.351900, 89.489970, 271.960900)",
        "(353.351900, 89.489970, 271.960900)",
        "(353.253700, 89.520650, 271.778700)",
        "(353.109200, 89.569720, 271.763500)",
        "(352.810100, 89.573030, 272.067400)",
        "(352.256200, 89.712470, 272.222000)",
        "(352.256200, 89.712470, 272.222000)",
        "(351.967800, 89.636300, 271.966900)",
        "(351.725700, 89.500330, 271.877100)",
        "(351.468100, 89.322140, 271.920200)",
        "(350.993400, 89.004930, 271.952400)",
        "(350.993400, 89.004930, 271.952400)",
        "(350.618900, 89.053170, 271.946000)",
        "(350.478800, 89.334790, 272.050800)",
        "(350.391500, 89.207700, 272.031000)",
        "(350.454000, 88.765590, 271.893900)",
        "(350.454000, 88.765590, 271.893900)",
        "(350.509300, 88.752820, 271.759700)",
        "(350.428200, 88.911620, 271.319100)",
        "(350.394200, 89.290530, 270.688700)",
        "(350.489700, 89.686740, 269.979200)",
        "(350.489700, 89.686740, 269.979200)",
        "(350.521800, 89.922970, 270.013000)",
        "(350.358000, 90.031770, 270.423800)",
        "(350.232300, 90.013440, 270.829400)",
        "(350.304400, 89.813640, 270.949400)",
        "(350.304400, 89.813640, 270.949400)",
        "(350.216300, 89.921550, 270.969800)",
        "(350.017400, 90.053630, 271.166300)",
        "(349.940200, 90.160610, 271.451100)",
        "(349.971100, 89.879640, 271.485700)",
        "(349.971100, 89.879640, 271.485700)",
        "(349.967100, 89.755800, 271.696900)",
        "(349.826500, 89.815660, 271.998900)",
        "(349.595300, 89.984580, 272.088300)",
        "(349.441600, 90.303800, 272.084500)",
        "(349.441600, 90.303800, 272.084500)",
        "(349.406900, 90.281910, 271.893200)",
        "(349.309800, 90.095380, 271.890800)",
        "(349.099200, 90.033650, 272.035900)",
        "(348.695300, 90.156870, 272.199100)",
        "(348.695300, 90.156870, 272.199100)",
        "(348.410300, 90.217740, 272.346800)",
        "(348.195800, 90.151240, 272.533200)",
        "(347.980900, 89.933900, 272.555000)",
        "(347.440100, 89.998240, 272.902300)",
        "(347.440100, 89.998240, 272.902300)",
        "(347.084200, 90.186020, 273.018600)",
        "(346.814300, 90.357760, 272.960300)",
        "(346.573500, 90.552120, 272.956800)",
        "(346.326200, 90.713250, 273.171300)",
        "(346.326200, 90.713250, 273.171300)",
        "(346.220700, 90.731970, 273.137400)",
        "(346.050500, 90.687520, 273.176500)",
        "(345.912800, 90.768150, 273.254800)",
        "(345.819500, 91.032830, 273.186900)",
        "(345.819500, 91.032830, 273.186900)",
        "(345.720600, 91.138230, 273.249400)",
        "(345.598800, 91.190640, 273.390600)",
        "(345.540100, 91.345510, 273.458500)",
        "(345.565000, 91.536130, 273.268100)",
        "(345.565000, 91.536130, 273.268100)",
        "(345.585500, 91.546920, 273.309800)",
        "(345.585000, 91.559590, 273.458900)",
        "(345.564000, 91.652900, 273.530800)",
        "(345.412300, 91.705110, 273.592200)",
        "(345.412300, 91.705110, 273.592200)",
        "(345.243100, 91.535510, 273.840500)",
        "(344.955500, 91.496920, 274.282200)",
        "(344.495700, 91.588790, 274.784300)",
        "(343.825000, 91.582280, 275.308800)",
        "(343.825000, 91.582280, 275.308800)",
        "(343.463900, 91.580310, 275.324200)",
        "(343.227900, 91.596790, 275.203600)",
        "(342.890400, 91.607650, 275.199800)",
        "(342.104200, 91.708800, 275.323600)",
        "(342.104200, 91.708800, 275.323600)",
        "(341.561600, 91.772170, 275.476900)",
        "(341.073900, 91.829480, 275.669100)",
        "(340.658500, 91.815970, 275.754600)",
        "(340.161000, 91.894250, 275.962200)",
        "(340.161000, 91.894250, 275.962200)",
        "(339.928400, 91.941080, 276.065700)",
        "(339.563800, 92.088830, 276.092000)",
        "(339.116100, 92.359880, 276.174000)",
        "(338.558100, 92.850120, 276.203800)",
        "(338.558100, 92.850120, 276.203800)",
        "(338.376100, 93.153930, 276.143800)",
        "(338.246600, 93.298340, 276.130100)",
        "(338.147800, 93.427300, 276.309300)",
        "(338.000700, 93.638790, 276.441200)",
        "(338.000700, 93.638790, 276.441200)",
        "(337.841000, 93.745420, 276.448800)",
        "(337.777700, 93.933470, 276.456600)",
        "(337.692200, 94.013190, 276.383600)",
        "(337.488500, 93.971810, 276.539800)",
        "(337.488500, 93.971810, 276.539800)",
        "(337.360400, 93.927150, 276.747300)",
        "(337.219200, 93.917120, 276.890000)",
        "(337.067800, 94.108740, 276.994700)",
        "(336.861600, 94.375740, 277.029400)",
        "(336.861600, 94.375740, 277.029400)",
        "(336.656800, 94.471750, 277.227600)",
        "(336.464400, 94.525790, 277.547600)",
        "(336.265800, 94.603950, 277.969000)",
        "(335.938600, 94.600680, 278.868600)",
        "(335.938600, 94.600680, 278.868600)",
        "(335.582400, 94.489750, 279.515700)",
        "(335.285300, 94.417760, 279.838900)",
        "(334.964600, 94.543000, 279.905600)",
        "(334.320200, 94.724980, 280.344300)",
        "(334.320200, 94.724980, 280.344300)",
        "(333.853000, 94.688290, 280.674900)",
        "(333.392300, 94.702260, 280.942100)",
        "(332.839900, 94.740200, 281.328800)",
        "(332.003400, 94.739630, 282.161400)",
        "(332.003400, 94.739630, 282.161400)",
        "(331.611500, 95.003650, 282.556100)",
        "(331.317100, 95.219000, 282.483200)",
        "(330.999800, 95.510320, 282.427300)",
        "(330.362100, 95.997000, 282.744300)",
        "(330.362100, 95.997000, 282.744300)",
        "(330.126600, 96.151830, 283.113400)",
        "(329.774700, 96.379170, 283.140300)",
        "(329.506900, 96.649620, 283.114700)",
        "(329.059400, 97.368540, 283.073300)",
        "(329.059400, 97.368540, 283.073300)",
        "(328.848400, 97.765100, 283.074000)",
        "(328.641500, 98.183700, 283.047400)",
        "(328.423000, 98.548310, 282.989400)",
        "(328.097200, 99.183350, 282.935200)",
        "(328.097200, 99.183350, 282.935200)",
        "(327.948300, 99.556160, 282.997800)",
        "(327.912800, 99.863580, 283.145000)",
        "(327.764000, 100.145600, 283.248100)",
        "(327.409600, 100.976700, 283.065100)",
        "(327.409600, 100.976700, 283.065100)",
        "(327.255200, 101.610000, 282.792500)",
        "(327.087000, 102.136900, 282.574800)",
        "(326.945400, 102.655800, 282.477400)",
        "(326.882900, 103.279500, 282.486100)",
        "(326.882900, 103.279500, 282.486100)",
        "(326.836100, 103.715400, 282.341700)",
        "(326.728100, 104.146600, 282.299000)",
        "(326.599100, 104.564700, 282.380500)",
        "(326.514100, 105.212700, 282.325800)",
        "(326.514100, 105.212700, 282.325800)",
        "(326.473000, 105.558900, 282.202600)",
        "(326.393500, 105.919200, 282.280000)",
        "(326.369100, 106.309600, 282.350800)",
        "(326.348100, 106.659700, 282.286000)",
        "(326.348100, 106.659700, 282.286000)",
        "(326.318900, 106.874000, 282.226600)",
        "(326.280500, 107.087800, 282.186600)",
        "(326.198100, 107.383900, 282.140800)",
        "(326.141400, 107.879600, 282.093400)",
        "(326.141400, 107.879600, 282.093400)",
        "(326.246200, 108.149500, 282.072700)",
        "(326.405500, 108.073800, 282.199000)",
        "(326.486400, 108.092500, 282.304600)",
        "(326.400500, 108.246200, 282.563200)",
        "(326.400500, 108.246200, 282.563200)",
        "(326.334700, 108.500200, 282.572100)",
        "(326.312300, 108.685700, 282.358300)",
        "(326.428300, 108.825600, 282.154100)",
        "(326.814400, 108.882800, 282.225800)",
        "(326.814400, 108.882800, 282.225800)",
        "(326.959100, 109.020000, 282.339500)",
        "(327.048800, 109.356000, 282.281200)",
        "(327.202000, 109.724400, 282.006900)",
        "(327.664800, 110.225300, 281.709700)",
        "(327.664800, 110.225300, 281.709700)",
        "(327.951000, 110.586400, 281.491600)",
        "(328.184800, 111.007600, 281.202500)",
        "(328.453100, 111.476400, 280.990900)",
        "(329.009800, 112.133100, 280.899000)",
        "(329.009800, 112.133100, 280.899000)",
        "(329.448900, 112.460700, 280.947300)",
        "(329.834400, 112.710000, 281.036300)",
        "(330.100300, 113.167000, 280.873300)",
        "(330.438900, 113.932800, 280.493900)",
        "(330.438900, 113.932800, 280.493900)",
        "(330.666100, 114.338600, 280.411700)",
        "(330.987500, 114.574100, 280.477300)",
        "(331.342800, 114.780100, 280.589200)",
        "(331.847700, 115.423400, 280.438000)",
        "(331.847700, 115.423400, 280.438000)",
        "(332.140300, 115.955600, 280.138500)",
        "(332.388400, 116.459700, 279.918900)",
        "(332.652200, 116.919800, 279.836100)",
        "(333.070700, 117.329100, 279.930100)",
        "(333.070700, 117.329100, 279.930100)",
        "(333.363500, 117.592100, 279.996900)",
        "(333.678500, 117.909800, 279.906900)",
        "(333.997700, 118.201300, 279.663900)",
        "(334.429000, 118.724500, 279.204700)",
        "(334.429000, 118.724500, 279.204700)",
        "(334.714900, 118.979700, 279.129200)",
        "(335.045300, 119.098700, 279.107500)",
        "(335.372900, 119.225000, 278.941200)",
        "(335.889000, 119.483600, 278.732700)",
        "(335.889000, 119.483600, 278.732700)",
        "(336.355400, 119.455400, 278.734600)",
        "(336.814500, 119.444400, 278.694000)",
        "(337.291800, 119.580100, 278.691300)",
        "(338.041000, 119.645300, 278.718000)",
        "(338.041000, 119.645300, 278.718000)",
        "(338.388400, 119.588500, 278.694800)",
        "(338.658600, 119.671100, 278.753300)",
        "(338.860300, 119.789700, 278.797300)",
        "(339.378300, 120.144800, 278.729900)",
        "(339.378300, 120.144800, 278.729900)",
        "(339.725900, 120.287400, 278.726000)",
        "(340.116200, 120.322100, 278.806800)",
        "(340.435300, 120.490100, 278.708100)",
        "(340.816300, 120.933700, 278.420600)",
        "(340.816300, 120.933700, 278.420600)",
        "(341.067200, 121.168000, 278.311100)",
        "(341.436500, 121.348000, 278.371600)",
        "(341.929400, 121.402600, 278.497400)",
        "(342.782500, 121.384000, 278.642500)",
        "(342.782500, 121.384000, 278.642500)",
        "(343.232400, 121.516900, 278.559500)",
        "(343.687000, 121.747000, 278.461100)",
        "(344.131900, 121.999800, 278.493800)",
        "(344.793400, 122.250800, 278.394500)",
        "(344.793400, 122.250800, 278.394500)",
        "(345.313500, 122.186200, 278.437500)",
        "(345.773400, 122.106400, 278.570000)",
        "(346.160200, 122.213300, 278.548200)",
        "(346.713400, 122.259900, 278.625900)",
        "(346.713400, 122.259900, 278.625900)",
        "(347.097900, 122.225700, 278.749200)",
        "(347.554400, 122.282100, 278.722900)",
        "(348.051700, 122.219300, 278.657300)",
        "(348.729700, 122.046600, 278.622700)",
        "(348.729700, 122.046600, 278.622700)",
        "(349.164000, 121.826800, 278.619300)",
        "(349.533300, 121.648700, 278.628600)",
        "(349.979600, 121.428700, 278.750300)",
        "(350.777400, 121.099400, 278.752100)",
        "(350.777400, 121.099400, 278.752100)",
        "(351.180100, 120.963800, 278.733800)",
        "(351.529800, 120.888800, 278.705200)",
        "(351.904500, 120.796500, 278.748000)",
        "(352.462500, 120.609800, 278.798300)",
        "(352.462500, 120.609800, 278.798300)",
        "(352.817400, 120.489800, 278.808100)",
        "(353.145600, 120.294000, 278.860400)",
        "(353.450500, 120.275200, 278.826700)",
        "(353.878000, 120.383100, 278.595100)",
        "(353.878000, 120.383100, 278.595100)",
        "(354.113500, 120.399900, 278.625100)",
        "(354.415900, 120.368400, 278.640900)",
        "(354.730400, 120.344900, 278.669900)",
        "(355.198100, 120.270800, 278.794000)",
        "(355.198100, 120.270800, 278.794000)",
        "(355.482200, 120.210100, 278.823100)",
        "(355.721200, 120.180100, 278.851700)",
        "(355.981100, 120.127900, 278.942600)",
        "(356.455900, 120.212700, 278.941500)",
        "(356.455900, 120.212700, 278.941500)",
        "(356.843300, 120.291200, 278.814400)",
        "(357.258500, 120.187300, 278.843200)",
        "(357.651700, 119.970800, 279.037500)",
        "(358.191700, 119.785200, 279.117600)",
        "(358.191700, 119.785200, 279.117600)",
        "(358.524300, 119.775400, 279.005400)",
        "(358.858900, 119.727700, 278.893500)",
        "(359.246500, 119.529700, 278.879200)",
        "(359.806100, 119.235400, 278.844800)",
        "(359.806100, 119.235400, 278.844800)",
        "(0.178432, 119.105600, 278.892700)",
        "(0.606549, 118.864800, 278.834000)",
        "(1.044998, 118.557000, 278.801000)",
        "(1.544802, 118.296900, 279.025800)",
        "(1.544802, 118.296900, 279.025800)",
        "(1.897078, 118.027600, 279.043500)",
        "(2.235540, 117.717600, 279.102800)",
        "(2.550998, 117.504400, 279.169600)",
        "(2.967710, 117.134200, 279.203900)",
        "(2.967710, 117.134200, 279.203900)",
        "(3.298508, 116.789400, 279.272100)",
        "(3.582201, 116.423000, 279.339400)",
        "(3.882398, 116.116800, 279.351700)",
        "(4.283254, 115.788400, 279.371700)",
        "(4.283254, 115.788400, 279.371700)",
        "(4.480885, 115.571000, 279.344100)",
        "(4.653756, 115.393900, 279.390400)",
        "(4.785364, 115.247500, 279.361200)",
        "(5.040569, 115.051100, 279.308000)",
        "(5.040569, 115.051100, 279.308000)",
        "(5.232965, 114.814700, 279.401500)",
        "(5.449459, 114.475000, 279.521600)",
        "(5.598068, 114.183600, 279.573600)",
        "(5.763468, 113.933100, 279.659100)",
        "(5.763468, 113.933100, 279.659100)",
        "(5.871386, 113.769900, 279.674400)",
        "(6.040384, 113.589600, 279.749300)",
        "(6.198903, 113.402200, 279.830800)",
        "(6.388750, 113.090500, 279.789900)",
        "(6.388750, 113.090500, 279.789900)",
        "(6.472442, 112.891000, 279.766100)",
        "(6.540577, 112.749000, 279.788600)",
        "(6.659704, 112.554500, 279.785600)",
        "(6.948640, 112.101000, 279.715600)",
        "(6.948640, 112.101000, 279.715600)",
        "(7.106284, 111.773700, 279.632100)",
        "(7.180109, 111.519600, 279.596300)",
        "(7.235364, 111.344100, 279.439800)",
        "(7.368606, 111.053000, 279.316500)",
        "(7.368606, 111.053000, 279.316500)",
        "(7.470558, 110.817600, 279.288900)",
        "(7.590157, 110.557200, 279.174100)",
        "(7.715237, 110.295900, 279.113100)",
        "(7.699407, 109.964400, 279.026600)",
        "(7.699407, 109.964400, 279.026600)",
        "(7.691412, 109.793700, 279.030300)",
        "(7.681995, 109.682600, 278.986100)",
        "(7.685652, 109.558700, 278.848800)",
        "(7.803734, 109.321900, 278.802100)",
        "(7.803734, 109.321900, 278.802100)",
        "(7.827787, 109.196800, 278.780800)",
        "(7.855383, 109.174000, 278.779800)",
        "(7.866024, 109.061300, 278.729700)",
        "(7.928846, 108.986400, 278.732800)",
        "(7.928846, 108.986400, 278.732800)",
        "(7.991621, 108.864700, 278.713300)",
        "(8.049413, 108.694100, 278.618200)",
        "(8.034121, 108.534600, 278.583500)",
        "(7.997223, 108.323400, 278.563700)",
        "(7.997223, 108.323400, 278.563700)",
        "(8.044269, 108.147900, 278.446600)",
        "(8.071343, 107.976300, 278.338400)",
        "(8.107689, 107.736000, 278.271900)",
        "(8.092176, 107.292600, 278.160000)",
        "(8.092176, 107.292600, 278.160000)",
        "(8.085192, 106.997200, 278.073200)",
        "(8.100632, 106.769200, 278.009100)",
        "(8.071105, 106.616100, 278.007800)",
        "(7.984145, 106.291200, 277.869000)",
        "(7.984145, 106.291200, 277.869000)",
        "(7.933121, 106.020100, 277.751500)",
        "(7.910967, 105.732200, 277.625500)",
        "(7.870111, 105.510100, 277.563700)",
        "(7.811430, 105.296800, 277.448300)",
        "(7.811430, 105.296800, 277.448300)",
        "(7.753520, 105.117400, 277.300600)",
        "(7.704211, 104.932500, 277.227500)",
        "(7.660298, 104.761000, 277.142900)",
        "(7.556622, 104.508900, 277.025100)",
        "(7.556622, 104.508900, 277.025100)",
        "(7.474106, 104.364200, 277.027500)",
        "(7.316529, 104.273000, 277.032100)",
        "(7.154907, 104.153900, 276.930100)",
        "(6.945248, 103.837500, 276.662200)",
        "(6.945248, 103.837500, 276.662200)",
        "(6.807771, 103.676000, 276.778100)",
        "(6.601128, 103.481300, 276.756300)",
        "(6.421706, 103.279200, 276.573700)",
        "(6.163573, 103.083100, 276.278700)",
        "(6.163573, 103.083100, 276.278700)",
        "(6.030918, 102.930900, 276.318500)",
        "(5.845336, 102.703200, 276.430700)",
        "(5.676483, 102.406300, 276.467900)",
        "(5.407622, 102.047000, 276.409500)",
        "(5.407622, 102.047000, 276.409500)",
        "(5.211892, 101.822000, 276.292800)",
        "(5.023983, 101.561900, 276.241600)",
        "(4.849226, 101.276300, 276.288200)",
        "(4.613803, 100.908700, 276.323700)",
        "(4.613803, 100.908700, 276.323700)",
        "(4.530213, 100.659000, 276.264400)",
        "(4.408195, 100.410000, 276.192300)",
        "(4.262117, 100.257400, 276.117600)",
        "(4.028855, 100.051300, 276.092600)",
        "(4.028855, 100.051300, 276.092600)",
        "(3.930277, 99.843580, 276.064500)",
        "(3.866567, 99.557590, 276.044500)",
        "(3.815083, 99.240880, 275.983100)",
        "(3.626444, 98.936590, 275.866900)",
        "(3.626444, 98.936590, 275.866900)",
        "(3.480595, 98.753210, 275.764900)",
        "(3.348748, 98.575290, 275.710900)",
        "(3.217340, 98.379900, 275.621200)",
        "(3.071552, 98.025190, 275.469500)",
        "(3.071552, 98.025190, 275.469500)",
        "(2.898985, 97.773680, 275.599500)",
        "(2.644299, 97.533250, 275.809500)",
        "(2.406322, 97.384830, 276.017700)",
        "(2.221447, 97.067350, 275.954300)",
        "(2.221447, 97.067350, 275.954300)",
        "(2.121306, 96.819280, 275.796400)",
        "(1.899523, 96.593010, 275.691100)",
        "(1.627764, 96.515340, 275.641300)",
        "(1.366330, 96.329970, 275.584200)",
        "(1.366330, 96.329970, 275.584200)",
        "(1.212978, 96.124310, 275.450700)",
        "(1.067728, 96.000720, 275.373300)",
        "(0.904100, 95.895540, 275.347800)",
        "(0.684070, 95.684350, 275.298200)",
        "(0.684070, 95.684350, 275.298200)",
        "(0.562750, 95.531490, 275.238500)",
        "(0.411049, 95.383660, 275.201900)",
        "(0.261717, 95.240880, 275.157800)",
        "(0.029868, 95.055810, 275.093100)",
        "(0.029868, 95.055810, 275.093100)",
        "(359.921800, 94.861970, 275.060200)",
        "(359.796200, 94.702190, 275.015600)",
        "(359.665300, 94.554660, 274.940700)",
        "(359.519600, 94.364460, 274.897100)",
        "(359.519600, 94.364460, 274.897100)",
        "(359.465900, 94.198270, 274.867800)",
        "(359.449600, 94.047370, 274.823800)",
        "(359.426500, 93.918340, 274.735300)",
        "(359.315500, 93.820920, 274.714300)",
        "(359.315500, 93.820920, 274.714300)",
        "(359.248000, 93.688270, 274.642200)",
        "(359.232200, 93.516880, 274.567600)",
        "(359.196900, 93.371260, 274.531400)",
        "(359.042800, 93.134040, 274.499500)",
        "(359.042800, 93.134040, 274.499500)",
        "(358.914600, 92.930850, 274.442400)",
        "(358.793600, 92.819850, 274.322000)",
        "(358.678500, 92.702320, 274.220200)",
        "(358.472400, 92.487790, 274.121400)",
        "(358.472400, 92.487790, 274.121400)",
        "(358.378200, 92.397250, 274.123500)",
        "(358.294900, 92.282100, 274.084100)",
        "(358.225600, 92.113300, 274.033600)",
        "(358.078900, 91.924630, 273.986300)",
        "(358.078900, 91.924630, 273.986300)",
        "(357.956300, 91.809510, 273.900900)",
        "(357.839100, 91.714100, 273.834000)",
        "(357.696700, 91.599790, 273.765800)",
        "(357.579300, 91.380540, 273.749400)",
        "(357.579300, 91.380540, 273.749400)",
        "(357.492700, 91.232120, 273.714200)",
        "(357.366400, 91.084840, 273.692700)",
        "(357.261000, 90.939480, 273.769400)",
        "(357.165800, 90.747980, 273.793300)",
        "(357.165800, 90.747980, 273.793300)",
        "(357.095900, 90.666530, 273.871900)",
        "(357.041100, 90.580480, 273.836200)",
        "(356.979400, 90.459960, 273.878500)",
        "(356.851400, 90.323710, 273.792800)",
        "(356.851400, 90.323710, 273.792800)",
        "(356.794800, 90.328820, 273.704600)",
        "(356.680800, 90.264760, 273.602200)",
        "(356.553500, 90.200960, 273.551100)",
        "(356.391800, 89.997260, 273.504300)",
        "(356.391800, 89.997260, 273.504300)",
        "(356.301500, 89.856310, 273.446300)",
        "(356.195600, 89.832410, 273.442000)",
        "(356.091700, 89.755040, 273.375100)",
        "(355.938500, 89.590670, 273.160200)",
        "(355.938500, 89.590670, 273.160200)",
        "(355.808500, 89.525780, 273.052800)",
        "(355.689000, 89.426800, 273.023300)",
        "(355.563900, 89.325600, 272.979400)",
        "(355.448200, 89.203370, 272.931400)",
        "(355.448200, 89.203370, 272.931400)",
        "(355.324700, 89.100320, 272.823400)",
        "(355.190600, 89.080920, 272.780300)",
        "(355.084600, 89.037750, 272.811000)",
        "(355.035900, 88.938290, 272.908400)",
        "(355.035900, 88.938290, 272.908400)",
        "(355.034100, 88.920500, 272.923700)",
        "(355.053500, 88.933480, 272.933300)",
        "(355.107600, 89.000440, 272.894200)",
        "(355.166200, 88.986370, 272.984100)",
        "(355.166200, 88.986370, 272.984100)",
        "(355.165300, 89.020410, 273.024800)",
        "(355.224900, 89.111580, 272.961300)",
        "(355.232200, 89.114100, 272.889900)",
        "(355.092600, 88.975300, 272.788400)",
        "(355.092600, 88.975300, 272.788400)",
        "(354.974500, 88.836750, 272.756000)",
        "(354.849900, 88.701290, 272.743000)",
        "(354.716100, 88.663510, 272.697800)",
        "(354.540300, 88.476070, 272.560300)",
        "(354.540300, 88.476070, 272.560300)",
        "(354.353000, 89.305970, 272.609300)",
        "(354.246600, 89.169250, 272.624100)",
        "(354.130200, 88.921530, 272.246100)",
        "(353.968900, 88.918010, 272.126700)",
        "(353.968900, 88.918010, 272.126700)",
        "(353.736300, 89.050000, 272.240000)",
        "(353.568000, 89.012760, 272.276700)",
        "(353.488200, 89.075930, 272.243300)",
        "(353.325500, 88.916790, 272.159100)",
        "(353.325500, 88.916790, 272.159100)",
        "(353.267200, 88.767940, 272.207800)",
        "(353.034200, 88.546090, 272.442600)",
        "(352.603900, 88.534230, 272.283500)",
        "(352.127600, 88.903950, 272.811200)",
        "(352.127600, 88.903950, 272.811200)",
        "(351.751300, 89.075920, 272.968600)",
        "(351.432600, 89.334400, 272.968400)",
        "(351.200700, 89.681180, 272.889500)",
        "(351.148100, 89.758720, 272.768600)",
        "(351.148100, 89.758720, 272.768600)",
        "(351.146500, 89.759160, 272.760100)",
        "(350.896300, 89.789020, 272.949000)",
        "(350.460500, 89.560320, 272.942200)",
        "(350.711600, 89.638130, 272.416000)",
        "(350.711600, 89.638130, 272.416000)",
        "(350.835300, 89.715140, 272.436500)",
        "(350.820700, 89.819020, 272.658300)",
        "(350.647300, 89.619380, 272.656900)",
        "(350.521900, 89.389050, 272.711900)",
        "(350.521900, 89.389050, 272.711900)",
        "(350.481900, 89.457760, 272.647600)",
        "(350.356400, 89.593070, 272.536600)",
        "(350.189100, 89.620950, 272.481400)",
        "(349.882000, 89.485060, 272.391000)",
        "(349.882000, 89.485060, 272.391000)",
        "(349.769500, 89.377490, 272.327300)",
        "(349.626000, 89.327330, 272.238800)",
        "(349.502000, 89.335970, 272.284000)",
        "(349.231300, 89.320260, 272.242200)",
        "(349.231300, 89.320260, 272.242200)",
        "(349.045300, 89.266600, 272.243500)",
        "(348.866100, 89.337280, 272.349700)",
        "(348.726200, 89.276920, 272.266300)",
        "(348.586200, 89.183600, 272.265200)",
        "(348.586200, 89.183600, 272.265200)",
        "(348.546400, 89.106660, 272.201300)",
        "(348.448300, 88.953500, 272.221100)",
        "(348.291700, 88.932410, 272.258400)",
        "(348.038000, 88.974120, 272.312400)",
        "(348.038000, 88.974120, 272.312400)",
        "(347.878300, 88.977080, 272.423300)",
        "(347.830300, 88.914980, 272.389200)",
        "(347.816200, 88.920270, 272.395500)",
        "(347.579100, 88.937970, 272.487600)",
        "(347.579100, 88.937970, 272.487600)",
        "(347.468900, 89.022810, 272.399900)",
        "(347.397200, 88.999200, 272.336300)",
        "(347.294000, 88.923180, 272.422700)",
        "(347.064500, 88.773460, 272.569900)",
        "(347.064500, 88.773460, 272.569900)",
        "(346.948300, 88.735690, 272.585800)",
        "(346.867700, 88.672120, 272.638500)",
        "(346.761100, 88.609310, 272.701600)",
        "(346.636800, 88.554090, 272.784600)",
        "(346.636800, 88.554090, 272.784600)",
        "(346.559400, 88.509000, 272.753400)",
        "(346.515400, 88.491010, 272.721200)",
        "(346.444800, 88.461690, 272.704400)",
        "(346.134800, 88.308650, 272.939000)",
        "(346.134800, 88.308650, 272.939000)",
        "(345.978900, 88.305290, 272.983200)",
        "(345.939300, 88.399650, 272.795200)",
        "(345.927800, 88.499150, 272.778400)",
        "(345.904700, 88.358260, 272.637600)",
        "(345.904700, 88.358260, 272.637600)",
        "(345.850000, 88.149610, 272.735300)",
        "(345.701400, 88.048290, 272.957000)",
        "(345.632700, 88.006110, 273.029800)",
        "(345.558100, 87.885040, 273.018300)",
        "(345.558100, 87.885040, 273.018300)",
        "(345.473500, 87.819770, 273.040800)",
        "(345.382800, 87.696550, 272.978800)",
        "(345.317400, 87.689530, 272.966400)",
        "(345.222400, 87.607320, 272.945000)",
        "(345.222400, 87.607320, 272.945000)",
        "(345.030500, 87.491790, 273.077100)",
        "(344.866200, 87.459980, 273.241100)",
        "(344.770400, 87.455310, 273.227700)",
        "(344.617100, 87.388270, 273.258100)",
        "(344.617100, 87.388270, 273.258100)",
        "(344.504900, 87.366580, 273.357300)",
        "(344.399900, 87.274720, 273.492700)",
        "(344.356500, 87.192630, 273.541400)",
        "(344.299800, 87.106960, 273.477400)",
        "(344.299800, 87.106960, 273.477400)",
        "(344.238200, 87.070560, 273.477700)",
        "(344.137800, 87.051410, 273.499900)",
        "(344.007000, 87.042410, 273.508500)",
        "(343.828500, 86.970700, 273.499000)",
        "(343.828500, 86.970700, 273.499000)",
        "(343.721100, 86.943340, 273.527400)",
        "(343.624500, 86.987310, 273.467300)",
        "(343.520600, 87.046440, 273.381300)",
        "(343.482100, 87.104610, 273.170000)",
        "(343.482100, 87.104610, 273.170000)",
        "(343.465100, 87.129480, 273.124400)",
        "(343.372700, 87.145110, 273.224500)",
        "(343.292900, 87.202350, 273.274000)",
        "(343.198900, 87.206400, 273.251500)",
        "(343.198900, 87.206400, 273.251500)",
        "(343.123500, 87.164510, 273.368000)",
        "(343.073100, 87.145680, 273.330400)",
        "(343.010000, 87.106320, 273.270600)",
        "(342.946600, 87.085710, 273.330700)",
        "(342.946600, 87.085710, 273.330700)",
        "(342.893600, 87.105530, 273.284700)",
        "(342.855200, 87.191990, 273.257400)",
        "(342.828400, 87.250760, 273.189800)",
        "(342.828300, 87.275210, 273.086800)",
        "(342.828300, 87.275210, 273.086800)",
        "(342.753000, 87.173670, 273.104500)",
        "(342.676200, 87.124500, 273.125500)",
        "(342.573700, 87.191140, 273.138300)",
        "(342.495600, 87.114050, 273.157500)",
        "(342.495600, 87.114050, 273.157500)",
        "(342.430400, 87.091070, 273.170000)",
        "(342.336800, 87.098690, 273.129500)",
        "(342.336800, 87.098690, 273.129500)",
        "(342.144100, 87.066640, 273.067000)",
        "(342.144100, 87.066640, 273.067000)",
        "(342.030300, 87.049210, 273.075600)",
        "(341.904700, 86.983090, 273.133800)",
        "(341.777400, 86.940730, 273.201000)",
        "(341.658000, 87.003070, 273.193000)",
        "(341.658000, 87.003070, 273.193000)",
        "(341.547100, 87.020000, 273.176600)",
        "(341.474600, 86.954570, 273.208700)",
        "(341.353700, 87.036650, 273.168800)",
        "(341.178500, 87.120610, 273.134500)",
        "(341.178500, 87.120610, 273.134500)",
        "(341.070400, 87.119220, 273.162800)",
        "(340.952800, 87.147450, 273.185600)",
        "(340.798300, 87.201410, 273.207800)",
        "(340.693400, 87.213020, 273.278900)",
        "(340.693400, 87.213020, 273.278900)",
        "(340.623100, 87.241530, 273.337000)",
        "(340.498600, 87.197330, 273.306600)",
        "(340.502400, 87.075500, 273.154800)",
        "(340.478100, 87.162620, 272.917400)",
        "(340.478100, 87.162620, 272.917400)",
        "(340.383400, 87.227710, 272.892900)",
        "(340.246200, 87.256930, 273.014800)",
        "(340.164200, 87.264370, 272.994800)",
        "(340.072100, 87.161990, 272.938000)",
        "(340.072100, 87.161990, 272.938000)",
        "(339.979200, 87.150830, 272.950300)",
        "(339.907700, 87.134940, 272.996700)",
        "(339.822500, 87.248770, 272.983900)",
        "(339.694300, 87.357150, 272.793100)",
        "(339.694300, 87.357150, 272.793100)",
        "(339.593100, 87.411920, 272.829500)",
        "(339.494500, 87.364010, 272.919900)",
        "(339.456000, 87.298460, 272.967900)",
        "(339.358400, 87.229540, 272.970400)",
        "(339.358400, 87.229540, 272.970400)",
        "(339.319100, 87.254500, 273.053800)",
        "(339.272100, 87.375500, 272.958400)",
        "(339.230600, 87.387890, 272.864700)",
        "(339.106400, 87.316060, 272.926800)",
        "(339.106400, 87.316060, 272.926800)",
        "(339.066700, 87.304690, 272.886800)",
        "(339.038200, 87.342960, 272.858900)",
        "(338.986100, 87.435060, 272.834400)",
        "(338.939200, 87.540100, 272.775000)",
        "(338.939200, 87.540100, 272.775000)",
        "(338.884100, 87.466620, 272.781700)",
        "(338.834200, 87.462850, 272.822000)",
        "(338.725600, 87.478260, 272.907400)",
        "(338.648400, 87.498310, 273.005600)",
        "(338.648400, 87.498310, 273.005600)",
        "(338.583600, 87.442700, 273.088600)",
        "(338.536800, 87.500720, 273.101100)",
        "(338.509900, 87.526510, 273.111600)",
        "(338.465600, 87.503640, 273.159400)",
        "(338.465600, 87.503640, 273.159400)",
        "(338.371100, 87.411330, 273.227800)",
        "(338.271400, 87.354930, 273.339800)",
        "(338.157300, 87.348980, 273.311000)",
        "(337.951600, 87.354310, 273.192300)",
        "(337.951600, 87.354310, 273.192300)",
        "(337.868100, 87.402170, 272.962700)",
        "(337.831100, 87.413810, 272.685000)",
        "(337.796300, 87.366770, 272.647800)",
        "(337.594400, 87.348880, 272.819000)",
        "(337.594400, 87.348880, 272.819000)",
        "(337.489700, 87.318480, 272.776200)",
        "(337.349900, 87.305680, 272.759600)",
        "(337.223100, 87.333450, 272.758100)",
        "(337.013200, 87.262210, 272.760500)",
        "(337.013200, 87.262210, 272.760500)",
        "(336.868900, 87.217810, 272.803000)",
        "(336.721800, 87.179450, 272.778000)",
        "(336.572800, 87.203200, 272.751300)",
        "(336.411200, 87.210590, 272.686300)",
        "(336.411200, 87.210590, 272.686300)",
        "(336.364700, 87.162950, 272.627000)",
        "(336.295400, 87.149830, 272.670200)",
        "(336.216300, 87.159290, 272.658700)",
        "(336.148300, 87.272160, 272.579400)",
        "(336.148300, 87.272160, 272.579400)",
        "(336.137900, 87.259670, 272.578100)",
        "(336.147600, 87.239500, 272.645400)",
        "(336.125300, 87.214750, 272.682100)",
        "(335.999100, 87.246940, 272.711200)",
        "(335.999100, 87.246940, 272.711200)",
        "(335.963200, 87.302720, 272.679000)",
        "(335.946500, 87.357640, 272.643500)",
        "(335.937800, 87.346500, 272.636800)",
        "(335.896700, 87.358460, 272.683000)",
        "(335.896700, 87.358460, 272.683000)",
        "(335.846300, 87.370940, 272.720600)",
        "(335.778600, 87.423450, 272.695500)",
        "(335.693800, 87.482160, 272.677300)",
        "(335.520700, 87.494430, 272.680200)",
        "(335.520700, 87.494430, 272.680200)",
        "(335.452700, 87.551090, 272.660800)",
        "(335.393100, 87.554110, 272.684600)",
        "(335.277800, 87.602760, 272.675300)",
        "(335.077700, 87.711330, 272.683000)",
        "(335.077700, 87.711330, 272.683000)",
        "(334.956100, 87.742430, 272.638100)",
        "(334.866300, 87.772160, 272.646500)",
        "(334.776500, 87.805450, 272.711900)",
        "(334.643700, 87.792920, 272.723400)",
        "(334.643700, 87.792920, 272.723400)",
        "(334.516100, 87.815130, 272.871200)",
        "(334.436900, 87.845040, 272.883200)",
        "(334.359200, 87.924180, 272.803600)",
        "(334.194700, 87.919300, 272.832400)",
        "(334.194700, 87.919300, 272.832400)",
        "(334.096200, 87.931840, 272.880600)",
        "(333.976200, 87.979300, 272.960300)",
        "(333.882900, 88.037850, 272.933600)",
        "(333.775500, 88.017850, 272.982500)",
        "(333.775500, 88.017850, 272.982500)",
        "(333.582000, 88.002430, 273.126600)",
        "(333.473300, 88.062740, 273.157600)",
        "(333.433700, 88.046450, 273.160000)",
        "(333.279100, 88.137180, 273.260100)",
        "(333.279100, 88.137180, 273.260100)",
        "(333.194000, 88.215510, 273.258600)",
        "(333.144100, 88.296160, 273.273200)",
        "(333.073500, 88.369030, 273.263400)",
        "(332.929200, 88.416500, 273.382200)",
        "(332.929200, 88.416500, 273.382200)",
        "(332.853700, 88.501310, 273.432000)",
        "(332.800900, 88.631960, 273.392900)",
        "(332.725100, 88.684630, 273.388400)",
        "(332.599100, 88.752820, 273.446300)",
        "(332.599100, 88.752820, 273.446300)",
        "(332.504700, 88.862800, 273.394300)",
        "(332.429100, 89.008900, 273.401900)",
        "(332.356200, 89.076870, 273.370500)",
        "(332.186400, 89.225200, 273.370600)",
        "(332.186400, 89.225200, 273.370600)",
        "(332.046700, 89.240550, 273.414500)",
        "(331.947800, 89.350800, 273.396400)",
        "(331.824800, 89.452870, 273.392800)",
        "(331.640700, 89.590680, 273.468100)",
        "(331.640700, 89.590680, 273.468100)",
        "(331.548900, 89.717910, 273.473900)",
        "(331.419100, 89.800850, 273.529500)",
        "(331.277600, 89.897440, 273.559700)",
        "(331.089500, 90.046170, 273.656900)",
        "(331.089500, 90.046170, 273.656900)",
        "(330.964700, 90.164180, 273.606500)",
        "(330.823100, 90.365300, 273.569800)",
        "(330.661600, 90.530750, 273.532000)",
        "(330.452100, 90.657550, 273.505600)",
        "(330.452100, 90.657550, 273.505600)",
        "(330.299400, 90.778390, 273.529100)",
        "(330.154800, 90.916660, 273.569000)",
        "(329.976500, 91.016590, 273.648100)",
        "(329.809200, 91.131070, 273.806500)",
        "(329.809200, 91.131070, 273.806500)",
        "(329.642200, 91.271060, 273.851300)",
        "(329.488200, 91.408270, 273.888100)",
        "(329.354200, 91.604260, 273.845400)",
        "(329.197200, 91.855430, 273.787300)",
        "(329.197200, 91.855430, 273.787300)",
        "(329.064000, 91.892090, 273.948900)",
        "(328.956700, 91.995690, 274.057300)",
        "(328.902600, 92.153900, 274.070200)",
        "(328.843300, 92.418890, 274.127700)",
        "(328.843300, 92.418890, 274.127700)",
        "(328.825200, 92.635090, 274.165900)",
        "(328.802100, 92.845200, 274.110400)",
        "(328.755200, 92.963040, 274.148800)",
        "(328.667500, 93.059100, 274.221300)",
        "(328.621900, 93.099690, 274.240500)",
        "(328.571900, 93.211300, 274.284900)",
        "(328.488000, 93.386570, 274.276300)",
        "(328.374800, 93.511690, 274.360000)",
        "(328.200000, 93.617860, 274.678400)",
        "(328.200000, 93.617860, 274.678400)",
        "(328.151300, 93.731680, 274.827800)",
        "(328.106400, 93.812680, 274.932600)",
        "(327.998600, 94.006310, 275.005600)",
        "(327.769500, 94.326480, 275.033700)",
        "(327.769500, 94.326480, 275.033700)",
        "(327.621700, 94.462760, 275.062300)",
        "(327.435100, 94.625320, 275.116300)",
        "(327.245500, 94.843390, 275.183600)",
        "(327.039900, 95.119080, 275.247500)",
        "(327.039900, 95.119080, 275.247500)",
        "(326.904700, 95.295290, 275.287400)",
        "(326.732600, 95.484990, 275.323600)",
        "(326.529400, 95.589200, 275.476500)",
        "(326.209100, 95.785160, 275.737200)",
        "(326.209100, 95.785160, 275.737200)",
        "(326.019900, 96.040950, 275.704500)",
        "(325.816100, 96.259510, 275.789700)",
        "(325.623400, 96.506130, 275.832200)",
        "(325.379000, 96.789110, 275.971600)",
        "(325.379000, 96.789110, 275.971600)",
        "(325.206800, 96.923180, 276.153400)",
        "(325.032000, 97.113370, 276.311200)",
        "(324.852400, 97.356620, 276.413900)",
        "(324.699800, 97.649040, 276.540700)",
        "(324.699800, 97.649040, 276.540700)",
        "(324.574500, 97.884060, 276.659200)",
        "(324.517200, 98.238310, 276.624600)",
        "(324.465700, 98.512950, 276.591200)",
        "(324.399400, 99.018660, 276.645600)",
        "(324.399400, 99.018660, 276.645600)",
        "(324.461800, 99.363720, 276.549400)",
        "(324.483500, 99.650630, 276.430600)",
        "(324.522600, 99.958060, 276.338700)",
        "(324.606400, 100.457800, 276.042900)",
        "(324.606400, 100.457800, 276.042900)",
        "(324.685700, 100.749000, 275.936600)",
        "(324.725400, 101.029800, 275.860000)",
        "(324.743500, 101.388600, 275.836500)",
        "(324.807200, 101.961200, 275.395400)",
        "(324.807200, 101.961200, 275.395400)",
        "(324.853100, 102.314900, 275.234400)",
        "(324.865900, 102.627100, 275.069500)",
        "(324.966600, 102.818200, 275.071800)",
        "(324.915300, 103.130000, 275.148700)",
        "(324.915300, 103.130000, 275.148700)",
        "(324.909900, 103.331100, 275.224900)",
        "(324.923100, 103.470700, 275.325100)",
        "(324.934200, 103.657000, 275.363600)",
        "(324.858400, 103.897300, 275.426500)",
        "(324.858400, 103.897300, 275.426500)",
        "(324.810100, 104.163200, 275.338500)",
        "(324.769200, 104.345700, 275.204700)",
        "(324.713800, 104.523500, 275.086600)",
        "(324.572400, 104.652200, 275.273700)",
        "(324.572400, 104.652200, 275.273700)",
        "(324.488500, 104.745300, 275.309300)",
        "(324.429800, 104.791900, 275.357700)",
        "(324.350800, 105.035200, 275.416400)",
        "(324.291100, 105.363100, 275.229900)",
        "(324.273300, 105.488500, 275.169400)",
        "(324.195500, 105.759600, 275.094100)",
        "(324.167900, 105.984900, 274.999700)",
        "(324.152500, 106.210400, 274.919100)",
        "(324.155500, 106.596300, 274.708000)",
        "(324.155500, 106.596300, 274.708000)",
        "(324.144000, 106.852900, 274.604600)",
        "(324.108600, 106.978000, 274.726400)",
        "(324.101200, 107.176300, 274.776600)",
        "(324.112200, 107.361700, 274.707700)",
        "(324.129900, 107.417900, 274.707100)",
        "(324.194500, 107.507800, 274.711300)",
        "(324.182900, 107.817400, 274.663400)",
        "(324.173200, 108.099800, 274.556500)",
        "(324.175800, 108.367800, 274.404300)",
        "(324.186300, 108.484800, 274.367600)",
        "(324.202200, 108.757900, 274.282600)",
        "(324.242900, 109.069900, 274.174500)",
        "(324.285200, 109.208300, 274.207000)",
        "(324.397600, 109.431000, 274.213700)",
        "(324.427700, 109.564800, 274.156100)",
        "(324.518200, 109.813400, 274.083700)",
        "(324.558200, 110.010200, 274.006800)",
        "(324.606200, 110.320000, 274.023300)",
        "(324.625400, 110.552600, 274.009000)",
        "(324.689400, 110.624000, 273.955400)",
        "(324.798700, 110.900300, 273.813100)",
        "(324.796800, 111.231300, 273.650900)",
        "(324.899200, 111.504700, 273.440300)",
        "(325.007000, 111.768400, 273.305800)",
        "(325.046400, 111.885100, 273.252100)",
        "(325.122500, 112.086800, 273.133000)",
        "(325.226900, 112.245300, 273.081100)",
        "(325.330900, 112.413400, 273.035500)",
        "(325.473300, 112.607100, 272.895100)",
        "(325.545300, 112.741800, 272.801100)",
        "(325.650100, 112.972400, 272.620700)",
        "(325.753500, 113.275800, 272.439600)",
        "(325.875500, 113.678200, 272.056200)",
        "(326.054000, 114.040000, 271.584000)",
        "(326.158100, 114.199800, 271.350900)",
        "(326.347300, 114.533200, 271.011400)",
        "(326.462700, 114.851700, 270.824900)",
        "(326.513000, 115.122700, 270.802400)",
        "(326.580600, 115.221700, 270.810900)",
        "(326.660200, 115.265900, 270.724900)",
        "(326.835400, 115.405400, 270.437800)",
        "(327.045400, 115.555700, 269.926300)",
        "(327.314600, 115.833500, 269.431800)",
        "(327.540300, 116.117800, 268.955600)",
        "(327.632800, 116.205500, 268.796300)",
        "(327.783600, 116.310600, 268.631500)",
        "(327.923300, 116.524700, 268.551600)",
        "(328.206100, 116.886300, 268.271100)",
        "(328.206100, 116.886300, 268.271100)",
        "(328.433700, 117.127700, 267.891200)",
        "(328.636400, 117.299300, 267.740800)",
        "(328.722100, 117.399300, 267.865300)",
        "(328.763900, 117.512000, 267.925200)",
        "(328.881900, 117.727500, 267.667600)",
        "(328.950200, 117.857400, 267.599700)",
        "(329.011000, 118.064600, 267.622600)",
        "(329.094700, 118.178000, 267.666100)",
        "(329.212900, 118.315700, 267.626600)",
        "(329.324300, 118.431800, 267.644700)",
        "(329.374200, 118.527800, 267.662200)",
        "(329.520500, 118.813200, 267.525400)",
        "(329.682900, 119.040500, 267.384600)",
        "(329.826500, 119.192000, 267.351200)",
        "(329.998300, 119.285500, 267.352200)",
        "(330.084200, 119.368600, 267.365200)",
        "(330.250100, 119.504600, 267.352500)",
        "(330.422500, 119.566300, 267.334300)",
        "(330.549800, 119.646500, 267.343200)",
        "(330.617500, 119.713900, 267.359900)",
        "(330.686600, 119.752600, 267.418600)",
        "(330.850400, 119.804900, 267.426600)",
        "(331.051200, 119.854100, 267.349900)",
        "(331.215300, 119.891600, 267.373700)",
        "(331.371500, 119.926200, 267.385200)",
        "(331.457000, 119.949400, 267.344300)",
        "(331.625700, 120.001100, 267.274700)",
        "(331.810700, 119.914500, 267.327700)",
        "(332.071500, 119.843800, 267.342300)",
        "(332.311900, 119.840700, 267.251100)",
        "(332.419500, 119.869400, 267.245100)",
        "(332.608600, 119.890200, 267.248700)",
        "(332.825700, 119.922900, 267.188500)",
        "(333.048100, 119.937700, 267.162500)",
        "(333.249400, 119.905400, 267.166800)",
        "(333.341100, 119.904800, 267.176100)",
        "(333.547900, 119.933900, 267.182900)",
        "(333.751600, 120.036900, 267.117000)",
        "(333.988500, 120.181000, 266.976600)",
        "(334.199900, 120.324500, 266.870700)",
        "(334.305300, 120.388700, 266.801500)",
        "(334.512300, 120.513100, 266.704300)",
        "(334.668000, 120.548000, 266.772000)",
        "(334.844000, 120.630700, 266.834100)",
        "(335.043000, 120.709000, 266.832700)",
        "(335.135900, 120.727500, 266.862400)",
        "(335.327000, 120.799800, 266.910700)",
        "(335.514900, 120.858300, 266.863600)",
        "(335.685700, 120.952700, 266.864700)",
        "(335.885400, 121.059500, 266.812400)",
        "(336.010000, 121.076600, 266.779200)",
        "(336.245200, 121.149900, 266.751800)",
        "(336.465500, 121.267700, 266.677600)",
        "(336.696700, 121.338700, 266.595600)",
        "(336.884200, 121.326800, 266.675700)",
        "(336.953900, 121.325000, 266.735900)",
        "(337.159300, 121.316800, 266.736500)",
        "(337.367800, 121.323300, 266.717400)",
        "(337.601200, 121.297600, 266.769500)",
        "(337.766700, 121.301100, 266.802100)",
        "(337.862100, 121.301600, 266.819300)",
        "(338.055000, 121.368000, 266.857800)",
        "(338.261400, 121.410100, 266.902200)",
        "(338.481400, 121.339500, 267.025300)",
        "(338.649600, 121.281400, 267.141600)",
        "(338.749600, 121.280800, 267.176000)",
        "(338.969300, 121.214600, 267.131200)",
        "(339.136900, 121.173300, 267.120600)",
        "(339.292700, 121.133600, 267.052200)",
        "(339.459500, 121.032000, 266.989300)",
        "(339.548500, 120.946800, 267.013500)",
        "(339.726300, 120.797800, 267.153700)",
        "(339.917400, 120.671600, 267.161000)",
        "(340.140700, 120.516000, 267.115200)",
        "(340.358300, 120.450500, 267.041100)",
        "(340.448700, 120.455800, 266.945900)",
        "(340.649100, 120.426800, 266.860500)",
        "(340.891800, 120.287400, 266.929500)",
        "(341.160000, 120.124400, 266.875400)",
        "(341.400500, 120.001900, 266.842300)",
        "(341.510600, 119.965800, 266.862800)",
        "(341.745100, 119.914100, 266.842100)",
        "(341.983500, 119.860800, 266.813300)",
        "(342.187100, 119.802900, 266.817500)",
        "(342.382400, 119.817100, 266.716800)",
        "(342.481300, 119.878000, 266.563300)",
        "(342.666700, 120.036300, 266.344000)",
        "(342.866900, 120.202200, 266.160500)",
        "(343.118600, 120.337500, 265.802200)",
        "(343.331400, 120.473100, 265.522600)",
        "(343.395300, 120.593900, 265.423500)",
        "(343.455600, 120.927700, 265.187100)",
        "(343.511400, 121.209100, 264.903000)",
        "(343.584800, 121.433800, 264.697900)",
        "(343.652100, 121.681200, 264.420700)",
        "(343.637100, 122.016500, 264.235000)",
        "(343.441000, 123.079200, 263.829200)",
        "(343.352800, 124.043800, 263.183800)",
        "(343.416200, 124.878100, 262.479000)",
        "(343.395900, 126.155400, 261.893100)",
        "(343.149400, 127.053500, 261.577300)",
        "(342.951800, 128.419600, 260.975200)",
        "(342.907400, 129.408700, 260.384500)",
        "(342.976000, 130.283500, 260.000100)",
        "(343.097400, 130.843000, 259.552900)",
        "(343.165300, 131.005400, 259.406600)",
        "(343.146100, 131.288100, 259.398800)",
        "(343.055000, 131.497300, 259.496800)",
        "(342.945000, 131.723800, 259.489100)",
        "(342.905600, 131.790500, 259.395100)",
        "(342.944200, 131.699400, 259.429000)",
        "(343.105100, 131.407400, 259.481900)",
        "(343.296100, 131.085700, 259.508500)",
        "(343.517500, 130.754800, 259.696400)",
        "(343.634800, 130.599700, 259.701200)",
        "(343.631800, 130.643400, 259.690200)",
        "(343.649600, 130.691900, 259.746200)",
        "(343.728800, 130.589500, 259.813900)",
        "(343.888100, 130.408000, 259.997000)",
        "(344.069000, 130.130900, 260.178300)",
        "(344.189300, 129.936500, 260.296900)",
        "(344.373800, 129.640000, 260.515700)",
        "(344.535300, 129.490600, 260.584500)",
        "(344.716500, 129.343300, 260.655200)",
        "(344.892800, 129.097100, 260.772800)",
        "(344.984200, 128.995100, 260.829500)",
        "(345.196000, 128.798300, 261.035200)",
        "(345.409200, 128.562700, 261.271500)",
        "(345.641100, 128.247300, 261.555200)",
        "(345.885300, 128.003800, 261.656400)",
        "(346.001100, 127.912400, 261.697000)",
        "(346.211400, 127.738000, 261.860000)",
        "(346.415300, 127.486700, 262.065000)",
        "(346.612300, 127.211100, 262.341200)",
        "(346.805100, 126.928200, 262.546300)",
        "(346.898000, 126.811200, 262.638600)",
        "(347.066700, 126.654400, 262.769600)",
        "(347.264200, 126.510400, 262.896100)",
        "(347.461300, 126.436300, 262.981100)",
        "(347.642300, 126.354600, 263.080000)",
        "(347.730300, 126.245700, 263.187600)",
        "(347.875200, 125.955800, 263.367600)",
        "(348.052800, 125.756000, 263.458800)",
        "(348.185200, 125.605400, 263.524400)",
        "(348.297500, 125.492700, 263.598100)",
        "(348.347000, 125.414300, 263.648000)",
        "(348.447400, 125.216500, 263.731400)",
        "(348.573100, 124.978000, 263.799700)",
        "(348.684400, 124.816600, 263.846200)",
        "(348.759000, 124.653300, 263.967300)",
        "(348.797000, 124.566700, 264.063700)",
        "(348.881900, 124.409000, 264.194500)",
        "(349.004000, 124.273100, 264.248200)",
        "(349.097400, 124.180100, 264.327600)",
        "(349.214800, 124.023900, 264.444400)",
        "(349.297900, 123.963100, 264.463200)",
        "(349.470100, 123.889600, 264.445400)",
        "(349.629000, 123.825200, 264.545000)",
        "(349.811200, 123.696400, 264.668100)",
        "(350.126900, 123.528200, 264.777300)",
        "(350.319400, 123.411900, 264.848700)",
        "(350.679000, 123.184800, 265.012200)",
        "(350.960800, 123.057200, 265.145900)",
        "(351.255400, 122.966000, 265.336900)",
        "(351.558700, 122.795200, 265.525000)",
        "(351.730900, 122.687900, 265.665300)",
        "(352.073400, 122.418300, 265.899700)",
        "(352.422500, 122.173900, 266.098500)",
        "(352.738300, 122.004200, 266.346900)",
        "(352.997700, 121.880000, 266.589200)",
        "(353.143600, 121.818300, 266.679300)",
        "(353.405900, 121.724200, 266.840000)",
        "(353.663500, 121.588800, 267.082000)",
        "(353.857500, 121.335700, 267.374200)",
        "(354.004500, 121.083200, 267.789900)",
        "(354.087600, 120.937600, 267.995700)",
        "(354.283400, 120.652000, 268.247600)",
        "(354.493100, 120.472800, 268.323200)",
        "(354.661100, 120.365300, 268.438900)",
        "(354.843400, 120.230100, 268.524200)",
        "(354.938900, 120.163700, 268.606300)",
        "(355.127700, 119.979800, 268.754600)",
        "(355.318600, 119.850200, 268.833600)",
        "(355.438800, 119.676100, 268.817500)",
        "(355.533300, 119.504800, 268.979600)",
        "(355.583400, 119.423300, 269.048000)",
        "(355.745000, 119.277300, 269.064800)",
        "(355.901500, 119.176700, 269.043700)",
        "(356.007500, 119.099100, 269.047000)",
        "(356.095000, 119.009000, 269.066700)",
        "(356.150100, 118.953000, 269.085700)",
        "(356.300800, 118.774600, 269.210000)",
        "(356.459600, 118.547600, 269.374000)",
        "(356.596600, 118.355100, 269.440200)",
        "(356.735100, 118.238300, 269.540800)",
        "(356.813600, 118.181100, 269.579100)",
        "(356.976200, 118.039900, 269.634400)",
        "(357.139200, 117.923800, 269.697400)",
        "(357.310300, 117.792100, 269.786100)",
        "(357.495800, 117.670100, 269.894600)",
        "(357.595900, 117.623600, 269.972200)",
        "(357.795100, 117.479300, 270.037500)",
        "(357.994700, 117.333600, 270.149800)",
        "(358.118600, 117.258400, 270.267100)",
        "(358.299800, 117.104200, 270.364300)",
        "(358.396500, 116.963200, 270.399200)",
        "(358.525400, 116.739000, 270.493600)",
        "(358.647800, 116.543300, 270.621500)",
        "(358.772900, 116.361200, 270.700100)",
        "(358.911700, 116.165800, 270.708900)",
        "(358.969900, 116.104700, 270.766200)",
        "(359.077100, 115.995600, 270.825500)",
        "(359.160900, 115.881900, 270.863900)",
        "(359.214900, 115.740100, 270.963700)",
        "(359.274700, 115.568200, 271.046800)",
        "(359.309500, 115.475600, 271.020500)",
        "(359.328800, 115.293800, 271.070000)",
        "(359.326300, 115.078800, 271.256500)",
        "(359.417700, 114.812800, 271.323100)",
        "(359.417700, 114.812800, 271.323100)",
        "(359.462800, 114.670400, 271.346100)",
        "(359.485000, 114.502300, 271.395300)",
        "(359.582200, 114.369200, 271.398000)",
        "(359.673800, 114.225800, 271.396100)",
        "(359.703600, 114.036300, 271.493600)",
        "(359.705900, 113.960500, 271.548700)",
        "(359.749300, 113.798300, 271.559100)",
        "(359.806300, 113.605500, 271.586400)",
        "(359.850600, 113.442400, 271.713000)",
        "(359.864500, 113.341800, 271.775300)",
        "(359.881300, 113.267700, 271.782000)",
        "(359.878700, 113.099600, 271.844800)",
        "(359.871200, 112.968400, 271.892000)",
        "(359.899000, 112.814700, 271.902800)",
        "(359.933000, 112.628900, 272.003800)",
        "(359.957800, 112.528900, 272.064300)",
        "(359.946700, 112.307800, 272.125800)",
        "(359.933700, 112.127500, 272.213600)",
        "(359.954300, 111.969500, 272.289600)",
        "(0.005577, 111.816600, 272.325300)",
        "(0.027843, 111.730000, 272.374500)",
        "(0.073892, 111.530700, 272.461800)",
        "(0.131266, 111.357100, 272.463000)",
        "(0.192422, 111.224100, 272.491500)",
        "(0.244609, 111.094000, 272.478900)",
        "(0.298522, 111.034700, 272.494000)",
        "(0.380552, 110.835500, 272.550500)",
        "(0.470675, 110.647500, 272.603000)",
        "(0.538589, 110.511200, 272.731200)",
        "(0.611445, 110.418500, 272.822400)",
        "(0.680832, 110.355400, 272.872100)",
        "(0.773759, 110.202500, 272.945500)",
        "(0.822947, 110.126000, 273.019500)",
        "(0.852084, 110.008600, 273.083600)",
        "(0.900579, 109.837400, 273.152300)",
        "(0.916919, 109.750900, 273.202500)",
        "(0.933812, 109.586000, 273.272600)",
        "(0.956363, 109.449700, 273.342300)",
        "(1.007300, 109.306300, 273.320200)",
        "(1.039352, 109.195000, 273.286900)",
        "(1.035680, 109.125300, 273.306700)",
        "(1.025024, 108.997700, 273.345100)",
        "(1.010430, 108.848100, 273.424600)",
        "(1.028957, 108.651000, 273.472000)",
        "(1.040141, 108.472300, 273.463700)",
        "(1.018018, 108.396600, 273.479800)",
        "(0.961973, 108.284900, 273.570800)",
        "(0.947433, 108.139500, 273.588300)",
        "(0.969078, 107.942400, 273.611500)",
        "(0.990637, 107.751600, 273.613900)",
        "(0.986736, 107.662400, 273.614000)",
        "(0.962807, 107.480700, 273.696700)",
        "(0.960216, 107.319100, 273.706200)",
        "(0.971612, 107.184900, 273.712600)",
        "(0.969757, 107.001000, 273.728300)",
        "(0.977007, 106.904800, 273.749000)",
        "(0.968717, 106.731100, 273.749400)",
        "(0.942460, 106.553000, 273.762300)",
        "(0.917767, 106.339400, 273.794500)",
        "(0.904228, 106.174800, 273.795100)",
        "(0.915175, 106.089100, 273.781800)",
        "(0.890696, 105.881000, 273.783500)",
        "(0.855597, 105.643800, 273.799500)",
        "(0.798735, 105.457500, 273.807600)",
        "(0.753704, 105.301500, 273.784700)",
        "(0.728494, 105.220100, 273.744800)",
        "(0.676662, 105.040500, 273.666000)",
        "(0.610069, 104.856500, 273.693100)",
        "(0.509438, 104.674000, 273.675400)",
        "(0.402911, 104.482200, 273.694400)",
        "(0.358212, 104.388800, 273.709200)",
        "(0.290066, 104.216800, 273.723100)",
        "(0.244947, 104.037100, 273.696800)",
        "(0.158561, 103.879300, 273.688400)",
        "(0.059382, 103.791800, 273.733700)",
        "(0.018167, 103.745300, 273.731100)",
        "(359.944400, 103.652100, 273.751200)",
        "(359.884900, 103.523400, 273.711500)",
        "(359.804800, 103.331100, 273.683900)",
        "(359.719400, 103.149600, 273.712600)",
        "(359.669900, 103.050800, 273.711500)",
        "(359.592400, 102.889500, 273.766900)",
        "(359.514300, 102.698300, 273.896100)",
        "(359.451500, 102.520500, 273.980400)",
        "(359.385700, 102.350700, 274.036300)",
        "(359.353200, 102.265300, 274.085000)",
        "(359.268400, 102.090800, 274.130900)",
        "(359.196200, 101.930600, 274.126600)",
        "(359.127900, 101.789300, 274.166300)",
        "(359.041400, 101.634200, 274.223500)",
        "(359.003400, 101.560500, 274.237400)",
        "(358.936500, 101.373400, 274.215500)",
        "(358.831000, 101.176000, 274.171800)",
        "(358.718900, 100.995800, 274.118300)",
        "(358.604400, 100.810100, 274.114800)",
        "(358.546300, 100.728100, 274.099200)",
        "(358.454700, 100.566800, 274.062200)",
        "(358.367500, 100.345500, 273.960400)",
        "(358.247800, 100.134400, 273.862100)",
        "(358.123200, 99.967120, 273.802900)",
        "(358.063600, 99.862430, 273.809700)",
        "(358.005500, 99.615940, 273.828200)",
        "(357.966600, 99.388530, 273.716200)",
        "(357.914900, 99.148540, 273.645100)",
        "(357.814100, 98.932270, 273.658900)",
        "(357.752500, 98.839210, 273.656600)",
        "(357.664500, 98.589130, 273.604800)",
        "(357.576000, 98.316060, 273.569800)",
        "(357.556900, 98.096080, 273.559800)",
        "(357.518700, 97.840930, 273.478400)",
        "(357.483900, 97.729830, 273.505000)",
        "(357.401800, 97.505550, 273.541000)",
        "(357.333100, 97.276490, 273.533400)",
[truncated: 258,713 more chars]
