# Supplementary material for: Playing the mirror game in virtual reality with an autonomous character
Source: Sci Rep. 2022 Dec 9;12:21329. doi: 10.1038/s41598-022-25197-z (PMC9734752; doi:10.1038/s41598-022-25197-z)
Supplement: Supplementary file 2 — Supplementary Information 1. [file 41598_2022_25197_MOESM2_ESM.zip › Data/Couple10/baseline_player2.json]

{
    "isFemale": false,
    "eyesLevel": 1.694561243057251,
    "timestamps": [
        0.0,
        0.019989013671875,
        0.040008544921875,
        0.05999755859375,
        0.08001708984375,
        0.100006103515625,
        0.1199951171875,
        0.1400146484375,
        0.160003662109375,
        0.17999267578125,
        0.20001220703125,
        0.220001220703125,
        0.239990234375,
        0.260009765625,
        0.279998779296875,
        0.29998779296875,
        0.32000732421875,
        0.339996337890625,
        0.360015869140625,
        0.3800048828125,
        0.399993896484375,
        0.420013427734375,
        0.44000244140625,
        0.459991455078125,
        0.480010986328125,
        0.5,
        0.519989013671875,
        0.540008544921875,
        0.55999755859375,
        0.58001708984375,
        0.600006103515625,
        0.6199951171875,
        0.6400146484375,
        0.660003662109375,
        0.67999267578125,
        0.70001220703125,
        0.720001220703125,
        0.739990234375,
        0.760009765625,
        0.779998779296875,
        0.79998779296875,
        0.82000732421875,
        0.839996337890625,
        0.860015869140625,
        0.8800048828125,
        0.899993896484375,
        0.920013427734375,
        0.94000244140625,
        0.959991455078125,
        0.980010986328125,
        1.0,
        1.019989013671875,
        1.040008544921875,
        1.05999755859375,
        1.08001708984375,
        1.100006103515625,
        1.1199951171875,
        1.1400146484375,
        1.160003662109375,
        1.17999267578125,
        1.20001220703125,
        1.220001220703125,
        1.239990234375,
        1.260009765625,
        1.279998779296875,
        1.29998779296875,
        1.32000732421875,
        1.339996337890625,
        1.360015869140625,
        1.3800048828125,
        1.399993896484375,
        1.420013427734375,
        1.44000244140625,
        1.459991455078125,
        1.480010986328125,
        1.5,
        1.519989013671875,
        1.540008544921875,
        1.55999755859375,
        1.58001708984375,
        1.600006103515625,
        1.6199951171875,
        1.6400146484375,
        1.660003662109375,
        1.67999267578125,
        1.70001220703125,
        1.720001220703125,
        1.739990234375,
        1.760009765625,
        1.779998779296875,
        1.79998779296875,
        1.82000732421875,
        1.839996337890625,
        1.860015869140625,
        1.8800048828125,
        1.899993896484375,
        1.920013427734375,
        1.94000244140625,
        1.959991455078125,
        1.980010986328125,
        2.0,
        2.019989013671875,
        2.040008544921875,
        2.05999755859375,
        2.08001708984375,
        2.100006103515625,
        2.1199951171875,
        2.1400146484375,
        2.160003662109375,
        2.17999267578125,
        2.20001220703125,
        2.220001220703125,
        2.239990234375,
        2.260009765625,
        2.279998779296875,
        2.29998779296875,
        2.32000732421875,
        2.339996337890625,
        2.360015869140625,
        2.3800048828125,
        2.399993896484375,
        2.420013427734375,
        2.44000244140625,
        2.459991455078125,
        2.480010986328125,
        2.5,
        2.519989013671875,
        2.540008544921875,
        2.55999755859375,
        2.58001708984375,
        2.600006103515625,
        2.6199951171875,
        2.6400146484375,
        2.660003662109375,
        2.67999267578125,
        2.70001220703125,
        2.720001220703125,
        2.739990234375,
        2.760009765625,
        2.779998779296875,
        2.79998779296875,
        2.82000732421875,
        2.839996337890625,
        2.860015869140625,
        2.8800048828125,
        2.899993896484375,
        2.920013427734375,
        2.94000244140625,
        2.959991455078125,
        2.980010986328125,
        3.0,
        3.019989013671875,
        3.040008544921875,
        3.05999755859375,
        3.08001708984375,
        3.100006103515625,
        3.1199951171875,
        3.1400146484375,
        3.160003662109375,
        3.17999267578125,
        3.20001220703125,
        3.220001220703125,
        3.239990234375,
        3.260009765625,
        3.279998779296875,
        3.29998779296875,
        3.32000732421875,
        3.339996337890625,
        3.360015869140625,
        3.3800048828125,
        3.399993896484375,
        3.420013427734375,
        3.44000244140625,
        3.459991455078125,
        3.480010986328125,
        3.5,
        3.519989013671875,
        3.540008544921875,
        3.55999755859375,
        3.58001708984375,
        3.600006103515625,
        3.6199951171875,
        3.6400146484375,
        3.660003662109375,
        3.67999267578125,
        3.70001220703125,
        3.720001220703125,
        3.739990234375,
        3.760009765625,
        3.779998779296875,
        3.79998779296875,
        3.82000732421875,
        3.839996337890625,
        3.860015869140625,
        3.8800048828125,
        3.899993896484375,
        3.920013427734375,
        3.94000244140625,
        3.959991455078125,
        3.980010986328125,
        4.0,
        4.019989013671875,
        4.040008544921875,
        4.05999755859375,
        4.08001708984375,
        4.100006103515625,
        4.1199951171875,
        4.1400146484375,
        4.160003662109375,
        4.17999267578125,
        4.20001220703125,
        4.220001220703125,
        4.239990234375,
        4.260009765625,
        4.279998779296875,
        4.29998779296875,
        4.32000732421875,
        4.339996337890625,
        4.360015869140625,
        4.3800048828125,
        4.399993896484375,
        4.420013427734375,
        4.44000244140625,
        4.459991455078125,
        4.480010986328125,
        4.5,
        4.519989013671875,
        4.540008544921875,
        4.55999755859375,
        4.58001708984375,
        4.600006103515625,
        4.6199951171875,
        4.6400146484375,
        4.660003662109375,
        4.67999267578125,
        4.70001220703125,
        4.720001220703125,
        4.739990234375,
        4.760009765625,
        4.779998779296875,
        4.79998779296875,
        4.82000732421875,
        4.839996337890625,
        4.860015869140625,
        4.8800048828125,
        4.899993896484375,
        4.920013427734375,
        4.94000244140625,
        4.959991455078125,
        4.980010986328125,
        5.0,
        5.019989013671875,
        5.040008544921875,
        5.05999755859375,
        5.08001708984375,
        5.100006103515625,
        5.1199951171875,
        5.1400146484375,
        5.160003662109375,
        5.17999267578125,
        5.20001220703125,
        5.220001220703125,
        5.239990234375,
        5.260009765625,
        5.279998779296875,
        5.29998779296875,
        5.32000732421875,
        5.339996337890625,
        5.360015869140625,
        5.3800048828125,
        5.399993896484375,
        5.420013427734375,
        5.44000244140625,
        5.459991455078125,
        5.480010986328125,
        5.5,
        5.519989013671875,
        5.540008544921875,
        5.55999755859375,
        5.58001708984375,
        5.600006103515625,
        5.6199951171875,
        5.6400146484375,
        5.660003662109375,
        5.67999267578125,
        5.70001220703125,
        5.720001220703125,
        5.739990234375,
        5.760009765625,
        5.779998779296875,
        5.79998779296875,
        5.82000732421875,
        5.839996337890625,
        5.860015869140625,
        5.8800048828125,
        5.899993896484375,
        5.920013427734375,
        5.94000244140625,
        5.959991455078125,
        5.980010986328125,
        6.0,
        6.019989013671875,
        6.040008544921875,
        6.05999755859375,
        6.08001708984375,
        6.100006103515625,
        6.1199951171875,
        6.1400146484375,
        6.160003662109375,
        6.17999267578125,
        6.20001220703125,
        6.220001220703125,
        6.239990234375,
        6.260009765625,
        6.279998779296875,
        6.29998779296875,
        6.32000732421875,
        6.339996337890625,
        6.360015869140625,
        6.3800048828125,
        6.399993896484375,
        6.420013427734375,
        6.44000244140625,
        6.459991455078125,
        6.480010986328125,
        6.5,
        6.519989013671875,
        6.540008544921875,
        6.55999755859375,
        6.58001708984375,
        6.600006103515625,
        6.6199951171875,
        6.6400146484375,
        6.660003662109375,
        6.67999267578125,
        6.70001220703125,
        6.720001220703125,
        6.739990234375,
        6.760009765625,
        6.779998779296875,
        6.79998779296875,
        6.82000732421875,
        6.839996337890625,
        6.860015869140625,
        6.8800048828125,
        6.899993896484375,
        6.920013427734375,
        6.94000244140625,
        6.959991455078125,
        6.980010986328125,
        7.0,
        7.019989013671875,
        7.040008544921875,
        7.05999755859375,
        7.08001708984375,
        7.100006103515625,
        7.1199951171875,
        7.1400146484375,
        7.160003662109375,
        7.17999267578125,
        7.20001220703125,
        7.220001220703125,
        7.239990234375,
        7.260009765625,
        7.279998779296875,
        7.29998779296875,
        7.32000732421875,
        7.339996337890625,
        7.360015869140625,
        7.3800048828125,
        7.399993896484375,
        7.420013427734375,
        7.44000244140625,
        7.459991455078125,
        7.480010986328125,
        7.5,
        7.519989013671875,
        7.540008544921875,
        7.55999755859375,
        7.58001708984375,
        7.600006103515625,
        7.6199951171875,
        7.6400146484375,
        7.660003662109375,
        7.67999267578125,
        7.70001220703125,
        7.720001220703125,
        7.739990234375,
        7.760009765625,
        7.779998779296875,
        7.79998779296875,
        7.82000732421875,
        7.839996337890625,
        7.860015869140625,
        7.8800048828125,
        7.899993896484375,
        7.920013427734375,
        7.94000244140625,
        7.959991455078125,
        7.980010986328125,
        8.0,
        8.019989013671875,
        8.040008544921875,
        8.05999755859375,
        8.08001708984375,
        8.100006103515625,
        8.1199951171875,
        8.1400146484375,
        8.160003662109375,
        8.17999267578125,
        8.20001220703125,
        8.220001220703125,
        8.239990234375,
        8.260009765625,
        8.279998779296875,
        8.29998779296875,
        8.32000732421875,
        8.339996337890625,
        8.360015869140625,
        8.3800048828125,
        8.399993896484375,
        8.420013427734375,
        8.44000244140625,
        8.459991455078125,
        8.480010986328125,
        8.5,
        8.519989013671875,
        8.540008544921875,
        8.55999755859375,
        8.58001708984375,
        8.600006103515625,
        8.6199951171875,
        8.6400146484375,
        8.660003662109375,
        8.67999267578125,
        8.70001220703125,
        8.720001220703125,
        8.739990234375,
        8.760009765625,
        8.779998779296875,
        8.79998779296875,
        8.82000732421875,
        8.839996337890625,
        8.860015869140625,
        8.8800048828125,
        8.899993896484375,
        8.920013427734375,
        8.94000244140625,
        8.959991455078125,
        8.980010986328125,
        9.0,
        9.019989013671875,
        9.040008544921875,
        9.05999755859375,
        9.08001708984375,
        9.100006103515625,
        9.1199951171875,
        9.1400146484375,
        9.160003662109375,
        9.17999267578125,
        9.20001220703125,
        9.220001220703125,
        9.239990234375,
        9.260009765625,
        9.279998779296875,
        9.29998779296875,
        9.32000732421875,
        9.339996337890625,
        9.360015869140625,
        9.3800048828125,
        9.399993896484375,
        9.420013427734375,
        9.44000244140625,
        9.459991455078125,
        9.480010986328125,
        9.5,
        9.519989013671875,
        9.540008544921875,
        9.55999755859375,
        9.58001708984375,
        9.600006103515625,
        9.6199951171875,
        9.6400146484375,
        9.660003662109375,
        9.67999267578125,
        9.70001220703125,
        9.720001220703125,
        9.739990234375,
        9.760009765625,
        9.779998779296875,
        9.79998779296875,
        9.82000732421875,
        9.839996337890625,
        9.860015869140625,
        9.8800048828125,
        9.899993896484375,
        9.920013427734375,
        9.94000244140625,
        9.959991455078125,
        9.980010986328125,
        10.0,
        10.019989013671875,
        10.040008544921875,
        10.05999755859375,
        10.08001708984375,
        10.100006103515625,
        10.1199951171875,
        10.1400146484375,
        10.160003662109375,
        10.17999267578125,
        10.20001220703125,
        10.220001220703125,
        10.239990234375,
        10.260009765625,
        10.279998779296875,
        10.29998779296875,
        10.32000732421875,
        10.339996337890625,
        10.360015869140625,
        10.3800048828125,
        10.399993896484375,
        10.420013427734375,
        10.44000244140625,
        10.459991455078125,
        10.480010986328125,
        10.5,
        10.519989013671875,
        10.540008544921875,
        10.55999755859375,
        10.58001708984375,
        10.600006103515625,
        10.6199951171875,
        10.6400146484375,
        10.660003662109375,
        10.67999267578125,
        10.70001220703125,
        10.720001220703125,
        10.739990234375,
        10.760009765625,
        10.779998779296875,
        10.79998779296875,
        10.82000732421875,
        10.839996337890625,
        10.860015869140625,
        10.8800048828125,
        10.899993896484375,
        10.920013427734375,
        10.94000244140625,
        10.959991455078125,
        10.980010986328125,
        11.0,
        11.019989013671875,
        11.040008544921875,
        11.05999755859375,
        11.08001708984375,
        11.100006103515625,
        11.1199951171875,
        11.1400146484375,
        11.160003662109375,
        11.17999267578125,
        11.20001220703125,
        11.220001220703125,
        11.239990234375,
        11.260009765625,
        11.279998779296875,
        11.29998779296875,
        11.32000732421875,
        11.339996337890625,
        11.360015869140625,
        11.3800048828125,
        11.399993896484375,
        11.420013427734375,
        11.44000244140625,
        11.459991455078125,
        11.480010986328125,
        11.5,
        11.519989013671875,
        11.540008544921875,
        11.55999755859375,
        11.579986572265625,
        11.600006103515625,
        11.6199951171875,
        11.6400146484375,
        11.660003662109375,
        11.67999267578125,
        11.70001220703125,
        11.720001220703125,
        11.739990234375,
        11.760009765625,
        11.779998779296875,
        11.79998779296875,
        11.82000732421875,
        11.839996337890625,
        11.860015869140625,
        11.8800048828125,
        11.899993896484375,
        11.920013427734375,
        11.94000244140625,
        11.959991455078125,
        11.980010986328125,
        12.0,
        12.019989013671875,
        12.040008544921875,
        12.05999755859375,
        12.079986572265625,
        12.100006103515625,
        12.1199951171875,
        12.1400146484375,
        12.160003662109375,
        12.17999267578125,
        12.20001220703125,
        12.220001220703125,
        12.239990234375,
        12.260009765625,
        12.279998779296875,
        12.29998779296875,
        12.32000732421875,
        12.339996337890625,
        12.360015869140625,
        12.3800048828125,
        12.399993896484375,
        12.420013427734375,
        12.44000244140625,
        12.459991455078125,
        12.480010986328125,
        12.5,
        12.519989013671875,
        12.540008544921875,
        12.55999755859375,
        12.579986572265625,
        12.600006103515625,
        12.6199951171875,
        12.6400146484375,
        12.660003662109375,
        12.67999267578125,
        12.70001220703125,
        12.720001220703125,
        12.739990234375,
        12.760009765625,
        12.779998779296875,
        12.79998779296875,
        12.82000732421875,
        12.839996337890625,
        12.860015869140625,
        12.8800048828125,
        12.899993896484375,
        12.920013427734375,
        12.94000244140625,
        12.959991455078125,
        12.980010986328125,
        13.0,
        13.019989013671875,
        13.040008544921875,
        13.05999755859375,
        13.079986572265625,
        13.100006103515625,
        13.1199951171875,
        13.1400146484375,
        13.160003662109375,
        13.17999267578125,
        13.20001220703125,
        13.220001220703125,
        13.239990234375,
        13.260009765625,
        13.279998779296875,
        13.29998779296875,
        13.32000732421875,
        13.339996337890625,
        13.360015869140625,
        13.3800048828125,
        13.399993896484375,
        13.420013427734375,
        13.44000244140625,
        13.459991455078125,
        13.480010986328125,
        13.5,
        13.519989013671875,
        13.540008544921875,
        13.55999755859375,
        13.579986572265625,
        13.600006103515625,
        13.6199951171875,
        13.6400146484375,
        13.660003662109375,
        13.67999267578125,
        13.70001220703125,
        13.720001220703125,
        13.739990234375,
        13.760009765625,
        13.779998779296875,
        13.79998779296875,
        13.82000732421875,
        13.839996337890625,
        13.860015869140625,
        13.8800048828125,
        13.899993896484375,
        13.920013427734375,
        13.94000244140625,
        13.959991455078125,
        13.980010986328125,
        14.0,
        14.019989013671875,
        14.040008544921875,
        14.05999755859375,
        14.079986572265625,
        14.100006103515625,
        14.1199951171875,
        14.1400146484375,
        14.160003662109375,
        14.17999267578125,
        14.20001220703125,
        14.220001220703125,
        14.239990234375,
        14.260009765625,
        14.279998779296875,
        14.29998779296875,
        14.32000732421875,
        14.339996337890625,
        14.360015869140625,
        14.3800048828125,
        14.399993896484375,
        14.420013427734375,
        14.44000244140625,
        14.459991455078125,
        14.480010986328125,
        14.5,
        14.519989013671875,
        14.540008544921875,
        14.55999755859375,
        14.579986572265625,
        14.600006103515625,
        14.6199951171875,
        14.6400146484375,
        14.660003662109375,
        14.67999267578125,
        14.70001220703125,
        14.720001220703125,
        14.739990234375,
        14.760009765625,
        14.779998779296875,
        14.79998779296875,
        14.82000732421875,
        14.839996337890625,
        14.860015869140625,
        14.8800048828125,
        14.899993896484375,
        14.920013427734375,
        14.94000244140625,
        14.959991455078125,
        14.980010986328125,
        15.0,
        15.019989013671875,
        15.040008544921875,
        15.05999755859375,
        15.079986572265625,
        15.100006103515625,
        15.1199951171875,
        15.1400146484375,
        15.160003662109375,
        15.17999267578125,
        15.20001220703125,
        15.220001220703125,
        15.239990234375,
        15.260009765625,
        15.279998779296875,
        15.29998779296875,
        15.32000732421875,
        15.339996337890625,
        15.360015869140625,
        15.3800048828125,
        15.399993896484375,
        15.420013427734375,
        15.44000244140625,
        15.459991455078125,
        15.480010986328125,
        15.5,
        15.519989013671875,
        15.540008544921875,
        15.55999755859375,
        15.579986572265625,
        15.600006103515625,
        15.6199951171875,
        15.6400146484375,
        15.660003662109375,
        15.67999267578125,
        15.70001220703125,
        15.720001220703125,
        15.739990234375,
        15.760009765625,
        15.779998779296875,
        15.79998779296875,
        15.82000732421875,
        15.839996337890625,
        15.860015869140625,
        15.8800048828125,
        15.899993896484375,
        15.920013427734375,
        15.94000244140625,
        15.959991455078125,
        15.980010986328125,
        16.0,
        16.019989013671876,
        16.040008544921876,
        16.05999755859375,
        16.079986572265626,
        16.100006103515626,
        16.1199951171875,
        16.1400146484375,
        16.160003662109376,
        16.17999267578125,
        16.20001220703125,
        16.220001220703126,
        16.239990234375,
        16.260009765625,
        16.279998779296876,
        16.29998779296875,
        16.32000732421875,
        16.339996337890626,
        16.360015869140626,
        16.3800048828125,
        16.399993896484376,
        16.420013427734376,
        16.44000244140625,
        16.459991455078126,
        16.480010986328126,
        16.5,
        16.519989013671876,
        16.540008544921876,
        16.55999755859375,
        16.579986572265626,
        16.600006103515626,
        16.6199951171875,
        16.6400146484375,
        16.660003662109376,
        16.67999267578125,
        16.70001220703125,
        16.720001220703126,
        16.739990234375,
        16.760009765625,
        16.779998779296876,
        16.79998779296875,
        16.82000732421875,
        16.839996337890626,
        16.860015869140626,
        16.8800048828125,
        16.899993896484376,
        16.920013427734376,
        16.94000244140625,
        16.959991455078126,
        16.980010986328126,
        17.0,
        17.019989013671876,
        17.040008544921876,
        17.05999755859375,
        17.079986572265626,
        17.100006103515626,
        17.1199951171875,
        17.1400146484375,
        17.160003662109376,
        17.17999267578125,
        17.20001220703125,
        17.220001220703126,
        17.239990234375,
        17.260009765625,
        17.279998779296876,
        17.29998779296875,
        17.32000732421875,
        17.339996337890626,
        17.360015869140626,
        17.3800048828125,
        17.399993896484376,
        17.420013427734376,
        17.44000244140625,
        17.459991455078126,
        17.480010986328126,
        17.5,
        17.519989013671876,
        17.540008544921876,
        17.55999755859375,
        17.579986572265626,
        17.600006103515626,
        17.6199951171875,
        17.6400146484375,
        17.660003662109376,
        17.67999267578125,
        17.70001220703125,
        17.720001220703126,
        17.739990234375,
        17.760009765625,
        17.779998779296876,
        17.79998779296875,
        17.82000732421875,
        17.839996337890626,
        17.860015869140626,
        17.8800048828125,
        17.899993896484376,
        17.920013427734376,
        17.94000244140625,
        17.959991455078126,
        17.980010986328126,
        18.0,
        18.019989013671876,
        18.040008544921876,
        18.05999755859375,
        18.079986572265626,
        18.100006103515626,
        18.1199951171875,
        18.1400146484375,
        18.160003662109376,
        18.17999267578125,
        18.20001220703125,
        18.220001220703126,
        18.239990234375,
        18.260009765625,
        18.279998779296876,
        18.29998779296875,
        18.32000732421875,
        18.339996337890626,
        18.360015869140626,
        18.3800048828125,
        18.399993896484376,
        18.420013427734376,
        18.44000244140625,
        18.459991455078126,
        18.480010986328126,
        18.5,
        18.519989013671876,
        18.540008544921876,
        18.55999755859375,
        18.579986572265626,
        18.600006103515626,
        18.6199951171875,
        18.6400146484375,
        18.660003662109376,
        18.67999267578125,
        18.70001220703125,
        18.720001220703126,
        18.739990234375,
        18.760009765625,
        18.779998779296876,
        18.79998779296875,
        18.82000732421875,
        18.839996337890626,
        18.860015869140626,
        18.8800048828125,
        18.899993896484376,
        18.920013427734376,
        18.94000244140625,
        18.959991455078126,
        18.980010986328126,
        19.0,
        19.019989013671876,
        19.040008544921876,
        19.05999755859375,
        19.079986572265626,
        19.100006103515626,
        19.1199951171875,
        19.1400146484375,
        19.160003662109376,
        19.17999267578125,
        19.20001220703125,
        19.220001220703126,
        19.239990234375,
        19.260009765625,
        19.279998779296876,
        19.29998779296875,
        19.32000732421875,
        19.339996337890626,
        19.360015869140626,
        19.3800048828125,
        19.399993896484376,
        19.420013427734376,
        19.44000244140625,
        19.459991455078126,
        19.480010986328126,
        19.5,
        19.519989013671876,
        19.540008544921876,
        19.55999755859375,
        19.579986572265626,
        19.600006103515626,
        19.6199951171875,
        19.6400146484375,
        19.660003662109376,
        19.67999267578125,
        19.70001220703125,
        19.720001220703126,
        19.739990234375,
        19.760009765625,
        19.779998779296876,
        19.79998779296875,
        19.82000732421875,
        19.839996337890626,
        19.860015869140626,
        19.8800048828125,
        19.899993896484376,
        19.920013427734376,
        19.94000244140625,
        19.959991455078126,
        19.980010986328126,
        20.0,
        20.019989013671876,
        20.040008544921876,
        20.05999755859375,
        20.079986572265626,
        20.100006103515626,
        20.1199951171875,
        20.1400146484375,
        20.160003662109376,
        20.17999267578125,
        20.20001220703125,
        20.220001220703126,
        20.239990234375,
        20.260009765625,
        20.279998779296876,
        20.29998779296875,
        20.32000732421875,
        20.339996337890626,
        20.360015869140626,
        20.3800048828125,
        20.399993896484376,
        20.420013427734376,
        20.44000244140625,
        20.459991455078126,
        20.480010986328126,
        20.5,
        20.519989013671876,
        20.540008544921876,
        20.55999755859375,
        20.579986572265626,
        20.600006103515626,
        20.6199951171875,
        20.6400146484375,
        20.660003662109376,
        20.67999267578125,
        20.70001220703125,
        20.720001220703126,
        20.739990234375,
        20.760009765625,
        20.779998779296876,
        20.79998779296875,
        20.82000732421875,
        20.839996337890626,
        20.860015869140626,
        20.8800048828125,
        20.899993896484376,
        20.920013427734376,
        20.94000244140625,
        20.959991455078126,
        20.980010986328126,
        21.0,
        21.019989013671876,
        21.040008544921876,
        21.05999755859375,
        21.079986572265626,
        21.100006103515626,
        21.1199951171875,
        21.1400146484375,
        21.160003662109376,
        21.17999267578125,
        21.20001220703125,
        21.220001220703126,
        21.239990234375,
        21.260009765625,
        21.279998779296876,
        21.29998779296875,
        21.32000732421875,
        21.339996337890626,
        21.360015869140626,
        21.3800048828125,
        21.399993896484376,
        21.420013427734376,
        21.44000244140625,
        21.459991455078126,
        21.480010986328126,
        21.5,
        21.519989013671876,
        21.540008544921876,
        21.55999755859375,
        21.579986572265626,
        21.600006103515626,
        21.6199951171875,
        21.6400146484375,
        21.660003662109376,
        21.67999267578125,
        21.70001220703125,
        21.720001220703126,
        21.739990234375,
        21.760009765625,
        21.779998779296876,
        21.79998779296875,
        21.82000732421875,
        21.839996337890626,
        21.860015869140626,
        21.8800048828125,
        21.899993896484376,
        21.920013427734376,
        21.94000244140625,
        21.959991455078126,
        21.980010986328126,
        22.0,
        22.019989013671876,
        22.040008544921876,
        22.05999755859375,
        22.079986572265626,
        22.100006103515626,
        22.1199951171875,
        22.1400146484375,
        22.160003662109376,
        22.17999267578125,
        22.20001220703125,
        22.220001220703126,
        22.239990234375,
        22.260009765625,
        22.279998779296876,
        22.29998779296875,
        22.32000732421875,
        22.339996337890626,
        22.360015869140626,
        22.3800048828125,
        22.399993896484376,
        22.420013427734376,
        22.44000244140625,
        22.459991455078126,
        22.480010986328126,
        22.5,
        22.519989013671876,
        22.540008544921876,
        22.55999755859375,
        22.579986572265626,
        22.600006103515626,
        22.6199951171875,
        22.6400146484375,
        22.660003662109376,
        22.67999267578125,
        22.70001220703125,
        22.720001220703126,
        22.739990234375,
        22.760009765625,
        22.779998779296876,
        22.79998779296875,
        22.82000732421875,
        22.839996337890626,
        22.860015869140626,
        22.8800048828125,
        22.899993896484376,
        22.920013427734376,
        22.94000244140625,
        22.959991455078126,
        22.980010986328126,
        23.0,
        23.019989013671876,
        23.040008544921876,
        23.05999755859375,
        23.079986572265626,
        23.100006103515626,
        23.1199951171875,
        23.1400146484375,
        23.160003662109376,
        23.17999267578125,
        23.20001220703125,
        23.220001220703126,
        23.239990234375,
        23.260009765625,
        23.279998779296876,
        23.29998779296875,
        23.32000732421875,
        23.339996337890626,
        23.360015869140626,
        23.3800048828125,
        23.399993896484376,
        23.420013427734376,
        23.44000244140625,
        23.459991455078126,
        23.480010986328126,
        23.5,
        23.519989013671876,
        23.540008544921876,
        23.55999755859375,
        23.579986572265626,
        23.600006103515626,
        23.6199951171875,
        23.6400146484375,
        23.660003662109376,
        23.67999267578125,
        23.70001220703125,
        23.720001220703126,
        23.739990234375,
        23.760009765625,
        23.779998779296876,
        23.79998779296875,
        23.82000732421875,
        23.839996337890626,
        23.860015869140626,
        23.8800048828125,
        23.899993896484376,
        23.920013427734376,
        23.94000244140625,
        23.959991455078126,
        23.980010986328126,
        24.0,
        24.019989013671876,
        24.040008544921876,
        24.05999755859375,
        24.079986572265626,
        24.100006103515626,
        24.1199951171875,
        24.1400146484375,
        24.160003662109376,
        24.17999267578125,
        24.20001220703125,
        24.220001220703126,
        24.239990234375,
        24.260009765625,
        24.279998779296876,
        24.29998779296875,
        24.32000732421875,
        24.339996337890626,
        24.360015869140626,
        24.3800048828125,
        24.399993896484376,
        24.420013427734376,
        24.44000244140625,
        24.459991455078126,
        24.480010986328126,
        24.5,
        24.519989013671876,
        24.540008544921876,
        24.55999755859375,
        24.579986572265626,
        24.600006103515626,
        24.6199951171875,
        24.6400146484375,
        24.660003662109376,
        24.67999267578125,
        24.70001220703125,
        24.720001220703126,
        24.739990234375,
        24.760009765625,
        24.779998779296876,
        24.79998779296875,
        24.82000732421875,
        24.839996337890626,
        24.860015869140626,
        24.8800048828125,
        24.899993896484376,
        24.920013427734376,
        24.94000244140625,
        24.959991455078126,
        24.980010986328126,
        25.0,
        25.019989013671876,
        25.040008544921876,
        25.05999755859375,
        25.079986572265626,
        25.100006103515626,
        25.1199951171875,
        25.1400146484375,
        25.160003662109376,
        25.17999267578125,
        25.20001220703125,
        25.220001220703126,
        25.239990234375,
        25.260009765625,
        25.279998779296876,
        25.29998779296875,
        25.32000732421875,
        25.339996337890626,
        25.360015869140626,
        25.3800048828125,
        25.399993896484376,
        25.420013427734376,
        25.44000244140625,
        25.459991455078126,
        25.480010986328126,
        25.5,
        25.519989013671876,
        25.540008544921876,
        25.55999755859375,
        25.579986572265626,
        25.600006103515626,
        25.6199951171875,
        25.6400146484375,
        25.660003662109376,
        25.67999267578125,
        25.70001220703125,
        25.720001220703126,
        25.739990234375,
        25.760009765625,
        25.779998779296876,
        25.79998779296875,
        25.82000732421875,
        25.839996337890626,
        25.860015869140626,
        25.8800048828125,
        25.899993896484376,
        25.920013427734376,
        25.94000244140625,
        25.959991455078126,
        25.980010986328126,
        26.0,
        26.019989013671876,
        26.040008544921876,
        26.05999755859375,
        26.079986572265626,
        26.100006103515626,
        26.1199951171875,
        26.1400146484375,
        26.160003662109376,
        26.17999267578125,
        26.20001220703125,
        26.220001220703126,
        26.239990234375,
        26.260009765625,
        26.279998779296876,
        26.29998779296875,
        26.32000732421875,
        26.339996337890626,
        26.360015869140626,
        26.3800048828125,
        26.399993896484376,
        26.420013427734376,
        26.44000244140625,
        26.459991455078126,
        26.480010986328126,
        26.5,
        26.519989013671876,
        26.540008544921876,
        26.55999755859375,
        26.579986572265626,
        26.600006103515626,
        26.6199951171875,
        26.6400146484375,
        26.660003662109376,
        26.67999267578125,
        26.70001220703125,
        26.720001220703126,
        26.739990234375,
        26.760009765625,
        26.779998779296876,
        26.79998779296875,
        26.82000732421875,
        26.839996337890626,
        26.860015869140626,
        26.8800048828125,
        26.899993896484376,
        26.920013427734376,
        26.94000244140625,
        26.959991455078126,
        26.980010986328126,
        27.0,
        27.019989013671876,
        27.040008544921876,
        27.05999755859375,
        27.079986572265626,
        27.100006103515626,
        27.1199951171875,
        27.1400146484375,
        27.160003662109376,
        27.17999267578125,
        27.20001220703125,
        27.220001220703126,
        27.239990234375,
        27.260009765625,
        27.279998779296876,
        27.29998779296875,
        27.32000732421875,
        27.339996337890626,
        27.360015869140626,
        27.3800048828125,
        27.399993896484376,
        27.420013427734376,
        27.44000244140625,
        27.459991455078126,
        27.480010986328126,
        27.5,
        27.519989013671876,
        27.540008544921876,
        27.55999755859375,
        27.579986572265626,
        27.600006103515626,
        27.6199951171875,
        27.6400146484375,
        27.660003662109376,
        27.67999267578125,
        27.70001220703125,
        27.720001220703126,
        27.739990234375,
        27.760009765625,
        27.779998779296876,
        27.79998779296875,
        27.82000732421875,
        27.839996337890626,
        27.860015869140626,
        27.8800048828125,
        27.899993896484376,
        27.920013427734376,
        27.94000244140625,
        27.959991455078126,
        27.980010986328126,
        28.0,
        28.019989013671876,
        28.040008544921876,
        28.05999755859375,
        28.079986572265626,
        28.100006103515626,
        28.1199951171875,
        28.1400146484375,
        28.160003662109376,
        28.17999267578125,
        28.20001220703125,
        28.220001220703126,
        28.239990234375,
        28.260009765625,
        28.279998779296876,
        28.29998779296875,
        28.32000732421875,
        28.339996337890626,
        28.360015869140626,
        28.3800048828125,
        28.399993896484376,
        28.420013427734376,
        28.44000244140625,
        28.459991455078126,
        28.480010986328126,
        28.5,
        28.519989013671876,
        28.540008544921876,
        28.55999755859375,
        28.579986572265626,
        28.600006103515626,
        28.6199951171875,
        28.6400146484375,
        28.660003662109376,
        28.67999267578125,
        28.70001220703125,
        28.720001220703126,
        28.739990234375,
        28.760009765625,
        28.779998779296876,
        28.79998779296875,
        28.82000732421875,
        28.839996337890626,
        28.860015869140626,
        28.8800048828125,
        28.899993896484376,
        28.920013427734376,
        28.94000244140625,
        28.959991455078126,
        28.980010986328126,
        29.0,
        29.019989013671876,
        29.040008544921876,
        29.05999755859375,
        29.079986572265626,
        29.100006103515626,
        29.1199951171875,
        29.1400146484375,
        29.160003662109376,
        29.17999267578125,
        29.20001220703125,
        29.220001220703126,
        29.239990234375,
        29.260009765625,
        29.279998779296876,
        29.29998779296875,
        29.32000732421875,
        29.339996337890626,
        29.360015869140626,
        29.3800048828125,
        29.399993896484376,
        29.420013427734376,
        29.44000244140625,
        29.459991455078126,
        29.480010986328126,
        29.5,
        29.519989013671876,
        29.540008544921876,
        29.55999755859375,
        29.579986572265626,
        29.600006103515626,
        29.6199951171875,
        29.6400146484375,
        29.660003662109376,
        29.67999267578125,
        29.70001220703125,
        29.720001220703126,
        29.739990234375,
        29.760009765625,
        29.779998779296876,
        29.79998779296875,
        29.82000732421875,
        29.839996337890626,
        29.860015869140626,
        29.8800048828125,
        29.899993896484376,
        29.920013427734376,
        29.94000244140625,
        29.959991455078126,
        29.980010986328126,
        30.0,
        30.019989013671876,
        30.040008544921876,
        30.05999755859375,
        30.079986572265626,
        30.100006103515626,
        30.1199951171875,
        30.1400146484375,
        30.160003662109376,
        30.17999267578125,
        30.20001220703125,
        30.220001220703126,
        30.239990234375,
        30.260009765625,
        30.279998779296876,
        30.29998779296875,
        30.32000732421875,
        30.339996337890626,
        30.360015869140626,
        30.3800048828125,
        30.399993896484376,
        30.420013427734376,
        30.44000244140625,
        30.459991455078126,
        30.480010986328126,
        30.5,
        30.519989013671876,
        30.540008544921876,
        30.55999755859375,
        30.579986572265626,
        30.600006103515626,
        30.6199951171875,
        30.6400146484375,
        30.660003662109376,
        30.67999267578125,
        30.70001220703125,
        30.720001220703126,
        30.739990234375,
        30.760009765625,
        30.779998779296876,
        30.79998779296875,
        30.82000732421875,
        30.839996337890626,
        30.860015869140626,
        30.8800048828125,
        30.899993896484376,
        30.920013427734376,
        30.94000244140625,
        30.959991455078126,
        30.980010986328126,
        31.0,
        31.019989013671876,
        31.040008544921876,
        31.05999755859375,
        31.079986572265626,
        31.100006103515626,
        31.1199951171875,
        31.1400146484375,
        31.160003662109376,
        31.17999267578125,
        31.20001220703125,
        31.220001220703126,
        31.239990234375,
        31.260009765625,
        31.279998779296876,
        31.29998779296875,
        31.32000732421875,
        31.339996337890626,
        31.360015869140626,
        31.3800048828125,
        31.399993896484376,
        31.420013427734376,
        31.44000244140625,
        31.459991455078126,
        31.480010986328126,
        31.5,
        31.519989013671876,
        31.540008544921876,
        31.55999755859375,
        31.579986572265626,
        31.600006103515626,
        31.6199951171875,
        31.6400146484375,
        31.660003662109376,
        31.67999267578125,
        31.70001220703125,
        31.720001220703126,
        31.739990234375,
        31.760009765625,
        31.779998779296876,
        31.79998779296875,
        31.82000732421875,
        31.839996337890626,
        31.860015869140626,
        31.8800048828125,
        31.899993896484376,
        31.920013427734376,
        31.94000244140625,
        31.959991455078126,
        31.980010986328126,
        32.0,
        32.019989013671878,
        32.040008544921878,
        32.05999755859375,
        32.079986572265628,
        32.100006103515628,
        32.1199951171875,
        32.1400146484375,
        32.160003662109378,
        32.17999267578125,
        32.20001220703125,
        32.220001220703128,
        32.239990234375,
        32.260009765625,
        32.279998779296878,
        32.29998779296875,
        32.32000732421875,
        32.339996337890628,
        32.360015869140628,
        32.3800048828125,
        32.399993896484378,
        32.420013427734378,
        32.44000244140625,
        32.459991455078128,
        32.480010986328128,
        32.5,
        32.519989013671878,
        32.540008544921878,
        32.55999755859375,
        32.579986572265628,
        32.600006103515628,
        32.6199951171875,
        32.6400146484375,
        32.660003662109378,
        32.67999267578125,
        32.70001220703125,
        32.720001220703128,
        32.739990234375,
        32.760009765625,
        32.779998779296878,
        32.79998779296875,
        32.82000732421875,
        32.839996337890628,
        32.860015869140628,
        32.8800048828125,
        32.899993896484378,
        32.920013427734378,
        32.94000244140625,
        32.959991455078128,
        32.980010986328128,
        33.0,
        33.019989013671878,
        33.040008544921878,
        33.05999755859375,
        33.079986572265628,
        33.100006103515628,
        33.1199951171875,
        33.1400146484375,
        33.160003662109378,
        33.17999267578125,
        33.20001220703125,
        33.220001220703128,
        33.239990234375,
        33.260009765625,
        33.279998779296878,
        33.29998779296875,
        33.32000732421875,
        33.339996337890628,
        33.360015869140628,
        33.3800048828125,
        33.399993896484378,
        33.420013427734378,
        33.44000244140625,
        33.459991455078128,
        33.480010986328128,
        33.5,
        33.519989013671878,
        33.540008544921878,
        33.55999755859375,
        33.579986572265628,
        33.600006103515628,
        33.6199951171875,
        33.6400146484375,
        33.660003662109378,
        33.67999267578125,
        33.70001220703125,
        33.720001220703128,
        33.739990234375,
        33.760009765625,
        33.779998779296878,
        33.79998779296875,
        33.82000732421875,
        33.839996337890628,
        33.860015869140628,
        33.8800048828125,
        33.899993896484378,
        33.920013427734378,
        33.94000244140625,
        33.959991455078128,
        33.980010986328128,
        34.0,
        34.019989013671878,
        34.040008544921878,
        34.05999755859375,
        34.079986572265628,
        34.100006103515628,
        34.1199951171875,
        34.1400146484375,
        34.160003662109378,
        34.17999267578125,
        34.20001220703125,
        34.220001220703128,
        34.239990234375,
        34.260009765625,
        34.279998779296878,
        34.29998779296875,
        34.32000732421875,
        34.339996337890628,
        34.360015869140628,
        34.3800048828125,
        34.399993896484378,
        34.420013427734378,
        34.44000244140625,
        34.459991455078128,
        34.480010986328128,
        34.5,
        34.519989013671878,
        34.540008544921878,
        34.55999755859375,
        34.579986572265628,
        34.600006103515628,
        34.6199951171875,
        34.6400146484375,
        34.660003662109378,
        34.67999267578125,
        34.70001220703125,
        34.720001220703128,
        34.739990234375,
        34.760009765625,
        34.779998779296878,
        34.79998779296875,
        34.82000732421875,
        34.839996337890628,
        34.860015869140628,
        34.8800048828125,
        34.899993896484378,
        34.920013427734378,
        34.94000244140625,
        34.959991455078128,
        34.980010986328128,
        35.0,
        35.019989013671878,
        35.040008544921878,
        35.05999755859375,
        35.079986572265628,
        35.100006103515628,
        35.1199951171875,
        35.1400146484375,
        35.160003662109378,
        35.17999267578125,
        35.20001220703125,
        35.220001220703128,
        35.239990234375,
        35.260009765625,
        35.279998779296878,
        35.29998779296875,
        35.32000732421875,
        35.339996337890628,
        35.360015869140628,
        35.3800048828125,
        35.399993896484378,
        35.420013427734378,
        35.44000244140625,
        35.459991455078128,
        35.480010986328128,
        35.5,
        35.519989013671878,
        35.540008544921878,
        35.55999755859375,
        35.579986572265628,
        35.600006103515628,
        35.6199951171875,
        35.6400146484375,
        35.660003662109378,
        35.67999267578125,
        35.70001220703125,
        35.720001220703128,
        35.739990234375,
        35.760009765625,
        35.779998779296878,
        35.79998779296875,
        35.82000732421875,
        35.839996337890628,
        35.860015869140628,
        35.8800048828125,
        35.899993896484378,
        35.920013427734378,
        35.94000244140625,
        35.959991455078128,
        35.980010986328128,
        36.0,
        36.019989013671878,
        36.040008544921878,
        36.05999755859375,
        36.079986572265628,
        36.100006103515628,
        36.1199951171875,
        36.1400146484375,
        36.160003662109378,
        36.17999267578125,
        36.20001220703125,
        36.220001220703128,
        36.239990234375,
        36.260009765625,
        36.279998779296878,
        36.29998779296875,
        36.32000732421875,
        36.339996337890628,
        36.360015869140628,
        36.3800048828125,
        36.399993896484378,
        36.420013427734378,
        36.44000244140625,
        36.459991455078128,
        36.480010986328128,
        36.5,
        36.519989013671878,
        36.540008544921878,
        36.55999755859375,
        36.579986572265628,
        36.600006103515628,
        36.6199951171875,
        36.6400146484375,
        36.660003662109378,
        36.67999267578125,
        36.70001220703125,
        36.720001220703128,
        36.739990234375,
        36.760009765625,
        36.779998779296878,
        36.79998779296875,
        36.82000732421875,
        36.839996337890628,
        36.860015869140628,
        36.8800048828125,
        36.899993896484378,
        36.920013427734378,
        36.94000244140625,
        36.959991455078128,
        36.980010986328128,
        37.0,
        37.019989013671878,
        37.040008544921878,
        37.05999755859375,
        37.079986572265628,
        37.100006103515628,
        37.1199951171875,
        37.1400146484375,
        37.160003662109378,
        37.17999267578125,
        37.20001220703125,
        37.220001220703128,
        37.239990234375,
        37.260009765625,
        37.279998779296878,
        37.29998779296875,
        37.32000732421875,
        37.339996337890628,
        37.360015869140628,
        37.3800048828125,
        37.399993896484378,
        37.420013427734378,
        37.44000244140625,
        37.459991455078128,
        37.480010986328128,
        37.5,
        37.519989013671878,
        37.540008544921878,
        37.55999755859375,
        37.579986572265628,
        37.600006103515628,
        37.6199951171875,
        37.6400146484375,
        37.660003662109378,
        37.67999267578125,
        37.70001220703125,
        37.720001220703128,
        37.739990234375,
        37.760009765625,
        37.779998779296878,
        37.79998779296875,
        37.82000732421875,
        37.839996337890628,
        37.860015869140628,
        37.8800048828125,
        37.899993896484378,
        37.920013427734378,
        37.94000244140625,
        37.959991455078128,
        37.980010986328128,
        38.0,
        38.019989013671878,
        38.040008544921878,
        38.05999755859375,
        38.079986572265628,
        38.100006103515628,
        38.1199951171875,
        38.1400146484375,
        38.160003662109378,
        38.17999267578125,
        38.20001220703125,
        38.220001220703128,
        38.239990234375,
        38.260009765625,
        38.279998779296878,
        38.29998779296875,
        38.32000732421875,
        38.339996337890628,
        38.360015869140628,
        38.3800048828125,
        38.399993896484378,
        38.420013427734378,
        38.44000244140625,
        38.459991455078128,
        38.480010986328128,
        38.5,
        38.519989013671878,
        38.540008544921878,
        38.55999755859375,
        38.579986572265628,
        38.600006103515628,
        38.6199951171875,
        38.6400146484375,
        38.660003662109378,
        38.67999267578125,
        38.70001220703125,
        38.720001220703128,
        38.739990234375,
        38.760009765625,
        38.779998779296878,
        38.79998779296875,
        38.82000732421875,
        38.839996337890628,
        38.860015869140628,
        38.8800048828125,
        38.899993896484378,
        38.920013427734378,
        38.94000244140625,
        38.959991455078128,
        38.980010986328128,
        39.0,
        39.019989013671878,
        39.040008544921878,
        39.05999755859375,
        39.079986572265628,
        39.100006103515628,
        39.1199951171875,
        39.1400146484375,
        39.160003662109378,
        39.17999267578125,
        39.20001220703125,
        39.220001220703128,
        39.239990234375,
        39.260009765625,
        39.279998779296878,
        39.29998779296875,
        39.32000732421875,
        39.339996337890628,
        39.360015869140628,
        39.3800048828125,
        39.399993896484378,
        39.420013427734378,
        39.44000244140625,
        39.459991455078128,
        39.480010986328128,
        39.5,
        39.519989013671878,
        39.540008544921878,
        39.55999755859375,
        39.579986572265628,
        39.600006103515628,
        39.6199951171875,
        39.6400146484375,
        39.660003662109378,
        39.67999267578125,
        39.70001220703125,
        39.720001220703128,
        39.739990234375,
        39.760009765625,
        39.779998779296878,
        39.79998779296875,
        39.82000732421875,
        39.839996337890628,
        39.860015869140628,
        39.8800048828125,
        39.899993896484378,
        39.920013427734378,
        39.94000244140625,
        39.959991455078128,
        39.980010986328128,
        40.0,
        40.019989013671878,
        40.040008544921878,
        40.05999755859375,
        40.079986572265628,
        40.100006103515628,
        40.1199951171875,
        40.1400146484375,
        40.160003662109378,
        40.17999267578125,
        40.20001220703125,
        40.220001220703128,
        40.239990234375,
        40.260009765625,
        40.279998779296878,
        40.29998779296875,
        40.32000732421875,
        40.339996337890628,
        40.360015869140628,
        40.3800048828125,
        40.399993896484378,
        40.420013427734378,
        40.44000244140625,
        40.459991455078128,
        40.480010986328128,
        40.5,
        40.519989013671878,
        40.540008544921878,
        40.55999755859375,
        40.579986572265628,
        40.600006103515628,
        40.6199951171875,
        40.6400146484375,
        40.660003662109378,
        40.67999267578125,
        40.70001220703125,
        40.720001220703128,
        40.739990234375,
        40.760009765625,
        40.779998779296878,
        40.79998779296875,
        40.82000732421875,
        40.839996337890628,
        40.860015869140628,
        40.8800048828125,
        40.899993896484378,
        40.920013427734378,
        40.94000244140625,
        40.959991455078128,
        40.980010986328128,
        41.0,
        41.019989013671878,
        41.040008544921878,
        41.05999755859375,
        41.079986572265628,
        41.100006103515628,
        41.1199951171875,
        41.1400146484375,
        41.160003662109378,
        41.17999267578125,
        41.20001220703125,
        41.220001220703128,
        41.239990234375,
        41.260009765625,
        41.279998779296878,
        41.29998779296875,
        41.32000732421875,
        41.339996337890628,
        41.360015869140628,
        41.3800048828125,
        41.399993896484378,
        41.420013427734378,
        41.44000244140625,
        41.459991455078128,
        41.480010986328128,
        41.5,
        41.519989013671878,
        41.540008544921878,
        41.55999755859375,
        41.579986572265628,
        41.600006103515628,
        41.6199951171875,
        41.6400146484375,
        41.660003662109378,
        41.67999267578125,
        41.70001220703125,
        41.720001220703128,
        41.739990234375,
        41.760009765625,
        41.779998779296878,
        41.79998779296875,
        41.82000732421875,
        41.839996337890628,
        41.860015869140628,
        41.8800048828125,
        41.899993896484378,
        41.920013427734378,
        41.94000244140625,
        41.959991455078128,
        41.980010986328128,
        42.0,
        42.019989013671878,
        42.040008544921878,
        42.05999755859375,
        42.079986572265628,
        42.100006103515628,
        42.1199951171875,
        42.1400146484375,
        42.160003662109378,
        42.17999267578125,
        42.20001220703125,
        42.220001220703128,
        42.239990234375,
        42.260009765625,
        42.279998779296878,
        42.29998779296875,
        42.32000732421875,
        42.339996337890628,
        42.360015869140628,
        42.3800048828125,
        42.399993896484378,
        42.420013427734378,
        42.44000244140625,
        42.459991455078128,
        42.480010986328128,
        42.5,
        42.519989013671878,
        42.540008544921878,
        42.55999755859375,
        42.579986572265628,
        42.600006103515628,
        42.6199951171875,
        42.6400146484375,
        42.660003662109378,
        42.67999267578125,
        42.70001220703125,
        42.720001220703128,
        42.739990234375,
        42.760009765625,
        42.779998779296878,
        42.79998779296875,
        42.82000732421875,
        42.839996337890628,
        42.860015869140628,
        42.8800048828125,
        42.899993896484378,
        42.920013427734378,
        42.94000244140625,
        42.959991455078128,
        42.980010986328128,
        43.0,
        43.019989013671878,
        43.040008544921878,
        43.05999755859375,
        43.079986572265628,
        43.100006103515628,
        43.1199951171875,
        43.1400146484375,
        43.160003662109378,
        43.17999267578125,
        43.20001220703125,
        43.220001220703128,
        43.239990234375,
        43.260009765625,
        43.279998779296878,
        43.29998779296875,
        43.32000732421875,
        43.339996337890628,
        43.360015869140628,
        43.3800048828125,
        43.399993896484378,
        43.420013427734378,
        43.44000244140625,
        43.459991455078128,
        43.480010986328128,
        43.5,
        43.519989013671878,
        43.540008544921878,
        43.55999755859375,
        43.579986572265628,
        43.600006103515628,
        43.6199951171875,
        43.6400146484375,
        43.660003662109378,
        43.67999267578125,
        43.70001220703125,
        43.720001220703128,
        43.739990234375,
        43.760009765625,
        43.779998779296878,
        43.79998779296875,
        43.82000732421875,
        43.839996337890628,
        43.860015869140628,
        43.8800048828125,
        43.899993896484378,
        43.920013427734378,
        43.94000244140625,
        43.959991455078128,
        43.980010986328128,
        44.0,
        44.019989013671878,
        44.040008544921878,
        44.05999755859375,
        44.079986572265628,
        44.100006103515628,
        44.1199951171875,
        44.1400146484375,
        44.160003662109378,
        44.17999267578125,
        44.20001220703125,
        44.220001220703128,
        44.239990234375,
        44.260009765625,
        44.279998779296878,
        44.29998779296875,
        44.32000732421875,
        44.339996337890628,
        44.360015869140628,
        44.3800048828125,
        44.399993896484378,
        44.420013427734378,
        44.44000244140625,
        44.459991455078128,
        44.480010986328128,
        44.5,
        44.519989013671878,
        44.540008544921878,
        44.55999755859375,
        44.579986572265628,
        44.600006103515628,
        44.6199951171875,
        44.6400146484375,
        44.660003662109378,
        44.67999267578125,
        44.70001220703125,
        44.720001220703128,
        44.739990234375,
        44.760009765625,
        44.779998779296878,
        44.79998779296875,
        44.82000732421875,
        44.839996337890628,
        44.860015869140628,
        44.8800048828125,
        44.899993896484378,
        44.920013427734378,
        44.94000244140625,
        44.959991455078128,
        44.980010986328128,
        45.0,
        45.019989013671878,
        45.040008544921878,
        45.05999755859375,
        45.079986572265628,
        45.100006103515628,
        45.1199951171875,
        45.1400146484375,
        45.160003662109378,
        45.17999267578125,
        45.20001220703125,
        45.220001220703128,
        45.239990234375,
        45.260009765625,
        45.279998779296878,
        45.29998779296875,
        45.32000732421875,
        45.339996337890628,
        45.360015869140628,
        45.3800048828125,
        45.399993896484378,
        45.420013427734378,
        45.44000244140625,
        45.459991455078128,
        45.480010986328128,
        45.5,
        45.519989013671878,
        45.540008544921878,
        45.55999755859375,
        45.579986572265628,
        45.600006103515628,
        45.6199951171875,
        45.6400146484375,
        45.660003662109378,
        45.67999267578125,
        45.70001220703125,
        45.720001220703128,
        45.739990234375,
        45.760009765625,
        45.779998779296878,
        45.79998779296875,
        45.82000732421875,
        45.839996337890628,
        45.860015869140628,
        45.8800048828125,
        45.899993896484378,
        45.920013427734378,
        45.94000244140625,
        45.959991455078128,
        45.980010986328128,
        46.0,
        46.019989013671878,
        46.040008544921878,
        46.05999755859375,
        46.079986572265628,
        46.100006103515628,
        46.1199951171875,
        46.1400146484375,
        46.160003662109378,
        46.17999267578125,
        46.20001220703125,
        46.220001220703128,
        46.239990234375,
        46.260009765625,
        46.279998779296878,
        46.29998779296875,
        46.32000732421875,
        46.339996337890628,
        46.360015869140628,
        46.3800048828125,
        46.399993896484378,
        46.420013427734378,
        46.44000244140625,
        46.459991455078128,
        46.480010986328128,
        46.5,
        46.519989013671878,
        46.540008544921878,
        46.55999755859375,
        46.579986572265628,
        46.600006103515628,
        46.6199951171875,
        46.6400146484375,
        46.660003662109378,
        46.67999267578125,
        46.70001220703125,
        46.720001220703128,
        46.739990234375,
        46.760009765625,
        46.779998779296878,
        46.79998779296875,
        46.82000732421875,
        46.839996337890628,
        46.860015869140628,
        46.8800048828125,
        46.899993896484378,
        46.920013427734378,
        46.94000244140625,
        46.959991455078128,
        46.980010986328128,
        47.0,
        47.019989013671878,
        47.040008544921878,
        47.05999755859375,
        47.079986572265628,
        47.100006103515628,
        47.1199951171875,
        47.1400146484375,
        47.160003662109378,
        47.17999267578125,
        47.20001220703125,
        47.220001220703128,
        47.239990234375,
        47.260009765625,
        47.279998779296878,
        47.29998779296875,
        47.32000732421875,
        47.339996337890628,
        47.360015869140628,
        47.3800048828125,
        47.399993896484378,
        47.420013427734378,
        47.44000244140625,
        47.459991455078128,
        47.480010986328128,
        47.5,
        47.519989013671878,
        47.540008544921878,
        47.55999755859375,
        47.579986572265628,
        47.600006103515628,
        47.6199951171875,
        47.6400146484375,
        47.660003662109378,
        47.67999267578125,
        47.70001220703125,
        47.720001220703128,
        47.739990234375,
        47.760009765625,
        47.779998779296878,
        47.79998779296875,
        47.82000732421875,
        47.839996337890628,
        47.860015869140628,
        47.8800048828125,
        47.899993896484378,
        47.920013427734378,
        47.94000244140625,
        47.959991455078128,
        47.980010986328128,
        48.0,
        48.019989013671878,
        48.040008544921878,
        48.05999755859375,
        48.079986572265628,
        48.100006103515628,
        48.1199951171875,
        48.1400146484375,
        48.160003662109378,
        48.17999267578125,
        48.20001220703125,
        48.220001220703128,
        48.239990234375,
        48.260009765625,
        48.279998779296878,
        48.29998779296875,
        48.32000732421875,
        48.339996337890628,
        48.360015869140628,
        48.3800048828125,
        48.399993896484378,
        48.420013427734378,
        48.44000244140625,
        48.459991455078128,
        48.480010986328128,
        48.5,
        48.519989013671878,
        48.540008544921878,
        48.55999755859375,
        48.579986572265628,
        48.600006103515628,
        48.6199951171875,
        48.6400146484375,
        48.660003662109378,
        48.67999267578125,
        48.70001220703125,
        48.720001220703128,
        48.739990234375,
        48.760009765625,
        48.779998779296878,
        48.79998779296875,
        48.82000732421875,
        48.839996337890628,
        48.860015869140628,
        48.8800048828125,
        48.899993896484378,
        48.920013427734378,
        48.94000244140625,
        48.959991455078128,
        48.980010986328128,
        49.0,
        49.019989013671878,
        49.040008544921878,
        49.05999755859375,
        49.079986572265628,
        49.100006103515628,
        49.1199951171875,
        49.1400146484375,
        49.160003662109378,
        49.17999267578125,
        49.20001220703125,
        49.220001220703128,
        49.239990234375,
        49.260009765625,
        49.279998779296878,
        49.29998779296875,
        49.32000732421875,
        49.339996337890628,
        49.360015869140628,
        49.3800048828125,
        49.399993896484378,
        49.420013427734378,
        49.44000244140625,
        49.459991455078128,
        49.480010986328128,
        49.5,
        49.519989013671878,
        49.540008544921878,
        49.55999755859375,
        49.579986572265628,
        49.600006103515628,
        49.6199951171875,
        49.6400146484375,
        49.660003662109378,
        49.67999267578125,
        49.70001220703125,
        49.720001220703128,
        49.739990234375,
        49.760009765625,
        49.779998779296878,
        49.79998779296875,
        49.82000732421875,
        49.839996337890628,
        49.860015869140628,
        49.8800048828125,
        49.899993896484378,
        49.920013427734378,
        49.94000244140625,
        49.959991455078128,
        49.980010986328128,
        50.0,
        50.019989013671878,
        50.040008544921878,
        50.05999755859375,
        50.079986572265628,
        50.100006103515628,
        50.1199951171875,
        50.1400146484375,
        50.160003662109378,
        50.17999267578125,
        50.20001220703125,
        50.220001220703128,
        50.239990234375,
        50.260009765625,
        50.279998779296878,
        50.29998779296875,
        50.32000732421875,
        50.339996337890628,
        50.360015869140628,
        50.3800048828125,
        50.399993896484378,
        50.420013427734378,
        50.44000244140625,
        50.459991455078128,
        50.480010986328128,
        50.5,
        50.519989013671878,
        50.540008544921878,
        50.55999755859375,
        50.579986572265628,
        50.600006103515628,
        50.6199951171875,
        50.6400146484375,
        50.660003662109378,
        50.67999267578125,
        50.70001220703125,
        50.720001220703128,
        50.739990234375,
        50.760009765625,
        50.779998779296878,
        50.79998779296875,
        50.82000732421875,
        50.839996337890628,
        50.860015869140628,
        50.8800048828125,
        50.899993896484378,
        50.920013427734378,
        50.94000244140625,
        50.959991455078128,
        50.980010986328128,
        51.0,
        51.019989013671878,
        51.040008544921878,
        51.05999755859375,
        51.079986572265628,
        51.100006103515628,
        51.1199951171875,
        51.1400146484375,
        51.160003662109378,
        51.17999267578125,
        51.20001220703125,
        51.220001220703128,
        51.239990234375,
        51.260009765625,
        51.279998779296878,
        51.29998779296875,
        51.32000732421875,
        51.339996337890628,
        51.360015869140628,
        51.3800048828125,
        51.399993896484378,
        51.420013427734378,
        51.44000244140625,
        51.459991455078128,
        51.480010986328128,
        51.5,
        51.519989013671878,
        51.540008544921878,
        51.55999755859375,
        51.579986572265628,
        51.600006103515628,
        51.6199951171875,
        51.6400146484375,
        51.660003662109378,
        51.67999267578125,
        51.70001220703125,
        51.720001220703128,
        51.739990234375,
        51.760009765625,
        51.779998779296878,
        51.79998779296875,
        51.82000732421875,
        51.839996337890628,
        51.860015869140628,
        51.8800048828125,
        51.899993896484378,
        51.920013427734378,
        51.94000244140625,
        51.959991455078128,
        51.980010986328128,
        52.0,
        52.019989013671878,
        52.040008544921878,
        52.05999755859375,
        52.079986572265628,
        52.100006103515628,
        52.1199951171875,
        52.1400146484375,
        52.160003662109378,
        52.17999267578125,
        52.20001220703125,
        52.220001220703128,
        52.239990234375,
        52.260009765625,
        52.279998779296878,
        52.29998779296875,
        52.32000732421875,
        52.339996337890628,
        52.360015869140628,
        52.3800048828125,
        52.399993896484378,
        52.420013427734378,
        52.44000244140625,
        52.459991455078128,
        52.480010986328128,
        52.5,
        52.519989013671878,
        52.540008544921878,
        52.55999755859375,
        52.579986572265628,
        52.600006103515628,
        52.6199951171875,
        52.6400146484375,
        52.660003662109378,
        52.67999267578125,
        52.70001220703125,
        52.720001220703128,
        52.739990234375,
        52.760009765625,
        52.779998779296878,
        52.79998779296875,
        52.82000732421875,
        52.839996337890628,
        52.860015869140628,
        52.8800048828125,
        52.899993896484378,
        52.920013427734378,
        52.94000244140625,
        52.959991455078128,
        52.980010986328128,
        53.0,
        53.019989013671878,
        53.040008544921878,
        53.05999755859375,
        53.079986572265628,
        53.100006103515628,
        53.1199951171875,
        53.1400146484375,
        53.160003662109378,
        53.17999267578125,
        53.20001220703125,
        53.220001220703128,
        53.239990234375,
        53.260009765625,
        53.279998779296878,
        53.29998779296875,
        53.32000732421875,
        53.339996337890628,
        53.360015869140628,
        53.3800048828125,
        53.399993896484378,
        53.420013427734378,
        53.44000244140625,
        53.459991455078128,
        53.480010986328128,
        53.5,
        53.519989013671878,
        53.540008544921878,
        53.55999755859375,
        53.579986572265628,
        53.600006103515628,
        53.6199951171875,
        53.6400146484375,
        53.660003662109378,
        53.67999267578125,
        53.70001220703125,
        53.720001220703128,
        53.739990234375,
        53.760009765625,
        53.779998779296878,
        53.79998779296875,
        53.82000732421875,
        53.839996337890628,
        53.860015869140628,
        53.8800048828125,
        53.899993896484378,
        53.920013427734378,
        53.94000244140625,
        53.959991455078128,
        53.980010986328128,
        54.0,
        54.019989013671878,
        54.040008544921878,
        54.05999755859375,
        54.079986572265628,
        54.100006103515628,
        54.1199951171875,
        54.1400146484375,
        54.160003662109378,
        54.17999267578125,
        54.20001220703125,
        54.220001220703128,
        54.239990234375,
        54.260009765625,
        54.279998779296878,
        54.29998779296875,
        54.32000732421875,
        54.339996337890628,
        54.360015869140628,
        54.3800048828125,
        54.399993896484378,
        54.420013427734378,
        54.44000244140625,
        54.459991455078128,
        54.480010986328128,
        54.5,
        54.519989013671878,
        54.540008544921878,
        54.55999755859375,
        54.579986572265628,
        54.600006103515628,
        54.6199951171875,
        54.6400146484375,
        54.660003662109378,
        54.67999267578125,
        54.70001220703125,
        54.720001220703128,
        54.739990234375,
        54.760009765625,
        54.779998779296878,
        54.79998779296875,
        54.82000732421875,
        54.839996337890628,
        54.860015869140628,
        54.8800048828125,
        54.899993896484378,
        54.920013427734378,
        54.94000244140625,
        54.959991455078128,
        54.980010986328128,
        55.0,
        55.019989013671878,
        55.040008544921878,
        55.05999755859375,
        55.079986572265628,
        55.100006103515628,
        55.1199951171875,
        55.1400146484375,
        55.160003662109378,
        55.17999267578125,
        55.20001220703125,
        55.220001220703128,
        55.239990234375,
        55.260009765625,
        55.279998779296878,
        55.29998779296875,
        55.32000732421875,
        55.339996337890628,
        55.360015869140628,
        55.3800048828125,
        55.399993896484378,
        55.420013427734378,
        55.44000244140625,
        55.459991455078128,
        55.480010986328128,
        55.5,
        55.519989013671878,
        55.540008544921878,
        55.55999755859375,
        55.579986572265628,
        55.600006103515628,
        55.6199951171875,
        55.6400146484375,
        55.660003662109378,
        55.67999267578125,
        55.70001220703125,
        55.720001220703128,
        55.739990234375,
        55.760009765625,
        55.779998779296878,
        55.79998779296875,
        55.82000732421875,
        55.839996337890628,
        55.860015869140628,
        55.8800048828125,
        55.899993896484378,
        55.920013427734378,
        55.94000244140625,
        55.959991455078128,
        55.980010986328128,
        56.0,
        56.019989013671878,
        56.040008544921878,
        56.05999755859375,
        56.079986572265628,
        56.100006103515628,
        56.1199951171875,
        56.1400146484375,
        56.160003662109378,
        56.17999267578125,
        56.20001220703125,
        56.220001220703128,
        56.239990234375,
        56.260009765625,
        56.279998779296878,
        56.29998779296875,
        56.32000732421875,
        56.339996337890628,
        56.360015869140628,
        56.3800048828125,
        56.399993896484378,
        56.420013427734378,
        56.44000244140625,
        56.459991455078128,
        56.480010986328128,
        56.5,
        56.519989013671878,
        56.540008544921878,
        56.55999755859375,
        56.579986572265628,
        56.600006103515628,
        56.6199951171875,
        56.6400146484375,
        56.660003662109378,
        56.67999267578125,
        56.70001220703125,
        56.720001220703128,
        56.739990234375,
        56.760009765625,
        56.779998779296878,
        56.79998779296875,
        56.82000732421875,
        56.839996337890628,
        56.860015869140628,
        56.8800048828125,
        56.899993896484378,
        56.920013427734378,
        56.94000244140625,
        56.959991455078128,
        56.980010986328128,
        57.0,
        57.019989013671878,
        57.040008544921878,
        57.05999755859375,
        57.079986572265628,
        57.100006103515628,
        57.1199951171875,
        57.1400146484375,
        57.160003662109378,
        57.17999267578125,
        57.20001220703125,
        57.220001220703128,
        57.239990234375,
        57.260009765625,
        57.279998779296878,
        57.29998779296875,
        57.32000732421875,
        57.339996337890628,
        57.360015869140628,
        57.3800048828125,
        57.399993896484378,
        57.420013427734378,
        57.44000244140625,
        57.459991455078128,
        57.480010986328128,
        57.5,
        57.519989013671878,
        57.540008544921878,
        57.55999755859375,
        57.579986572265628,
        57.600006103515628,
        57.6199951171875,
        57.6400146484375,
        57.660003662109378,
        57.67999267578125,
        57.70001220703125,
        57.720001220703128,
        57.739990234375,
        57.760009765625,
        57.779998779296878,
        57.79998779296875,
        57.82000732421875,
        57.839996337890628,
        57.860015869140628,
        57.8800048828125,
        57.899993896484378,
        57.920013427734378,
        57.94000244140625,
        57.959991455078128,
        57.980010986328128,
        58.0,
        58.019989013671878,
        58.040008544921878,
        58.05999755859375,
        58.079986572265628,
        58.100006103515628,
        58.1199951171875,
        58.1400146484375,
        58.160003662109378,
        58.17999267578125,
        58.20001220703125,
        58.220001220703128,
        58.239990234375,
        58.260009765625,
        58.279998779296878,
        58.29998779296875,
        58.32000732421875,
        58.339996337890628,
        58.360015869140628,
        58.3800048828125,
        58.399993896484378,
        58.420013427734378,
        58.44000244140625,
        58.459991455078128,
        58.480010986328128,
        58.5,
        58.519989013671878,
        58.540008544921878,
        58.55999755859375,
        58.579986572265628,
        58.600006103515628,
        58.6199951171875,
        58.6400146484375,
        58.660003662109378,
        58.67999267578125,
        58.70001220703125,
        58.720001220703128,
        58.739990234375,
        58.760009765625,
        58.779998779296878,
        58.79998779296875,
        58.82000732421875,
        58.839996337890628,
        58.860015869140628,
        58.8800048828125,
        58.899993896484378,
        58.920013427734378,
        58.94000244140625,
        58.959991455078128,
        58.980010986328128,
        59.0,
        59.019989013671878,
        59.040008544921878,
        59.05999755859375,
        59.079986572265628,
        59.100006103515628,
        59.1199951171875,
        59.1400146484375,
        59.160003662109378,
        59.17999267578125,
        59.20001220703125,
        59.220001220703128,
        59.239990234375,
        59.260009765625,
        59.279998779296878,
        59.29998779296875,
        59.32000732421875,
        59.339996337890628,
        59.360015869140628,
        59.3800048828125,
        59.399993896484378,
        59.420013427734378,
        59.44000244140625,
        59.459991455078128,
        59.480010986328128,
        59.5,
        59.519989013671878,
        59.540008544921878,
        59.55999755859375,
        59.579986572265628,
        59.600006103515628,
        59.6199951171875,
        59.6400146484375,
        59.660003662109378,
        59.67999267578125,
        59.70001220703125,
        59.720001220703128,
        59.739990234375,
        59.760009765625,
        59.779998779296878,
        59.79998779296875,
        59.82000732421875,
        59.839996337890628,
        59.860015869140628,
        59.8800048828125,
        59.899993896484378,
        59.920013427734378,
        59.94000244140625,
        59.959991455078128,
        59.980010986328128
    ],
    "rightHandPositions": [
        "(0.130456, 1.225820, 0.159035)",
        "(0.130831, 1.225700, 0.158249)",
        "(0.131014, 1.225559, 0.157515)",
        "(0.131189, 1.225433, 0.156813)",
        "(0.131298, 1.225404, 0.156569)",
        "(0.131338, 1.225428, 0.156488)",
        "(0.131480, 1.225481, 0.156127)",
        "(0.131800, 1.225700, 0.155473)",
        "(0.131979, 1.225761, 0.154989)",
        "(0.132172, 1.225772, 0.154472)",
        "(0.132311, 1.225749, 0.154186)",
        "(0.132516, 1.225675, 0.153886)",
        "(0.132748, 1.225604, 0.153621)",
        "(0.132976, 1.225437, 0.153308)",
        "(0.133290, 1.225165, 0.152915)",
        "(0.133447, 1.225046, 0.152742)",
        "(0.133759, 1.224836, 0.152436)",
        "(0.134049, 1.224654, 0.152064)",
        "(0.134401, 1.224499, 0.151476)",
        "(0.134678, 1.224522, 0.150985)",
        "(0.134739, 1.224552, 0.150806)",
        "(0.134855, 1.224615, 0.150384)",
        "(0.135028, 1.224825, 0.149757)",
        "(0.135194, 1.225177, 0.149140)",
        "(0.135278, 1.225485, 0.148756)",
        "(0.135415, 1.225809, 0.148443)",
        "(0.136003, 1.226555, 0.147866)",
        "(0.136356, 1.226621, 0.147614)",
        "(0.136491, 1.226524, 0.147441)",
        "(0.137091, 1.226478, 0.146967)",
        "(0.137300, 1.226308, 0.146686)",
        "(0.137764, 1.225842, 0.145850)",
        "(0.138223, 1.225706, 0.145233)",
        "(0.138646, 1.225890, 0.144754)",
        "(0.139130, 1.226225, 0.144531)",
        "(0.139207, 1.226260, 0.144533)",
        "(0.139646, 1.226469, 0.144328)",
        "(0.139998, 1.226485, 0.143970)",
        "(0.140145, 1.226417, 0.143559)",
        "(0.140000, 1.226274, 0.142988)",
        "(0.139834, 1.226238, 0.142714)",
        "(0.139560, 1.226287, 0.142220)",
        "(0.139353, 1.226595, 0.141720)",
        "(0.139245, 1.227230, 0.141251)",
        "(0.139213, 1.227991, 0.140970)",
        "(0.139130, 1.228223, 0.140888)",
        "(0.138698, 1.228889, 0.140544)",
        "(0.138289, 1.229601, 0.139977)",
        "(0.138196, 1.230644, 0.139374)",
        "(0.138052, 1.231648, 0.138730)",
        "(0.137932, 1.232196, 0.138440)",
        "(0.137589, 1.233379, 0.137956)",
        "(0.137089, 1.234628, 0.137571)",
        "(0.136703, 1.236070, 0.137290)",
        "(0.136501, 1.237908, 0.136936)",
        "(0.136428, 1.238843, 0.136744)",
        "(0.136184, 1.240645, 0.136283)",
        "(0.135725, 1.242340, 0.135692)",
        "(0.135279, 1.244018, 0.134953)",
        "(0.134943, 1.245794, 0.134174)",
        "(0.134855, 1.246709, 0.133819)",
        "(0.134471, 1.248365, 0.133022)",
        "(0.133818, 1.249901, 0.132025)",
        "(0.133247, 1.251646, 0.130851)",
        "(0.133070, 1.254007, 0.129822)",
        "(0.132936, 1.255246, 0.129320)",
        "(0.132481, 1.257799, 0.128275)",
        "(0.131875, 1.260492, 0.127154)",
        "(0.131319, 1.263476, 0.126081)",
        "(0.130560, 1.266553, 0.125154)",
        "(0.130058, 1.268094, 0.124682)",
        "(0.129104, 1.271199, 0.123749)",
        "(0.128166, 1.274384, 0.122865)",
        "(0.127175, 1.277520, 0.121879)",
        "(0.126249, 1.280776, 0.120811)",
        "(0.125794, 1.282417, 0.120332)",
        "(0.124830, 1.285581, 0.119460)",
        "(0.123748, 1.288843, 0.118617)",
        "(0.122941, 1.292147, 0.117837)",
        "(0.122157, 1.295375, 0.117165)",
        "(0.121636, 1.296952, 0.116816)",
        "(0.120601, 1.300147, 0.116177)",
        "(0.119699, 1.303275, 0.115817)",
        "(0.118712, 1.306326, 0.115427)",
        "(0.117927, 1.309325, 0.115181)",
        "(0.117518, 1.310740, 0.115061)",
        "(0.116504, 1.313319, 0.114776)",
        "(0.115651, 1.315758, 0.114547)",
        "(0.114865, 1.318129, 0.114538)",
        "(0.114152, 1.320408, 0.114626)",
        "(0.113792, 1.321460, 0.114653)",
        "(0.112961, 1.323381, 0.114633)",
        "(0.112246, 1.324598, 0.114756)",
        "(0.111234, 1.326171, 0.114996)",
        "(0.110639, 1.327183, 0.114890)",
        "(0.110278, 1.327930, 0.114783)",
        "(0.109735, 1.329202, 0.114733)",
        "(0.109137, 1.330394, 0.114782)",
        "(0.108565, 1.331423, 0.114829)",
        "(0.108076, 1.332365, 0.114792)",
        "(0.107835, 1.332771, 0.114773)",
        "(0.107267, 1.333502, 0.114754)",
        "(0.106594, 1.334206, 0.114804)",
        "(0.106130, 1.334926, 0.114971)",
        "(0.105863, 1.335810, 0.115013)",
        "(0.105589, 1.336607, 0.115050)",
        "(0.105176, 1.337711, 0.115036)",
        "(0.104450, 1.338951, 0.115062)",
        "(0.103585, 1.340155, 0.115175)",
        "(0.102541, 1.341444, 0.115274)",
        "(0.102216, 1.342069, 0.115291)",
        "(0.101551, 1.343845, 0.115323)",
        "(0.100930, 1.345582, 0.115192)",
        "(0.100359, 1.347622, 0.115091)",
        "(0.099777, 1.349778, 0.115036)",
        "(0.099529, 1.350843, 0.114958)",
        "(0.099196, 1.353026, 0.114698)",
        "(0.098791, 1.355180, 0.114368)",
        "(0.098521, 1.357287, 0.114005)",
        "(0.098283, 1.359302, 0.113750)",
        "(0.098157, 1.360314, 0.113646)",
        "(0.098041, 1.362312, 0.113531)",
        "(0.098001, 1.364220, 0.113540)",
        "(0.097898, 1.366066, 0.113615)",
        "(0.097661, 1.367824, 0.113781)",
        "(0.097573, 1.368690, 0.113890)",
        "(0.097473, 1.370345, 0.114182)",
        "(0.097548, 1.372092, 0.114519)",
        "(0.097698, 1.373933, 0.114979)",
        "(0.097815, 1.375773, 0.115613)",
        "(0.097844, 1.376703, 0.115949)",
        "(0.098016, 1.378572, 0.116507)",
        "(0.098385, 1.380390, 0.116920)",
        "(0.098682, 1.382292, 0.117364)",
        "(0.099046, 1.384254, 0.118033)",
        "(0.099227, 1.385214, 0.118371)",
        "(0.099399, 1.387126, 0.119037)",
        "(0.099400, 1.389164, 0.119810)",
        "(0.099443, 1.391267, 0.120634)",
        "(0.099708, 1.393435, 0.121249)",
        "(0.099914, 1.394574, 0.121494)",
        "(0.100305, 1.396906, 0.122045)",
        "(0.100576, 1.399173, 0.122595)",
        "(0.100769, 1.401371, 0.123049)",
        "(0.100913, 1.403584, 0.123509)",
        "(0.100977, 1.404674, 0.123758)",
        "(0.101236, 1.406795, 0.124098)",
        "(0.101451, 1.408875, 0.124315)",
        "(0.101602, 1.410980, 0.124705)",
        "(0.101715, 1.413002, 0.125193)",
        "(0.101737, 1.414012, 0.125413)",
        "(0.101778, 1.416095, 0.125881)",
        "(0.101808, 1.418152, 0.126339)",
        "(0.101692, 1.420065, 0.126735)",
        "(0.101466, 1.421926, 0.127154)",
        "(0.101288, 1.422854, 0.127353)",
        "(0.100919, 1.424675, 0.127715)",
        "(0.100701, 1.426469, 0.128083)",
        "(0.100288, 1.428497, 0.128520)",
        "(0.099861, 1.430571, 0.129045)",
        "(0.099638, 1.431602, 0.129292)",
        "(0.099180, 1.433707, 0.129809)",
        "(0.098737, 1.435907, 0.130549)",
        "(0.098337, 1.437960, 0.131131)",
        "(0.097908, 1.439796, 0.131395)",
        "(0.097624, 1.440744, 0.131570)",
        "(0.097022, 1.442643, 0.132171)",
        "(0.096426, 1.444448, 0.132793)",
        "(0.095620, 1.446100, 0.133191)",
        "(0.094808, 1.447510, 0.133312)",
        "(0.094452, 1.448204, 0.133382)",
        "(0.093993, 1.449601, 0.133525)",
        "(0.093677, 1.450973, 0.133790)",
        "(0.093267, 1.452111, 0.134127)",
        "(0.092665, 1.453127, 0.134541)",
        "(0.092457, 1.453410, 0.134733)",
        "(0.091709, 1.454761, 0.135606)",
        "(0.091090, 1.455700, 0.136145)",
        "(0.090515, 1.456758, 0.136590)",
        "(0.090119, 1.457924, 0.137035)",
        "(0.089898, 1.458536, 0.137189)",
        "(0.089256, 1.459978, 0.137659)",
        "(0.088429, 1.461791, 0.138446)",
        "(0.087547, 1.463839, 0.139347)",
        "(0.086706, 1.466092, 0.140313)",
        "(0.086302, 1.467312, 0.140793)",
        "(0.085457, 1.469798, 0.141652)",
        "(0.084368, 1.472306, 0.142398)",
        "(0.083111, 1.474795, 0.143097)",
        "(0.081595, 1.477392, 0.143925)",
        "(0.080894, 1.478799, 0.144384)",
        "(0.079835, 1.481670, 0.145284)",
        "(0.078645, 1.484701, 0.146057)",
        "(0.077457, 1.487772, 0.146956)",
        "(0.076303, 1.490877, 0.147923)",
        "(0.075725, 1.492454, 0.148387)",
        "(0.074481, 1.495586, 0.149383)",
        "(0.073271, 1.498628, 0.150402)",
        "(0.072151, 1.501737, 0.151432)",
        "(0.071244, 1.504861, 0.152585)",
        "(0.070790, 1.506353, 0.153100)",
        "(0.069828, 1.509146, 0.153838)",
        "(0.068975, 1.511909, 0.154598)",
        "(0.068132, 1.514596, 0.155652)",
        "(0.067246, 1.517074, 0.156798)",
        "(0.066835, 1.518245, 0.157284)",
        "(0.066154, 1.520480, 0.158148)",
        "(0.065852, 1.522545, 0.159081)",
        "(0.065523, 1.524562, 0.160019)",
        "(0.064977, 1.526607, 0.160965)",
        "(0.064719, 1.527579, 0.161468)",
        "(0.064180, 1.529553, 0.162445)",
        "(0.063841, 1.531700, 0.163397)",
        "(0.063521, 1.533813, 0.164238)",
        "(0.063173, 1.535994, 0.164690)",
        "(0.063032, 1.537114, 0.164850)",
        "(0.062653, 1.539417, 0.165153)",
        "(0.062346, 1.541876, 0.165565)",
        "(0.062155, 1.544671, 0.166253)",
        "(0.061950, 1.547642, 0.167020)",
        "(0.061850, 1.549159, 0.167483)",
        "(0.061638, 1.552431, 0.168730)",
        "(0.061528, 1.555955, 0.170198)",
        "(0.061383, 1.559556, 0.171628)",
        "(0.061343, 1.563291, 0.173146)",
        "(0.061315, 1.565229, 0.173921)",
        "(0.061182, 1.569241, 0.175487)",
        "(0.060941, 1.573305, 0.177375)",
        "(0.060465, 1.577487, 0.179529)",
        "(0.060113, 1.581826, 0.181730)",
        "(0.060160, 1.584036, 0.182851)",
        "(0.060469, 1.588382, 0.185055)",
        "(0.060912, 1.592723, 0.187008)",
        "(0.061367, 1.596911, 0.188840)",
        "(0.061747, 1.601038, 0.190809)",
        "(0.061959, 1.603118, 0.191889)",
        "(0.062453, 1.607250, 0.194354)",
        "(0.062876, 1.611288, 0.196848)",
        "(0.063357, 1.615198, 0.199625)",
        "(0.063876, 1.619099, 0.202720)",
        "(0.064255, 1.621027, 0.204362)",
        "(0.065044, 1.624710, 0.207786)",
        "(0.065769, 1.628131, 0.211074)",
        "(0.066516, 1.631378, 0.214250)",
        "(0.067295, 1.634497, 0.217478)",
        "(0.067682, 1.636000, 0.219088)",
        "(0.068443, 1.638885, 0.222426)",
        "(0.068993, 1.641544, 0.225896)",
        "(0.069417, 1.643963, 0.229312)",
        "(0.069929, 1.646180, 0.232572)",
        "(0.070221, 1.647269, 0.234100)",
        "(0.070819, 1.649264, 0.236969)",
        "(0.071456, 1.651055, 0.239837)",
        "(0.071893, 1.652842, 0.242832)",
        "(0.072081, 1.654562, 0.245696)",
        "(0.072147, 1.655356, 0.247056)",
        "(0.072155, 1.656891, 0.249646)",
        "(0.072153, 1.658496, 0.252076)",
        "(0.072154, 1.660104, 0.254408)",
        "(0.072059, 1.661675, 0.256708)",
        "(0.071976, 1.662522, 0.257791)",
        "(0.071668, 1.664226, 0.259872)",
        "(0.071571, 1.666026, 0.261806)",
        "(0.071884, 1.667916, 0.263669)",
        "(0.072158, 1.669816, 0.265367)",
        "(0.072178, 1.670696, 0.266106)",
        "(0.072317, 1.672447, 0.267470)",
        "(0.072513, 1.674107, 0.268975)",
        "(0.072437, 1.675729, 0.270752)",
        "(0.072274, 1.677128, 0.272549)",
        "(0.072187, 1.677824, 0.273446)",
        "(0.072139, 1.679171, 0.275140)",
        "(0.072239, 1.680181, 0.276673)",
        "(0.072240, 1.681146, 0.278192)",
        "(0.072317, 1.681948, 0.279796)",
        "(0.072317, 1.682242, 0.280682)",
        "(0.072163, 1.682552, 0.282634)",
        "(0.071819, 1.682720, 0.284678)",
        "(0.071369, 1.682644, 0.286824)",
        "(0.071073, 1.682263, 0.289092)",
        "(0.070915, 1.681927, 0.290301)",
        "(0.070465, 1.681176, 0.292805)",
        "(0.069855, 1.680223, 0.295562)",
        "(0.069074, 1.678882, 0.298460)",
        "(0.068057, 1.677339, 0.301390)",
        "(0.067582, 1.676552, 0.302831)",
        "(0.066731, 1.674826, 0.305644)",
        "(0.065659, 1.672883, 0.308350)",
        "(0.064383, 1.670941, 0.310965)",
        "(0.063226, 1.669127, 0.313572)",
        "(0.062743, 1.668243, 0.314902)",
        "(0.061881, 1.666446, 0.317426)",
        "(0.061062, 1.664720, 0.319671)",
        "(0.060086, 1.662998, 0.321703)",
        "(0.059087, 1.661173, 0.323624)",
        "(0.058673, 1.660233, 0.324531)",
        "(0.057852, 1.658354, 0.326255)",
        "(0.056905, 1.656346, 0.327887)",
        "(0.056121, 1.654174, 0.329663)",
        "(0.055352, 1.652049, 0.331579)",
        "(0.054919, 1.650966, 0.332498)",
        "(0.054182, 1.648649, 0.334288)",
        "(0.053553, 1.646181, 0.336054)",
        "(0.052796, 1.643765, 0.337721)",
        "(0.052058, 1.641028, 0.339185)",
        "(0.051660, 1.639637, 0.339906)",
        "(0.050806, 1.636704, 0.341390)",
        "(0.049988, 1.633565, 0.342942)",
        "(0.049437, 1.630055, 0.344504)",
        "(0.048571, 1.626416, 0.345987)",
        "(0.048039, 1.624584, 0.346719)",
        "(0.047110, 1.620766, 0.348157)",
        "(0.046503, 1.616762, 0.349575)",
        "(0.045706, 1.612906, 0.351018)",
        "(0.044731, 1.609070, 0.352437)",
        "(0.044405, 1.607193, 0.353173)",
        "(0.043954, 1.603562, 0.354538)",
        "(0.043456, 1.600200, 0.355755)",
        "(0.043012, 1.596989, 0.357023)",
        "(0.042848, 1.593872, 0.358359)",
        "(0.042771, 1.592343, 0.359026)",
        "(0.042543, 1.589455, 0.360242)",
        "(0.042667, 1.586617, 0.361222)",
        "(0.043238, 1.583823, 0.362652)",
        "(0.043808, 1.581013, 0.364171)",
        "(0.044073, 1.579605, 0.364792)",
        "(0.044624, 1.576773, 0.366148)",
        "(0.045369, 1.573664, 0.367904)",
        "(0.046055, 1.570425, 0.370014)",
        "(0.046327, 1.566965, 0.372169)",
        "(0.046384, 1.565145, 0.373179)",
        "(0.046448, 1.561425, 0.375112)",
        "(0.046672, 1.557784, 0.377031)",
        "(0.046811, 1.554240, 0.378875)",
        "(0.046849, 1.550655, 0.380488)",
        "(0.046998, 1.548837, 0.381307)",
        "(0.047326, 1.545183, 0.383017)",
        "(0.047441, 1.541481, 0.384497)",
        "(0.047364, 1.537690, 0.385704)",
        "(0.047367, 1.533813, 0.386693)",
        "(0.047333, 1.531871, 0.387098)",
        "(0.046975, 1.527980, 0.387776)",
        "(0.046693, 1.524115, 0.388249)",
        "(0.046606, 1.520278, 0.388737)",
        "(0.046438, 1.516435, 0.389222)",
        "(0.046405, 1.514492, 0.389363)",
        "(0.046406, 1.510632, 0.389562)",
        "(0.046478, 1.506671, 0.389642)",
        "(0.046513, 1.502580, 0.389554)",
        "(0.046640, 1.498248, 0.389427)",
        "(0.046618, 1.496090, 0.389378)",
        "(0.046454, 1.491751, 0.389388)",
        "(0.046409, 1.487381, 0.389452)",
        "(0.046590, 1.483005, 0.389676)",
        "(0.046509, 1.478611, 0.389718)",
        "(0.046342, 1.476377, 0.389564)",
        "(0.046221, 1.471954, 0.389256)",
        "(0.046323, 1.467577, 0.389105)",
        "(0.046158, 1.463117, 0.388793)",
        "(0.046064, 1.458610, 0.388199)",
        "(0.046028, 1.456330, 0.387811)",
        "(0.045698, 1.451756, 0.386885)",
        "(0.045336, 1.447204, 0.385258)",
        "(0.045358, 1.442813, 0.383340)",
        "(0.045688, 1.438602, 0.381665)",
        "(0.045834, 1.436440, 0.380888)",
        "(0.045901, 1.431989, 0.379414)",
        "(0.046036, 1.427398, 0.378160)",
        "(0.046163, 1.422652, 0.377145)",
        "(0.046441, 1.417897, 0.376223)",
        "(0.046571, 1.415524, 0.375731)",
        "(0.046667, 1.410765, 0.374648)",
        "(0.046829, 1.406039, 0.373616)",
        "(0.047231, 1.401304, 0.372802)",
        "(0.047503, 1.396620, 0.372085)",
        "(0.047643, 1.394300, 0.371846)",
        "(0.048117, 1.389793, 0.371593)",
        "(0.048839, 1.385272, 0.371208)",
        "(0.049334, 1.380711, 0.370594)",
        "(0.049759, 1.376087, 0.370191)",
        "(0.050059, 1.373766, 0.370047)",
        "(0.050738, 1.368983, 0.369605)",
        "(0.051350, 1.364112, 0.369057)",
        "(0.052004, 1.359134, 0.368825)",
        "(0.052824, 1.354002, 0.368788)",
        "(0.053311, 1.351347, 0.368786)",
        "(0.053999, 1.346005, 0.368661)",
        "(0.054629, 1.340653, 0.368254)",
        "(0.055506, 1.335430, 0.367778)",
        "(0.056084, 1.330040, 0.367215)",
        "(0.056178, 1.327375, 0.366864)",
        "(0.056498, 1.322304, 0.366180)",
        "(0.057050, 1.317578, 0.365720)",
        "(0.057659, 1.313290, 0.365417)",
        "(0.058305, 1.309244, 0.365049)",
        "(0.058605, 1.307288, 0.364770)",
        "(0.059022, 1.303519, 0.363952)",
        "(0.059354, 1.300059, 0.362817)",
        "(0.059759, 1.296855, 0.361798)",
        "(0.060207, 1.293745, 0.361011)",
        "(0.060313, 1.292268, 0.360680)",
        "(0.060719, 1.289465, 0.359965)",
        "(0.061319, 1.286801, 0.359255)",
        "(0.061976, 1.284278, 0.358490)",
        "(0.062484, 1.281788, 0.357674)",
        "(0.062754, 1.280661, 0.357324)",
        "(0.063539, 1.278518, 0.356999)",
        "(0.064310, 1.276383, 0.357037)",
        "(0.064854, 1.274069, 0.356563)",
        "(0.065426, 1.271732, 0.355834)",
        "(0.065716, 1.270581, 0.355497)",
        "(0.066372, 1.268261, 0.354761)",
        "(0.067127, 1.265982, 0.353827)",
        "(0.067808, 1.263512, 0.352727)",
        "(0.068269, 1.260792, 0.351531)",
        "(0.068500, 1.259453, 0.350899)",
        "(0.069069, 1.256859, 0.349824)",
        "(0.069662, 1.254254, 0.348898)",
        "(0.070094, 1.251566, 0.347713)",
        "(0.070539, 1.248867, 0.346408)",
        "(0.070804, 1.247544, 0.345789)",
        "(0.071277, 1.244909, 0.344534)",
        "(0.071542, 1.242286, 0.343157)",
        "(0.072051, 1.239878, 0.341750)",
        "(0.072568, 1.237530, 0.340550)",
        "(0.072770, 1.236332, 0.339977)",
        "(0.073147, 1.233967, 0.338702)",
        "(0.073620, 1.231825, 0.337374)",
        "(0.074092, 1.229818, 0.336042)",
        "(0.074413, 1.227891, 0.334765)",
        "(0.074617, 1.226961, 0.334166)",
        "(0.075056, 1.225149, 0.333096)",
        "(0.075434, 1.223261, 0.332009)",
        "(0.075711, 1.221331, 0.330721)",
        "(0.076065, 1.219527, 0.329422)",
        "(0.076284, 1.218629, 0.328765)",
        "(0.076609, 1.216726, 0.327215)",
        "(0.076773, 1.214814, 0.325323)",
        "(0.077142, 1.213147, 0.323429)",
        "(0.077706, 1.211457, 0.321496)",
        "(0.077885, 1.210526, 0.320539)",
        "(0.078201, 1.208520, 0.318419)",
        "(0.078595, 1.206617, 0.316242)",
        "(0.079095, 1.204780, 0.314213)",
        "(0.079569, 1.202845, 0.312183)",
        "(0.079780, 1.201799, 0.311060)",
        "(0.080157, 1.199751, 0.308753)",
        "(0.080526, 1.197659, 0.306590)",
        "(0.080945, 1.195546, 0.304444)",
        "(0.081462, 1.193427, 0.302064)",
        "(0.081696, 1.192387, 0.300841)",
        "(0.082072, 1.190404, 0.298437)",
        "(0.082447, 1.188449, 0.296065)",
        "(0.082862, 1.186604, 0.293685)",
        "(0.083162, 1.184873, 0.291389)",
        "(0.083295, 1.184055, 0.290318)",
        "(0.083525, 1.182574, 0.288200)",
        "(0.083742, 1.181148, 0.285874)",
        "(0.083780, 1.179686, 0.283427)",
        "(0.083701, 1.178285, 0.280930)",
        "(0.083726, 1.177731, 0.279686)",
        "(0.083825, 1.176787, 0.277141)",
        "(0.083812, 1.175848, 0.274559)",
        "(0.083808, 1.174959, 0.272036)",
        "(0.083782, 1.174033, 0.269418)",
        "(0.083733, 1.173505, 0.268064)",
        "(0.083675, 1.172422, 0.265295)",
        "(0.083668, 1.171516, 0.262541)",
        "(0.083792, 1.170740, 0.259922)",
        "(0.083913, 1.169992, 0.257305)",
        "(0.083898, 1.169573, 0.255898)",
        "(0.083799, 1.168709, 0.252880)",
        "(0.083811, 1.168145, 0.250191)",
        "(0.083806, 1.167548, 0.247771)",
        "(0.083690, 1.166895, 0.245105)",
        "(0.083611, 1.166577, 0.243696)",
        "(0.083455, 1.166027, 0.241081)",
        "(0.083258, 1.165501, 0.238843)",
        "(0.083076, 1.164965, 0.236465)",
        "(0.082945, 1.164602, 0.233895)",
        "(0.082919, 1.164504, 0.232702)",
        "(0.082847, 1.164361, 0.230449)",
        "(0.082832, 1.164331, 0.228044)",
        "(0.082822, 1.164369, 0.225569)",
        "(0.082667, 1.164361, 0.223356)",
        "(0.082541, 1.164310, 0.222283)",
        "(0.082390, 1.164206, 0.219990)",
        "(0.082336, 1.164136, 0.217499)",
        "(0.082351, 1.164210, 0.215059)",
        "(0.082389, 1.164367, 0.212663)",
        "(0.082426, 1.164431, 0.211422)",
        "(0.082600, 1.164560, 0.208792)",
        "(0.082838, 1.164712, 0.206324)",
        "(0.083017, 1.164901, 0.204147)",
        "(0.083228, 1.165033, 0.201929)",
        "(0.083328, 1.165063, 0.200773)",
        "(0.083546, 1.165251, 0.198669)",
        "(0.083692, 1.165533, 0.196826)",
        "(0.083852, 1.165888, 0.195178)",
        "(0.084060, 1.166276, 0.193455)",
        "(0.084148, 1.166512, 0.192570)",
        "(0.084338, 1.167194, 0.190765)",
        "(0.084585, 1.168154, 0.189035)",
        "(0.084902, 1.169283, 0.187338)",
        "(0.085205, 1.170463, 0.185428)",
        "(0.085305, 1.171103, 0.184500)",
        "(0.085470, 1.172588, 0.182994)",
        "(0.085597, 1.174162, 0.181648)",
        "(0.085727, 1.175835, 0.180124)",
        "(0.085971, 1.177747, 0.178456)",
        "(0.086100, 1.178799, 0.177633)",
        "(0.086315, 1.180994, 0.175956)",
        "(0.086563, 1.183174, 0.173999)",
        "(0.086766, 1.185396, 0.171975)",
        "(0.086891, 1.187775, 0.170315)",
        "(0.086913, 1.188976, 0.169532)",
        "(0.086980, 1.191359, 0.167863)",
        "(0.087048, 1.193705, 0.166078)",
        "(0.087057, 1.195929, 0.164354)",
        "(0.087071, 1.197996, 0.162626)",
        "(0.087081, 1.198970, 0.161765)",
        "(0.087162, 1.200929, 0.160107)",
        "(0.087161, 1.202772, 0.158527)",
        "(0.087213, 1.204453, 0.156927)",
        "(0.087274, 1.206018, 0.155369)",
        "(0.087295, 1.206791, 0.154638)",
        "(0.087380, 1.208301, 0.153297)",
        "(0.087481, 1.209705, 0.151938)",
        "(0.087630, 1.210897, 0.150477)",
        "(0.087712, 1.211964, 0.149073)",
        "(0.087759, 1.212479, 0.148429)",
        "(0.087896, 1.213496, 0.147172)",
        "(0.088129, 1.214424, 0.145897)",
        "(0.088330, 1.215195, 0.144533)",
        "(0.088512, 1.215906, 0.143228)",
        "(0.088548, 1.216241, 0.142595)",
        "(0.088641, 1.216909, 0.141341)",
        "(0.088724, 1.217546, 0.140089)",
        "(0.088697, 1.218150, 0.138906)",
        "(0.088583, 1.218798, 0.137814)",
        "(0.088491, 1.219085, 0.137252)",
        "(0.088219, 1.219693, 0.136261)",
        "(0.087973, 1.220500, 0.135466)",
        "(0.087793, 1.221274, 0.134480)",
        "(0.087629, 1.222123, 0.133476)",
        "(0.087559, 1.222599, 0.133001)",
        "(0.087402, 1.223750, 0.132157)",
        "(0.087366, 1.225124, 0.131334)",
        "(0.087251, 1.226488, 0.130622)",
        "(0.087092, 1.227874, 0.129918)",
        "(0.087018, 1.228553, 0.129491)",
        "(0.086940, 1.230000, 0.128651)",
        "(0.086882, 1.231502, 0.127822)",
        "(0.086855, 1.233065, 0.126979)",
        "(0.086907, 1.234686, 0.126153)",
        "(0.086946, 1.235476, 0.125759)",
        "(0.087016, 1.237128, 0.124946)",
        "(0.087153, 1.238826, 0.123993)",
        "(0.087326, 1.240550, 0.123067)",
        "(0.087465, 1.242248, 0.122170)",
        "(0.087534, 1.243098, 0.121742)",
        "(0.087615, 1.244776, 0.120914)",
        "(0.087699, 1.246423, 0.120103)",
        "(0.087763, 1.247931, 0.119165)",
        "(0.087907, 1.249449, 0.118171)",
        "(0.088032, 1.250236, 0.117716)",
        "(0.088209, 1.251807, 0.116897)",
        "(0.088324, 1.253304, 0.116065)",
        "(0.088464, 1.254753, 0.115283)",
        "(0.088617, 1.256225, 0.114585)",
        "(0.088654, 1.256903, 0.114213)",
        "(0.088797, 1.258123, 0.113424)",
        "(0.088970, 1.259115, 0.112505)",
        "(0.088999, 1.260068, 0.111705)",
        "(0.088969, 1.260933, 0.111068)",
        "(0.088952, 1.261292, 0.110703)",
        "(0.088996, 1.262023, 0.109899)",
        "(0.089128, 1.262912, 0.109153)",
        "(0.089371, 1.263741, 0.108406)",
        "(0.089524, 1.264414, 0.107481)",
        "(0.089557, 1.264717, 0.107017)",
        "(0.089638, 1.265352, 0.106166)",
        "(0.089676, 1.265852, 0.105352)",
        "(0.089741, 1.266263, 0.104546)",
        "(0.089833, 1.266742, 0.103671)",
        "(0.089858, 1.266950, 0.103249)",
        "(0.089900, 1.267362, 0.102557)",
        "(0.089863, 1.267592, 0.102194)",
        "(0.089898, 1.267897, 0.101664)",
        "(0.090031, 1.268479, 0.101107)",
        "(0.090142, 1.268973, 0.100815)",
        "(0.090257, 1.269512, 0.100391)",
        "(0.090415, 1.270157, 0.099787)",
        "(0.090388, 1.270699, 0.099469)",
        "(0.090289, 1.271286, 0.099275)",
        "(0.090235, 1.271611, 0.099190)",
        "(0.090062, 1.272318, 0.098903)",
        "(0.089906, 1.272671, 0.098731)",
        "(0.089800, 1.273429, 0.098547)",
        "(0.089823, 1.274073, 0.098353)",
        "(0.089843, 1.274429, 0.098218)",
        "(0.089903, 1.275024, 0.097932)",
        "(0.089910, 1.275667, 0.097673)",
        "(0.089950, 1.276535, 0.097373)",
        "(0.089918, 1.277224, 0.097147)",
        "(0.089869, 1.277520, 0.097000)",
        "(0.089810, 1.278361, 0.096720)",
        "(0.089844, 1.279021, 0.096538)",
        "(0.089884, 1.279585, 0.096247)",
        "(0.089916, 1.280100, 0.095994)",
        "(0.089920, 1.280250, 0.095962)",
        "(0.089894, 1.280582, 0.095908)",
        "(0.089894, 1.281169, 0.095769)",
        "(0.089925, 1.281512, 0.095754)",
        "(0.089899, 1.281767, 0.095801)",
        "(0.089899, 1.281960, 0.095819)",
        "(0.090024, 1.282526, 0.095859)",
        "(0.090219, 1.283017, 0.095854)",
        "(0.090433, 1.283456, 0.095811)",
        "(0.090632, 1.283837, 0.095714)",
        "(0.090800, 1.284110, 0.095663)",
        "(0.091171, 1.284698, 0.095589)",
        "(0.091451, 1.285217, 0.095494)",
        "(0.091726, 1.285793, 0.095417)",
        "(0.091918, 1.286319, 0.095316)",
        "(0.091989, 1.286595, 0.095252)",
        "(0.092303, 1.287430, 0.095071)",
        "(0.092650, 1.288281, 0.094867)",
        "(0.092971, 1.289284, 0.094753)",
        "(0.093311, 1.290308, 0.094692)",
        "(0.093516, 1.290838, 0.094667)",
        "(0.093936, 1.291957, 0.094603)",
        "(0.094220, 1.293209, 0.094674)",
        "(0.094469, 1.294486, 0.094858)",
        "(0.094736, 1.295676, 0.094986)",
        "(0.094854, 1.296288, 0.095045)",
        "(0.095129, 1.297603, 0.095188)",
        "(0.095413, 1.298890, 0.095367)",
        "(0.095648, 1.300142, 0.095456)",
        "(0.095882, 1.301460, 0.095592)",
        "(0.096037, 1.302171, 0.095723)",
        "(0.096206, 1.303513, 0.095905)",
        "(0.096251, 1.304732, 0.096061)",
        "(0.096356, 1.306021, 0.096243)",
        "(0.096360, 1.307309, 0.096391)",
        "(0.096383, 1.307944, 0.096465)",
        "(0.096521, 1.309253, 0.096565)",
        "(0.096754, 1.310555, 0.096549)",
        "(0.096936, 1.311795, 0.096605)",
        "(0.096970, 1.312810, 0.096636)",
        "(0.096966, 1.313069, 0.096650)",
        "(0.097026, 1.313988, 0.096712)",
        "(0.097078, 1.314949, 0.096722)",
        "(0.097065, 1.315613, 0.096731)",
        "(0.097022, 1.316125, 0.096797)",
        "(0.096973, 1.316439, 0.096848)",
        "(0.096866, 1.317083, 0.096978)",
        "(0.096796, 1.318111, 0.097275)",
        "(0.096737, 1.318980, 0.097549)",
        "(0.096633, 1.319472, 0.097627)",
        "(0.096591, 1.319828, 0.097677)",
        "(0.096506, 1.320607, 0.097779)",
        "(0.096391, 1.321537, 0.097924)",
        "(0.096237, 1.322665, 0.098138)",
        "(0.096039, 1.323419, 0.098250)",
        "(0.095915, 1.323830, 0.098309)",
        "(0.095554, 1.325008, 0.098502)",
        "(0.095240, 1.326344, 0.098738)",
        "(0.094892, 1.327592, 0.098999)",
        "(0.094503, 1.328641, 0.099147)",
        "(0.094263, 1.329438, 0.099215)",
        "(0.093992, 1.330762, 0.099289)",
        "(0.093663, 1.332092, 0.099358)",
        "(0.093268, 1.333445, 0.099403)",
        "(0.092939, 1.334909, 0.099477)",
        "(0.092822, 1.335625, 0.099518)",
        "(0.092508, 1.337057, 0.099434)",
        "(0.092174, 1.338621, 0.099421)",
        "(0.091891, 1.340254, 0.099485)",
        "(0.091381, 1.341643, 0.099353)",
        "(0.091089, 1.342334, 0.099258)",
        "(0.090524, 1.343790, 0.099165)",
        "(0.090001, 1.345389, 0.099200)",
        "(0.089448, 1.347034, 0.099254)",
        "(0.088918, 1.348671, 0.099248)",
        "(0.088718, 1.349496, 0.099230)",
        "(0.088322, 1.351128, 0.099223)",
        "(0.087889, 1.352711, 0.099210)",
        "(0.087516, 1.354216, 0.099154)",
        "(0.087139, 1.355643, 0.099094)",
        "(0.086966, 1.356383, 0.099066)",
        "(0.086521, 1.357810, 0.099158)",
        "(0.085980, 1.359097, 0.099228)",
        "(0.085486, 1.360428, 0.099391)",
        "(0.085035, 1.361803, 0.099707)",
        "(0.084829, 1.362489, 0.099842)",
        "(0.084584, 1.363838, 0.100055)",
        "(0.084306, 1.365157, 0.100284)",
        "(0.084087, 1.366505, 0.100582)",
        "(0.083902, 1.367807, 0.100794)",
        "(0.083878, 1.368432, 0.100877)",
        "(0.083863, 1.369671, 0.101095)",
        "(0.083863, 1.370901, 0.101278)",
        "(0.083865, 1.371966, 0.101388)",
        "(0.083813, 1.372992, 0.101615)",
        "(0.083791, 1.373518, 0.101792)",
        "(0.083718, 1.374280, 0.102055)",
        "(0.083682, 1.374786, 0.102144)",
        "(0.083630, 1.375440, 0.102262)",
        "(0.083411, 1.376265, 0.102480)",
        "(0.083247, 1.376404, 0.102549)",
        "(0.083273, 1.376707, 0.102520)",
        "(0.083203, 1.377199, 0.102552)",
        "(0.083177, 1.378373, 0.102659)",
        "(0.083303, 1.379177, 0.102577)",
        "(0.083319, 1.379414, 0.102517)",
        "(0.083484, 1.380185, 0.102377)",
        "(0.083827, 1.381145, 0.102109)",
        "(0.084289, 1.382080, 0.101676)",
        "(0.084705, 1.382872, 0.101396)",
        "(0.084861, 1.383268, 0.101305)",
        "(0.085138, 1.384111, 0.101118)",
        "(0.085235, 1.384906, 0.101015)",
        "(0.085314, 1.386079, 0.100975)",
        "(0.085406, 1.387277, 0.100989)",
        "(0.085449, 1.388001, 0.100992)",
        "(0.085515, 1.389097, 0.100922)",
        "(0.085618, 1.390440, 0.100858)",
        "(0.085692, 1.391784, 0.100775)",
        "(0.085881, 1.393206, 0.100711)",
        "(0.085982, 1.393981, 0.100710)",
        "(0.086177, 1.395645, 0.100730)",
        "(0.086412, 1.397299, 0.100647)",
        "(0.086659, 1.398936, 0.100552)",
        "(0.086849, 1.400674, 0.100611)",
        "(0.086869, 1.401534, 0.100653)",
        "(0.086828, 1.403173, 0.100697)",
        "(0.086809, 1.404732, 0.100755)",
        "(0.086727, 1.406293, 0.100824)",
        "(0.086728, 1.407825, 0.100904)",
        "(0.086815, 1.408523, 0.100888)",
        "(0.086934, 1.409870, 0.100766)",
        "(0.087078, 1.411248, 0.100762)",
        "(0.087094, 1.412544, 0.100944)",
        "(0.087099, 1.413797, 0.101141)",
        "(0.087148, 1.414416, 0.101218)",
        "(0.087312, 1.415568, 0.101333)",
        "(0.087434, 1.416556, 0.101406)",
        "(0.087459, 1.417272, 0.101464)",
        "(0.087545, 1.417933, 0.101455)",
        "(0.087638, 1.418436, 0.101463)",
        "(0.087805, 1.419512, 0.101442)",
        "(0.087896, 1.420500, 0.101319)",
        "(0.088028, 1.421277, 0.101166)",
        "(0.088121, 1.421930, 0.101053)",
        "(0.088125, 1.422242, 0.101014)",
        "(0.088193, 1.423012, 0.100874)",
        "(0.088230, 1.423764, 0.100757)",
        "(0.088267, 1.424626, 0.100691)",
        "(0.088274, 1.425213, 0.100608)",
        "(0.088291, 1.425492, 0.100535)",
        "(0.088326, 1.426167, 0.100350)",
        "(0.088360, 1.427140, 0.100088)",
        "(0.088493, 1.428055, 0.099880)",
        "(0.088596, 1.428778, 0.099685)",
        "(0.088649, 1.429265, 0.099593)",
        "(0.088674, 1.430043, 0.099494)",
        "(0.088670, 1.430661, 0.099475)",
        "(0.088745, 1.431647, 0.099520)",
        "(0.088797, 1.432805, 0.099652)",
        "(0.088819, 1.433273, 0.099702)",
        "(0.088805, 1.433946, 0.099748)",
        "(0.088759, 1.434862, 0.099853)",
        "(0.088732, 1.435710, 0.100037)",
        "(0.088784, 1.436347, 0.100082)",
        "(0.088819, 1.437071, 0.100132)",
        "(0.088855, 1.437886, 0.100314)",
        "(0.088931, 1.438941, 0.100613)",
        "(0.089091, 1.439901, 0.100776)",
        "(0.089137, 1.440336, 0.100817)",
        "(0.089152, 1.440549, 0.100851)",
        "(0.089290, 1.441614, 0.101067)",
        "(0.089452, 1.442219, 0.101082)",
        "(0.089661, 1.443096, 0.101107)",
        "(0.089803, 1.443802, 0.101197)",
        "(0.089854, 1.444139, 0.101249)",
        "(0.089944, 1.444594, 0.101319)",
        "(0.090018, 1.445112, 0.101407)",
        "(0.090086, 1.445627, 0.101411)",
        "(0.090183, 1.446204, 0.101353)",
        "(0.090236, 1.446477, 0.101357)",
        "(0.090359, 1.447027, 0.101365)",
        "(0.090694, 1.448084, 0.101394)",
        "(0.090891, 1.448653, 0.101324)",
        "(0.090956, 1.448897, 0.101272)",
        "(0.091124, 1.449272, 0.101199)",
        "(0.091417, 1.449848, 0.100972)",
        "(0.091593, 1.450323, 0.100837)",
        "(0.091703, 1.450786, 0.100743)",
        "(0.091816, 1.451360, 0.100580)",
        "(0.091883, 1.451724, 0.100497)",
        "(0.092044, 1.452445, 0.100452)",
        "(0.092286, 1.453278, 0.100400)",
        "(0.092594, 1.454176, 0.100412)",
        "(0.092876, 1.455132, 0.100509)",
        "(0.092949, 1.455556, 0.100567)",
        "(0.093147, 1.456424, 0.100760)",
        "(0.093281, 1.457506, 0.101112)",
        "(0.093277, 1.458308, 0.101439)",
        "(0.093202, 1.459100, 0.101756)",
        "(0.093206, 1.459414, 0.101839)",
        "(0.093302, 1.460182, 0.101911)",
        "(0.093361, 1.461030, 0.102120)",
        "(0.093416, 1.461672, 0.102302)",
        "(0.093626, 1.462955, 0.102618)",
        "(0.093703, 1.463463, 0.102728)",
        "(0.093801, 1.464506, 0.102931)",
        "(0.093883, 1.465412, 0.103100)",
        "(0.094034, 1.466618, 0.103357)",
        "(0.094113, 1.467595, 0.103415)",
        "(0.094191, 1.468127, 0.103395)",
        "(0.094375, 1.469181, 0.103273)",
        "(0.094570, 1.470277, 0.103209)",
        "(0.094663, 1.471251, 0.103265)",
        "(0.094772, 1.472305, 0.103374)",
        "(0.094852, 1.472939, 0.103444)",
        "(0.095057, 1.474287, 0.103618)",
        "(0.095192, 1.475485, 0.103735)",
        "(0.095317, 1.476525, 0.103678)",
        "(0.095409, 1.477544, 0.103529)",
        "(0.095410, 1.477895, 0.103503)",
        "(0.095526, 1.478924, 0.103460)",
        "(0.095788, 1.480223, 0.103352)",
        "(0.095862, 1.481194, 0.103375)",
        "(0.095708, 1.481536, 0.103484)",
        "(0.095671, 1.482001, 0.103547)",
        "(0.095635, 1.483215, 0.103759)",
        "(0.095753, 1.484388, 0.104123)",
        "(0.095875, 1.485410, 0.104489)",
        "(0.095940, 1.485828, 0.104573)",
        "(0.095978, 1.486260, 0.104716)",
        "(0.096174, 1.487427, 0.105132)",
        "(0.096364, 1.488453, 0.105515)",
        "(0.096508, 1.489266, 0.105914)",
        "(0.096626, 1.490313, 0.106536)",
        "(0.096678, 1.490918, 0.106929)",
        "(0.096817, 1.492021, 0.107600)",
        "(0.096901, 1.493058, 0.108269)",
        "(0.097042, 1.494090, 0.109053)",
        "(0.097236, 1.494976, 0.109679)",
        "(0.097323, 1.495378, 0.109926)",
        "(0.097548, 1.496259, 0.110448)",
        "(0.097778, 1.497289, 0.111085)",
        "(0.097954, 1.498355, 0.111736)",
        "(0.097929, 1.499252, 0.112286)",
        "(0.097907, 1.499753, 0.112566)",
        "(0.097953, 1.501267, 0.113531)",
        "(0.097938, 1.502580, 0.114282)",
        "(0.097912, 1.503920, 0.114989)",
        "(0.097942, 1.505303, 0.115650)",
        "(0.097983, 1.506035, 0.115985)",
        "(0.098083, 1.507550, 0.116660)",
        "(0.098204, 1.509051, 0.117198)",
        "(0.098350, 1.510576, 0.117648)",
        "(0.098499, 1.512120, 0.117948)",
        "(0.098579, 1.512877, 0.118009)",
        "(0.098771, 1.514377, 0.118117)",
        "(0.098924, 1.516017, 0.118331)",
        "(0.099158, 1.517809, 0.118572)",
        "(0.099514, 1.519651, 0.118754)",
        "(0.099710, 1.520634, 0.118911)",
        "(0.099959, 1.522657, 0.119262)",
        "(0.100144, 1.524752, 0.119641)",
        "(0.100335, 1.526935, 0.120098)",
        "(0.100467, 1.529173, 0.120525)",
        "(0.100569, 1.530312, 0.120719)",
        "(0.100801, 1.532583, 0.121094)",
        "(0.101006, 1.534920, 0.121508)",
        "(0.101114, 1.537225, 0.121856)",
        "(0.101122, 1.539454, 0.122340)",
        "(0.101093, 1.540551, 0.122671)",
        "(0.101030, 1.542763, 0.123406)",
        "(0.101054, 1.544964, 0.124212)",
        "(0.101121, 1.547095, 0.125150)",
        "(0.101199, 1.549265, 0.126201)",
        "(0.101250, 1.550330, 0.126720)",
        "(0.101400, 1.552335, 0.127618)",
        "(0.101515, 1.554242, 0.128445)",
        "(0.101477, 1.556213, 0.129359)",
        "(0.101226, 1.558250, 0.130337)",
        "(0.101078, 1.559273, 0.130911)",
        "(0.100847, 1.561403, 0.132229)",
        "(0.100681, 1.563571, 0.133547)",
        "(0.100530, 1.565623, 0.134831)",
        "(0.100392, 1.567661, 0.136195)",
        "(0.100325, 1.568689, 0.136958)",
        "(0.100184, 1.570672, 0.138442)",
        "(0.100084, 1.572516, 0.139764)",
        "(0.099835, 1.574320, 0.141035)",
        "(0.099557, 1.576094, 0.142317)",
        "(0.099469, 1.576942, 0.142937)",
        "(0.099395, 1.578662, 0.144247)",
        "(0.099326, 1.580444, 0.145442)",
        "(0.099219, 1.582184, 0.146604)",
        "(0.099095, 1.583951, 0.147961)",
        "(0.099026, 1.584875, 0.148677)",
        "(0.098855, 1.586611, 0.149923)",
        "(0.098756, 1.588283, 0.151099)",
        "(0.098563, 1.590006, 0.152388)",
        "(0.098452, 1.590944, 0.153111)",
        "(0.098270, 1.592890, 0.154648)",
        "(0.098071, 1.594789, 0.156167)",
        "(0.097823, 1.596720, 0.157638)",
        "(0.097532, 1.598732, 0.159056)",
        "(0.097305, 1.600796, 0.160578)",
        "(0.097195, 1.601802, 0.161261)",
        "(0.096970, 1.603954, 0.162710)",
        "(0.096834, 1.606165, 0.164175)",
        "(0.096669, 1.608296, 0.165580)",
        "(0.096405, 1.610409, 0.167090)",
        "(0.096260, 1.611517, 0.167910)",
        "(0.096102, 1.613812, 0.169610)",
        "(0.095977, 1.615977, 0.171154)",
        "(0.095885, 1.618045, 0.172596)",
        "(0.095790, 1.620187, 0.174143)",
        "(0.095704, 1.621215, 0.174914)",
        "(0.095464, 1.623117, 0.176384)",
        "(0.095174, 1.624923, 0.177843)",
        "(0.094798, 1.626627, 0.179322)",
        "(0.094448, 1.628149, 0.180744)",
        "(0.094297, 1.628839, 0.181458)",
        "(0.094070, 1.630267, 0.182954)",
        "(0.093968, 1.631752, 0.184592)",
        "(0.093873, 1.633087, 0.186115)",
        "(0.093792, 1.634330, 0.187544)",
        "(0.093792, 1.634906, 0.188205)",
        "(0.093739, 1.635987, 0.189486)",
        "(0.093594, 1.636927, 0.190857)",
        "(0.093297, 1.637810, 0.192249)",
        "(0.092891, 1.638646, 0.193649)",
        "(0.092643, 1.639029, 0.194410)",
        "(0.092180, 1.639792, 0.195972)",
        "(0.091783, 1.640568, 0.197447)",
        "(0.091515, 1.641296, 0.198898)",
        "(0.091270, 1.641969, 0.200377)",
        "(0.091102, 1.642328, 0.201149)",
        "(0.090859, 1.643061, 0.202629)",
        "(0.090691, 1.643762, 0.203984)",
        "(0.090704, 1.644495, 0.205314)",
        "(0.090627, 1.645382, 0.206873)",
        "(0.090535, 1.645791, 0.207631)",
        "(0.090383, 1.646649, 0.209069)",
        "(0.090285, 1.647608, 0.210654)",
        "(0.090108, 1.648586, 0.212174)",
        "(0.090047, 1.649629, 0.213633)",
        "(0.090093, 1.650179, 0.214377)",
        "(0.090069, 1.651302, 0.215812)",
        "(0.090021, 1.652472, 0.217060)",
        "(0.090048, 1.653728, 0.218333)",
        "(0.090268, 1.655121, 0.219694)",
        "(0.090425, 1.655831, 0.220393)",
        "(0.090802, 1.657225, 0.221664)",
        "(0.091268, 1.658515, 0.222833)",
        "(0.091779, 1.659752, 0.224066)",
        "(0.092188, 1.660877, 0.225377)",
        "(0.092372, 1.661403, 0.226036)",
        "(0.092730, 1.662368, 0.227463)",
        "(0.093101, 1.663277, 0.229102)",
        "(0.093425, 1.664023, 0.230725)",
        "(0.093727, 1.664639, 0.232386)",
        "(0.093854, 1.664924, 0.233263)",
        "(0.094003, 1.665462, 0.235136)",
        "(0.094010, 1.665955, 0.237166)",
        "(0.094074, 1.666420, 0.239456)",
        "(0.094207, 1.666638, 0.240657)",
        "(0.094492, 1.667049, 0.242872)",
        "(0.094750, 1.667294, 0.244886)",
        "(0.095018, 1.667441, 0.246928)",
        "(0.095177, 1.667548, 0.249191)",
        "(0.095163, 1.667607, 0.251507)",
        "(0.095137, 1.667589, 0.252576)",
        "(0.095059, 1.667510, 0.254629)",
        "(0.094992, 1.667402, 0.256772)",
        "(0.094791, 1.667316, 0.259041)",
        "(0.094643, 1.667262, 0.260195)",
        "(0.094319, 1.667070, 0.262402)",
        "(0.094060, 1.666801, 0.264594)",
        "(0.093917, 1.666581, 0.266916)",
        "(0.093883, 1.666374, 0.269100)",
        "(0.093866, 1.666253, 0.270172)",
        "(0.093783, 1.666073, 0.272308)",
        "(0.093591, 1.665894, 0.274407)",
        "(0.093379, 1.665650, 0.276388)",
        "(0.093042, 1.665387, 0.278413)",
        "(0.092843, 1.665263, 0.279398)",
        "(0.092517, 1.664975, 0.281330)",
        "(0.092197, 1.664616, 0.283194)",
        "(0.091864, 1.664246, 0.284997)",
        "(0.091457, 1.663838, 0.286756)",
        "(0.091299, 1.663619, 0.287635)",
        "(0.090972, 1.663230, 0.289400)",
        "(0.090640, 1.662828, 0.291083)",
        "(0.090275, 1.662382, 0.292669)",
        "(0.089956, 1.661939, 0.294161)",
        "(0.089846, 1.661742, 0.294902)",
        "(0.089642, 1.661338, 0.296441)",
        "(0.089396, 1.660769, 0.297815)",
        "(0.089322, 1.660163, 0.299118)",
        "(0.089166, 1.659474, 0.300488)",
        "(0.089031, 1.659054, 0.301179)",
        "(0.088588, 1.658132, 0.302513)",
        "(0.088136, 1.657187, 0.303855)",
        "(0.087801, 1.656173, 0.304999)",
        "(0.087546, 1.655134, 0.306056)",
        "(0.087379, 1.654655, 0.306648)",
        "(0.087048, 1.653665, 0.307875)",
        "(0.086674, 1.652585, 0.309025)",
        "(0.086323, 1.651507, 0.310301)",
        "(0.085724, 1.650376, 0.311609)",
        "(0.085417, 1.649784, 0.312275)",
        "(0.084926, 1.648667, 0.313842)",
        "(0.084546, 1.647636, 0.315492)",
        "(0.084184, 1.646526, 0.316870)",
        "(0.083875, 1.645359, 0.318162)",
        "(0.083698, 1.644811, 0.318829)",
        "(0.083318, 1.643743, 0.320102)",
        "(0.082974, 1.642583, 0.321327)",
        "(0.082623, 1.641373, 0.322652)",
        "(0.082346, 1.640166, 0.323843)",
        "(0.082198, 1.639524, 0.324394)",
        "(0.081837, 1.638170, 0.325500)",
        "(0.081405, 1.636840, 0.326775)",
        "(0.080876, 1.635523, 0.328082)",
        "(0.080344, 1.634106, 0.329276)",
        "(0.080047, 1.633402, 0.329861)",
        "(0.079528, 1.632053, 0.331054)",
        "(0.079057, 1.630723, 0.332271)",
        "(0.078689, 1.629393, 0.333524)",
        "(0.078338, 1.628096, 0.334676)",
        "(0.078263, 1.627458, 0.335208)",
        "(0.078132, 1.626216, 0.336239)",
        "(0.077905, 1.625023, 0.337270)",
        "(0.077573, 1.623811, 0.338216)",
        "(0.077307, 1.622616, 0.339150)",
        "(0.077209, 1.622079, 0.339667)",
        "(0.077120, 1.621105, 0.340814)",
        "(0.077069, 1.620166, 0.341938)",
        "(0.076989, 1.619170, 0.342860)",
        "(0.076838, 1.618186, 0.343755)",
        "(0.076764, 1.617699, 0.344242)",
        "(0.076553, 1.616661, 0.345250)",
        "(0.076345, 1.615617, 0.346270)",
        "(0.076242, 1.614571, 0.347265)",
        "(0.076206, 1.613449, 0.348245)",
        "(0.076193, 1.612840, 0.348753)",
        "(0.076118, 1.611614, 0.349756)",
        "(0.075818, 1.610256, 0.350520)",
        "(0.075486, 1.608754, 0.351115)",
        "(0.075125, 1.607351, 0.351944)",
        "(0.074960, 1.606656, 0.352385)",
        "(0.074675, 1.605212, 0.353175)",
        "(0.074479, 1.603756, 0.353933)",
        "(0.074237, 1.602317, 0.354798)",
        "(0.074104, 1.600788, 0.355514)",
        "(0.074104, 1.600005, 0.355938)",
        "(0.074011, 1.598364, 0.356841)",
        "(0.073902, 1.596729, 0.357695)",
        "(0.073842, 1.595014, 0.358613)",
        "(0.073806, 1.593266, 0.359686)",
        "(0.073748, 1.592359, 0.360154)",
        "(0.073778, 1.590543, 0.361016)",
        "(0.074073, 1.588762, 0.362071)",
        "(0.074437, 1.586890, 0.363030)",
        "(0.074669, 1.584908, 0.364008)",
        "(0.074837, 1.583904, 0.364517)",
        "(0.075107, 1.581892, 0.365656)",
        "(0.075374, 1.579874, 0.366609)",
        "(0.075589, 1.577823, 0.367274)",
        "(0.075841, 1.575843, 0.367687)",
        "(0.076056, 1.574925, 0.367957)",
        "(0.076466, 1.573155, 0.368658)",
        "(0.076825, 1.571397, 0.369350)",
        "(0.077105, 1.569668, 0.369930)",
        "(0.077463, 1.567967, 0.370457)",
        "(0.077651, 1.567071, 0.370742)",
        "(0.077991, 1.565265, 0.371305)",
        "(0.078315, 1.563431, 0.371779)",
        "(0.078625, 1.561499, 0.372133)",
        "(0.078937, 1.559553, 0.372472)",
        "(0.079117, 1.558594, 0.372669)",
        "(0.079491, 1.556623, 0.373149)",
        "(0.079847, 1.554580, 0.373638)",
        "(0.080259, 1.552594, 0.374086)",
        "(0.080582, 1.550641, 0.374514)",
        "(0.080760, 1.549632, 0.374637)",
        "(0.081200, 1.547584, 0.375002)",
        "(0.081645, 1.545548, 0.375415)",
        "(0.082176, 1.543517, 0.375753)",
        "(0.082667, 1.541436, 0.376056)",
        "(0.082873, 1.540357, 0.376176)",
        "(0.083165, 1.538210, 0.376364)",
        "(0.083447, 1.536089, 0.376568)",
        "(0.083781, 1.534001, 0.376921)",
        "(0.084051, 1.531944, 0.377349)",
        "(0.084123, 1.530955, 0.377529)",
        "(0.084220, 1.528991, 0.377787)",
        "(0.084433, 1.527054, 0.377964)",
        "(0.084544, 1.525176, 0.377971)",
        "(0.084615, 1.523428, 0.377862)",
        "(0.084678, 1.522618, 0.377847)",
        "(0.084934, 1.521061, 0.377973)",
        "(0.085073, 1.519589, 0.378215)",
        "(0.085129, 1.518132, 0.378185)",
        "(0.085251, 1.516767, 0.378047)",
        "(0.085343, 1.516113, 0.378023)",
        "(0.085438, 1.514826, 0.377981)",
        "(0.085504, 1.513546, 0.377796)",
        "(0.085617, 1.512243, 0.377569)",
        "(0.085762, 1.511033, 0.377461)",
        "(0.085799, 1.510324, 0.377386)",
        "(0.085885, 1.509082, 0.377323)",
        "(0.086012, 1.507831, 0.377426)",
        "(0.085981, 1.506579, 0.377477)",
        "(0.085886, 1.505363, 0.377443)",
        "(0.085910, 1.504768, 0.377368)",
        "(0.086023, 1.503681, 0.377236)",
        "(0.086120, 1.502736, 0.377068)",
        "(0.086217, 1.501892, 0.376802)",
        "(0.086451, 1.500765, 0.376497)",
        "(0.086597, 1.500274, 0.376316)",
        "(0.086657, 1.499331, 0.375860)",
        "(0.086703, 1.498324, 0.375283)",
        "(0.086840, 1.496761, 0.374413)",
        "(0.086977, 1.495485, 0.373766)",
        "(0.086984, 1.494842, 0.373491)",
        "(0.087098, 1.493633, 0.373114)",
        "(0.087287, 1.492278, 0.372798)",
        "(0.087363, 1.490876, 0.372503)",
        "(0.087557, 1.489422, 0.372402)",
        "(0.087705, 1.488659, 0.372407)",
        "(0.088009, 1.487098, 0.372537)",
        "(0.088182, 1.485463, 0.372635)",
        "(0.088301, 1.483803, 0.372652)",
        "(0.088588, 1.482163, 0.372909)",
        "(0.088710, 1.481341, 0.373007)",
        "(0.088797, 1.479629, 0.373026)",
        "(0.088985, 1.477945, 0.373127)",
        "(0.089270, 1.476251, 0.373368)",
        "(0.089408, 1.474401, 0.373356)",
        "(0.089441, 1.473440, 0.373276)",
        "(0.089603, 1.471568, 0.373255)",
        "(0.089848, 1.469678, 0.373367)",
        "(0.089963, 1.467670, 0.373447)",
        "(0.089992, 1.465673, 0.373430)",
        "(0.090066, 1.464720, 0.373535)",
        "(0.090413, 1.462923, 0.373963)",
        "(0.090571, 1.461100, 0.374425)",
        "(0.090599, 1.459273, 0.374823)",
        "(0.090705, 1.457474, 0.375243)",
        "(0.090780, 1.456565, 0.375409)",
        "(0.090851, 1.454714, 0.375577)",
        "(0.090797, 1.452842, 0.375520)",
        "(0.090757, 1.450981, 0.375425)",
        "(0.090743, 1.449116, 0.375382)",
        "(0.090649, 1.448130, 0.375296)",
        "(0.090603, 1.446171, 0.375090)",
        "(0.090644, 1.444265, 0.374903)",
        "(0.090868, 1.442365, 0.374742)",
        "(0.091005, 1.440305, 0.374411)",
        "(0.091035, 1.439227, 0.374151)",
        "(0.091094, 1.437013, 0.373627)",
        "(0.091207, 1.434707, 0.373135)",
        "(0.091133, 1.432265, 0.372560)",
        "(0.090970, 1.429707, 0.371818)",
        "(0.090904, 1.428363, 0.371408)",
        "(0.090784, 1.425778, 0.370717)",
        "(0.090765, 1.423154, 0.370162)",
        "(0.090859, 1.420410, 0.369680)",
        "(0.091045, 1.417526, 0.369370)",
        "(0.091060, 1.416018, 0.369295)",
        "(0.090948, 1.412933, 0.369169)",
        "(0.090950, 1.409754, 0.369051)",
        "(0.091100, 1.406515, 0.368774)",
        "(0.090950, 1.403188, 0.368445)",
        "(0.090817, 1.401567, 0.368330)",
        "(0.090698, 1.398398, 0.368131)",
        "(0.090704, 1.395356, 0.368032)",
        "(0.090629, 1.392498, 0.367937)",
        "(0.090534, 1.389794, 0.367753)",
        "(0.090499, 1.388480, 0.367646)",
        "(0.090575, 1.385883, 0.367441)",
        "(0.090524, 1.383346, 0.367219)",
        "(0.090326, 1.380886, 0.367017)",
        "(0.090192, 1.378518, 0.366865)",
        "(0.090157, 1.377331, 0.366767)",
        "(0.089994, 1.374956, 0.366519)",
        "(0.089876, 1.372685, 0.366411)",
        "(0.089878, 1.370485, 0.366329)",
        "(0.089895, 1.368292, 0.366033)",
        "(0.089953, 1.367241, 0.365886)",
        "(0.090009, 1.365259, 0.365674)",
        "(0.090111, 1.363207, 0.365581)",
        "(0.090242, 1.361118, 0.365526)",
        "(0.090330, 1.359009, 0.365460)",
        "(0.090331, 1.357953, 0.365424)",
        "(0.090418, 1.355917, 0.365452)",
        "(0.090747, 1.353945, 0.365497)",
        "(0.090802, 1.351714, 0.365373)",
        "(0.090967, 1.349460, 0.365039)",
        "(0.091042, 1.348332, 0.364887)",
        "(0.091389, 1.346141, 0.364782)",
        "(0.091636, 1.343827, 0.364674)",
        "(0.091915, 1.341386, 0.364414)",
        "(0.092358, 1.339025, 0.364002)",
        "(0.092523, 1.337786, 0.363855)",
        "(0.092615, 1.335131, 0.363640)",
        "(0.092798, 1.332500, 0.363405)",
        "(0.093232, 1.329996, 0.363095)",
        "(0.093603, 1.327558, 0.362842)",
        "(0.093735, 1.326371, 0.362658)",
        "(0.094160, 1.324048, 0.362039)",
        "(0.094623, 1.321788, 0.361222)",
        "(0.095016, 1.319386, 0.360441)",
        "(0.095355, 1.316941, 0.359910)",
        "(0.095474, 1.315674, 0.359721)",
        "(0.095773, 1.313053, 0.359363)",
        "(0.096346, 1.310373, 0.358678)",
        "(0.096578, 1.307466, 0.357903)",
        "(0.096682, 1.304408, 0.357434)",
        "(0.096833, 1.302886, 0.357310)",
        "(0.097160, 1.299819, 0.357153)",
        "(0.097316, 1.296652, 0.356943)",
        "(0.097264, 1.293420, 0.356870)",
        "(0.097236, 1.290210, 0.356846)",
        "(0.097231, 1.288605, 0.356758)",
        "(0.097017, 1.285329, 0.356482)",
        "(0.096540, 1.282019, 0.356122)",
        "(0.096057, 1.278702, 0.355743)",
        "(0.095868, 1.275609, 0.355268)",
        "(0.095860, 1.274132, 0.354988)",
        "(0.095571, 1.271111, 0.354488)",
        "(0.095023, 1.268011, 0.353964)",
        "(0.094628, 1.265051, 0.353462)",
        "(0.094605, 1.262465, 0.352871)",
        "(0.094614, 1.261227, 0.352515)",
        "(0.094338, 1.258752, 0.351921)",
        "(0.094077, 1.256320, 0.351485)",
        "(0.093974, 1.253978, 0.350933)",
        "(0.093876, 1.251547, 0.350065)",
        "(0.093772, 1.250229, 0.349587)",
        "(0.093282, 1.247384, 0.348915)",
        "(0.092907, 1.244428, 0.348362)",
        "(0.092534, 1.241356, 0.347679)",
        "(0.092274, 1.238188, 0.346723)",
        "(0.092193, 1.236605, 0.346145)",
        "(0.091969, 1.233473, 0.345153)",
        "(0.091721, 1.230300, 0.344536)",
        "(0.091509, 1.227086, 0.343932)",
        "(0.091357, 1.224169, 0.343482)",
        "(0.091380, 1.222691, 0.343188)",
        "(0.091494, 1.219875, 0.342332)",
        "(0.091543, 1.216905, 0.340973)",
        "(0.091229, 1.213812, 0.339911)",
        "(0.091154, 1.210923, 0.339217)",
        "(0.091221, 1.209551, 0.338851)",
        "(0.091325, 1.206784, 0.338036)",
        "(0.091211, 1.203977, 0.337407)",
        "(0.091442, 1.201568, 0.336952)",
        "(0.091788, 1.199193, 0.336212)",
        "(0.091857, 1.197938, 0.335777)",
        "(0.091937, 1.195492, 0.334992)",
        "(0.092017, 1.193251, 0.334390)",
        "(0.092127, 1.191022, 0.333803)",
        "(0.092311, 1.188731, 0.333041)",
        "(0.092396, 1.187556, 0.332670)",
        "(0.092278, 1.185127, 0.332145)",
        "(0.092254, 1.182952, 0.332156)",
        "(0.092242, 1.180836, 0.332171)",
        "(0.092587, 1.178903, 0.331788)",
        "(0.092768, 1.177980, 0.331518)",
        "(0.093003, 1.176066, 0.331019)",
        "(0.093151, 1.174189, 0.330503)",
        "(0.093408, 1.172289, 0.329928)",
        "(0.093749, 1.170414, 0.329296)",
        "(0.094080, 1.169529, 0.328915)",
        "(0.094630, 1.167742, 0.327942)",
        "(0.095120, 1.166012, 0.326975)",
        "(0.095543, 1.164262, 0.326138)",
        "(0.096092, 1.162719, 0.325471)",
        "(0.096421, 1.162008, 0.325060)",
        "(0.096938, 1.160626, 0.324022)",
        "(0.097481, 1.159343, 0.322915)",
        "(0.097946, 1.158127, 0.321979)",
        "(0.098400, 1.157004, 0.321171)",
        "(0.098663, 1.156474, 0.320737)",
        "(0.099151, 1.155464, 0.319775)",
        "(0.099607, 1.154604, 0.318901)",
        "(0.100160, 1.153801, 0.317974)",
        "(0.100652, 1.152965, 0.317013)",
        "(0.100909, 1.152548, 0.316532)",
        "(0.101411, 1.151750, 0.315570)",
        "(0.101970, 1.150921, 0.314517)",
        "(0.102387, 1.150034, 0.313330)",
        "(0.102851, 1.149171, 0.311963)",
        "(0.103101, 1.148760, 0.311227)",
        "(0.103563, 1.147928, 0.309672)",
        "(0.104034, 1.147094, 0.308085)",
        "(0.104394, 1.146317, 0.306624)",
        "(0.104749, 1.145599, 0.305216)",
        "(0.104958, 1.145282, 0.304528)",
        "(0.105417, 1.144727, 0.303297)",
        "(0.105785, 1.144151, 0.302202)",
        "(0.105998, 1.143360, 0.300925)",
        "(0.106342, 1.142596, 0.299476)",
        "(0.106506, 1.142243, 0.298790)",
        "(0.106785, 1.141511, 0.297443)",
        "(0.107137, 1.140746, 0.295935)",
        "(0.107524, 1.139952, 0.294466)",
        "(0.107855, 1.139179, 0.293119)",
        "(0.107968, 1.138730, 0.292438)",
        "(0.108148, 1.137826, 0.291010)",
        "(0.108342, 1.136956, 0.289617)",
        "(0.108536, 1.136154, 0.288248)",
        "(0.108761, 1.135433, 0.286788)",
        "(0.108874, 1.135145, 0.286109)",
        "(0.108941, 1.134635, 0.284940)",
        "(0.109075, 1.134309, 0.283939)",
        "(0.109185, 1.133924, 0.282623)",
        "(0.109210, 1.133521, 0.281259)",
        "(0.109172, 1.133358, 0.280546)",
        "(0.109135, 1.133118, 0.279193)",
        "(0.109223, 1.133061, 0.277906)",
        "(0.109275, 1.132979, 0.276574)",
        "(0.109355, 1.132927, 0.275041)",
        "(0.109387, 1.132885, 0.274156)",
        "(0.109466, 1.132872, 0.272368)",
        "(0.109607, 1.133032, 0.270626)",
        "(0.109852, 1.133220, 0.268663)",
        "(0.110065, 1.133463, 0.266429)",
        "(0.110142, 1.133654, 0.265350)",
        "(0.110216, 1.134174, 0.263319)",
        "(0.110356, 1.134783, 0.261207)",
        "(0.110403, 1.135408, 0.259042)",
        "(0.110300, 1.136129, 0.256960)",
        "(0.110242, 1.136594, 0.255930)",
        "(0.110227, 1.137657, 0.253779)",
        "(0.110240, 1.138903, 0.251599)",
        "(0.110095, 1.140193, 0.249458)",
        "(0.109885, 1.141626, 0.247307)",
        "(0.109840, 1.142414, 0.246228)",
        "(0.109855, 1.144183, 0.244047)",
        "(0.109756, 1.146116, 0.241930)",
        "(0.109617, 1.148167, 0.239844)",
        "(0.109444, 1.150310, 0.237830)",
        "(0.109444, 1.151476, 0.236843)",
        "(0.109543, 1.153834, 0.234778)",
        "(0.109625, 1.156135, 0.232549)",
        "(0.109744, 1.158399, 0.230130)",
        "(0.109907, 1.160668, 0.227667)",
        "(0.110042, 1.161816, 0.226439)",
        "(0.110237, 1.164175, 0.224131)",
        "(0.110375, 1.166513, 0.221795)",
        "(0.110580, 1.168867, 0.219442)",
        "(0.110933, 1.171288, 0.217160)",
        "(0.111156, 1.172544, 0.216048)",
        "(0.111531, 1.175031, 0.213873)",
        "(0.111897, 1.177452, 0.211661)",
        "(0.112291, 1.179793, 0.209486)",
        "(0.112699, 1.182118, 0.207450)",
        "(0.112947, 1.183284, 0.206502)",
        "(0.113421, 1.185506, 0.204613)",
        "(0.113782, 1.187499, 0.202597)",
        "(0.114165, 1.189457, 0.200645)",
        "(0.114379, 1.191366, 0.198804)",
        "(0.114566, 1.192351, 0.197875)",
        "(0.115131, 1.194331, 0.195890)",
        "(0.115800, 1.196299, 0.193735)",
        "(0.116597, 1.198245, 0.191477)",
        "(0.117409, 1.200101, 0.189162)",
        "(0.117809, 1.200951, 0.188018)",
        "(0.118608, 1.202658, 0.185926)",
        "(0.119157, 1.204242, 0.183961)",
        "(0.119772, 1.205751, 0.181994)",
        "(0.120443, 1.207201, 0.180080)",
        "(0.120700, 1.207892, 0.179196)",
        "(0.121234, 1.209388, 0.177567)",
        "(0.121765, 1.210909, 0.176112)",
        "(0.122236, 1.212356, 0.174766)",
        "(0.122674, 1.213616, 0.173407)",
        "(0.122843, 1.214188, 0.172720)",
        "(0.123114, 1.215344, 0.171451)",
        "(0.123415, 1.216349, 0.170575)",
        "(0.124106, 1.217837, 0.169270)",
        "(0.124526, 1.218841, 0.168089)",
        "(0.124670, 1.219267, 0.167443)",
        "(0.125011, 1.220168, 0.166189)",
        "(0.125503, 1.221150, 0.165061)",
        "(0.125867, 1.222097, 0.164080)",
        "(0.126186, 1.223044, 0.163178)",
        "(0.126349, 1.223537, 0.162693)",
        "(0.126764, 1.224322, 0.161954)",
        "(0.127477, 1.225644, 0.160672)",
        "(0.127867, 1.226680, 0.159623)",
        "(0.128130, 1.227608, 0.158625)",
        "(0.128313, 1.228042, 0.158091)",
        "(0.128798, 1.229020, 0.156863)",
        "(0.129065, 1.229885, 0.155785)",
        "(0.129351, 1.230804, 0.154679)",
        "(0.129706, 1.231495, 0.153680)",
        "(0.130075, 1.232054, 0.152842)",
        "(0.130910, 1.233177, 0.151337)",
        "(0.131711, 1.234283, 0.150060)",
        "(0.132483, 1.235291, 0.148703)",
        "(0.133197, 1.236075, 0.147230)",
        "(0.133561, 1.236441, 0.146496)",
        "(0.134257, 1.237226, 0.145157)",
        "(0.134970, 1.238044, 0.143823)",
        "(0.135672, 1.238780, 0.142377)",
        "(0.136455, 1.239559, 0.140967)",
        "(0.136806, 1.239953, 0.140270)",
        "(0.137422, 1.240815, 0.138994)",
        "(0.138138, 1.241731, 0.137794)",
        "(0.138856, 1.242641, 0.136480)",
        "(0.139427, 1.243387, 0.134997)",
        "(0.139728, 1.243813, 0.134303)",
        "(0.140331, 1.244675, 0.132984)",
        "(0.140864, 1.245520, 0.131678)",
        "(0.141409, 1.246419, 0.130502)",
        "(0.141911, 1.247307, 0.129390)",
        "(0.142149, 1.247724, 0.128766)",
        "(0.142755, 1.248551, 0.127436)",
        "(0.143302, 1.249315, 0.126129)",
        "(0.143795, 1.250116, 0.124923)",
        "(0.144272, 1.250969, 0.123786)",
        "(0.144490, 1.251348, 0.123211)",
        "(0.144779, 1.251958, 0.122080)",
        "(0.145014, 1.252510, 0.120924)",
        "(0.145329, 1.253098, 0.119743)",
        "(0.145730, 1.253709, 0.118613)",
        "(0.145920, 1.254017, 0.118108)",
        "(0.146256, 1.254615, 0.117150)",
        "(0.146568, 1.255081, 0.116047)",
        "(0.146881, 1.255521, 0.114846)",
        "(0.147250, 1.256060, 0.113709)",
        "(0.147444, 1.256392, 0.113159)",
        "(0.147680, 1.257091, 0.112132)",
        "(0.147941, 1.257890, 0.111203)",
        "(0.148122, 1.258587, 0.110475)",
        "(0.148329, 1.259560, 0.109391)",
        "(0.148451, 1.260006, 0.108916)",
        "(0.148737, 1.260917, 0.107998)",
        "(0.148788, 1.261536, 0.107498)",
        "(0.149046, 1.262921, 0.106365)",
        "(0.149327, 1.264005, 0.105564)",
        "(0.149504, 1.264586, 0.105222)",
        "(0.149738, 1.265714, 0.104591)",
        "(0.149800, 1.266736, 0.104110)",
        "(0.149956, 1.267921, 0.103685)",
        "(0.150201, 1.269096, 0.103372)",
        "(0.150266, 1.269570, 0.103218)",
        "(0.150295, 1.270381, 0.102889)",
        "(0.150434, 1.271200, 0.102589)",
        "(0.150415, 1.271790, 0.102452)",
        "(0.150338, 1.272469, 0.102295)",
        "(0.150278, 1.272628, 0.102220)",
        "(0.150264, 1.273299, 0.101923)",
        "(0.150470, 1.274116, 0.101512)",
        "(0.150643, 1.274671, 0.101079)",
        "(0.150993, 1.275645, 0.100230)",
        "(0.151128, 1.275957, 0.099853)",
        "(0.151738, 1.276649, 0.099191)",
        "(0.152272, 1.277437, 0.098501)",
        "(0.152703, 1.278314, 0.097881)",
        "(0.152916, 1.279268, 0.097232)",
        "(0.152936, 1.279865, 0.096905)",
        "(0.152456, 1.280911, 0.096800)",
        "(0.152366, 1.281877, 0.097213)",
        "(0.151864, 1.282733, 0.097224)",
        "(0.151846, 1.283726, 0.097205)",
        "(0.151996, 1.284281, 0.097118)",
        "(0.152223, 1.285365, 0.096897)",
        "(0.152611, 1.286782, 0.096743)",
        "(0.152888, 1.288223, 0.096771)",
        "(0.153048, 1.289651, 0.096947)",
        "(0.153127, 1.290378, 0.097035)",
        "(0.153205, 1.291868, 0.097211)",
        "(0.153265, 1.293548, 0.097532)",
        "(0.153174, 1.295442, 0.098024)",
        "(0.152532, 1.297395, 0.098688)",
        "(0.152136, 1.298415, 0.099015)",
        "(0.151539, 1.300598, 0.099482)",
        "(0.151251, 1.303092, 0.099858)",
        "(0.151164, 1.305825, 0.100147)",
        "(0.151259, 1.308618, 0.100207)",
        "(0.151344, 1.310017, 0.100257)",
        "(0.151344, 1.312819, 0.100527)",
        "(0.151280, 1.315585, 0.100936)",
        "(0.151203, 1.318167, 0.101232)",
        "(0.151106, 1.320725, 0.101421)",
        "(0.151041, 1.322103, 0.101597)",
        "(0.150812, 1.324750, 0.102113)",
        "(0.150389, 1.326995, 0.102588)",
        "(0.149976, 1.328856, 0.102829)",
        "(0.149614, 1.330546, 0.102933)",
        "(0.149501, 1.331375, 0.103039)",
        "(0.149172, 1.332990, 0.103282)",
        "(0.148862, 1.334627, 0.103510)",
        "(0.148478, 1.336295, 0.103824)",
        "(0.148160, 1.337854, 0.104231)",
        "(0.148014, 1.339010, 0.104603)",
        "(0.147773, 1.341005, 0.105157)",
        "(0.147647, 1.342875, 0.105447)",
        "(0.147461, 1.344618, 0.105649)",
        "(0.147275, 1.346459, 0.106048)",
        "(0.147162, 1.347412, 0.106271)",
        "(0.146964, 1.349285, 0.106554)",
        "(0.146800, 1.351104, 0.106664)",
        "(0.146777, 1.353192, 0.107002)",
        "(0.146642, 1.355402, 0.107553)",
        "(0.146490, 1.356505, 0.107856)",
        "(0.146266, 1.358783, 0.108435)",
        "(0.146035, 1.361079, 0.108832)",
        "(0.145874, 1.363468, 0.109292)",
        "(0.145588, 1.365916, 0.109811)",
        "(0.145459, 1.367186, 0.110082)",
        "(0.145176, 1.369732, 0.110663)",
        "(0.144870, 1.372239, 0.111186)",
        "(0.144655, 1.374784, 0.111480)",
        "(0.144711, 1.377510, 0.111849)",
        "(0.144690, 1.378876, 0.112119)",
        "(0.144292, 1.381482, 0.112601)",
        "(0.143989, 1.383893, 0.112810)",
        "(0.143963, 1.386266, 0.112891)",
        "(0.143936, 1.388715, 0.113090)",
        "(0.143841, 1.389957, 0.113288)",
        "(0.143560, 1.392298, 0.113596)",
        "(0.143333, 1.394445, 0.113719)",
        "(0.143291, 1.396633, 0.113761)",
        "(0.143174, 1.398880, 0.113819)",
        "(0.143078, 1.399953, 0.113848)",
        "(0.142840, 1.401895, 0.113863)",
        "(0.142707, 1.403736, 0.113931)",
        "(0.142387, 1.405462, 0.113936)",
        "(0.141898, 1.407165, 0.114127)",
        "(0.141640, 1.408012, 0.114232)",
        "(0.141162, 1.409730, 0.114402)",
        "(0.140811, 1.411430, 0.114523)",
        "(0.140525, 1.413124, 0.114532)",
        "(0.140283, 1.414879, 0.114459)",
        "(0.140191, 1.415767, 0.114471)",
        "(0.139739, 1.417356, 0.114644)",
        "(0.139123, 1.419105, 0.114936)",
        "(0.138566, 1.420615, 0.115149)",
        "(0.138368, 1.422056, 0.115050)",
        "(0.138295, 1.422861, 0.115022)",
        "(0.137998, 1.424554, 0.115377)",
        "(0.137582, 1.426226, 0.115881)",
        "(0.137113, 1.427630, 0.116279)",
        "(0.136989, 1.428237, 0.116337)",
        "(0.136727, 1.429490, 0.116591)",
        "(0.136540, 1.430560, 0.116771)",
        "(0.136368, 1.432086, 0.117031)",
        "(0.136267, 1.433258, 0.117221)",
        "(0.136142, 1.433930, 0.117227)",
        "(0.136003, 1.434708, 0.117253)",
        "(0.135837, 1.435852, 0.117227)",
        "(0.135534, 1.436485, 0.117229)",
        "(0.135011, 1.437548, 0.117218)",
        "(0.134688, 1.438360, 0.117115)",
        "(0.134817, 1.438260, 0.117083)",
        "(0.134702, 1.439462, 0.116907)",
        "(0.134719, 1.439995, 0.116836)",
        "(0.134693, 1.440497, 0.116795)",
        "(0.134671, 1.440915, 0.116698)",
        "(0.134621, 1.441298, 0.116627)",
        "(0.134569, 1.441589, 0.116608)",
        "(0.134431, 1.442351, 0.116722)",
        "(0.134328, 1.442947, 0.116841)",
        "(0.134244, 1.443690, 0.117006)",
        "(0.134184, 1.443961, 0.117092)",
        "(0.134046, 1.444872, 0.117320)",
        "(0.133990, 1.445593, 0.117416)",
        "(0.133988, 1.446215, 0.117583)",
        "(0.134056, 1.447406, 0.117963)",
        "(0.134070, 1.447881, 0.118056)",
        "(0.134114, 1.448698, 0.118085)",
        "(0.134064, 1.449060, 0.118140)",
        "(0.134052, 1.449995, 0.118294)",
        "(0.134008, 1.450647, 0.118253)",
        "(0.133949, 1.451170, 0.118229)",
        "(0.133861, 1.451579, 0.118229)",
        "(0.133771, 1.452186, 0.118291)",
        "(0.133659, 1.452974, 0.118316)",
        "(0.133590, 1.453420, 0.118270)",
        "(0.133580, 1.453853, 0.118247)",
        "(0.133620, 1.454319, 0.118165)",
        "(0.133673, 1.454863, 0.118106)",
        "(0.133631, 1.455012, 0.117980)",
        "(0.133533, 1.455257, 0.117757)",
        "(0.133424, 1.455332, 0.117696)",
        "(0.133241, 1.455367, 0.117698)",
        "(0.132827, 1.455340, 0.117704)",
        "(0.132459, 1.455269, 0.117689)",
        "(0.132021, 1.455208, 0.117661)",
        "(0.131587, 1.455128, 0.117586)",
        "(0.131168, 1.455047, 0.117354)",
        "(0.130950, 1.455052, 0.117160)",
        "(0.130578, 1.455119, 0.116810)",
        "(0.130221, 1.455253, 0.116367)",
        "(0.130075, 1.455362, 0.116123)",
        "(0.129885, 1.455550, 0.115877)",
        "(0.129586, 1.455898, 0.115574)",
        "(0.129195, 1.456246, 0.115297)",
        "(0.128820, 1.456496, 0.115072)",
        "(0.128585, 1.456667, 0.114983)",
        "(0.128119, 1.457092, 0.114839)",
        "(0.127766, 1.457635, 0.114761)",
        "(0.127443, 1.458071, 0.114746)",
        "(0.127088, 1.458538, 0.114772)",
        "(0.126884, 1.458851, 0.114806)",
        "(0.126470, 1.459390, 0.114936)",
        "(0.126102, 1.460081, 0.115074)",
        "(0.125805, 1.460727, 0.115247)",
        "(0.125586, 1.461418, 0.115450)",
        "(0.125489, 1.461727, 0.115546)",
        "(0.125288, 1.462246, 0.115698)",
        "(0.125014, 1.463000, 0.115929)",
        "(0.124856, 1.463361, 0.115998)",
        "(0.124751, 1.463727, 0.116051)",
        "(0.124683, 1.463940, 0.116096)",
        "(0.124543, 1.464334, 0.116200)",
        "(0.124332, 1.464521, 0.116236)",
        "(0.124089, 1.464673, 0.116262)",
        "(0.123682, 1.464928, 0.116339)",
        "(0.123544, 1.464995, 0.116342)",
        "(0.123293, 1.465068, 0.116281)",
        "(0.123019, 1.465143, 0.116129)",
        "(0.122907, 1.465297, 0.116050)",
        "(0.122897, 1.465426, 0.115925)",
        "(0.122845, 1.465464, 0.115842)",
        "(0.122635, 1.465546, 0.115700)",
        "(0.122403, 1.465636, 0.115612)",
        "(0.122199, 1.465789, 0.115456)",
        "(0.121986, 1.465898, 0.115363)",
        "(0.121714, 1.466010, 0.115304)",
        "(0.121434, 1.466105, 0.115161)",
        "(0.120884, 1.466237, 0.114926)",
        "(0.120579, 1.466341, 0.114810)",
        "(0.120259, 1.466466, 0.114565)",
        "(0.120132, 1.466546, 0.114397)",
        "(0.119946, 1.466756, 0.114125)",
        "(0.119761, 1.466973, 0.113868)",
        "(0.119657, 1.467124, 0.113582)",
        "(0.119543, 1.467322, 0.113298)",
        "(0.119499, 1.467465, 0.113123)",
        "(0.119410, 1.467629, 0.112831)",
        "(0.119323, 1.467796, 0.112507)",
        "(0.119196, 1.467944, 0.112288)",
        "(0.119084, 1.468021, 0.112188)",
        "(0.118955, 1.468094, 0.112074)",
        "(0.118777, 1.468162, 0.111951)",
        "(0.118602, 1.468263, 0.111855)",
        "(0.118452, 1.468411, 0.111751)",
        "(0.118351, 1.468488, 0.111662)",
        "(0.118294, 1.468494, 0.111587)",
        "(0.118183, 1.468469, 0.111452)",
        "(0.118075, 1.468443, 0.111275)",
        "(0.117996, 1.468366, 0.111075)",
        "(0.117860, 1.468102, 0.110645)",
        "(0.117799, 1.468024, 0.110508)",
        "(0.117676, 1.467923, 0.110294)",
        "(0.117628, 1.467895, 0.110184)",
        "(0.117513, 1.467831, 0.110038)",
        "(0.117293, 1.467852, 0.109980)",
        "(0.117138, 1.467887, 0.109977)",
        "(0.116930, 1.467965, 0.109942)",
        "(0.116637, 1.468137, 0.109911)",
        "(0.116433, 1.468376, 0.109971)",
        "(0.116285, 1.468592, 0.109972)",
        "(0.116177, 1.468781, 0.109953)",
        "(0.116109, 1.469103, 0.109966)",
        "(0.116083, 1.469450, 0.110044)",
        "(0.116072, 1.469865, 0.110108)",
        "(0.116075, 1.470577, 0.110224)",
        "(0.116091, 1.471034, 0.110398)",
        "(0.116072, 1.471892, 0.110721)",
        "(0.116001, 1.472807, 0.111063)",
        "(0.115875, 1.474045, 0.111633)",
        "(0.115822, 1.475295, 0.112215)",
        "(0.115724, 1.475893, 0.112531)",
        "(0.115431, 1.477114, 0.113344)",
        "(0.115001, 1.478281, 0.114292)",
        "(0.114611, 1.479450, 0.115338)",
        "(0.114170, 1.480453, 0.116607)",
        "(0.113934, 1.481007, 0.117224)",
        "(0.113563, 1.482236, 0.118260)",
        "(0.113266, 1.483505, 0.119227)",
        "(0.113024, 1.484904, 0.120130)",
        "(0.112857, 1.486249, 0.121113)",
        "(0.112754, 1.486858, 0.121623)",
        "(0.112357, 1.488050, 0.122757)",
        "(0.112013, 1.489266, 0.124012)",
        "(0.111652, 1.490468, 0.125263)",
        "(0.111350, 1.491731, 0.126690)",
        "(0.111158, 1.492446, 0.127564)",
        "(0.110715, 1.493853, 0.129267)",
        "(0.110252, 1.495160, 0.130667)",
        "(0.109853, 1.496700, 0.132308)",
        "(0.109399, 1.498514, 0.134328)",
        "(0.109128, 1.499503, 0.135302)",
        "(0.108598, 1.501482, 0.137233)",
        "(0.108157, 1.503675, 0.139352)",
        "(0.107689, 1.506024, 0.141542)",
        "(0.106985, 1.508299, 0.143738)",
        "(0.106523, 1.509400, 0.144867)",
        "(0.105729, 1.511621, 0.147182)",
        "(0.104926, 1.513802, 0.149460)",
        "(0.104237, 1.516081, 0.151810)",
        "(0.103748, 1.518383, 0.154145)",
        "(0.103570, 1.519528, 0.155217)",
        "(0.103391, 1.521829, 0.157246)",
        "(0.103231, 1.524254, 0.159407)",
        "(0.102992, 1.526713, 0.161754)",
        "(0.102505, 1.529067, 0.164017)",
        "(0.102275, 1.530218, 0.165135)",
        "(0.101799, 1.532540, 0.167566)",
        "(0.101283, 1.534915, 0.170077)",
        "(0.100558, 1.537244, 0.172752)",
        "(0.099778, 1.539528, 0.175544)",
        "(0.099500, 1.540711, 0.176872)",
        "(0.099241, 1.543062, 0.179408)",
        "(0.099169, 1.545383, 0.181806)",
        "(0.099071, 1.547706, 0.184324)",
        "(0.098788, 1.549989, 0.187039)",
        "(0.098633, 1.551045, 0.188385)",
        "(0.098266, 1.553124, 0.191117)",
        "(0.098088, 1.555225, 0.193956)",
        "(0.098105, 1.557318, 0.196717)",
        "(0.098076, 1.559373, 0.199435)",
        "(0.098043, 1.560475, 0.200861)",
        "(0.097967, 1.562727, 0.203863)",
        "(0.097597, 1.564975, 0.206903)",
        "(0.097245, 1.567255, 0.210046)",
        "(0.096837, 1.569577, 0.213354)",
        "(0.096687, 1.570750, 0.214985)",
        "(0.096599, 1.573138, 0.218178)",
        "(0.096479, 1.575576, 0.221509)",
        "(0.096326, 1.578019, 0.224912)",
        "(0.096212, 1.580390, 0.228241)",
        "(0.096074, 1.581522, 0.229935)",
        "(0.095740, 1.583957, 0.233701)",
        "(0.095636, 1.586490, 0.237638)",
        "(0.095476, 1.588919, 0.241474)",
        "(0.095584, 1.591270, 0.245092)",
        "(0.095674, 1.592435, 0.246918)",
        "(0.095632, 1.594659, 0.250558)",
        "(0.095349, 1.596617, 0.253997)",
        "(0.094946, 1.598418, 0.257564)",
        "(0.094577, 1.600210, 0.261016)",
        "(0.094460, 1.600997, 0.262672)",
        "(0.094214, 1.602509, 0.265938)",
        "(0.093828, 1.603870, 0.269046)",
        "(0.093380, 1.605143, 0.272121)",
        "(0.092778, 1.606353, 0.275349)",
        "(0.092549, 1.606952, 0.276998)",
        "(0.092340, 1.608044, 0.280080)",
        "(0.092106, 1.608816, 0.282618)",
        "(0.091445, 1.609328, 0.285177)",
        "(0.090848, 1.609789, 0.288052)",
        "(0.090511, 1.609993, 0.289539)",
        "(0.089841, 1.610259, 0.292384)",
        "(0.089192, 1.610275, 0.295119)",
        "(0.088390, 1.610099, 0.297641)",
        "(0.087612, 1.609794, 0.300096)",
        "(0.087266, 1.609652, 0.301509)",
        "(0.086665, 1.609409, 0.304565)",
        "(0.086095, 1.609007, 0.307544)",
        "(0.085395, 1.608467, 0.310324)",
        "(0.085049, 1.607825, 0.313174)",
        "(0.084931, 1.607512, 0.314713)",
        "(0.084492, 1.606810, 0.317858)",
        "(0.084001, 1.605935, 0.320803)",
        "(0.083692, 1.604881, 0.323460)",
        "(0.083495, 1.603734, 0.326193)",
        "(0.083375, 1.603177, 0.327647)",
        "(0.083215, 1.602018, 0.330816)",
        "(0.083065, 1.600767, 0.334182)",
        "(0.082701, 1.599516, 0.337607)",
        "(0.082273, 1.598177, 0.340991)",
        "(0.082103, 1.597471, 0.342730)",
        "(0.081622, 1.596086, 0.346452)",
        "(0.081060, 1.594643, 0.350326)",
        "(0.080595, 1.592964, 0.353956)",
        "(0.080046, 1.591072, 0.357335)",
        "(0.079759, 1.590082, 0.359027)",
        "(0.079151, 1.588081, 0.362571)",
        "(0.078364, 1.585991, 0.366532)",
        "(0.077431, 1.583602, 0.370482)",
        "(0.076758, 1.581216, 0.374261)",
        "(0.076610, 1.579948, 0.376047)",
        "(0.076120, 1.577233, 0.379467)",
        "(0.075441, 1.574185, 0.382702)",
        "(0.074481, 1.570932, 0.386152)",
        "(0.073758, 1.567481, 0.389339)",
        "(0.073369, 1.565661, 0.390790)",
        "(0.072504, 1.561910, 0.393607)",
        "(0.071632, 1.558013, 0.396361)",
        "(0.070531, 1.554021, 0.399135)",
        "(0.069594, 1.549938, 0.401812)",
        "(0.069297, 1.547883, 0.403091)",
        "(0.068708, 1.543780, 0.405493)",
        "(0.068058, 1.539598, 0.407550)",
        "(0.067248, 1.535365, 0.409358)",
        "(0.066535, 1.531244, 0.411171)",
        "(0.066252, 1.529250, 0.412089)",
        "(0.065772, 1.525267, 0.413640)",
        "(0.065330, 1.521319, 0.414890)",
        "(0.065097, 1.517516, 0.416084)",
        "(0.065077, 1.513755, 0.417106)",
        "(0.065102, 1.511801, 0.417461)",
        "(0.064956, 1.507903, 0.418117)",
        "(0.064753, 1.504113, 0.419035)",
        "(0.064917, 1.500451, 0.420001)",
        "(0.065143, 1.496693, 0.420518)",
        "(0.065170, 1.494835, 0.420664)",
        "(0.065351, 1.491220, 0.420783)",
        "(0.065684, 1.487713, 0.420894)",
        "(0.066334, 1.484114, 0.420775)",
        "(0.066810, 1.480337, 0.420424)",
        "(0.066914, 1.478386, 0.420196)",
        "(0.067092, 1.474411, 0.419587)",
        "(0.067281, 1.470419, 0.418870)",
        "(0.067364, 1.466307, 0.418036)",
        "(0.067110, 1.462064, 0.417039)",
        "(0.066954, 1.459988, 0.416610)",
        "(0.066818, 1.456118, 0.415917)",
        "(0.066737, 1.452530, 0.415440)",
        "(0.066651, 1.448961, 0.414937)",
        "(0.066675, 1.445445, 0.414329)",
        "(0.066661, 1.443703, 0.414032)",
        "(0.066519, 1.440231, 0.413305)",
        "(0.066480, 1.436716, 0.412419)",
        "(0.066501, 1.433143, 0.411503)",
        "(0.066425, 1.429337, 0.410465)",
        "(0.066378, 1.427352, 0.409920)",
        "(0.066474, 1.423301, 0.408973)",
        "(0.066722, 1.419124, 0.408315)",
        "(0.066811, 1.414632, 0.407648)",
        "(0.066868, 1.409864, 0.406783)",
        "(0.066894, 1.407435, 0.406459)",
        "(0.066998, 1.402405, 0.406018)",
        "(0.067078, 1.397215, 0.405671)",
        "(0.067391, 1.391842, 0.405267)",
        "(0.067778, 1.386505, 0.404735)",
        "(0.067943, 1.383819, 0.404459)",
        "(0.068202, 1.378431, 0.403897)",
        "(0.068318, 1.372905, 0.403450)",
        "(0.068398, 1.367347, 0.403207)",
        "(0.068733, 1.361847, 0.402964)",
        "(0.068726, 1.359120, 0.402808)",
        "(0.068825, 1.353703, 0.402198)",
        "(0.069251, 1.348561, 0.401449)",
        "(0.069788, 1.343627, 0.400551)",
        "(0.069777, 1.338570, 0.399507)",
        "(0.069676, 1.336080, 0.398966)",
        "(0.069858, 1.331313, 0.397573)",
        "(0.069910, 1.326545, 0.395728)",
        "(0.069718, 1.321742, 0.393954)",
        "(0.069616, 1.316922, 0.392497)",
        "(0.069577, 1.314504, 0.391794)",
        "(0.069577, 1.309758, 0.390180)",
        "(0.069654, 1.305106, 0.388295)",
        "(0.069740, 1.300453, 0.386671)",
        "(0.069674, 1.295640, 0.385322)",
        "(0.069591, 1.293198, 0.384608)",
        "(0.069453, 1.288272, 0.383125)",
        "(0.069208, 1.283216, 0.381309)",
        "(0.068865, 1.278037, 0.379404)",
        "(0.068332, 1.272879, 0.377999)",
        "(0.068074, 1.270285, 0.377310)",
        "(0.067513, 1.265084, 0.375847)",
        "(0.067110, 1.259956, 0.374221)",
        "(0.066932, 1.254993, 0.372780)",
        "(0.066438, 1.249785, 0.371440)",
        "(0.066123, 1.247139, 0.370763)",
        "(0.065559, 1.241758, 0.369279)",
        "(0.064986, 1.236297, 0.367849)",
        "(0.064254, 1.230761, 0.366635)",
        "(0.063630, 1.225447, 0.365152)",
        "(0.063459, 1.222898, 0.364380)",
        "(0.063456, 1.218184, 0.363009)",
        "(0.063553, 1.213687, 0.361723)",
        "(0.063349, 1.209170, 0.360258)",
        "(0.063174, 1.204699, 0.358875)",
        "(0.063098, 1.202443, 0.358272)",
        "(0.063014, 1.197865, 0.357037)",
        "(0.063041, 1.193185, 0.355292)",
        "(0.062862, 1.188450, 0.353457)",
        "(0.062747, 1.183840, 0.351602)",
        "(0.062725, 1.181560, 0.350621)",
        "(0.062864, 1.177247, 0.348349)",
        "(0.063116, 1.173393, 0.346045)",
        "(0.063402, 1.169813, 0.343825)",
        "(0.063508, 1.166342, 0.341262)",
        "(0.063548, 1.164694, 0.339935)",
        "(0.063736, 1.161739, 0.337360)",
        "(0.063897, 1.158951, 0.334888)",
        "(0.064042, 1.156325, 0.332506)",
        "(0.064167, 1.153821, 0.329611)",
        "(0.064170, 1.152596, 0.328024)",
        "(0.064214, 1.150204, 0.324453)",
        "(0.064188, 1.147944, 0.320645)",
        "(0.064096, 1.145788, 0.316714)",
        "(0.064085, 1.143829, 0.312533)",
        "(0.064188, 1.142911, 0.310321)",
        "(0.064334, 1.141123, 0.305865)",
        "(0.064307, 1.139337, 0.301534)",
        "(0.064151, 1.137721, 0.297466)",
        "(0.064235, 1.136405, 0.293286)",
        "(0.064282, 1.135738, 0.291165)",
        "(0.064313, 1.134364, 0.286834)",
        "(0.064265, 1.132928, 0.282110)",
        "(0.064260, 1.131711, 0.277495)",
        "(0.064244, 1.130723, 0.273667)",
        "(0.064190, 1.130255, 0.271988)",
        "(0.063936, 1.129329, 0.268971)",
        "(0.063586, 1.128388, 0.265803)",
        "(0.063396, 1.127648, 0.262469)",
        "(0.063357, 1.127167, 0.259017)",
        "(0.063332, 1.126973, 0.257204)",
        "(0.063242, 1.126694, 0.253503)",
        "(0.063202, 1.126682, 0.250116)",
        "(0.063131, 1.127001, 0.247282)",
        "(0.063219, 1.127488, 0.244380)",
        "(0.063272, 1.127708, 0.242764)",
        "(0.063326, 1.128240, 0.239343)",
        "(0.063467, 1.128986, 0.235996)",
        "(0.063606, 1.129778, 0.232722)",
        "(0.063695, 1.130467, 0.229257)",
        "(0.063753, 1.130816, 0.227473)",
        "(0.064004, 1.131664, 0.224017)",
        "(0.064134, 1.132618, 0.220983)",
        "(0.064361, 1.133663, 0.217978)",
        "(0.064909, 1.134987, 0.214603)",
        "(0.065190, 1.135713, 0.212873)",
        "(0.065665, 1.137280, 0.209614)",
        "(0.065846, 1.138810, 0.206811)",
        "(0.066016, 1.140384, 0.203992)",
        "(0.066509, 1.142246, 0.201091)",
        "(0.066699, 1.143271, 0.199716)",
        "(0.066913, 1.145333, 0.196996)",
        "(0.066788, 1.147255, 0.194173)",
        "(0.066623, 1.149224, 0.191146)",
        "(0.066863, 1.151814, 0.188038)",
        "(0.067230, 1.153259, 0.186434)",
        "(0.067809, 1.156158, 0.183024)",
        "(0.068182, 1.158872, 0.179245)",
        "(0.068577, 1.161626, 0.175449)",
        "(0.068961, 1.164319, 0.171788)",
        "(0.069135, 1.165667, 0.169951)",
        "(0.069529, 1.168539, 0.166296)",
        "(0.070053, 1.171627, 0.162633)",
        "(0.070709, 1.175123, 0.158977)",
        "(0.071784, 1.179144, 0.155150)",
        "(0.072276, 1.181171, 0.153267)",
        "(0.072887, 1.185148, 0.149714)",
        "(0.073271, 1.189304, 0.146525)",
        "(0.073752, 1.194015, 0.143706)",
        "(0.074549, 1.199259, 0.141069)",
        "(0.074953, 1.201835, 0.139586)",
        "(0.075950, 1.207008, 0.136328)",
        "(0.076745, 1.211997, 0.133066)",
        "(0.077190, 1.217074, 0.130129)",
        "(0.077603, 1.222368, 0.127473)",
        "(0.077958, 1.225162, 0.126200)",
        "(0.078796, 1.230911, 0.123842)",
        "(0.079216, 1.236587, 0.121646)",
        "(0.079352, 1.242231, 0.119660)",
        "(0.079889, 1.247891, 0.117660)",
        "(0.080231, 1.250688, 0.116590)",
        "(0.080843, 1.256159, 0.114391)",
        "(0.081585, 1.261463, 0.112137)",
        "(0.082152, 1.266378, 0.110056)",
        "(0.082260, 1.271002, 0.108265)",
        "(0.082410, 1.273178, 0.107402)",
        "(0.082950, 1.277411, 0.105644)",
        "(0.083580, 1.281313, 0.104024)",
        "(0.083918, 1.284943, 0.102588)",
        "(0.084371, 1.288278, 0.101180)",
        "(0.084726, 1.289852, 0.100490)",
        "(0.085430, 1.292587, 0.099124)",
        "(0.085617, 1.294852, 0.097841)",
        "(0.085929, 1.296751, 0.096645)",
        "(0.086141, 1.298355, 0.095528)",
        "(0.086284, 1.299137, 0.095014)",
        "(0.086618, 1.300775, 0.093972)",
        "(0.087216, 1.302378, 0.092876)",
        "(0.087908, 1.303974, 0.091758)",
        "(0.088259, 1.305638, 0.090520)",
        "(0.088450, 1.306557, 0.089915)",
        "(0.088847, 1.308541, 0.088537)",
        "(0.089369, 1.310739, 0.086928)",
        "(0.090002, 1.313320, 0.085084)",
        "(0.090654, 1.316123, 0.083307)",
        "(0.091053, 1.317682, 0.082531)",
        "(0.090802, 1.321760, 0.083327)",
        "(0.091314, 1.325746, 0.083559)",
        "(0.091202, 1.329700, 0.083336)",
        "(0.091691, 1.333436, 0.082933)",
        "(0.092113, 1.335275, 0.082646)",
        "(0.092671, 1.338722, 0.082107)",
        "(0.092494, 1.342231, 0.081838)",
        "(0.092657, 1.345917, 0.081833)",
        "(0.092883, 1.349467, 0.081592)",
        "(0.093071, 1.351240, 0.081373)",
        "(0.093954, 1.354882, 0.080869)",
        "(0.094665, 1.358565, 0.080339)",
        "(0.095253, 1.362333, 0.080144)",
        "(0.095965, 1.365992, 0.080156)",
        "(0.096316, 1.367732, 0.080082)",
        "(0.097183, 1.371033, 0.079797)",
        "(0.097781, 1.374207, 0.079601)",
        "(0.098226, 1.377157, 0.079653)",
        "(0.098631, 1.379913, 0.079582)",
        "(0.098880, 1.381248, 0.079546)",
        "(0.099501, 1.383881, 0.079569)",
        "(0.100058, 1.386526, 0.079760)",
        "(0.100536, 1.389115, 0.079975)",
        "(0.100729, 1.391305, 0.080059)",
        "(0.100971, 1.392416, 0.080088)",
        "(0.101654, 1.394727, 0.080213)",
        "(0.102179, 1.396851, 0.080287)",
        "(0.102449, 1.398677, 0.080166)",
        "(0.102619, 1.400431, 0.080151)",
        "(0.102664, 1.401302, 0.080193)",
        "(0.102579, 1.402878, 0.080263)",
        "(0.102310, 1.404428, 0.080304)",
        "(0.102168, 1.406204, 0.080564)",
        "(0.102187, 1.408162, 0.080965)",
        "(0.102227, 1.409183, 0.081188)",
        "(0.102381, 1.411288, 0.081630)",
        "(0.102660, 1.413496, 0.081919)",
        "(0.103119, 1.415611, 0.082084)",
        "(0.103057, 1.417553, 0.082128)",
        "(0.103029, 1.418532, 0.082191)",
        "(0.103004, 1.420489, 0.082330)",
        "(0.103169, 1.422517, 0.082612)",
        "(0.103375, 1.424593, 0.082915)",
        "(0.103601, 1.426684, 0.083198)",
        "(0.103653, 1.427729, 0.083443)",
        "(0.103765, 1.429774, 0.083849)",
        "(0.103898, 1.431718, 0.084029)",
        "(0.104145, 1.433728, 0.084242)",
        "(0.104401, 1.435744, 0.084644)",
        "(0.104462, 1.436714, 0.084817)",
        "(0.104704, 1.438605, 0.085054)",
        "(0.104902, 1.440357, 0.085284)",
        "(0.104974, 1.442216, 0.085663)",
        "(0.105261, 1.444168, 0.085949)",
        "(0.105453, 1.445153, 0.086020)",
        "(0.105847, 1.447183, 0.086226)",
        "(0.106051, 1.449196, 0.086446)",
        "(0.106207, 1.451187, 0.086645)",
        "(0.106335, 1.453059, 0.086990)",
        "(0.106270, 1.453978, 0.087202)",
        "(0.106147, 1.455884, 0.087618)",
        "(0.106123, 1.457805, 0.087899)",
        "(0.106222, 1.459690, 0.088109)",
        "(0.106285, 1.461702, 0.088396)",
        "(0.106314, 1.462700, 0.088493)",
        "(0.106334, 1.464571, 0.088572)",
        "(0.106219, 1.466499, 0.088736)",
        "(0.106125, 1.468513, 0.089004)",
        "(0.105896, 1.470356, 0.089168)",
        "(0.105775, 1.471230, 0.089224)",
        "(0.105664, 1.473053, 0.089531)",
        "(0.105722, 1.474759, 0.089784)",
        "(0.105737, 1.476271, 0.089848)",
        "(0.105552, 1.477920, 0.090327)",
        "(0.105462, 1.478754, 0.090612)",
        "(0.105340, 1.480244, 0.091021)",
        "(0.105110, 1.481673, 0.091528)",
        "(0.104937, 1.483181, 0.092340)",
        "(0.104787, 1.484592, 0.093205)",
        "(0.104737, 1.485320, 0.093648)",
        "(0.104722, 1.486785, 0.094730)",
        "(0.104725, 1.488243, 0.095965)",
        "(0.104764, 1.489561, 0.097253)",
        "(0.104700, 1.490711, 0.098471)",
        "(0.104669, 1.491295, 0.099129)",
        "(0.104604, 1.492464, 0.100608)",
        "(0.104332, 1.493608, 0.102026)",
        "(0.104094, 1.494795, 0.103465)",
        "(0.104040, 1.496035, 0.105026)",
        "(0.104075, 1.496684, 0.105828)",
        "(0.104194, 1.497985, 0.107485)",
        "(0.104454, 1.499275, 0.109276)",
        "(0.104528, 1.500653, 0.111326)",
        "(0.104666, 1.502128, 0.113579)",
        "(0.104745, 1.502863, 0.114777)",
        "(0.104906, 1.504358, 0.117238)",
        "(0.104885, 1.505908, 0.119893)",
        "(0.104705, 1.507407, 0.122727)",
        "(0.104501, 1.508920, 0.125710)",
        "(0.104474, 1.509743, 0.127308)",
        "(0.104488, 1.511541, 0.130658)",
        "(0.104463, 1.513388, 0.133974)",
        "(0.104552, 1.515362, 0.137476)",
        "(0.104697, 1.517597, 0.141271)",
        "(0.104806, 1.518740, 0.143211)",
        "(0.105167, 1.521123, 0.147348)",
        "(0.105423, 1.523594, 0.152044)",
        "(0.105616, 1.526090, 0.157031)",
        "(0.105899, 1.528616, 0.162194)",
        "(0.106058, 1.529864, 0.164865)",
        "(0.106482, 1.532298, 0.170380)",
        "(0.107006, 1.534432, 0.175939)",
        "(0.107470, 1.536520, 0.181820)",
        "(0.107958, 1.538565, 0.188156)",
        "(0.108216, 1.539488, 0.191300)",
        "(0.108915, 1.541237, 0.197501)",
        "(0.109622, 1.542834, 0.203731)",
        "(0.110125, 1.544376, 0.209904)",
        "(0.110904, 1.545597, 0.215960)",
        "(0.111247, 1.546191, 0.218948)",
        "(0.112093, 1.547197, 0.224681)",
        "(0.112835, 1.547814, 0.229891)",
        "(0.113381, 1.548348, 0.234999)",
        "(0.114084, 1.548838, 0.239982)",
        "(0.114453, 1.549027, 0.242324)",
        "(0.115244, 1.549193, 0.246571)",
        "(0.115937, 1.549137, 0.250383)",
        "(0.116349, 1.548895, 0.253706)",
        "(0.116733, 1.548419, 0.256467)",
        "(0.116890, 1.548164, 0.257725)",
        "(0.117234, 1.547543, 0.259755)",
        "(0.117681, 1.546759, 0.261308)",
        "(0.117893, 1.546006, 0.262517)",
        "(0.118100, 1.545127, 0.263370)",
        "(0.118165, 1.544626, 0.263700)",
        "(0.118229, 1.543603, 0.264292)",
        "(0.118293, 1.542802, 0.264948)",
        "(0.118362, 1.541978, 0.265330)",
        "(0.118475, 1.541243, 0.265666)",
        "(0.118583, 1.540850, 0.265865)",
        "(0.118901, 1.540011, 0.266275)",
        "(0.119235, 1.539113, 0.266900)",
        "(0.119600, 1.538115, 0.267842)",
        "(0.119790, 1.536977, 0.269085)",
        "(0.119950, 1.536304, 0.269793)",
        "(0.120362, 1.534756, 0.271378)",
        "(0.120804, 1.532915, 0.273197)",
        "(0.121117, 1.530512, 0.275273)",
        "(0.121692, 1.527200, 0.277739)",
        "(0.121896, 1.525198, 0.279038)",
        "(0.121909, 1.520560, 0.281892)",
        "(0.121954, 1.515255, 0.285105)",
        "(0.122064, 1.509213, 0.288244)",
        "(0.122116, 1.502308, 0.291658)",
        "(0.121994, 1.498725, 0.293473)",
        "(0.121467, 1.491060, 0.297303)",
        "(0.120669, 1.483533, 0.301324)",
        "(0.120131, 1.475925, 0.304636)",
        "(0.119990, 1.468453, 0.307319)",
        "(0.119988, 1.464858, 0.308670)",
        "(0.120296, 1.457635, 0.311263)",
        "(0.119825, 1.450255, 0.314198)",
        "(0.119453, 1.443034, 0.316820)",
        "(0.119498, 1.435813, 0.319350)",
        "(0.119654, 1.432230, 0.320598)",
        "(0.119957, 1.425137, 0.323039)",
        "(0.119726, 1.417984, 0.325012)",
        "(0.119387, 1.410844, 0.326691)",
        "(0.119173, 1.404065, 0.328267)",
        "(0.119159, 1.400854, 0.328950)",
        "(0.119221, 1.394604, 0.329967)",
        "(0.118958, 1.388499, 0.331000)",
        "(0.118894, 1.382632, 0.332057)",
        "(0.118551, 1.377009, 0.333117)",
        "(0.118390, 1.374275, 0.333445)",
        "(0.118172, 1.369041, 0.333723)",
        "(0.117999, 1.363959, 0.333793)",
        "(0.117794, 1.358962, 0.333547)",
        "(0.117796, 1.353999, 0.332967)",
        "(0.117818, 1.351520, 0.332546)",
        "(0.118056, 1.346637, 0.331424)",
        "(0.118171, 1.341929, 0.330149)",
        "(0.117891, 1.337252, 0.328849)",
        "(0.117790, 1.332741, 0.327758)",
        "(0.117723, 1.330574, 0.327369)",
        "(0.117766, 1.326635, 0.326564)",
        "(0.117992, 1.323133, 0.325326)",
        "(0.118289, 1.319682, 0.323783)",
        "(0.118275, 1.316169, 0.322524)",
        "(0.118258, 1.314483, 0.321981)",
        "(0.118336, 1.311267, 0.320677)",
        "(0.118468, 1.308036, 0.319051)",
        "(0.118589, 1.304667, 0.317428)",
        "(0.118516, 1.301476, 0.316163)",
        "(0.118527, 1.299906, 0.315554)",
        "(0.118535, 1.296903, 0.314330)",
        "(0.118762, 1.293990, 0.312915)",
        "(0.118995, 1.291109, 0.311300)",
        "(0.119284, 1.288304, 0.309503)",
        "(0.119469, 1.286881, 0.308556)",
        "(0.119627, 1.283815, 0.306751)",
        "(0.119813, 1.280721, 0.305148)",
        "(0.120207, 1.277829, 0.303600)",
        "(0.120732, 1.275056, 0.302199)",
        "(0.120986, 1.273638, 0.301618)",
        "(0.121149, 1.270512, 0.300549)",
        "(0.121117, 1.267101, 0.299391)",
        "(0.121237, 1.263672, 0.298061)",
        "(0.121552, 1.260341, 0.296722)",
        "(0.121686, 1.258667, 0.296045)",
        "(0.121925, 1.255219, 0.294534)",
        "(0.122248, 1.251618, 0.292982)",
        "(0.122613, 1.247802, 0.291530)",
        "(0.123051, 1.243894, 0.289906)",
        "(0.123163, 1.241928, 0.289028)",
        "(0.123254, 1.238011, 0.287162)",
        "(0.123648, 1.234349, 0.285270)",
        "(0.124083, 1.230808, 0.283514)",
        "(0.124391, 1.227305, 0.281893)",
        "(0.124529, 1.225570, 0.281037)",
        "(0.124880, 1.222143, 0.279257)",
        "(0.125266, 1.218813, 0.277396)",
        "(0.125714, 1.215516, 0.275402)",
        "(0.126023, 1.212061, 0.273042)",
        "(0.126100, 1.210334, 0.271792)",
        "(0.126279, 1.207093, 0.269397)",
        "(0.126590, 1.204229, 0.267251)",
        "(0.126936, 1.201693, 0.265176)",
        "(0.127215, 1.199364, 0.262857)",
        "(0.127288, 1.198282, 0.261724)",
        "(0.127393, 1.196364, 0.259638)",
        "(0.127571, 1.194675, 0.257695)",
        "(0.127666, 1.193072, 0.255615)",
        "(0.127717, 1.191556, 0.253425)",
        "(0.127679, 1.190847, 0.252349)",
        "(0.127624, 1.189500, 0.250190)",
        "(0.127615, 1.188323, 0.248021)",
        "(0.127572, 1.187276, 0.246023)",
        "(0.127453, 1.186178, 0.243840)",
        "(0.127441, 1.185628, 0.242578)",
        "(0.127437, 1.184582, 0.239873)",
        "(0.127548, 1.183758, 0.237324)",
        "(0.127591, 1.182821, 0.234747)",
        "(0.127378, 1.181677, 0.232042)",
        "(0.127298, 1.181078, 0.230621)",
        "(0.127343, 1.179925, 0.227530)",
        "(0.127476, 1.178662, 0.224095)",
        "(0.127553, 1.177188, 0.220393)",
        "(0.127541, 1.175736, 0.216676)",
        "(0.127558, 1.175076, 0.214893)",
        "(0.127581, 1.173937, 0.211657)",
        "(0.127394, 1.172846, 0.208603)",
        "(0.127234, 1.171846, 0.205336)",
        "(0.127206, 1.170963, 0.201779)",
        "(0.127224, 1.170564, 0.199954)",
        "(0.127327, 1.169949, 0.196297)",
        "(0.127520, 1.169554, 0.192744)",
        "(0.127687, 1.169150, 0.189121)",
        "(0.127705, 1.168664, 0.185396)",
        "(0.127691, 1.168439, 0.183566)",
        "(0.127738, 1.168210, 0.180219)",
        "(0.127718, 1.168271, 0.177147)",
        "(0.127581, 1.168417, 0.173829)",
        "(0.127442, 1.168623, 0.170228)",
        "(0.127443, 1.168835, 0.168405)",
        "(0.127696, 1.169639, 0.164774)",
        "(0.127840, 1.170734, 0.161342)",
        "(0.127814, 1.171762, 0.157724)",
        "(0.127706, 1.172774, 0.153965)",
        "(0.127700, 1.173385, 0.152119)",
        "(0.127762, 1.174842, 0.148589)",
        "(0.127672, 1.176235, 0.145101)",
        "(0.127507, 1.177581, 0.141532)",
        "(0.127540, 1.179192, 0.138004)",
        "(0.127570, 1.180071, 0.136329)",
        "(0.127619, 1.181948, 0.133222)",
        "(0.127510, 1.183648, 0.130188)",
        "(0.127502, 1.185447, 0.127338)",
        "(0.127493, 1.187423, 0.124857)",
        "(0.127490, 1.188449, 0.123720)",
        "(0.127385, 1.190366, 0.121570)",
        "(0.127030, 1.192154, 0.119539)",
        "(0.126885, 1.194023, 0.117633)",
        "(0.126820, 1.195843, 0.115671)",
        "(0.126840, 1.196771, 0.114677)",
        "(0.126786, 1.198632, 0.112729)",
        "(0.126582, 1.200475, 0.110799)",
        "(0.126495, 1.202519, 0.108959)",
        "(0.126615, 1.204851, 0.107193)",
        "(0.126625, 1.206000, 0.106278)",
        "(0.126556, 1.208248, 0.104303)",
        "(0.126644, 1.210635, 0.102310)",
        "(0.126688, 1.213258, 0.100335)",
        "(0.126680, 1.216049, 0.098610)",
        "(0.126626, 1.217489, 0.097796)",
        "(0.126601, 1.220417, 0.096151)",
        "(0.126537, 1.223484, 0.094324)",
        "(0.126705, 1.227071, 0.092719)",
        "(0.126740, 1.230863, 0.091352)",
        "(0.126749, 1.232780, 0.090636)",
        "(0.127027, 1.236871, 0.089204)",
        "(0.127110, 1.241091, 0.087981)",
        "(0.126945, 1.245469, 0.086912)",
        "(0.126910, 1.250016, 0.085741)",
        "(0.127000, 1.252396, 0.085167)",
        "(0.127187, 1.257431, 0.084291)",
        "(0.127089, 1.262466, 0.083493)",
        "(0.126971, 1.267571, 0.082541)",
        "(0.127212, 1.272787, 0.081671)",
        "(0.127290, 1.275453, 0.081291)",
        "(0.127471, 1.280986, 0.080735)",
        "(0.127694, 1.286317, 0.080160)",
        "(0.127891, 1.291636, 0.079412)",
        "(0.128246, 1.296987, 0.078760)",
        "(0.128417, 1.299590, 0.078461)",
        "(0.128728, 1.304717, 0.077836)",
        "(0.129135, 1.309731, 0.077116)",
        "(0.129588, 1.314668, 0.076604)",
        "(0.129705, 1.319777, 0.076791)",
        "(0.130057, 1.322204, 0.076763)",
        "(0.130072, 1.326864, 0.076675)",
        "(0.130242, 1.331356, 0.076524)",
        "(0.130550, 1.335534, 0.076329)",
        "(0.130958, 1.339564, 0.076245)",
        "(0.130880, 1.341491, 0.076238)",
        "(0.130701, 1.345186, 0.076170)",
        "(0.130615, 1.348646, 0.076093)",
        "(0.130358, 1.352194, 0.076508)",
        "(0.130019, 1.355703, 0.077182)",
        "(0.129871, 1.357355, 0.077409)",
        "(0.129665, 1.360472, 0.077714)",
        "(0.129498, 1.363757, 0.078281)",
        "(0.129322, 1.367135, 0.078879)",
        "(0.129191, 1.370430, 0.079388)",
        "(0.129102, 1.372113, 0.079696)",
        "(0.128833, 1.375633, 0.080262)",
        "(0.128463, 1.379143, 0.080711)",
        "(0.128120, 1.382662, 0.081197)",
        "(0.127648, 1.386225, 0.081741)",
        "(0.127423, 1.387989, 0.081980)",
        "(0.126985, 1.391429, 0.082559)",
        "(0.126517, 1.394824, 0.083071)",
        "(0.125973, 1.398167, 0.083294)",
        "(0.125525, 1.401536, 0.083554)",
        "(0.125233, 1.403252, 0.083727)",
        "(0.124663, 1.406740, 0.083955)",
        "(0.124549, 1.410230, 0.083940)",
        "(0.124378, 1.413645, 0.084042)",
        "(0.124063, 1.416960, 0.084076)",
        "(0.123923, 1.418573, 0.083995)",
        "(0.123775, 1.421766, 0.083827)",
        "(0.123497, 1.425045, 0.083880)",
        "(0.123010, 1.428341, 0.083771)",
        "(0.122601, 1.431564, 0.083403)",
        "(0.122446, 1.433242, 0.083262)",
        "(0.122184, 1.436844, 0.083189)",
        "(0.121909, 1.440504, 0.083110)",
        "(0.121656, 1.444071, 0.082978)",
        "(0.121354, 1.447713, 0.082991)",
        "(0.121230, 1.449545, 0.083042)",
        "(0.121086, 1.453151, 0.083225)",
        "(0.120839, 1.456764, 0.083605)",
        "(0.120491, 1.460336, 0.083997)",
        "(0.120039, 1.463735, 0.084479)",
        "(0.119783, 1.465403, 0.084767)",
        "(0.119100, 1.468819, 0.085436)",
        "(0.118523, 1.472305, 0.086259)",
        "(0.118174, 1.475727, 0.087396)",
        "(0.117600, 1.479045, 0.088415)",
        "(0.117300, 1.480758, 0.088850)",
        "(0.116782, 1.484090, 0.089853)",
        "(0.116158, 1.487243, 0.090925)",
        "(0.115321, 1.490222, 0.092025)",
        "(0.114496, 1.493061, 0.093171)",
        "(0.114197, 1.494482, 0.093878)",
        "(0.113628, 1.497226, 0.095365)",
        "(0.112965, 1.499832, 0.096692)",
        "(0.112410, 1.502355, 0.097936)",
        "(0.111918, 1.504737, 0.099188)",
        "(0.111703, 1.505899, 0.099850)",
        "(0.111213, 1.508194, 0.101151)",
        "(0.110741, 1.510395, 0.102572)",
        "(0.110508, 1.512403, 0.103898)",
        "(0.110355, 1.514334, 0.105357)",
        "(0.110292, 1.515311, 0.106163)",
        "(0.109987, 1.517160, 0.108098)",
        "(0.109563, 1.518889, 0.110274)",
        "(0.108987, 1.520505, 0.112662)",
        "(0.108342, 1.522224, 0.115333)",
        "(0.108057, 1.523096, 0.116724)",
        "(0.107551, 1.524779, 0.119554)",
        "(0.107030, 1.526491, 0.122527)",
        "(0.106464, 1.528334, 0.125683)",
        "(0.105914, 1.529988, 0.128622)",
        "(0.105645, 1.530791, 0.130054)",
        "(0.105263, 1.532478, 0.132836)",
        "(0.104972, 1.534252, 0.135615)",
        "(0.104824, 1.536028, 0.138387)",
        "(0.104660, 1.537825, 0.141010)",
        "(0.104597, 1.538723, 0.142294)",
        "(0.104535, 1.540484, 0.144831)",
        "(0.104580, 1.542411, 0.147453)",
        "(0.104527, 1.544453, 0.150249)",
        "(0.104494, 1.546503, 0.153145)",
        "(0.104473, 1.547536, 0.154617)",
        "(0.104467, 1.549643, 0.157658)",
        "(0.104604, 1.551846, 0.160795)",
        "(0.104801, 1.553840, 0.163843)",
        "(0.105064, 1.555868, 0.166966)",
        "(0.105207, 1.556899, 0.168576)",
        "(0.105513, 1.558829, 0.171862)",
        "(0.105671, 1.560520, 0.175174)",
        "(0.105813, 1.562035, 0.178654)",
        "(0.105825, 1.563586, 0.182316)",
        "(0.105809, 1.564321, 0.184211)",
        "(0.105664, 1.565614, 0.187976)",
        "(0.105629, 1.566726, 0.191747)",
        "(0.105683, 1.567703, 0.195378)",
        "(0.105560, 1.568398, 0.198864)",
        "(0.105465, 1.568639, 0.200645)",
        "(0.105369, 1.569039, 0.204199)",
        "(0.105254, 1.569303, 0.207859)",
        "(0.105211, 1.569337, 0.211432)",
        "(0.105264, 1.569125, 0.215042)",
        "(0.105181, 1.568990, 0.216912)",
        "(0.105022, 1.568547, 0.220624)",
        "(0.104793, 1.567664, 0.224197)",
        "(0.104666, 1.566752, 0.228183)",
        "(0.104284, 1.565601, 0.232374)",
        "(0.104005, 1.564870, 0.234433)",
        "(0.103372, 1.563071, 0.238526)",
        "(0.102704, 1.561199, 0.242801)",
        "(0.102141, 1.559048, 0.246855)",
        "(0.100915, 1.556267, 0.250828)",
        "(0.100120, 1.554816, 0.252752)",
        "(0.098820, 1.551689, 0.256621)",
        "(0.097588, 1.548379, 0.260586)",
        "(0.096533, 1.544740, 0.264198)",
        "(0.095315, 1.540780, 0.267422)",
        "(0.094414, 1.538768, 0.269048)",
        "(0.092779, 1.534657, 0.272317)",
        "(0.091591, 1.530687, 0.275767)",
        "(0.090318, 1.526844, 0.279289)",
        "(0.089159, 1.522877, 0.282490)",
        "(0.088382, 1.520832, 0.284155)",
        "(0.086624, 1.516892, 0.287752)",
        "(0.085755, 1.513277, 0.291416)",
        "(0.085079, 1.509766, 0.294855)",
        "(0.084301, 1.506335, 0.298275)",
        "(0.083926, 1.504673, 0.299959)",
        "(0.083474, 1.501330, 0.303037)",
        "(0.083339, 1.497876, 0.305866)",
        "(0.082939, 1.494253, 0.309273)",
        "(0.082070, 1.490274, 0.313167)",
        "(0.081608, 1.488178, 0.315167)",
        "(0.081206, 1.483979, 0.319193)",
        "(0.081270, 1.479648, 0.323023)",
        "(0.081235, 1.475109, 0.326505)",
        "(0.080971, 1.469972, 0.330253)",
        "(0.080801, 1.467398, 0.332188)",
        "(0.080664, 1.462165, 0.335902)",
        "(0.080622, 1.456821, 0.339061)",
        "(0.080569, 1.451405, 0.341780)",
        "(0.080341, 1.445900, 0.344394)",
        "(0.080047, 1.443095, 0.345711)",
        "(0.079899, 1.437356, 0.347922)",
        "(0.079981, 1.431479, 0.349699)",
        "(0.079737, 1.425498, 0.351285)",
        "(0.079654, 1.419309, 0.352723)",
        "(0.079695, 1.416167, 0.353375)",
        "(0.079656, 1.409675, 0.354498)",
        "(0.079288, 1.403063, 0.355617)",
        "(0.078891, 1.396298, 0.356692)",
        "(0.078547, 1.389405, 0.357510)",
        "(0.078370, 1.385972, 0.357875)",
        "(0.078197, 1.379250, 0.358599)",
        "(0.078307, 1.372615, 0.358999)",
        "(0.078225, 1.365745, 0.358984)",
        "(0.077812, 1.358820, 0.358865)",
        "(0.077648, 1.355367, 0.358781)",
        "(0.077413, 1.348443, 0.358353)",
        "(0.077203, 1.341476, 0.357594)",
        "(0.076830, 1.334534, 0.356806)",
        "(0.076312, 1.327778, 0.356340)",
        "(0.076105, 1.324440, 0.356143)",
        "(0.075774, 1.317855, 0.355577)",
        "(0.075422, 1.311454, 0.354681)",
        "(0.075083, 1.305283, 0.353603)",
        "(0.074493, 1.299081, 0.352453)",
        "(0.074159, 1.296002, 0.351820)",
        "(0.073598, 1.290101, 0.350297)",
        "(0.073247, 1.284399, 0.348419)",
        "(0.073022, 1.278811, 0.346277)",
        "(0.072520, 1.273205, 0.343836)",
        "(0.072281, 1.270467, 0.342497)",
        "(0.071909, 1.265185, 0.339584)",
        "(0.071693, 1.260196, 0.336667)",
        "(0.071603, 1.255439, 0.333981)",
        "(0.071429, 1.250876, 0.331480)",
        "(0.071310, 1.248673, 0.330319)",
        "(0.071056, 1.244442, 0.328229)",
        "(0.070904, 1.240430, 0.326376)",
        "(0.070824, 1.236660, 0.324842)",
        "(0.070873, 1.233174, 0.323437)",
        "(0.070904, 1.231467, 0.322663)",
        "(0.070935, 1.228113, 0.320840)",
        "(0.071098, 1.224834, 0.318878)",
        "(0.071243, 1.221595, 0.317172)",
        "(0.071360, 1.218278, 0.315628)",
        "(0.071427, 1.216600, 0.314845)",
        "(0.071651, 1.213426, 0.313204)",
        "(0.071932, 1.210375, 0.311418)",
        "(0.072135, 1.207263, 0.309493)",
        "(0.072464, 1.204051, 0.307342)",
        "(0.072640, 1.202450, 0.306176)",
        "(0.073042, 1.199262, 0.303640)",
        "(0.073426, 1.196005, 0.300929)",
        "(0.073768, 1.192720, 0.298022)",
        "(0.074266, 1.189566, 0.294972)",
        "(0.074459, 1.188074, 0.293480)",
        "(0.074808, 1.185298, 0.290753)",
        "(0.075197, 1.182790, 0.288148)",
        "(0.075702, 1.180482, 0.285447)",
        "(0.076105, 1.178122, 0.282360)",
        "(0.076282, 1.176919, 0.280643)",
        "(0.076721, 1.174588, 0.277036)",
        "(0.077127, 1.172250, 0.273380)",
        "(0.077578, 1.169966, 0.269619)",
        "(0.078057, 1.167660, 0.265680)",
        "(0.078287, 1.166507, 0.263641)",
        "(0.078781, 1.164271, 0.259497)",
        "(0.079382, 1.162237, 0.255397)",
        "(0.079879, 1.160282, 0.251687)",
        "(0.080284, 1.158423, 0.248205)",
        "(0.080527, 1.157578, 0.246487)",
        "(0.081133, 1.155982, 0.242818)",
        "(0.081748, 1.154216, 0.238505)",
        "(0.082455, 1.152431, 0.233987)",
        "(0.083210, 1.150840, 0.229804)",
        "(0.083601, 1.150155, 0.227755)",
        "(0.084353, 1.148898, 0.223567)",
        "(0.085010, 1.147815, 0.219339)",
        "(0.085603, 1.146891, 0.215247)",
        "(0.086297, 1.146057, 0.210934)",
        "(0.086666, 1.145746, 0.208723)",
        "(0.087344, 1.145486, 0.204509)",
        "(0.087739, 1.145594, 0.200804)",
        "(0.088068, 1.145813, 0.197225)",
        "(0.088342, 1.146028, 0.193429)",
        "(0.088492, 1.146192, 0.191468)",
        "(0.088908, 1.146885, 0.187681)",
        "(0.089285, 1.148017, 0.184128)",
        "(0.089644, 1.149309, 0.180477)",
        "(0.089932, 1.150519, 0.176549)",
        "(0.090078, 1.151165, 0.174552)",
        "(0.090414, 1.152630, 0.170725)",
        "(0.090748, 1.154058, 0.166840)",
        "(0.091025, 1.155287, 0.162523)",
        "(0.091406, 1.156674, 0.158245)",
        "(0.091638, 1.157476, 0.156219)",
        "(0.092131, 1.159155, 0.152222)",
        "(0.092540, 1.160803, 0.147869)",
        "(0.092979, 1.162806, 0.143801)",
        "(0.093432, 1.165244, 0.140283)",
        "(0.093693, 1.166556, 0.138506)",
        "(0.093965, 1.169093, 0.134774)",
        "(0.093885, 1.171762, 0.131082)",
        "(0.093770, 1.174994, 0.128000)",
        "(0.093849, 1.178703, 0.125259)",
        "(0.093942, 1.180646, 0.123915)",
        "(0.094015, 1.184547, 0.121053)",
        "(0.093892, 1.188413, 0.118247)",
        "(0.093562, 1.192316, 0.115822)",
        "(0.093354, 1.196329, 0.113594)",
        "(0.093294, 1.198317, 0.112500)",
        "(0.093101, 1.202265, 0.110483)",
        "(0.092867, 1.206037, 0.108532)",
        "(0.092636, 1.209834, 0.106932)",
        "(0.092513, 1.213608, 0.105516)",
        "(0.092452, 1.215461, 0.104790)",
        "(0.092490, 1.219087, 0.103276)",
        "(0.092402, 1.222431, 0.101681)",
        "(0.092586, 1.225885, 0.100137)",
        "(0.092880, 1.229328, 0.098563)",
        "(0.092965, 1.231025, 0.097810)",
        "(0.093018, 1.234320, 0.096400)",
        "(0.092948, 1.237642, 0.095044)",
        "(0.093189, 1.241216, 0.093630)",
        "(0.093541, 1.245012, 0.092340)",
        "(0.093503, 1.246829, 0.091803)",
        "(0.093236, 1.250535, 0.090663)",
        "(0.093197, 1.254710, 0.089497)",
        "(0.093177, 1.259290, 0.088297)",
        "(0.093037, 1.264154, 0.087048)",
        "(0.093105, 1.266741, 0.086403)",
        "(0.093194, 1.272099, 0.085098)",
        "(0.092903, 1.277719, 0.084089)",
        "(0.092578, 1.283540, 0.083255)",
        "(0.092305, 1.289379, 0.082314)",
        "(0.092140, 1.292331, 0.081835)",
        "(0.091921, 1.298275, 0.080887)",
        "(0.091603, 1.304021, 0.079968)",
        "(0.091179, 1.309794, 0.079084)",
        "(0.091089, 1.315736, 0.078321)",
        "(0.091087, 1.318731, 0.077939)",
        "(0.091146, 1.324705, 0.077212)",
        "(0.091081, 1.330612, 0.076621)",
        "(0.091047, 1.336537, 0.076170)",
        "(0.091076, 1.342454, 0.075764)",
        "(0.091170, 1.345445, 0.075571)",
        "(0.091419, 1.351368, 0.075356)",
        "(0.091600, 1.357139, 0.075163)",
        "(0.091912, 1.362689, 0.074987)",
        "(0.092184, 1.367960, 0.074836)",
        "(0.092349, 1.370605, 0.074802)",
        "(0.092779, 1.375772, 0.074900)",
        "(0.093286, 1.380808, 0.075168)",
        "(0.093582, 1.385514, 0.075332)",
        "(0.093894, 1.389948, 0.075266)",
        "(0.094077, 1.392049, 0.075220)",
        "(0.094383, 1.396133, 0.075340)",
        "(0.094618, 1.400149, 0.075741)",
        "(0.094942, 1.403850, 0.075971)",
        "(0.095439, 1.407210, 0.075925)",
        "(0.095693, 1.408824, 0.075894)",
        "(0.096169, 1.411933, 0.075891)",
        "(0.096563, 1.414759, 0.075880)",
        "(0.096739, 1.417458, 0.076019)",
        "(0.096965, 1.420184, 0.076139)",
        "(0.097083, 1.421505, 0.076128)",
        "(0.097263, 1.424072, 0.076167)",
        "(0.097274, 1.426700, 0.076279)",
        "(0.097450, 1.429351, 0.076352)",
        "(0.097600, 1.431800, 0.076150)",
        "(0.097723, 1.433053, 0.076036)",
        "(0.098054, 1.435746, 0.075936)",
        "(0.098312, 1.438267, 0.075714)",
        "(0.098597, 1.440640, 0.075390)",
        "(0.098866, 1.443149, 0.075245)",
        "(0.098999, 1.444404, 0.075198)",
        "(0.099166, 1.446767, 0.075044)",
        "(0.099210, 1.449023, 0.074865)",
        "(0.099266, 1.451471, 0.074953)",
        "(0.099325, 1.453903, 0.075233)",
        "(0.099287, 1.455106, 0.075415)",
        "(0.099036, 1.457487, 0.075896)",
        "(0.098858, 1.459961, 0.076481)",
        "(0.098936, 1.462703, 0.077334)",
        "(0.099009, 1.465529, 0.078339)",
        "(0.099040, 1.466908, 0.078791)",
        "(0.099249, 1.469693, 0.079830)",
        "(0.099377, 1.472401, 0.080940)",
        "(0.099253, 1.474980, 0.082005)",
        "(0.099009, 1.477398, 0.083161)",
        "(0.098907, 1.478560, 0.083797)",
        "(0.098571, 1.480861, 0.085106)",
        "(0.098316, 1.483063, 0.086390)",
        "(0.097917, 1.484980, 0.087709)",
        "(0.097564, 1.486936, 0.089132)",
        "(0.097491, 1.488011, 0.089826)",
        "(0.097560, 1.490208, 0.091055)",
        "(0.097776, 1.492309, 0.092188)",
        "(0.098012, 1.494404, 0.093253)",
        "(0.098142, 1.496240, 0.094118)",
        "(0.098170, 1.497085, 0.094522)",
        "(0.098151, 1.498537, 0.095577)",
        "(0.098110, 1.500149, 0.096707)",
        "(0.098239, 1.501979, 0.097609)",
        "(0.098380, 1.503917, 0.098521)",
        "(0.098441, 1.504898, 0.099010)",
        "(0.098404, 1.506836, 0.100005)",
        "(0.098352, 1.508589, 0.100924)",
        "(0.098318, 1.510240, 0.101815)",
        "(0.098250, 1.511847, 0.102687)",
        "(0.098228, 1.512600, 0.103088)",
        "(0.098094, 1.513987, 0.103826)",
        "(0.098050, 1.515381, 0.104721)",
        "(0.097930, 1.516751, 0.105741)",
        "(0.097806, 1.517962, 0.106800)",
        "(0.097701, 1.518545, 0.107386)",
        "(0.097382, 1.519714, 0.108770)",
        "(0.097048, 1.520873, 0.110411)",
        "(0.096591, 1.521899, 0.112205)",
        "(0.095972, 1.522952, 0.114326)",
        "(0.095729, 1.523469, 0.115486)",
        "(0.095405, 1.524431, 0.117812)",
        "(0.094997, 1.525340, 0.120143)",
        "(0.094536, 1.526358, 0.122612)",
        "(0.094192, 1.527454, 0.125115)",
        "(0.094066, 1.527998, 0.126386)",
        "(0.093912, 1.529150, 0.129025)",
        "(0.093722, 1.530314, 0.131676)",
        "(0.093323, 1.531304, 0.134496)",
        "(0.092623, 1.532195, 0.137508)",
        "(0.092253, 1.532635, 0.139114)",
        "(0.091600, 1.533574, 0.142626)",
        "(0.090952, 1.534500, 0.146338)",
        "(0.090476, 1.535508, 0.150305)",
        "(0.089903, 1.536444, 0.154369)",
        "(0.089472, 1.536867, 0.156453)",
        "(0.088667, 1.537784, 0.160707)",
        "(0.087916, 1.538687, 0.165053)",
        "(0.087196, 1.539535, 0.169486)",
        "(0.086479, 1.540337, 0.173983)",
        "(0.086021, 1.540685, 0.176226)",
        "(0.085086, 1.541300, 0.180734)",
        "(0.084274, 1.541803, 0.185384)",
        "(0.083517, 1.542356, 0.190006)",
        "(0.083113, 1.543011, 0.194469)",
        "(0.082944, 1.543314, 0.196612)",
        "(0.082454, 1.543808, 0.200961)",
        "(0.081744, 1.544302, 0.205373)",
        "(0.080946, 1.544898, 0.209740)",
        "(0.080387, 1.545473, 0.213911)",
        "(0.080154, 1.545773, 0.215953)",
        "(0.079700, 1.546393, 0.219953)",
        "(0.079225, 1.546918, 0.223749)",
        "(0.078972, 1.547230, 0.227286)",
        "(0.078725, 1.547495, 0.230839)",
        "(0.078599, 1.547632, 0.232619)",
        "(0.078429, 1.547828, 0.236169)",
        "(0.078232, 1.547893, 0.239674)",
        "(0.078068, 1.547802, 0.243072)",
        "(0.078080, 1.547645, 0.246432)",
        "(0.078231, 1.547524, 0.248090)",
        "(0.078760, 1.546992, 0.251336)",
        "(0.079014, 1.545674, 0.254433)",
        "(0.078735, 1.543942, 0.257703)",
        "(0.078582, 1.541810, 0.261220)",
        "(0.078502, 1.540653, 0.263090)",
        "(0.078529, 1.538047, 0.266977)",
        "(0.078594, 1.535094, 0.270914)",
        "(0.078638, 1.531559, 0.274843)",
        "(0.078661, 1.527707, 0.278765)",
        "(0.078700, 1.525719, 0.280734)",
        "(0.078606, 1.521482, 0.284642)",
        "(0.078282, 1.516888, 0.288585)",
        "(0.077898, 1.512278, 0.292582)",
        "(0.077469, 1.507696, 0.296576)",
        "(0.077270, 1.505363, 0.298526)",
        "(0.076598, 1.500638, 0.302317)",
        "(0.075695, 1.495934, 0.306279)",
        "(0.075021, 1.491285, 0.310438)",
        "(0.074681, 1.486834, 0.314729)",
        "(0.074476, 1.484647, 0.316780)",
        "(0.074020, 1.480294, 0.320570)",
        "(0.073657, 1.475888, 0.323914)",
        "(0.073449, 1.471554, 0.327011)",
        "(0.073299, 1.467308, 0.330077)",
        "(0.073254, 1.465208, 0.331626)",
        "(0.073149, 1.461076, 0.334574)",
        "(0.072987, 1.456928, 0.337169)",
        "(0.073027, 1.452729, 0.339381)",
        "(0.073206, 1.448531, 0.341540)",
        "(0.073239, 1.446360, 0.342563)",
        "(0.073262, 1.441827, 0.344107)",
        "(0.073778, 1.437030, 0.345024)",
        "(0.074194, 1.431945, 0.345788)",
        "(0.074138, 1.426562, 0.346471)",
        "(0.073981, 1.423733, 0.346729)",
        "(0.073635, 1.417717, 0.347109)",
        "(0.073392, 1.411729, 0.347437)",
        "(0.073041, 1.405828, 0.347728)",
        "(0.072833, 1.400077, 0.348074)",
        "(0.072815, 1.397196, 0.348244)",
        "(0.072836, 1.391335, 0.348356)",
        "(0.072511, 1.385189, 0.348014)",
        "(0.072087, 1.379134, 0.347484)",
        "(0.071679, 1.373218, 0.346921)",
        "(0.071468, 1.370295, 0.346660)",
        "(0.071190, 1.364395, 0.346116)",
        "(0.070983, 1.358494, 0.345593)",
        "(0.070654, 1.352796, 0.345105)",
        "(0.070497, 1.347320, 0.344520)",
        "(0.070510, 1.344612, 0.344196)",
        "(0.070877, 1.339416, 0.343473)",
        "(0.071136, 1.334435, 0.342880)",
        "(0.071369, 1.329506, 0.342524)",
        "(0.071867, 1.324431, 0.342232)",
        "(0.072232, 1.321808, 0.342033)",
        "(0.072933, 1.316432, 0.341542)",
        "(0.073426, 1.311041, 0.341104)",
        "(0.073916, 1.305638, 0.340572)",
        "(0.074231, 1.300057, 0.339922)",
        "(0.074376, 1.297289, 0.339574)",
        "(0.074685, 1.291894, 0.338805)",
        "(0.075190, 1.286742, 0.338017)",
        "(0.076016, 1.281879, 0.337323)",
        "(0.076711, 1.277149, 0.336690)",
        "(0.076951, 1.274817, 0.336407)",
        "(0.077514, 1.270342, 0.335923)",
        "(0.078519, 1.265969, 0.335057)",
        "(0.079400, 1.261384, 0.333595)",
        "(0.079961, 1.256578, 0.331850)",
        "(0.080210, 1.254139, 0.331018)",
        "(0.080963, 1.249324, 0.329359)",
        "(0.082087, 1.244555, 0.327543)",
        "(0.082895, 1.239616, 0.325656)",
        "(0.083723, 1.234637, 0.323774)",
        "(0.084205, 1.232181, 0.322822)",
        "(0.085175, 1.227283, 0.320877)",
        "(0.085931, 1.222327, 0.318775)",
        "(0.086680, 1.217530, 0.316663)",
        "(0.087437, 1.212821, 0.314523)",
        "(0.087732, 1.210463, 0.313440)",
        "(0.088260, 1.205882, 0.311021)",
        "(0.088815, 1.201716, 0.308380)",
        "(0.089195, 1.197881, 0.305779)",
        "(0.089615, 1.194357, 0.303132)",
        "(0.089854, 1.192673, 0.301704)",
        "(0.090231, 1.189433, 0.298634)",
        "(0.090430, 1.186484, 0.295823)",
        "(0.090728, 1.183879, 0.293249)",
        "(0.091211, 1.181585, 0.290531)",
        "(0.091370, 1.180445, 0.289054)",
        "(0.091365, 1.178247, 0.286038)",
        "(0.091260, 1.176413, 0.283266)",
        "(0.091383, 1.174917, 0.280426)",
        "(0.091549, 1.173519, 0.277145)",
        "(0.091602, 1.172845, 0.275432)",
        "(0.091671, 1.171570, 0.272066)",
        "(0.091818, 1.170336, 0.268747)",
        "(0.092295, 1.169169, 0.265228)",
        "(0.092724, 1.167838, 0.261541)",
        "(0.092887, 1.167093, 0.259729)",
        "(0.093149, 1.165419, 0.256283)",
        "(0.093639, 1.163767, 0.252892)",
        "(0.094142, 1.162052, 0.249447)",
        "(0.094657, 1.160358, 0.245952)",
        "(0.094911, 1.159508, 0.244154)",
        "(0.095433, 1.157719, 0.240338)",
        "(0.096131, 1.156017, 0.236405)",
        "(0.096870, 1.154431, 0.232702)",
        "(0.097407, 1.152985, 0.229394)",
        "(0.097675, 1.152291, 0.227814)",
        "(0.098259, 1.150957, 0.224599)",
        "(0.098886, 1.149665, 0.221167)",
        "(0.099402, 1.148517, 0.217769)",
        "(0.099960, 1.147643, 0.214475)",
        "(0.100259, 1.147224, 0.212740)",
        "(0.100785, 1.146419, 0.208998)",
        "(0.101244, 1.145745, 0.205061)",
        "(0.101679, 1.145476, 0.201563)",
        "(0.102126, 1.145383, 0.198335)",
        "(0.102262, 1.145268, 0.196646)",
        "(0.102512, 1.145017, 0.193024)",
        "(0.102734, 1.144943, 0.189810)",
        "(0.102810, 1.145057, 0.187200)",
        "(0.102717, 1.145273, 0.184909)",
        "(0.102651, 1.145385, 0.183707)",
        "(0.102565, 1.145646, 0.181117)",
        "(0.102515, 1.146227, 0.178928)",
        "(0.102350, 1.147060, 0.177272)",
        "(0.102315, 1.148005, 0.175550)",
        "(0.102393, 1.148501, 0.174554)",
        "(0.102523, 1.149396, 0.172390)",
        "(0.102618, 1.150316, 0.170247)",
        "(0.102878, 1.151236, 0.168041)",
        "(0.103176, 1.151951, 0.165560)",
        "(0.103339, 1.152251, 0.164266)",
        "(0.103651, 1.152736, 0.161586)",
        "(0.103937, 1.153187, 0.159063)",
        "(0.104195, 1.153506, 0.156497)",
        "(0.104636, 1.153680, 0.153561)",
        "(0.104877, 1.153767, 0.152033)",
        "(0.105358, 1.153940, 0.149006)",
        "(0.105795, 1.154242, 0.145998)",
        "(0.106236, 1.154663, 0.142942)",
        "(0.106519, 1.155231, 0.140022)",
        "(0.106645, 1.155576, 0.138640)",
        "(0.106823, 1.156371, 0.135989)",
        "(0.107002, 1.157407, 0.133445)",
        "(0.107238, 1.158707, 0.130924)",
        "(0.107347, 1.160242, 0.128578)",
        "(0.107391, 1.161076, 0.127481)",
        "(0.107506, 1.162901, 0.125343)",
        "(0.107528, 1.164819, 0.123280)",
        "(0.107338, 1.166733, 0.121354)",
        "(0.107153, 1.168723, 0.119441)",
        "(0.107068, 1.169820, 0.118553)",
        "(0.106905, 1.172075, 0.116861)",
        "(0.106585, 1.174227, 0.115201)",
        "(0.106209, 1.176297, 0.113567)",
        "(0.106094, 1.178520, 0.111985)",
        "(0.106176, 1.179677, 0.111187)",
        "(0.106344, 1.181907, 0.109577)",
        "(0.106289, 1.183884, 0.108043)",
        "(0.106198, 1.185790, 0.106689)",
        "(0.106130, 1.187566, 0.105421)",
        "(0.106124, 1.188392, 0.104811)",
        "(0.106327, 1.190007, 0.103653)",
        "(0.106519, 1.191458, 0.102536)",
        "(0.106652, 1.192683, 0.101286)",
        "(0.106813, 1.193830, 0.100124)",
        "(0.106839, 1.194384, 0.099569)",
        "(0.106918, 1.195668, 0.098660)",
        "(0.107286, 1.197238, 0.097881)",
        "(0.107546, 1.198773, 0.096971)",
        "(0.107670, 1.200466, 0.096208)",
        "(0.107626, 1.200844, 0.096095)",
        "(0.107695, 1.203183, 0.095342)",
        "(0.107941, 1.205184, 0.094766)",
        "(0.108179, 1.207361, 0.094096)",
        "(0.108431, 1.209831, 0.093421)",
        "(0.108546, 1.211108, 0.093099)",
        "(0.108665, 1.213909, 0.092498)",
        "(0.108970, 1.217202, 0.092073)",
        "(0.109030, 1.220732, 0.091828)",
        "(0.108746, 1.224620, 0.091757)",
        "(0.108709, 1.226714, 0.091750)",
        "(0.108802, 1.231272, 0.091688)",
        "(0.108535, 1.236061, 0.091623)",
        "(0.107953, 1.240950, 0.091654)",
        "(0.107491, 1.246286, 0.091928)",
        "(0.107371, 1.249159, 0.092170)",
        "(0.107407, 1.255269, 0.092736)",
        "(0.107073, 1.261406, 0.093066)",
        "(0.107013, 1.267807, 0.093434)",
        "(0.106986, 1.274284, 0.093791)",
        "(0.106903, 1.277505, 0.093988)",
        "(0.106634, 1.283975, 0.094487)",
        "(0.106308, 1.290221, 0.094885)",
        "(0.106191, 1.296448, 0.095101)",
        "(0.106537, 1.302945, 0.095356)",
        "(0.106646, 1.306073, 0.095488)",
        "(0.106560, 1.312171, 0.095698)",
        "(0.106810, 1.318163, 0.095906)",
        "(0.106931, 1.323841, 0.095983)",
        "(0.107174, 1.329290, 0.095964)",
        "(0.107459, 1.331963, 0.095978)",
        "(0.107729, 1.336959, 0.095930)",
        "(0.107877, 1.341502, 0.095750)",
        "(0.108207, 1.345916, 0.095713)",
        "(0.108402, 1.350052, 0.095675)",
        "(0.108501, 1.351982, 0.095630)",
        "(0.108856, 1.355784, 0.095311)",
        "(0.109173, 1.359449, 0.095083)",
        "(0.109257, 1.362977, 0.095105)",
        "(0.109192, 1.366575, 0.095138)",
        "(0.109154, 1.368390, 0.095160)",
        "(0.108871, 1.371907, 0.095090)",
        "(0.108764, 1.375539, 0.095069)",
        "(0.108771, 1.379372, 0.095065)",
        "(0.108731, 1.383274, 0.095060)",
        "(0.108600, 1.385159, 0.095046)",
        "(0.108309, 1.388947, 0.094917)",
        "(0.108105, 1.392873, 0.094838)",
        "(0.108002, 1.396878, 0.094724)",
        "(0.107772, 1.400920, 0.094582)",
        "(0.107693, 1.402952, 0.094539)",
        "(0.107525, 1.406986, 0.094406)",
        "(0.107189, 1.410945, 0.094360)",
        "(0.106992, 1.414890, 0.094218)",
        "(0.106956, 1.418842, 0.094203)",
        "(0.106993, 1.420869, 0.094281)",
        "(0.106905, 1.424877, 0.094487)",
        "(0.106913, 1.428757, 0.094476)",
        "(0.106986, 1.432424, 0.094229)",
        "(0.107058, 1.436096, 0.094031)",
        "(0.107112, 1.437953, 0.093976)",
        "(0.107079, 1.441553, 0.093884)",
        "(0.107092, 1.445078, 0.093780)",
        "(0.107097, 1.448534, 0.093751)",
        "(0.107082, 1.451838, 0.093736)",
        "(0.107051, 1.453478, 0.093776)",
        "(0.106958, 1.456748, 0.094054)",
        "(0.106677, 1.459958, 0.094401)",
        "(0.106344, 1.462954, 0.094691)",
        "(0.106059, 1.465789, 0.094921)",
        "(0.105926, 1.467215, 0.095063)",
        "(0.105652, 1.470036, 0.095458)",
        "(0.105359, 1.472681, 0.095854)",
        "(0.105032, 1.475246, 0.096221)",
        "(0.104800, 1.477531, 0.096565)",
        "(0.104699, 1.478671, 0.096723)",
        "(0.104404, 1.480836, 0.096992)",
        "(0.104046, 1.483245, 0.097423)",
        "(0.103641, 1.485553, 0.097834)",
        "(0.103236, 1.487776, 0.098205)",
        "(0.102948, 1.488826, 0.098435)",
        "(0.102286, 1.491001, 0.099054)",
        "(0.101757, 1.493321, 0.099825)",
        "(0.101239, 1.495813, 0.100865)",
        "(0.100700, 1.498538, 0.102213)",
        "(0.100426, 1.499933, 0.102972)",
        "(0.100054, 1.502748, 0.104558)",
        "(0.099901, 1.505552, 0.106330)",
        "(0.099775, 1.508325, 0.108260)",
        "(0.099752, 1.511141, 0.110515)",
        "(0.099798, 1.512528, 0.111744)",
        "(0.099857, 1.515236, 0.114332)",
        "(0.100016, 1.517750, 0.117005)",
        "(0.100146, 1.520155, 0.119900)",
        "(0.100191, 1.522443, 0.123000)",
        "(0.100097, 1.523483, 0.124567)"
    ],
    "leftHandPositions": [
        "(0.111386, 1.244490, -0.041630)",
        "(0.111722, 1.244356, -0.041986)",
        "(0.112135, 1.244297, -0.042393)",
        "(0.112742, 1.244445, -0.043113)",
        "(0.112889, 1.244541, -0.043341)",
        "(0.113278, 1.244777, -0.043732)",
        "(0.113727, 1.244990, -0.044043)",
        "(0.114041, 1.245098, -0.044227)",
        "(0.114798, 1.245316, -0.044593)",
        "(0.115123, 1.245330, -0.044870)",
        "(0.114916, 1.245305, -0.044871)",
        "(0.115587, 1.245298, -0.045634)",
        "(0.115725, 1.245262, -0.045809)",
        "(0.116373, 1.245111, -0.046283)",
        "(0.116556, 1.244965, -0.046468)",
        "(0.116613, 1.244897, -0.046568)",
        "(0.116805, 1.244706, -0.046854)",
        "(0.117355, 1.244276, -0.047529)",
        "(0.117537, 1.244033, -0.047766)",
        "(0.117612, 1.244081, -0.047881)",
        "(0.117802, 1.244106, -0.048011)",
        "(0.118083, 1.244297, -0.048058)",
        "(0.118910, 1.244966, -0.047991)",
        "(0.119459, 1.245738, -0.047964)",
        "(0.119853, 1.246437, -0.047852)",
        "(0.120267, 1.247043, -0.047816)",
        "(0.121182, 1.248140, -0.047810)",
        "(0.122214, 1.249057, -0.047803)",
        "(0.123133, 1.249673, -0.047900)",
        "(0.123800, 1.249835, -0.048041)",
        "(0.123782, 1.249669, -0.048104)",
        "(0.124232, 1.249450, -0.048350)",
        "(0.124772, 1.249119, -0.048686)",
        "(0.125085, 1.249062, -0.048830)",
        "(0.125878, 1.248944, -0.049055)",
        "(0.126275, 1.248855, -0.049158)",
        "(0.126407, 1.248715, -0.049333)",
        "(0.127019, 1.248152, -0.049989)",
        "(0.127164, 1.247743, -0.050538)",
        "(0.127240, 1.247367, -0.050810)",
        "(0.127214, 1.247349, -0.050775)",
        "(0.127247, 1.247131, -0.050786)",
        "(0.127285, 1.247071, -0.050908)",
        "(0.127354, 1.247243, -0.051076)",
        "(0.127400, 1.247658, -0.051261)",
        "(0.127363, 1.247930, -0.051384)",
        "(0.127247, 1.248702, -0.051617)",
        "(0.127242, 1.248994, -0.051486)",
        "(0.127423, 1.249969, -0.051072)",
        "(0.127431, 1.250678, -0.050733)",
        "(0.127374, 1.251044, -0.050590)",
        "(0.127258, 1.251826, -0.049991)",
        "(0.127109, 1.252769, -0.049432)",
        "(0.126962, 1.254013, -0.049180)",
        "(0.126749, 1.255462, -0.048227)",
        "(0.126729, 1.256303, -0.047445)",
        "(0.126586, 1.258143, -0.045784)",
        "(0.126471, 1.260256, -0.044669)",
        "(0.126228, 1.262459, -0.043737)",
        "(0.125893, 1.264642, -0.042862)",
        "(0.125707, 1.265665, -0.042467)",
        "(0.125369, 1.267576, -0.041990)",
        "(0.125026, 1.269400, -0.041802)",
        "(0.124806, 1.271549, -0.041483)",
        "(0.124686, 1.274127, -0.040900)",
        "(0.124598, 1.275480, -0.040753)",
        "(0.124237, 1.278423, -0.041109)",
        "(0.123622, 1.281598, -0.041448)",
        "(0.122954, 1.285154, -0.041464)",
        "(0.121952, 1.288888, -0.041524)",
        "(0.121373, 1.290699, -0.041622)",
        "(0.120056, 1.294414, -0.042197)",
        "(0.118762, 1.298041, -0.042532)",
        "(0.117463, 1.301575, -0.042572)",
        "(0.116019, 1.305102, -0.042597)",
        "(0.115273, 1.306809, -0.042696)",
        "(0.113979, 1.310131, -0.043014)",
        "(0.112960, 1.313216, -0.043107)",
        "(0.112076, 1.316259, -0.042873)",
        "(0.111388, 1.319243, -0.042734)",
        "(0.110991, 1.320639, -0.042702)",
        "(0.110251, 1.323313, -0.042644)",
        "(0.109641, 1.325983, -0.042389)",
        "(0.109523, 1.328714, -0.041967)",
        "(0.109443, 1.331287, -0.041372)",
        "(0.109411, 1.332491, -0.041138)",
        "(0.109232, 1.334665, -0.040620)",
        "(0.108902, 1.336587, -0.039870)",
        "(0.108573, 1.338334, -0.039298)",
        "(0.108299, 1.339844, -0.038621)",
        "(0.108132, 1.340519, -0.038352)",
        "(0.107578, 1.341744, -0.038084)",
        "(0.106846, 1.342562, -0.038143)",
        "(0.106090, 1.343109, -0.038019)",
        "(0.105203, 1.343525, -0.037754)",
        "(0.104699, 1.343703, -0.037723)",
        "(0.103711, 1.344157, -0.037835)",
        "(0.102744, 1.344705, -0.038365)",
        "(0.101738, 1.345203, -0.039022)",
        "(0.101218, 1.345852, -0.039166)",
        "(0.101069, 1.346246, -0.039256)",
        "(0.100994, 1.347193, -0.039723)",
        "(0.100932, 1.348206, -0.040237)",
        "(0.100767, 1.349192, -0.040597)",
        "(0.100485, 1.350144, -0.041236)",
        "(0.100326, 1.350609, -0.041584)",
        "(0.100097, 1.351566, -0.042233)",
        "(0.099622, 1.352449, -0.043269)",
        "(0.099039, 1.353213, -0.044048)",
        "(0.098592, 1.354122, -0.044629)",
        "(0.098480, 1.354646, -0.044852)",
        "(0.098304, 1.355835, -0.045287)",
        "(0.097968, 1.357258, -0.045926)",
        "(0.097445, 1.358899, -0.046809)",
        "(0.096931, 1.360662, -0.047825)",
        "(0.096814, 1.361676, -0.048384)",
        "(0.096647, 1.363828, -0.049346)",
        "(0.096616, 1.366068, -0.050128)",
        "(0.096389, 1.368094, -0.050968)",
        "(0.096133, 1.369889, -0.051815)",
        "(0.096079, 1.370809, -0.052245)",
        "(0.096030, 1.372617, -0.053173)",
        "(0.095872, 1.374358, -0.054100)",
        "(0.095806, 1.375846, -0.054959)",
        "(0.095756, 1.377230, -0.055915)",
        "(0.095774, 1.377918, -0.056367)",
        "(0.095897, 1.379247, -0.057124)",
        "(0.096141, 1.380571, -0.057716)",
        "(0.096665, 1.382132, -0.058499)",
        "(0.097032, 1.383678, -0.059453)",
        "(0.097090, 1.384385, -0.059945)",
        "(0.097367, 1.385818, -0.060678)",
        "(0.097738, 1.387271, -0.060928)",
        "(0.098166, 1.388858, -0.061041)",
        "(0.098708, 1.390565, -0.061624)",
        "(0.098975, 1.391459, -0.062045)",
        "(0.099326, 1.393284, -0.062650)",
        "(0.099671, 1.395190, -0.063061)",
        "(0.099933, 1.397105, -0.063374)",
        "(0.100142, 1.399138, -0.063951)",
        "(0.100219, 1.400223, -0.064245)",
        "(0.100185, 1.402353, -0.064718)",
        "(0.099948, 1.404465, -0.065272)",
        "(0.099553, 1.406478, -0.065960)",
        "(0.099441, 1.408632, -0.066703)",
        "(0.099459, 1.409764, -0.066961)",
        "(0.099647, 1.412186, -0.067350)",
        "(0.099877, 1.414704, -0.067742)",
        "(0.100079, 1.417254, -0.068331)",
        "(0.100187, 1.419800, -0.069042)",
        "(0.100270, 1.421053, -0.069272)",
        "(0.100427, 1.423566, -0.069518)",
        "(0.100335, 1.426125, -0.069940)",
        "(0.099831, 1.428604, -0.071042)",
        "(0.099278, 1.431007, -0.071963)",
        "(0.099013, 1.432217, -0.072358)",
        "(0.098562, 1.434647, -0.073243)",
        "(0.098253, 1.437023, -0.073888)",
        "(0.097880, 1.439324, -0.074467)",
        "(0.097313, 1.441504, -0.075579)",
        "(0.096975, 1.442522, -0.076167)",
        "(0.096327, 1.444381, -0.077061)",
        "(0.095886, 1.446250, -0.077814)",
        "(0.095659, 1.448203, -0.078665)",
        "(0.095161, 1.450062, -0.079845)",
        "(0.094784, 1.450913, -0.080530)",
        "(0.093831, 1.452487, -0.081847)",
        "(0.093107, 1.454085, -0.082998)",
        "(0.092579, 1.455615, -0.083846)",
        "(0.091943, 1.456908, -0.084494)",
        "(0.091521, 1.457461, -0.084837)",
        "(0.090618, 1.458496, -0.085776)",
        "(0.089870, 1.459553, -0.087061)",
        "(0.089218, 1.460598, -0.087898)",
        "(0.088648, 1.461563, -0.088288)",
        "(0.088354, 1.462011, -0.088482)",
        "(0.087749, 1.462916, -0.089447)",
        "(0.086966, 1.463839, -0.090314)",
        "(0.086049, 1.464663, -0.090987)",
        "(0.084764, 1.465717, -0.092186)",
        "(0.084292, 1.466346, -0.092761)",
        "(0.083629, 1.468030, -0.093952)",
        "(0.082812, 1.470034, -0.095197)",
        "(0.081670, 1.472215, -0.096331)",
        "(0.080426, 1.474509, -0.097115)",
        "(0.079867, 1.475735, -0.097507)",
        "(0.078761, 1.478445, -0.098555)",
        "(0.077471, 1.481470, -0.099816)",
        "(0.075635, 1.484621, -0.101282)",
        "(0.073126, 1.487700, -0.102842)",
        "(0.071784, 1.489220, -0.103929)",
        "(0.069352, 1.492247, -0.106300)",
        "(0.067245, 1.495384, -0.108203)",
        "(0.065443, 1.498548, -0.109871)",
        "(0.063613, 1.501526, -0.111161)",
        "(0.062784, 1.502935, -0.111979)",
        "(0.061174, 1.505670, -0.114052)",
        "(0.059663, 1.508206, -0.116142)",
        "(0.058477, 1.510692, -0.117792)",
        "(0.057698, 1.512966, -0.119110)",
        "(0.057422, 1.514073, -0.119819)",
        "(0.056986, 1.516131, -0.121026)",
        "(0.056793, 1.518068, -0.122069)",
        "(0.056503, 1.519828, -0.123252)",
        "(0.055986, 1.521179, -0.124332)",
        "(0.055746, 1.521825, -0.124787)",
        "(0.055459, 1.523204, -0.125641)",
        "(0.055264, 1.524629, -0.126679)",
        "(0.054798, 1.526056, -0.128060)",
        "(0.054363, 1.527575, -0.129235)",
        "(0.054218, 1.528393, -0.129764)",
        "(0.054044, 1.530137, -0.130939)",
        "(0.053918, 1.532076, -0.132340)",
        "(0.053673, 1.534241, -0.133599)",
        "(0.053540, 1.536564, -0.134813)",
        "(0.053504, 1.537801, -0.135411)",
        "(0.053396, 1.540368, -0.136744)",
        "(0.053152, 1.543067, -0.138122)",
        "(0.052911, 1.546049, -0.139736)",
        "(0.052760, 1.549144, -0.141393)",
        "(0.052739, 1.550764, -0.142161)",
        "(0.052733, 1.554119, -0.143555)",
        "(0.052699, 1.557616, -0.144884)",
        "(0.052645, 1.561283, -0.146542)",
        "(0.052488, 1.565080, -0.148818)",
        "(0.052451, 1.566985, -0.149863)",
        "(0.052342, 1.570815, -0.151619)",
        "(0.052188, 1.574651, -0.153499)",
        "(0.051837, 1.578410, -0.155620)",
        "(0.051491, 1.582064, -0.158136)",
        "(0.051251, 1.583869, -0.159456)",
        "(0.050862, 1.587450, -0.161837)",
        "(0.050532, 1.590981, -0.164295)",
        "(0.050057, 1.594355, -0.167278)",
        "(0.049632, 1.597745, -0.170270)",
        "(0.049558, 1.599505, -0.171962)",
        "(0.049553, 1.603026, -0.175832)",
        "(0.049663, 1.606513, -0.179549)",
        "(0.049994, 1.610035, -0.182891)",
        "(0.050499, 1.613406, -0.186542)",
        "(0.050792, 1.615003, -0.188546)",
        "(0.051473, 1.618092, -0.192619)",
        "(0.052187, 1.621018, -0.196317)",
        "(0.053029, 1.623784, -0.199828)",
        "(0.053766, 1.626408, -0.203504)",
        "(0.054152, 1.627685, -0.205447)",
        "(0.055007, 1.630149, -0.209732)",
        "(0.055889, 1.632417, -0.213840)",
        "(0.056927, 1.634629, -0.217593)",
        "(0.057975, 1.636860, -0.221427)",
        "(0.058537, 1.637972, -0.223488)",
        "(0.059673, 1.640147, -0.227651)",
        "(0.060823, 1.642258, -0.231890)",
        "(0.062003, 1.644388, -0.235727)",
        "(0.063276, 1.646632, -0.239142)",
        "(0.063871, 1.647748, -0.241027)",
        "(0.065110, 1.649941, -0.245176)",
        "(0.066216, 1.652043, -0.249170)",
        "(0.067274, 1.654027, -0.252497)",
        "(0.068364, 1.655900, -0.255651)",
        "(0.068849, 1.656808, -0.257274)",
        "(0.069775, 1.658599, -0.260569)",
        "(0.070502, 1.660212, -0.263810)",
        "(0.071059, 1.661713, -0.267131)",
        "(0.071403, 1.663060, -0.270448)",
        "(0.071577, 1.663701, -0.272149)",
        "(0.071939, 1.664930, -0.275378)",
        "(0.072127, 1.665992, -0.278589)",
        "(0.072027, 1.666795, -0.281823)",
        "(0.072006, 1.667479, -0.285191)",
        "(0.071982, 1.667715, -0.286804)",
        "(0.071947, 1.668065, -0.289575)",
        "(0.071885, 1.668308, -0.292348)",
        "(0.071727, 1.668273, -0.295246)",
        "(0.071486, 1.668004, -0.298025)",
        "(0.071435, 1.667778, -0.299443)",
        "(0.071323, 1.667267, -0.302321)",
        "(0.071114, 1.666616, -0.305204)",
        "(0.070804, 1.665752, -0.308240)",
        "(0.070437, 1.664732, -0.311621)",
        "(0.070292, 1.664153, -0.313354)",
        "(0.069887, 1.662882, -0.316997)",
        "(0.069248, 1.661440, -0.320692)",
        "(0.068842, 1.659806, -0.324306)",
        "(0.068447, 1.658069, -0.328064)",
        "(0.068231, 1.657185, -0.330003)",
        "(0.067883, 1.655421, -0.334079)",
        "(0.067649, 1.653545, -0.338227)",
        "(0.067368, 1.651608, -0.342457)",
        "(0.067051, 1.649736, -0.346542)",
        "(0.066922, 1.648823, -0.348580)",
        "(0.066841, 1.647079, -0.352756)",
        "(0.066474, 1.645298, -0.356602)",
        "(0.066413, 1.643612, -0.360219)",
        "(0.066633, 1.641892, -0.364024)",
        "(0.066693, 1.640964, -0.365933)",
        "(0.066570, 1.638999, -0.369531)",
        "(0.066620, 1.636928, -0.372751)",
        "(0.066976, 1.634779, -0.376059)",
        "(0.067157, 1.632453, -0.378969)",
        "(0.067214, 1.631307, -0.380164)",
        "(0.067661, 1.629021, -0.382451)",
        "(0.068667, 1.626764, -0.384630)",
        "(0.069734, 1.624433, -0.386808)",
        "(0.070665, 1.621966, -0.388849)",
        "(0.071169, 1.620706, -0.389858)",
        "(0.072202, 1.618005, -0.391783)",
        "(0.072999, 1.615087, -0.393531)",
        "(0.073724, 1.611933, -0.395541)",
        "(0.074040, 1.608496, -0.397735)",
        "(0.074142, 1.606681, -0.398896)",
        "(0.074519, 1.602840, -0.400803)",
        "(0.074739, 1.598884, -0.402485)",
        "(0.074932, 1.594657, -0.404591)",
        "(0.075124, 1.590336, -0.406469)",
        "(0.075160, 1.588275, -0.407178)",
        "(0.074972, 1.584269, -0.408741)",
        "(0.074601, 1.580317, -0.410390)",
        "(0.074412, 1.576237, -0.412517)",
        "(0.074428, 1.571983, -0.414977)",
        "(0.074612, 1.569938, -0.415958)",
        "(0.075072, 1.566186, -0.417141)",
        "(0.075857, 1.562456, -0.418718)",
        "(0.076788, 1.558255, -0.420774)",
        "(0.077816, 1.554110, -0.422415)",
        "(0.078310, 1.552011, -0.423139)",
        "(0.079482, 1.547383, -0.425345)",
        "(0.080619, 1.542069, -0.428511)",
        "(0.081550, 1.536523, -0.431355)",
        "(0.082232, 1.531163, -0.433244)",
        "(0.082669, 1.528481, -0.434162)",
        "(0.083289, 1.522933, -0.436364)",
        "(0.083789, 1.517525, -0.438535)",
        "(0.084038, 1.512472, -0.439825)",
        "(0.084336, 1.507873, -0.440716)",
        "(0.084625, 1.505597, -0.441348)",
        "(0.085203, 1.501198, -0.442185)",
        "(0.085360, 1.497117, -0.442893)",
        "(0.085435, 1.493353, -0.443054)",
        "(0.085278, 1.489808, -0.443152)",
        "(0.085265, 1.488051, -0.443334)",
        "(0.085258, 1.484691, -0.443749)",
        "(0.085301, 1.481513, -0.443929)",
        "(0.085216, 1.478414, -0.443892)",
        "(0.085082, 1.475264, -0.443779)",
        "(0.085076, 1.473698, -0.443724)",
        "(0.085001, 1.470411, -0.443589)",
        "(0.084725, 1.466993, -0.443141)",
        "(0.084728, 1.463580, -0.442750)",
        "(0.085189, 1.460092, -0.442824)",
        "(0.085386, 1.458362, -0.442789)",
        "(0.085558, 1.455006, -0.442276)",
        "(0.085860, 1.451511, -0.441839)",
        "(0.086209, 1.447765, -0.441817)",
        "(0.086380, 1.444016, -0.441613)",
        "(0.086426, 1.442171, -0.441347)",
        "(0.086662, 1.438538, -0.440972)",
        "(0.086954, 1.434805, -0.440750)",
        "(0.087208, 1.431106, -0.440352)",
        "(0.087198, 1.427425, -0.439818)",
        "(0.087209, 1.425547, -0.439514)",
        "(0.087330, 1.421665, -0.438955)",
        "(0.087633, 1.417614, -0.438397)",
        "(0.087631, 1.413103, -0.437855)",
        "(0.087214, 1.408217, -0.437380)",
        "(0.086921, 1.405498, -0.437394)",
        "(0.086686, 1.400182, -0.437250)",
        "(0.086714, 1.395252, -0.436483)",
        "(0.086792, 1.390677, -0.435541)",
        "(0.086920, 1.386285, -0.434704)",
        "(0.087038, 1.384113, -0.434333)",
        "(0.087484, 1.379676, -0.433805)",
        "(0.087860, 1.375079, -0.433089)",
        "(0.087887, 1.370529, -0.431878)",
        "(0.087710, 1.365734, -0.430260)",
        "(0.087640, 1.363240, -0.429423)",
        "(0.087473, 1.358078, -0.427715)",
        "(0.087216, 1.353062, -0.425915)",
        "(0.086904, 1.348153, -0.423836)",
        "(0.086755, 1.343076, -0.421741)",
        "(0.086723, 1.340499, -0.420841)",
        "(0.086648, 1.335394, -0.418709)",
        "(0.086685, 1.330157, -0.416274)",
        "(0.086977, 1.324396, -0.413751)",
        "(0.087055, 1.318668, -0.411052)",
        "(0.087061, 1.315899, -0.409737)",
        "(0.087375, 1.310419, -0.407240)",
        "(0.087824, 1.304675, -0.405039)",
        "(0.087900, 1.299142, -0.402655)",
        "(0.087749, 1.293949, -0.400090)",
        "(0.087755, 1.291429, -0.398719)",
        "(0.088015, 1.286883, -0.396016)",
        "(0.088010, 1.282952, -0.393538)",
        "(0.087966, 1.279803, -0.391185)",
        "(0.087964, 1.276868, -0.389142)",
        "(0.088053, 1.275448, -0.388206)",
        "(0.088143, 1.272774, -0.386191)",
        "(0.088073, 1.270544, -0.383783)",
        "(0.087954, 1.268528, -0.381202)",
        "(0.088014, 1.266324, -0.378627)",
        "(0.088083, 1.265348, -0.377384)",
        "(0.088035, 1.263606, -0.374957)",
        "(0.088063, 1.261745, -0.372507)",
        "(0.088220, 1.259576, -0.369961)",
        "(0.088374, 1.257385, -0.367308)",
        "(0.088379, 1.256316, -0.366072)",
        "(0.088250, 1.254305, -0.363759)",
        "(0.088226, 1.252271, -0.361608)",
        "(0.088254, 1.250331, -0.359293)",
        "(0.088162, 1.248680, -0.356603)",
        "(0.088066, 1.247940, -0.355139)",
        "(0.087828, 1.246622, -0.351999)",
        "(0.087776, 1.245311, -0.348695)",
        "(0.087596, 1.243638, -0.345241)",
        "(0.087192, 1.241662, -0.341697)",
        "(0.086977, 1.240643, -0.339970)",
        "(0.086720, 1.238665, -0.336582)",
        "(0.086672, 1.236494, -0.333160)",
        "(0.086693, 1.233909, -0.330050)",
        "(0.086554, 1.230985, -0.326871)",
        "(0.086509, 1.229477, -0.325273)",
        "(0.086499, 1.226471, -0.321916)",
        "(0.086682, 1.223542, -0.318804)",
        "(0.086951, 1.220736, -0.316143)",
        "(0.087116, 1.217980, -0.313466)",
        "(0.087175, 1.216578, -0.312111)",
        "(0.087427, 1.213783, -0.309532)",
        "(0.087518, 1.211189, -0.306712)",
        "(0.087466, 1.208928, -0.303606)",
        "(0.087764, 1.206807, -0.300725)",
        "(0.087933, 1.205693, -0.299415)",
        "(0.088128, 1.203653, -0.296640)",
        "(0.088142, 1.201884, -0.293572)",
        "(0.088139, 1.200046, -0.290660)",
        "(0.088135, 1.198084, -0.287905)",
        "(0.088068, 1.197108, -0.286596)",
        "(0.087890, 1.195154, -0.284062)",
        "(0.087593, 1.193193, -0.281551)",
        "(0.087377, 1.191393, -0.278979)",
        "(0.087251, 1.189795, -0.276295)",
        "(0.087197, 1.189056, -0.274911)",
        "(0.087033, 1.187727, -0.271974)",
        "(0.086918, 1.186436, -0.268820)",
        "(0.086813, 1.185174, -0.265437)",
        "(0.086626, 1.183862, -0.262096)",
        "(0.086498, 1.183076, -0.260477)",
        "(0.086361, 1.181336, -0.257389)",
        "(0.086172, 1.179525, -0.254404)",
        "(0.085824, 1.177885, -0.251422)",
        "(0.085511, 1.176296, -0.248593)",
        "(0.085350, 1.175464, -0.247172)",
        "(0.085076, 1.173899, -0.244212)",
        "(0.084818, 1.172437, -0.241196)",
        "(0.084408, 1.170989, -0.238021)",
        "(0.083914, 1.169500, -0.235043)",
        "(0.083638, 1.168758, -0.233540)",
        "(0.083044, 1.167555, -0.230595)",
        "(0.082476, 1.166691, -0.227853)",
        "(0.081824, 1.165906, -0.225332)",
        "(0.081150, 1.165387, -0.222821)",
        "(0.080806, 1.165284, -0.221466)",
        "(0.080113, 1.165166, -0.218797)",
        "(0.079466, 1.164870, -0.216425)",
        "(0.078750, 1.164748, -0.213892)",
        "(0.077978, 1.164892, -0.211536)",
        "(0.077656, 1.165034, -0.210573)",
        "(0.077006, 1.165302, -0.208775)",
        "(0.076340, 1.165498, -0.207006)",
        "(0.075704, 1.165816, -0.205044)",
        "(0.075221, 1.166502, -0.202796)",
        "(0.075047, 1.166859, -0.201710)",
        "(0.074751, 1.167534, -0.199715)",
        "(0.074419, 1.168373, -0.197494)",
        "(0.074079, 1.169268, -0.195151)",
        "(0.073866, 1.170165, -0.192849)",
        "(0.073762, 1.170624, -0.191687)",
        "(0.073488, 1.171397, -0.189382)",
        "(0.073267, 1.171939, -0.187031)",
        "(0.073090, 1.172520, -0.184520)",
        "(0.072932, 1.173157, -0.182004)",
        "(0.072898, 1.173449, -0.180921)",
        "(0.072868, 1.173860, -0.179050)",
        "(0.072825, 1.174252, -0.177006)",
        "(0.072779, 1.174808, -0.174702)",
        "(0.072819, 1.175295, -0.172753)",
        "(0.072890, 1.175503, -0.171823)",
        "(0.072960, 1.175830, -0.169923)",
        "(0.072940, 1.175992, -0.167977)",
        "(0.072955, 1.175991, -0.166235)",
        "(0.073102, 1.176096, -0.164380)",
        "(0.073248, 1.176197, -0.163366)",
        "(0.073620, 1.176414, -0.161228)",
        "(0.074018, 1.176614, -0.159091)",
        "(0.074449, 1.176857, -0.157032)",
        "(0.074862, 1.177081, -0.154930)",
        "(0.075073, 1.177187, -0.153905)",
        "(0.075440, 1.177386, -0.151864)",
        "(0.075719, 1.177712, -0.150034)",
        "(0.075928, 1.178061, -0.148362)",
        "(0.076150, 1.178372, -0.146624)",
        "(0.076259, 1.178506, -0.145781)",
        "(0.076511, 1.178898, -0.143982)",
        "(0.076738, 1.179481, -0.142094)",
        "(0.077038, 1.180351, -0.139931)",
        "(0.077335, 1.181305, -0.137997)",
        "(0.077481, 1.181819, -0.137178)",
        "(0.077747, 1.183065, -0.135332)",
        "(0.077881, 1.184627, -0.133263)",
        "(0.078018, 1.186213, -0.131177)",
        "(0.078109, 1.187761, -0.129056)",
        "(0.078155, 1.188612, -0.127982)",
        "(0.078299, 1.190528, -0.125676)",
        "(0.078384, 1.192524, -0.123408)",
        "(0.078400, 1.194388, -0.121135)",
        "(0.078297, 1.196115, -0.118901)",
        "(0.078266, 1.197049, -0.117744)",
        "(0.078346, 1.199197, -0.115357)",
        "(0.078414, 1.201472, -0.113014)",
        "(0.078395, 1.203621, -0.111173)",
        "(0.078345, 1.205796, -0.109118)",
        "(0.078318, 1.206939, -0.107971)",
        "(0.078261, 1.209174, -0.106035)",
        "(0.078140, 1.211306, -0.104495)",
        "(0.077999, 1.213321, -0.103014)",
        "(0.077777, 1.215154, -0.101555)",
        "(0.077681, 1.216048, -0.100764)",
        "(0.077511, 1.217824, -0.099152)",
        "(0.077476, 1.219577, -0.097660)",
        "(0.077461, 1.221117, -0.096272)",
        "(0.077405, 1.222507, -0.094877)",
        "(0.077389, 1.223191, -0.094107)",
        "(0.077387, 1.224633, -0.092555)",
        "(0.077360, 1.225995, -0.091053)",
        "(0.077236, 1.227233, -0.089723)",
        "(0.077132, 1.228537, -0.088372)",
        "(0.077122, 1.229252, -0.087716)",
        "(0.077043, 1.230618, -0.086549)",
        "(0.076912, 1.232013, -0.085268)",
        "(0.076812, 1.233364, -0.084098)",
        "(0.076712, 1.234756, -0.082992)",
        "(0.076668, 1.235435, -0.082389)",
        "(0.076549, 1.236790, -0.081142)",
        "(0.076328, 1.238041, -0.080022)",
        "(0.076130, 1.239383, -0.078814)",
        "(0.075971, 1.240784, -0.077774)",
        "(0.075860, 1.241429, -0.077373)",
        "(0.075667, 1.242759, -0.076485)",
        "(0.075564, 1.244260, -0.075313)",
        "(0.075470, 1.245729, -0.074023)",
        "(0.075288, 1.247006, -0.072887)",
        "(0.075166, 1.247601, -0.072376)",
        "(0.075002, 1.248844, -0.071275)",
        "(0.074883, 1.250095, -0.070001)",
        "(0.074766, 1.251277, -0.068543)",
        "(0.074751, 1.252501, -0.067106)",
        "(0.074749, 1.253113, -0.066438)",
        "(0.074757, 1.254234, -0.065232)",
        "(0.074728, 1.255297, -0.063955)",
        "(0.074743, 1.256405, -0.062646)",
        "(0.074891, 1.257615, -0.061327)",
        "(0.074947, 1.258175, -0.060732)",
        "(0.074950, 1.259179, -0.059704)",
        "(0.074953, 1.260232, -0.058632)",
        "(0.075120, 1.261449, -0.057474)",
        "(0.075396, 1.262764, -0.056339)",
        "(0.075489, 1.263385, -0.055914)",
        "(0.075596, 1.264568, -0.055111)",
        "(0.075603, 1.265672, -0.054545)",
        "(0.075422, 1.266512, -0.054201)",
        "(0.075294, 1.267383, -0.053830)",
        "(0.075242, 1.267846, -0.053716)",
        "(0.075073, 1.268604, -0.053627)",
        "(0.074902, 1.268925, -0.053625)",
        "(0.074787, 1.269763, -0.053327)",
        "(0.074887, 1.270349, -0.053159)",
        "(0.074962, 1.270664, -0.053076)",
        "(0.075070, 1.271251, -0.053109)",
        "(0.074949, 1.271657, -0.053519)",
        "(0.074874, 1.272031, -0.053695)",
        "(0.074943, 1.272631, -0.053625)",
        "(0.074982, 1.272893, -0.053594)",
        "(0.074968, 1.273322, -0.053680)",
        "(0.074828, 1.273396, -0.053815)",
        "(0.074666, 1.273728, -0.053928)",
        "(0.074503, 1.274385, -0.053995)",
        "(0.074472, 1.274616, -0.054060)",
        "(0.074403, 1.275351, -0.054128)",
        "(0.074383, 1.276220, -0.053942)",
        "(0.074289, 1.276835, -0.053846)",
        "(0.074204, 1.277751, -0.053726)",
        "(0.074162, 1.278382, -0.053586)",
        "(0.074053, 1.279311, -0.053294)",
        "(0.073962, 1.280137, -0.053093)",
        "(0.073835, 1.281259, -0.052667)",
        "(0.073754, 1.282362, -0.051984)",
        "(0.073769, 1.282931, -0.051544)",
        "(0.073823, 1.284113, -0.050864)",
        "(0.073815, 1.285297, -0.050125)",
        "(0.073774, 1.286488, -0.049436)",
        "(0.073566, 1.287521, -0.048924)",
        "(0.073369, 1.287978, -0.048684)",
        "(0.073137, 1.288926, -0.047998)",
        "(0.073062, 1.289898, -0.047085)",
        "(0.072841, 1.290682, -0.046498)",
        "(0.072627, 1.291361, -0.046097)",
        "(0.072492, 1.291842, -0.045815)",
        "(0.072320, 1.292311, -0.045636)",
        "(0.072120, 1.293121, -0.045229)",
        "(0.072001, 1.293698, -0.044925)",
        "(0.071921, 1.293836, -0.044884)",
        "(0.071890, 1.293931, -0.044861)",
        "(0.071803, 1.294182, -0.044756)",
        "(0.071761, 1.294482, -0.044675)",
        "(0.071805, 1.294766, -0.044687)",
        "(0.071988, 1.295118, -0.044656)",
        "(0.072124, 1.295343, -0.044626)",
        "(0.072477, 1.295911, -0.044472)",
        "(0.072888, 1.296528, -0.044108)",
        "(0.073340, 1.297187, -0.043742)",
        "(0.073734, 1.297774, -0.043747)",
        "(0.073908, 1.298062, -0.043794)",
        "(0.074307, 1.298709, -0.043732)",
        "(0.074712, 1.299406, -0.043491)",
        "(0.075146, 1.300230, -0.043222)",
        "(0.075587, 1.301077, -0.042805)",
        "(0.075701, 1.301469, -0.042669)",
        "(0.075825, 1.302014, -0.042632)",
        "(0.076164, 1.303114, -0.042453)",
        "(0.076558, 1.304194, -0.042116)",
        "(0.076969, 1.305374, -0.041933)",
        "(0.077156, 1.305974, -0.041819)",
        "(0.077515, 1.307297, -0.041492)",
        "(0.077756, 1.308605, -0.041284)",
        "(0.077925, 1.309863, -0.040996)",
        "(0.078144, 1.311247, -0.040687)",
        "(0.078275, 1.311995, -0.040513)",
        "(0.078537, 1.313486, -0.040217)",
        "(0.078853, 1.314992, -0.039869)",
        "(0.079194, 1.316455, -0.039582)",
        "(0.079426, 1.317821, -0.039313)",
        "(0.079559, 1.318467, -0.039108)",
        "(0.079796, 1.319749, -0.038762)",
        "(0.079828, 1.320855, -0.038746)",
        "(0.079801, 1.321890, -0.038682)",
        "(0.079850, 1.322928, -0.038492)",
        "(0.079892, 1.323453, -0.038424)",
        "(0.079950, 1.324389, -0.038371)",
        "(0.080122, 1.325306, -0.038255)",
        "(0.080315, 1.326266, -0.038243)",
        "(0.080433, 1.327149, -0.038323)",
        "(0.080481, 1.327680, -0.038304)",
        "(0.080400, 1.328361, -0.038366)",
        "(0.080207, 1.328958, -0.038471)",
        "(0.080033, 1.330223, -0.038597)",
        "(0.079920, 1.331208, -0.038709)",
        "(0.079824, 1.331738, -0.038865)",
        "(0.079615, 1.332813, -0.039193)",
        "(0.079542, 1.333991, -0.039276)",
        "(0.079516, 1.335260, -0.039114)",
        "(0.079521, 1.336570, -0.039007)",
        "(0.079519, 1.337254, -0.038908)",
        "(0.079560, 1.338766, -0.038835)",
        "(0.079519, 1.340275, -0.038851)",
        "(0.079423, 1.341791, -0.038794)",
        "(0.079285, 1.343207, -0.038676)",
        "(0.079235, 1.343914, -0.038697)",
        "(0.079124, 1.345267, -0.038729)",
        "(0.079107, 1.346693, -0.038471)",
        "(0.079040, 1.348148, -0.038144)",
        "(0.078925, 1.349567, -0.038092)",
        "(0.078861, 1.350304, -0.038105)",
        "(0.078682, 1.351766, -0.037965)",
        "(0.078450, 1.353111, -0.037788)",
        "(0.078180, 1.354396, -0.037631)",
        "(0.078054, 1.355814, -0.037420)",
        "(0.078039, 1.356580, -0.037245)",
        "(0.077945, 1.358162, -0.036870)",
        "(0.077586, 1.359562, -0.036668)",
        "(0.077123, 1.360985, -0.036462)",
        "(0.076638, 1.362460, -0.036462)",
        "(0.076411, 1.363200, -0.036480)",
        "(0.076053, 1.364811, -0.036268)",
        "(0.075956, 1.366653, -0.035845)",
        "(0.075837, 1.368446, -0.035477)",
        "(0.075530, 1.370158, -0.035349)",
        "(0.075337, 1.370988, -0.035321)",
        "(0.075055, 1.372566, -0.035013)",
        "(0.074872, 1.374178, -0.034760)",
        "(0.074656, 1.375716, -0.034494)",
        "(0.074472, 1.377228, -0.034297)",
        "(0.074428, 1.377996, -0.034208)",
        "(0.074403, 1.379551, -0.033910)",
        "(0.074398, 1.381148, -0.033612)",
        "(0.074350, 1.382682, -0.033382)",
        "(0.074359, 1.384220, -0.033399)",
        "(0.074354, 1.385015, -0.033356)",
        "(0.074335, 1.386624, -0.033193)",
        "(0.074281, 1.388158, -0.033066)",
        "(0.074168, 1.389621, -0.033014)",
        "(0.074052, 1.391061, -0.033124)",
        "(0.074068, 1.391748, -0.033158)",
        "(0.074169, 1.393157, -0.033192)",
        "(0.074278, 1.394512, -0.033156)",
        "(0.074403, 1.395769, -0.033069)",
        "(0.074542, 1.396951, -0.033248)",
        "(0.074606, 1.397523, -0.033406)",
        "(0.074740, 1.398644, -0.033581)",
        "(0.074836, 1.399683, -0.033751)",
        "(0.074993, 1.400699, -0.034155)",
        "(0.075259, 1.401809, -0.034593)",
        "(0.075353, 1.402325, -0.034718)",
        "(0.075523, 1.403308, -0.034977)",
        "(0.075669, 1.404118, -0.035298)",
        "(0.076002, 1.405253, -0.035880)",
        "(0.076359, 1.406323, -0.036255)",
        "(0.076496, 1.406858, -0.036407)",
        "(0.076648, 1.407684, -0.036746)",
        "(0.076888, 1.408809, -0.037297)",
        "(0.076984, 1.409711, -0.037666)",
        "(0.077126, 1.410653, -0.038373)",
        "(0.077212, 1.411131, -0.038707)",
        "(0.077540, 1.412197, -0.039091)",
        "(0.077842, 1.413235, -0.039478)",
        "(0.078090, 1.414214, -0.040050)",
        "(0.078366, 1.415110, -0.040412)",
        "(0.078526, 1.415723, -0.040609)",
        "(0.078794, 1.416723, -0.040927)",
        "(0.079169, 1.417842, -0.041355)",
        "(0.079532, 1.419098, -0.041777)",
        "(0.079772, 1.420234, -0.042152)",
        "(0.079831, 1.420761, -0.042334)",
        "(0.079837, 1.421579, -0.042823)",
        "(0.079806, 1.422653, -0.043454)",
        "(0.079792, 1.423266, -0.043727)",
        "(0.079776, 1.424334, -0.044167)",
        "(0.079794, 1.424809, -0.044393)",
        "(0.079992, 1.426385, -0.044863)",
        "(0.080146, 1.427562, -0.045264)",
        "(0.080113, 1.428362, -0.045751)",
        "(0.080153, 1.429574, -0.046395)",
        "(0.080310, 1.430306, -0.046731)",
        "(0.080571, 1.431411, -0.047148)",
        "(0.080837, 1.432465, -0.047541)",
        "(0.081093, 1.433410, -0.047744)",
        "(0.081415, 1.434485, -0.048114)",
        "(0.081489, 1.434902, -0.048264)",
        "(0.081709, 1.435776, -0.048512)",
        "(0.081974, 1.436726, -0.048688)",
        "(0.082331, 1.437897, -0.048990)",
        "(0.082486, 1.438610, -0.049351)",
        "(0.082556, 1.439053, -0.049574)",
        "(0.082662, 1.440059, -0.050176)",
        "(0.082712, 1.440916, -0.050783)",
        "(0.082912, 1.441961, -0.051459)",
        "(0.082935, 1.442776, -0.052005)",
        "(0.082860, 1.442749, -0.052041)",
        "(0.082884, 1.443515, -0.052597)",
        "(0.083163, 1.444678, -0.053241)",
        "(0.083377, 1.445473, -0.053588)",
        "(0.083427, 1.445957, -0.053905)",
        "(0.083431, 1.445954, -0.053941)",
        "(0.083757, 1.446960, -0.054560)",
        "(0.084075, 1.447780, -0.054917)",
        "(0.084254, 1.448432, -0.055149)",
        "(0.084394, 1.449107, -0.055503)",
        "(0.084494, 1.449599, -0.055790)",
        "(0.084523, 1.450038, -0.056091)",
        "(0.084508, 1.450592, -0.056482)",
        "(0.084390, 1.451258, -0.057117)",
        "(0.084322, 1.451711, -0.057482)",
        "(0.084349, 1.451791, -0.057460)",
        "(0.084540, 1.452431, -0.057708)",
        "(0.084840, 1.453040, -0.057935)",
        "(0.084943, 1.453371, -0.058107)",
        "(0.085164, 1.454052, -0.058397)",
        "(0.085292, 1.454399, -0.058514)",
        "(0.085601, 1.455263, -0.058743)",
        "(0.085921, 1.456132, -0.058989)",
        "(0.086108, 1.456853, -0.059143)",
        "(0.086202, 1.457412, -0.059322)",
        "(0.086257, 1.457683, -0.059377)",
        "(0.086544, 1.458764, -0.059585)",
        "(0.086772, 1.459484, -0.059773)",
        "(0.087168, 1.460649, -0.060066)",
        "(0.087632, 1.461868, -0.060306)",
        "(0.087833, 1.462359, -0.060489)",
        "(0.088072, 1.463178, -0.060897)",
        "(0.088196, 1.463780, -0.061213)",
        "(0.088411, 1.464654, -0.061537)",
        "(0.088964, 1.466194, -0.062211)",
        "(0.089116, 1.466711, -0.062406)",
        "(0.089326, 1.467601, -0.062687)",
        "(0.089375, 1.467813, -0.062830)",
        "(0.089783, 1.468754, -0.063193)",
        "(0.090435, 1.469989, -0.063423)",
        "(0.090750, 1.470500, -0.063564)",
        "(0.091106, 1.471013, -0.063850)",
        "(0.091527, 1.471774, -0.064132)",
        "(0.091699, 1.472062, -0.064377)",
        "(0.092010, 1.472711, -0.064779)",
        "(0.092003, 1.472756, -0.064816)",
        "(0.092221, 1.473445, -0.065287)",
        "(0.092270, 1.474076, -0.065987)",
        "(0.092318, 1.474388, -0.066288)",
        "(0.092477, 1.474819, -0.066546)",
        "(0.092640, 1.475171, -0.066762)",
        "(0.092967, 1.475858, -0.067120)",
        "(0.093156, 1.476401, -0.067321)",
        "(0.093262, 1.476712, -0.067410)",
        "(0.093499, 1.477399, -0.067670)",
        "(0.093647, 1.477884, -0.067879)",
        "(0.093831, 1.478872, -0.068386)",
        "(0.093930, 1.479311, -0.068585)",
        "(0.094367, 1.480714, -0.069033)",
        "(0.094548, 1.481652, -0.069513)",
        "(0.094618, 1.482062, -0.069788)",
        "(0.094853, 1.483083, -0.070366)",
        "(0.095165, 1.484115, -0.070694)",
        "(0.095528, 1.485197, -0.071044)",
        "(0.095791, 1.486327, -0.071449)",
        "(0.095819, 1.486607, -0.071584)",
        "(0.095933, 1.487252, -0.071864)",
        "(0.096322, 1.488702, -0.072328)",
        "(0.096721, 1.490093, -0.072629)",
        "(0.096974, 1.491203, -0.072949)",
        "(0.097092, 1.491713, -0.073093)",
        "(0.097406, 1.492891, -0.073386)",
        "(0.097718, 1.494029, -0.073684)",
        "(0.097919, 1.495165, -0.073985)",
        "(0.098022, 1.496235, -0.074506)",
        "(0.098031, 1.496579, -0.074704)",
        "(0.098138, 1.497624, -0.075131)",
        "(0.098211, 1.498351, -0.075417)",
        "(0.098136, 1.499556, -0.076032)",
        "(0.097766, 1.500205, -0.076618)",
        "(0.097584, 1.500488, -0.076905)",
        "(0.097380, 1.501050, -0.077261)",
        "(0.097358, 1.501542, -0.077350)",
        "(0.097379, 1.502186, -0.077627)",
        "(0.097449, 1.502432, -0.077954)",
        "(0.097512, 1.502674, -0.078096)",
        "(0.097730, 1.503591, -0.078589)",
        "(0.097949, 1.504395, -0.079065)",
        "(0.098084, 1.505076, -0.079528)",
        "(0.098137, 1.505725, -0.079960)",
        "(0.098131, 1.506011, -0.080240)",
        "(0.098054, 1.506850, -0.081001)",
        "(0.098085, 1.507474, -0.081391)",
        "(0.098319, 1.508377, -0.081660)",
        "(0.098481, 1.508984, -0.081810)",
        "(0.098457, 1.509015, -0.081868)",
        "(0.098538, 1.509685, -0.082282)",
        "(0.098629, 1.510373, -0.082611)",
        "(0.098877, 1.511724, -0.083026)",
        "(0.098938, 1.512703, -0.083358)",
        "(0.098941, 1.513229, -0.083650)",
        "(0.098982, 1.514384, -0.084075)",
        "(0.098979, 1.515636, -0.084472)",
        "(0.098961, 1.517005, -0.084990)",
        "(0.099070, 1.518447, -0.085669)",
        "(0.099160, 1.519241, -0.086005)",
        "(0.099352, 1.520818, -0.086683)",
        "(0.099634, 1.522495, -0.087415)",
        "(0.100005, 1.524299, -0.088279)",
        "(0.100443, 1.526126, -0.089032)",
        "(0.100635, 1.527029, -0.089412)",
        "(0.100867, 1.528795, -0.090089)",
        "(0.100993, 1.530638, -0.091029)",
        "(0.101048, 1.532520, -0.092222)",
        "(0.101152, 1.534470, -0.093135)",
        "(0.101248, 1.535464, -0.093487)",
        "(0.101386, 1.537437, -0.094452)",
        "(0.101491, 1.539391, -0.095736)",
        "(0.101768, 1.541393, -0.096773)",
        "(0.102064, 1.543414, -0.097841)",
        "(0.102147, 1.544351, -0.098399)",
        "(0.102202, 1.546137, -0.099612)",
        "(0.102178, 1.547864, -0.100886)",
        "(0.102104, 1.549495, -0.102002)",
        "(0.101995, 1.551052, -0.103227)",
        "(0.101944, 1.551816, -0.103851)",
        "(0.101897, 1.553362, -0.105091)",
        "(0.101879, 1.554861, -0.106342)",
        "(0.101946, 1.556343, -0.107367)",
        "(0.102163, 1.557855, -0.108274)",
        "(0.102293, 1.558577, -0.108748)",
        "(0.102421, 1.559878, -0.109865)",
        "(0.102459, 1.561138, -0.111038)",
        "(0.102527, 1.562427, -0.112036)",
        "(0.102471, 1.563736, -0.112991)",
        "(0.102439, 1.564412, -0.113630)",
        "(0.102275, 1.565782, -0.115010)",
        "(0.101997, 1.567124, -0.116395)",
        "(0.101831, 1.568477, -0.117455)",
        "(0.101787, 1.569851, -0.118241)",
        "(0.101770, 1.570531, -0.118740)",
        "(0.101460, 1.571786, -0.119834)",
        "(0.101105, 1.572485, -0.120457)",
        "(0.100524, 1.574193, -0.121722)",
        "(0.100093, 1.575497, -0.122827)",
        "(0.099826, 1.576126, -0.123417)",
        "(0.099227, 1.577367, -0.124799)",
        "(0.098539, 1.578572, -0.126249)",
        "(0.097891, 1.579820, -0.127617)",
        "(0.097265, 1.580994, -0.129030)",
        "(0.096979, 1.581611, -0.129736)",
        "(0.096448, 1.582970, -0.131246)",
        "(0.095977, 1.584429, -0.132862)",
        "(0.095768, 1.586069, -0.134223)",
        "(0.095732, 1.586991, -0.134890)",
        "(0.095646, 1.588894, -0.136462)",
        "(0.095506, 1.590756, -0.138256)",
        "(0.095504, 1.592649, -0.140000)",
        "(0.095690, 1.594664, -0.141487)",
        "(0.095898, 1.596692, -0.143146)",
        "(0.095932, 1.597652, -0.144078)",
        "(0.096000, 1.599672, -0.146029)",
        "(0.096188, 1.601701, -0.147748)",
        "(0.096308, 1.603648, -0.149387)",
        "(0.096300, 1.605537, -0.151220)",
        "(0.096302, 1.606445, -0.152245)",
        "(0.096370, 1.608274, -0.154303)",
        "(0.096393, 1.609942, -0.156248)",
        "(0.096429, 1.611554, -0.158233)",
        "(0.096562, 1.613289, -0.160325)",
        "(0.096593, 1.614174, -0.161386)",
        "(0.096541, 1.615841, -0.163560)",
        "(0.096352, 1.617479, -0.165947)",
        "(0.096330, 1.619171, -0.168437)",
        "(0.096358, 1.620874, -0.170775)",
        "(0.096272, 1.621677, -0.171997)",
        "(0.096054, 1.623229, -0.174408)",
        "(0.095901, 1.624775, -0.176714)",
        "(0.095840, 1.626299, -0.178910)",
        "(0.095673, 1.627664, -0.181021)",
        "(0.095453, 1.628320, -0.181952)",
        "(0.095138, 1.629632, -0.183639)",
        "(0.094857, 1.630872, -0.185283)",
        "(0.094538, 1.632021, -0.186923)",
        "(0.094157, 1.633208, -0.188465)",
        "(0.093977, 1.633790, -0.189139)",
        "(0.093620, 1.634891, -0.190394)",
        "(0.093232, 1.635947, -0.191634)",
        "(0.092770, 1.636990, -0.192843)",
        "(0.092239, 1.637957, -0.194215)",
        "(0.092018, 1.638390, -0.195036)",
        "(0.091611, 1.639346, -0.196569)",
        "(0.091263, 1.640344, -0.197981)",
        "(0.090938, 1.641348, -0.199446)",
        "(0.090696, 1.642344, -0.201238)",
        "(0.090612, 1.642868, -0.202114)",
        "(0.090582, 1.644080, -0.203809)",
        "(0.090732, 1.645176, -0.205241)",
        "(0.090884, 1.646236, -0.206859)",
        "(0.090906, 1.647487, -0.208531)",
        "(0.090888, 1.648173, -0.209317)",
        "(0.090888, 1.649670, -0.210762)",
        "(0.090894, 1.651248, -0.212301)",
        "(0.090917, 1.652793, -0.214143)",
        "(0.091005, 1.654329, -0.215908)",
        "(0.091104, 1.655109, -0.216684)",
        "(0.091385, 1.656651, -0.218348)",
        "(0.091656, 1.658010, -0.219933)",
        "(0.091984, 1.659164, -0.221675)",
        "(0.092340, 1.660127, -0.223494)",
        "(0.092513, 1.660539, -0.224468)",
        "(0.092829, 1.661234, -0.226461)",
        "(0.093241, 1.661803, -0.228592)",
        "(0.093580, 1.662302, -0.230817)",
        "(0.093854, 1.662672, -0.233348)",
        "(0.093964, 1.662820, -0.234741)",
        "(0.094170, 1.663069, -0.237404)",
        "(0.094424, 1.663265, -0.239952)",
        "(0.094649, 1.663381, -0.242632)",
        "(0.094707, 1.663394, -0.243984)",
        "(0.094853, 1.663439, -0.246621)",
        "(0.095028, 1.663388, -0.249339)",
        "(0.095161, 1.663136, -0.252029)",
        "(0.095223, 1.662820, -0.254332)",
        "(0.095272, 1.662513, -0.256649)",
        "(0.095299, 1.662385, -0.257960)",
        "(0.095302, 1.662070, -0.260551)",
        "(0.095263, 1.661836, -0.262917)",
        "(0.095276, 1.661651, -0.265409)",
        "(0.095311, 1.661594, -0.266738)",
        "(0.095370, 1.661434, -0.269375)",
        "(0.095409, 1.661201, -0.272005)",
        "(0.095402, 1.660923, -0.274391)",
        "(0.095321, 1.660612, -0.276559)",
        "(0.095245, 1.660429, -0.277573)",
        "(0.095160, 1.659994, -0.279699)",
        "(0.094947, 1.659482, -0.281743)",
        "(0.094661, 1.659007, -0.283689)",
        "(0.094515, 1.658475, -0.285427)",
        "(0.094484, 1.658183, -0.286261)",
        "(0.094267, 1.657527, -0.288000)",
        "(0.093928, 1.656836, -0.289728)",
        "(0.093638, 1.656147, -0.291269)",
        "(0.093416, 1.655481, -0.292870)",
        "(0.093271, 1.655179, -0.293746)",
        "(0.093127, 1.654627, -0.295519)",
        "(0.092984, 1.654117, -0.297163)",
        "(0.092968, 1.653553, -0.298646)",
        "(0.092952, 1.653073, -0.300038)",
        "(0.092965, 1.652885, -0.300797)",
        "(0.093077, 1.652468, -0.302252)",
        "(0.093191, 1.652023, -0.303491)",
        "(0.093314, 1.651611, -0.304741)",
        "(0.093487, 1.651203, -0.306138)",
        "(0.093598, 1.650997, -0.306885)",
        "(0.093786, 1.650568, -0.308238)",
        "(0.094043, 1.650109, -0.309751)",
        "(0.094398, 1.649538, -0.311469)",
        "(0.094653, 1.648819, -0.313047)",
        "(0.094747, 1.648399, -0.313790)",
        "(0.094987, 1.647515, -0.315365)",
        "(0.095282, 1.646467, -0.316999)",
        "(0.095464, 1.645300, -0.318607)",
        "(0.095477, 1.644073, -0.320199)",
        "(0.095507, 1.643444, -0.320976)",
        "(0.095715, 1.642141, -0.322688)",
        "(0.095919, 1.640785, -0.324500)",
        "(0.095998, 1.639335, -0.326140)",
        "(0.095890, 1.637792, -0.327648)",
        "(0.095765, 1.637016, -0.328295)",
        "(0.095468, 1.635543, -0.329545)",
        "(0.095193, 1.634120, -0.330904)",
        "(0.094975, 1.632774, -0.332062)",
        "(0.094855, 1.631709, -0.333124)",
        "(0.094904, 1.631211, -0.333703)",
        "(0.095116, 1.630198, -0.334905)",
        "(0.095215, 1.629184, -0.335950)",
        "(0.095224, 1.628154, -0.336698)",
        "(0.095158, 1.627048, -0.337429)",
        "(0.095122, 1.626490, -0.337830)",
        "(0.094996, 1.625341, -0.338685)",
        "(0.094793, 1.624220, -0.339608)",
        "(0.094562, 1.623065, -0.340389)",
        "(0.094320, 1.621815, -0.341115)",
        "(0.094199, 1.621189, -0.341527)",
        "(0.093958, 1.620025, -0.342331)",
        "(0.093809, 1.618949, -0.343026)",
        "(0.093721, 1.617855, -0.343859)",
        "(0.093733, 1.616736, -0.344809)",
        "(0.093681, 1.616210, -0.345208)",
        "(0.093619, 1.615194, -0.345930)",
        "(0.093638, 1.614155, -0.346665)",
        "(0.093728, 1.612970, -0.347759)",
        "(0.093763, 1.611840, -0.348847)",
        "(0.093809, 1.611279, -0.349485)",
        "(0.093948, 1.610149, -0.350802)",
        "(0.094137, 1.608960, -0.352229)",
        "(0.094171, 1.607731, -0.353578)",
        "(0.094264, 1.606445, -0.354965)",
        "(0.094326, 1.605785, -0.355615)",
        "(0.094518, 1.604506, -0.356883)",
        "(0.094609, 1.603140, -0.358228)",
        "(0.094605, 1.601680, -0.359747)",
        "(0.094757, 1.600137, -0.361123)",
        "(0.094862, 1.599400, -0.361687)",
        "(0.095037, 1.597991, -0.362534)",
        "(0.095300, 1.596564, -0.363338)",
        "(0.095521, 1.594956, -0.364133)",
        "(0.095613, 1.593308, -0.364757)",
        "(0.095642, 1.592475, -0.365069)",
        "(0.095797, 1.590732, -0.365750)",
        "(0.096064, 1.588856, -0.366328)",
        "(0.096281, 1.586854, -0.366622)",
        "(0.096435, 1.584870, -0.366698)",
        "(0.096637, 1.583870, -0.366716)",
        "(0.097134, 1.581868, -0.366652)",
        "(0.097698, 1.579752, -0.366412)",
        "(0.098180, 1.577557, -0.366085)",
        "(0.098479, 1.575463, -0.365739)",
        "(0.098643, 1.574467, -0.365602)",
        "(0.098990, 1.572506, -0.365278)",
        "(0.099325, 1.570727, -0.365285)",
        "(0.099766, 1.569107, -0.365467)",
        "(0.100388, 1.567696, -0.365280)",
        "(0.100769, 1.567083, -0.365065)",
        "(0.101508, 1.565845, -0.364553)",
        "(0.101999, 1.564760, -0.364084)",
        "(0.102233, 1.564167, -0.363805)",
        "(0.102966, 1.562561, -0.362936)",
        "(0.103403, 1.561581, -0.362323)",
        "(0.104034, 1.560355, -0.361506)",
        "(0.104798, 1.559214, -0.360918)",
        "(0.105529, 1.558199, -0.360426)",
        "(0.106097, 1.557234, -0.359991)",
        "(0.106383, 1.556663, -0.359798)",
        "(0.107319, 1.554694, -0.359197)",
        "(0.107753, 1.553149, -0.358820)",
        "(0.108036, 1.551538, -0.358298)",
        "(0.108225, 1.549908, -0.357624)",
        "(0.108351, 1.549079, -0.357310)",
        "(0.108717, 1.547364, -0.356798)",
        "(0.109039, 1.545658, -0.356510)",
        "(0.109351, 1.544018, -0.356308)",
        "(0.109628, 1.542419, -0.355970)",
        "(0.109816, 1.541624, -0.355801)",
        "(0.110149, 1.540061, -0.355391)",
        "(0.110526, 1.538585, -0.354844)",
        "(0.110980, 1.537160, -0.354519)",
        "(0.111331, 1.535667, -0.354201)",
        "(0.111464, 1.534910, -0.353970)",
        "(0.111688, 1.533433, -0.353448)",
        "(0.112080, 1.531998, -0.353070)",
        "(0.112341, 1.530567, -0.352763)",
        "(0.112539, 1.529195, -0.352604)",
        "(0.112649, 1.528521, -0.352527)",
        "(0.112896, 1.527125, -0.352355)",
        "(0.112981, 1.525753, -0.351919)",
        "(0.113037, 1.524518, -0.351487)",
        "(0.113241, 1.523393, -0.351227)",
        "(0.113323, 1.522821, -0.351114)",
        "(0.113543, 1.521817, -0.351038)",
        "(0.113827, 1.520183, -0.351027)",
        "(0.114146, 1.518894, -0.351042)",
        "(0.114528, 1.517827, -0.351068)",
        "(0.114831, 1.516838, -0.351172)",
        "(0.115285, 1.515364, -0.351596)",
        "(0.115712, 1.513947, -0.351992)",
        "(0.116098, 1.512415, -0.352331)",
        "(0.116447, 1.510774, -0.352580)",
        "(0.116576, 1.509957, -0.352565)",
        "(0.116794, 1.508316, -0.352302)",
        "(0.117143, 1.506578, -0.352225)",
        "(0.117540, 1.504920, -0.351988)",
        "(0.117944, 1.503571, -0.351649)",
        "(0.118186, 1.502760, -0.351453)",
        "(0.118613, 1.501293, -0.351112)",
        "(0.119031, 1.499830, -0.350755)",
        "(0.119326, 1.498404, -0.350307)",
        "(0.119553, 1.497063, -0.349798)",
        "(0.119670, 1.496382, -0.349580)",
        "(0.119993, 1.495086, -0.349304)",
        "(0.120298, 1.493932, -0.349125)",
        "(0.120545, 1.492638, -0.348798)",
        "(0.120663, 1.491113, -0.348388)",
        "(0.120653, 1.490391, -0.348162)",
        "(0.120716, 1.489011, -0.347867)",
        "(0.120763, 1.487454, -0.347813)",
        "(0.120677, 1.485919, -0.347576)",
        "(0.120486, 1.484446, -0.347176)",
        "(0.120403, 1.483699, -0.347035)",
        "(0.120145, 1.482159, -0.346674)",
        "(0.119868, 1.480647, -0.346138)",
        "(0.119549, 1.479195, -0.345559)",
        "(0.119387, 1.477760, -0.345230)",
        "(0.119363, 1.477029, -0.345045)",
        "(0.119199, 1.475569, -0.344611)",
        "(0.118960, 1.474168, -0.344010)",
        "(0.118670, 1.472734, -0.343274)",
        "(0.118431, 1.471243, -0.342737)",
        "(0.118283, 1.470542, -0.342526)",
        "(0.117957, 1.469183, -0.341982)",
        "(0.117544, 1.467719, -0.341369)",
        "(0.117182, 1.466059, -0.340817)",
        "(0.116874, 1.464475, -0.340200)",
        "(0.116692, 1.463777, -0.339787)",
        "(0.116414, 1.462332, -0.339188)",
        "(0.116194, 1.460721, -0.338784)",
        "(0.115957, 1.459031, -0.338303)",
        "(0.115708, 1.457298, -0.337676)",
        "(0.115598, 1.456412, -0.337363)",
        "(0.115534, 1.454538, -0.337026)",
        "(0.115519, 1.452505, -0.336750)",
        "(0.115593, 1.450422, -0.336392)",
        "(0.115750, 1.448076, -0.336111)",
        "(0.115827, 1.446762, -0.336020)",
        "(0.115931, 1.444027, -0.335700)",
        "(0.115872, 1.441185, -0.335192)",
        "(0.115609, 1.438170, -0.334703)",
        "(0.115455, 1.434837, -0.334268)",
        "(0.115380, 1.433068, -0.334048)",
        "(0.115110, 1.429535, -0.333540)",
        "(0.114744, 1.425776, -0.333061)",
        "(0.114418, 1.421832, -0.332449)",
        "(0.114174, 1.417715, -0.331605)",
        "(0.114096, 1.415639, -0.331227)",
        "(0.113965, 1.411638, -0.330487)",
        "(0.113752, 1.407687, -0.329975)",
        "(0.113569, 1.403680, -0.329728)",
        "(0.113483, 1.399640, -0.329421)",
        "(0.113472, 1.397688, -0.329183)",
        "(0.113336, 1.393976, -0.328406)",
        "(0.113046, 1.390329, -0.327596)",
        "(0.112817, 1.386568, -0.326995)",
        "(0.112643, 1.383032, -0.326107)",
        "(0.112524, 1.381398, -0.325584)",
        "(0.112146, 1.378418, -0.324717)",
        "(0.111683, 1.375490, -0.324112)",
        "(0.111202, 1.372683, -0.323369)",
        "(0.110726, 1.369857, -0.322410)",
        "(0.110429, 1.368486, -0.321947)",
        "(0.109935, 1.365775, -0.321005)",
        "(0.109426, 1.363166, -0.320190)",
        "(0.109097, 1.360650, -0.319307)",
        "(0.108808, 1.358419, -0.318384)",
        "(0.108657, 1.357438, -0.317990)",
        "(0.108481, 1.355544, -0.317304)",
        "(0.108397, 1.353725, -0.316793)",
        "(0.108330, 1.351954, -0.316197)",
        "(0.108220, 1.350338, -0.315521)",
        "(0.108167, 1.349607, -0.315119)",
        "(0.108125, 1.348164, -0.314307)",
        "(0.108080, 1.346572, -0.313673)",
        "(0.108091, 1.345009, -0.313070)",
        "(0.108135, 1.343549, -0.312385)",
        "(0.108197, 1.342795, -0.312075)",
        "(0.108290, 1.341139, -0.311579)",
        "(0.108522, 1.339160, -0.310721)",
        "(0.108628, 1.337282, -0.309588)",
        "(0.108690, 1.335208, -0.308655)",
        "(0.108660, 1.334003, -0.308214)",
        "(0.108797, 1.331655, -0.307292)",
        "(0.108756, 1.329230, -0.306020)",
        "(0.108691, 1.326796, -0.304738)",
        "(0.108639, 1.324417, -0.303307)",
        "(0.108591, 1.323168, -0.302539)",
        "(0.108593, 1.320722, -0.301274)",
        "(0.108656, 1.318260, -0.300104)",
        "(0.108575, 1.315892, -0.298924)",
        "(0.108412, 1.313552, -0.297672)",
        "(0.108313, 1.312292, -0.297011)",
        "(0.108093, 1.309711, -0.295522)",
        "(0.107836, 1.307009, -0.294325)",
        "(0.107623, 1.304119, -0.293623)",
        "(0.107456, 1.301403, -0.293263)",
        "(0.107555, 1.300166, -0.293030)",
        "(0.107721, 1.297953, -0.291923)",
        "(0.107753, 1.295929, -0.290597)",
        "(0.107415, 1.293567, -0.289689)",
        "(0.107421, 1.291415, -0.288972)",
        "(0.107293, 1.290341, -0.288430)",
        "(0.107074, 1.288230, -0.287318)",
        "(0.106516, 1.285871, -0.286478)",
        "(0.106025, 1.283666, -0.285949)",
        "(0.105639, 1.281699, -0.285453)",
        "(0.105422, 1.280824, -0.285035)",
        "(0.104887, 1.279095, -0.284108)",
        "(0.104469, 1.277395, -0.283528)",
        "(0.104111, 1.275743, -0.282746)",
        "(0.103873, 1.274091, -0.281916)",
        "(0.103823, 1.273245, -0.281421)",
        "(0.103350, 1.271194, -0.280010)",
        "(0.102932, 1.268957, -0.278424)",
        "(0.102603, 1.266494, -0.277457)",
        "(0.102484, 1.263959, -0.276507)",
        "(0.102312, 1.262604, -0.275915)",
        "(0.101829, 1.259641, -0.274718)",
        "(0.101392, 1.256554, -0.274252)",
        "(0.100940, 1.253327, -0.274076)",
        "(0.100765, 1.250080, -0.273462)",
        "(0.100484, 1.248334, -0.272926)",
        "(0.100372, 1.245133, -0.272106)",
        "(0.100628, 1.242134, -0.271753)",
        "(0.100599, 1.239018, -0.270680)",
        "(0.100377, 1.235776, -0.268991)",
        "(0.100544, 1.234344, -0.268227)",
        "(0.100447, 1.231370, -0.267216)",
        "(0.100257, 1.228384, -0.266455)",
        "(0.099860, 1.225373, -0.265582)",
        "(0.099672, 1.222717, -0.264692)",
        "(0.099733, 1.221524, -0.264061)",
        "(0.099477, 1.219083, -0.263039)",
        "(0.099313, 1.216952, -0.263081)",
        "(0.099147, 1.215013, -0.262707)",
        "(0.099196, 1.213348, -0.261111)",
        "(0.099307, 1.212648, -0.260392)",
        "(0.099454, 1.211337, -0.259530)",
        "(0.099361, 1.209932, -0.258539)",
        "(0.099205, 1.208407, -0.257245)",
        "(0.099074, 1.206908, -0.256159)",
        "(0.099073, 1.206210, -0.255700)",
        "(0.099106, 1.204993, -0.254763)",
        "(0.099165, 1.203928, -0.253719)",
        "(0.099302, 1.202957, -0.252859)",
        "(0.099383, 1.201996, -0.252293)",
        "(0.099455, 1.201495, -0.251790)",
        "(0.099696, 1.200563, -0.250373)",
        "(0.100023, 1.199633, -0.249001)",
        "(0.100346, 1.198456, -0.247303)",
        "(0.101058, 1.197348, -0.244858)",
        "(0.101392, 1.196853, -0.243705)",
        "(0.101828, 1.195759, -0.241744)",
        "(0.102270, 1.194576, -0.239809)",
        "(0.102748, 1.193424, -0.238223)",
        "(0.103278, 1.192360, -0.236987)",
        "(0.103534, 1.191820, -0.236256)",
        "(0.104064, 1.190744, -0.234400)",
        "(0.104791, 1.189828, -0.232657)",
        "(0.105287, 1.188827, -0.231378)",
        "(0.105699, 1.187676, -0.229819)",
        "(0.105890, 1.187085, -0.228971)",
        "(0.106237, 1.185896, -0.227399)",
        "(0.106811, 1.184818, -0.225697)",
        "(0.107216, 1.183680, -0.224230)",
        "(0.107577, 1.182427, -0.222900)",
        "(0.107682, 1.181731, -0.222135)",
        "(0.108081, 1.180441, -0.220354)",
        "(0.108564, 1.179334, -0.218600)",
        "(0.109030, 1.178448, -0.217119)",
        "(0.109547, 1.177683, -0.215515)",
        "(0.109750, 1.177317, -0.214675)",
        "(0.110139, 1.176576, -0.213235)",
        "(0.110501, 1.175945, -0.212143)",
        "(0.110848, 1.175277, -0.210471)",
        "(0.111275, 1.174718, -0.208721)",
        "(0.111456, 1.174502, -0.207864)",
        "(0.111801, 1.174091, -0.206384)",
        "(0.112031, 1.173605, -0.204858)",
        "(0.112283, 1.173141, -0.203458)",
        "(0.112473, 1.172737, -0.202480)",
        "(0.112549, 1.172487, -0.201935)",
        "(0.112733, 1.171972, -0.200390)",
        "(0.112950, 1.171542, -0.198860)",
        "(0.113209, 1.171147, -0.197245)",
        "(0.113373, 1.170683, -0.195878)",
        "(0.113432, 1.170382, -0.195115)",
        "(0.113599, 1.169841, -0.193397)",
        "(0.113684, 1.169525, -0.191912)",
        "(0.113913, 1.169449, -0.190571)",
        "(0.114137, 1.169439, -0.188957)",
        "(0.114209, 1.169406, -0.188099)",
        "(0.114393, 1.169284, -0.186228)",
        "(0.114557, 1.168989, -0.184013)",
        "(0.114729, 1.168668, -0.181617)",
        "(0.114846, 1.168350, -0.179541)",
        "(0.114915, 1.168193, -0.178564)",
        "(0.115142, 1.167896, -0.176488)",
        "(0.115456, 1.167691, -0.174036)",
        "(0.115809, 1.167622, -0.171498)",
        "(0.116162, 1.167747, -0.169415)",
        "(0.116345, 1.167895, -0.168516)",
        "(0.116843, 1.168272, -0.166343)",
        "(0.117447, 1.168730, -0.163581)",
        "(0.117982, 1.169228, -0.160973)",
        "(0.118372, 1.169716, -0.158644)",
        "(0.118608, 1.169976, -0.157450)",
        "(0.119188, 1.170486, -0.154934)",
        "(0.119675, 1.171054, -0.152566)",
        "(0.120029, 1.171546, -0.150099)",
        "(0.120722, 1.172155, -0.147261)",
        "(0.121149, 1.172604, -0.145852)",
        "(0.121785, 1.173760, -0.143600)",
        "(0.122170, 1.174934, -0.141591)",
        "(0.122668, 1.176062, -0.139363)",
        "(0.123052, 1.177238, -0.137318)",
        "(0.123235, 1.177849, -0.136330)",
        "(0.123699, 1.179166, -0.134171)",
        "(0.124236, 1.180643, -0.132146)",
        "(0.124578, 1.182118, -0.130113)",
        "(0.125216, 1.183723, -0.128223)",
        "(0.125495, 1.184512, -0.127227)",
        "(0.126088, 1.186117, -0.125101)",
        "(0.126521, 1.187571, -0.122589)",
        "(0.126997, 1.189021, -0.120193)",
        "(0.127142, 1.190463, -0.118378)",
        "(0.127210, 1.191176, -0.117506)",
        "(0.127665, 1.192672, -0.115362)",
        "(0.128160, 1.194231, -0.113010)",
        "(0.128392, 1.195727, -0.110719)",
        "(0.128742, 1.197277, -0.108542)",
        "(0.129004, 1.198137, -0.107600)",
        "(0.129671, 1.199926, -0.105500)",
        "(0.130368, 1.201692, -0.103419)",
        "(0.130889, 1.203577, -0.101762)",
        "(0.131500, 1.205562, -0.100077)",
        "(0.131914, 1.206539, -0.098915)",
        "(0.132889, 1.208569, -0.096425)",
        "(0.133611, 1.210659, -0.094214)",
        "(0.134089, 1.212594, -0.092230)",
        "(0.134659, 1.214405, -0.090563)",
        "(0.134905, 1.215310, -0.089765)",
        "(0.135301, 1.216950, -0.087887)",
        "(0.135719, 1.218469, -0.085765)",
        "(0.135989, 1.219935, -0.084122)",
        "(0.136278, 1.221399, -0.082876)",
        "(0.136442, 1.222044, -0.081956)",
        "(0.136931, 1.223238, -0.079698)",
        "(0.137236, 1.224265, -0.077631)",
        "(0.137629, 1.225464, -0.076182)",
        "(0.138077, 1.226720, -0.074918)",
        "(0.138264, 1.227269, -0.074100)",
        "(0.138655, 1.228333, -0.072414)",
        "(0.139187, 1.229409, -0.071059)",
        "(0.139761, 1.230382, -0.069535)",
        "(0.140464, 1.231315, -0.067836)",
        "(0.140701, 1.231748, -0.067135)",
        "(0.141216, 1.232687, -0.066051)",
        "(0.141620, 1.233628, -0.065099)",
        "(0.142071, 1.234535, -0.063976)",
        "(0.142523, 1.235359, -0.062813)",
        "(0.142630, 1.235723, -0.062345)",
        "(0.142724, 1.236461, -0.061593)",
        "(0.142769, 1.237138, -0.060817)",
        "(0.143152, 1.237959, -0.059843)",
        "(0.143680, 1.238904, -0.058812)",
        "(0.143814, 1.239391, -0.058381)",
        "(0.143910, 1.240342, -0.057804)",
        "(0.144093, 1.241281, -0.057121)",
        "(0.144475, 1.242181, -0.056095)",
        "(0.144798, 1.243155, -0.054929)",
        "(0.144860, 1.243433, -0.054711)",
        "(0.144993, 1.244469, -0.053623)",
        "(0.145282, 1.245311, -0.052396)",
        "(0.145675, 1.246287, -0.051051)",
        "(0.145863, 1.247417, -0.050295)",
        "(0.145894, 1.247997, -0.050001)",
        "(0.146089, 1.249121, -0.049017)",
        "(0.146447, 1.250292, -0.047742)",
        "(0.146749, 1.251450, -0.046678)",
        "(0.146937, 1.252452, -0.045646)",
        "(0.147024, 1.252804, -0.045214)",
        "(0.147356, 1.253876, -0.043996)",
        "(0.147616, 1.254778, -0.042852)",
        "(0.147842, 1.255628, -0.041967)",
        "(0.148143, 1.256521, -0.041069)",
        "(0.148377, 1.257000, -0.040537)",
        "(0.148778, 1.257979, -0.039341)",
        "(0.149017, 1.258897, -0.038299)",
        "(0.149236, 1.259787, -0.037459)",
        "(0.149553, 1.260674, -0.036619)",
        "(0.149626, 1.261073, -0.036204)",
        "(0.149715, 1.261801, -0.035299)",
        "(0.149883, 1.262304, -0.034546)",
        "(0.150130, 1.263232, -0.033332)",
        "(0.150253, 1.263642, -0.032988)",
        "(0.150479, 1.264313, -0.032172)",
        "(0.150738, 1.265043, -0.031021)",
        "(0.150814, 1.265525, -0.030174)",
        "(0.150847, 1.265692, -0.029902)",
        "(0.151032, 1.266299, -0.028888)",
        "(0.151189, 1.266846, -0.027922)",
        "(0.151267, 1.267371, -0.026922)",
        "(0.151324, 1.267991, -0.025951)",
        "(0.151388, 1.268695, -0.024984)",
        "(0.151425, 1.269483, -0.023956)",
        "(0.151355, 1.269880, -0.023452)",
        "(0.151348, 1.270744, -0.022318)",
        "(0.151593, 1.271694, -0.020839)",
        "(0.151861, 1.272665, -0.019380)",
        "(0.151958, 1.273607, -0.018274)",
        "(0.151924, 1.273873, -0.017778)",
        "(0.151956, 1.274728, -0.016142)",
        "(0.151972, 1.275481, -0.014870)",
        "(0.151907, 1.276159, -0.014002)",
        "(0.151751, 1.277057, -0.012460)",
        "(0.151633, 1.277383, -0.011814)",
        "(0.151366, 1.278010, -0.010620)",
        "(0.151257, 1.278762, -0.009278)",
        "(0.151330, 1.279680, -0.008019)",
        "(0.151130, 1.280511, -0.007389)",
        "(0.150882, 1.281028, -0.006978)",
        "(0.150652, 1.281879, -0.006143)",
        "(0.150352, 1.282726, -0.005275)",
        "(0.150107, 1.283583, -0.004484)",
        "(0.149962, 1.284496, -0.003932)",
        "(0.149897, 1.284724, -0.003732)",
        "(0.149498, 1.285535, -0.002863)",
        "(0.149251, 1.286172, -0.002383)",
        "(0.148997, 1.287050, -0.001758)",
        "(0.148570, 1.288273, -0.001048)",
        "(0.148419, 1.288767, -0.000837)",
        "(0.148208, 1.289753, -0.000198)",
        "(0.148305, 1.290748, 0.000763)",
        "(0.148264, 1.291615, 0.001512)",
        "(0.148008, 1.292254, 0.002245)",
        "(0.147886, 1.292551, 0.002628)",
        "(0.147919, 1.292931, 0.003079)",
        "(0.148004, 1.293656, 0.003815)",
        "(0.148072, 1.294147, 0.004394)",
        "(0.148103, 1.295135, 0.005403)",
        "(0.148159, 1.295525, 0.005713)",
        "(0.148296, 1.296401, 0.005529)",
        "(0.147739, 1.297152, 0.005271)",
        "(0.147518, 1.297648, 0.005179)",
        "(0.147252, 1.298924, 0.004928)",
        "(0.147331, 1.299332, 0.004794)",
        "(0.147679, 1.300312, 0.004717)",
        "(0.147815, 1.301427, 0.004516)",
        "(0.147439, 1.302533, 0.004274)",
        "(0.147277, 1.303711, 0.004060)",
        "(0.147326, 1.304512, 0.003960)",
        "(0.147599, 1.306074, 0.003575)",
        "(0.147877, 1.307757, 0.003072)",
        "(0.148066, 1.309574, 0.002656)",
        "(0.148052, 1.311476, 0.002375)",
        "(0.148074, 1.312467, 0.002235)",
        "(0.148205, 1.314509, 0.001834)",
        "(0.148213, 1.316607, 0.001461)",
        "(0.147992, 1.318833, 0.000842)",
        "(0.147565, 1.321127, 0.000104)",
        "(0.147341, 1.322283, -0.000202)",
        "(0.147073, 1.324683, -0.000598)",
        "(0.146965, 1.327086, -0.000802)",
        "(0.146654, 1.329471, -0.001295)",
        "(0.146077, 1.331667, -0.001858)",
        "(0.145833, 1.332789, -0.002103)",
        "(0.145558, 1.335118, -0.002887)",
        "(0.145211, 1.337474, -0.003639)",
        "(0.144825, 1.339887, -0.004255)",
        "(0.144470, 1.342163, -0.005083)",
        "(0.144264, 1.343311, -0.005435)",
        "(0.143915, 1.345630, -0.006241)",
        "(0.143800, 1.348099, -0.007444)",
        "(0.143682, 1.350533, -0.008592)",
        "(0.143398, 1.352741, -0.009363)",
        "(0.143199, 1.353744, -0.009547)",
        "(0.143003, 1.355851, -0.010323)",
        "(0.142872, 1.357948, -0.011395)",
        "(0.142438, 1.359927, -0.012427)",
        "(0.142013, 1.361818, -0.013110)",
        "(0.141954, 1.362809, -0.013412)",
        "(0.141887, 1.364810, -0.014005)",
        "(0.141750, 1.366789, -0.014593)",
        "(0.141462, 1.368803, -0.015182)",
        "(0.141029, 1.370819, -0.015802)",
        "(0.140753, 1.371855, -0.016187)",
        "(0.140167, 1.373875, -0.016914)",
        "(0.139786, 1.375857, -0.017312)",
        "(0.139526, 1.377898, -0.017737)",
        "(0.139040, 1.379947, -0.018070)",
        "(0.138768, 1.381007, -0.018243)",
        "(0.138302, 1.383089, -0.018642)",
        "(0.137994, 1.385027, -0.018974)",
        "(0.137737, 1.387484, -0.019117)",
        "(0.137498, 1.389649, -0.019398)",
        "(0.137347, 1.390689, -0.019668)",
        "(0.136985, 1.392679, -0.019749)",
        "(0.137189, 1.394742, -0.019301)",
        "(0.137529, 1.396860, -0.019017)",
        "(0.137460, 1.398836, -0.018756)",
        "(0.137409, 1.399861, -0.018622)",
        "(0.137552, 1.402040, -0.018468)",
        "(0.137702, 1.404272, -0.018474)",
        "(0.137946, 1.406622, -0.018492)",
        "(0.138290, 1.409027, -0.018387)",
        "(0.138513, 1.410260, -0.018366)",
        "(0.138818, 1.412665, -0.018654)",
        "(0.138947, 1.414820, -0.018852)",
        "(0.138903, 1.416794, -0.018874)",
        "(0.138705, 1.418670, -0.019065)",
        "(0.138444, 1.419528, -0.019263)",
        "(0.137838, 1.421260, -0.019770)",
        "(0.137250, 1.422895, -0.020129)",
        "(0.136778, 1.424523, -0.020527)",
        "(0.136432, 1.426260, -0.021168)",
        "(0.136203, 1.427137, -0.021395)",
        "(0.135750, 1.429005, -0.021770)",
        "(0.135247, 1.430870, -0.022230)",
        "(0.134887, 1.432800, -0.023169)",
        "(0.134540, 1.434708, -0.024006)",
        "(0.134466, 1.435643, -0.024247)",
        "(0.134424, 1.437435, -0.024768)",
        "(0.134200, 1.439074, -0.025501)",
        "(0.133638, 1.440547, -0.026450)",
        "(0.133046, 1.441886, -0.027314)",
        "(0.132770, 1.442486, -0.027657)",
        "(0.132310, 1.443598, -0.028271)",
        "(0.131714, 1.444571, -0.029048)",
        "(0.131149, 1.445342, -0.029727)",
        "(0.130627, 1.445968, -0.030222)",
        "(0.130593, 1.446255, -0.030418)",
        "(0.130849, 1.446808, -0.030382)",
        "(0.130962, 1.447363, -0.030322)",
        "(0.130718, 1.447749, -0.030559)",
        "(0.130642, 1.448098, -0.030514)",
        "(0.130673, 1.448279, -0.030384)",
        "(0.131071, 1.448709, -0.029935)",
        "(0.131569, 1.449282, -0.029723)",
        "(0.131403, 1.449647, -0.029760)",
        "(0.131046, 1.450176, -0.029731)",
        "(0.130944, 1.450460, -0.029756)",
        "(0.130922, 1.450833, -0.029683)",
        "(0.130954, 1.451875, -0.029548)",
        "(0.130781, 1.452603, -0.029432)",
        "(0.130394, 1.453306, -0.029453)",
        "(0.130204, 1.453662, -0.029493)",
        "(0.130069, 1.453989, -0.029426)",
        "(0.129781, 1.454795, -0.029281)",
        "(0.129478, 1.455552, -0.029176)",
        "(0.129328, 1.456319, -0.028957)",
        "(0.129300, 1.456843, -0.028717)",
        "(0.129184, 1.457487, -0.028613)",
        "(0.129108, 1.458010, -0.028775)",
        "(0.129103, 1.458910, -0.028882)",
        "(0.129298, 1.460150, -0.028924)",
        "(0.129350, 1.460593, -0.028925)",
        "(0.129445, 1.461532, -0.029242)",
        "(0.129501, 1.462248, -0.029458)",
        "(0.129668, 1.463218, -0.029703)",
        "(0.129703, 1.463873, -0.030022)",
        "(0.129619, 1.464015, -0.030140)",
        "(0.129282, 1.464459, -0.030559)",
        "(0.129021, 1.464511, -0.030693)",
        "(0.128714, 1.464606, -0.031043)",
        "(0.128374, 1.464680, -0.031418)",
        "(0.128228, 1.464661, -0.031596)",
        "(0.127691, 1.464485, -0.032012)",
        "(0.127255, 1.464193, -0.032436)",
        "(0.127135, 1.464036, -0.032611)",
        "(0.126566, 1.463578, -0.033024)",
        "(0.126371, 1.463435, -0.033256)",
        "(0.126010, 1.463214, -0.033718)",
        "(0.126077, 1.463272, -0.033684)",
        "(0.125660, 1.463068, -0.034001)",
        "(0.125622, 1.463118, -0.034083)",
        "(0.125098, 1.463080, -0.034629)",
        "(0.124984, 1.463151, -0.034788)",
        "(0.124844, 1.463375, -0.035067)",
        "(0.124680, 1.463796, -0.035475)",
        "(0.124466, 1.464221, -0.035851)",
        "(0.124363, 1.464413, -0.035984)",
        "(0.124008, 1.465135, -0.036369)",
        "(0.123514, 1.466022, -0.036873)",
        "(0.123369, 1.466981, -0.037486)",
        "(0.123330, 1.468025, -0.037877)",
        "(0.123318, 1.468585, -0.038076)",
        "(0.123298, 1.469730, -0.038454)",
        "(0.123227, 1.470852, -0.038821)",
        "(0.122965, 1.471630, -0.038989)",
        "(0.122773, 1.472217, -0.039052)",
        "(0.122672, 1.472842, -0.039164)",
        "(0.122549, 1.473468, -0.039108)",
        "(0.122356, 1.473657, -0.039111)",
        "(0.122070, 1.473983, -0.039167)",
        "(0.121866, 1.474279, -0.039145)",
        "(0.121779, 1.474415, -0.039135)",
        "(0.121668, 1.474493, -0.039122)",
        "(0.121432, 1.474563, -0.039084)",
        "(0.121044, 1.474512, -0.039154)",
        "(0.120903, 1.474434, -0.039193)",
        "(0.120844, 1.474395, -0.039186)",
        "(0.120710, 1.474269, -0.039139)",
        "(0.120493, 1.474061, -0.039164)",
        "(0.120170, 1.473766, -0.039185)",
        "(0.119813, 1.473463, -0.039152)",
        "(0.119507, 1.473252, -0.039169)",
        "(0.118622, 1.472750, -0.039553)",
        "(0.118103, 1.472538, -0.039845)",
        "(0.118027, 1.472538, -0.039813)",
        "(0.117660, 1.472455, -0.039998)",
        "(0.117585, 1.472509, -0.040177)",
        "(0.117460, 1.472654, -0.040306)",
        "(0.117188, 1.472759, -0.040482)",
        "(0.116936, 1.472830, -0.040654)",
        "(0.116512, 1.473001, -0.041088)",
        "(0.116491, 1.473027, -0.041150)",
        "(0.116536, 1.473047, -0.041132)",
        "(0.116499, 1.473111, -0.041263)",
        "(0.116488, 1.473170, -0.041393)",
        "(0.116410, 1.473218, -0.041384)",
        "(0.116364, 1.473235, -0.041401)",
        "(0.116154, 1.473252, -0.041464)",
        "(0.115670, 1.473229, -0.041609)",
        "(0.115327, 1.473215, -0.041625)",
        "(0.115008, 1.473226, -0.041603)",
        "(0.114989, 1.473260, -0.041639)",
        "(0.115081, 1.473336, -0.041729)",
        "(0.114985, 1.473402, -0.041879)",
        "(0.114924, 1.473465, -0.041998)",
        "(0.114845, 1.473528, -0.042095)",
        "(0.114811, 1.473555, -0.042122)",
        "(0.114741, 1.473614, -0.042138)",
        "(0.114638, 1.473652, -0.042143)",
        "(0.114447, 1.473696, -0.042079)",
        "(0.114325, 1.473758, -0.042043)",
        "(0.114276, 1.473790, -0.042039)",
        "(0.114128, 1.473901, -0.042030)",
        "(0.113891, 1.474030, -0.042011)",
        "(0.113411, 1.474107, -0.042046)",
        "(0.113162, 1.474127, -0.042117)",
        "(0.113179, 1.474146, -0.042118)",
        "(0.113072, 1.474192, -0.042002)",
        "(0.113033, 1.474265, -0.042013)",
        "(0.112824, 1.474399, -0.042050)",
        "(0.112762, 1.474566, -0.042025)",
        "(0.112730, 1.474740, -0.042011)",
        "(0.112734, 1.475073, -0.042140)",
        "(0.112698, 1.475536, -0.042298)",
        "(0.112553, 1.476096, -0.042592)",
        "(0.112388, 1.476778, -0.042928)",
        "(0.112274, 1.477484, -0.043231)",
        "(0.112072, 1.478437, -0.043598)",
        "(0.111685, 1.479151, -0.044258)",
        "(0.111099, 1.480578, -0.045412)",
        "(0.110682, 1.481804, -0.046268)",
        "(0.110452, 1.482408, -0.046741)",
        "(0.109951, 1.483639, -0.047899)",
        "(0.109407, 1.484914, -0.049098)",
        "(0.108933, 1.486274, -0.050357)",
        "(0.108694, 1.487716, -0.051574)",
        "(0.108650, 1.488447, -0.052131)",
        "(0.108666, 1.490002, -0.053275)",
        "(0.108698, 1.491700, -0.054462)",
        "(0.108717, 1.493561, -0.055758)",
        "(0.108685, 1.495489, -0.057313)",
        "(0.108658, 1.496456, -0.058095)",
        "(0.108566, 1.498458, -0.059749)",
        "(0.108246, 1.500427, -0.061613)",
        "(0.107818, 1.502291, -0.063650)",
        "(0.107432, 1.504143, -0.065804)",
        "(0.107217, 1.505093, -0.066952)",
        "(0.106697, 1.507025, -0.069425)",
        "(0.106167, 1.509090, -0.072266)",
        "(0.105782, 1.511448, -0.075348)",
        "(0.105481, 1.513965, -0.078563)",
        "(0.105352, 1.515336, -0.080385)",
        "(0.105102, 1.518029, -0.084039)",
        "(0.104757, 1.520715, -0.087652)",
        "(0.104400, 1.523495, -0.091160)",
        "(0.103846, 1.526364, -0.094881)",
        "(0.103589, 1.527863, -0.096755)",
        "(0.103227, 1.530909, -0.100105)",
        "(0.103159, 1.534078, -0.103140)",
        "(0.103140, 1.537225, -0.106062)",
        "(0.103255, 1.540239, -0.108832)",
        "(0.103326, 1.541716, -0.110077)",
        "(0.103386, 1.544567, -0.112447)",
        "(0.103251, 1.547354, -0.114880)",
        "(0.103183, 1.549984, -0.117564)",
        "(0.103349, 1.552515, -0.119772)",
        "(0.103523, 1.553753, -0.120691)",
        "(0.103804, 1.556151, -0.122586)",
        "(0.103943, 1.558453, -0.124990)",
        "(0.103879, 1.560671, -0.127552)",
        "(0.103774, 1.562839, -0.129881)",
        "(0.103664, 1.563891, -0.131020)",
        "(0.103144, 1.565825, -0.133361)",
        "(0.102508, 1.567602, -0.136035)",
        "(0.101855, 1.569169, -0.138557)",
        "(0.101308, 1.570584, -0.141011)",
        "(0.101036, 1.571197, -0.142166)",
        "(0.100458, 1.572479, -0.144666)",
        "(0.099914, 1.573763, -0.147296)",
        "(0.099233, 1.575038, -0.150227)",
        "(0.098321, 1.576347, -0.153874)",
        "(0.097738, 1.576980, -0.155708)",
        "(0.096509, 1.578329, -0.159081)",
        "(0.095439, 1.579772, -0.162741)",
        "(0.094065, 1.581320, -0.166981)",
        "(0.092660, 1.582963, -0.171765)",
        "(0.091813, 1.583789, -0.174334)",
        "(0.090242, 1.585361, -0.179183)",
        "(0.088891, 1.586994, -0.184157)",
        "(0.087919, 1.588566, -0.189472)",
        "(0.087131, 1.590158, -0.194468)",
        "(0.086615, 1.590960, -0.196771)",
        "(0.085872, 1.592578, -0.202090)",
        "(0.085422, 1.594179, -0.207679)",
        "(0.085024, 1.595681, -0.212979)",
        "(0.084852, 1.597057, -0.218228)",
        "(0.084743, 1.597700, -0.220912)",
        "(0.084413, 1.598939, -0.226084)",
        "(0.083867, 1.600116, -0.230900)",
        "(0.083233, 1.601116, -0.235672)",
        "(0.082803, 1.602033, -0.240845)",
        "(0.082653, 1.602478, -0.243457)",
        "(0.082423, 1.603341, -0.247923)",
        "(0.082325, 1.604187, -0.251681)",
        "(0.082480, 1.605001, -0.255717)",
        "(0.082534, 1.605758, -0.259343)",
        "(0.082483, 1.606106, -0.260925)",
        "(0.082818, 1.606731, -0.264229)",
        "(0.083134, 1.607251, -0.267602)",
        "(0.083207, 1.607566, -0.270636)",
        "(0.083105, 1.607799, -0.273319)",
        "(0.082988, 1.607909, -0.274727)",
        "(0.083044, 1.608025, -0.277738)",
        "(0.082797, 1.607936, -0.280563)",
        "(0.082342, 1.607819, -0.283550)",
        "(0.082068, 1.607601, -0.286704)",
        "(0.081980, 1.607476, -0.288142)",
        "(0.081707, 1.607254, -0.290753)",
        "(0.081534, 1.607077, -0.293452)",
        "(0.081465, 1.606912, -0.296791)",
        "(0.081269, 1.606608, -0.300370)",
        "(0.081248, 1.606418, -0.302049)",
        "(0.081151, 1.605993, -0.305025)",
        "(0.081012, 1.605524, -0.308170)",
        "(0.081161, 1.604931, -0.312014)",
        "(0.081318, 1.604293, -0.315762)",
        "(0.081334, 1.603970, -0.317536)",
        "(0.081445, 1.603269, -0.320979)",
        "(0.081465, 1.602472, -0.324456)",
        "(0.081601, 1.601513, -0.328288)",
        "(0.081678, 1.600417, -0.332273)",
        "(0.081590, 1.599811, -0.334094)",
        "(0.081248, 1.598413, -0.337424)",
        "(0.081056, 1.596848, -0.340867)",
        "(0.080906, 1.595060, -0.344506)",
        "(0.080667, 1.593056, -0.348112)",
        "(0.080564, 1.592060, -0.350018)",
        "(0.080367, 1.589913, -0.353928)",
        "(0.080184, 1.587495, -0.357338)",
        "(0.079601, 1.584660, -0.360260)",
        "(0.078838, 1.581458, -0.363359)",
        "(0.078355, 1.579764, -0.365031)",
        "(0.077590, 1.576232, -0.368297)",
        "(0.076757, 1.572448, -0.371160)",
        "(0.076330, 1.568352, -0.373810)",
        "(0.075354, 1.564055, -0.376865)",
        "(0.075045, 1.561865, -0.378436)",
        "(0.074210, 1.557440, -0.381209)",
        "(0.073471, 1.552984, -0.383526)",
        "(0.072401, 1.548431, -0.385701)",
        "(0.071537, 1.543986, -0.388196)",
        "(0.071115, 1.541789, -0.389448)",
        "(0.070422, 1.537398, -0.391697)",
        "(0.069927, 1.532927, -0.393332)",
        "(0.068875, 1.528471, -0.394750)",
        "(0.068096, 1.523989, -0.396512)",
        "(0.067963, 1.521773, -0.397493)",
        "(0.068100, 1.517523, -0.399555)",
        "(0.068602, 1.513358, -0.401352)",
        "(0.068904, 1.509325, -0.402333)",
        "(0.068953, 1.505407, -0.402814)",
        "(0.069007, 1.503393, -0.403171)",
        "(0.068977, 1.499251, -0.404399)",
        "(0.068735, 1.494995, -0.405673)",
        "(0.068474, 1.490669, -0.406409)",
        "(0.068311, 1.486128, -0.407118)",
        "(0.068252, 1.483773, -0.407495)",
        "(0.068173, 1.478975, -0.408112)",
        "(0.068380, 1.474113, -0.408511)",
        "(0.068966, 1.469149, -0.408557)",
        "(0.069169, 1.464090, -0.408142)",
        "(0.069242, 1.461546, -0.407957)",
        "(0.069246, 1.456331, -0.407480)",
        "(0.069283, 1.451058, -0.406910)",
        "(0.069196, 1.445897, -0.406284)",
        "(0.069225, 1.441031, -0.405286)",
        "(0.069280, 1.438672, -0.404686)",
        "(0.069504, 1.433923, -0.403254)",
        "(0.069794, 1.429310, -0.401926)",
        "(0.070146, 1.424743, -0.400707)",
        "(0.070424, 1.420129, -0.399537)",
        "(0.070568, 1.417858, -0.398889)",
        "(0.071044, 1.413244, -0.397825)",
        "(0.071471, 1.408401, -0.396702)",
        "(0.071533, 1.403216, -0.395036)",
        "(0.071370, 1.397746, -0.393200)",
        "(0.071337, 1.394958, -0.392383)",
        "(0.071315, 1.389277, -0.391081)",
        "(0.071419, 1.383584, -0.389950)",
        "(0.071535, 1.377886, -0.388752)",
        "(0.071588, 1.372052, -0.387928)",
        "(0.071643, 1.369115, -0.387617)",
        "(0.071803, 1.363288, -0.386628)",
        "(0.071960, 1.357679, -0.385120)",
        "(0.072152, 1.352179, -0.384069)",
        "(0.072379, 1.346580, -0.383431)",
        "(0.072503, 1.343750, -0.383004)",
        "(0.072592, 1.338130, -0.381937)",
        "(0.072661, 1.332662, -0.380919)",
        "(0.072583, 1.327325, -0.379697)",
        "(0.072621, 1.322186, -0.378156)",
        "(0.072687, 1.319689, -0.377282)",
        "(0.072719, 1.314817, -0.375367)",
        "(0.072748, 1.310077, -0.373453)",
        "(0.072898, 1.305111, -0.372453)",
        "(0.072719, 1.300120, -0.371035)",
        "(0.072617, 1.297700, -0.370145)",
        "(0.072807, 1.293005, -0.368875)",
        "(0.073321, 1.288411, -0.367762)",
        "(0.072990, 1.283751, -0.365690)",
        "(0.073100, 1.279476, -0.362911)",
        "(0.073198, 1.277398, -0.361513)",
        "(0.073405, 1.273177, -0.358644)",
        "(0.073698, 1.268917, -0.355873)",
        "(0.074067, 1.264500, -0.352984)",
        "(0.074345, 1.259903, -0.349603)",
        "(0.074546, 1.257619, -0.347904)",
        "(0.074745, 1.252924, -0.344658)",
        "(0.074846, 1.248245, -0.341995)",
        "(0.074988, 1.243559, -0.339775)",
        "(0.075211, 1.239040, -0.336951)",
        "(0.075221, 1.236853, -0.335409)",
        "(0.075352, 1.232528, -0.332376)",
        "(0.075515, 1.228330, -0.329846)",
        "(0.075652, 1.224171, -0.327787)",
        "(0.075669, 1.220122, -0.325158)",
        "(0.075775, 1.218179, -0.323812)",
        "(0.075932, 1.214377, -0.321361)",
        "(0.075959, 1.210632, -0.318665)",
        "(0.075840, 1.206962, -0.315917)",
        "(0.075622, 1.203505, -0.313564)",
        "(0.075470, 1.201776, -0.312569)",
        "(0.075377, 1.198506, -0.310806)",
        "(0.075226, 1.195279, -0.308742)",
        "(0.074895, 1.191983, -0.306080)",
        "(0.074651, 1.188591, -0.303335)",
        "(0.074570, 1.186873, -0.301957)",
        "(0.074370, 1.183259, -0.298887)",
        "(0.074213, 1.179494, -0.295340)",
        "(0.074183, 1.175622, -0.291683)",
        "(0.074067, 1.171564, -0.288020)",
        "(0.073970, 1.169541, -0.286124)",
        "(0.073657, 1.165533, -0.281966)",
        "(0.073280, 1.161692, -0.277504)",
        "(0.072835, 1.158094, -0.272719)",
        "(0.072675, 1.155131, -0.268295)",
        "(0.072565, 1.153743, -0.266145)",
        "(0.072291, 1.151102, -0.261472)",
        "(0.071972, 1.148545, -0.256286)",
        "(0.071846, 1.146436, -0.251510)",
        "(0.071551, 1.144375, -0.246742)",
        "(0.071358, 1.143257, -0.244216)",
        "(0.070884, 1.140886, -0.239157)",
        "(0.070543, 1.138722, -0.234487)",
        "(0.070093, 1.136760, -0.229923)",
        "(0.069640, 1.134886, -0.225409)",
        "(0.069378, 1.133970, -0.223274)",
        "(0.069035, 1.132261, -0.218668)",
        "(0.068808, 1.130934, -0.213390)",
        "(0.068687, 1.130045, -0.208320)",
        "(0.068589, 1.129309, -0.203579)",
        "(0.068551, 1.128918, -0.201159)",
        "(0.068563, 1.128332, -0.196198)",
        "(0.068670, 1.128050, -0.191330)",
        "(0.068630, 1.127923, -0.187532)",
        "(0.068533, 1.127755, -0.183975)",
        "(0.068587, 1.127697, -0.181827)",
        "(0.068818, 1.127781, -0.177474)",
        "(0.068875, 1.127903, -0.173868)",
        "(0.068852, 1.128039, -0.170781)",
        "(0.068894, 1.128204, -0.167770)",
        "(0.068968, 1.128353, -0.166190)",
        "(0.069148, 1.128804, -0.163151)",
        "(0.069332, 1.129488, -0.160298)",
        "(0.069641, 1.130410, -0.157724)",
        "(0.070176, 1.131448, -0.154768)",
        "(0.070458, 1.131963, -0.153117)",
        "(0.070849, 1.132854, -0.149892)",
        "(0.070931, 1.133683, -0.147248)",
        "(0.071103, 1.134426, -0.144798)",
        "(0.071319, 1.135015, -0.141925)",
        "(0.071484, 1.135388, -0.140451)",
        "(0.071927, 1.136317, -0.137348)",
        "(0.072569, 1.137409, -0.133961)",
        "(0.073323, 1.138816, -0.131221)",
        "(0.073913, 1.140292, -0.128362)",
        "(0.074180, 1.141028, -0.126805)",
        "(0.074662, 1.142498, -0.123896)",
        "(0.075154, 1.144070, -0.121341)",
        "(0.075712, 1.145751, -0.118619)",
        "(0.076241, 1.147427, -0.115527)",
        "(0.076748, 1.148385, -0.113848)",
        "(0.077665, 1.150244, -0.110286)",
        "(0.078435, 1.152208, -0.107310)",
        "(0.079100, 1.154160, -0.104408)",
        "(0.079880, 1.156186, -0.100570)",
        "(0.080314, 1.157307, -0.098667)",
        "(0.081191, 1.159619, -0.095064)",
        "(0.081672, 1.161680, -0.091520)",
        "(0.082162, 1.163761, -0.087570)",
        "(0.082746, 1.166150, -0.083733)",
        "(0.083093, 1.167439, -0.081962)",
        "(0.083877, 1.170154, -0.078463)",
        "(0.084494, 1.173160, -0.074896)",
        "(0.085178, 1.176692, -0.071421)",
        "(0.086179, 1.180545, -0.067536)",
        "(0.086692, 1.182472, -0.065465)",
        "(0.087539, 1.186443, -0.061222)",
        "(0.088400, 1.190652, -0.057709)",
        "(0.088986, 1.194667, -0.054039)",
        "(0.089267, 1.198700, -0.050235)",
        "(0.089571, 1.200878, -0.048630)",
        "(0.089928, 1.205327, -0.045298)",
        "(0.090198, 1.209823, -0.042073)",
        "(0.089778, 1.214282, -0.039069)",
        "(0.089734, 1.219108, -0.036724)",
        "(0.089739, 1.221545, -0.035303)",
        "(0.089981, 1.226656, -0.032460)",
        "(0.089785, 1.231720, -0.029752)",
        "(0.089366, 1.236758, -0.027250)",
        "(0.089614, 1.242103, -0.025639)",
        "(0.089523, 1.244657, -0.024660)",
        "(0.089487, 1.249794, -0.022834)",
        "(0.089318, 1.254487, -0.020352)",
        "(0.089270, 1.259334, -0.018282)",
        "(0.088878, 1.263788, -0.016898)",
        "(0.088722, 1.265971, -0.016123)",
        "(0.088541, 1.270133, -0.014283)",
        "(0.088512, 1.274246, -0.012673)",
        "(0.088179, 1.278108, -0.011566)",
        "(0.087768, 1.281574, -0.010642)",
        "(0.087488, 1.283124, -0.010008)",
        "(0.086905, 1.286014, -0.008976)",
        "(0.086616, 1.288912, -0.008609)",
        "(0.086586, 1.291486, -0.008100)",
        "(0.086430, 1.293794, -0.007773)",
        "(0.086118, 1.294755, -0.007624)",
        "(0.085795, 1.296880, -0.007394)",
        "(0.086040, 1.299175, -0.006923)",
        "(0.086198, 1.301520, -0.006447)",
        "(0.085875, 1.303977, -0.006266)",
        "(0.085776, 1.305251, -0.006078)",
        "(0.086093, 1.308163, -0.005242)",
        "(0.087069, 1.311689, -0.004676)",
        "(0.087861, 1.315431, -0.003995)",
        "(0.088513, 1.319114, -0.003082)",
        "(0.088693, 1.320945, -0.002535)",
        "(0.088648, 1.325103, -0.003841)",
        "(0.087944, 1.329125, -0.004635)",
        "(0.087583, 1.333234, -0.005081)",
        "(0.088079, 1.337490, -0.005031)",
        "(0.088146, 1.339559, -0.004932)",
        "(0.087960, 1.343642, -0.004842)",
        "(0.087514, 1.347714, -0.005278)",
        "(0.087591, 1.351764, -0.005478)",
        "(0.087938, 1.355783, -0.005404)",
        "(0.088125, 1.357814, -0.005533)",
        "(0.088548, 1.361867, -0.005978)",
        "(0.089001, 1.365835, -0.006345)",
        "(0.089146, 1.369519, -0.006528)",
        "(0.089159, 1.372913, -0.007063)",
        "(0.089164, 1.374527, -0.007357)",
        "(0.089345, 1.377683, -0.008228)",
        "(0.089489, 1.380622, -0.009177)",
        "(0.089822, 1.383381, -0.009847)",
        "(0.090379, 1.385919, -0.009852)",
        "(0.090634, 1.387172, -0.009817)",
        "(0.090980, 1.389694, -0.010585)",
        "(0.090956, 1.391946, -0.011432)",
        "(0.090977, 1.393843, -0.011602)",
        "(0.090830, 1.395603, -0.011674)",
        "(0.090743, 1.396519, -0.011837)",
        "(0.090670, 1.398453, -0.012807)",
        "(0.090613, 1.400373, -0.013692)",
        "(0.090887, 1.402450, -0.014122)",
        "(0.091140, 1.404715, -0.014485)",
        "(0.091287, 1.405891, -0.014861)",
        "(0.091332, 1.408330, -0.015704)",
        "(0.090968, 1.410728, -0.016359)",
        "(0.090844, 1.413208, -0.016816)",
        "(0.091128, 1.415803, -0.017032)",
        "(0.091346, 1.417129, -0.017203)",
        "(0.091726, 1.419879, -0.017683)",
        "(0.091930, 1.422553, -0.018057)",
        "(0.091949, 1.425157, -0.018228)",
        "(0.091730, 1.427734, -0.018779)",
        "(0.091581, 1.429005, -0.019133)",
        "(0.091053, 1.431570, -0.019764)",
        "(0.090479, 1.434227, -0.020439)",
        "(0.090040, 1.437010, -0.021519)",
        "(0.089867, 1.439811, -0.022057)",
        "(0.089774, 1.441337, -0.022317)",
        "(0.089477, 1.444004, -0.022939)",
        "(0.088958, 1.446532, -0.023556)",
        "(0.088579, 1.449131, -0.024299)",
        "(0.088623, 1.451847, -0.024942)",
        "(0.088653, 1.453193, -0.025099)",
        "(0.088813, 1.455965, -0.025404)",
        "(0.088644, 1.458667, -0.025969)",
        "(0.088589, 1.461352, -0.026765)",
        "(0.088531, 1.464061, -0.027503)",
        "(0.088533, 1.465430, -0.027877)",
        "(0.088633, 1.468147, -0.028533)",
        "(0.088666, 1.470754, -0.028896)",
        "(0.088790, 1.473322, -0.029329)",
        "(0.088782, 1.475884, -0.029920)",
        "(0.088757, 1.477160, -0.030304)",
        "(0.088897, 1.479708, -0.031079)",
        "(0.088857, 1.482072, -0.031809)",
        "(0.089115, 1.484294, -0.032038)",
        "(0.089690, 1.486542, -0.032144)",
        "(0.089883, 1.487665, -0.032394)",
        "(0.090182, 1.489831, -0.033134)",
        "(0.090375, 1.491809, -0.033627)",
        "(0.090470, 1.493683, -0.034192)",
        "(0.090412, 1.495509, -0.034869)",
        "(0.090277, 1.496401, -0.035343)",
        "(0.090096, 1.498211, -0.036554)",
        "(0.089923, 1.499989, -0.037735)",
        "(0.089938, 1.501895, -0.039079)",
        "(0.090128, 1.503914, -0.040489)",
        "(0.090242, 1.504919, -0.041177)",
        "(0.090422, 1.506864, -0.042343)",
        "(0.090533, 1.508710, -0.043591)",
        "(0.090728, 1.510576, -0.045384)",
        "(0.090724, 1.512251, -0.046946)",
        "(0.090796, 1.513110, -0.047727)",
        "(0.091153, 1.514880, -0.049514)",
        "(0.091619, 1.516615, -0.051300)",
        "(0.091986, 1.518281, -0.053034)",
        "(0.092337, 1.519895, -0.055039)",
        "(0.092457, 1.520654, -0.056081)",
        "(0.092726, 1.522122, -0.058207)",
        "(0.092959, 1.523480, -0.060299)",
        "(0.093144, 1.524648, -0.062582)",
        "(0.093197, 1.525898, -0.065282)",
        "(0.093095, 1.526535, -0.066712)",
        "(0.093065, 1.527936, -0.069900)",
        "(0.093125, 1.529481, -0.073211)",
        "(0.093067, 1.531108, -0.076685)",
        "(0.093128, 1.532837, -0.080579)",
        "(0.093123, 1.533701, -0.082648)",
        "(0.093083, 1.535544, -0.086927)",
        "(0.093141, 1.537567, -0.091316)",
        "(0.093336, 1.539706, -0.095474)",
        "(0.093800, 1.541891, -0.099659)",
        "(0.094073, 1.542980, -0.101821)",
        "(0.094641, 1.545214, -0.106179)",
        "(0.095164, 1.547515, -0.110661)",
        "(0.095458, 1.549863, -0.115656)",
        "(0.095678, 1.552287, -0.120958)",
        "(0.095920, 1.553555, -0.123671)",
        "(0.096569, 1.556245, -0.129431)",
        "(0.097320, 1.559108, -0.135893)",
        "(0.098023, 1.562116, -0.142931)",
        "(0.098805, 1.565212, -0.150360)",
        "(0.099246, 1.566772, -0.154366)",
        "(0.100110, 1.569841, -0.162910)",
        "(0.100953, 1.572694, -0.171668)",
        "(0.102130, 1.575264, -0.180365)",
        "(0.103676, 1.577487, -0.189154)",
        "(0.104373, 1.578492, -0.193533)",
        "(0.106002, 1.580191, -0.202245)",
        "(0.107781, 1.581570, -0.210711)",
        "(0.109789, 1.582628, -0.219301)",
        "(0.111609, 1.583159, -0.227607)",
        "(0.112370, 1.583200, -0.231457)",
        "(0.113848, 1.583032, -0.238592)",
        "(0.115674, 1.582404, -0.245369)",
        "(0.117548, 1.581270, -0.251710)",
        "(0.118868, 1.579726, -0.257024)",
        "(0.119445, 1.578879, -0.259463)",
        "(0.120444, 1.577018, -0.263973)",
        "(0.121241, 1.574759, -0.268192)",
        "(0.121804, 1.572415, -0.271592)",
        "(0.121858, 1.569943, -0.273667)",
        "(0.121854, 1.568747, -0.274728)",
        "(0.121706, 1.566484, -0.276608)",
        "(0.121756, 1.564328, -0.277733)",
        "(0.121773, 1.562312, -0.278154)",
        "(0.121841, 1.560734, -0.279395)",
        "(0.121815, 1.559966, -0.280116)",
        "(0.121613, 1.558616, -0.281058)",
        "(0.121494, 1.557404, -0.281496)",
        "(0.121517, 1.556438, -0.282399)",
        "(0.121609, 1.555608, -0.283611)",
        "(0.121648, 1.555132, -0.284050)",
        "(0.121810, 1.554276, -0.284930)",
        "(0.122446, 1.553500, -0.286491)",
        "(0.123346, 1.552414, -0.288788)",
        "(0.123637, 1.551210, -0.290522)",
        "(0.123843, 1.550516, -0.291392)",
        "(0.124295, 1.548955, -0.293564)",
        "(0.125069, 1.546883, -0.296192)",
        "(0.125668, 1.544186, -0.298528)",
        "(0.125923, 1.540295, -0.300496)",
        "(0.125917, 1.538133, -0.301373)",
        "(0.125723, 1.533211, -0.303257)",
        "(0.125622, 1.527836, -0.304388)",
        "(0.125523, 1.521864, -0.306504)",
        "(0.125491, 1.515394, -0.308016)",
        "(0.125444, 1.512056, -0.308565)",
        "(0.124854, 1.505102, -0.309703)",
        "(0.124285, 1.497907, -0.310822)",
        "(0.124125, 1.490790, -0.311985)",
        "(0.123831, 1.483954, -0.313474)",
        "(0.123786, 1.480614, -0.314117)",
        "(0.123416, 1.473978, -0.315089)",
        "(0.123406, 1.467395, -0.316065)",
        "(0.123298, 1.460892, -0.317742)",
        "(0.122997, 1.454424, -0.319623)",
        "(0.122926, 1.451164, -0.320427)",
        "(0.122792, 1.444448, -0.321750)",
        "(0.122520, 1.437611, -0.322924)",
        "(0.121810, 1.430804, -0.324171)",
        "(0.120871, 1.424080, -0.325004)",
        "(0.120610, 1.420763, -0.325171)",
        "(0.120269, 1.414428, -0.325019)",
        "(0.120102, 1.408439, -0.325093)",
        "(0.119959, 1.402791, -0.325598)",
        "(0.119460, 1.397290, -0.326027)",
        "(0.119310, 1.394647, -0.326136)",
        "(0.118950, 1.389597, -0.326314)",
        "(0.119071, 1.384647, -0.326361)",
        "(0.118871, 1.379808, -0.325997)",
        "(0.118522, 1.375250, -0.325709)",
        "(0.118372, 1.373026, -0.325586)",
        "(0.118497, 1.368626, -0.325035)",
        "(0.118681, 1.364124, -0.323989)",
        "(0.118184, 1.359879, -0.322971)",
        "(0.117974, 1.355814, -0.322253)",
        "(0.117980, 1.353793, -0.321891)",
        "(0.118151, 1.349836, -0.320890)",
        "(0.118182, 1.345957, -0.319221)",
        "(0.117785, 1.342247, -0.317214)",
        "(0.117681, 1.338913, -0.315663)",
        "(0.117648, 1.337263, -0.315010)",
        "(0.117782, 1.334053, -0.313679)",
        "(0.117869, 1.330799, -0.311997)",
        "(0.118334, 1.327578, -0.310044)",
        "(0.118788, 1.324154, -0.307724)",
        "(0.118782, 1.322255, -0.306487)",
        "(0.118683, 1.318156, -0.304097)",
        "(0.118616, 1.313910, -0.302063)",
        "(0.118744, 1.309668, -0.300560)",
        "(0.119278, 1.305515, -0.298711)",
        "(0.119299, 1.303268, -0.297496)",
        "(0.119053, 1.298532, -0.294756)",
        "(0.119104, 1.293910, -0.292635)",
        "(0.119504, 1.289636, -0.290657)",
        "(0.119955, 1.285467, -0.287928)",
        "(0.119705, 1.283194, -0.286322)",
        "(0.119725, 1.278926, -0.283765)",
        "(0.119685, 1.274735, -0.282125)",
        "(0.119586, 1.270678, -0.279687)",
        "(0.119580, 1.266612, -0.276692)",
        "(0.119479, 1.264490, -0.275220)",
        "(0.119298, 1.260258, -0.272794)",
        "(0.119340, 1.256286, -0.270497)",
        "(0.119476, 1.252554, -0.267487)",
        "(0.119698, 1.248804, -0.264465)",
        "(0.119697, 1.246910, -0.263081)",
        "(0.119936, 1.243177, -0.260680)",
        "(0.120223, 1.239429, -0.257771)",
        "(0.120501, 1.235600, -0.254168)",
        "(0.121069, 1.231789, -0.250606)",
        "(0.121211, 1.229858, -0.248815)",
        "(0.121326, 1.225979, -0.245280)",
        "(0.121077, 1.222034, -0.241502)",
        "(0.120950, 1.218308, -0.238084)",
        "(0.120792, 1.214801, -0.234761)",
        "(0.120717, 1.213133, -0.233005)",
        "(0.120548, 1.209985, -0.229124)",
        "(0.120504, 1.207121, -0.224846)",
        "(0.120602, 1.204540, -0.221357)",
        "(0.120822, 1.202152, -0.218107)",
        "(0.120880, 1.201012, -0.216337)",
        "(0.120911, 1.198767, -0.212791)",
        "(0.121061, 1.196604, -0.209569)",
        "(0.121113, 1.194448, -0.206097)",
        "(0.121366, 1.192403, -0.202478)",
        "(0.121478, 1.191396, -0.200545)",
        "(0.121393, 1.189411, -0.196732)",
        "(0.121286, 1.187612, -0.193862)",
        "(0.121147, 1.185854, -0.191316)",
        "(0.120905, 1.184155, -0.188260)",
        "(0.120720, 1.183372, -0.186758)",
        "(0.120287, 1.181930, -0.184010)",
        "(0.120027, 1.180597, -0.181222)",
        "(0.119824, 1.179392, -0.178435)",
        "(0.119563, 1.178332, -0.175578)",
        "(0.119500, 1.177901, -0.173991)",
        "(0.119528, 1.177167, -0.170756)",
        "(0.119450, 1.176219, -0.167682)",
        "(0.119327, 1.174912, -0.164374)",
        "(0.119084, 1.173507, -0.160785)",
        "(0.119056, 1.172927, -0.159182)",
        "(0.118852, 1.171963, -0.156549)",
        "(0.118455, 1.170957, -0.154262)",
        "(0.117972, 1.169969, -0.151584)",
        "(0.117546, 1.169057, -0.148770)",
        "(0.117447, 1.168691, -0.147375)",
        "(0.117234, 1.168082, -0.144538)",
        "(0.116965, 1.167523, -0.141642)",
        "(0.116817, 1.167241, -0.139004)",
        "(0.116686, 1.166979, -0.136401)",
        "(0.116488, 1.166737, -0.135131)",
        "(0.115977, 1.166066, -0.132912)",
        "(0.115723, 1.165586, -0.130485)",
        "(0.115975, 1.165663, -0.127569)",
        "(0.116225, 1.165877, -0.124703)",
        "(0.116285, 1.165907, -0.123253)",
        "(0.116429, 1.165731, -0.119849)",
        "(0.116846, 1.165624, -0.115720)",
        "(0.117617, 1.166015, -0.111644)",
        "(0.118129, 1.166470, -0.107751)",
        "(0.118451, 1.166799, -0.105694)",
        "(0.119221, 1.167579, -0.101173)",
        "(0.120032, 1.168636, -0.096443)",
        "(0.120600, 1.169836, -0.092280)",
        "(0.120993, 1.171156, -0.089024)",
        "(0.121137, 1.171813, -0.087273)",
        "(0.121641, 1.173286, -0.083381)",
        "(0.122165, 1.175029, -0.079607)",
        "(0.122568, 1.177032, -0.076790)",
        "(0.123015, 1.179026, -0.073913)",
        "(0.123247, 1.179979, -0.072287)",
        "(0.123674, 1.181969, -0.069055)",
        "(0.124066, 1.184152, -0.066444)",
        "(0.124281, 1.186243, -0.064004)",
        "(0.124549, 1.188395, -0.061556)",
        "(0.124612, 1.189479, -0.060356)",
        "(0.124675, 1.191747, -0.057938)",
        "(0.124935, 1.194195, -0.055312)",
        "(0.125295, 1.196806, -0.052501)",
        "(0.125591, 1.199472, -0.049855)",
        "(0.125622, 1.200780, -0.048462)",
        "(0.125593, 1.203410, -0.045470)",
        "(0.125633, 1.206272, -0.042768)",
        "(0.125444, 1.209083, -0.040419)",
        "(0.125187, 1.211832, -0.037864)",
        "(0.125022, 1.213216, -0.036443)",
        "(0.125137, 1.216464, -0.034082)",
        "(0.125188, 1.219828, -0.031840)",
        "(0.125209, 1.223369, -0.029532)",
        "(0.125121, 1.227182, -0.027160)",
        "(0.125416, 1.229352, -0.026232)",
        "(0.125705, 1.233540, -0.024135)",
        "(0.126024, 1.237834, -0.022164)",
        "(0.126173, 1.242278, -0.020416)",
        "(0.126551, 1.247022, -0.019235)",
        "(0.126621, 1.249305, -0.018458)",
        "(0.126923, 1.253919, -0.017026)",
        "(0.127083, 1.258509, -0.015767)",
        "(0.127405, 1.263339, -0.015182)",
        "(0.127174, 1.268055, -0.014633)",
        "(0.127031, 1.270388, -0.014104)",
        "(0.127113, 1.275104, -0.012633)",
        "(0.127817, 1.280404, -0.011946)",
        "(0.127897, 1.285568, -0.011564)",
        "(0.127906, 1.290694, -0.010965)",
        "(0.127961, 1.293274, -0.010661)",
        "(0.128085, 1.298715, -0.010437)",
        "(0.128003, 1.304031, -0.010405)",
        "(0.127869, 1.309054, -0.010236)",
        "(0.127237, 1.313840, -0.010832)",
        "(0.127009, 1.316260, -0.011209)",
        "(0.126593, 1.320981, -0.011536)",
        "(0.126393, 1.325564, -0.011367)",
        "(0.126269, 1.330140, -0.011863)",
        "(0.126081, 1.334419, -0.012653)",
        "(0.125936, 1.336475, -0.012929)",
        "(0.125829, 1.340516, -0.012982)",
        "(0.125693, 1.344448, -0.012939)",
        "(0.125738, 1.348351, -0.013391)",
        "(0.126083, 1.352197, -0.013678)",
        "(0.126219, 1.354099, -0.013720)",
        "(0.125997, 1.357729, -0.014015)",
        "(0.125672, 1.361197, -0.014469)",
        "(0.125752, 1.364614, -0.014197)",
        "(0.125748, 1.368109, -0.014085)",
        "(0.125628, 1.369893, -0.014330)",
        "(0.125568, 1.373495, -0.015122)",
        "(0.125746, 1.377091, -0.015334)",
        "(0.126011, 1.380787, -0.015340)",
        "(0.126078, 1.384533, -0.016055)",
        "(0.125973, 1.386393, -0.016543)",
        "(0.125642, 1.390139, -0.017559)",
        "(0.125257, 1.393938, -0.018534)",
        "(0.124720, 1.397982, -0.020286)",
        "(0.124089, 1.402012, -0.022015)",
        "(0.123815, 1.404003, -0.022655)",
        "(0.123142, 1.407934, -0.023652)",
        "(0.122281, 1.411903, -0.025393)",
        "(0.121746, 1.415886, -0.027269)",
        "(0.121532, 1.419899, -0.028643)",
        "(0.121355, 1.421901, -0.029322)",
        "(0.120940, 1.425797, -0.030586)",
        "(0.120402, 1.429626, -0.031969)",
        "(0.119726, 1.433420, -0.033212)",
        "(0.119146, 1.437391, -0.034654)",
        "(0.118796, 1.439416, -0.035403)",
        "(0.118103, 1.443519, -0.036811)",
        "(0.117521, 1.447603, -0.037555)",
        "(0.117019, 1.451752, -0.038370)",
        "(0.116607, 1.456021, -0.039621)",
        "(0.116454, 1.458143, -0.040141)",
        "(0.116061, 1.462371, -0.040834)",
        "(0.115805, 1.466523, -0.041135)",
        "(0.115821, 1.470721, -0.041626)",
        "(0.115708, 1.475081, -0.042555)",
        "(0.115593, 1.477261, -0.043050)",
        "(0.115074, 1.481494, -0.043918)",
        "(0.114490, 1.485702, -0.045119)",
        "(0.113855, 1.489845, -0.046658)",
        "(0.112803, 1.493823, -0.048233)",
        "(0.112239, 1.495726, -0.049019)",
        "(0.111650, 1.499489, -0.050496)",
        "(0.111645, 1.503291, -0.051817)",
        "(0.111368, 1.507217, -0.053869)",
        "(0.111051, 1.511067, -0.056390)",
        "(0.110980, 1.512976, -0.057529)",
        "(0.111013, 1.516744, -0.059760)",
        "(0.111033, 1.520465, -0.062535)",
        "(0.110589, 1.523941, -0.065427)",
        "(0.109824, 1.527166, -0.068438)",
        "(0.109449, 1.528758, -0.070165)",
        "(0.108978, 1.531900, -0.073459)",
        "(0.108600, 1.535016, -0.076636)",
        "(0.108152, 1.538048, -0.080261)",
        "(0.107765, 1.540941, -0.084091)",
        "(0.107570, 1.542304, -0.086164)",
        "(0.107169, 1.544954, -0.090559)",
        "(0.106506, 1.547549, -0.095268)",
        "(0.106122, 1.549970, -0.100126)",
        "(0.106016, 1.552158, -0.105134)",
        "(0.106008, 1.553234, -0.107789)",
        "(0.106047, 1.555326, -0.113026)",
        "(0.105914, 1.557270, -0.118239)",
        "(0.105732, 1.559127, -0.123526)",
        "(0.105594, 1.560891, -0.128850)",
        "(0.105446, 1.561732, -0.131598)",
        "(0.104723, 1.563226, -0.137307)",
        "(0.103932, 1.564494, -0.142788)",
        "(0.103517, 1.565554, -0.147578)",
        "(0.103175, 1.566685, -0.152673)",
        "(0.102926, 1.567241, -0.155239)",
        "(0.102233, 1.568350, -0.160130)",
        "(0.101674, 1.569380, -0.164779)",
        "(0.101251, 1.570438, -0.169720)",
        "(0.100910, 1.571488, -0.175081)",
        "(0.100659, 1.571979, -0.177618)",
        "(0.100122, 1.572913, -0.182432)",
        "(0.099818, 1.573829, -0.187236)",
        "(0.099894, 1.574806, -0.192480)",
        "(0.099765, 1.575752, -0.197968)",
        "(0.099678, 1.576160, -0.200654)",
        "(0.099473, 1.576890, -0.205971)",
        "(0.099440, 1.577620, -0.211391)",
        "(0.099762, 1.578289, -0.217106)",
        "(0.099776, 1.578703, -0.222168)",
        "(0.099981, 1.578868, -0.224575)",
        "(0.100156, 1.579180, -0.229521)",
        "(0.100176, 1.579212, -0.234481)",
        "(0.100062, 1.578884, -0.239228)",
        "(0.100021, 1.578367, -0.243753)",
        "(0.100049, 1.578090, -0.245988)",
        "(0.099942, 1.577405, -0.250693)",
        "(0.099522, 1.576522, -0.255529)",
        "(0.099268, 1.575394, -0.260018)",
        "(0.099206, 1.574070, -0.264595)",
        "(0.099145, 1.573396, -0.266907)",
        "(0.098887, 1.571916, -0.271433)",
        "(0.098397, 1.570127, -0.275764)",
        "(0.098267, 1.568244, -0.280556)",
        "(0.097859, 1.566184, -0.285478)",
        "(0.097623, 1.565083, -0.287797)",
        "(0.097067, 1.562639, -0.292142)",
        "(0.096583, 1.560006, -0.296789)",
        "(0.095965, 1.557225, -0.301721)",
        "(0.095321, 1.554213, -0.306094)",
        "(0.094961, 1.552613, -0.308011)",
        "(0.094121, 1.549168, -0.311480)",
        "(0.093297, 1.545511, -0.315242)",
        "(0.092359, 1.541786, -0.319389)",
        "(0.091608, 1.537943, -0.323437)",
        "(0.091221, 1.535969, -0.325347)",
        "(0.090270, 1.532032, -0.329244)",
        "(0.089595, 1.528023, -0.333182)",
        "(0.088486, 1.523851, -0.336554)",
        "(0.087728, 1.519512, -0.339358)",
        "(0.087252, 1.517376, -0.340836)",
        "(0.086610, 1.513175, -0.344400)",
        "(0.085580, 1.508862, -0.347878)",
        "(0.084417, 1.504244, -0.350606)",
        "(0.083588, 1.499662, -0.353278)",
        "(0.083281, 1.497377, -0.354831)",
        "(0.082556, 1.492760, -0.357814)",
        "(0.081749, 1.487959, -0.360212)",
        "(0.081061, 1.482947, -0.362687)",
        "(0.080575, 1.478139, -0.365234)",
        "(0.080447, 1.475657, -0.366529)",
        "(0.080352, 1.470658, -0.369464)",
        "(0.080686, 1.465448, -0.372699)",
        "(0.080741, 1.460068, -0.375408)",
        "(0.080694, 1.454566, -0.377946)",
        "(0.080668, 1.451801, -0.379335)",
        "(0.080574, 1.446209, -0.382051)",
        "(0.080249, 1.440529, -0.383829)",
        "(0.079910, 1.434944, -0.385134)",
        "(0.079510, 1.429424, -0.386431)",
        "(0.079212, 1.426610, -0.386985)",
        "(0.078699, 1.420970, -0.387796)",
        "(0.078773, 1.415644, -0.388505)",
        "(0.078937, 1.410565, -0.389059)",
        "(0.078811, 1.405411, -0.389087)",
        "(0.078667, 1.402830, -0.389160)",
        "(0.078396, 1.397640, -0.389395)",
        "(0.078027, 1.392488, -0.389281)",
        "(0.077462, 1.387212, -0.388748)",
        "(0.076980, 1.381667, -0.388107)",
        "(0.076722, 1.378783, -0.387681)",
        "(0.076051, 1.372931, -0.386251)",
        "(0.075253, 1.366889, -0.384331)",
        "(0.074357, 1.360618, -0.382489)",
        "(0.073596, 1.354176, -0.380900)",
        "(0.073256, 1.350919, -0.379996)",
        "(0.072519, 1.344417, -0.378042)",
        "(0.071837, 1.338047, -0.376115)",
        "(0.071252, 1.331813, -0.374272)",
        "(0.070766, 1.325725, -0.372547)",
        "(0.070549, 1.322714, -0.371574)",
        "(0.070204, 1.316813, -0.369243)",
        "(0.069637, 1.310970, -0.366449)",
        "(0.068809, 1.305130, -0.362969)",
        "(0.068101, 1.299328, -0.359729)",
        "(0.067870, 1.296464, -0.358192)",
        "(0.067481, 1.290866, -0.354771)",
        "(0.066953, 1.285455, -0.350817)",
        "(0.066596, 1.280178, -0.346949)",
        "(0.066422, 1.274994, -0.343158)",
        "(0.066388, 1.272458, -0.341182)",
        "(0.066376, 1.267505, -0.337256)",
        "(0.066703, 1.262677, -0.333817)",
        "(0.067149, 1.257740, -0.330491)",
        "(0.067503, 1.252789, -0.327555)",
        "(0.067609, 1.250254, -0.325910)",
        "(0.067651, 1.244976, -0.322280)",
        "(0.067825, 1.239670, -0.318874)",
        "(0.068064, 1.234762, -0.316069)",
        "(0.068359, 1.230172, -0.313200)",
        "(0.068503, 1.227968, -0.311829)",
        "(0.068788, 1.223773, -0.309234)",
        "(0.069216, 1.219854, -0.306339)",
        "(0.069721, 1.216231, -0.303025)",
        "(0.070260, 1.212715, -0.299477)",
        "(0.070488, 1.210903, -0.297553)",
        "(0.071178, 1.207255, -0.293064)",
        "(0.071942, 1.203745, -0.288472)",
        "(0.072843, 1.200546, -0.284879)",
        "(0.073652, 1.197277, -0.281902)",
        "(0.073955, 1.195539, -0.280307)",
        "(0.074554, 1.191889, -0.276695)",
        "(0.075036, 1.188222, -0.272594)",
        "(0.075499, 1.184784, -0.268559)",
        "(0.075999, 1.181575, -0.265008)",
        "(0.076277, 1.180048, -0.263253)",
        "(0.076886, 1.177139, -0.259158)",
        "(0.077659, 1.174457, -0.254113)",
        "(0.078283, 1.171901, -0.248672)",
        "(0.078864, 1.169637, -0.243209)",
        "(0.079099, 1.168645, -0.240561)",
        "(0.079619, 1.166867, -0.235597)",
        "(0.079964, 1.165109, -0.230753)",
        "(0.080183, 1.163131, -0.225372)",
        "(0.080562, 1.161193, -0.219465)",
        "(0.080798, 1.160282, -0.216560)",
        "(0.081176, 1.158506, -0.210847)",
        "(0.081428, 1.156894, -0.205200)",
        "(0.081549, 1.155419, -0.200005)",
        "(0.081868, 1.154193, -0.195444)",
        "(0.081986, 1.153536, -0.193051)",
        "(0.082464, 1.152388, -0.187819)",
        "(0.082952, 1.151497, -0.183030)",
        "(0.083439, 1.150561, -0.178519)",
        "(0.084040, 1.149535, -0.173441)",
        "(0.084368, 1.149088, -0.170992)",
        "(0.084945, 1.148341, -0.166491)",
        "(0.085616, 1.147710, -0.162012)",
        "(0.086295, 1.147142, -0.157676)",
        "(0.087043, 1.146906, -0.153492)",
        "(0.087414, 1.146860, -0.151390)",
        "(0.088132, 1.146970, -0.147364)",
        "(0.088751, 1.147086, -0.143357)",
        "(0.089509, 1.147258, -0.139141)",
        "(0.090478, 1.147628, -0.134453)",
        "(0.090969, 1.147946, -0.132232)",
        "(0.091733, 1.148712, -0.128311)",
        "(0.092353, 1.149435, -0.124411)",
        "(0.093217, 1.150285, -0.120072)",
        "(0.094134, 1.151351, -0.115592)",
        "(0.094555, 1.151844, -0.113376)",
        "(0.095311, 1.152749, -0.108718)",
        "(0.096294, 1.153713, -0.103735)",
        "(0.097466, 1.154884, -0.098467)",
        "(0.098217, 1.156101, -0.093906)",
        "(0.098562, 1.156706, -0.091686)",
        "(0.099489, 1.158099, -0.087051)",
        "(0.100485, 1.159698, -0.082383)",
        "(0.101186, 1.161550, -0.078246)",
        "(0.101928, 1.163349, -0.073926)",
        "(0.102413, 1.164254, -0.071572)",
        "(0.103181, 1.166133, -0.066758)",
        "(0.103944, 1.168450, -0.062076)",
        "(0.104871, 1.171345, -0.058188)",
        "(0.105908, 1.174190, -0.053959)",
        "(0.106440, 1.175552, -0.051795)",
        "(0.107151, 1.178144, -0.047711)",
        "(0.108067, 1.180983, -0.044289)",
        "(0.108784, 1.183908, -0.040928)",
        "(0.109057, 1.186737, -0.037561)",
        "(0.108991, 1.188077, -0.035890)",
        "(0.108828, 1.190948, -0.033040)",
        "(0.109150, 1.194158, -0.030871)",
        "(0.109183, 1.197320, -0.028264)",
        "(0.109005, 1.200398, -0.026071)",
        "(0.108927, 1.202019, -0.025161)",
        "(0.109275, 1.205570, -0.023784)",
        "(0.109588, 1.209180, -0.021987)",
        "(0.109675, 1.212686, -0.020153)",
        "(0.109165, 1.215968, -0.018574)",
        "(0.108900, 1.217652, -0.017766)",
        "(0.109044, 1.221571, -0.016891)",
        "(0.108835, 1.225655, -0.016116)",
        "(0.108728, 1.229812, -0.015395)",
        "(0.107993, 1.233937, -0.014446)",
        "(0.107496, 1.235979, -0.014091)",
        "(0.107714, 1.240944, -0.014194)",
        "(0.107777, 1.246146, -0.013784)",
        "(0.107504, 1.251816, -0.014153)",
        "(0.106718, 1.257528, -0.014756)",
        "(0.106364, 1.260396, -0.015058)",
        "(0.105843, 1.266065, -0.015330)",
        "(0.105445, 1.271766, -0.015532)",
        "(0.104771, 1.277346, -0.015794)",
        "(0.104250, 1.282998, -0.016293)",
        "(0.103919, 1.285777, -0.016558)",
        "(0.103257, 1.291196, -0.017050)",
        "(0.102858, 1.296427, -0.016797)",
        "(0.102570, 1.301699, -0.016455)",
        "(0.102004, 1.307139, -0.016794)",
        "(0.101764, 1.309872, -0.017125)",
        "(0.101558, 1.315234, -0.017413)",
        "(0.101552, 1.320476, -0.017126)",
        "(0.101518, 1.325688, -0.016947)",
        "(0.101148, 1.330717, -0.016913)",
        "(0.100833, 1.333160, -0.016857)",
        "(0.100918, 1.338245, -0.017219)",
        "(0.100956, 1.343019, -0.017257)",
        "(0.100739, 1.347641, -0.017375)",
        "(0.100453, 1.352005, -0.017318)",
        "(0.100252, 1.354129, -0.017239)",
        "(0.100035, 1.358485, -0.017620)",
        "(0.099242, 1.362493, -0.018330)",
        "(0.098517, 1.366170, -0.018592)",
        "(0.098084, 1.369776, -0.018798)",
        "(0.097735, 1.371589, -0.019081)",
        "(0.096730, 1.375066, -0.019936)",
        "(0.095735, 1.378354, -0.020712)",
        "(0.095514, 1.381945, -0.021721)",
        "(0.095188, 1.385383, -0.022403)",
        "(0.094973, 1.387118, -0.022929)",
        "(0.094140, 1.390379, -0.024046)",
        "(0.093093, 1.393557, -0.025286)",
        "(0.092705, 1.396826, -0.026701)",
        "(0.092575, 1.400089, -0.027905)",
        "(0.092450, 1.401679, -0.028425)",
        "(0.092054, 1.404815, -0.029369)",
        "(0.091489, 1.407936, -0.030308)",
        "(0.091083, 1.411253, -0.031659)",
        "(0.090646, 1.414707, -0.033083)",
        "(0.090550, 1.416401, -0.033577)",
        "(0.090659, 1.419898, -0.034004)",
        "(0.090813, 1.423584, -0.034710)",
        "(0.090391, 1.427166, -0.035890)",
        "(0.090051, 1.430621, -0.037031)",
        "(0.089945, 1.432286, -0.037487)",
        "(0.089809, 1.435671, -0.038310)",
        "(0.089686, 1.439172, -0.039163)",
        "(0.089419, 1.442521, -0.039708)",
        "(0.089237, 1.445876, -0.040317)",
        "(0.089229, 1.447613, -0.040636)",
        "(0.089206, 1.451201, -0.041278)",
        "(0.088977, 1.454742, -0.041851)",
        "(0.088692, 1.458312, -0.042637)",
        "(0.088336, 1.461849, -0.043578)",
        "(0.088146, 1.463654, -0.044197)",
        "(0.087763, 1.467291, -0.045857)",
        "(0.087407, 1.470819, -0.047640)",
        "(0.087432, 1.474162, -0.048746)",
        "(0.087607, 1.477473, -0.049715)",
        "(0.087585, 1.479064, -0.050280)",
        "(0.087458, 1.482130, -0.051512)",
        "(0.087235, 1.485144, -0.052877)",
        "(0.086718, 1.488058, -0.054425)",
        "(0.086405, 1.490720, -0.055523)",
        "(0.086413, 1.492049, -0.056038)",
        "(0.086523, 1.494769, -0.057186)",
        "(0.086313, 1.497373, -0.058596)",
        "(0.086095, 1.499737, -0.059786)",
        "(0.086054, 1.502069, -0.061169)",
        "(0.085976, 1.503137, -0.061797)",
        "(0.085602, 1.505136, -0.062944)",
        "(0.085171, 1.507013, -0.064355)",
        "(0.084481, 1.508726, -0.066130)",
        "(0.083838, 1.510255, -0.067729)",
        "(0.083794, 1.511070, -0.068423)",
        "(0.083829, 1.512705, -0.069658)",
        "(0.083889, 1.514358, -0.070964)",
        "(0.083638, 1.515874, -0.072233)",
        "(0.083528, 1.517497, -0.073820)",
        "(0.083480, 1.518285, -0.074580)",
        "(0.083455, 1.519708, -0.075881)",
        "(0.083450, 1.521051, -0.077247)",
        "(0.083508, 1.522478, -0.078903)",
        "(0.083635, 1.523899, -0.080471)",
        "(0.083582, 1.524585, -0.081310)",
        "(0.083418, 1.526070, -0.083482)",
        "(0.083062, 1.527483, -0.086029)",
        "(0.082892, 1.528895, -0.088588)",
        "(0.082614, 1.530275, -0.091382)",
        "(0.082323, 1.530944, -0.092920)",
        "(0.081616, 1.532247, -0.096346)",
        "(0.080889, 1.533393, -0.099798)",
        "(0.080216, 1.534496, -0.103245)",
        "(0.079398, 1.535586, -0.107256)",
        "(0.078922, 1.536148, -0.109465)",
        "(0.077909, 1.537304, -0.113866)",
        "(0.077229, 1.538480, -0.117722)",
        "(0.076904, 1.539723, -0.121937)",
        "(0.076461, 1.540975, -0.126700)",
        "(0.076233, 1.541577, -0.129091)",
        "(0.075944, 1.542609, -0.133869)",
        "(0.075785, 1.543313, -0.138833)",
        "(0.075222, 1.544106, -0.144776)",
        "(0.074009, 1.544814, -0.151377)",
        "(0.073432, 1.545043, -0.154702)",
        "(0.072298, 1.545433, -0.161784)",
        "(0.071510, 1.545671, -0.169310)",
        "(0.070855, 1.545631, -0.176617)",
        "(0.070192, 1.545652, -0.183850)",
        "(0.069945, 1.545656, -0.187638)",
        "(0.069551, 1.545566, -0.195751)",
        "(0.069251, 1.545242, -0.203616)",
        "(0.069243, 1.544927, -0.211080)",
        "(0.069419, 1.544750, -0.218191)",
        "(0.069559, 1.544738, -0.221860)",
        "(0.069870, 1.544702, -0.229340)",
        "(0.069807, 1.544414, -0.236215)",
        "(0.069802, 1.544098, -0.242707)",
        "(0.069957, 1.543750, -0.248945)",
        "(0.070089, 1.543557, -0.252043)",
        "(0.069993, 1.543123, -0.258245)",
        "(0.070166, 1.542699, -0.264472)",
        "(0.070571, 1.542137, -0.269699)",
        "(0.071320, 1.541636, -0.274035)",
        "(0.071688, 1.541396, -0.276214)",
        "(0.072331, 1.541030, -0.280976)",
        "(0.072773, 1.540548, -0.285875)",
        "(0.072965, 1.539714, -0.289821)",
        "(0.072726, 1.538574, -0.293677)",
        "(0.072680, 1.537977, -0.295868)",
        "(0.072908, 1.536505, -0.300466)",
        "(0.073237, 1.534585, -0.303779)",
        "(0.073246, 1.531987, -0.306475)",
        "(0.073285, 1.529069, -0.309412)",
        "(0.073295, 1.527524, -0.311002)",
        "(0.073349, 1.524205, -0.314195)",
        "(0.074022, 1.520817, -0.317197)",
        "(0.073142, 1.516685, -0.320219)",
        "(0.073209, 1.512431, -0.323241)",
        "(0.073124, 1.510328, -0.325015)",
        "(0.073073, 1.506091, -0.328764)",
        "(0.073084, 1.501631, -0.332275)",
        "(0.072355, 1.496867, -0.335628)",
        "(0.072010, 1.492255, -0.339273)",
        "(0.071792, 1.489958, -0.341239)",
        "(0.071439, 1.485386, -0.344992)",
        "(0.070518, 1.480754, -0.348355)",
        "(0.069930, 1.476246, -0.351620)",
        "(0.069638, 1.471998, -0.355109)",
        "(0.069609, 1.469939, -0.356803)",
        "(0.069593, 1.465919, -0.360005)",
        "(0.069176, 1.461827, -0.362949)",
        "(0.069128, 1.457822, -0.365666)",
        "(0.069428, 1.454008, -0.368191)",
        "(0.069668, 1.452130, -0.369258)",
        "(0.069758, 1.448260, -0.371047)",
        "(0.069711, 1.444230, -0.372932)",
        "(0.069977, 1.440166, -0.374682)",
        "(0.070046, 1.435865, -0.375646)",
        "(0.070055, 1.433619, -0.375916)",
        "(0.070132, 1.428924, -0.376339)",
        "(0.070127, 1.423708, -0.376190)",
        "(0.069591, 1.417929, -0.375364)",
        "(0.069111, 1.411856, -0.374688)",
        "(0.069042, 1.408805, -0.374629)",
        "(0.068700, 1.402491, -0.374944)",
        "(0.068085, 1.395921, -0.374853)",
        "(0.067425, 1.389271, -0.374611)",
        "(0.066935, 1.382720, -0.374232)",
        "(0.066773, 1.379461, -0.373878)",
        "(0.066292, 1.373003, -0.372919)",
        "(0.065555, 1.366580, -0.371721)",
        "(0.064936, 1.360215, -0.370334)",
        "(0.064576, 1.353947, -0.368924)",
        "(0.064413, 1.350881, -0.368253)",
        "(0.063980, 1.344940, -0.366928)",
        "(0.063734, 1.339296, -0.365365)",
        "(0.063502, 1.333941, -0.363768)",
        "(0.063590, 1.328893, -0.362540)",
        "(0.063614, 1.326424, -0.361823)",
        "(0.063874, 1.321619, -0.360117)",
        "(0.064654, 1.316937, -0.358451)",
        "(0.065330, 1.312028, -0.356472)",
        "(0.065517, 1.306885, -0.354558)",
        "(0.065539, 1.304279, -0.353708)",
        "(0.066003, 1.299285, -0.352458)",
        "(0.066554, 1.294396, -0.351757)",
        "(0.066990, 1.289595, -0.350930)",
        "(0.067509, 1.284966, -0.349873)",
        "(0.067804, 1.282725, -0.349305)",
        "(0.068349, 1.278234, -0.347954)",
        "(0.068842, 1.273855, -0.346467)",
        "(0.069697, 1.269782, -0.344996)",
        "(0.070613, 1.265936, -0.343803)",
        "(0.071030, 1.263990, -0.343335)",
        "(0.071702, 1.259851, -0.342007)",
        "(0.072238, 1.255509, -0.339697)",
        "(0.072819, 1.251155, -0.337269)",
        "(0.073250, 1.246574, -0.334742)",
        "(0.073460, 1.244223, -0.333500)",
        "(0.073853, 1.239336, -0.330947)",
        "(0.074353, 1.234527, -0.328012)",
        "(0.074810, 1.229995, -0.324862)",
        "(0.075290, 1.225663, -0.322159)",
        "(0.075597, 1.223572, -0.321045)",
        "(0.076016, 1.219360, -0.319026)",
        "(0.076516, 1.215145, -0.315996)",
        "(0.077044, 1.211170, -0.312603)",
        "(0.077507, 1.207297, -0.309067)",
        "(0.077780, 1.205359, -0.307274)",
        "(0.078284, 1.201489, -0.303534)",
        "(0.078538, 1.197681, -0.299475)",
        "(0.078782, 1.194050, -0.295721)",
        "(0.079233, 1.190759, -0.292667)",
        "(0.079452, 1.189147, -0.291233)",
        "(0.079878, 1.185948, -0.287695)",
        "(0.080097, 1.182786, -0.283421)",
        "(0.080329, 1.179748, -0.279167)",
        "(0.080648, 1.177020, -0.274969)",
        "(0.080793, 1.175750, -0.272880)",
        "(0.080952, 1.173405, -0.268924)",
        "(0.080993, 1.171191, -0.265218)",
        "(0.081218, 1.169276, -0.261622)",
        "(0.081453, 1.167454, -0.257608)",
        "(0.081581, 1.166597, -0.255432)",
        "(0.081921, 1.165029, -0.250958)",
        "(0.082234, 1.163542, -0.247722)",
        "(0.082725, 1.161930, -0.243831)",
        "(0.083305, 1.160413, -0.239719)",
        "(0.083605, 1.159702, -0.237983)",
        "(0.084208, 1.158297, -0.235109)",
        "(0.084909, 1.156727, -0.232068)",
        "(0.085548, 1.155109, -0.228494)",
        "(0.086188, 1.153649, -0.224985)",
        "(0.086535, 1.152952, -0.223319)",
        "(0.087182, 1.151367, -0.219632)",
        "(0.087952, 1.149799, -0.215445)",
        "(0.088768, 1.148535, -0.211429)",
        "(0.089469, 1.147626, -0.208090)",
        "(0.089655, 1.147133, -0.206670)",
        "(0.090137, 1.145958, -0.203167)",
        "(0.090843, 1.144911, -0.198702)",
        "(0.091527, 1.144239, -0.194651)",
        "(0.092093, 1.143620, -0.191077)",
        "(0.092348, 1.143229, -0.189170)",
        "(0.093003, 1.142450, -0.184753)",
        "(0.093740, 1.141796, -0.179932)",
        "(0.094435, 1.141197, -0.175148)",
        "(0.095037, 1.140517, -0.170159)",
        "(0.095325, 1.140110, -0.167544)",
        "(0.095966, 1.139393, -0.162296)",
        "(0.096381, 1.138846, -0.157378)",
        "(0.096713, 1.138591, -0.152896)",
        "(0.097007, 1.138465, -0.148794)",
        "(0.097125, 1.138373, -0.146717)",
        "(0.097412, 1.138339, -0.142425)",
        "(0.097740, 1.138676, -0.138391)",
        "(0.097955, 1.139243, -0.134859)",
        "(0.098356, 1.140017, -0.131524)",
        "(0.098510, 1.140388, -0.129873)",
        "(0.098839, 1.141179, -0.126609)",
        "(0.099026, 1.142035, -0.123878)",
        "(0.098993, 1.142828, -0.121593)",
        "(0.098952, 1.143523, -0.119438)",
        "(0.099096, 1.143823, -0.118152)",
        "(0.099528, 1.144274, -0.115105)",
        "(0.099820, 1.144891, -0.112605)",
        "(0.099948, 1.145450, -0.110385)",
        "(0.100198, 1.146015, -0.107979)",
        "(0.100340, 1.146349, -0.106762)",
        "(0.100778, 1.147131, -0.104181)",
        "(0.101232, 1.147991, -0.101528)",
        "(0.101576, 1.148896, -0.099024)",
        "(0.101933, 1.149907, -0.096512)",
        "(0.102144, 1.150477, -0.095352)",
        "(0.102558, 1.151604, -0.093205)",
        "(0.102853, 1.152598, -0.090995)",
        "(0.103243, 1.153415, -0.088397)",
        "(0.103746, 1.154273, -0.085392)",
        "(0.103974, 1.154823, -0.083976)",
        "(0.104363, 1.155956, -0.081193)",
        "(0.104676, 1.156975, -0.078025)",
        "(0.104990, 1.158191, -0.074900)",
        "(0.105567, 1.159608, -0.071827)",
        "(0.105870, 1.160327, -0.070196)",
        "(0.106280, 1.161610, -0.066907)",
        "(0.106321, 1.162629, -0.063570)",
        "(0.106625, 1.163977, -0.060744)",
        "(0.106533, 1.165319, -0.058108)",
        "(0.106437, 1.165993, -0.056795)",
        "(0.106169, 1.167245, -0.054139)",
        "(0.106065, 1.168788, -0.051630)",
        "(0.106071, 1.170476, -0.049269)",
        "(0.105810, 1.172170, -0.046865)",
        "(0.105776, 1.173037, -0.045801)",
        "(0.105891, 1.174895, -0.043996)",
        "(0.105941, 1.176807, -0.042269)",
        "(0.105782, 1.178586, -0.040416)",
        "(0.105651, 1.180362, -0.038663)",
        "(0.105715, 1.181303, -0.037864)",
        "(0.105863, 1.183099, -0.036138)",
        "(0.106040, 1.184847, -0.034325)",
        "(0.106219, 1.186776, -0.032753)",
        "(0.106451, 1.188824, -0.031081)",
        "(0.106673, 1.189789, -0.030087)",
        "(0.107597, 1.192004, -0.028139)",
        "(0.108486, 1.194340, -0.026162)",
        "(0.108990, 1.196729, -0.024351)",
        "(0.109505, 1.199262, -0.022765)",
        "(0.109894, 1.200688, -0.022067)",
        "(0.110660, 1.203817, -0.020696)",
        "(0.111494, 1.207277, -0.019365)",
        "(0.112270, 1.211172, -0.017690)",
        "(0.113260, 1.215847, -0.016543)",
        "(0.113752, 1.218231, -0.015994)",
        "(0.114313, 1.223125, -0.014655)",
        "(0.114116, 1.227874, -0.013131)",
        "(0.114275, 1.233185, -0.011660)",
        "(0.114983, 1.239082, -0.010381)",
        "(0.115100, 1.242005, -0.009616)",
        "(0.114878, 1.247853, -0.008282)",
        "(0.114108, 1.253567, -0.006971)",
        "(0.114264, 1.259956, -0.006403)",
        "(0.114642, 1.266374, -0.005540)",
        "(0.114889, 1.269526, -0.004965)",
        "(0.114889, 1.275633, -0.003729)",
        "(0.114184, 1.281618, -0.002954)",
        "(0.113875, 1.287897, -0.003428)",
        "(0.113733, 1.293657, -0.003275)",
        "(0.113731, 1.296373, -0.003034)",
        "(0.112898, 1.301562, -0.002812)",
        "(0.111800, 1.306525, -0.003153)",
        "(0.111091, 1.311102, -0.003977)",
        "(0.110384, 1.315184, -0.004267)",
        "(0.109927, 1.317016, -0.004288)",
        "(0.108663, 1.320535, -0.004554)",
        "(0.107662, 1.324056, -0.005684)",
        "(0.106804, 1.327263, -0.006020)",
        "(0.106172, 1.330616, -0.006255)",
        "(0.105802, 1.332354, -0.006483)",
        "(0.104995, 1.335725, -0.007090)",
        "(0.104560, 1.339069, -0.007711)",
        "(0.104046, 1.342463, -0.007939)",
        "(0.103627, 1.346171, -0.008613)",
        "(0.103418, 1.347987, -0.008991)",
        "(0.103150, 1.351486, -0.009199)",
        "(0.103084, 1.355005, -0.008750)",
        "(0.102914, 1.358633, -0.008386)",
        "(0.103021, 1.362268, -0.008144)",
        "(0.103054, 1.364046, -0.007887)",
        "(0.103031, 1.367671, -0.007337)",
        "(0.103181, 1.371496, -0.006932)",
        "(0.103457, 1.375354, -0.006600)",
        "(0.103876, 1.379497, -0.006751)",
        "(0.103872, 1.381545, -0.006759)",
        "(0.103724, 1.385681, -0.006860)",
        "(0.103254, 1.389786, -0.007238)",
        "(0.102809, 1.393905, -0.007869)",
        "(0.102231, 1.397812, -0.008242)",
        "(0.102028, 1.399770, -0.008488)",
        "(0.101669, 1.403702, -0.009188)",
        "(0.101059, 1.407688, -0.010029)",
        "(0.100326, 1.411699, -0.011228)",
        "(0.099546, 1.415638, -0.012374)",
        "(0.099250, 1.417621, -0.012832)",
        "(0.098774, 1.421621, -0.013587)",
        "(0.098170, 1.425671, -0.014810)",
        "(0.097686, 1.429762, -0.016314)",
        "(0.097073, 1.433701, -0.017539)",
        "(0.096827, 1.435602, -0.018035)",
        "(0.096299, 1.439334, -0.018909)",
        "(0.095711, 1.443099, -0.020123)",
        "(0.095062, 1.446901, -0.021672)",
        "(0.094271, 1.450494, -0.022798)",
        "(0.093987, 1.452243, -0.023183)",
        "(0.093671, 1.455801, -0.023913)",
        "(0.093284, 1.459440, -0.025229)",
        "(0.092523, 1.462943, -0.026769)",
        "(0.091730, 1.466343, -0.028345)",
        "(0.091418, 1.468009, -0.029034)",
        "(0.091191, 1.471368, -0.030346)",
        "(0.091042, 1.474722, -0.031546)",
        "(0.090716, 1.478140, -0.032750)",
        "(0.090272, 1.481626, -0.034215)",
        "(0.090061, 1.483465, -0.035155)",
        "(0.089470, 1.487277, -0.037291)",
        "(0.089027, 1.491234, -0.039395)",
        "(0.088556, 1.495379, -0.041826)",
        "(0.087892, 1.499549, -0.044689)",
        "(0.087502, 1.501573, -0.046113)",
        "(0.086437, 1.505575, -0.049100)",
        "(0.085788, 1.509911, -0.053294)",
        "(0.084985, 1.514100, -0.057755)",
        "(0.084165, 1.518027, -0.061766)",
        "(0.083874, 1.519967, -0.063838)",
        "(0.083219, 1.523803, -0.068615)",
        "(0.082677, 1.527317, -0.073620)",
        "(0.082037, 1.530637, -0.078622)",
        "(0.081436, 1.533879, -0.083927)",
        "(0.081225, 1.535536, -0.086969)"
    ],
    "rightHandRotations": [
        "(346.143300, 270.080100, 257.143400)",
        "(346.125200, 269.894400, 257.168900)",
        "(346.154700, 269.707500, 257.278100)",
        "(346.200800, 269.536900, 257.393000)",
        "(346.170300, 269.493000, 257.391400)",
        "(346.150600, 269.565000, 257.366700)",
        "(346.149000, 269.578000, 257.356000)",
        "(346.135300, 269.481900, 257.290100)",
        "(346.134500, 269.392900, 257.295100)",
        "(346.137700, 269.307900, 257.358500)",
        "(346.138700, 269.246100, 257.386200)",
        "(346.126200, 269.213200, 257.369600)",
        "(346.107100, 269.204000, 257.340200)",
        "(346.120600, 269.199500, 257.356100)",
        "(346.163500, 269.140600, 257.359300)",
        "(346.194300, 269.120200, 257.334900)",
        "(346.196600, 269.086000, 257.307200)",
        "(346.216400, 269.053700, 257.350100)",
        "(346.284100, 268.959500, 257.428800)",
        "(346.263300, 268.838300, 257.451400)",
        "(346.234900, 268.830200, 257.434800)",
        "(346.190800, 268.820500, 257.459500)",
        "(346.126100, 268.782600, 257.544300)",
        "(346.002300, 268.751900, 257.584300)",
        "(345.983700, 268.733800, 257.609000)",
        "(345.941500, 268.699800, 257.601000)",
        "(345.656300, 268.610500, 257.523800)",
        "(345.591300, 268.638300, 257.521100)",
        "(345.659300, 268.642600, 257.548300)",
        "(345.617200, 268.566100, 257.509600)",
        "(345.671000, 268.515100, 257.524200)",
        "(345.874000, 268.346300, 257.640400)",
        "(345.855700, 268.161600, 257.783600)",
        "(345.817700, 268.094300, 258.001700)",
        "(345.750700, 268.120400, 258.070600)",
        "(345.740100, 268.130900, 258.015400)",
        "(345.721200, 268.135700, 257.930700)",
        "(345.764100, 268.064500, 257.921100)",
        "(345.811400, 268.040300, 258.036700)",
        "(345.954600, 268.007200, 258.226100)",
        "(346.058000, 267.948300, 258.291700)",
        "(346.235900, 267.745900, 258.370300)",
        "(346.294900, 267.590000, 258.536700)",
        "(346.254900, 267.508700, 258.842600)",
        "(346.107600, 267.450100, 258.956100)",
        "(346.111200, 267.472500, 258.942900)",
        "(346.352900, 267.494800, 259.034700)",
        "(346.545200, 267.367800, 259.142200)",
        "(346.335500, 267.156900, 259.246300)",
        "(346.057400, 266.949700, 259.474400)",
        "(346.005600, 266.875300, 259.620100)",
        "(345.983400, 266.772200, 259.850800)",
        "(346.076300, 266.709100, 259.891900)",
        "(346.043300, 266.812600, 259.935700)",
        "(345.804400, 266.889500, 260.017900)",
        "(345.686400, 266.844000, 260.047700)",
        "(345.473400, 266.675400, 260.110800)",
        "(345.414500, 266.502400, 260.188500)",
        "(345.335200, 266.341600, 260.333100)",
        "(345.157500, 266.154000, 260.439800)",
        "(345.017500, 266.044000, 260.487700)",
        "(344.811800, 265.885100, 260.632000)",
        "(344.775100, 265.782000, 260.897300)",
        "(344.889500, 265.443800, 261.063900)",
        "(344.550000, 265.044500, 261.122100)",
        "(344.379300, 264.930500, 261.188100)",
        "(344.140700, 264.728300, 261.357800)",
        "(343.972000, 264.390400, 261.548000)",
        "(343.640200, 263.980200, 261.730300)",
        "(343.247000, 263.813300, 261.900500)",
        "(343.132700, 263.718800, 261.909700)",
        "(342.922700, 263.317700, 261.823300)",
        "(342.637600, 263.034700, 261.877000)",
        "(342.283400, 262.939400, 262.167500)",
        "(341.878600, 262.722300, 262.468600)",
        "(341.672200, 262.576800, 262.495600)",
        "(341.443200, 262.389700, 262.477400)",
        "(341.407500, 262.265800, 262.294400)",
        "(341.158800, 262.059500, 262.118900)",
        "(340.780400, 262.026400, 262.224400)",
        "(340.680500, 262.100900, 262.374500)",
        "(340.490500, 262.210400, 262.439500)",
        "(340.394000, 262.034500, 261.875600)",
        "(340.452800, 261.870600, 261.473300)",
        "(340.189500, 261.885600, 261.248500)",
        "(340.064400, 261.921100, 261.213400)",
        "(340.024200, 262.072200, 261.257600)",
        "(339.920700, 261.951900, 261.278300)",
        "(339.757400, 261.886500, 261.221000)",
        "(339.532200, 262.099100, 261.197200)",
        "(339.435200, 262.112600, 261.218400)",
        "(339.406500, 262.014100, 261.332400)",
        "(339.484900, 262.004400, 261.249500)",
        "(339.559000, 262.141400, 261.010700)",
        "(339.632200, 262.169200, 261.116900)",
        "(339.674200, 262.050900, 261.200100)",
        "(339.711400, 261.845300, 261.186000)",
        "(339.794600, 261.841200, 261.150200)",
        "(339.795200, 261.955200, 261.273700)",
        "(339.712500, 262.044900, 261.538600)",
        "(339.690300, 262.029200, 261.609000)",
        "(339.737900, 261.863200, 261.717000)",
        "(339.894500, 261.835200, 261.762500)",
        "(339.952100, 261.891300, 261.720300)",
        "(339.897000, 261.889600, 261.826700)",
        "(339.826500, 261.827400, 261.968200)",
        "(339.688700, 261.733700, 262.142300)",
        "(339.569600, 261.648600, 262.343100)",
        "(339.403200, 261.655600, 262.508100)",
        "(339.495300, 261.757400, 262.551400)",
        "(339.464800, 261.723400, 262.537400)",
        "(339.137200, 261.640100, 262.659100)",
        "(338.869800, 261.731000, 263.020800)",
        "(338.632400, 261.687400, 263.109100)",
        "(338.455900, 261.526900, 262.983100)",
        "(338.392400, 261.460600, 262.983800)",
        "(338.068400, 261.360000, 263.177100)",
        "(337.794200, 261.383100, 263.429300)",
        "(337.582800, 261.281700, 263.529100)",
        "(337.453900, 261.047200, 263.427900)",
        "(337.386600, 260.993800, 263.428100)",
        "(337.117300, 261.028300, 263.520100)",
        "(336.848400, 261.076100, 263.581100)",
        "(336.670700, 261.041000, 263.618500)",
        "(336.538300, 261.015900, 263.677200)",
        "(336.465500, 261.012800, 263.722200)",
        "(336.326700, 260.996200, 263.752100)",
        "(336.133300, 260.959800, 263.848800)",
        "(335.882900, 261.056900, 263.890400)",
        "(335.745400, 261.090000, 263.719800)",
        "(335.713800, 261.066600, 263.589700)",
        "(335.542300, 261.079600, 263.509700)",
        "(335.203200, 261.143500, 263.800600)",
        "(334.983600, 261.189700, 263.987200)",
        "(334.737500, 261.190100, 263.921700)",
        "(334.572400, 261.213700, 263.941400)",
        "(334.263700, 261.351000, 264.178300)",
        "(334.092800, 261.511400, 264.201400)",
        "(333.975400, 261.645100, 263.980400)",
        "(333.699000, 261.700900, 264.056100)",
        "(333.499000, 261.749800, 264.188200)",
        "(333.118300, 261.916000, 264.295500)",
        "(332.993700, 261.941900, 264.126700)",
        "(332.924700, 261.840600, 264.008400)",
        "(332.769600, 261.891700, 263.934100)",
        "(332.701400, 261.929100, 263.867900)",
        "(332.391400, 261.960000, 264.014000)",
        "(332.105400, 262.040300, 264.402600)",
        "(331.911000, 262.105100, 264.387500)",
        "(331.719400, 262.053400, 264.212800)",
        "(331.622200, 262.097700, 264.220600)",
        "(331.391100, 262.235500, 264.198300)",
        "(331.148200, 262.342300, 264.054700)",
        "(331.125500, 262.295600, 263.861000)",
        "(331.041600, 262.202000, 263.642500)",
        "(331.022900, 262.224600, 263.584500)",
        "(330.969400, 262.310500, 263.564800)",
        "(330.799800, 262.217300, 263.645900)",
        "(330.626500, 262.387500, 263.673700)",
        "(330.465300, 262.524700, 263.566000)",
        "(330.410600, 262.530700, 263.506800)",
        "(330.333300, 262.485500, 263.355500)",
        "(330.212800, 262.545300, 262.982600)",
        "(329.999100, 262.719100, 262.950300)",
        "(329.731200, 262.736100, 263.395900)",
        "(329.653600, 262.755800, 263.511600)",
        "(329.538700, 262.864000, 263.419300)",
        "(329.366100, 262.973000, 263.263300)",
        "(329.311700, 263.061300, 263.242900)",
        "(329.270000, 263.029800, 263.473100)",
        "(329.247700, 262.989100, 263.599400)",
        "(329.092300, 262.872500, 263.805600)",
        "(328.874000, 262.803400, 263.966200)",
        "(328.714700, 262.822000, 264.189000)",
        "(328.734400, 262.800900, 264.335400)",
        "(328.774400, 262.818100, 264.243500)",
        "(328.726200, 262.951000, 263.946300)",
        "(328.656400, 263.050000, 263.966200)",
        "(328.584400, 263.135100, 264.154400)",
        "(328.402600, 263.087600, 264.221100)",
        "(328.305300, 262.981000, 264.361100)",
        "(328.155200, 262.964000, 264.594900)",
        "(328.094700, 263.150600, 264.464900)",
        "(328.098100, 263.317700, 264.130200)",
        "(327.984000, 263.500400, 263.802100)",
        "(327.851100, 263.646900, 263.656900)",
        "(327.515300, 263.891400, 263.526900)",
        "(327.327600, 264.099700, 263.510100)",
        "(327.164000, 264.170900, 263.514600)",
        "(327.180000, 264.367500, 263.287000)",
        "(327.216300, 264.496400, 263.059700)",
        "(326.923700, 264.555500, 262.814200)",
        "(326.686200, 264.756400, 262.858700)",
        "(326.558000, 264.982700, 262.792800)",
        "(326.340200, 265.105600, 262.753300)",
        "(326.205000, 265.216000, 262.822000)",
        "(325.978500, 265.467700, 262.896100)",
        "(325.734500, 265.620400, 263.025600)",
        "(325.616400, 265.770100, 263.052100)",
        "(325.434400, 265.937900, 262.844800)",
        "(325.354100, 266.034400, 262.791100)",
        "(325.250900, 266.048800, 262.987200)",
        "(325.050400, 265.983800, 263.222100)",
        "(324.850900, 266.227200, 263.080800)",
        "(324.705500, 266.539900, 262.844700)",
        "(324.632200, 266.586500, 262.855800)",
        "(324.480200, 266.733700, 263.011900)",
        "(324.237500, 266.838000, 263.012900)",
        "(323.959100, 266.823800, 263.029400)",
        "(323.808100, 267.150300, 263.071100)",
        "(323.704400, 267.289000, 263.011300)",
        "(323.683000, 267.416000, 262.781700)",
        "(323.548500, 267.550300, 262.461200)",
        "(323.380900, 267.820500, 262.277600)",
        "(323.233900, 267.814900, 262.546800)",
        "(323.116400, 267.732600, 262.703400)",
        "(322.939900, 267.679200, 263.009000)",
        "(322.717700, 267.681300, 263.266200)",
        "(322.443200, 267.764400, 263.237100)",
        "(322.282400, 267.802900, 263.151400)",
        "(322.245700, 267.761200, 263.119000)",
        "(322.135400, 267.909600, 262.844700)",
        "(321.848300, 268.293900, 262.514500)",
        "(321.604900, 268.589800, 262.362700)",
        "(321.368000, 268.703900, 262.163100)",
        "(321.208300, 268.679700, 262.121100)",
        "(320.916900, 268.857500, 262.168100)",
        "(320.567800, 269.241100, 262.036600)",
        "(320.380900, 269.594300, 261.689600)",
        "(320.354400, 269.978600, 261.320000)",
        "(320.232300, 270.051800, 261.123900)",
        "(319.895300, 270.159100, 260.865600)",
        "(319.388500, 270.482800, 261.100400)",
        "(318.852100, 270.737300, 261.592200)",
        "(318.574700, 270.834700, 261.897300)",
        "(318.431700, 270.837400, 261.975900)",
        "(318.044200, 271.004400, 261.933900)",
        "(317.629700, 271.362500, 262.199500)",
        "(317.238200, 271.734400, 262.323500)",
        "(317.036600, 272.094300, 262.088000)",
        "(316.916600, 272.385100, 261.781800)",
        "(316.785200, 272.804600, 260.970300)",
        "(316.659700, 273.055100, 260.595900)",
        "(316.391400, 273.524400, 260.606300)",
        "(316.050900, 273.985500, 260.549500)",
        "(315.883500, 274.194100, 260.558500)",
        "(315.491900, 274.782300, 260.404100)",
        "(315.295200, 275.340300, 260.001600)",
        "(315.338100, 275.715400, 259.516800)",
        "(315.225400, 276.013600, 259.345800)",
        "(315.100600, 276.250200, 259.363700)",
        "(314.828100, 276.697500, 259.491900)",
        "(314.482300, 276.953500, 259.618500)",
        "(314.213900, 277.600700, 259.373400)",
        "(314.166700, 278.139300, 259.137000)",
        "(314.145500, 278.313700, 259.057100)",
        "(314.087000, 278.675600, 258.946900)",
        "(313.967800, 279.147500, 258.775200)",
        "(313.907000, 279.414200, 258.557900)",
        "(313.982700, 279.497800, 258.335200)",
        "(313.966400, 279.649500, 258.227200)",
        "(313.905900, 280.050300, 258.220800)",
        "(313.851900, 280.546400, 258.083100)",
        "(313.736100, 280.635800, 257.608000)",
        "(313.682400, 280.582200, 257.181600)",
        "(313.731300, 280.645000, 257.152200)",
        "(313.548000, 280.936400, 257.366400)",
        "(313.183600, 281.269100, 257.535300)",
        "(313.082900, 281.725200, 257.278300)",
        "(313.069900, 281.883800, 257.092900)",
        "(313.088700, 282.032500, 256.999400)",
        "(312.996500, 282.426800, 256.781900)",
        "(312.835700, 282.706100, 256.707100)",
        "(312.705800, 282.966500, 256.662000)",
        "(312.544900, 283.132000, 256.584900)",
        "(312.516800, 283.253000, 256.478400)",
        "(312.574400, 283.528900, 256.270400)",
        "(312.597800, 283.957600, 256.079300)",
        "(312.680800, 284.326400, 255.880200)",
        "(312.767900, 284.519800, 255.598500)",
        "(312.816800, 284.590000, 255.471300)",
        "(312.949700, 284.947600, 255.204400)",
        "(313.078500, 285.534000, 254.810700)",
        "(313.250700, 286.036700, 254.417300)",
        "(313.589500, 286.436000, 254.064000)",
        "(313.709000, 286.688700, 253.877500)",
        "(313.880200, 287.126300, 253.533500)",
        "(314.218900, 287.427600, 253.352400)",
        "(314.582200, 287.728400, 253.311400)",
        "(314.873900, 288.222500, 253.148800)",
        "(315.000200, 288.481600, 252.979700)",
        "(315.210000, 288.805400, 252.702500)",
        "(315.284100, 288.992500, 252.589600)",
        "(315.500400, 289.189800, 252.673600)",
        "(315.849200, 289.449200, 252.774900)",
        "(315.918300, 289.536600, 252.809200)",
        "(316.071400, 289.697100, 252.877600)",
        "(316.342500, 289.795500, 253.073900)",
        "(316.626200, 289.914100, 253.078700)",
        "(316.773200, 290.319100, 252.877700)",
        "(316.931300, 290.562900, 252.828600)",
        "(317.250700, 290.819200, 252.671000)",
        "(317.542300, 290.917200, 252.427500)",
        "(317.816400, 291.280500, 252.141200)",
        "(318.006400, 291.549500, 252.206800)",
        "(318.150500, 291.678000, 252.272300)",
        "(318.432500, 291.909100, 252.356300)",
        "(318.823500, 292.110300, 252.268300)",
        "(319.078100, 292.254500, 251.993700)",
        "(319.494500, 292.433700, 251.941300)",
        "(319.765700, 292.551900, 251.953700)",
        "(320.240600, 292.708300, 251.966300)",
        "(320.583500, 292.727800, 251.964200)",
        "(320.813500, 292.912600, 252.045200)",
        "(321.319000, 293.146100, 252.246500)",
        "(321.600200, 293.138100, 252.236400)",
        "(322.022500, 292.844600, 252.159000)",
        "(322.396500, 292.557700, 252.391400)",
        "(322.793900, 292.847700, 252.592800)",
        "(323.108600, 292.966900, 252.571000)",
        "(323.252300, 293.007400, 252.507500)",
        "(323.601500, 292.995400, 252.665500)",
        "(323.767500, 293.129800, 253.100700)",
        "(324.054000, 293.016900, 252.756900)",
        "(324.383500, 293.108000, 252.433200)",
        "(324.476400, 293.253300, 252.564500)",
        "(324.581100, 293.529300, 252.867500)",
        "(324.791000, 293.835800, 252.807300)",
        "(325.110200, 294.197200, 252.334400)",
        "(325.583500, 294.436900, 251.939000)",
        "(325.826600, 294.583900, 251.898200)",
        "(326.239200, 294.890500, 252.005600)",
        "(326.631000, 295.117800, 251.882900)",
        "(327.014700, 295.150900, 251.649400)",
        "(327.450400, 295.256800, 251.737500)",
        "(327.578400, 295.343200, 251.711300)",
        "(327.895400, 295.595900, 251.478700)",
        "(328.267000, 295.933900, 251.323700)",
        "(328.724500, 296.128800, 251.318500)",
        "(329.150600, 296.163500, 251.132700)",
        "(329.294600, 296.132000, 251.102400)",
        "(329.740400, 296.202900, 251.184700)",
        "(330.212600, 296.144700, 251.323700)",
        "(330.540500, 296.060900, 251.236300)",
        "(330.962900, 296.197100, 251.127000)",
        "(331.154800, 296.257100, 251.159600)",
        "(331.542600, 296.264600, 251.137600)",
        "(331.882700, 296.179100, 250.900900)",
        "(332.286800, 296.182200, 250.801400)",
        "(332.706300, 296.179300, 250.772800)",
        "(332.933100, 296.116300, 250.774000)",
        "(333.464700, 296.057300, 250.696000)",
        "(333.883100, 296.029500, 250.634900)",
        "(334.330200, 296.131900, 250.428800)",
        "(334.670300, 296.279400, 250.391200)",
        "(334.901000, 296.296300, 250.607600)",
        "(335.380900, 296.179200, 250.842500)",
        "(335.720900, 296.204300, 250.631000)",
        "(336.181800, 296.421700, 250.595000)",
        "(336.625000, 296.528600, 250.477500)",
        "(336.852800, 296.455400, 250.329500)",
        "(337.432000, 296.396900, 250.192000)",
        "(337.726000, 296.357000, 250.895200)",
        "(337.843500, 296.301500, 251.672900)",
        "(338.048500, 296.097700, 251.657200)",
        "(338.205700, 295.928600, 251.528500)",
        "(338.656200, 295.633900, 251.572400)",
        "(338.944600, 295.602100, 251.792300)",
        "(339.459800, 295.808900, 251.763400)",
        "(340.018500, 295.696800, 251.264800)",
        "(340.259900, 295.580200, 251.083900)",
        "(340.719100, 295.477100, 251.172800)",
        "(341.170300, 295.467500, 251.390000)",
        "(341.578000, 295.490700, 251.307600)",
        "(342.050600, 295.388400, 251.323200)",
        "(342.342900, 295.309500, 251.260600)",
        "(342.862500, 295.402000, 250.995300)",
        "(343.228500, 295.654500, 250.895700)",
        "(343.549800, 295.589200, 251.048400)",
        "(344.073500, 295.588700, 250.995100)",
        "(344.338400, 295.583300, 250.809700)",
        "(344.782100, 295.525600, 250.667000)",
        "(345.166400, 295.442200, 250.817100)",
        "(345.644200, 295.473000, 250.826300)",
        "(346.170500, 295.634400, 250.730900)",
        "(346.383800, 295.714500, 250.617500)",
        "(346.899200, 295.783100, 250.570700)",
        "(347.466300, 295.724600, 250.748600)",
        "(347.866700, 295.584000, 250.713700)",
        "(348.330000, 295.557400, 250.921700)",
        "(348.645700, 295.536600, 251.205900)",
        "(349.114900, 295.414900, 251.726200)",
        "(349.558500, 295.374200, 251.933100)",
        "(349.953100, 295.490400, 251.948800)",
        "(350.313900, 295.538200, 251.772800)",
        "(350.496900, 295.523100, 251.730000)",
        "(350.773400, 295.416000, 251.797800)",
        "(351.035500, 295.125100, 252.064900)",
        "(351.232000, 294.868600, 252.204900)",
        "(351.447800, 294.888500, 252.378300)",
        "(351.646800, 294.926700, 252.478400)",
        "(351.869800, 294.813200, 252.671700)",
        "(352.082800, 294.772500, 252.797400)",
        "(352.237600, 294.663200, 252.726000)",
        "(352.475200, 294.459700, 252.868300)",
        "(352.541900, 294.386100, 253.003000)",
        "(352.687200, 294.454300, 253.014600)",
        "(352.993400, 294.572900, 252.412500)",
        "(353.232200, 294.494900, 252.396600)",
        "(353.377600, 294.528900, 252.701200)",
        "(353.477100, 294.523300, 252.694700)",
        "(353.727700, 294.347200, 252.424700)",
        "(353.729400, 294.270500, 252.348700)",
        "(353.772200, 294.246600, 252.501700)",
        "(354.119000, 294.059000, 252.605700)",
        "(354.277000, 293.930900, 252.668600)",
        "(354.583700, 293.742500, 252.568600)",
        "(354.821900, 293.650300, 252.237100)",
        "(355.050000, 293.579000, 252.291100)",
        "(355.243300, 293.442400, 252.461300)",
        "(355.372100, 293.334600, 252.431100)",
        "(355.626100, 293.143600, 252.263500)",
        "(355.949200, 293.022300, 252.399400)",
        "(356.044100, 292.895500, 252.542600)",
        "(356.242700, 292.806000, 252.488600)",
        "(356.402300, 292.764500, 252.428400)",
        "(356.708600, 292.605200, 252.407100)",
        "(356.847400, 292.430900, 252.555600)",
        "(356.897000, 292.399700, 252.844000)",
        "(357.056200, 292.206300, 252.943300)",
        "(357.170100, 292.051300, 252.866900)",
        "(357.385200, 291.830500, 252.685800)",
        "(357.539800, 291.872400, 252.791900)",
        "(357.728000, 291.807300, 252.989300)",
        "(357.862100, 291.664800, 252.964100)",
        "(357.920200, 291.626400, 252.876600)",
        "(358.029800, 291.560900, 252.884500)",
        "(358.255100, 291.262800, 253.115800)",
        "(358.288100, 290.986400, 253.285700)",
        "(358.246900, 290.821400, 253.327800)",
        "(358.389700, 290.731300, 253.308700)",
        "(358.687000, 290.441000, 253.373900)",
        "(358.781500, 290.111100, 253.674300)",
        "(358.867600, 289.954100, 253.870800)",
        "(359.097700, 289.691800, 253.770700)",
        "(359.210800, 289.486200, 253.779700)",
        "(359.350000, 289.125300, 254.080500)",
        "(359.469700, 288.880200, 254.319800)",
        "(359.755900, 288.647000, 254.383500)",
        "(359.913500, 288.362500, 254.553100)",
        "(359.971100, 288.290300, 254.720500)",
        "(0.120558, 287.993100, 254.948400)",
        "(0.297574, 287.658300, 255.077900)",
        "(0.472195, 287.380400, 255.230400)",
        "(0.679611, 287.046000, 255.264400)",
        "(0.787628, 286.912600, 255.224200)",
        "(0.919036, 286.758300, 255.245900)",
        "(0.948265, 286.636700, 255.452800)",
        "(1.134905, 286.324500, 255.476000)",
        "(1.447978, 285.919700, 255.491300)",
        "(1.483061, 285.785700, 255.559200)",
        "(1.425997, 285.610600, 255.788600)",
        "(1.529770, 285.333900, 255.859200)",
        "(1.599177, 284.965800, 255.746100)",
        "(1.615901, 284.720900, 255.890900)",
        "(1.655308, 284.611200, 255.993700)",
        "(1.855325, 284.271300, 256.015100)",
        "(1.928916, 283.823700, 256.054900)",
        "(1.931920, 283.630900, 256.216500)",
        "(2.000798, 283.372500, 256.111600)",
        "(2.059279, 283.162600, 256.052200)",
        "(2.200685, 282.635600, 256.301800)",
        "(2.122265, 282.320100, 256.553500)",
        "(2.192209, 282.189100, 256.425800)",
        "(2.316360, 281.809300, 256.271200)",
        "(2.340337, 281.546100, 256.333100)",
        "(2.346332, 281.209300, 256.609800)",
        "(2.396946, 281.097700, 256.595900)",
        "(2.485430, 280.887700, 256.493200)",
        "(2.515231, 280.416600, 256.621700)",
        "(2.461815, 280.260700, 256.672100)",
        "(2.431972, 280.116800, 256.652400)",
        "(2.398854, 279.845700, 256.659700)",
        "(2.344601, 279.443900, 256.744000)",
        "(2.292128, 279.156800, 256.822200)",
        "(2.294307, 279.070500, 256.856600)",
        "(2.303993, 278.810700, 256.876900)",
        "(2.320207, 278.401900, 256.931500)",
        "(2.275903, 278.019200, 257.015800)",
        "(2.179599, 277.727100, 257.120300)",
        "(2.131962, 277.599600, 257.169100)",
        "(2.069167, 277.211500, 257.242200)",
        "(2.019046, 276.725800, 257.260400)",
        "(1.988766, 276.475000, 257.234600)",
        "(1.968988, 276.180200, 257.202400)",
        "(1.966907, 275.986300, 257.219800)",
        "(1.867320, 275.647800, 257.339300)",
        "(1.763856, 275.444600, 257.489000)",
        "(1.720860, 275.285200, 257.434500)",
        "(1.717526, 274.991000, 257.288400)",
        "(1.718540, 274.802300, 257.261100)",
        "(1.578253, 274.572800, 257.479500)",
        "(1.369529, 274.337300, 257.643500)",
        "(1.205370, 274.079900, 257.564900)",
        "(1.076909, 273.665700, 257.614000)",
        "(1.013127, 273.422900, 257.675600)",
        "(0.788410, 273.212000, 257.734000)",
        "(0.598658, 273.095700, 257.623500)",
        "(0.448922, 272.840300, 257.551800)",
        "(0.134744, 272.540600, 257.719000)",
        "(359.962200, 272.389600, 257.804900)",
        "(359.624500, 272.105000, 257.909300)",
        "(359.225500, 271.793500, 258.153800)",
        "(358.937800, 271.349200, 258.448300)",
        "(358.598900, 271.049900, 258.379100)",
        "(358.426800, 270.968300, 258.335100)",
        "(358.100500, 270.741300, 258.291200)",
        "(357.816600, 270.360700, 258.236900)",
        "(357.539100, 270.056800, 258.266700)",
        "(357.191600, 269.858500, 258.393800)",
        "(357.076300, 269.758300, 258.431100)",
        "(356.849800, 269.415900, 258.277700)",
        "(356.708700, 269.150300, 258.259700)",
        "(356.437300, 268.953600, 258.429900)",
        "(356.180800, 268.720000, 258.569500)",
        "(356.103100, 268.583200, 258.569500)",
        "(355.955700, 268.272900, 258.386800)",
        "(355.766300, 268.023700, 258.398800)",
        "(355.522400, 267.829400, 258.726400)",
        "(355.366700, 267.552900, 258.900800)",
        "(355.273700, 267.428400, 258.992300)",
        "(355.079400, 267.278800, 259.156300)",
        "(354.913200, 267.080400, 259.168400)",
        "(354.814400, 266.784700, 259.192000)",
        "(354.648800, 266.571700, 259.392800)",
        "(354.576200, 266.556900, 259.530300)",
        "(354.503200, 266.388400, 259.550000)",
        "(354.456200, 266.014500, 259.347700)",
        "(354.308500, 265.880200, 259.561100)",
        "(354.163000, 265.818600, 259.757100)",
        "(354.133400, 265.738300, 259.831500)",
        "(354.166300, 265.559700, 259.742200)",
        "(354.055200, 265.457900, 259.623700)",
        "(353.883000, 265.356800, 259.821000)",
        "(353.795200, 265.182700, 259.978300)",
        "(353.716000, 265.104200, 260.012800)",
        "(353.537700, 265.023100, 260.109100)",
        "(353.285100, 264.911700, 260.216600)",
        "(353.185300, 264.806200, 260.077200)",
        "(353.056500, 264.690600, 259.977100)",
        "(352.966200, 264.644500, 260.048900)",
        "(352.725200, 264.544200, 260.242900)",
        "(352.487900, 264.417800, 260.348000)",
        "(352.239500, 264.269900, 260.450300)",
        "(351.977100, 264.131300, 260.551000)",
        "(351.885500, 264.067700, 260.556000)",
        "(351.700900, 263.918900, 260.431300)",
        "(351.512000, 263.752100, 260.468000)",
        "(351.258600, 263.568400, 260.556500)",
        "(350.949100, 263.455000, 260.724000)",
        "(350.817800, 263.400000, 260.769900)",
        "(350.622400, 263.229500, 260.693200)",
        "(350.395300, 263.101700, 260.725500)",
        "(350.106300, 263.080800, 261.062400)",
        "(349.911900, 262.942600, 261.271500)",
        "(349.803800, 262.763200, 261.182900)",
        "(349.625900, 262.546000, 261.127600)",
        "(349.413800, 262.490200, 261.232200)",
        "(349.243600, 262.366100, 261.209700)",
        "(349.023000, 262.254900, 261.157800)",
        "(348.940300, 262.252400, 261.165000)",
        "(348.766800, 262.144900, 261.168000)",
        "(348.596500, 261.958700, 261.344200)",
        "(348.504500, 261.880200, 261.452800)",
        "(348.427200, 261.801000, 261.287700)",
        "(348.400900, 261.766700, 261.269800)",
        "(348.311600, 261.654300, 261.424900)",
        "(348.156000, 261.591600, 261.434100)",
        "(348.027200, 261.467800, 261.354100)",
        "(347.909300, 261.343100, 261.474500)",
        "(347.891500, 261.287800, 261.531200)",
        "(347.804800, 261.161300, 261.518300)",
        "(347.765500, 261.053400, 261.527600)",
        "(347.682000, 260.993700, 261.613000)",
        "(347.582800, 260.868800, 261.653900)",
        "(347.587700, 260.811400, 261.715800)",
        "(347.526100, 260.678700, 261.672800)",
        "(347.533800, 260.687100, 261.606800)",
        "(347.487700, 260.650800, 261.651200)",
        "(347.412800, 260.574600, 261.658500)",
        "(347.340700, 260.535200, 261.557600)",
        "(347.253200, 260.497400, 261.559500)",
        "(347.165100, 260.356300, 261.703300)",
        "(347.112300, 260.268200, 261.700200)",
        "(347.013300, 260.270500, 261.667900)",
        "(346.950700, 260.284100, 261.667400)",
        "(346.807800, 260.325100, 261.785200)",
        "(346.792700, 260.303300, 261.816800)",
        "(346.705900, 260.273100, 261.712800)",
        "(346.602500, 260.306200, 261.721800)",
        "(346.547600, 260.327500, 261.736000)",
        "(346.488200, 260.230100, 261.714700)",
        "(346.410700, 260.195500, 261.742400)",
        "(346.257300, 260.207200, 261.801600)",
        "(346.202900, 260.116400, 261.700200)",
        "(346.191500, 260.078100, 261.703700)",
        "(346.048900, 260.035700, 261.737200)",
        "(345.928200, 260.066700, 261.781600)",
        "(345.861100, 259.979200, 261.823700)",
        "(345.809900, 259.869300, 261.889400)",
        "(345.794700, 259.862500, 261.881400)",
        "(345.753700, 259.874800, 261.869600)",
        "(345.678300, 259.839100, 261.983300)",
        "(345.618100, 259.799800, 262.000200)",
        "(345.592700, 259.822100, 261.960300)",
        "(345.577600, 259.834400, 261.961200)",
        "(345.474100, 259.833600, 261.981600)",
        "(345.409900, 259.799500, 261.977700)",
        "(345.331600, 259.786300, 261.977200)",
        "(345.306200, 259.734400, 261.969300)",
        "(345.275800, 259.705500, 261.967300)",
        "(345.155200, 259.669800, 261.999800)",
        "(345.060000, 259.698000, 262.027300)",
        "(344.976100, 259.690900, 261.949800)",
        "(344.910000, 259.655900, 261.918200)",
        "(344.881300, 259.642600, 261.931700)",
        "(344.735100, 259.634400, 261.974500)",
        "(344.618400, 259.576500, 261.967700)",
        "(344.539500, 259.522800, 261.850000)",
        "(344.393500, 259.519600, 261.780200)",
        "(344.291500, 259.520700, 261.799000)",
        "(344.097000, 259.484900, 261.916400)",
        "(343.984500, 259.446300, 261.819700)",
        "(343.843000, 259.437400, 261.682500)",
        "(343.662800, 259.461200, 261.732500)",
        "(343.575000, 259.479600, 261.741500)",
        "(343.418400, 259.462400, 261.681100)",
        "(343.266000, 259.417400, 261.629100)",
        "(343.093300, 259.414500, 261.712000)",
        "(343.008300, 259.376600, 261.651500)",
        "(342.893100, 259.358200, 261.563700)",
        "(342.721300, 259.378000, 261.610100)",
        "(342.589800, 259.446400, 261.699100)",
        "(342.439100, 259.393800, 261.662000)",
        "(342.325000, 259.384400, 261.659300)",
        "(342.244600, 259.374300, 261.645400)",
        "(342.071200, 259.341200, 261.597000)",
        "(341.890900, 259.285000, 261.655000)",
        "(341.700100, 259.299300, 261.673600)",
        "(341.633700, 259.273400, 261.597700)",
        "(341.659600, 259.259400, 261.564500)",
        "(341.575900, 259.265100, 261.510800)",
        "(341.427700, 259.229500, 261.580900)",
        "(341.347000, 259.198300, 261.624500)",
        "(341.321200, 259.175600, 261.576000)",
        "(341.312700, 259.159000, 261.570900)",
        "(341.279600, 259.166700, 261.586100)",
        "(341.150600, 259.233200, 261.541100)",
        "(341.036500, 259.235400, 261.453000)",
        "(341.019000, 259.243500, 261.477700)",
        "(340.997200, 259.245800, 261.501700)",
        "(340.951600, 259.176200, 261.552700)",
        "(340.881000, 259.164100, 261.606000)",
        "(340.739900, 259.166200, 261.560300)",
        "(340.702100, 259.138400, 261.542800)",
        "(340.672900, 259.135500, 261.548100)",
        "(340.559800, 259.131300, 261.594900)",
        "(340.393500, 259.118500, 261.609300)",
        "(340.296000, 259.084200, 261.462400)",
        "(340.252200, 259.115900, 261.448500)",
        "(340.169200, 259.109700, 261.493100)",
        "(339.969800, 259.075100, 261.578100)",
        "(339.833500, 259.043900, 261.607300)",
        "(339.772900, 259.019800, 261.640500)",
        "(339.667400, 259.026700, 261.608500)",
        "(339.570800, 258.986600, 261.573700)",
        "(339.428300, 258.935000, 261.736800)",
        "(339.336300, 258.921000, 261.802700)",
        "(339.149100, 258.856900, 261.675600)",
        "(339.053800, 258.841600, 261.790000)",
        "(339.038700, 258.834400, 261.890200)",
        "(338.960900, 258.754200, 261.943400)",
        "(338.753900, 258.781300, 261.960300)",
        "(338.577800, 258.800400, 261.987300)",
        "(338.438200, 258.808700, 262.011700)",
        "(338.377700, 258.779300, 262.011100)",
        "(338.207300, 258.761300, 262.092100)",
        "(338.058300, 258.820600, 262.122900)",
        "(337.959100, 258.734300, 262.072900)",
        "(337.825900, 258.605300, 262.169600)",
        "(337.757700, 258.608800, 262.275600)",
        "(337.615400, 258.623000, 262.276400)",
        "(337.538300, 258.610600, 262.311000)",
        "(337.456900, 258.592800, 262.391400)",
        "(337.364000, 258.726600, 262.357500)",
        "(337.316600, 258.784700, 262.349600)",
        "(337.164900, 258.766100, 262.416400)",
        "(337.093000, 258.722200, 262.489400)",
        "(337.004800, 258.749000, 262.464000)",
        "(336.890700, 258.726100, 262.481400)",
        "(336.824100, 258.709200, 262.553300)",
        "(336.674800, 258.665100, 262.628300)",
        "(336.575600, 258.627000, 262.659000)",
        "(336.511200, 258.510100, 262.761100)",
        "(336.394700, 258.506900, 262.857800)",
        "(336.315900, 258.584100, 262.854800)",
        "(336.269900, 258.641100, 262.782500)",
        "(336.268500, 258.574600, 262.761800)",
        "(336.236000, 258.499100, 262.801000)",
        "(336.129600, 258.559600, 262.954300)",
        "(336.104900, 258.550200, 262.986700)",
        "(336.111500, 258.539500, 262.961100)",
        "(336.123700, 258.531400, 262.968700)",
        "(336.003700, 258.597400, 262.944300)",
        "(335.869700, 258.625400, 262.991300)",
        "(335.862600, 258.607400, 263.010700)",
        "(335.810200, 258.568500, 262.956800)",
        "(335.704000, 258.514900, 262.967500)",
        "(335.603900, 258.366000, 263.105700)",
        "(335.538900, 258.258100, 263.162900)",
        "(335.520700, 258.231600, 263.168400)",
        "(335.449000, 258.191500, 263.227300)",
        "(335.390800, 258.193100, 263.259200)",
        "(335.286300, 258.188600, 263.231600)",
        "(335.194800, 258.228300, 263.194600)",
        "(335.118900, 258.236300, 263.172700)",
        "(335.052600, 258.254500, 263.240000)",
        "(334.939500, 258.225600, 263.319400)",
        "(334.835400, 258.193600, 263.404900)",
        "(334.736500, 258.098200, 263.483000)",
        "(334.668200, 258.097600, 263.483900)",
        "(334.503600, 258.149400, 263.470900)",
        "(334.340400, 258.116900, 263.513900)",
        "(334.183100, 258.036000, 263.644700)",
        "(333.994800, 258.026600, 263.629700)",
        "(333.927400, 258.056300, 263.586900)",
        "(333.835600, 258.121200, 263.585100)",
        "(333.650200, 258.104400, 263.635500)",
        "(333.540800, 258.158800, 263.655300)",
        "(333.481300, 258.143900, 263.428400)",
        "(333.410900, 258.077700, 263.365900)",
        "(333.285800, 258.032500, 263.529500)",
        "(333.123000, 257.995600, 263.705900)",
        "(333.028900, 258.014200, 263.661300)",
        "(332.906100, 258.107100, 263.658300)",
        "(332.836100, 258.159400, 263.646800)",
        "(332.742300, 258.123800, 263.714700)",
        "(332.653000, 258.126800, 263.759300)",
        "(332.623500, 258.164900, 263.691000)",
        "(332.600100, 258.144800, 263.688000)",
        "(332.578000, 258.117300, 263.671100)",
        "(332.456500, 258.076700, 263.735700)",
        "(332.333800, 258.046700, 263.825400)",
        "(332.258800, 257.958900, 263.923300)",
        "(332.221700, 257.985600, 263.959800)",
        "(332.200900, 257.990200, 263.938900)",
        "(332.142900, 257.908600, 263.955500)",
        "(332.068600, 257.902100, 264.024400)",
        "(331.965000, 257.959700, 264.058100)",
        "(331.936100, 257.986100, 264.035200)",
        "(331.922100, 257.970800, 264.040400)",
        "(331.900800, 257.890500, 264.080400)",
        "(331.836700, 257.885900, 264.200400)",
        "(331.724600, 257.883300, 264.241700)",
        "(331.672400, 257.787100, 264.324600)",
        "(331.614700, 257.756600, 264.379600)",
        "(331.540900, 257.749600, 264.447800)",
        "(331.495400, 257.752900, 264.448200)",
        "(331.397700, 257.738600, 264.485600)",
        "(331.276800, 257.807000, 264.520700)",
        "(331.226700, 257.815900, 264.504800)",
        "(331.182000, 257.780400, 264.535500)",
        "(331.140000, 257.830500, 264.579800)",
        "(331.082800, 257.913100, 264.517900)",
        "(331.063400, 257.898300, 264.570300)",
        "(331.009200, 257.834000, 264.694800)",
        "(330.931300, 257.839200, 264.720200)",
        "(330.828200, 257.895200, 264.628800)",
        "(330.717300, 257.929600, 264.689100)",
        "(330.721500, 257.903400, 264.697500)",
        "(330.728200, 257.910000, 264.684900)",
        "(330.696200, 257.924100, 264.572200)",
        "(330.635400, 257.903900, 264.643600)",
        "(330.564500, 257.851000, 264.765300)",
        "(330.474200, 257.882800, 264.776200)",
        "(330.450500, 257.920300, 264.793000)",
        "(330.419200, 257.905600, 264.798300)",
        "(330.395500, 257.923800, 264.773100)",
        "(330.362800, 257.910600, 264.783700)",
        "(330.343400, 257.849500, 264.865600)",
        "(330.318300, 257.840400, 264.878600)",
        "(330.282300, 257.864300, 264.868900)",
        "(330.284100, 257.841300, 264.642900)",
        "(330.371600, 257.684500, 264.494400)",
        "(330.314300, 257.757000, 264.530500)",
        "(330.249100, 257.768400, 264.573500)",
        "(330.188200, 257.733900, 264.726700)",
        "(330.149100, 257.652200, 264.712300)",
        "(330.126400, 257.645300, 264.689800)",
        "(330.096100, 257.597200, 264.741900)",
        "(330.093500, 257.568800, 264.786600)",
        "(330.031200, 257.566700, 264.775200)",
        "(329.965400, 257.562100, 264.781700)",
        "(329.903900, 257.501400, 264.772200)",
        "(329.785800, 257.496000, 264.793800)",
        "(329.754500, 257.518200, 264.808700)",
        "(329.677000, 257.540100, 264.759500)",
        "(329.700600, 257.574900, 264.408700)",
        "(329.790300, 257.539000, 264.051700)",
        "(329.842400, 257.589700, 263.818800)",
        "(329.793700, 257.636500, 263.866200)",
        "(329.621900, 257.644400, 264.223800)",
        "(329.533200, 257.668600, 264.337200)",
        "(329.520300, 257.651600, 264.236100)",
        "(329.317400, 257.688800, 264.325100)",
        "(329.232400, 257.721000, 264.331900)",
        "(329.127300, 257.724500, 264.296100)",
        "(329.065700, 257.748300, 264.254900)",
        "(328.894800, 257.819600, 264.154100)",
        "(328.819500, 257.847400, 264.157000)",
        "(328.767000, 257.818700, 264.164500)",
        "(328.670300, 257.734400, 264.269600)",
        "(328.526400, 257.709200, 264.396500)",
        "(328.461400, 257.719500, 264.361400)",
        "(328.387300, 257.697000, 264.313400)",
        "(328.331100, 257.682600, 264.333800)",
        "(328.189300, 257.649600, 264.355100)",
        "(328.049900, 257.724100, 264.369500)",
        "(327.970300, 257.694500, 264.430400)",
        "(327.920300, 257.525100, 264.580000)",
        "(327.930100, 257.524900, 264.582400)",
        "(327.850000, 257.519000, 264.557800)",
        "(327.689400, 257.425000, 264.699400)",
        "(327.567800, 257.411800, 264.842600)",
        "(327.622400, 257.480000, 264.725900)",
        "(327.631100, 257.483700, 264.682500)",
        "(327.657300, 257.420100, 264.578100)",
        "(327.586500, 257.461100, 264.376600)",
        "(327.549400, 257.511400, 264.151800)",
        "(327.545300, 257.526900, 264.219300)",
        "(327.537400, 257.561100, 264.235400)",
        "(327.442900, 257.608100, 264.288900)",
        "(327.359400, 257.648200, 264.347700)",
        "(327.288300, 257.647500, 264.385000)",
        "(327.219900, 257.749800, 264.357800)",
        "(327.172100, 257.807400, 264.300100)",
        "(327.066600, 257.869100, 264.228600)",
        "(326.961700, 257.981000, 264.275900)",
        "(326.844600, 258.151000, 264.148000)",
        "(326.749600, 258.276300, 264.096800)",
        "(326.720000, 258.272200, 264.115100)",
        "(326.625500, 258.292200, 264.062900)",
        "(326.485200, 258.320600, 264.138000)",
        "(326.344000, 258.455200, 264.187500)",
        "(326.319000, 258.476300, 264.092900)",
        "(326.313000, 258.494700, 264.085800)",
        "(326.185700, 258.606200, 263.974300)",
        "(326.060700, 258.748200, 263.915800)",
        "(326.001400, 258.826000, 263.808900)",
        "(325.926400, 258.876800, 263.775300)",
        "(325.861100, 258.928900, 263.731900)",
        "(325.779100, 259.049700, 263.472700)",
        "(325.719400, 259.038900, 263.319700)",
        "(325.578300, 259.092100, 263.301100)",
        "(325.474100, 259.143400, 263.249400)",
        "(325.436800, 259.081800, 263.272100)",
        "(325.257700, 259.015300, 263.511700)",
        "(325.036300, 259.094900, 263.662000)",
        "(324.912900, 259.056400, 263.597400)",
        "(324.735300, 258.988100, 263.736300)",
        "(324.592500, 258.988300, 263.764700)",
        "(324.377400, 259.016400, 263.771400)",
        "(324.176400, 259.081100, 263.765400)",
        "(323.976300, 259.149700, 263.705900)",
        "(323.841200, 259.258500, 263.578600)",
        "(323.793200, 259.198900, 263.499500)",
        "(323.654200, 259.115200, 263.474300)",
        "(323.396900, 259.211200, 263.560900)",
        "(323.146100, 259.259300, 263.792200)",
        "(323.006600, 259.232500, 263.905900)",
        "(322.953000, 259.238200, 263.918300)",
        "(322.805100, 259.386700, 263.908400)",
        "(322.660200, 259.478600, 263.858900)",
        "(322.569300, 259.506600, 263.808800)",
        "(322.482600, 259.619700, 263.627600)",
        "(322.424500, 259.673600, 263.539300)",
        "(322.257200, 259.771500, 263.590600)",
        "(322.074800, 259.830900, 263.858100)",
        "(321.894000, 259.878100, 264.026800)",
        "(321.832200, 259.913600, 264.155600)",
        "(321.786400, 259.975500, 264.219200)",
        "(321.641700, 260.213600, 264.211800)",
        "(321.533900, 260.363200, 264.121300)",
        "(321.440500, 260.434400, 264.139100)",
        "(321.292800, 260.564100, 264.254900)",
        "(321.184400, 260.730100, 264.216300)",
        "(321.083100, 261.047200, 264.030100)",
        "(321.048700, 261.031500, 263.923500)",
        "(321.008200, 261.148700, 263.956500)",
        "(320.947400, 261.337200, 263.944700)",
        "(320.934200, 261.399000, 263.987300)",
        "(320.791500, 261.534200, 264.024700)",
        "(320.624500, 261.689900, 264.135700)",
        "(320.565100, 261.690200, 264.190700)",
        "(320.526200, 261.827100, 264.125800)",
        "(320.383300, 261.982200, 263.992100)",
        "(320.271000, 262.159200, 264.073700)",
        "(320.152200, 262.191800, 264.293300)",
        "(320.050200, 262.261000, 264.472900)",
        "(319.961200, 262.400600, 264.504700)",
        "(319.750700, 262.654600, 264.454900)",
        "(319.591600, 262.859100, 264.428300)",
        "(319.446500, 263.000400, 264.442600)",
        "(319.319300, 263.166400, 264.525800)",
        "(319.196400, 263.339400, 264.424600)",
        "(319.125300, 263.374400, 264.473500)",
        "(318.969600, 263.556800, 264.566100)",
        "(318.704500, 263.782900, 264.688400)",
        "(318.519700, 263.879500, 264.808300)",
        "(318.405300, 263.963300, 264.852500)",
        "(318.330300, 264.078200, 264.859800)",
        "(318.161500, 264.368800, 264.792500)",
        "(318.014600, 264.584000, 264.826500)",
        "(317.910500, 264.530300, 265.019400)",
        "(317.704300, 264.720700, 265.108300)",
        "(317.603500, 264.827200, 265.164900)",
        "(317.465900, 264.993500, 265.378700)",
        "(317.356000, 265.088200, 265.504200)",
        "(317.244000, 265.265000, 265.597700)",
        "(317.146000, 265.428800, 265.761900)",
        "(317.088500, 265.481600, 265.861100)",
        "(317.000700, 265.632100, 266.015200)",
        "(316.873900, 265.817600, 265.882400)",
        "(316.752600, 266.012400, 265.869600)",
        "(316.625800, 266.206200, 265.877500)",
        "(316.538400, 266.249500, 265.885200)",
        "(316.453600, 266.342200, 265.963500)",
        "(316.367500, 266.550200, 265.923500)",
        "(316.246700, 266.786000, 265.967700)",
        "(316.179100, 266.988700, 265.983400)",
        "(316.193100, 267.059800, 265.957000)",
        "(316.200800, 267.272800, 265.809000)",
        "(316.157000, 267.530400, 265.732200)",
        "(316.025900, 267.805700, 265.744600)",
        "(315.972500, 268.010400, 265.720600)",
        "(316.007300, 268.094500, 265.629500)",
        "(316.008100, 268.337000, 265.431300)",
        "(315.982500, 268.492300, 265.407100)",
        "(315.804600, 268.620100, 265.573500)",
        "(315.694600, 268.888500, 265.339000)",
        "(315.672500, 268.978800, 265.261500)",
        "(315.595100, 269.211500, 265.293900)",
        "(315.463700, 269.512100, 265.170500)",
        "(315.412000, 269.763800, 265.068600)",
        "(315.332300, 269.962900, 265.002700)",
        "(315.238100, 270.080400, 264.956500)",
        "(315.148500, 270.374100, 264.801600)",
        "(315.100400, 270.459600, 264.786800)",
        "(315.046800, 270.612200, 264.780200)",
        "(314.873000, 270.835800, 264.765100)",
        "(314.789900, 270.977100, 264.694800)",
        "(314.661900, 271.089500, 264.624300)",
        "(314.523100, 271.159500, 264.674700)",
        "(314.378400, 271.317100, 264.684800)",
        "(314.232400, 271.538800, 264.681300)",
        "(314.197500, 271.567200, 264.674800)",
        "(314.137000, 271.663000, 264.686500)",
        "(313.972600, 271.975900, 264.573500)",
        "(313.877300, 272.250200, 264.502000)",
        "(313.850600, 272.334100, 264.420400)",
        "(313.864500, 272.380700, 264.403300)",
        "(313.809300, 272.619800, 264.396500)",
        "(313.762100, 272.946700, 264.356400)",
        "(313.748300, 273.361100, 264.088600)",
        "(313.734900, 273.590300, 263.878600)",
        "(313.680200, 273.902400, 263.622600)",
        "(313.644200, 274.020500, 263.613200)",
        "(313.616600, 274.242300, 263.652400)",
        "(313.562300, 274.698000, 263.470800)",
        "(313.652400, 275.092900, 263.096500)",
        "(313.671900, 275.209200, 263.044200)",
        "(313.674500, 275.470900, 263.126200)",
        "(313.708000, 275.644800, 263.081500)",
        "(313.782900, 276.008300, 263.002700)",
        "(313.821200, 276.215000, 262.914700)",
        "(313.939900, 276.515900, 262.779300)",
        "(314.053600, 276.673400, 262.731200)",
        "(314.185900, 277.043100, 262.445800)",
        "(314.250200, 277.308800, 262.249000)",
        "(314.277800, 277.441900, 262.231400)",
        "(314.270600, 277.841000, 262.139700)",
        "(314.360400, 278.132400, 261.916200)",
        "(314.467700, 278.319700, 261.768800)",
        "(314.508400, 278.692400, 261.655900)",
        "(314.521600, 278.953100, 261.597100)",
        "(314.589400, 279.244000, 261.436400)",
        "(314.697000, 279.430400, 261.336700)",
        "(314.720100, 279.675800, 261.310500)",
        "(314.788400, 279.939500, 261.269300)",
        "(314.821200, 280.053800, 261.234000)",
        "(314.853000, 280.340500, 261.134600)",
        "(314.899300, 280.640500, 260.978100)",
        "(314.998000, 280.882200, 260.910300)",
        "(315.028200, 281.072700, 260.900100)",
        "(315.061300, 281.177700, 260.813800)",
        "(315.092300, 281.396200, 260.505900)",
        "(315.161500, 281.691300, 260.410900)",
        "(315.148200, 281.861800, 260.349600)",
        "(315.237200, 282.047400, 260.146200)",
        "(315.208300, 282.194900, 259.998200)",
        "(315.309600, 282.439700, 259.910800)",
        "(315.443900, 282.642700, 259.697800)",
        "(315.511100, 282.795700, 259.614300)",
        "(315.566600, 282.854800, 259.714200)",
        "(315.636500, 282.948300, 259.634400)",
        "(315.731500, 283.161100, 259.398600)",
        "(315.809500, 283.295900, 259.440800)",
        "(315.854300, 283.539900, 259.310900)",
        "(316.021900, 283.714100, 259.260700)",
        "(316.127500, 283.814000, 259.268600)",
        "(316.267700, 284.011700, 259.122400)",
        "(316.388300, 284.415400, 258.763700)",
        "(316.496900, 284.570100, 258.679000)",
        "(316.622000, 284.715900, 258.658700)",
        "(316.669800, 284.842200, 258.586000)",
        "(316.774500, 285.026900, 258.482400)",
        "(316.877300, 285.173900, 258.412700)",
        "(316.989100, 285.387500, 258.282600)",
        "(317.048300, 285.550400, 258.246000)",
        "(317.070800, 285.614000, 258.241000)",
        "(317.167000, 285.751200, 258.306000)",
        "(317.308300, 285.970000, 258.191200)",
        "(317.495000, 286.143600, 258.010600)",
        "(317.654000, 286.254000, 257.897500)",
        "(317.759200, 286.332600, 257.874300)",
        "(317.851000, 286.551300, 257.811100)",
        "(318.023800, 286.794100, 257.771300)",
        "(318.220500, 286.877700, 257.546100)",
        "(318.397600, 287.052100, 257.436500)",
        "(318.428400, 287.174300, 257.393400)",
        "(318.490600, 287.290600, 257.336600)",
        "(318.627400, 287.376300, 257.242600)",
        "(318.796500, 287.434300, 257.198200)",
        "(318.882100, 287.577700, 257.303100)",
        "(318.925100, 287.676800, 257.274900)",
        "(319.044600, 287.847700, 257.058200)",
        "(319.194000, 287.986500, 256.790600)",
        "(319.264900, 288.086100, 256.831000)",
        "(319.314000, 288.220000, 256.990400)",
        "(319.371900, 288.264600, 256.962200)",
        "(319.524500, 288.315600, 256.902900)",
        "(319.623100, 288.468200, 256.853500)",
        "(319.697000, 288.675300, 256.750700)",
        "(319.768200, 288.807900, 256.655900)",
        "(319.829200, 288.913800, 256.578000)",
        "(319.918900, 289.175400, 256.393700)",
        "(320.038300, 289.317500, 256.393300)",
        "(320.156500, 289.254600, 256.630600)",
        "(320.246900, 289.415700, 256.777700)",
        "(320.257400, 289.571100, 256.850800)",
        "(320.341400, 289.778800, 256.993600)",
        "(320.450600, 289.815600, 256.991000)",
        "(320.698800, 289.873400, 256.757300)",
        "(320.858200, 289.860100, 256.788800)",
        "(320.869300, 289.959800, 256.853300)",
        "(320.941700, 290.190400, 256.922700)",
        "(321.018200, 290.322300, 257.024000)",
        "(321.229100, 290.331200, 256.930300)",
        "(321.466900, 290.470500, 256.663500)",
        "(321.556600, 290.583300, 256.675800)",
        "(321.683300, 290.646300, 256.846500)",
        "(321.799900, 290.797900, 256.776700)",
        "(321.840000, 290.985700, 256.808200)",
        "(322.020000, 291.084000, 256.805300)",
        "(322.094500, 291.117400, 256.739300)",
        "(322.292300, 291.316300, 256.478500)",
        "(322.511000, 291.473200, 256.322900)",
        "(322.626900, 291.537600, 256.423600)",
        "(322.682800, 291.545800, 256.692400)",
        "(322.739800, 291.513300, 256.681900)",
        "(322.893800, 291.534600, 256.497100)",
        "(323.042800, 291.645800, 256.396200)",
        "(323.102000, 291.799900, 256.486500)",
        "(323.189500, 291.884800, 256.460200)",
        "(323.285300, 291.897800, 256.361500)",
        "(323.458700, 291.906600, 256.220700)",
        "(323.575900, 292.012700, 256.222000)",
        "(323.675100, 292.057900, 256.269600)",
        "(323.833400, 292.025700, 256.252600)",
        "(323.870800, 292.047700, 256.207200)",
        "(323.994100, 292.129500, 255.971100)",
        "(324.171400, 292.243000, 255.773800)",
        "(324.293400, 292.303800, 255.557800)",
        "(324.453900, 292.425200, 255.356900)",
        "(324.500100, 292.408100, 255.356200)",
        "(324.620000, 292.459900, 255.181200)",
        "(324.768200, 292.546100, 254.965000)",
        "(324.874900, 292.602200, 254.800400)",
        "(325.033800, 292.707300, 254.572600)",
        "(325.094200, 292.708900, 254.495100)",
        "(325.260900, 292.738200, 254.509200)",
        "(325.321300, 292.801700, 254.691900)",
        "(325.461400, 292.873000, 254.658000)",
        "(325.668300, 292.907600, 254.429900)",
        "(325.772200, 292.913800, 254.366600)",
        "(325.943800, 292.914900, 254.370000)",
        "(326.101100, 292.928000, 254.276200)",
        "(326.259800, 292.860200, 254.330700)",
        "(326.380500, 292.726100, 254.567800)",
        "(326.428900, 292.751400, 254.695800)",
        "(326.492800, 292.836400, 254.717400)",
        "(326.648600, 292.945900, 254.486600)",
        "(326.796000, 292.885500, 254.439300)",
        "(326.902800, 292.770200, 254.518800)",
        "(326.954300, 292.761200, 254.487600)",
        "(327.079000, 292.814800, 254.390700)",
        "(327.188600, 292.799400, 254.373900)",
        "(327.294100, 292.716000, 254.430800)",
        "(327.368300, 292.758600, 254.351200)",
        "(327.429600, 292.759200, 254.310500)",
        "(327.524600, 292.744000, 254.255100)",
        "(327.626300, 292.847600, 254.090400)",
        "(327.774100, 292.912100, 253.985800)",
        "(327.931200, 292.919800, 253.881500)",
        "(327.995600, 292.912100, 253.817800)",
        "(328.064300, 292.903300, 253.685400)",
        "(328.127900, 292.981400, 253.598500)",
        "(328.210000, 292.966100, 253.572900)",
        "(328.297000, 293.010600, 253.418200)",
        "(328.307100, 293.022400, 253.309400)",
        "(328.355800, 292.955000, 253.314000)",
        "(328.403000, 292.899800, 253.396900)",
        "(328.519600, 292.729300, 253.405100)",
        "(328.631700, 292.594400, 253.369400)",
        "(328.691700, 292.569300, 253.397700)",
        "(328.746500, 292.574000, 253.339000)",
        "(328.817100, 292.642300, 253.171400)",
        "(328.947800, 292.623700, 253.163800)",
        "(329.033700, 292.572200, 253.096100)",
        "(329.077000, 292.662000, 253.124500)",
        "(329.174900, 292.824200, 252.997700)",
        "(329.339500, 292.971600, 252.872700)",
        "(329.488200, 292.905400, 252.830600)",
        "(329.680600, 293.002200, 252.518700)",
        "(329.741200, 293.052900, 252.422200)",
        "(329.890700, 293.082900, 252.550200)",
        "(330.062200, 293.076200, 252.520800)",
        "(330.253300, 293.177000, 252.227000)",
        "(330.400400, 293.242200, 252.262100)",
        "(330.450900, 293.216900, 252.391900)",
        "(330.619600, 293.189300, 252.409900)",
        "(330.827900, 293.231200, 252.235100)",
        "(331.069900, 293.266300, 252.102200)",
        "(331.202100, 293.241100, 252.262500)",
        "(331.285900, 293.277400, 252.278500)",
        "(331.445600, 293.385400, 252.039700)",
        "(331.656200, 293.583600, 251.890500)",
        "(331.843100, 293.704200, 251.861500)",
        "(332.054100, 293.788900, 251.714500)",
        "(332.153700, 293.820100, 251.652600)",
        "(332.327900, 293.879800, 251.611800)",
        "(332.461600, 293.881800, 251.782500)",
        "(332.626800, 293.793500, 251.929400)",
        "(332.811700, 293.771400, 251.894700)",
        "(332.935100, 293.781600, 251.957600)",
        "(333.103900, 293.736100, 252.043300)",
        "(333.262700, 293.739400, 252.126300)",
        "(333.396500, 293.823200, 252.039600)",
        "(333.546900, 293.887100, 251.943000)",
        "(333.622100, 293.837300, 251.934000)",
        "(333.862200, 293.729100, 251.903100)",
        "(334.011600, 293.688100, 251.905700)",
        "(334.161400, 293.721300, 252.035300)",
        "(334.323600, 293.677800, 252.285900)",
        "(334.430700, 293.567700, 252.427400)",
        "(334.669400, 293.443100, 252.646000)",
        "(334.819500, 293.430000, 252.784600)",
        "(335.010500, 293.455800, 252.890000)",
        "(335.232600, 293.437700, 252.859300)",
        "(335.390700, 293.480800, 252.805400)",
        "(335.773500, 293.526200, 252.738700)",
        "(336.148800, 293.565800, 252.556200)",
        "(336.399900, 293.587500, 252.519600)",
        "(336.773300, 293.552800, 252.681800)",
        "(336.978200, 293.536000, 252.716200)",
        "(337.290700, 293.538900, 252.751900)",
        "(337.572400, 293.591000, 252.740300)",
        "(337.837100, 293.705000, 252.797300)",
        "(338.072500, 293.748000, 252.902500)",
        "(338.195700, 293.732100, 252.970900)",
        "(338.428300, 293.759300, 252.950400)",
        "(338.689700, 293.786000, 252.893100)",
        "(339.018800, 293.792800, 252.782900)",
        "(339.210800, 293.910200, 252.700500)",
        "(339.300000, 293.986800, 252.723400)",
        "(339.517600, 293.996600, 252.889700)",
        "(339.846100, 293.989200, 252.803800)",
        "(340.113200, 294.012400, 252.610900)",
        "(340.275000, 293.993800, 252.739800)",
        "(340.311200, 293.956000, 252.824300)",
        "(340.431400, 293.899900, 252.945700)",
        "(340.578600, 293.866900, 253.070000)",
        "(340.706800, 293.987900, 253.219600)",
        "(340.871500, 294.021900, 253.289700)",
        "(340.983800, 293.959400, 253.334600)",
        "(341.170600, 293.887200, 253.270200)",
        "(341.146900, 293.949600, 253.114000)",
        "(341.400000, 294.048200, 253.297300)",
        "(341.495000, 293.909600, 253.549500)",
        "(341.564800, 293.863900, 253.703200)",
        "(341.596700, 293.882700, 253.736300)",
        "(341.637600, 293.902300, 253.672000)",
        "(341.666100, 293.826000, 253.646300)",
        "(341.533000, 293.672700, 253.717800)",
        "(341.514500, 293.652100, 253.765100)",
        "(341.764100, 293.677000, 253.962400)",
        "(341.892700, 293.739400, 254.168000)",
        "(341.813200, 293.744800, 254.304600)",
        "(341.879400, 293.689400, 254.151400)",
        "(341.908400, 293.566800, 254.037700)",
        "(341.655200, 293.321400, 254.131600)",
        "(341.164300, 293.268400, 254.735300)",
        "(340.960600, 293.198500, 255.258000)",
        "(340.998700, 292.935900, 255.258800)",
        "(341.060000, 292.867600, 255.184900)",
        "(341.115400, 292.877100, 255.145400)",
        "(340.593800, 292.883300, 255.441400)",
        "(340.296400, 292.765800, 256.072900)",
        "(340.284600, 292.581600, 256.370100)",
        "(340.228300, 292.553700, 256.330700)",
        "(340.038200, 292.667100, 256.215700)",
        "(339.787700, 292.799600, 256.436600)",
        "(339.763700, 292.911000, 256.583700)",
        "(339.640800, 292.967700, 256.513300)",
        "(339.478400, 292.964900, 256.500500)",
        "(339.308700, 293.016200, 256.748600)",
        "(339.335400, 292.982100, 257.023600)",
        "(339.361600, 292.934500, 257.223000)",
        "(338.995100, 293.013700, 257.448500)",
        "(338.748700, 293.069100, 257.545800)",
        "(338.557500, 292.978800, 257.644300)",
        "(338.565300, 292.802800, 257.879800)",
        "(338.406000, 292.719700, 258.176500)",
        "(337.837300, 292.808100, 258.469200)",
        "(337.546300, 292.752700, 258.558500)",
        "(337.339800, 292.518400, 258.496900)",
        "(337.183800, 292.410000, 258.217800)",
        "(336.722000, 292.447800, 258.200400)",
        "(336.117700, 292.389000, 258.509900)",
        "(335.857700, 292.285800, 258.658700)",
        "(335.845100, 292.061000, 258.633800)",
        "(335.774200, 292.051100, 258.558800)",
        "(335.723700, 292.132900, 258.694800)",
        "(335.609000, 292.025000, 259.016200)",
        "(335.454600, 291.829200, 259.278300)",
        "(335.255600, 291.466800, 259.728300)",
        "(335.277300, 291.220500, 259.852100)",
        "(335.398400, 291.092300, 259.992400)",
        "(335.733900, 291.007000, 259.838700)",
        "(335.813000, 290.878000, 259.716700)",
        "(335.738800, 290.621600, 259.895500)",
        "(335.427600, 290.189600, 260.805500)",
        "(335.627500, 289.867600, 261.375100)",
        "(335.860200, 289.639100, 261.205300)",
        "(335.851400, 289.497700, 261.185900)",
        "(335.670100, 289.309300, 261.598800)",
        "(335.936400, 289.168300, 261.859900)",
        "(336.066800, 289.260700, 261.622600)",
        "(335.955700, 289.146700, 261.636600)",
        "(335.960500, 289.003500, 261.844700)",
        "(336.066000, 288.821800, 262.274100)",
        "(336.288700, 288.768900, 262.282200)",
        "(336.543700, 288.652500, 262.178700)",
        "(336.585500, 288.475300, 262.537000)",
        "(336.526100, 288.437300, 262.871900)",
        "(336.726500, 288.450300, 263.468100)",
        "(337.120200, 288.579200, 263.217200)",
        "(337.608800, 288.728500, 262.978200)",
        "(337.743100, 288.731600, 263.176200)",
        "(337.767400, 288.707900, 263.319100)",
        "(337.967700, 288.661000, 263.533500)",
        "(338.290700, 288.582400, 263.713300)",
        "(338.635400, 288.450900, 263.828000)",
        "(338.984600, 288.410100, 263.861600)",
        "(338.992400, 288.435000, 263.835400)",
        "(339.112200, 288.338800, 264.013100)",
        "(339.246600, 288.052900, 264.264700)",
        "(339.517300, 287.958000, 264.469500)",
        "(339.776900, 288.021600, 264.190600)",
        "(339.841300, 288.021300, 264.087300)",
        "(339.970500, 287.927300, 264.237600)",
        "(340.034000, 287.612400, 264.522300)",
        "(340.208500, 287.427400, 264.555500)",
        "(340.390300, 287.320900, 264.403800)",
        "(340.437700, 287.237900, 264.423100)",
        "(340.464300, 287.134400, 264.670600)",
        "(340.567600, 287.103100, 264.685300)",
        "(340.649300, 286.998000, 264.545300)",
        "(340.750200, 286.813200, 264.526600)",
        "(340.759200, 286.751400, 264.584400)",
        "(340.805800, 286.724500, 264.596100)",
        "(340.855400, 286.747100, 264.454300)",
        "(341.070600, 286.548100, 264.387400)",
        "(341.144700, 286.275800, 264.552200)",
        "(341.130300, 286.157500, 264.676800)",
        "(341.168600, 285.942100, 264.834600)",
        "(341.252000, 285.515300, 264.862900)",
        "(341.295500, 285.180100, 265.068600)",
        "(341.249100, 285.040100, 265.393400)",
        "(341.262700, 284.941000, 265.479200)",
        "(341.302700, 284.756000, 265.337500)",
        "(341.452200, 284.661800, 265.119900)",
        "(341.615000, 284.496100, 265.252300)",
        "(341.631600, 284.199500, 265.470100)",
        "(341.651700, 284.071900, 265.497000)",
        "(341.766600, 283.926400, 265.480400)",
        "(341.840300, 283.639400, 265.543800)",
        "(341.857200, 283.365900, 265.672500)",
        "(341.888700, 283.309100, 265.666400)",
        "(341.943900, 283.258300, 265.644100)",
        "(342.067400, 283.045600, 265.693900)",
        "(342.190300, 282.821100, 265.755400)",
        "(342.309500, 282.721100, 265.729800)",
        "(342.382700, 282.469100, 265.737800)",
        "(342.365500, 282.328900, 265.763800)",
        "(342.435400, 282.220300, 265.797500)",
        "(342.417400, 282.218300, 265.734300)",
        "(342.487000, 282.185100, 265.536300)",
        "(342.601300, 281.857700, 265.463700)",
        "(342.614300, 281.748500, 265.574900)",
        "(342.598500, 281.607100, 265.695600)",
        "(342.563800, 281.484400, 265.554500)",
        "(342.617800, 281.377700, 265.433900)",
        "(342.595000, 281.171100, 265.404200)",
        "(342.583300, 280.958400, 265.496500)",
        "(342.580700, 280.613600, 265.616700)",
        "(342.623700, 280.367100, 265.550300)",
        "(342.629400, 280.133300, 265.499900)",
        "(342.592100, 279.690900, 265.580800)",
        "(342.556700, 279.463000, 265.585800)",
        "(342.514600, 279.244700, 265.598200)",
        "(342.370200, 279.013300, 265.671100)",
        "(342.327100, 278.637600, 265.666200)",
        "(342.290300, 278.330400, 265.698100)",
        "(342.231800, 278.266200, 265.759800)",
        "(342.007400, 278.071600, 265.838800)",
        "(341.833500, 277.739800, 265.685300)",
        "(341.739600, 277.328700, 265.632500)",
        "(341.594200, 277.095700, 265.839900)",
        "(341.476400, 276.972600, 265.900200)",
        "(341.131500, 276.668300, 265.891100)",
        "(340.885700, 276.188900, 265.858400)",
        "(340.638500, 275.880500, 266.030600)",
        "(340.478700, 275.719300, 266.096400)",
        "(340.338200, 275.701100, 266.057500)",
        "(339.995800, 275.497500, 266.003700)",
        "(339.739600, 275.109200, 266.098700)",
        "(339.464500, 274.787500, 266.349800)",
        "(339.172200, 274.555100, 266.530700)",
        "(339.039600, 274.370100, 266.523300)",
[truncated: 526,724 more chars]
