# Supplementary material for: Playing the mirror game in virtual reality with an autonomous character
Source: Sci Rep. 2022 Dec 9;12:21329. doi: 10.1038/s41598-022-25197-z (PMC9734752; doi:10.1038/s41598-022-25197-z)
Supplement: Supplementary file 2 — Supplementary Information 1. [file 41598_2022_25197_MOESM2_ESM.zip › Data/Couple10/condition1_trial1_player1.json]

{
    "isFemale": false,
    "eyesLevel": 1.6915825605392457,
    "timestamps": [
        0.0,
        0.02001953125,
        0.040008544921875,
        0.060028076171875,
        0.08001708984375,
        0.100006103515625,
        0.120025634765625,
        0.1400146484375,
        0.160003662109375,
        0.180023193359375,
        0.20001220703125,
        0.220001220703125,
        0.240020751953125,
        0.260009765625,
        0.279998779296875,
        0.300018310546875,
        0.32000732421875,
        0.34002685546875,
        0.360015869140625,
        0.3800048828125,
        0.4000244140625,
        0.420013427734375,
        0.44000244140625,
        0.46002197265625,
        0.480010986328125,
        0.5,
        0.52001953125,
        0.540008544921875,
        0.560028076171875,
        0.58001708984375,
        0.600006103515625,
        0.620025634765625,
        0.6400146484375,
        0.660003662109375,
        0.680023193359375,
        0.70001220703125,
        0.720001220703125,
        0.740020751953125,
        0.760009765625,
        0.779998779296875,
        0.800018310546875,
        0.82000732421875,
        0.84002685546875,
        0.860015869140625,
        0.8800048828125,
        0.9000244140625,
        0.920013427734375,
        0.94000244140625,
        0.96002197265625,
        0.980010986328125,
        1.0,
        1.02001953125,
        1.040008544921875,
        1.060028076171875,
        1.08001708984375,
        1.100006103515625,
        1.120025634765625,
        1.1400146484375,
        1.160003662109375,
        1.180023193359375,
        1.20001220703125,
        1.220001220703125,
        1.240020751953125,
        1.260009765625,
        1.279998779296875,
        1.300018310546875,
        1.32000732421875,
        1.34002685546875,
        1.360015869140625,
        1.3800048828125,
        1.4000244140625,
        1.420013427734375,
        1.44000244140625,
        1.46002197265625,
        1.480010986328125,
        1.5,
        1.52001953125,
        1.540008544921875,
        1.560028076171875,
        1.58001708984375,
        1.600006103515625,
        1.620025634765625,
        1.6400146484375,
        1.660003662109375,
        1.680023193359375,
        1.70001220703125,
        1.720001220703125,
        1.740020751953125,
        1.760009765625,
        1.779998779296875,
        1.800018310546875,
        1.82000732421875,
        1.84002685546875,
        1.860015869140625,
        1.8800048828125,
        1.9000244140625,
        1.920013427734375,
        1.94000244140625,
        1.96002197265625,
        1.980010986328125,
        2.0,
        2.02001953125,
        2.040008544921875,
        2.060028076171875,
        2.08001708984375,
        2.100006103515625,
        2.120025634765625,
        2.1400146484375,
        2.160003662109375,
        2.180023193359375,
        2.20001220703125,
        2.220001220703125,
        2.240020751953125,
        2.260009765625,
        2.279998779296875,
        2.300018310546875,
        2.32000732421875,
        2.34002685546875,
        2.360015869140625,
        2.3800048828125,
        2.4000244140625,
        2.420013427734375,
        2.44000244140625,
        2.46002197265625,
        2.480010986328125,
        2.5,
        2.52001953125,
        2.540008544921875,
        2.560028076171875,
        2.58001708984375,
        2.600006103515625,
        2.620025634765625,
        2.6400146484375,
        2.660003662109375,
        2.680023193359375,
        2.70001220703125,
        2.720001220703125,
        2.740020751953125,
        2.760009765625,
        2.779998779296875,
        2.800018310546875,
        2.82000732421875,
        2.84002685546875,
        2.860015869140625,
        2.8800048828125,
        2.9000244140625,
        2.920013427734375,
        2.94000244140625,
        2.96002197265625,
        2.980010986328125,
        3.0,
        3.02001953125,
        3.040008544921875,
        3.060028076171875,
        3.08001708984375,
        3.100006103515625,
        3.120025634765625,
        3.1400146484375,
        3.160003662109375,
        3.180023193359375,
        3.20001220703125,
        3.220001220703125,
        3.240020751953125,
        3.260009765625,
        3.279998779296875,
        3.300018310546875,
        3.32000732421875,
        3.34002685546875,
        3.360015869140625,
        3.3800048828125,
        3.4000244140625,
        3.420013427734375,
        3.44000244140625,
        3.46002197265625,
        3.480010986328125,
        3.5,
        3.52001953125,
        3.540008544921875,
        3.560028076171875,
        3.58001708984375,
        3.600006103515625,
        3.620025634765625,
        3.6400146484375,
        3.660003662109375,
        3.680023193359375,
        3.70001220703125,
        3.720001220703125,
        3.740020751953125,
        3.760009765625,
        3.779998779296875,
        3.800018310546875,
        3.82000732421875,
        3.84002685546875,
        3.860015869140625,
        3.8800048828125,
        3.9000244140625,
        3.920013427734375,
        3.94000244140625,
        3.96002197265625,
        3.980010986328125,
        4.0,
        4.02001953125,
        4.040008544921875,
        4.060028076171875,
        4.08001708984375,
        4.100006103515625,
        4.120025634765625,
        4.1400146484375,
        4.160003662109375,
        4.180023193359375,
        4.20001220703125,
        4.220001220703125,
        4.240020751953125,
        4.260009765625,
        4.279998779296875,
        4.300018310546875,
        4.32000732421875,
        4.34002685546875,
        4.360015869140625,
        4.3800048828125,
        4.4000244140625,
        4.420013427734375,
        4.44000244140625,
        4.46002197265625,
        4.480010986328125,
        4.5,
        4.52001953125,
        4.540008544921875,
        4.560028076171875,
        4.58001708984375,
        4.600006103515625,
        4.620025634765625,
        4.6400146484375,
        4.660003662109375,
        4.680023193359375,
        4.70001220703125,
        4.720001220703125,
        4.740020751953125,
        4.760009765625,
        4.779998779296875,
        4.800018310546875,
        4.82000732421875,
        4.84002685546875,
        4.860015869140625,
        4.8800048828125,
        4.9000244140625,
        4.920013427734375,
        4.94000244140625,
        4.96002197265625,
        4.980010986328125,
        5.0,
        5.02001953125,
        5.040008544921875,
        5.060028076171875,
        5.08001708984375,
        5.100006103515625,
        5.120025634765625,
        5.1400146484375,
        5.160003662109375,
        5.180023193359375,
        5.20001220703125,
        5.220001220703125,
        5.240020751953125,
        5.260009765625,
        5.279998779296875,
        5.300018310546875,
        5.32000732421875,
        5.34002685546875,
        5.360015869140625,
        5.3800048828125,
        5.4000244140625,
        5.420013427734375,
        5.44000244140625,
        5.46002197265625,
        5.480010986328125,
        5.5,
        5.52001953125,
        5.540008544921875,
        5.560028076171875,
        5.58001708984375,
        5.600006103515625,
        5.620025634765625,
        5.6400146484375,
        5.660003662109375,
        5.680023193359375,
        5.70001220703125,
        5.720001220703125,
        5.740020751953125,
        5.760009765625,
        5.779998779296875,
        5.800018310546875,
        5.82000732421875,
        5.84002685546875,
        5.860015869140625,
        5.8800048828125,
        5.9000244140625,
        5.920013427734375,
        5.94000244140625,
        5.96002197265625,
        5.980010986328125,
        6.0,
        6.02001953125,
        6.040008544921875,
        6.060028076171875,
        6.08001708984375,
        6.100006103515625,
        6.120025634765625,
        6.1400146484375,
        6.160003662109375,
        6.180023193359375,
        6.20001220703125,
        6.220001220703125,
        6.240020751953125,
        6.260009765625,
        6.279998779296875,
        6.300018310546875,
        6.32000732421875,
        6.34002685546875,
        6.360015869140625,
        6.3800048828125,
        6.4000244140625,
        6.420013427734375,
        6.44000244140625,
        6.46002197265625,
        6.480010986328125,
        6.5,
        6.52001953125,
        6.540008544921875,
        6.560028076171875,
        6.58001708984375,
        6.600006103515625,
        6.620025634765625,
        6.6400146484375,
        6.660003662109375,
        6.680023193359375,
        6.70001220703125,
        6.720001220703125,
        6.740020751953125,
        6.760009765625,
        6.779998779296875,
        6.800018310546875,
        6.82000732421875,
        6.84002685546875,
        6.860015869140625,
        6.8800048828125,
        6.9000244140625,
        6.920013427734375,
        6.94000244140625,
        6.96002197265625,
        6.980010986328125,
        7.0,
        7.02001953125,
        7.040008544921875,
        7.060028076171875,
        7.08001708984375,
        7.100006103515625,
        7.120025634765625,
        7.1400146484375,
        7.160003662109375,
        7.180023193359375,
        7.20001220703125,
        7.220001220703125,
        7.240020751953125,
        7.260009765625,
        7.279998779296875,
        7.300018310546875,
        7.32000732421875,
        7.34002685546875,
        7.360015869140625,
        7.3800048828125,
        7.4000244140625,
        7.420013427734375,
        7.44000244140625,
        7.46002197265625,
        7.480010986328125,
        7.5,
        7.52001953125,
        7.540008544921875,
        7.560028076171875,
        7.58001708984375,
        7.600006103515625,
        7.620025634765625,
        7.6400146484375,
        7.660003662109375,
        7.680023193359375,
        7.70001220703125,
        7.720001220703125,
        7.740020751953125,
        7.760009765625,
        7.779998779296875,
        7.800018310546875,
        7.82000732421875,
        7.84002685546875,
        7.860015869140625,
        7.8800048828125,
        7.9000244140625,
        7.920013427734375,
        7.94000244140625,
        7.96002197265625,
        7.980010986328125,
        8.0,
        8.02001953125,
        8.040008544921875,
        8.060028076171875,
        8.08001708984375,
        8.100006103515625,
        8.120025634765625,
        8.1400146484375,
        8.160003662109375,
        8.180023193359375,
        8.20001220703125,
        8.220001220703125,
        8.240020751953125,
        8.260009765625,
        8.279998779296875,
        8.300018310546875,
        8.32000732421875,
        8.34002685546875,
        8.360015869140625,
        8.3800048828125,
        8.4000244140625,
        8.420013427734375,
        8.44000244140625,
        8.46002197265625,
        8.480010986328125,
        8.5,
        8.52001953125,
        8.540008544921875,
        8.560028076171875,
        8.58001708984375,
        8.600006103515625,
        8.620025634765625,
        8.6400146484375,
        8.660003662109375,
        8.680023193359375,
        8.70001220703125,
        8.720001220703125,
        8.740020751953125,
        8.760009765625,
        8.779998779296875,
        8.800018310546875,
        8.82000732421875,
        8.84002685546875,
        8.860015869140625,
        8.8800048828125,
        8.9000244140625,
        8.920013427734375,
        8.94000244140625,
        8.96002197265625,
        8.980010986328125,
        9.0,
        9.02001953125,
        9.040008544921875,
        9.060028076171875,
        9.08001708984375,
        9.100006103515625,
        9.120025634765625,
        9.1400146484375,
        9.160003662109375,
        9.180023193359375,
        9.20001220703125,
        9.220001220703125,
        9.240020751953125,
        9.260009765625,
        9.279998779296875,
        9.300018310546875,
        9.32000732421875,
        9.34002685546875,
        9.360015869140625,
        9.3800048828125,
        9.4000244140625,
        9.420013427734375,
        9.44000244140625,
        9.46002197265625,
        9.480010986328125,
        9.5,
        9.52001953125,
        9.540008544921875,
        9.560028076171875,
        9.58001708984375,
        9.600006103515625,
        9.620025634765625,
        9.6400146484375,
        9.660003662109375,
        9.680023193359375,
        9.70001220703125,
        9.720001220703125,
        9.740020751953125,
        9.760009765625,
        9.779998779296875,
        9.800018310546875,
        9.82000732421875,
        9.84002685546875,
        9.860015869140625,
        9.8800048828125,
        9.9000244140625,
        9.920013427734375,
        9.94000244140625,
        9.96002197265625,
        9.980010986328125,
        10.0,
        10.02001953125,
        10.040008544921875,
        10.060028076171875,
        10.08001708984375,
        10.100006103515625,
        10.120025634765625,
        10.1400146484375,
        10.160003662109375,
        10.180023193359375,
        10.20001220703125,
        10.220001220703125,
        10.240020751953125,
        10.260009765625,
        10.279998779296875,
        10.300018310546875,
        10.32000732421875,
        10.34002685546875,
        10.360015869140625,
        10.3800048828125,
        10.4000244140625,
        10.420013427734375,
        10.44000244140625,
        10.46002197265625,
        10.480010986328125,
        10.5,
        10.52001953125,
        10.540008544921875,
        10.560028076171875,
        10.58001708984375,
        10.600006103515625,
        10.620025634765625,
        10.6400146484375,
        10.660003662109375,
        10.680023193359375,
        10.70001220703125,
        10.720001220703125,
        10.740020751953125,
        10.760009765625,
        10.779998779296875,
        10.800018310546875,
        10.82000732421875,
        10.84002685546875,
        10.860015869140625,
        10.8800048828125,
        10.9000244140625,
        10.920013427734375,
        10.94000244140625,
        10.96002197265625,
        10.980010986328125,
        11.0,
        11.02001953125,
        11.040008544921875,
        11.060028076171875,
        11.08001708984375,
        11.100006103515625,
        11.120025634765625,
        11.1400146484375,
        11.160003662109375,
        11.180023193359375,
        11.20001220703125,
        11.220001220703125,
        11.240020751953125,
        11.260009765625,
        11.279998779296875,
        11.300018310546875,
        11.32000732421875,
        11.34002685546875,
        11.360015869140625,
        11.3800048828125,
        11.4000244140625,
        11.420013427734375,
        11.44000244140625,
        11.46002197265625,
        11.480010986328125,
        11.5,
        11.52001953125,
        11.540008544921875,
        11.560028076171875,
        11.58001708984375,
        11.600006103515625,
        11.620025634765625,
        11.6400146484375,
        11.660003662109375,
        11.680023193359375,
        11.70001220703125,
        11.720001220703125,
        11.740020751953125,
        11.760009765625,
        11.779998779296875,
        11.800018310546875,
        11.82000732421875,
        11.84002685546875,
        11.860015869140625,
        11.8800048828125,
        11.9000244140625,
        11.920013427734375,
        11.94000244140625,
        11.96002197265625,
        11.980010986328125,
        12.0,
        12.02001953125,
        12.040008544921875,
        12.060028076171875,
        12.08001708984375,
        12.100006103515625,
        12.120025634765625,
        12.1400146484375,
        12.160003662109375,
        12.180023193359375,
        12.20001220703125,
        12.220001220703125,
        12.240020751953125,
        12.260009765625,
        12.279998779296875,
        12.300018310546875,
        12.32000732421875,
        12.34002685546875,
        12.360015869140625,
        12.3800048828125,
        12.4000244140625,
        12.420013427734375,
        12.44000244140625,
        12.46002197265625,
        12.480010986328125,
        12.5,
        12.52001953125,
        12.540008544921875,
        12.560028076171875,
        12.58001708984375,
        12.600006103515625,
        12.620025634765625,
        12.6400146484375,
        12.660003662109375,
        12.680023193359375,
        12.70001220703125,
        12.720001220703125,
        12.740020751953125,
        12.760009765625,
        12.779998779296875,
        12.800018310546875,
        12.82000732421875,
        12.84002685546875,
        12.860015869140625,
        12.8800048828125,
        12.9000244140625,
        12.920013427734375,
        12.94000244140625,
        12.96002197265625,
        12.980010986328125,
        13.0,
        13.02001953125,
        13.040008544921875,
        13.060028076171875,
        13.08001708984375,
        13.100006103515625,
        13.120025634765625,
        13.1400146484375,
        13.160003662109375,
        13.180023193359375,
        13.20001220703125,
        13.220001220703125,
        13.240020751953125,
        13.260009765625,
        13.279998779296875,
        13.300018310546875,
        13.32000732421875,
        13.34002685546875,
        13.360015869140625,
        13.3800048828125,
        13.4000244140625,
        13.420013427734375,
        13.44000244140625,
        13.46002197265625,
        13.480010986328125,
        13.5,
        13.52001953125,
        13.540008544921875,
        13.560028076171875,
        13.58001708984375,
        13.600006103515625,
        13.620025634765625,
        13.6400146484375,
        13.660003662109375,
        13.680023193359375,
        13.70001220703125,
        13.720001220703125,
        13.740020751953125,
        13.760009765625,
        13.779998779296875,
        13.800018310546875,
        13.82000732421875,
        13.84002685546875,
        13.860015869140625,
        13.8800048828125,
        13.9000244140625,
        13.920013427734375,
        13.94000244140625,
        13.96002197265625,
        13.980010986328125,
        14.0,
        14.02001953125,
        14.040008544921875,
        14.060028076171875,
        14.08001708984375,
        14.100006103515625,
        14.120025634765625,
        14.1400146484375,
        14.160003662109375,
        14.180023193359375,
        14.20001220703125,
        14.220001220703125,
        14.240020751953125,
        14.260009765625,
        14.279998779296875,
        14.300018310546875,
        14.32000732421875,
        14.34002685546875,
        14.360015869140625,
        14.3800048828125,
        14.4000244140625,
        14.420013427734375,
        14.44000244140625,
        14.46002197265625,
        14.480010986328125,
        14.5,
        14.52001953125,
        14.540008544921875,
        14.560028076171875,
        14.58001708984375,
        14.600006103515625,
        14.620025634765625,
        14.6400146484375,
        14.660003662109375,
        14.680023193359375,
        14.70001220703125,
        14.720001220703125,
        14.740020751953125,
        14.760009765625,
        14.779998779296875,
        14.800018310546875,
        14.82000732421875,
        14.84002685546875,
        14.860015869140625,
        14.8800048828125,
        14.9000244140625,
        14.920013427734375,
        14.94000244140625,
        14.96002197265625,
        14.980010986328125,
        15.0,
        15.02001953125,
        15.040008544921875,
        15.060028076171875,
        15.08001708984375,
        15.100006103515625,
        15.120025634765625,
        15.1400146484375,
        15.160003662109375,
        15.180023193359375,
        15.20001220703125,
        15.220001220703125,
        15.240020751953125,
        15.260009765625,
        15.279998779296875,
        15.300018310546875,
        15.32000732421875,
        15.34002685546875,
        15.360015869140625,
        15.3800048828125,
        15.4000244140625,
        15.420013427734375,
        15.44000244140625,
        15.46002197265625,
        15.480010986328125,
        15.5,
        15.52001953125,
        15.540008544921875,
        15.560028076171875,
        15.58001708984375,
        15.600006103515625,
        15.620025634765625,
        15.6400146484375,
        15.660003662109375,
        15.680023193359375,
        15.70001220703125,
        15.720001220703125,
        15.740020751953125,
        15.760009765625,
        15.779998779296875,
        15.800018310546875,
        15.82000732421875,
        15.84002685546875,
        15.860015869140625,
        15.8800048828125,
        15.9000244140625,
        15.920013427734375,
        15.94000244140625,
        15.96002197265625,
        15.980010986328125,
        16.0,
        16.02001953125,
        16.040008544921876,
        16.060028076171876,
        16.08001708984375,
        16.100006103515626,
        16.120025634765626,
        16.1400146484375,
        16.160003662109376,
        16.180023193359376,
        16.20001220703125,
        16.220001220703126,
        16.240020751953126,
        16.260009765625,
        16.279998779296876,
        16.300018310546876,
        16.32000732421875,
        16.34002685546875,
        16.360015869140626,
        16.3800048828125,
        16.4000244140625,
        16.420013427734376,
        16.44000244140625,
        16.46002197265625,
        16.480010986328126,
        16.5,
        16.52001953125,
        16.540008544921876,
        16.560028076171876,
        16.58001708984375,
        16.600006103515626,
        16.620025634765626,
        16.6400146484375,
        16.660003662109376,
        16.680023193359376,
        16.70001220703125,
        16.720001220703126,
        16.740020751953126,
        16.760009765625,
        16.779998779296876,
        16.800018310546876,
        16.82000732421875,
        16.84002685546875,
        16.860015869140626,
        16.8800048828125,
        16.9000244140625,
        16.920013427734376,
        16.94000244140625,
        16.96002197265625,
        16.980010986328126,
        17.0,
        17.02001953125,
        17.040008544921876,
        17.060028076171876,
        17.08001708984375,
        17.100006103515626,
        17.120025634765626,
        17.1400146484375,
        17.160003662109376,
        17.180023193359376,
        17.20001220703125,
        17.220001220703126,
        17.240020751953126,
        17.260009765625,
        17.279998779296876,
        17.300018310546876,
        17.32000732421875,
        17.34002685546875,
        17.360015869140626,
        17.3800048828125,
        17.4000244140625,
        17.420013427734376,
        17.44000244140625,
        17.46002197265625,
        17.480010986328126,
        17.5,
        17.52001953125,
        17.540008544921876,
        17.560028076171876,
        17.58001708984375,
        17.600006103515626,
        17.620025634765626,
        17.6400146484375,
        17.660003662109376,
        17.680023193359376,
        17.70001220703125,
        17.720001220703126,
        17.740020751953126,
        17.760009765625,
        17.779998779296876,
        17.800018310546876,
        17.82000732421875,
        17.84002685546875,
        17.860015869140626,
        17.8800048828125,
        17.9000244140625,
        17.920013427734376,
        17.94000244140625,
        17.96002197265625,
        17.980010986328126,
        18.0,
        18.02001953125,
        18.040008544921876,
        18.060028076171876,
        18.08001708984375,
        18.100006103515626,
        18.120025634765626,
        18.1400146484375,
        18.160003662109376,
        18.180023193359376,
        18.20001220703125,
        18.220001220703126,
        18.240020751953126,
        18.260009765625,
        18.279998779296876,
        18.300018310546876,
        18.32000732421875,
        18.34002685546875,
        18.360015869140626,
        18.3800048828125,
        18.4000244140625,
        18.420013427734376,
        18.44000244140625,
        18.46002197265625,
        18.480010986328126,
        18.5,
        18.52001953125,
        18.540008544921876,
        18.560028076171876,
        18.58001708984375,
        18.600006103515626,
        18.620025634765626,
        18.6400146484375,
        18.660003662109376,
        18.680023193359376,
        18.70001220703125,
        18.720001220703126,
        18.740020751953126,
        18.760009765625,
        18.779998779296876,
        18.800018310546876,
        18.82000732421875,
        18.84002685546875,
        18.860015869140626,
        18.8800048828125,
        18.9000244140625,
        18.920013427734376,
        18.94000244140625,
        18.96002197265625,
        18.980010986328126,
        19.0,
        19.02001953125,
        19.040008544921876,
        19.060028076171876,
        19.08001708984375,
        19.100006103515626,
        19.120025634765626,
        19.1400146484375,
        19.160003662109376,
        19.180023193359376,
        19.20001220703125,
        19.220001220703126,
        19.240020751953126,
        19.260009765625,
        19.279998779296876,
        19.300018310546876,
        19.32000732421875,
        19.34002685546875,
        19.360015869140626,
        19.3800048828125,
        19.4000244140625,
        19.420013427734376,
        19.44000244140625,
        19.46002197265625,
        19.480010986328126,
        19.5,
        19.52001953125,
        19.540008544921876,
        19.560028076171876,
        19.58001708984375,
        19.600006103515626,
        19.620025634765626,
        19.6400146484375,
        19.660003662109376,
        19.680023193359376,
        19.70001220703125,
        19.720001220703126,
        19.740020751953126,
        19.760009765625,
        19.779998779296876,
        19.800018310546876,
        19.82000732421875,
        19.84002685546875,
        19.860015869140626,
        19.8800048828125,
        19.9000244140625,
        19.920013427734376,
        19.94000244140625,
        19.96002197265625,
        19.980010986328126,
        20.0,
        20.02001953125,
        20.040008544921876,
        20.060028076171876,
        20.08001708984375,
        20.100006103515626,
        20.120025634765626,
        20.1400146484375,
        20.160003662109376,
        20.180023193359376,
        20.20001220703125,
        20.220001220703126,
        20.240020751953126,
        20.260009765625,
        20.279998779296876,
        20.300018310546876,
        20.32000732421875,
        20.34002685546875,
        20.360015869140626,
        20.3800048828125,
        20.4000244140625,
        20.420013427734376,
        20.44000244140625,
        20.46002197265625,
        20.480010986328126,
        20.5,
        20.52001953125,
        20.540008544921876,
        20.560028076171876,
        20.58001708984375,
        20.600006103515626,
        20.620025634765626,
        20.6400146484375,
        20.660003662109376,
        20.680023193359376,
        20.70001220703125,
        20.720001220703126,
        20.740020751953126,
        20.760009765625,
        20.779998779296876,
        20.800018310546876,
        20.82000732421875,
        20.84002685546875,
        20.860015869140626,
        20.8800048828125,
        20.9000244140625,
        20.920013427734376,
        20.94000244140625,
        20.96002197265625,
        20.980010986328126,
        21.0,
        21.02001953125,
        21.040008544921876,
        21.060028076171876,
        21.08001708984375,
        21.100006103515626,
        21.120025634765626,
        21.1400146484375,
        21.160003662109376,
        21.180023193359376,
        21.20001220703125,
        21.220001220703126,
        21.240020751953126,
        21.260009765625,
        21.279998779296876,
        21.300018310546876,
        21.32000732421875,
        21.34002685546875,
        21.360015869140626,
        21.3800048828125,
        21.4000244140625,
        21.420013427734376,
        21.44000244140625,
        21.46002197265625,
        21.480010986328126,
        21.5,
        21.52001953125,
        21.540008544921876,
        21.560028076171876,
        21.58001708984375,
        21.600006103515626,
        21.620025634765626,
        21.6400146484375,
        21.660003662109376,
        21.680023193359376,
        21.70001220703125,
        21.720001220703126,
        21.740020751953126,
        21.760009765625,
        21.779998779296876,
        21.800018310546876,
        21.82000732421875,
        21.84002685546875,
        21.860015869140626,
        21.8800048828125,
        21.9000244140625,
        21.920013427734376,
        21.94000244140625,
        21.96002197265625,
        21.980010986328126,
        22.0,
        22.02001953125,
        22.040008544921876,
        22.060028076171876,
        22.08001708984375,
        22.100006103515626,
        22.120025634765626,
        22.1400146484375,
        22.160003662109376,
        22.180023193359376,
        22.20001220703125,
        22.220001220703126,
        22.240020751953126,
        22.260009765625,
        22.279998779296876,
        22.300018310546876,
        22.32000732421875,
        22.34002685546875,
        22.360015869140626,
        22.3800048828125,
        22.4000244140625,
        22.420013427734376,
        22.44000244140625,
        22.46002197265625,
        22.480010986328126,
        22.5,
        22.52001953125,
        22.540008544921876,
        22.560028076171876,
        22.58001708984375,
        22.600006103515626,
        22.620025634765626,
        22.6400146484375,
        22.660003662109376,
        22.680023193359376,
        22.70001220703125,
        22.720001220703126,
        22.740020751953126,
        22.760009765625,
        22.779998779296876,
        22.800018310546876,
        22.82000732421875,
        22.84002685546875,
        22.860015869140626,
        22.8800048828125,
        22.9000244140625,
        22.920013427734376,
        22.94000244140625,
        22.96002197265625,
        22.980010986328126,
        23.0,
        23.02001953125,
        23.040008544921876,
        23.060028076171876,
        23.08001708984375,
        23.100006103515626,
        23.120025634765626,
        23.1400146484375,
        23.160003662109376,
        23.180023193359376,
        23.20001220703125,
        23.220001220703126,
        23.240020751953126,
        23.260009765625,
        23.279998779296876,
        23.300018310546876,
        23.32000732421875,
        23.34002685546875,
        23.360015869140626,
        23.3800048828125,
        23.4000244140625,
        23.420013427734376,
        23.44000244140625,
        23.46002197265625,
        23.480010986328126,
        23.5,
        23.52001953125,
        23.540008544921876,
        23.560028076171876,
        23.58001708984375,
        23.600006103515626,
        23.620025634765626,
        23.6400146484375,
        23.660003662109376,
        23.680023193359376,
        23.70001220703125,
        23.720001220703126,
        23.740020751953126,
        23.760009765625,
        23.779998779296876,
        23.800018310546876,
        23.82000732421875,
        23.84002685546875,
        23.860015869140626,
        23.8800048828125,
        23.9000244140625,
        23.920013427734376,
        23.94000244140625,
        23.96002197265625,
        23.980010986328126,
        24.0,
        24.02001953125,
        24.040008544921876,
        24.060028076171876,
        24.08001708984375,
        24.100006103515626,
        24.120025634765626,
        24.1400146484375,
        24.160003662109376,
        24.180023193359376,
        24.20001220703125,
        24.220001220703126,
        24.240020751953126,
        24.260009765625,
        24.279998779296876,
        24.300018310546876,
        24.32000732421875,
        24.34002685546875,
        24.360015869140626,
        24.3800048828125,
        24.4000244140625,
        24.420013427734376,
        24.44000244140625,
        24.46002197265625,
        24.480010986328126,
        24.5,
        24.52001953125,
        24.540008544921876,
        24.560028076171876,
        24.58001708984375,
        24.600006103515626,
        24.620025634765626,
        24.6400146484375,
        24.660003662109376,
        24.680023193359376,
        24.70001220703125,
        24.720001220703126,
        24.740020751953126,
        24.760009765625,
        24.779998779296876,
        24.800018310546876,
        24.82000732421875,
        24.84002685546875,
        24.860015869140626,
        24.8800048828125,
        24.9000244140625,
        24.920013427734376,
        24.94000244140625,
        24.96002197265625,
        24.980010986328126,
        25.0,
        25.02001953125,
        25.040008544921876,
        25.060028076171876,
        25.08001708984375,
        25.100006103515626,
        25.120025634765626,
        25.1400146484375,
        25.160003662109376,
        25.180023193359376,
        25.20001220703125,
        25.220001220703126,
        25.240020751953126,
        25.260009765625,
        25.279998779296876,
        25.300018310546876,
        25.32000732421875,
        25.34002685546875,
        25.360015869140626,
        25.3800048828125,
        25.4000244140625,
        25.420013427734376,
        25.44000244140625,
        25.46002197265625,
        25.480010986328126,
        25.5,
        25.52001953125,
        25.540008544921876,
        25.560028076171876,
        25.58001708984375,
        25.600006103515626,
        25.620025634765626,
        25.6400146484375,
        25.660003662109376,
        25.680023193359376,
        25.70001220703125,
        25.720001220703126,
        25.740020751953126,
        25.760009765625,
        25.779998779296876,
        25.800018310546876,
        25.82000732421875,
        25.84002685546875,
        25.860015869140626,
        25.8800048828125,
        25.9000244140625,
        25.920013427734376,
        25.94000244140625,
        25.96002197265625,
        25.980010986328126,
        26.0,
        26.02001953125,
        26.040008544921876,
        26.060028076171876,
        26.08001708984375,
        26.100006103515626,
        26.120025634765626,
        26.1400146484375,
        26.160003662109376,
        26.180023193359376,
        26.20001220703125,
        26.220001220703126,
        26.240020751953126,
        26.260009765625,
        26.279998779296876,
        26.300018310546876,
        26.32000732421875,
        26.34002685546875,
        26.360015869140626,
        26.3800048828125,
        26.4000244140625,
        26.420013427734376,
        26.44000244140625,
        26.46002197265625,
        26.480010986328126,
        26.5,
        26.52001953125,
        26.540008544921876,
        26.560028076171876,
        26.58001708984375,
        26.600006103515626,
        26.620025634765626,
        26.6400146484375,
        26.660003662109376,
        26.680023193359376,
        26.70001220703125,
        26.720001220703126,
        26.740020751953126,
        26.760009765625,
        26.779998779296876,
        26.800018310546876,
        26.82000732421875,
        26.84002685546875,
        26.860015869140626,
        26.8800048828125,
        26.9000244140625,
        26.920013427734376,
        26.94000244140625,
        26.96002197265625,
        26.980010986328126,
        27.0,
        27.02001953125,
        27.040008544921876,
        27.060028076171876,
        27.08001708984375,
        27.100006103515626,
        27.120025634765626,
        27.1400146484375,
        27.160003662109376,
        27.180023193359376,
        27.20001220703125,
        27.220001220703126,
        27.240020751953126,
        27.260009765625,
        27.279998779296876,
        27.300018310546876,
        27.32000732421875,
        27.34002685546875,
        27.360015869140626,
        27.3800048828125,
        27.4000244140625,
        27.420013427734376,
        27.44000244140625,
        27.46002197265625,
        27.480010986328126,
        27.5,
        27.52001953125,
        27.540008544921876,
        27.560028076171876,
        27.58001708984375,
        27.600006103515626,
        27.620025634765626,
        27.6400146484375,
        27.660003662109376,
        27.680023193359376,
        27.70001220703125,
        27.720001220703126,
        27.740020751953126,
        27.760009765625,
        27.779998779296876,
        27.800018310546876,
        27.82000732421875,
        27.84002685546875,
        27.860015869140626,
        27.8800048828125,
        27.9000244140625,
        27.920013427734376,
        27.94000244140625,
        27.96002197265625,
        27.980010986328126,
        28.0,
        28.02001953125,
        28.040008544921876,
        28.060028076171876,
        28.08001708984375,
        28.100006103515626,
        28.120025634765626,
        28.1400146484375,
        28.160003662109376,
        28.180023193359376,
        28.20001220703125,
        28.220001220703126,
        28.240020751953126,
        28.260009765625,
        28.279998779296876,
        28.300018310546876,
        28.32000732421875,
        28.34002685546875,
        28.360015869140626,
        28.3800048828125,
        28.4000244140625,
        28.420013427734376,
        28.44000244140625,
        28.46002197265625,
        28.480010986328126,
        28.5,
        28.52001953125,
        28.540008544921876,
        28.560028076171876,
        28.58001708984375,
        28.600006103515626,
        28.620025634765626,
        28.6400146484375,
        28.660003662109376,
        28.680023193359376,
        28.70001220703125,
        28.720001220703126,
        28.740020751953126,
        28.760009765625,
        28.779998779296876,
        28.800018310546876,
        28.82000732421875,
        28.84002685546875,
        28.860015869140626,
        28.8800048828125,
        28.9000244140625,
        28.920013427734376,
        28.94000244140625,
        28.96002197265625,
        28.980010986328126,
        29.0,
        29.02001953125,
        29.040008544921876,
        29.060028076171876,
        29.08001708984375,
        29.100006103515626,
        29.120025634765626,
        29.1400146484375,
        29.160003662109376,
        29.180023193359376,
        29.20001220703125,
        29.220001220703126,
        29.240020751953126,
        29.260009765625,
        29.279998779296876,
        29.300018310546876,
        29.32000732421875,
        29.34002685546875,
        29.360015869140626,
        29.3800048828125,
        29.4000244140625,
        29.420013427734376,
        29.44000244140625,
        29.46002197265625,
        29.480010986328126,
        29.5,
        29.52001953125,
        29.540008544921876,
        29.560028076171876,
        29.58001708984375,
        29.600006103515626,
        29.620025634765626,
        29.6400146484375,
        29.660003662109376,
        29.680023193359376,
        29.70001220703125,
        29.720001220703126,
        29.740020751953126,
        29.760009765625,
        29.779998779296876,
        29.800018310546876,
        29.82000732421875,
        29.84002685546875,
        29.860015869140626,
        29.8800048828125,
        29.9000244140625,
        29.920013427734376,
        29.94000244140625,
        29.96002197265625,
        29.980010986328126,
        30.0,
        30.02001953125,
        30.040008544921876,
        30.060028076171876,
        30.08001708984375,
        30.100006103515626,
        30.120025634765626,
        30.1400146484375,
        30.160003662109376,
        30.180023193359376,
        30.20001220703125,
        30.220001220703126,
        30.240020751953126,
        30.260009765625,
        30.279998779296876,
        30.300018310546876,
        30.32000732421875,
        30.34002685546875,
        30.360015869140626,
        30.3800048828125,
        30.4000244140625,
        30.420013427734376,
        30.44000244140625,
        30.46002197265625,
        30.480010986328126,
        30.5,
        30.52001953125,
        30.540008544921876,
        30.560028076171876,
        30.58001708984375,
        30.600006103515626,
        30.620025634765626,
        30.6400146484375,
        30.660003662109376,
        30.680023193359376,
        30.70001220703125,
        30.720001220703126,
        30.740020751953126,
        30.760009765625,
        30.779998779296876,
        30.800018310546876,
        30.82000732421875,
        30.84002685546875,
        30.860015869140626,
        30.8800048828125,
        30.9000244140625,
        30.920013427734376,
        30.94000244140625,
        30.96002197265625,
        30.980010986328126,
        31.0,
        31.02001953125,
        31.040008544921876,
        31.060028076171876,
        31.08001708984375,
        31.100006103515626,
        31.120025634765626,
        31.1400146484375,
        31.160003662109376,
        31.180023193359376,
        31.20001220703125,
        31.220001220703126,
        31.240020751953126,
        31.260009765625,
        31.279998779296876,
        31.300018310546876,
        31.32000732421875,
        31.34002685546875,
        31.360015869140626,
        31.3800048828125,
        31.4000244140625,
        31.420013427734376,
        31.44000244140625,
        31.46002197265625,
        31.480010986328126,
        31.5,
        31.52001953125,
        31.540008544921876,
        31.560028076171876,
        31.58001708984375,
        31.600006103515626,
        31.620025634765626,
        31.6400146484375,
        31.660003662109376,
        31.680023193359376,
        31.70001220703125,
        31.720001220703126,
        31.740020751953126,
        31.760009765625,
        31.779998779296876,
        31.800018310546876,
        31.82000732421875,
        31.84002685546875,
        31.860015869140626,
        31.8800048828125,
        31.9000244140625,
        31.920013427734376,
        31.94000244140625,
        31.96002197265625,
        31.980010986328126,
        32.0,
        32.02001953125,
        32.040008544921878,
        32.060028076171878,
        32.08001708984375,
        32.100006103515628,
        32.120025634765628,
        32.1400146484375,
        32.160003662109378,
        32.180023193359378,
        32.20001220703125,
        32.220001220703128,
        32.240020751953128,
        32.260009765625,
        32.279998779296878,
        32.300018310546878,
        32.32000732421875,
        32.34002685546875,
        32.360015869140628,
        32.3800048828125,
        32.4000244140625,
        32.420013427734378,
        32.44000244140625,
        32.46002197265625,
        32.480010986328128,
        32.5,
        32.52001953125,
        32.540008544921878,
        32.560028076171878,
        32.58001708984375,
        32.600006103515628,
        32.620025634765628,
        32.6400146484375,
        32.660003662109378,
        32.680023193359378,
        32.70001220703125,
        32.720001220703128,
        32.740020751953128,
        32.760009765625,
        32.779998779296878,
        32.800018310546878,
        32.82000732421875,
        32.84002685546875,
        32.860015869140628,
        32.8800048828125,
        32.9000244140625,
        32.920013427734378,
        32.94000244140625,
        32.96002197265625,
        32.980010986328128,
        33.0,
        33.02001953125,
        33.040008544921878,
        33.060028076171878,
        33.08001708984375,
        33.100006103515628,
        33.120025634765628,
        33.1400146484375,
        33.160003662109378,
        33.180023193359378,
        33.20001220703125,
        33.220001220703128,
        33.240020751953128,
        33.260009765625,
        33.279998779296878,
        33.300018310546878,
        33.32000732421875,
        33.34002685546875,
        33.360015869140628,
        33.3800048828125,
        33.4000244140625,
        33.420013427734378,
        33.44000244140625,
        33.46002197265625,
        33.480010986328128,
        33.5,
        33.52001953125,
        33.540008544921878,
        33.560028076171878,
        33.58001708984375,
        33.600006103515628,
        33.620025634765628,
        33.6400146484375,
        33.660003662109378,
        33.680023193359378,
        33.70001220703125,
        33.720001220703128,
        33.740020751953128,
        33.760009765625,
        33.779998779296878,
        33.800018310546878,
        33.82000732421875,
        33.84002685546875,
        33.860015869140628,
        33.8800048828125,
        33.9000244140625,
        33.920013427734378,
        33.94000244140625,
        33.96002197265625,
        33.980010986328128,
        34.0,
        34.02001953125,
        34.040008544921878,
        34.060028076171878,
        34.08001708984375,
        34.100006103515628,
        34.120025634765628,
        34.1400146484375,
        34.160003662109378,
        34.180023193359378,
        34.20001220703125,
        34.220001220703128,
        34.240020751953128,
        34.260009765625,
        34.279998779296878,
        34.300018310546878,
        34.32000732421875,
        34.34002685546875,
        34.360015869140628,
        34.3800048828125,
        34.4000244140625,
        34.420013427734378,
        34.44000244140625,
        34.46002197265625,
        34.480010986328128,
        34.5,
        34.52001953125,
        34.540008544921878,
        34.560028076171878,
        34.58001708984375,
        34.600006103515628,
        34.620025634765628,
        34.6400146484375,
        34.660003662109378,
        34.680023193359378,
        34.70001220703125,
        34.720001220703128,
        34.740020751953128,
        34.760009765625,
        34.779998779296878,
        34.800018310546878,
        34.82000732421875,
        34.84002685546875,
        34.860015869140628,
        34.8800048828125,
        34.9000244140625,
        34.920013427734378,
        34.94000244140625,
        34.96002197265625,
        34.980010986328128,
        35.0,
        35.02001953125,
        35.040008544921878,
        35.060028076171878,
        35.08001708984375,
        35.100006103515628,
        35.120025634765628,
        35.1400146484375,
        35.160003662109378,
        35.180023193359378,
        35.20001220703125,
        35.220001220703128,
        35.240020751953128,
        35.260009765625,
        35.279998779296878,
        35.300018310546878,
        35.32000732421875,
        35.34002685546875,
        35.360015869140628,
        35.3800048828125,
        35.4000244140625,
        35.420013427734378,
        35.44000244140625,
        35.46002197265625,
        35.480010986328128,
        35.5,
        35.52001953125,
        35.540008544921878,
        35.560028076171878,
        35.58001708984375,
        35.600006103515628,
        35.620025634765628,
        35.6400146484375,
        35.660003662109378,
        35.680023193359378,
        35.70001220703125,
        35.720001220703128,
        35.740020751953128,
        35.760009765625,
        35.779998779296878,
        35.800018310546878,
        35.82000732421875,
        35.84002685546875,
        35.860015869140628,
        35.8800048828125,
        35.9000244140625,
        35.920013427734378,
        35.94000244140625,
        35.96002197265625,
        35.980010986328128,
        36.0,
        36.02001953125,
        36.040008544921878,
        36.060028076171878,
        36.08001708984375,
        36.100006103515628,
        36.120025634765628,
        36.1400146484375,
        36.160003662109378,
        36.180023193359378,
        36.20001220703125,
        36.220001220703128,
        36.240020751953128,
        36.260009765625,
        36.279998779296878,
        36.300018310546878,
        36.32000732421875,
        36.34002685546875,
        36.360015869140628,
        36.3800048828125,
        36.4000244140625,
        36.420013427734378,
        36.44000244140625,
        36.46002197265625,
        36.480010986328128,
        36.5,
        36.52001953125,
        36.540008544921878,
        36.560028076171878,
        36.58001708984375,
        36.600006103515628,
        36.620025634765628,
        36.6400146484375,
        36.660003662109378,
        36.680023193359378,
        36.70001220703125,
        36.720001220703128,
        36.740020751953128,
        36.760009765625,
        36.779998779296878,
        36.800018310546878,
        36.82000732421875,
        36.84002685546875,
        36.860015869140628,
        36.8800048828125,
        36.9000244140625,
        36.920013427734378,
        36.94000244140625,
        36.96002197265625,
        36.980010986328128,
        37.0,
        37.02001953125,
        37.040008544921878,
        37.060028076171878,
        37.08001708984375,
        37.100006103515628,
        37.120025634765628,
        37.1400146484375,
        37.160003662109378,
        37.180023193359378,
        37.20001220703125,
        37.220001220703128,
        37.240020751953128,
        37.260009765625,
        37.279998779296878,
        37.300018310546878,
        37.32000732421875,
        37.34002685546875,
        37.360015869140628,
        37.3800048828125,
        37.4000244140625,
        37.420013427734378,
        37.44000244140625,
        37.46002197265625,
        37.480010986328128,
        37.5,
        37.52001953125,
        37.540008544921878,
        37.560028076171878,
        37.58001708984375,
        37.600006103515628,
        37.620025634765628,
        37.6400146484375,
        37.660003662109378,
        37.680023193359378,
        37.70001220703125,
        37.720001220703128,
        37.740020751953128,
        37.760009765625,
        37.779998779296878,
        37.800018310546878,
        37.82000732421875,
        37.84002685546875,
        37.860015869140628,
        37.8800048828125,
        37.9000244140625,
        37.920013427734378,
        37.94000244140625,
        37.96002197265625,
        37.980010986328128,
        38.0,
        38.02001953125,
        38.040008544921878,
        38.060028076171878,
        38.08001708984375,
        38.100006103515628,
        38.120025634765628,
        38.1400146484375,
        38.160003662109378,
        38.180023193359378,
        38.20001220703125,
        38.220001220703128,
        38.240020751953128,
        38.260009765625,
        38.279998779296878,
        38.300018310546878,
        38.32000732421875,
        38.34002685546875,
        38.360015869140628,
        38.3800048828125,
        38.4000244140625,
        38.420013427734378,
        38.44000244140625,
        38.46002197265625,
        38.480010986328128,
        38.5,
        38.52001953125,
        38.540008544921878,
        38.560028076171878,
        38.58001708984375,
        38.600006103515628,
        38.620025634765628,
        38.6400146484375,
        38.660003662109378,
        38.680023193359378,
        38.70001220703125,
        38.720001220703128,
        38.740020751953128,
        38.760009765625,
        38.779998779296878,
        38.800018310546878,
        38.82000732421875,
        38.84002685546875,
        38.860015869140628,
        38.8800048828125,
        38.9000244140625,
        38.920013427734378,
        38.94000244140625,
        38.96002197265625,
        38.980010986328128,
        39.0,
        39.02001953125,
        39.040008544921878,
        39.060028076171878,
        39.08001708984375,
        39.100006103515628,
        39.120025634765628,
        39.1400146484375,
        39.160003662109378,
        39.180023193359378,
        39.20001220703125,
        39.220001220703128,
        39.240020751953128,
        39.260009765625,
        39.279998779296878,
        39.300018310546878,
        39.32000732421875,
        39.34002685546875,
        39.360015869140628,
        39.3800048828125,
        39.4000244140625,
        39.420013427734378,
        39.44000244140625,
        39.46002197265625,
        39.480010986328128,
        39.5,
        39.52001953125,
        39.540008544921878,
        39.560028076171878,
        39.58001708984375,
        39.600006103515628,
        39.620025634765628,
        39.6400146484375,
        39.660003662109378,
        39.680023193359378,
        39.70001220703125,
        39.720001220703128,
        39.740020751953128,
        39.760009765625,
        39.779998779296878,
        39.800018310546878,
        39.82000732421875,
        39.84002685546875,
        39.860015869140628,
        39.8800048828125,
        39.9000244140625,
        39.920013427734378,
        39.94000244140625,
        39.96002197265625,
        39.980010986328128,
        40.0,
        40.02001953125,
        40.040008544921878,
        40.060028076171878,
        40.08001708984375,
        40.100006103515628,
        40.120025634765628,
        40.1400146484375,
        40.160003662109378,
        40.180023193359378,
        40.20001220703125,
        40.220001220703128,
        40.240020751953128,
        40.260009765625,
        40.279998779296878,
        40.300018310546878,
        40.32000732421875,
        40.34002685546875,
        40.360015869140628,
        40.3800048828125,
        40.4000244140625,
        40.420013427734378,
        40.44000244140625,
        40.46002197265625,
        40.480010986328128,
        40.5,
        40.52001953125,
        40.540008544921878,
        40.560028076171878,
        40.58001708984375,
        40.600006103515628,
        40.620025634765628,
        40.6400146484375,
        40.660003662109378,
        40.680023193359378,
        40.70001220703125,
        40.720001220703128,
        40.740020751953128,
        40.760009765625,
        40.779998779296878,
        40.800018310546878,
        40.82000732421875,
        40.84002685546875,
        40.860015869140628,
        40.8800048828125,
        40.9000244140625,
        40.920013427734378,
        40.94000244140625,
        40.96002197265625,
        40.980010986328128,
        41.0,
        41.02001953125,
        41.040008544921878,
        41.060028076171878,
        41.08001708984375,
        41.100006103515628,
        41.120025634765628,
        41.1400146484375,
        41.160003662109378,
        41.180023193359378,
        41.20001220703125,
        41.220001220703128,
        41.240020751953128,
        41.260009765625,
        41.279998779296878,
        41.300018310546878,
        41.32000732421875,
        41.34002685546875,
        41.360015869140628,
        41.3800048828125,
        41.4000244140625,
        41.420013427734378,
        41.44000244140625,
        41.46002197265625,
        41.480010986328128,
        41.5,
        41.52001953125,
        41.540008544921878,
        41.560028076171878,
        41.58001708984375,
        41.600006103515628,
        41.620025634765628,
        41.6400146484375,
        41.660003662109378,
        41.680023193359378,
        41.70001220703125,
        41.720001220703128,
        41.740020751953128,
        41.760009765625,
        41.779998779296878,
        41.800018310546878,
        41.82000732421875,
        41.84002685546875,
        41.860015869140628,
        41.8800048828125,
        41.9000244140625,
        41.920013427734378,
        41.94000244140625,
        41.96002197265625,
        41.980010986328128,
        42.0,
        42.02001953125,
        42.040008544921878,
        42.060028076171878,
        42.08001708984375,
        42.100006103515628,
        42.120025634765628,
        42.1400146484375,
        42.160003662109378,
        42.180023193359378,
        42.20001220703125,
        42.220001220703128,
        42.240020751953128,
        42.260009765625,
        42.279998779296878,
        42.300018310546878,
        42.32000732421875,
        42.34002685546875,
        42.360015869140628,
        42.3800048828125,
        42.4000244140625,
        42.420013427734378,
        42.44000244140625,
        42.46002197265625,
        42.480010986328128,
        42.5,
        42.52001953125,
        42.540008544921878,
        42.560028076171878,
        42.58001708984375,
        42.600006103515628,
        42.620025634765628,
        42.6400146484375,
        42.660003662109378,
        42.680023193359378,
        42.70001220703125,
        42.720001220703128,
        42.740020751953128,
        42.760009765625,
        42.779998779296878,
        42.800018310546878,
        42.82000732421875,
        42.84002685546875,
        42.860015869140628,
        42.8800048828125,
        42.9000244140625,
        42.920013427734378,
        42.94000244140625,
        42.96002197265625,
        42.980010986328128,
        43.0,
        43.02001953125,
        43.040008544921878,
        43.060028076171878,
        43.08001708984375,
        43.100006103515628,
        43.120025634765628,
        43.1400146484375,
        43.160003662109378,
        43.180023193359378,
        43.20001220703125,
        43.220001220703128,
        43.240020751953128,
        43.260009765625,
        43.279998779296878,
        43.300018310546878,
        43.32000732421875,
        43.34002685546875,
        43.360015869140628,
        43.3800048828125,
        43.4000244140625,
        43.420013427734378,
        43.44000244140625,
        43.46002197265625,
        43.480010986328128,
        43.5,
        43.52001953125,
        43.540008544921878,
        43.560028076171878,
        43.58001708984375,
        43.600006103515628,
        43.620025634765628,
        43.6400146484375,
        43.660003662109378,
        43.680023193359378,
        43.70001220703125,
        43.720001220703128,
        43.740020751953128,
        43.760009765625,
        43.779998779296878,
        43.800018310546878,
        43.82000732421875,
        43.84002685546875,
        43.860015869140628,
        43.8800048828125,
        43.9000244140625,
        43.920013427734378,
        43.94000244140625,
        43.96002197265625,
        43.980010986328128,
        44.0,
        44.02001953125,
        44.040008544921878,
        44.060028076171878,
        44.08001708984375,
        44.100006103515628,
        44.120025634765628,
        44.1400146484375,
        44.160003662109378,
        44.180023193359378,
        44.20001220703125,
        44.220001220703128,
        44.240020751953128,
        44.260009765625,
        44.279998779296878,
        44.300018310546878,
        44.32000732421875,
        44.34002685546875,
        44.360015869140628,
        44.3800048828125,
        44.4000244140625,
        44.420013427734378,
        44.44000244140625,
        44.46002197265625,
        44.480010986328128,
        44.5,
        44.52001953125,
        44.540008544921878,
        44.560028076171878,
        44.58001708984375,
        44.600006103515628,
        44.620025634765628,
        44.6400146484375,
        44.660003662109378,
        44.680023193359378,
        44.70001220703125,
        44.720001220703128,
        44.740020751953128,
        44.760009765625,
        44.779998779296878,
        44.800018310546878,
        44.82000732421875,
        44.84002685546875,
        44.860015869140628,
        44.8800048828125,
        44.9000244140625,
        44.920013427734378,
        44.94000244140625,
        44.96002197265625,
        44.980010986328128,
        45.0,
        45.02001953125,
        45.040008544921878,
        45.060028076171878,
        45.08001708984375,
        45.100006103515628,
        45.120025634765628,
        45.1400146484375,
        45.160003662109378,
        45.180023193359378,
        45.20001220703125,
        45.220001220703128,
        45.240020751953128,
        45.260009765625,
        45.279998779296878,
        45.300018310546878,
        45.32000732421875,
        45.34002685546875,
        45.360015869140628,
        45.3800048828125,
        45.4000244140625,
        45.420013427734378,
        45.44000244140625,
        45.46002197265625,
        45.480010986328128,
        45.5,
        45.52001953125,
        45.540008544921878,
        45.560028076171878,
        45.58001708984375,
        45.600006103515628,
        45.620025634765628,
        45.6400146484375,
        45.660003662109378,
        45.680023193359378,
        45.70001220703125,
        45.720001220703128,
        45.740020751953128,
        45.760009765625,
        45.779998779296878,
        45.800018310546878,
        45.82000732421875,
        45.84002685546875,
        45.860015869140628,
        45.8800048828125,
        45.9000244140625,
        45.920013427734378,
        45.94000244140625,
        45.96002197265625,
        45.980010986328128,
        46.0,
        46.02001953125,
        46.040008544921878,
        46.060028076171878,
        46.08001708984375,
        46.100006103515628,
        46.120025634765628,
        46.1400146484375,
        46.160003662109378,
        46.180023193359378,
        46.20001220703125,
        46.220001220703128,
        46.240020751953128,
        46.260009765625,
        46.279998779296878,
        46.300018310546878,
        46.32000732421875,
        46.34002685546875,
        46.360015869140628,
        46.3800048828125,
        46.4000244140625,
        46.420013427734378,
        46.44000244140625,
        46.46002197265625,
        46.480010986328128,
        46.5,
        46.52001953125,
        46.540008544921878,
        46.560028076171878,
        46.58001708984375,
        46.600006103515628,
        46.620025634765628,
        46.6400146484375,
        46.660003662109378,
        46.680023193359378,
        46.70001220703125,
        46.720001220703128,
        46.740020751953128,
        46.760009765625,
        46.779998779296878,
        46.800018310546878,
        46.82000732421875,
        46.84002685546875,
        46.860015869140628,
        46.8800048828125,
        46.9000244140625,
        46.920013427734378,
        46.94000244140625,
        46.96002197265625,
        46.980010986328128,
        47.0,
        47.02001953125,
        47.040008544921878,
        47.060028076171878,
        47.08001708984375,
        47.100006103515628,
        47.120025634765628,
        47.1400146484375,
        47.160003662109378,
        47.180023193359378,
        47.20001220703125,
        47.220001220703128,
        47.240020751953128,
        47.260009765625,
        47.279998779296878,
        47.300018310546878,
        47.32000732421875,
        47.34002685546875,
        47.360015869140628,
        47.3800048828125,
        47.4000244140625,
        47.420013427734378,
        47.44000244140625,
        47.46002197265625,
        47.480010986328128,
        47.5,
        47.52001953125,
        47.540008544921878,
        47.560028076171878,
        47.58001708984375,
        47.600006103515628,
        47.620025634765628,
        47.6400146484375,
        47.660003662109378,
        47.680023193359378,
        47.70001220703125,
        47.720001220703128,
        47.740020751953128,
        47.760009765625,
        47.779998779296878,
        47.800018310546878,
        47.82000732421875,
        47.84002685546875,
        47.860015869140628,
        47.8800048828125,
        47.9000244140625,
        47.920013427734378,
        47.94000244140625,
        47.96002197265625,
        47.980010986328128,
        48.0,
        48.02001953125,
        48.040008544921878,
        48.05999755859375,
        48.08001708984375,
        48.100006103515628,
        48.120025634765628,
        48.1400146484375,
        48.160003662109378,
        48.180023193359378,
        48.20001220703125,
        48.220001220703128,
        48.240020751953128,
        48.260009765625,
        48.279998779296878,
        48.300018310546878,
        48.32000732421875,
        48.34002685546875,
        48.360015869140628,
        48.3800048828125,
        48.4000244140625,
        48.420013427734378,
        48.44000244140625,
        48.46002197265625,
        48.480010986328128,
        48.5,
        48.52001953125,
        48.540008544921878,
        48.55999755859375,
        48.58001708984375,
        48.600006103515628,
        48.620025634765628,
        48.6400146484375,
        48.660003662109378,
        48.680023193359378,
        48.70001220703125,
        48.720001220703128,
        48.740020751953128,
        48.760009765625,
        48.779998779296878,
        48.800018310546878,
        48.82000732421875,
        48.84002685546875,
        48.860015869140628,
        48.8800048828125,
        48.9000244140625,
        48.920013427734378,
        48.94000244140625,
        48.96002197265625,
        48.980010986328128,
        49.0,
        49.02001953125,
        49.040008544921878,
        49.05999755859375,
        49.08001708984375,
        49.100006103515628,
        49.120025634765628,
        49.1400146484375,
        49.160003662109378,
        49.180023193359378,
        49.20001220703125,
        49.220001220703128,
        49.240020751953128,
        49.260009765625,
        49.279998779296878,
        49.300018310546878,
        49.32000732421875,
        49.34002685546875,
        49.360015869140628,
        49.3800048828125,
        49.4000244140625,
        49.420013427734378,
        49.44000244140625,
        49.46002197265625,
        49.480010986328128,
        49.5,
        49.52001953125,
        49.540008544921878,
        49.55999755859375,
        49.58001708984375,
        49.600006103515628,
        49.620025634765628,
        49.6400146484375,
        49.660003662109378,
        49.680023193359378,
        49.70001220703125,
        49.720001220703128,
        49.740020751953128,
        49.760009765625,
        49.779998779296878,
        49.800018310546878,
        49.82000732421875,
        49.84002685546875,
        49.860015869140628,
        49.8800048828125,
        49.9000244140625,
        49.920013427734378,
        49.94000244140625,
        49.96002197265625,
        49.980010986328128,
        50.0,
        50.02001953125,
        50.040008544921878,
        50.05999755859375,
        50.08001708984375,
        50.100006103515628,
        50.120025634765628,
        50.1400146484375,
        50.160003662109378,
        50.180023193359378,
        50.20001220703125,
        50.220001220703128,
        50.240020751953128,
        50.260009765625,
        50.279998779296878,
        50.300018310546878,
        50.32000732421875,
        50.34002685546875,
        50.360015869140628,
        50.3800048828125,
        50.4000244140625,
        50.420013427734378,
        50.44000244140625,
        50.46002197265625,
        50.480010986328128,
        50.5,
        50.52001953125,
        50.540008544921878,
        50.55999755859375,
        50.58001708984375,
        50.600006103515628,
        50.620025634765628,
        50.6400146484375,
        50.660003662109378,
        50.680023193359378,
        50.70001220703125,
        50.720001220703128,
        50.740020751953128,
        50.760009765625,
        50.779998779296878,
        50.800018310546878,
        50.82000732421875,
        50.84002685546875,
        50.860015869140628,
        50.8800048828125,
        50.9000244140625,
        50.920013427734378,
        50.94000244140625,
        50.96002197265625,
        50.980010986328128,
        51.0,
        51.02001953125,
        51.040008544921878,
        51.05999755859375,
        51.08001708984375,
        51.100006103515628,
        51.120025634765628,
        51.1400146484375,
        51.160003662109378,
        51.180023193359378,
        51.20001220703125,
        51.220001220703128,
        51.240020751953128,
        51.260009765625,
        51.279998779296878,
        51.300018310546878,
        51.32000732421875,
        51.34002685546875,
        51.360015869140628,
        51.3800048828125,
        51.4000244140625,
        51.420013427734378,
        51.44000244140625,
        51.46002197265625,
        51.480010986328128,
        51.5,
        51.52001953125,
        51.540008544921878,
        51.55999755859375,
        51.58001708984375,
        51.600006103515628,
        51.620025634765628,
        51.6400146484375,
        51.660003662109378,
        51.680023193359378,
        51.70001220703125,
        51.720001220703128,
        51.740020751953128,
        51.760009765625,
        51.779998779296878,
        51.800018310546878,
        51.82000732421875,
        51.84002685546875,
        51.860015869140628,
        51.8800048828125,
        51.9000244140625,
        51.920013427734378,
        51.94000244140625,
        51.96002197265625,
        51.980010986328128,
        52.0,
        52.02001953125,
        52.040008544921878,
        52.05999755859375,
        52.08001708984375,
        52.100006103515628,
        52.120025634765628,
        52.1400146484375,
        52.160003662109378,
        52.180023193359378,
        52.20001220703125,
        52.220001220703128,
        52.240020751953128,
        52.260009765625,
        52.279998779296878,
        52.300018310546878,
        52.32000732421875,
        52.34002685546875,
        52.360015869140628,
        52.3800048828125,
        52.4000244140625,
        52.420013427734378,
        52.44000244140625,
        52.46002197265625,
        52.480010986328128,
        52.5,
        52.52001953125,
        52.540008544921878,
        52.55999755859375,
        52.58001708984375,
        52.600006103515628,
        52.620025634765628,
        52.6400146484375,
        52.660003662109378,
        52.680023193359378,
        52.70001220703125,
        52.720001220703128,
        52.740020751953128,
        52.760009765625,
        52.779998779296878,
        52.800018310546878,
        52.82000732421875,
        52.84002685546875,
        52.860015869140628,
        52.8800048828125,
        52.9000244140625,
        52.920013427734378,
        52.94000244140625,
        52.96002197265625,
        52.980010986328128,
        53.0,
        53.02001953125,
        53.040008544921878,
        53.05999755859375,
        53.08001708984375,
        53.100006103515628,
        53.120025634765628,
        53.1400146484375,
        53.160003662109378,
        53.180023193359378,
        53.20001220703125,
        53.220001220703128,
        53.240020751953128,
        53.260009765625,
        53.279998779296878,
        53.300018310546878,
        53.32000732421875,
        53.34002685546875,
        53.360015869140628,
        53.3800048828125,
        53.4000244140625,
        53.420013427734378,
        53.44000244140625,
        53.46002197265625,
        53.480010986328128,
        53.5,
        53.52001953125,
        53.540008544921878,
        53.55999755859375,
        53.58001708984375,
        53.600006103515628,
        53.620025634765628,
        53.6400146484375,
        53.660003662109378,
        53.680023193359378,
        53.70001220703125,
        53.720001220703128,
        53.740020751953128,
        53.760009765625,
        53.779998779296878,
        53.800018310546878,
        53.82000732421875,
        53.84002685546875,
        53.860015869140628,
        53.8800048828125,
        53.9000244140625,
        53.920013427734378,
        53.94000244140625,
        53.96002197265625,
        53.980010986328128,
        54.0,
        54.02001953125,
        54.040008544921878,
        54.05999755859375,
        54.08001708984375,
        54.100006103515628,
        54.120025634765628,
        54.1400146484375,
        54.160003662109378,
        54.180023193359378,
        54.20001220703125,
        54.220001220703128,
        54.240020751953128,
        54.260009765625,
        54.279998779296878,
        54.300018310546878,
        54.32000732421875,
        54.34002685546875,
        54.360015869140628,
        54.3800048828125,
        54.4000244140625,
        54.420013427734378,
        54.44000244140625,
        54.46002197265625,
        54.480010986328128,
        54.5,
        54.52001953125,
        54.540008544921878,
        54.55999755859375,
        54.58001708984375,
        54.600006103515628,
        54.620025634765628,
        54.6400146484375,
        54.660003662109378,
        54.680023193359378,
        54.70001220703125,
        54.720001220703128,
        54.740020751953128,
        54.760009765625,
        54.779998779296878,
        54.800018310546878,
        54.82000732421875,
        54.84002685546875,
        54.860015869140628,
        54.8800048828125,
        54.9000244140625,
        54.920013427734378,
        54.94000244140625,
        54.96002197265625,
        54.980010986328128,
        55.0,
        55.02001953125,
        55.040008544921878,
        55.05999755859375,
        55.08001708984375,
        55.100006103515628,
        55.120025634765628,
        55.1400146484375,
        55.160003662109378,
        55.180023193359378,
        55.20001220703125,
        55.220001220703128,
        55.240020751953128,
        55.260009765625,
        55.279998779296878,
        55.300018310546878,
        55.32000732421875,
        55.34002685546875,
        55.360015869140628,
        55.3800048828125,
        55.4000244140625,
        55.420013427734378,
        55.44000244140625,
        55.46002197265625,
        55.480010986328128,
        55.5,
        55.52001953125,
        55.540008544921878,
        55.55999755859375,
        55.58001708984375,
        55.600006103515628,
        55.620025634765628,
        55.6400146484375,
        55.660003662109378,
        55.680023193359378,
        55.70001220703125,
        55.720001220703128,
        55.740020751953128,
        55.760009765625,
        55.779998779296878,
        55.800018310546878,
        55.82000732421875,
        55.84002685546875,
        55.860015869140628,
        55.8800048828125,
        55.9000244140625,
        55.920013427734378,
        55.94000244140625,
        55.96002197265625,
        55.980010986328128,
        56.0,
        56.02001953125,
        56.040008544921878,
        56.05999755859375,
        56.08001708984375,
        56.100006103515628,
        56.120025634765628,
        56.1400146484375,
        56.160003662109378,
        56.180023193359378,
        56.20001220703125,
        56.220001220703128,
        56.240020751953128,
        56.260009765625,
        56.279998779296878,
        56.300018310546878,
        56.32000732421875,
        56.34002685546875,
        56.360015869140628,
        56.3800048828125,
        56.4000244140625,
        56.420013427734378,
        56.44000244140625,
        56.46002197265625,
        56.480010986328128,
        56.5,
        56.52001953125,
        56.540008544921878,
        56.55999755859375,
        56.58001708984375,
        56.600006103515628,
        56.620025634765628,
        56.6400146484375,
        56.660003662109378,
        56.680023193359378,
        56.70001220703125,
        56.720001220703128,
        56.740020751953128,
        56.760009765625,
        56.779998779296878,
        56.800018310546878,
        56.82000732421875,
        56.84002685546875,
        56.860015869140628,
        56.8800048828125,
        56.9000244140625,
        56.920013427734378,
        56.94000244140625,
        56.96002197265625,
        56.980010986328128,
        57.0,
        57.02001953125,
        57.040008544921878,
        57.05999755859375,
        57.08001708984375,
        57.100006103515628,
        57.120025634765628,
        57.1400146484375,
        57.160003662109378,
        57.180023193359378,
        57.20001220703125,
        57.220001220703128,
        57.240020751953128,
        57.260009765625,
        57.279998779296878,
        57.300018310546878,
        57.32000732421875,
        57.34002685546875,
        57.360015869140628,
        57.3800048828125,
        57.4000244140625,
        57.420013427734378,
        57.44000244140625,
        57.46002197265625,
        57.480010986328128,
        57.5,
        57.52001953125,
        57.540008544921878,
        57.55999755859375,
        57.58001708984375,
        57.600006103515628,
        57.620025634765628,
        57.6400146484375,
        57.660003662109378,
        57.680023193359378,
        57.70001220703125,
        57.720001220703128,
        57.740020751953128,
        57.760009765625,
        57.779998779296878,
        57.800018310546878,
        57.82000732421875,
        57.84002685546875,
        57.860015869140628,
        57.8800048828125,
        57.9000244140625,
        57.920013427734378,
        57.94000244140625,
        57.96002197265625,
        57.980010986328128,
        58.0,
        58.02001953125,
        58.040008544921878,
        58.05999755859375,
        58.08001708984375,
        58.100006103515628,
        58.120025634765628,
        58.1400146484375,
        58.160003662109378,
        58.180023193359378,
        58.20001220703125,
        58.220001220703128,
        58.240020751953128,
        58.260009765625,
        58.279998779296878,
        58.300018310546878,
        58.32000732421875,
        58.34002685546875,
        58.360015869140628,
        58.3800048828125,
        58.4000244140625,
        58.420013427734378,
        58.44000244140625,
        58.46002197265625,
        58.480010986328128,
        58.5,
        58.52001953125,
        58.540008544921878,
        58.55999755859375,
        58.58001708984375,
        58.600006103515628,
        58.620025634765628,
        58.6400146484375,
        58.660003662109378,
        58.680023193359378,
        58.70001220703125,
        58.720001220703128,
        58.740020751953128,
        58.760009765625,
        58.779998779296878,
        58.800018310546878,
        58.82000732421875,
        58.84002685546875,
        58.860015869140628,
        58.8800048828125,
        58.9000244140625,
        58.920013427734378,
        58.94000244140625,
        58.96002197265625,
        58.980010986328128,
        59.0,
        59.02001953125,
        59.040008544921878,
        59.05999755859375,
        59.08001708984375,
        59.100006103515628,
        59.120025634765628,
        59.1400146484375,
        59.160003662109378,
        59.180023193359378,
        59.20001220703125,
        59.220001220703128,
        59.240020751953128,
        59.260009765625,
        59.279998779296878,
        59.300018310546878,
        59.32000732421875,
        59.34002685546875,
        59.360015869140628,
        59.3800048828125,
        59.4000244140625,
        59.420013427734378,
        59.44000244140625,
        59.46002197265625,
        59.480010986328128,
        59.5,
        59.52001953125,
        59.540008544921878,
        59.55999755859375,
        59.58001708984375,
        59.600006103515628,
        59.620025634765628,
        59.6400146484375,
        59.660003662109378,
        59.680023193359378,
        59.70001220703125,
        59.720001220703128,
        59.740020751953128,
        59.760009765625,
        59.779998779296878,
        59.800018310546878,
        59.82000732421875,
        59.84002685546875,
        59.860015869140628,
        59.8800048828125,
        59.9000244140625,
        59.920013427734378,
        59.94000244140625,
        59.96002197265625,
        59.980010986328128
    ],
    "rightHandPositions": [
        "(-0.460482, 0.695055, -0.228979)",
        "(-0.460163, 0.695021, -0.228776)",
        "(-0.459811, 0.695014, -0.228538)",
        "(-0.459329, 0.695037, -0.228181)",
        "(-0.458784, 0.695097, -0.227743)",
        "(-0.458530, 0.695131, -0.227527)",
        "(-0.458015, 0.695235, -0.227040)",
        "(-0.457488, 0.695359, -0.226490)",
        "(-0.456862, 0.695504, -0.225887)",
        "(-0.456357, 0.695645, -0.225423)",
        "(-0.455951, 0.695792, -0.225040)",
        "(-0.455776, 0.695863, -0.224850)",
        "(-0.455451, 0.696012, -0.224527)",
        "(-0.455111, 0.696173, -0.224216)",
        "(-0.454706, 0.696382, -0.223860)",
        "(-0.454706, 0.696382, -0.223860)",
        "(-0.454531, 0.696472, -0.223732)",
        "(-0.454129, 0.696794, -0.223452)",
        "(-0.453160, 0.697587, -0.222912)",
        "(-0.449233, 0.700458, -0.221530)",
        "(-0.449233, 0.700458, -0.221530)",
        "(-0.444998, 0.703638, -0.219971)",
        "(-0.439260, 0.707516, -0.217136)",
        "(-0.430823, 0.712725, -0.212887)",
        "(-0.411089, 0.725145, -0.205657)",
        "(-0.411089, 0.725145, -0.205657)",
        "(-0.394092, 0.736198, -0.200235)",
        "(-0.374830, 0.749610, -0.193377)",
        "(-0.353546, 0.765520, -0.184571)",
        "(-0.317639, 0.794858, -0.168299)",
        "(-0.317639, 0.794858, -0.168299)",
        "(-0.291688, 0.818261, -0.156594)",
        "(-0.264419, 0.844915, -0.144913)",
        "(-0.238749, 0.870995, -0.134969)",
        "(-0.202696, 0.910635, -0.122095)",
        "(-0.202696, 0.910635, -0.122095)",
        "(-0.180671, 0.935524, -0.114852)",
        "(-0.160467, 0.958588, -0.108921)",
        "(-0.142275, 0.979135, -0.104616)",
        "(-0.118195, 1.004455, -0.100804)",
        "(-0.118195, 1.004455, -0.100804)",
        "(-0.104789, 1.018689, -0.098300)",
        "(-0.093823, 1.032140, -0.094724)",
        "(-0.084863, 1.045634, -0.090788)",
        "(-0.073617, 1.064401, -0.085631)",
        "(-0.073617, 1.064401, -0.085631)",
        "(-0.067083, 1.075171, -0.082129)",
        "(-0.061257, 1.084648, -0.078089)",
        "(-0.055987, 1.093749, -0.074084)",
        "(-0.048694, 1.107554, -0.069592)",
        "(-0.048694, 1.107554, -0.069592)",
        "(-0.044127, 1.116516, -0.067608)",
        "(-0.039677, 1.124909, -0.065907)",
        "(-0.035612, 1.133170, -0.064338)",
        "(-0.030440, 1.144990, -0.061612)",
        "(-0.030440, 1.144990, -0.061612)",
        "(-0.027494, 1.152302, -0.059592)",
        "(-0.024804, 1.159088, -0.057755)",
        "(-0.022135, 1.165228, -0.056218)",
        "(-0.018310, 1.173274, -0.054325)",
        "(-0.018310, 1.173274, -0.054325)",
        "(-0.015954, 1.178089, -0.053073)",
        "(-0.013802, 1.182600, -0.052016)",
        "(-0.011741, 1.187022, -0.051148)",
        "(-0.008691, 1.193233, -0.050046)",
        "(-0.008691, 1.193233, -0.050046)",
        "(-0.006671, 1.197214, -0.049302)",
        "(-0.004678, 1.201182, -0.048686)",
        "(-0.002751, 1.205095, -0.048105)",
        "(-0.000905, 1.208933, -0.047524)",
        "(0.000875, 1.212781, -0.046991)",
        "(0.001756, 1.214654, -0.046685)",
        "(0.003343, 1.218366, -0.045870)",
        "(0.004729, 1.222128, -0.044899)",
        "(0.006735, 1.227959, -0.043601)",
        "(0.006735, 1.227959, -0.043601)",
        "(0.008162, 1.232054, -0.043104)",
        "(0.009581, 1.236162, -0.042738)",
        "(0.010968, 1.240169, -0.042329)",
        "(0.012842, 1.246048, -0.041522)",
        "(0.012842, 1.246048, -0.041522)",
        "(0.013906, 1.249900, -0.040988)",
        "(0.014888, 1.253801, -0.040589)",
        "(0.015752, 1.257590, -0.040283)",
        "(0.016991, 1.262754, -0.039851)",
        "(0.016991, 1.262754, -0.039851)",
        "(0.017757, 1.265700, -0.039552)",
        "(0.018524, 1.268193, -0.039348)",
        "(0.019279, 1.270219, -0.039342)",
        "(0.020197, 1.272136, -0.039336)",
        "(0.020197, 1.272136, -0.039336)",
        "(0.020651, 1.272743, -0.039125)",
        "(0.020988, 1.272791, -0.038774)",
        "(0.021476, 1.272479, -0.038320)",
        "(0.022195, 1.272014, -0.038050)",
        "(0.023111, 1.271639, -0.037795)",
        "(0.023637, 1.271548, -0.037644)",
        "(0.024932, 1.271681, -0.037369)",
        "(0.026406, 1.272207, -0.037276)",
        "(0.028038, 1.273318, -0.037274)",
        "(0.029755, 1.274991, -0.037324)",
        "(0.030715, 1.276037, -0.037345)",
        "(0.032710, 1.278535, -0.037445)",
        "(0.034794, 1.281842, -0.037713)",
        "(0.037806, 1.288433, -0.038630)",
        "(0.037806, 1.288433, -0.038630)",
        "(0.039425, 1.293693, -0.039565)",
        "(0.041190, 1.299314, -0.040740)",
        "(0.043355, 1.305037, -0.041901)",
        "(0.045516, 1.310523, -0.042792)",
        "(0.047511, 1.315988, -0.043311)",
        "(0.048451, 1.318843, -0.043573)",
        "(0.050326, 1.324820, -0.044303)",
        "(0.052124, 1.331159, -0.045374)",
        "(0.054459, 1.340906, -0.046781)",
        "(0.054459, 1.340906, -0.046781)",
        "(0.055712, 1.347161, -0.047375)",
        "(0.056783, 1.353229, -0.047775)",
        "(0.057660, 1.359328, -0.048194)",
        "(0.058685, 1.368347, -0.049003)",
        "(0.058685, 1.368347, -0.049003)",
        "(0.059830, 1.374735, -0.049713)",
        "(0.060139, 1.381214, -0.050641)",
        "(0.060228, 1.387607, -0.051586)",
        "(0.061697, 1.396237, -0.052556)",
        "(0.061697, 1.396237, -0.052556)",
        "(0.062892, 1.401258, -0.052635)",
        "(0.064053, 1.405986, -0.052553)",
        "(0.064938, 1.410558, -0.052332)",
        "(0.065768, 1.414714, -0.052147)",
        "(0.066947, 1.418493, -0.051930)",
        "(0.067533, 1.420310, -0.051650)",
        "(0.068703, 1.424017, -0.050908)",
        "(0.069789, 1.427952, -0.049958)",
        "(0.070195, 1.435539, -0.049154)",
        "(0.070195, 1.435539, -0.049154)",
        "(0.069755, 1.441521, -0.049251)",
        "(0.069935, 1.447436, -0.049561)",
        "(0.069902, 1.453577, -0.050181)",
        "(0.069992, 1.462411, -0.050946)",
        "(0.069992, 1.462411, -0.050946)",
        "(0.070150, 1.468383, -0.051718)",
        "(0.070352, 1.474308, -0.052623)",
        "(0.070380, 1.480336, -0.053698)",
        "(0.070552, 1.489389, -0.055673)",
        "(0.070552, 1.489389, -0.055673)",
        "(0.070667, 1.495509, -0.057357)",
        "(0.070937, 1.501440, -0.059040)",
        "(0.071566, 1.507330, -0.061045)",
        "(0.072029, 1.513384, -0.063363)",
        "(0.072140, 1.519488, -0.065714)",
        "(0.071392, 1.522496, -0.066237)",
        "(0.071374, 1.527838, -0.068282)",
        "(0.071644, 1.533697, -0.071496)",
        "(0.072018, 1.543345, -0.077962)",
        "(0.072018, 1.543345, -0.077962)",
        "(0.072375, 1.549710, -0.082743)",
        "(0.072758, 1.555748, -0.087781)",
        "(0.073245, 1.561397, -0.092907)",
        "(0.073729, 1.569424, -0.100936)",
        "(0.073729, 1.569424, -0.100936)",
        "(0.073843, 1.574634, -0.106445)",
        "(0.073822, 1.579394, -0.111988)",
        "(0.073648, 1.583898, -0.117669)",
        "(0.073351, 1.590213, -0.126739)",
        "(0.073351, 1.590213, -0.126739)",
        "(0.073069, 1.594182, -0.133094)",
        "(0.072583, 1.597917, -0.139526)",
        "(0.072115, 1.601386, -0.146003)",
        "(0.071289, 1.606222, -0.155969)",
        "(0.071289, 1.606222, -0.155969)",
        "(0.070514, 1.609423, -0.162713)",
        "(0.069463, 1.612613, -0.169513)",
        "(0.068271, 1.615592, -0.176384)",
        "(0.066655, 1.619544, -0.187021)",
        "(0.066655, 1.619544, -0.187021)",
        "(0.065624, 1.621801, -0.194103)",
        "(0.064588, 1.623837, -0.201121)",
        "(0.063634, 1.625632, -0.208169)",
        "(0.062181, 1.628035, -0.219045)",
        "(0.062181, 1.628035, -0.219045)",
        "(0.060983, 1.629715, -0.226625)",
        "(0.059732, 1.631240, -0.234269)",
        "(0.058490, 1.632494, -0.242015)",
        "(0.056780, 1.633657, -0.253213)",
        "(0.056780, 1.633657, -0.253213)",
        "(0.055658, 1.633957, -0.260072)",
        "(0.054457, 1.634102, -0.266841)",
        "(0.053238, 1.634079, -0.273777)",
        "(0.051576, 1.633648, -0.284004)",
        "(0.051576, 1.633648, -0.284004)",
        "(0.050523, 1.633145, -0.290423)",
        "(0.049455, 1.632461, -0.296688)",
        "(0.048551, 1.631534, -0.302816)",
        "(0.047553, 1.629890, -0.312042)",
        "(0.047553, 1.629890, -0.312042)",
        "(0.047036, 1.628672, -0.318090)",
        "(0.046473, 1.627456, -0.323864)",
        "(0.045795, 1.626264, -0.329306)",
        "(0.044898, 1.624136, -0.336991)",
        "(0.044898, 1.624136, -0.336991)",
        "(0.044562, 1.622190, -0.341897)",
        "(0.044441, 1.619915, -0.346484)",
        "(0.044440, 1.617456, -0.350457)",
        "(0.044144, 1.613904, -0.356068)",
        "(0.044144, 1.613904, -0.356068)",
        "(0.043840, 1.611456, -0.359919)",
        "(0.043732, 1.608791, -0.363906)",
        "(0.043751, 1.605976, -0.367918)",
        "(0.043793, 1.602998, -0.371981)",
        "(0.043715, 1.599891, -0.376146)",
        "(0.043607, 1.598290, -0.378322)",
        "(0.043246, 1.594919, -0.382739)",
        "(0.042863, 1.591285, -0.387226)",
        "(0.042528, 1.585061, -0.394000)",
        "(0.042528, 1.585061, -0.394000)",
        "(0.042375, 1.580380, -0.398571)",
        "(0.042180, 1.575380, -0.403187)",
        "(0.041967, 1.570090, -0.407848)",
        "(0.041622, 1.561603, -0.414861)",
        "(0.041622, 1.561603, -0.414861)",
        "(0.041535, 1.555593, -0.419280)",
        "(0.041540, 1.549330, -0.423361)",
        "(0.041600, 1.542768, -0.427103)",
        "(0.041584, 1.532706, -0.432272)",
        "(0.041584, 1.532706, -0.432272)",
        "(0.041599, 1.525556, -0.435559)",
        "(0.041739, 1.518705, -0.438314)",
        "(0.041943, 1.511510, -0.440886)",
        "(0.042304, 1.499994, -0.444078)",
        "(0.042304, 1.499994, -0.444078)",
        "(0.042423, 1.492050, -0.445879)",
        "(0.042448, 1.483910, -0.447475)",
        "(0.042523, 1.475451, -0.448739)",
        "(0.042524, 1.462395, -0.450070)",
        "(0.042524, 1.462395, -0.450070)",
        "(0.042669, 1.453529, -0.450654)",
        "(0.042850, 1.444593, -0.451111)",
        "(0.042676, 1.435886, -0.451798)",
        "(0.042018, 1.422784, -0.452784)",
        "(0.042018, 1.422784, -0.452784)",
        "(0.041940, 1.413412, -0.452921)",
        "(0.042232, 1.403418, -0.452596)",
        "(0.042529, 1.393320, -0.452290)",
        "(0.042625, 1.379006, -0.452402)",
        "(0.042625, 1.379006, -0.452402)",
        "(0.042199, 1.370247, -0.452768)",
        "(0.041599, 1.361767, -0.453078)",
        "(0.041120, 1.353002, -0.452862)",
        "(0.040528, 1.339227, -0.451777)",
        "(0.040528, 1.339227, -0.451777)",
        "(0.039808, 1.330175, -0.451286)",
        "(0.038875, 1.321138, -0.450881)",
        "(0.038133, 1.311877, -0.450364)",
        "(0.037364, 1.297703, -0.449040)",
        "(0.037364, 1.297703, -0.449040)",
        "(0.036734, 1.288724, -0.447993)",
        "(0.035971, 1.280333, -0.447071)",
        "(0.035219, 1.272486, -0.446055)",
        "(0.034081, 1.261659, -0.444174)",
        "(0.034081, 1.261659, -0.444174)",
        "(0.033367, 1.254870, -0.442722)",
        "(0.032751, 1.248298, -0.441111)",
        "(0.032023, 1.242221, -0.439321)",
        "(0.030886, 1.233393, -0.436127)",
        "(0.030886, 1.233393, -0.436127)",
        "(0.030134, 1.227534, -0.433506)",
        "(0.029407, 1.221672, -0.430629)",
        "(0.028666, 1.215767, -0.427695)",
        "(0.027567, 1.207023, -0.423083)",
        "(0.027567, 1.207023, -0.423083)",
        "(0.026811, 1.201603, -0.419910)",
        "(0.026075, 1.196375, -0.416690)",
        "(0.025534, 1.191162, -0.413183)",
        "(0.024937, 1.183907, -0.407972)",
        "(0.024937, 1.183907, -0.407972)",
        "(0.024508, 1.179584, -0.404597)",
        "(0.024080, 1.175606, -0.401303)",
        "(0.023721, 1.171636, -0.397823)",
        "(0.023304, 1.165685, -0.392317)",
        "(0.023304, 1.165685, -0.392317)",
        "(0.022862, 1.161974, -0.388488)",
        "(0.022377, 1.158453, -0.384611)",
        "(0.021793, 1.155093, -0.380664)",
        "(0.021190, 1.149880, -0.374293)",
        "(0.021190, 1.149880, -0.374293)",
        "(0.020924, 1.146538, -0.369704)",
        "(0.020578, 1.143537, -0.365227)",
        "(0.020257, 1.140703, -0.360738)",
        "(0.019855, 1.136676, -0.353452)",
        "(0.019855, 1.136676, -0.353452)",
        "(0.019653, 1.134118, -0.348450)",
        "(0.019526, 1.131744, -0.343612)",
        "(0.019418, 1.129400, -0.338626)",
        "(0.019200, 1.126061, -0.330875)",
        "(0.019200, 1.126061, -0.330875)",
        "(0.019052, 1.123928, -0.325488)",
        "(0.018947, 1.121916, -0.320095)",
        "(0.018873, 1.119972, -0.314729)",
        "(0.018758, 1.117102, -0.306762)",
        "(0.018758, 1.117102, -0.306762)",
        "(0.018624, 1.115193, -0.301479)",
        "(0.018540, 1.113264, -0.296086)",
        "(0.018539, 1.111371, -0.290559)",
        "(0.018402, 1.109084, -0.282247)",
        "(0.018402, 1.109084, -0.282247)",
        "(0.018263, 1.107804, -0.276747)",
        "(0.018097, 1.106580, -0.271173)",
        "(0.017898, 1.105361, -0.265468)",
        "(0.017510, 1.103634, -0.257028)",
        "(0.017510, 1.103634, -0.257028)",
        "(0.017161, 1.102667, -0.251593)",
        "(0.016713, 1.101790, -0.246343)",
        "(0.016225, 1.100871, -0.241174)",
        "(0.015360, 1.099405, -0.233312)",
        "(0.015360, 1.099405, -0.233312)",
        "(0.014761, 1.098508, -0.227914)",
        "(0.014192, 1.097793, -0.222549)",
        "(0.013641, 1.097255, -0.217316)",
        "(0.012854, 1.096667, -0.209703)",
        "(0.012854, 1.096667, -0.209703)",
        "(0.012408, 1.096375, -0.204782)",
        "(0.011981, 1.096272, -0.199966)",
        "(0.011607, 1.096456, -0.195349)",
        "(0.011216, 1.097274, -0.188600)",
        "(0.011216, 1.097274, -0.188600)",
        "(0.011059, 1.098078, -0.184190)",
        "(0.010959, 1.098992, -0.179862)",
        "(0.010924, 1.100072, -0.175647)",
        "(0.011039, 1.102086, -0.169574)",
        "(0.011039, 1.102086, -0.169574)",
        "(0.011175, 1.103869, -0.165837)",
        "(0.011319, 1.105932, -0.162312)",
        "(0.011470, 1.108106, -0.158833)",
        "(0.011656, 1.111369, -0.153480)",
        "(0.011656, 1.111369, -0.153480)",
        "(0.011766, 1.113648, -0.149898)",
        "(0.011905, 1.116064, -0.146486)",
        "(0.012074, 1.118667, -0.143356)",
        "(0.012448, 1.122554, -0.138782)",
        "(0.012448, 1.122554, -0.138782)",
        "(0.012663, 1.125250, -0.135810)",
        "(0.012865, 1.128093, -0.132943)",
        "(0.012991, 1.130995, -0.130041)",
        "(0.013080, 1.135488, -0.125899)",
        "(0.013080, 1.135488, -0.125899)",
        "(0.013098, 1.138503, -0.123163)",
        "(0.013123, 1.141452, -0.120404)",
        "(0.013210, 1.144385, -0.117563)",
        "(0.013392, 1.148928, -0.113294)",
        "(0.013392, 1.148928, -0.113294)",
        "(0.013633, 1.152070, -0.110495)",
        "(0.013925, 1.155366, -0.107809)",
        "(0.014226, 1.158795, -0.105165)",
        "(0.014703, 1.164080, -0.101041)",
        "(0.014703, 1.164080, -0.101041)",
        "(0.015079, 1.167463, -0.098445)",
        "(0.015563, 1.170899, -0.095872)",
        "(0.016152, 1.174534, -0.093290)",
        "(0.017068, 1.180363, -0.089345)",
        "(0.017068, 1.180363, -0.089345)",
        "(0.017655, 1.184369, -0.086646)",
        "(0.018200, 1.188385, -0.083923)",
        "(0.018716, 1.192293, -0.081140)",
        "(0.019558, 1.197965, -0.077123)",
        "(0.019558, 1.197965, -0.077123)",
        "(0.020127, 1.201761, -0.074523)",
        "(0.020672, 1.205674, -0.072060)",
        "(0.021154, 1.209702, -0.069731)",
        "(0.021778, 1.215811, -0.066441)",
        "(0.021778, 1.215811, -0.066441)",
        "(0.022080, 1.219786, -0.064261)",
        "(0.022434, 1.223588, -0.062141)",
        "(0.022705, 1.227216, -0.059976)",
        "(0.023040, 1.232514, -0.056940)",
        "(0.023040, 1.232514, -0.056940)",
        "(0.023338, 1.236050, -0.055156)",
        "(0.023659, 1.239658, -0.053579)",
        "(0.023940, 1.243362, -0.052179)",
        "(0.024477, 1.248656, -0.050357)",
        "(0.024477, 1.248656, -0.050357)",
        "(0.024792, 1.252036, -0.049268)",
        "(0.025060, 1.255267, -0.048220)",
        "(0.025325, 1.258406, -0.047216)",
        "(0.025578, 1.261502, -0.046229)",
        "(0.025914, 1.264559, -0.045365)",
        "(0.026115, 1.266114, -0.045034)",
        "(0.026575, 1.269173, -0.044526)",
        "(0.027106, 1.272088, -0.044001)",
        "(0.027657, 1.274920, -0.043343)",
        "(0.028221, 1.277748, -0.042717)",
        "(0.028527, 1.279168, -0.042415)",
        "(0.029240, 1.282106, -0.041874)",
        "(0.030037, 1.285141, -0.041313)",
        "(0.031527, 1.290005, -0.040463)",
        "(0.031527, 1.290005, -0.040463)",
        "(0.032562, 1.293574, -0.039887)",
        "(0.033591, 1.297488, -0.039356)",
        "(0.034643, 1.301775, -0.038955)",
        "(0.036163, 1.308568, -0.038228)",
        "(0.036163, 1.308568, -0.038228)",
        "(0.037017, 1.313186, -0.037573)",
        "(0.037791, 1.317885, -0.036835)",
        "(0.038547, 1.322635, -0.036154)",
        "(0.039833, 1.329757, -0.035338)",
        "(0.039833, 1.329757, -0.035338)",
        "(0.040761, 1.334409, -0.034884)",
        "(0.041611, 1.339124, -0.034481)",
        "(0.042366, 1.343805, -0.033957)",
        "(0.043395, 1.350809, -0.033198)",
        "(0.043395, 1.350809, -0.033198)",
        "(0.044012, 1.355382, -0.032617)",
        "(0.044638, 1.359740, -0.032011)",
        "(0.045287, 1.363989, -0.031492)",
        "(0.046185, 1.370249, -0.030873)",
        "(0.046185, 1.370249, -0.030873)",
        "(0.046666, 1.374403, -0.030586)",
        "(0.047141, 1.378480, -0.030393)",
        "(0.047661, 1.382388, -0.030256)",
        "(0.048343, 1.388023, -0.030034)",
        "(0.048343, 1.388023, -0.030034)",
        "(0.048755, 1.391498, -0.030036)",
        "(0.049190, 1.394994, -0.030207)",
        "(0.049711, 1.398550, -0.030477)",
        "(0.050523, 1.403854, -0.031007)",
        "(0.050523, 1.403854, -0.031007)",
        "(0.051076, 1.407292, -0.031489)",
        "(0.051733, 1.410567, -0.032047)",
        "(0.052455, 1.413709, -0.032621)",
        "(0.053449, 1.418551, -0.033608)",
        "(0.053449, 1.418551, -0.033608)",
        "(0.054103, 1.421911, -0.034524)",
        "(0.054741, 1.425464, -0.035738)",
        "(0.055424, 1.428994, -0.037013)",
        "(0.056385, 1.434244, -0.038907)",
        "(0.056385, 1.434244, -0.038907)",
        "(0.057042, 1.437735, -0.040339)",
        "(0.057679, 1.441266, -0.041825)",
        "(0.058198, 1.444859, -0.043319)",
        "(0.058742, 1.450274, -0.045677)",
        "(0.058742, 1.450274, -0.045677)",
        "(0.058929, 1.453853, -0.047155)",
        "(0.059035, 1.457369, -0.048491)",
        "(0.059110, 1.460855, -0.049886)",
        "(0.059415, 1.465933, -0.052302)",
        "(0.059415, 1.465933, -0.052302)",
        "(0.059639, 1.469286, -0.053929)",
        "(0.059771, 1.472720, -0.055535)",
        "(0.059835, 1.476208, -0.057188)",
        "(0.059981, 1.481453, -0.059890)",
        "(0.059981, 1.481453, -0.059890)",
        "(0.060218, 1.484968, -0.062029)",
        "(0.060540, 1.488463, -0.064335)",
        "(0.060942, 1.491972, -0.066808)",
        "(0.061528, 1.497214, -0.070620)",
        "(0.061528, 1.497214, -0.070620)",
        "(0.061936, 1.500563, -0.073202)",
        "(0.062401, 1.503708, -0.075808)",
        "(0.062825, 1.506761, -0.078390)",
        "(0.063386, 1.511338, -0.082511)",
        "(0.063386, 1.511338, -0.082511)",
        "(0.063674, 1.514475, -0.085578)",
        "(0.063909, 1.517563, -0.088759)",
        "(0.064141, 1.520491, -0.091953)",
        "(0.064659, 1.524516, -0.096932)",
        "(0.064659, 1.524516, -0.096932)",
        "(0.065123, 1.527026, -0.100492)",
        "(0.065685, 1.529396, -0.104307)",
        "(0.066140, 1.531801, -0.108253)",
        "(0.066642, 1.535198, -0.114329)",
        "(0.066642, 1.535198, -0.114329)",
        "(0.066958, 1.537247, -0.118338)",
        "(0.067312, 1.539156, -0.122450)",
        "(0.067638, 1.540903, -0.126454)",
        "(0.068070, 1.543378, -0.132508)",
        "(0.068070, 1.543378, -0.132508)",
        "(0.068387, 1.544974, -0.136705)",
        "(0.068677, 1.546511, -0.140945)",
        "(0.068946, 1.548010, -0.145163)",
        "(0.069214, 1.550336, -0.151372)",
        "(0.069214, 1.550336, -0.151372)",
        "(0.069283, 1.551981, -0.155554)",
        "(0.069286, 1.553657, -0.159826)",
        "(0.069318, 1.555268, -0.164168)",
        "(0.069303, 1.557493, -0.170763)",
        "(0.069303, 1.557493, -0.170763)",
        "(0.069205, 1.558870, -0.175057)",
        "(0.069169, 1.560116, -0.179607)",
        "(0.069239, 1.561237, -0.184398)",
        "(0.069126, 1.562721, -0.191650)",
        "(0.069126, 1.562721, -0.191650)",
        "(0.068981, 1.563522, -0.196503)",
        "(0.068809, 1.564132, -0.201351)",
        "(0.068548, 1.564475, -0.206194)",
        "(0.067930, 1.564435, -0.213221)",
        "(0.067930, 1.564435, -0.213221)",
        "(0.067413, 1.563948, -0.217931)",
        "(0.066757, 1.563083, -0.222790)",
        "(0.066013, 1.561789, -0.227789)",
        "(0.064894, 1.558785, -0.235468)",
        "(0.064894, 1.558785, -0.235468)",
        "(0.064248, 1.556127, -0.240600)",
        "(0.063636, 1.552867, -0.245905)",
        "(0.063190, 1.549030, -0.251521)",
        "(0.062969, 1.542556, -0.260665)",
        "(0.062969, 1.542556, -0.260665)",
        "(0.062992, 1.537892, -0.266794)",
        "(0.062982, 1.533108, -0.272858)",
        "(0.062876, 1.528269, -0.278983)",
        "(0.062374, 1.521435, -0.288379)",
        "(0.062374, 1.521435, -0.288379)",
        "(0.062060, 1.517073, -0.294773)",
        "(0.061856, 1.512776, -0.301301)",
        "(0.061732, 1.508533, -0.307848)",
        "(0.061288, 1.502465, -0.317359)",
        "(0.061288, 1.502465, -0.317359)",
        "(0.060799, 1.498772, -0.323540)",
        "(0.060160, 1.495370, -0.329633)",
        "(0.059407, 1.492110, -0.335714)",
        "(0.058234, 1.487442, -0.344845)",
        "(0.058234, 1.487442, -0.344845)",
        "(0.057368, 1.484455, -0.350595)",
        "(0.056476, 1.481424, -0.356018)",
        "(0.055478, 1.478410, -0.361227)",
        "(0.053862, 1.473745, -0.368788)",
        "(0.053862, 1.473745, -0.368788)",
        "(0.052804, 1.470314, -0.373541)",
        "(0.051792, 1.466331, -0.377886)",
        "(0.050746, 1.461863, -0.382047)",
        "(0.048980, 1.454492, -0.388221)",
        "(0.048980, 1.454492, -0.388221)",
        "(0.047629, 1.449194, -0.392375)",
        "(0.046332, 1.443548, -0.396579)",
        "(0.044967, 1.437486, -0.400861)",
        "(0.042868, 1.427292, -0.407389)",
        "(0.042868, 1.427292, -0.407389)",
        "(0.041440, 1.419690, -0.411680)",
        "(0.040007, 1.411541, -0.415827)",
        "(0.038576, 1.402958, -0.419809)",
        "(0.036110, 1.389551, -0.425686)",
        "(0.036110, 1.389551, -0.425686)",
        "(0.034268, 1.380359, -0.429683)",
        "(0.032465, 1.370742, -0.433495)",
        "(0.030569, 1.360675, -0.436983)",
        "(0.027694, 1.345233, -0.441768)",
        "(0.027694, 1.345233, -0.441768)",
        "(0.025905, 1.334746, -0.444595)",
        "(0.023906, 1.324351, -0.447375)",
        "(0.021634, 1.314185, -0.450109)",
        "(0.018204, 1.299021, -0.453463)",
        "(0.018204, 1.299021, -0.453463)",
        "(0.016210, 1.289423, -0.454861)",
        "(0.014230, 1.279688, -0.455771)",
        "(0.012109, 1.269990, -0.456453)",
        "(0.008975, 1.255833, -0.457085)",
        "(0.008975, 1.255833, -0.457085)",
        "(0.007044, 1.246732, -0.457027)",
        "(0.005126, 1.237906, -0.456629)",
        "(0.003217, 1.229419, -0.455784)",
        "(0.000697, 1.217135, -0.453297)",
        "(0.000697, 1.217135, -0.453297)",
        "(-0.000825, 1.209455, -0.451069)",
        "(-0.002362, 1.202287, -0.448792)",
        "(-0.003746, 1.195303, -0.446405)",
        "(-0.005597, 1.184997, -0.442428)",
        "(-0.005597, 1.184997, -0.442428)",
        "(-0.006607, 1.178142, -0.439376)",
        "(-0.007589, 1.171390, -0.435962)",
        "(-0.008619, 1.164677, -0.432331)",
        "(-0.010198, 1.154529, -0.426339)",
        "(-0.010198, 1.154529, -0.426339)",
        "(-0.011155, 1.147646, -0.421961)",
        "(-0.012136, 1.140838, -0.417459)",
        "(-0.013146, 1.134209, -0.412992)",
        "(-0.014821, 1.124708, -0.406319)",
        "(-0.014821, 1.124708, -0.406319)",
        "(-0.015815, 1.118442, -0.401636)",
        "(-0.016740, 1.112345, -0.396794)",
        "(-0.017660, 1.106469, -0.391991)",
        "(-0.019117, 1.098019, -0.384692)",
        "(-0.019117, 1.098019, -0.384692)",
        "(-0.020024, 1.092495, -0.379675)",
        "(-0.020827, 1.086903, -0.374161)",
        "(-0.021511, 1.081243, -0.367799)",
        "(-0.022299, 1.072948, -0.356760)",
        "(-0.022299, 1.072948, -0.356760)",
        "(-0.022742, 1.067827, -0.348929)",
        "(-0.023203, 1.063043, -0.340711)",
        "(-0.023514, 1.058538, -0.332098)",
        "(-0.023774, 1.052157, -0.318319)",
        "(-0.023774, 1.052157, -0.318319)",
        "(-0.023939, 1.048243, -0.308879)",
        "(-0.024031, 1.044686, -0.299363)",
        "(-0.024000, 1.041767, -0.290067)",
        "(-0.023985, 1.038082, -0.276550)",
        "(-0.023985, 1.038082, -0.276550)",
        "(-0.023930, 1.035799, -0.267250)",
        "(-0.023772, 1.033709, -0.257637)",
        "(-0.023529, 1.032046, -0.248225)",
        "(-0.022903, 1.030764, -0.235022)",
        "(-0.022903, 1.030764, -0.235022)",
        "(-0.022380, 1.030441, -0.226402)",
        "(-0.021795, 1.030459, -0.217871)",
        "(-0.021140, 1.030937, -0.209602)",
        "(-0.020055, 1.032516, -0.198038)",
        "(-0.020055, 1.032516, -0.198038)",
        "(-0.019221, 1.034037, -0.190943)",
        "(-0.018363, 1.035776, -0.184103)",
        "(-0.017576, 1.037562, -0.177363)",
        "(-0.016447, 1.040561, -0.167645)",
        "(-0.016447, 1.040561, -0.167645)",
        "(-0.015653, 1.042831, -0.161678)",
        "(-0.014906, 1.045240, -0.155943)",
        "(-0.014197, 1.047689, -0.150360)",
        "(-0.013294, 1.051115, -0.141915)",
        "(-0.013294, 1.051115, -0.141915)",
        "(-0.012789, 1.053376, -0.136421)",
        "(-0.012252, 1.055706, -0.131149)",
        "(-0.011692, 1.058100, -0.126020)",
        "(-0.010905, 1.061823, -0.118642)",
        "(-0.010905, 1.061823, -0.118642)",
        "(-0.010440, 1.064335, -0.113821)",
        "(-0.010001, 1.066869, -0.108955)",
        "(-0.009598, 1.069490, -0.104077)",
        "(-0.008993, 1.073857, -0.097002)",
        "(-0.008993, 1.073857, -0.097002)",
        "(-0.008549, 1.077150, -0.092447)",
        "(-0.008115, 1.080796, -0.088058)",
        "(-0.007694, 1.084598, -0.083679)",
        "(-0.006996, 1.090459, -0.077123)",
        "(-0.006996, 1.090459, -0.077123)",
        "(-0.006467, 1.094568, -0.072946)",
        "(-0.005868, 1.098839, -0.068970)",
        "(-0.005112, 1.103238, -0.065193)",
        "(-0.003581, 1.110166, -0.059857)",
        "(-0.003581, 1.110166, -0.059857)",
        "(-0.002363, 1.115030, -0.056305)",
        "(-0.001134, 1.120110, -0.052740)",
        "(0.000110, 1.125210, -0.049144)",
        "(0.001951, 1.133036, -0.043681)",
        "(0.001951, 1.133036, -0.043681)",
        "(0.003162, 1.138311, -0.039940)",
        "(0.004495, 1.143655, -0.036332)",
        "(0.005969, 1.149199, -0.033000)",
        "(0.008302, 1.158181, -0.028502)",
        "(0.008302, 1.158181, -0.028502)",
        "(0.009970, 1.164520, -0.025810)",
        "(0.011718, 1.171005, -0.023231)",
        "(0.013484, 1.177642, -0.020584)",
        "(0.015973, 1.187823, -0.016323)",
        "(0.015973, 1.187823, -0.016323)",
        "(0.017612, 1.194796, -0.013604)",
        "(0.019297, 1.201828, -0.011174)",
        "(0.020984, 1.208896, -0.008954)",
        "(0.024478, 1.219732, -0.007587)",
        "(0.024478, 1.219732, -0.007587)",
        "(0.026583, 1.226781, -0.009019)",
        "(0.028910, 1.232976, -0.010348)",
        "(0.031376, 1.238077, -0.012073)",
        "(0.034706, 1.245373, -0.013958)",
        "(0.034706, 1.245373, -0.013958)",
        "(0.036771, 1.250827, -0.015683)",
        "(0.038761, 1.256655, -0.017284)",
        "(0.040657, 1.262645, -0.018173)",
        "(0.043253, 1.271814, -0.018602)",
        "(0.043253, 1.271814, -0.018602)",
        "(0.044804, 1.278058, -0.018597)",
        "(0.046267, 1.284365, -0.018510)",
        "(0.047804, 1.290499, -0.018867)",
        "(0.050081, 1.299985, -0.019303)",
        "(0.050081, 1.299985, -0.019303)",
        "(0.051595, 1.306189, -0.019587)",
        "(0.053021, 1.312431, -0.019620)",
        "(0.054516, 1.318623, -0.019432)",
        "(0.056757, 1.328157, -0.019176)",
        "(0.056757, 1.328157, -0.019176)",
        "(0.058268, 1.334746, -0.018973)",
        "(0.059796, 1.341565, -0.018742)",
        "(0.061405, 1.348646, -0.018525)",
        "(0.063529, 1.358674, -0.018127)",
        "(0.063529, 1.358674, -0.018127)",
        "(0.064860, 1.365660, -0.017820)",
        "(0.066180, 1.372872, -0.017685)",
        "(0.067495, 1.380136, -0.017797)",
        "(0.069448, 1.390820, -0.018007)",
        "(0.069448, 1.390820, -0.018007)",
        "(0.070731, 1.397717, -0.018099)",
        "(0.071920, 1.404554, -0.018356)",
        "(0.073035, 1.411363, -0.018652)",
        "(0.074782, 1.421526, -0.019644)",
        "(0.074782, 1.421526, -0.019644)",
        "(0.075885, 1.428391, -0.020645)",
        "(0.076970, 1.435299, -0.021780)",
        "(0.077937, 1.442204, -0.023026)",
        "(0.079236, 1.452247, -0.025115)",
        "(0.079236, 1.452247, -0.025115)",
        "(0.080033, 1.458627, -0.026605)",
        "(0.080748, 1.464825, -0.028182)",
        "(0.081349, 1.470958, -0.029808)",
        "(0.082137, 1.480125, -0.032457)",
        "(0.082137, 1.480125, -0.032457)",
        "(0.082666, 1.486037, -0.034264)",
        "(0.083252, 1.491743, -0.035955)",
        "(0.083799, 1.497330, -0.037480)",
        "(0.084391, 1.505731, -0.039851)",
        "(0.084391, 1.505731, -0.039851)",
        "(0.084624, 1.511395, -0.041492)",
        "(0.084813, 1.517041, -0.043110)",
        "(0.085042, 1.522689, -0.044744)",
        "(0.085186, 1.531201, -0.047215)",
        "(0.085186, 1.531201, -0.047215)",
        "(0.085208, 1.536903, -0.048885)",
        "(0.085075, 1.542691, -0.050553)",
        "(0.084820, 1.548511, -0.052245)",
        "(0.084323, 1.557199, -0.054997)",
        "(0.084323, 1.557199, -0.054997)",
        "(0.083945, 1.562895, -0.056946)",
        "(0.083482, 1.568539, -0.059121)",
        "(0.082906, 1.574162, -0.061650)",
        "(0.081985, 1.582222, -0.065958)",
        "(0.081985, 1.582222, -0.065958)",
        "(0.081543, 1.587077, -0.068836)",
        "(0.081145, 1.591576, -0.071900)",
        "(0.080693, 1.595960, -0.075263)",
        "(0.080029, 1.602035, -0.080974)",
        "(0.080029, 1.602035, -0.080974)",
        "(0.079644, 1.605768, -0.085152)",
        "(0.079303, 1.609105, -0.089297)",
        "(0.079018, 1.611956, -0.093505)",
        "(0.078585, 1.615545, -0.100000)",
        "(0.078585, 1.615545, -0.100000)",
        "(0.078311, 1.617635, -0.104344)",
        "(0.078044, 1.619510, -0.108714)",
        "(0.077790, 1.621147, -0.113256)",
        "(0.077555, 1.623340, -0.120132)",
        "(0.077555, 1.623340, -0.120132)",
        "(0.077414, 1.624651, -0.124600)",
        "(0.077169, 1.625980, -0.129408)",
        "(0.076905, 1.627208, -0.134640)",
        "(0.076515, 1.628988, -0.143023)",
        "(0.076515, 1.628988, -0.143023)",
        "(0.076277, 1.629969, -0.148603)",
        "(0.076074, 1.630742, -0.154174)",
        "(0.075803, 1.631460, -0.160059)",
        "(0.075276, 1.632658, -0.168788)",
        "(0.075276, 1.632658, -0.168788)",
        "(0.074886, 1.633443, -0.174726)",
        "(0.074384, 1.634078, -0.180726)",
        "(0.073778, 1.634473, -0.186730)",
        "(0.072580, 1.634709, -0.196033)",
        "(0.072580, 1.634709, -0.196033)",
        "(0.071739, 1.634561, -0.202217)",
        "(0.070993, 1.633999, -0.208295)",
        "(0.070378, 1.632990, -0.214420)",
        "(0.069535, 1.630973, -0.223922)",
        "(0.069535, 1.630973, -0.223922)",
        "(0.068886, 1.629432, -0.230374)",
        "(0.068307, 1.627611, -0.236860)",
        "(0.067769, 1.625665, -0.243594)",
        "(0.066958, 1.622926, -0.254821)",
        "(0.066958, 1.622926, -0.254821)",
        "(0.065958, 1.620482, -0.261712)",
        "(0.064816, 1.617586, -0.267965)",
        "(0.064115, 1.613878, -0.274416)",
        "(0.063096, 1.607757, -0.286451)",
        "(0.063096, 1.607757, -0.286451)",
        "(0.061944, 1.603829, -0.295282)",
        "(0.060775, 1.599912, -0.304975)",
        "(0.059552, 1.595847, -0.315478)",
        "(0.057723, 1.589569, -0.331836)",
        "(0.057723, 1.589569, -0.331836)",
        "(0.056296, 1.585449, -0.342749)",
        "(0.054729, 1.581482, -0.353560)",
        "(0.052907, 1.577802, -0.364302)",
        "(0.049822, 1.572765, -0.379969)",
        "(0.049822, 1.572765, -0.379969)",
        "(0.047654, 1.569592, -0.390126)",
        "(0.045555, 1.566489, -0.399888)",
        "(0.043359, 1.563545, -0.409245)",
        "(0.039942, 1.559452, -0.422608)",
        "(0.039942, 1.559452, -0.422608)",
        "(0.037591, 1.556818, -0.430820)",
        "(0.035267, 1.554001, -0.438328)",
        "(0.033058, 1.550879, -0.445042)",
        "(0.030128, 1.545489, -0.453983)",
        "(0.030128, 1.545489, -0.453983)",
        "(0.028309, 1.541496, -0.459455)",
        "(0.026356, 1.537349, -0.464918)",
        "(0.024268, 1.532921, -0.470359)",
        "(0.021288, 1.525255, -0.478055)",
        "(0.021288, 1.525255, -0.478055)",
        "(0.019532, 1.519347, -0.482931)",
        "(0.017754, 1.512971, -0.487712)",
        "(0.015765, 1.506146, -0.492725)",
        "(0.011997, 1.495405, -0.501294)",
        "(0.011997, 1.495405, -0.501294)",
        "(0.009396, 1.487633, -0.507178)",
        "(0.006963, 1.479208, -0.512836)",
        "(0.004420, 1.470298, -0.518332)",
        "(0.000514, 1.455848, -0.525982)",
        "(0.000514, 1.455848, -0.525982)",
        "(-0.002118, 1.445723, -0.530738)",
        "(-0.004818, 1.435495, -0.535361)",
        "(-0.007688, 1.425255, -0.539852)",
        "(-0.012093, 1.409705, -0.545918)",
        "(-0.012093, 1.409705, -0.545918)",
        "(-0.014708, 1.399039, -0.549372)",
        "(-0.017354, 1.387951, -0.552756)",
        "(-0.019802, 1.377503, -0.555821)",
        "(-0.023810, 1.361869, -0.559983)",
        "(-0.023810, 1.361869, -0.559983)",
        "(-0.026814, 1.351413, -0.562351)",
        "(-0.029674, 1.340717, -0.564049)",
        "(-0.032262, 1.329766, -0.565181)",
        "(-0.035888, 1.313188, -0.566461)",
        "(-0.035888, 1.313188, -0.566461)",
        "(-0.038232, 1.302420, -0.567070)",
        "(-0.040737, 1.292076, -0.567447)",
        "(-0.043141, 1.281916, -0.567344)",
        "(-0.046063, 1.266509, -0.565765)",
        "(-0.046063, 1.266509, -0.565765)",
        "(-0.047745, 1.256216, -0.564009)",
        "(-0.049490, 1.245991, -0.562002)",
        "(-0.051155, 1.235854, -0.559622)",
        "(-0.053382, 1.220641, -0.555368)",
        "(-0.053382, 1.220641, -0.555368)",
        "(-0.054507, 1.210436, -0.552009)",
        "(-0.055621, 1.200463, -0.548537)",
        "(-0.056883, 1.190983, -0.544913)",
        "(-0.058828, 1.177414, -0.538718)",
        "(-0.058828, 1.177414, -0.538718)",
        "(-0.059870, 1.168269, -0.534022)",
        "(-0.060635, 1.159018, -0.528974)",
        "(-0.061451, 1.150154, -0.524003)",
        "(-0.063273, 1.137677, -0.517088)",
        "(-0.063273, 1.137677, -0.517088)",
        "(-0.064668, 1.129225, -0.512300)",
        "(-0.065827, 1.120246, -0.506847)",
        "(-0.066620, 1.111131, -0.501116)",
        "(-0.068128, 1.098295, -0.493057)",
        "(-0.068128, 1.098295, -0.493057)",
        "(-0.069636, 1.090428, -0.488118)",
        "(-0.071274, 1.082315, -0.483032)",
        "(-0.072583, 1.073607, -0.477312)",
        "(-0.073872, 1.059994, -0.467913)",
        "(-0.073872, 1.059994, -0.467913)",
        "(-0.074991, 1.051526, -0.461627)",
        "(-0.076082, 1.043487, -0.454815)",
        "(-0.076895, 1.035672, -0.447122)",
        "(-0.077610, 1.024400, -0.434693)",
        "(-0.077610, 1.024400, -0.434693)",
        "(-0.077974, 1.017549, -0.426044)",
        "(-0.078192, 1.011250, -0.417211)",
        "(-0.078113, 1.005690, -0.408212)",
        "(-0.077856, 0.998571, -0.394952)",
        "(-0.077856, 0.998571, -0.394952)",
        "(-0.077451, 0.994522, -0.386388)",
        "(-0.076938, 0.990910, -0.377781)",
        "(-0.076189, 0.987583, -0.369000)",
        "(-0.074770, 0.983473, -0.355667)",
        "(-0.074770, 0.983473, -0.355667)",
        "(-0.073815, 0.981313, -0.347026)",
        "(-0.072829, 0.979352, -0.338469)",
        "(-0.071829, 0.977386, -0.329588)",
        "(-0.070291, 0.974277, -0.315473)",
        "(-0.070291, 0.974277, -0.315473)",
        "(-0.069163, 0.972240, -0.306174)",
        "(-0.068188, 0.970483, -0.297265)",
        "(-0.067402, 0.968873, -0.288453)",
        "(-0.066444, 0.966463, -0.274420)",
        "(-0.066444, 0.966463, -0.274420)",
        "(-0.065857, 0.964851, -0.264281)",
        "(-0.065219, 0.963611, -0.255044)",
        "(-0.064455, 0.962790, -0.246206)",
        "(-0.063119, 0.962315, -0.233421)",
        "(-0.063119, 0.962315, -0.233421)",
        "(-0.062141, 0.962255, -0.224896)",
        "(-0.061086, 0.962423, -0.216174)",
        "(-0.059911, 0.962965, -0.207727)",
        "(-0.058040, 0.964489, -0.196034)",
        "(-0.058040, 0.964489, -0.196034)",
        "(-0.056907, 0.965755, -0.188593)",
        "(-0.055859, 0.967179, -0.181389)",
        "(-0.054857, 0.968923, -0.174443)",
        "(-0.053380, 0.972197, -0.164360)",
        "(-0.053380, 0.972197, -0.164360)",
        "(-0.052234, 0.974889, -0.158150)",
        "(-0.051034, 0.977910, -0.152293)",
        "(-0.049801, 0.981037, -0.146679)",
        "(-0.047970, 0.985942, -0.138822)",
        "(-0.047970, 0.985942, -0.138822)",
        "(-0.046721, 0.989250, -0.133789)",
        "(-0.045382, 0.992664, -0.129104)",
        "(-0.043931, 0.996183, -0.124739)",
        "(-0.041589, 1.001769, -0.118498)",
        "(-0.041589, 1.001769, -0.118498)",
        "(-0.039863, 1.005758, -0.114544)",
        "(-0.038045, 1.009994, -0.110701)",
        "(-0.036133, 1.014405, -0.106948)",
        "(-0.033113, 1.021656, -0.101545)",
        "(-0.033113, 1.021656, -0.101545)",
        "(-0.030860, 1.026986, -0.098136)",
        "(-0.028500, 1.032550, -0.094793)",
        "(-0.026014, 1.038303, -0.091545)",
        "(-0.022177, 1.047539, -0.086795)",
        "(-0.022177, 1.047539, -0.086795)",
        "(-0.019708, 1.054078, -0.083687)",
        "(-0.017144, 1.060668, -0.080722)",
        "(-0.014671, 1.067398, -0.077719)",
        "(-0.011104, 1.077830, -0.073165)",
        "(-0.011104, 1.077830, -0.073165)",
        "(-0.008777, 1.084756, -0.070074)",
        "(-0.006323, 1.091744, -0.066908)",
        "(-0.003736, 1.099190, -0.064052)",
        "(0.000260, 1.111285, -0.060767)",
        "(0.000260, 1.111285, -0.060767)",
        "(0.003048, 1.119684, -0.058977)",
        "(0.005906, 1.128188, -0.057421)",
        "(0.008669, 1.136779, -0.055817)",
        "(0.012597, 1.149837, -0.053534)",
        "(0.012597, 1.149837, -0.053534)",
        "(0.015139, 1.158808, -0.052281)",
        "(0.017574, 1.167774, -0.051321)",
        "(0.019788, 1.176524, -0.050273)",
        "(0.022780, 1.189379, -0.048496)",
        "(0.022780, 1.189379, -0.048496)",
        "(0.024524, 1.197778, -0.047242)",
        "(0.026093, 1.206060, -0.046112)",
        "(0.027477, 1.214257, -0.045218)",
        "(0.029427, 1.226015, -0.044111)",
        "(0.029427, 1.226015, -0.044111)",
        "(0.030662, 1.233459, -0.043391)",
        "(0.031939, 1.240573, -0.042823)",
        "(0.033250, 1.247311, -0.042356)",
        "(0.035301, 1.256934, -0.041756)",
        "(0.035301, 1.256934, -0.041756)",
        "(0.036833, 1.263541, -0.041633)",
        "(0.038360, 1.270076, -0.041892)",
        "(0.039910, 1.276913, -0.042302)",
        "(0.042011, 1.287575, -0.042598)",
        "(0.042011, 1.287575, -0.042598)",
        "(0.043209, 1.294750, -0.042577)",
        "(0.044445, 1.301841, -0.042563)",
        "(0.045691, 1.308892, -0.042660)",
        "(0.047676, 1.319371, -0.043281)",
        "(0.047676, 1.319371, -0.043281)",
        "(0.048898, 1.326401, -0.043926)",
        "(0.050029, 1.333357, -0.044522)",
        "(0.051093, 1.340247, -0.045053)",
        "(0.052565, 1.350671, -0.045663)",
        "(0.052565, 1.350671, -0.045663)",
        "(0.053491, 1.357732, -0.045941)",
        "(0.054397, 1.364766, -0.046227)",
        "(0.055207, 1.371738, -0.046843)",
        "(0.056596, 1.381990, -0.047962)",
        "(0.056596, 1.381990, -0.047962)",
        "(0.057527, 1.388793, -0.048744)",
        "(0.058418, 1.395569, -0.049742)",
        "(0.059351, 1.402255, -0.050961)",
        "(0.060412, 1.412269, -0.052827)",
        "(0.060412, 1.412269, -0.052827)",
        "(0.060957, 1.418903, -0.054210)",
        "(0.061426, 1.425384, -0.055668)",
        "(0.061840, 1.431657, -0.057125)",
        "(0.062517, 1.440802, -0.059596)",
        "(0.062517, 1.440802, -0.059596)",
        "(0.062971, 1.446962, -0.061513)",
        "(0.063321, 1.453309, -0.063604)",
        "(0.063502, 1.459727, -0.065785)",
        "(0.063773, 1.468942, -0.068946)",
        "(0.063773, 1.468942, -0.068946)",
        "(0.063849, 1.474994, -0.070834)",
        "(0.063812, 1.481248, -0.072877)",
        "(0.063824, 1.487569, -0.075194)",
        "(0.063998, 1.496777, -0.078869)",
        "(0.063998, 1.496777, -0.078869)",
        "(0.064243, 1.502476, -0.081154)",
        "(0.064566, 1.507959, -0.083527)",
        "(0.064894, 1.513405, -0.085978)",
        "(0.065424, 1.521537, -0.089769)",
        "(0.065424, 1.521537, -0.089769)",
        "(0.065799, 1.526862, -0.092358)",
        "(0.066169, 1.532058, -0.094718)",
        "(0.066432, 1.537200, -0.096873)",
        "(0.066655, 1.544763, -0.099833)",
        "(0.066655, 1.544763, -0.099833)",
        "(0.066780, 1.549674, -0.101642)",
        "(0.066863, 1.554512, -0.103436)",
        "(0.066974, 1.559300, -0.105447)",
        "(0.067038, 1.566585, -0.108948)",
        "(0.067038, 1.566585, -0.108948)",
        "(0.066984, 1.571419, -0.111565)",
        "(0.066854, 1.576246, -0.114388)",
        "(0.066803, 1.580987, -0.117408)",
        "(0.066699, 1.588045, -0.122289)",
        "(0.066699, 1.588045, -0.122289)",
        "(0.066565, 1.592758, -0.125688)",
        "(0.066464, 1.597377, -0.129175)",
        "(0.066360, 1.601807, -0.132777)",
        "(0.066041, 1.608306, -0.138632)",
        "(0.066041, 1.608306, -0.138632)",
        "(0.065493, 1.612367, -0.142390)",
        "(0.064701, 1.616490, -0.146374)",
        "(0.063953, 1.620434, -0.150727)",
        "(0.063064, 1.625781, -0.157698)",
        "(0.063064, 1.625781, -0.157698)",
        "(0.062523, 1.628910, -0.162539)",
        "(0.061894, 1.631790, -0.167648)",
        "(0.061198, 1.634440, -0.173121)",
        "(0.060051, 1.637847, -0.182181)",
        "(0.060051, 1.637847, -0.182181)",
        "(0.059260, 1.639705, -0.188538)",
        "(0.058454, 1.641090, -0.194763)",
        "(0.057768, 1.641953, -0.200937)",
        "(0.057068, 1.642488, -0.210660)",
        "(0.057068, 1.642488, -0.210660)",
        "(0.056759, 1.642665, -0.217687)",
        "(0.056544, 1.642626, -0.225084)",
        "(0.056340, 1.642452, -0.232622)",
        "(0.055912, 1.641926, -0.243709)",
        "(0.055912, 1.641926, -0.243709)",
        "(0.055543, 1.641502, -0.250963)",
        "(0.055042, 1.641129, -0.258292)",
        "(0.054604, 1.640666, -0.265585)",
        "(0.053803, 1.640004, -0.276337)",
        "(0.053803, 1.640004, -0.276337)",
        "(0.053067, 1.639698, -0.283318)",
        "(0.052227, 1.639457, -0.290024)",
        "(0.051321, 1.639325, -0.296564)",
        "(0.049613, 1.639336, -0.306455)",
        "(0.049613, 1.639336, -0.306455)",
        "(0.048358, 1.639221, -0.312990)",
        "(0.047066, 1.639044, -0.319552)",
        "(0.045602, 1.638836, -0.326171)",
        "(0.043158, 1.638116, -0.335976)",
        "(0.043158, 1.638116, -0.335976)",
        "(0.041341, 1.637183, -0.342684)",
        "(0.039615, 1.636023, -0.349603)",
        "(0.038031, 1.634503, -0.356516)",
        "(0.035550, 1.631559, -0.366599)",
        "(0.035550, 1.631559, -0.366599)",
        "(0.033791, 1.629074, -0.373038)",
        "(0.032059, 1.626128, -0.379374)",
        "(0.030323, 1.622622, -0.386006)",
        "(0.027668, 1.616427, -0.396534)",
        "(0.027668, 1.616427, -0.396534)",
        "(0.026089, 1.611249, -0.403537)",
        "(0.024652, 1.605428, -0.410519)",
        "(0.023389, 1.598879, -0.417377)",
        "(0.021339, 1.588443, -0.427777)",
        "(0.021339, 1.588443, -0.427777)",
        "(0.020004, 1.580967, -0.434667)",
        "(0.018901, 1.573067, -0.441391)",
        "(0.017980, 1.564754, -0.447909)",
        "(0.016990, 1.551587, -0.457004)",
        "(0.016990, 1.551587, -0.457004)",
        "(0.016468, 1.542619, -0.462744)",
        "(0.015918, 1.533771, -0.468439)",
        "(0.015463, 1.525091, -0.473981)",
        "(0.014863, 1.512626, -0.481404)",
        "(0.014863, 1.512626, -0.481404)",
        "(0.014368, 1.504710, -0.485783)",
        "(0.013808, 1.497302, -0.489884)",
        "(0.013194, 1.490382, -0.493614)",
        "(0.011929, 1.480696, -0.498474)",
        "(0.011929, 1.480696, -0.498474)",
        "(0.011027, 1.474746, -0.501242)",
        "(0.010185, 1.468804, -0.503631)",
        "(0.009359, 1.462797, -0.505698)",
        "(0.007715, 1.453899, -0.508427)",
        "(0.007715, 1.453899, -0.508427)",
        "(0.006689, 1.447940, -0.509994)",
        "(0.005845, 1.441847, -0.511220)",
        "(0.004883, 1.435773, -0.512215)",
        "(0.003245, 1.426299, -0.513662)",
        "(0.003245, 1.426299, -0.513662)",
        "(0.001930, 1.419690, -0.514398)",
        "(0.000428, 1.412599, -0.515033)",
        "(-0.001148, 1.404755, -0.515277)",
        "(-0.002602, 1.391240, -0.515278)",
        "(-0.002602, 1.391240, -0.515278)",
        "(-0.003469, 1.381494, -0.515353)",
        "(-0.004658, 1.371551, -0.515687)",
        "(-0.006106, 1.361469, -0.516215)",
        "(-0.008777, 1.345769, -0.516712)",
        "(-0.008777, 1.345769, -0.516712)",
        "(-0.010718, 1.334800, -0.516469)",
        "(-0.012541, 1.323375, -0.515697)",
        "(-0.014146, 1.311405, -0.514461)",
        "(-0.015622, 1.299003, -0.512977)",
        "(-0.016343, 1.292653, -0.512217)",
        "(-0.017532, 1.279842, -0.510603)",
        "(-0.018660, 1.267132, -0.508490)",
        "(-0.019700, 1.254577, -0.505387)",
        "(-0.021290, 1.236164, -0.498767)",
        "(-0.021290, 1.236164, -0.498767)",
        "(-0.022271, 1.223755, -0.494263)",
        "(-0.023932, 1.211813, -0.489705)",
        "(-0.025633, 1.200246, -0.485119)",
        "(-0.028414, 1.183210, -0.478715)",
        "(-0.028414, 1.183210, -0.478715)",
        "(-0.030224, 1.171982, -0.474303)",
        "(-0.032201, 1.161008, -0.470003)",
        "(-0.034258, 1.150326, -0.465682)",
        "(-0.037554, 1.134730, -0.459353)",
        "(-0.037554, 1.134730, -0.459353)",
        "(-0.039875, 1.124722, -0.455340)",
        "(-0.042399, 1.114880, -0.451600)",
        "(-0.044881, 1.105200, -0.447742)",
        "(-0.047407, 1.095989, -0.443589)",
        "(-0.048666, 1.091592, -0.441471)",
        "(-0.051189, 1.083116, -0.437333)",
        "(-0.053658, 1.075015, -0.433285)",
        "(-0.056157, 1.067495, -0.429320)",
        "(-0.059685, 1.056935, -0.422972)",
        "(-0.059685, 1.056935, -0.422972)",
        "(-0.061604, 1.050234, -0.418101)",
        "(-0.063356, 1.043994, -0.412978)",
        "(-0.065017, 1.038104, -0.407640)",
        "(-0.067184, 1.029993, -0.399449)",
        "(-0.067184, 1.029993, -0.399449)",
        "(-0.068444, 1.025196, -0.393974)",
        "(-0.069551, 1.020671, -0.388165)",
        "(-0.070386, 1.016167, -0.382080)",
        "(-0.071651, 1.009650, -0.372818)",
        "(-0.071651, 1.009650, -0.372818)",
        "(-0.072496, 1.005381, -0.366725)",
        "(-0.073184, 1.001105, -0.360599)",
        "(-0.073760, 0.996935, -0.354293)",
        "(-0.074571, 0.991171, -0.344312)",
        "(-0.074571, 0.991171, -0.344312)",
        "(-0.075047, 0.987576, -0.337255)",
        "(-0.075351, 0.984020, -0.329708)",
        "(-0.075637, 0.980744, -0.322320)",
        "(-0.076004, 0.976605, -0.311578)",
        "(-0.076004, 0.976605, -0.311578)",
        "(-0.076009, 0.974038, -0.304149)",
        "(-0.075854, 0.971685, -0.296410)",
        "(-0.075579, 0.969599, -0.288557)",
        "(-0.075175, 0.966959, -0.276321)",
        "(-0.075175, 0.966959, -0.276321)",
        "(-0.074892, 0.965478, -0.268118)",
        "(-0.074519, 0.964385, -0.260095)",
        "(-0.074116, 0.963709, -0.252279)",
        "(-0.073621, 0.963504, -0.244706)",
        "(-0.073367, 0.963532, -0.240926)",
        "(-0.072857, 0.963641, -0.233227)",
        "(-0.072212, 0.963953, -0.225473)",
        "(-0.071391, 0.964726, -0.218012)",
        "(-0.070012, 0.967068, -0.207788)",
        "(-0.070012, 0.967068, -0.207788)",
        "(-0.069003, 0.969180, -0.201111)",
        "(-0.067970, 0.971435, -0.194263)",
        "(-0.066836, 0.973934, -0.187180)",
        "(-0.065701, 0.976871, -0.180234)",
        "(-0.065156, 0.978525, -0.176921)",
        "(-0.064116, 0.982059, -0.170468)",
        "(-0.063080, 0.985816, -0.164170)",
        "(-0.062018, 0.989773, -0.158163)",
        "(-0.060391, 0.996047, -0.149761)",
        "(-0.060391, 0.996047, -0.149761)",
        "(-0.059263, 1.000405, -0.144346)",
        "(-0.058093, 1.004919, -0.139123)",
        "(-0.056909, 1.009525, -0.134018)",
        "(-0.055099, 1.016414, -0.126792)",
        "(-0.055099, 1.016414, -0.126792)",
        "(-0.053845, 1.020993, -0.122352)",
        "(-0.052478, 1.025588, -0.118159)",
        "(-0.051033, 1.030315, -0.114213)",
        "(-0.048746, 1.037868, -0.108859)",
        "(-0.048746, 1.037868, -0.108859)",
        "(-0.047191, 1.043056, -0.105461)",
        "(-0.045634, 1.048275, -0.101987)",
        "(-0.044127, 1.053560, -0.098411)",
        "(-0.041904, 1.061620, -0.093257)",
        "(-0.041904, 1.061620, -0.093257)",
        "(-0.040451, 1.067151, -0.090101)",
        "(-0.038993, 1.072743, -0.087146)",
        "(-0.037546, 1.078324, -0.084325)",
        "(-0.035453, 1.086594, -0.080239)",
        "(-0.035453, 1.086594, -0.080239)",
        "(-0.034109, 1.091967, -0.077690)",
        "(-0.032806, 1.097363, -0.075292)",
        "(-0.031587, 1.102755, -0.072803)",
        "(-0.029968, 1.110822, -0.069100)",
        "(-0.029968, 1.110822, -0.069100)",
        "(-0.028891, 1.116138, -0.066855)",
        "(-0.027804, 1.121322, -0.064756)",
        "(-0.026645, 1.126365, -0.062672)",
        "(-0.024861, 1.133902, -0.059787)",
        "(-0.024861, 1.133902, -0.059787)",
        "(-0.023547, 1.138896, -0.058112)",
        "(-0.022155, 1.143836, -0.056648)",
        "(-0.020645, 1.148868, -0.055220)",
        "(-0.018456, 1.156254, -0.053112)",
        "(-0.018456, 1.156254, -0.053112)",
        "(-0.016901, 1.161376, -0.051657)",
        "(-0.015305, 1.166645, -0.050193)",
        "(-0.013726, 1.172039, -0.048687)",
        "(-0.011491, 1.180348, -0.046188)",
        "(-0.011491, 1.180348, -0.046188)",
        "(-0.010073, 1.185971, -0.044561)",
        "(-0.008667, 1.191623, -0.042967)",
        "(-0.007349, 1.197439, -0.041501)",
        "(-0.005612, 1.206294, -0.039505)",
        "(-0.005612, 1.206294, -0.039505)",
        "(-0.004498, 1.211896, -0.038073)",
        "(-0.003348, 1.217272, -0.036662)",
        "(-0.002148, 1.222491, -0.035282)",
        "(-0.000225, 1.230179, -0.033426)",
        "(-0.000225, 1.230179, -0.033426)",
        "(0.000678, 1.235332, -0.032292)",
        "(0.001999, 1.240531, -0.031366)",
        "(0.003241, 1.245586, -0.030384)",
        "(0.004609, 1.253096, -0.028482)",
        "(0.004609, 1.253096, -0.028482)",
        "(0.005478, 1.257562, -0.027151)",
        "(0.006240, 1.261692, -0.025735)",
        "(0.006730, 1.265604, -0.024309)",
        "(0.008006, 1.271074, -0.022528)",
        "(0.008006, 1.271074, -0.022528)",
        "(0.008814, 1.274894, -0.021550)",
        "(0.009419, 1.278999, -0.020606)",
        "(0.010106, 1.283286, -0.019637)",
        "(0.011719, 1.290224, -0.018320)",
        "(0.011719, 1.290224, -0.018320)",
        "(0.012870, 1.295356, -0.017668)",
        "(0.013976, 1.300895, -0.017189)",
        "(0.015047, 1.306713, -0.016791)",
        "(0.016812, 1.315740, -0.016379)",
        "(0.016812, 1.315740, -0.016379)",
        "(0.017922, 1.321928, -0.016047)",
        "(0.019012, 1.328244, -0.015612)",
        "(0.019941, 1.334764, -0.015059)",
        "(0.021167, 1.344671, -0.013882)",
        "(0.021167, 1.344671, -0.013882)",
        "(0.021873, 1.351490, -0.013088)",
        "(0.022529, 1.358363, -0.012272)",
        "(0.023239, 1.365199, -0.011616)",
        "(0.024285, 1.375285, -0.010727)",
        "(0.024285, 1.375285, -0.010727)",
        "(0.024733, 1.382099, -0.009985)",
        "(0.025388, 1.388694, -0.010060)",
        "(0.026070, 1.395390, -0.010501)",
        "(0.027654, 1.404767, -0.011409)",
        "(0.027654, 1.404767, -0.011409)",
        "(0.028625, 1.410726, -0.012107)",
        "(0.029269, 1.416572, -0.012694)",
        "(0.029617, 1.422419, -0.013169)",
        "(0.030116, 1.431079, -0.013985)",
        "(0.030116, 1.431079, -0.013985)",
        "(0.030452, 1.436586, -0.014523)",
        "(0.030863, 1.441868, -0.015412)",
        "(0.031390, 1.446896, -0.016608)",
        "(0.032246, 1.453614, -0.018363)",
        "(0.032246, 1.453614, -0.018363)",
        "(0.032800, 1.457613, -0.019406)",
        "(0.033480, 1.461443, -0.020679)",
        "(0.034230, 1.464762, -0.022085)",
        "(0.035487, 1.469555, -0.024113)",
        "(0.035487, 1.469555, -0.024113)",
        "(0.036483, 1.472634, -0.025436)",
        "(0.037568, 1.475700, -0.026783)",
        "(0.038747, 1.478810, -0.028279)",
        "(0.040513, 1.483604, -0.030801)",
        "(0.040513, 1.483604, -0.030801)",
        "(0.041541, 1.486924, -0.032384)",
        "(0.042352, 1.490370, -0.033805)",
        "(0.042950, 1.494085, -0.035219)",
        "(0.043690, 1.500461, -0.037885)",
        "(0.043690, 1.500461, -0.037885)",
        "(0.044193, 1.505173, -0.040176)",
        "(0.044779, 1.510202, -0.042869)",
        "(0.045306, 1.515519, -0.045845)",
        "(0.045772, 1.521119, -0.049105)",
        "(0.045999, 1.524022, -0.050855)",
        "(0.046468, 1.529907, -0.054475)",
        "(0.046851, 1.535884, -0.058274)",
        "(0.047057, 1.541895, -0.062193)",
        "(0.047087, 1.547923, -0.066219)",
        "(0.047007, 1.550906, -0.068277)",
        "(0.046751, 1.556702, -0.072451)",
        "(0.046410, 1.562238, -0.076834)",
        "(0.045936, 1.567498, -0.081551)",
        "(0.045315, 1.572518, -0.086680)",
        "(0.044999, 1.574846, -0.089349)",
        "(0.044660, 1.579116, -0.095015)",
        "(0.044603, 1.583001, -0.101098)",
        "(0.044814, 1.586308, -0.107506)",
        "(0.044931, 1.589362, -0.114042)",
        "(0.044989, 1.590824, -0.117415)",
        "(0.045026, 1.593667, -0.124453)",
        "(0.045040, 1.596259, -0.131697)",
        "(0.044985, 1.598459, -0.138934)",
        "(0.044795, 1.600889, -0.149262)",
        "(0.044795, 1.600889, -0.149262)",
        "(0.044572, 1.602010, -0.155985)",
        "(0.044276, 1.602861, -0.163004)",
        "(0.044128, 1.603443, -0.170383)",
        "(0.043773, 1.604036, -0.181813)",
        "(0.043773, 1.604036, -0.181813)",
        "(0.043366, 1.604138, -0.189253)",
        "(0.043048, 1.603913, -0.196774)",
        "(0.042839, 1.603585, -0.204627)",
        "(0.042240, 1.602991, -0.216480)",
        "(0.042240, 1.602991, -0.216480)",
        "(0.041641, 1.602500, -0.224562)",
        "(0.041066, 1.601891, -0.232763)",
        "(0.040630, 1.601101, -0.240918)",
        "(0.040142, 1.600340, -0.248855)",
        "(0.039791, 1.599995, -0.252724)",
        "(0.038963, 1.599317, -0.260392)",
        "(0.038021, 1.598531, -0.268203)",
        "(0.036911, 1.597653, -0.276167)",
        "(0.035733, 1.596648, -0.284014)",
        "(0.035167, 1.596061, -0.287917)",
        "(0.034032, 1.594678, -0.295897)",
        "(0.032934, 1.592979, -0.304216)",
        "(0.031935, 1.591187, -0.312622)",
        "(0.030835, 1.589260, -0.320784)",
        "(0.030196, 1.588269, -0.324761)",
        "(0.028995, 1.586116, -0.332446)",
        "(0.027908, 1.583604, -0.340214)",
        "(0.026891, 1.581159, -0.347583)",
        "(0.025862, 1.578610, -0.355082)",
        "(0.025343, 1.577152, -0.358841)",
        "(0.024338, 1.573891, -0.366263)",
        "(0.023537, 1.570104, -0.373545)",
        "(0.022993, 1.565952, -0.380688)",
        "(0.022448, 1.561741, -0.387627)",
        "(0.022062, 1.559645, -0.391046)",
        "(0.021146, 1.555380, -0.397650)",
        "(0.020258, 1.550864, -0.403836)",
        "(0.019572, 1.545963, -0.409638)",
        "(0.018998, 1.540740, -0.414997)",
        "(0.018706, 1.538026, -0.417564)",
        "(0.018118, 1.532516, -0.422626)",
        "(0.017379, 1.526940, -0.427619)",
        "(0.016676, 1.521135, -0.432510)",
        "(0.016022, 1.515072, -0.437188)",
        "(0.015690, 1.511968, -0.439425)",
        "(0.015071, 1.505736, -0.443716)",
        "(0.014519, 1.499497, -0.447661)",
        "(0.014014, 1.493224, -0.451217)",
        "(0.013514, 1.487012, -0.454381)",
        "(0.013237, 1.483962, -0.455808)",
        "(0.012708, 1.477897, -0.458522)",
        "(0.012149, 1.471854, -0.461022)",
        "(0.011594, 1.465865, -0.463299)",
        "(0.010923, 1.460012, -0.465506)",
        "(0.010587, 1.457095, -0.466540)",
        "(0.009977, 1.451209, -0.468410)",
        "(0.009286, 1.445239, -0.470077)",
        "(0.008713, 1.439129, -0.471479)",
        "(0.008362, 1.432810, -0.472623)",
        "(0.008222, 1.429588, -0.473157)",
        "(0.007794, 1.423145, -0.474177)",
        "(0.007207, 1.416584, -0.475093)",
        "(0.006373, 1.409829, -0.475889)",
        "(0.005580, 1.402617, -0.476406)",
        "(0.005238, 1.398751, -0.476453)",
        "(0.004582, 1.390584, -0.476451)",
        "(0.003940, 1.381828, -0.476457)",
        "(0.003236, 1.372638, -0.476569)",
        "(0.002457, 1.363081, -0.476728)",
        "(0.002006, 1.358272, -0.476817)",
        "(0.000955, 1.348323, -0.476866)",
        "(-0.000185, 1.338025, -0.476570)",
        "(-0.001369, 1.327129, -0.475798)",
        "(-0.002428, 1.315805, -0.474707)",
        "(-0.002949, 1.309952, -0.474058)",
        "(-0.003962, 1.298119, -0.472734)",
        "(-0.005055, 1.286278, -0.471357)",
        "(-0.006148, 1.274534, -0.469852)",
        "(-0.007336, 1.263038, -0.468109)",
        "(-0.007967, 1.257421, -0.467119)",
        "(-0.009221, 1.246308, -0.464858)",
        "(-0.010339, 1.235348, -0.462161)",
        "(-0.011313, 1.224626, -0.459085)",
        "(-0.012347, 1.214481, -0.455732)",
        "(-0.012848, 1.209637, -0.454002)",
        "(-0.013876, 1.200259, -0.450504)",
        "(-0.014729, 1.191261, -0.446825)",
        "(-0.015516, 1.182718, -0.443004)",
        "(-0.016238, 1.174626, -0.438994)",
        "(-0.016569, 1.170754, -0.436888)",
        "(-0.017209, 1.163144, -0.432363)",
        "(-0.017750, 1.156359, -0.427943)",
        "(-0.018321, 1.149810, -0.423278)",
        "(-0.018930, 1.143448, -0.418426)",
        "(-0.019283, 1.140322, -0.415955)",
        "(-0.019886, 1.134166, -0.410874)",
        "(-0.020429, 1.128146, -0.405483)",
        "(-0.020889, 1.122233, -0.399955)",
        "(-0.021261, 1.116527, -0.394292)",
        "(-0.021401, 1.113833, -0.391412)",
        "(-0.021705, 1.108769, -0.385681)",
        "(-0.022037, 1.104124, -0.380029)",
        "(-0.022340, 1.099740, -0.374138)",
        "(-0.022716, 1.095406, -0.368001)",
        "(-0.022918, 1.093181, -0.364842)",
        "(-0.023343, 1.088611, -0.358404)",
        "(-0.023797, 1.083955, -0.351832)",
        "(-0.024282, 1.079470, -0.345191)",
        "(-0.024807, 1.075195, -0.338381)",
        "(-0.025008, 1.073073, -0.334776)",
        "(-0.025429, 1.068885, -0.327192)",
        "(-0.025740, 1.064821, -0.319451)",
        "(-0.026052, 1.061105, -0.311952)",
        "(-0.026376, 1.057778, -0.304683)",
        "(-0.026530, 1.056261, -0.301097)",
        "(-0.026897, 1.053368, -0.293951)",
        "(-0.027366, 1.050632, -0.286749)",
        "(-0.027892, 1.046505, -0.275495)",
        "(-0.027892, 1.046505, -0.275495)",
        "(-0.028146, 1.044097, -0.268167)",
        "(-0.028474, 1.042111, -0.261214)",
        "(-0.028755, 1.040446, -0.254435)",
        "(-0.028958, 1.039047, -0.247633)",
        "(-0.029122, 1.037790, -0.240980)",
        "(-0.029179, 1.037222, -0.237816)",
        "(-0.029231, 1.036330, -0.231683)",
        "(-0.029220, 1.035907, -0.225895)",
        "(-0.029107, 1.035764, -0.220428)",
        "(-0.028963, 1.036013, -0.215313)",
        "(-0.028883, 1.036190, -0.212793)",
        "(-0.028720, 1.036553, -0.207771)",
        "(-0.028512, 1.036968, -0.202801)",
        "(-0.028306, 1.037489, -0.197835)",
        "(-0.028091, 1.038158, -0.192905)",
        "(-0.027970, 1.038517, -0.190480)",
        "(-0.027734, 1.039268, -0.185694)",
        "(-0.027588, 1.040070, -0.180899)",
        "(-0.027525, 1.040886, -0.175992)",
        "(-0.027496, 1.041629, -0.170954)",
        "(-0.027496, 1.042008, -0.168429)",
        "(-0.027556, 1.042812, -0.163317)",
        "(-0.027684, 1.043777, -0.158212)",
        "(-0.027843, 1.044854, -0.153067)",
        "(-0.028041, 1.046009, -0.147812)",
        "(-0.028133, 1.046578, -0.145169)",
        "(-0.028348, 1.047698, -0.139828)",
        "(-0.028581, 1.048826, -0.134495)",
        "(-0.028763, 1.050000, -0.129296)",
        "(-0.028919, 1.051335, -0.124303)",
        "(-0.028976, 1.052117, -0.121958)",
        "(-0.029090, 1.053802, -0.117463)",
        "(-0.029184, 1.055535, -0.113043)",
        "(-0.029308, 1.057368, -0.108756)",
        "(-0.029464, 1.059437, -0.104651)",
        "(-0.029571, 1.060752, -0.102568)",
        "(-0.029708, 1.063298, -0.098884)",
        "(-0.029828, 1.066096, -0.095356)",
        "(-0.029859, 1.069011, -0.091865)",
        "(-0.029791, 1.072194, -0.088237)",
        "(-0.029702, 1.073978, -0.086465)",
        "(-0.029481, 1.077776, -0.083185)",
        "(-0.029133, 1.081920, -0.080392)",
        "(-0.028727, 1.086166, -0.077961)",
        "(-0.028325, 1.090437, -0.075696)",
        "(-0.028128, 1.092543, -0.074628)",
        "(-0.027790, 1.096639, -0.072396)",
        "(-0.027495, 1.100698, -0.070069)",
        "(-0.027141, 1.104729, -0.067973)",
        "(-0.026621, 1.108666, -0.066166)",
        "(-0.026297, 1.110590, -0.065293)",
        "(-0.025665, 1.114418, -0.063369)",
        "(-0.024942, 1.118305, -0.061572)",
        "(-0.024092, 1.122221, -0.059957)",
        "(-0.023106, 1.126203, -0.058319)",
        "(-0.022652, 1.128260, -0.057462)",
        "(-0.021652, 1.132519, -0.055701)",
        "(-0.020571, 1.136901, -0.053994)",
        "(-0.019479, 1.141446, -0.052332)",
        "(-0.018356, 1.146139, -0.050709)",
        "(-0.017795, 1.148552, -0.049933)",
        "(-0.016643, 1.153554, -0.048488)",
        "(-0.015485, 1.158648, -0.047056)",
        "(-0.014325, 1.163826, -0.045598)",
        "(-0.013082, 1.169095, -0.044265)",
        "(-0.012422, 1.171776, -0.043668)",
        "(-0.011079, 1.177252, -0.042520)",
        "(-0.009704, 1.182871, -0.041276)",
        "(-0.008303, 1.188645, -0.040144)",
        "(-0.006982, 1.194564, -0.039132)",
        "(-0.006377, 1.197570, -0.038597)",
        "(-0.005240, 1.203593, -0.037474)",
        "(-0.004186, 1.209605, -0.036357)",
        "(-0.003144, 1.215494, -0.035192)",
        "(-0.002153, 1.221376, -0.033953)",
        "(-0.001653, 1.224324, -0.033308)",
        "(-0.000669, 1.230253, -0.032072)",
        "(0.000326, 1.236262, -0.030960)",
        "(0.001454, 1.242305, -0.030005)",
        "(0.002714, 1.248409, -0.029176)",
        "(0.003368, 1.251469, -0.028849)",
        "(0.004731, 1.257619, -0.028335)",
        "(0.006051, 1.263770, -0.028032)",
        "(0.007328, 1.269787, -0.027704)",
        "(0.008510, 1.275623, -0.027229)",
        "(0.009059, 1.278465, -0.026896)",
        "(0.010080, 1.283987, -0.026209)",
        "(0.011130, 1.289349, -0.025603)",
        "(0.012213, 1.294650, -0.025211)",
        "(0.013281, 1.299969, -0.025026)",
        "(0.013822, 1.302632, -0.024986)",
        "(0.014801, 1.308039, -0.024975)",
        "(0.015748, 1.313482, -0.025040)",
        "(0.016616, 1.319073, -0.025165)",
        "(0.017451, 1.324812, -0.025261)",
        "(0.017866, 1.327727, -0.025290)",
        "(0.018675, 1.333642, -0.025409)",
        "(0.019576, 1.339699, -0.025779)",
        "(0.020487, 1.345833, -0.026309)",
        "(0.021372, 1.352138, -0.026847)",
        "(0.021771, 1.355007, -0.027082)",
        "(0.022506, 1.360782, -0.027500)",
        "(0.023251, 1.366537, -0.027907)",
        "(0.023994, 1.372463, -0.028399)",
        "(0.024614, 1.378532, -0.029194)",
        "(0.024907, 1.381550, -0.029629)",
        "(0.025420, 1.387537, -0.030547)",
        "(0.025914, 1.393543, -0.031722)",
        "(0.026357, 1.399525, -0.033124)",
        "(0.026758, 1.405287, -0.034525)",
        "(0.026974, 1.408069, -0.035240)",
        "(0.027455, 1.413408, -0.036796)",
        "(0.027992, 1.418518, -0.038580)",
        "(0.028624, 1.423357, -0.040555)",
        "(0.029235, 1.428114, -0.042731)",
        "(0.029550, 1.430442, -0.043902)",
        "(0.030109, 1.435026, -0.046259)",
        "(0.030491, 1.439436, -0.048577)",
        "(0.030771, 1.443701, -0.050998)",
        "(0.031131, 1.447758, -0.053744)",
        "(0.031297, 1.449709, -0.055180)",
        "(0.031625, 1.453529, -0.058011)",
        "(0.031980, 1.457140, -0.060759)",
        "(0.032558, 1.460604, -0.063633)",
        "(0.033238, 1.464078, -0.066675)",
        "(0.033607, 1.465843, -0.068162)",
        "(0.034179, 1.469505, -0.071094)",
        "(0.034647, 1.473302, -0.073962)",
        "(0.035081, 1.477160, -0.076759)",
        "(0.035547, 1.481075, -0.079575)",
        "(0.035808, 1.483069, -0.081029)",
        "(0.036302, 1.487253, -0.084098)",
        "(0.036776, 1.491722, -0.087317)",
        "(0.037197, 1.496423, -0.090644)",
        "(0.037590, 1.501278, -0.093984)",
        "(0.037763, 1.503719, -0.095622)",
        "(0.038107, 1.508633, -0.098830)",
        "(0.038464, 1.513457, -0.102068)",
        "(0.038877, 1.518116, -0.105245)",
        "(0.039271, 1.522708, -0.108379)",
        "(0.039509, 1.524981, -0.109991)",
        "(0.040086, 1.529464, -0.113454)",
        "(0.040675, 1.533933, -0.117152)",
        "(0.041149, 1.538384, -0.120830)",
        "(0.041518, 1.542766, -0.124613)",
        "(0.041671, 1.544918, -0.126598)",
        "(0.042002, 1.549023, -0.130782)",
        "(0.042458, 1.552830, -0.135242)",
        "(0.043044, 1.556267, -0.140088)",
        "(0.043487, 1.559487, -0.145353)",
        "(0.043627, 1.560987, -0.148113)",
        "(0.043811, 1.563809, -0.153848)",
        "(0.043938, 1.566323, -0.159965)",
        "(0.044087, 1.568564, -0.166581)",
        "(0.044530, 1.571255, -0.177500)",
        "(0.044530, 1.571255, -0.177500)",
        "(0.044740, 1.572683, -0.185158)",
        "(0.044829, 1.573759, -0.192895)",
        "(0.044807, 1.574459, -0.200832)",
        "(0.044661, 1.574713, -0.213188)",
        "(0.044661, 1.574713, -0.213188)",
        "(0.044404, 1.574464, -0.221576)",
        "(0.043938, 1.573939, -0.230032)",
        "(0.043179, 1.572873, -0.238959)",
        "(0.042489, 1.571516, -0.247641)",
        "(0.042196, 1.570742, -0.251983)",
        "(0.041643, 1.569052, -0.261057)",
        "(0.041110, 1.567161, -0.270463)",
        "(0.040577, 1.565044, -0.280206)",
        "(0.039963, 1.562798, -0.290012)",
        "(0.039596, 1.561665, -0.294752)",
        "(0.038886, 1.559368, -0.303885)",
        "(0.038220, 1.556946, -0.312712)",
        "(0.037359, 1.554614, -0.321336)",
        "(0.036504, 1.552341, -0.329827)",
        "(0.036102, 1.551237, -0.334011)",
        "(0.035150, 1.549238, -0.342207)",
        "(0.034033, 1.547444, -0.350202)",
        "(0.032960, 1.545514, -0.357941)",
        "(0.031999, 1.543349, -0.365565)",
        "(0.031551, 1.542216, -0.369348)",
        "(0.030508, 1.540035, -0.376765)",
        "(0.029336, 1.537830, -0.383832)",
        "(0.028065, 1.535422, -0.390475)",
        "(0.026871, 1.532660, -0.396795)",
        "(0.026381, 1.531062, -0.399792)",
        "(0.025576, 1.527613, -0.405538)",
        "(0.024751, 1.523951, -0.411131)",
        "(0.023867, 1.520065, -0.416530)",
        "(0.022987, 1.515810, -0.421689)",
        "(0.022589, 1.513455, -0.424201)",
        "(0.021874, 1.508342, -0.429161)",
        "(0.021274, 1.502713, -0.433999)",
        "(0.020705, 1.496722, -0.438660)",
        "(0.020253, 1.490286, -0.443116)",
        "(0.020001, 1.486981, -0.445346)",
        "(0.019365, 1.480309, -0.449871)",
        "(0.018690, 1.473439, -0.454309)",
        "(0.017953, 1.466361, -0.458554)",
        "(0.017239, 1.458916, -0.462493)",
        "(0.016929, 1.455036, -0.464271)",
        "(0.016399, 1.447121, -0.467557)",
        "(0.015923, 1.439127, -0.470543)",
        "(0.015301, 1.431309, -0.473410)",
        "(0.014693, 1.423535, -0.476181)",
        "(0.014403, 1.419625, -0.477443)",
        "(0.013809, 1.411771, -0.479710)",
        "(0.013268, 1.403896, -0.481713)",
        "(0.012626, 1.396180, -0.483334)",
        "(0.011973, 1.388573, -0.484831)",
        "(0.011605, 1.384819, -0.485505)",
        "(0.010766, 1.377424, -0.486608)",
        "(0.009761, 1.370365, -0.487367)",
        "(0.009000, 1.363295, -0.487775)",
        "(0.008228, 1.356198, -0.487848)",
        "(0.007819, 1.352629, -0.487784)",
        "(0.007108, 1.345447, -0.487528)",
        "(0.006411, 1.338118, -0.486993)",
        "(0.005742, 1.330599, -0.486365)",
        "(0.004839, 1.323091, -0.485789)",
        "(0.004247, 1.319324, -0.485500)",
        "(0.003102, 1.311631, -0.484931)",
        "(0.001905, 1.303659, -0.484243)",
        "(0.000529, 1.295429, -0.483464)",
        "(-0.000891, 1.286851, -0.482628)",
        "(-0.001606, 1.282414, -0.482193)",
        "(-0.003136, 1.273328, -0.481435)",
        "(-0.004879, 1.263692, -0.480625)",
        "(-0.006632, 1.254585, -0.479723)",
        "(-0.008347, 1.245157, -0.478693)",
        "(-0.009168, 1.240302, -0.478065)",
        "(-0.010883, 1.230493, -0.476651)",
        "(-0.012640, 1.220774, -0.475156)",
        "(-0.014333, 1.211124, -0.473435)",
        "(-0.015979, 1.201623, -0.471492)",
        "(-0.016761, 1.196964, -0.470393)",
        "(-0.018202, 1.187846, -0.467798)",
        "(-0.019422, 1.178928, -0.464592)",
        "(-0.020469, 1.170373, -0.460693)",
        "(-0.021429, 1.162295, -0.456389)",
        "(-0.021902, 1.158447, -0.454158)",
        "(-0.022798, 1.150935, -0.449599)",
        "(-0.023554, 1.143737, -0.444684)",
        "(-0.024075, 1.136875, -0.439252)",
        "(-0.024553, 1.130318, -0.433402)",
        "(-0.024787, 1.127117, -0.430420)",
        "(-0.025295, 1.120874, -0.424334)",
        "(-0.025706, 1.114677, -0.418116)",
        "(-0.026047, 1.108551, -0.411783)",
        "(-0.026205, 1.102494, -0.405241)",
        "(-0.026220, 1.099519, -0.401877)",
        "(-0.026196, 1.093781, -0.395054)",
        "(-0.026156, 1.088450, -0.388181)",
        "(-0.026107, 1.083334, -0.381201)",
        "(-0.026091, 1.078498, -0.374130)",
        "(-0.026067, 1.076197, -0.370625)",
        "(-0.026033, 1.071770, -0.363642)",
        "(-0.025964, 1.067557, -0.356514)",
        "(-0.025907, 1.063512, -0.349363)",
        "(-0.025913, 1.059607, -0.342341)",
        "(-0.025996, 1.057714, -0.338901)",
        "(-0.026155, 1.054035, -0.332053)",
        "(-0.026315, 1.050469, -0.325202)",
        "(-0.026451, 1.046931, -0.318342)",
        "(-0.026644, 1.043506, -0.311689)",
        "(-0.026811, 1.041864, -0.308410)",
        "(-0.027191, 1.038590, -0.301727)",
        "(-0.027569, 1.035435, -0.294872)",
        "(-0.027977, 1.032478, -0.288056)",
        "(-0.028392, 1.029719, -0.281351)",
        "(-0.028620, 1.028402, -0.278047)",
        "(-0.029096, 1.025864, -0.271452)",
        "(-0.029666, 1.023446, -0.264715)",
        "(-0.030232, 1.021073, -0.257646)",
        "(-0.030671, 1.018858, -0.250473)",
        "(-0.030831, 1.017897, -0.246958)",
        "(-0.031082, 1.016140, -0.240081)",
        "(-0.031239, 1.014690, -0.233358)",
        "(-0.031409, 1.013569, -0.226737)",
        "(-0.031514, 1.012757, -0.220222)",
        "(-0.031562, 1.012502, -0.217041)",
        "(-0.031638, 1.012224, -0.210881)",
        "(-0.031663, 1.012155, -0.204878)",
        "(-0.031733, 1.012279, -0.198785)",
        "(-0.031822, 1.012425, -0.192580)",
        "(-0.031852, 1.012558, -0.189494)",
        "(-0.031900, 1.013082, -0.183566)",
        "(-0.031997, 1.013895, -0.177962)",
        "(-0.032219, 1.014797, -0.172581)",
        "(-0.032474, 1.015577, -0.167137)",
        "(-0.032638, 1.015902, -0.164380)",
        "(-0.032933, 1.016574, -0.158627)",
        "(-0.033224, 1.017402, -0.153505)",
        "(-0.033662, 1.019091, -0.146574)",
        "(-0.033662, 1.019091, -0.146574)",
        "(-0.033936, 1.020422, -0.142101)",
        "(-0.034154, 1.021862, -0.137810)",
        "(-0.034385, 1.023376, -0.133685)",
        "(-0.034666, 1.024884, -0.129656)",
        "(-0.034901, 1.026298, -0.125756)",
        "(-0.034965, 1.026984, -0.123835)",
        "(-0.034922, 1.028328, -0.120220)",
        "(-0.034731, 1.029687, -0.116798)",
        "(-0.034412, 1.031043, -0.113494)",
        "(-0.033946, 1.032440, -0.110216)",
        "(-0.033655, 1.033239, -0.108594)",
        "(-0.033005, 1.035087, -0.105357)",
        "(-0.032313, 1.037323, -0.102103)",
        "(-0.031601, 1.039972, -0.098878)",
        "(-0.030915, 1.042977, -0.095611)",
        "(-0.030590, 1.044629, -0.093955)",
        "(-0.029904, 1.048070, -0.090564)",
        "(-0.029147, 1.051928, -0.087190)",
        "(-0.028311, 1.056252, -0.084043)",
        "(-0.027353, 1.061069, -0.081221)",
        "(-0.026818, 1.063638, -0.079910)",
        "(-0.025702, 1.068959, -0.077464)",
        "(-0.024517, 1.074426, -0.075160)",
        "(-0.023260, 1.080041, -0.073018)",
        "(-0.021925, 1.085795, -0.071078)",
        "(-0.021250, 1.088713, -0.070144)",
        "(-0.019854, 1.094589, -0.068333)",
        "(-0.018419, 1.100525, -0.066531)",
        "(-0.016945, 1.106588, -0.064762)",
        "(-0.015541, 1.112805, -0.063025)",
        "(-0.014837, 1.115920, -0.062115)",
        "(-0.013394, 1.122130, -0.060153)",
        "(-0.012075, 1.128305, -0.057967)",
        "(-0.010790, 1.134342, -0.055705)",
        "(-0.009604, 1.140316, -0.053459)",
        "(-0.009005, 1.143258, -0.052334)",
        "(-0.007806, 1.149082, -0.050137)",
        "(-0.006615, 1.154813, -0.048071)",
        "(-0.005399, 1.160496, -0.046231)",
        "(-0.004129, 1.166091, -0.044487)",
        "(-0.003443, 1.168891, -0.043658)",
        "(-0.002111, 1.174630, -0.042089)",
        "(-0.000781, 1.180353, -0.040685)",
        "(0.000471, 1.186003, -0.039365)",
        "(0.001793, 1.191640, -0.038526)",
        "(0.002505, 1.194424, -0.038221)",
        "(0.003916, 1.199785, -0.037775)",
        "(0.005222, 1.204851, -0.037186)",
        "(0.006406, 1.209656, -0.036534)",
        "(0.007542, 1.214275, -0.035929)",
        "(0.008111, 1.216473, -0.035620)",
        "(0.009257, 1.220657, -0.034995)",
        "(0.010453, 1.224543, -0.034211)",
        "(0.011602, 1.228218, -0.033317)",
        "(0.012770, 1.231852, -0.032404)",
        "(0.013352, 1.233667, -0.031922)",
        "(0.014534, 1.237402, -0.030915)",
        "(0.015572, 1.241451, -0.029965)",
        "(0.016478, 1.245732, -0.028961)",
        "(0.017356, 1.250301, -0.027930)",
        "(0.017830, 1.252779, -0.027528)",
        "(0.018816, 1.258203, -0.026870)",
        "(0.019750, 1.263684, -0.026282)",
        "(0.021582, 1.272568, -0.025752)",
        "(0.021582, 1.272568, -0.025752)",
        "(0.022983, 1.278679, -0.025355)",
        "(0.024497, 1.285057, -0.024992)",
        "(0.026180, 1.291794, -0.024877)",
        "(0.027934, 1.298862, -0.025053)",
        "(0.029671, 1.306176, -0.025414)",
        "(0.030502, 1.309905, -0.025656)",
        "(0.032123, 1.317395, -0.026155)",
        "(0.033644, 1.324943, -0.026749)",
        "(0.035059, 1.332461, -0.027286)",
        "(0.036348, 1.339950, -0.027801)",
        "(0.036991, 1.343659, -0.028081)",
        "(0.038254, 1.351032, -0.028636)",
        "(0.039381, 1.358381, -0.029247)",
        "(0.040493, 1.365492, -0.029995)",
        "(0.041539, 1.372333, -0.030809)",
        "(0.042005, 1.375614, -0.031151)",
        "(0.042802, 1.381971, -0.031698)",
        "(0.043439, 1.388110, -0.032122)",
        "(0.043907, 1.394115, -0.032489)",
        "(0.044273, 1.399732, -0.032791)",
        "(0.044503, 1.402328, -0.032947)",
        "(0.045035, 1.407189, -0.033321)",
        "(0.045588, 1.411723, -0.033705)",
        "(0.045973, 1.416071, -0.034014)",
        "(0.046170, 1.420188, -0.034163)",
        "(0.046239, 1.422164, -0.034220)",
        "(0.046478, 1.425909, -0.034248)",
        "(0.046864, 1.429337, -0.034262)",
        "(0.047462, 1.432530, -0.034541)",
        "(0.048141, 1.435593, -0.034988)",
        "(0.048506, 1.437096, -0.035252)",
        "(0.049281, 1.440185, -0.035889)",
        "(0.050105, 1.443392, -0.036709)",
        "(0.050938, 1.446743, -0.037583)",
        "(0.051721, 1.450248, -0.038609)",
        "(0.052135, 1.452079, -0.039219)",
        "(0.052963, 1.455784, -0.040580)",
        "(0.053842, 1.459689, -0.042243)",
        "(0.054730, 1.463838, -0.044245)",
        "(0.055638, 1.468154, -0.046420)",
        "(0.056060, 1.470330, -0.047528)",
        "(0.056911, 1.474854, -0.049977)",
        "(0.057694, 1.479600, -0.052689)",
        "(0.058335, 1.484562, -0.055584)",
        "(0.058868, 1.489616, -0.058511)",
        "(0.059070, 1.492221, -0.060046)",
        "(0.059414, 1.497362, -0.063110)",
        "(0.059775, 1.502397, -0.066242)",
        "(0.060182, 1.507344, -0.069494)",
        "(0.060590, 1.512335, -0.073041)",
        "(0.060806, 1.514802, -0.074923)",
        "(0.061230, 1.519623, -0.078697)",
        "(0.061593, 1.524331, -0.082561)",
        "(0.061939, 1.528862, -0.086370)",
        "(0.062131, 1.533167, -0.090000)",
        "(0.062221, 1.535219, -0.091786)",
        "(0.062513, 1.539153, -0.095455)",
        "(0.062938, 1.542850, -0.099285)",
        "(0.063583, 1.546307, -0.103232)",
        "(0.064302, 1.549643, -0.107337)",
        "(0.064634, 1.551138, -0.109322)",
        "(0.065071, 1.554197, -0.113366)",
        "(0.065366, 1.557145, -0.117373)",
        "(0.065540, 1.559970, -0.121303)",
        "(0.065643, 1.562693, -0.125364)",
        "(0.065669, 1.563940, -0.127449)",
        "(0.065793, 1.566330, -0.131901)",
        "(0.065966, 1.568676, -0.136977)",
        "(0.066339, 1.570803, -0.142836)",
        "(0.066774, 1.572669, -0.149184)",
        "(0.066926, 1.573415, -0.152561)",
        "(0.067470, 1.575019, -0.159179)",
        "(0.066764, 1.575779, -0.164211)",
        "(0.067595, 1.576423, -0.170956)",
        "(0.068107, 1.577144, -0.179016)",
        "(0.068085, 1.577623, -0.183179)",
        "(0.068148, 1.578577, -0.191730)",
        "(0.068112, 1.579476, -0.200698)",
        "(0.068161, 1.580348, -0.209836)",
        "(0.068118, 1.581161, -0.219307)",
        "(0.068148, 1.581560, -0.224143)",
        "(0.068154, 1.582383, -0.233775)",
        "(0.067934, 1.583292, -0.243327)",
        "(0.067470, 1.584221, -0.252903)",
        "(0.066844, 1.585244, -0.262727)",
        "(0.066442, 1.585802, -0.267680)",
        "(0.065507, 1.586822, -0.277747)",
        "(0.064551, 1.587492, -0.287888)",
        "(0.063197, 1.587640, -0.297344)",
        "(0.062051, 1.587805, -0.307342)",
        "(0.061044, 1.587788, -0.312306)",
        "(0.059314, 1.587674, -0.322071)",
        "(0.057559, 1.587233, -0.332141)",
        "(0.056030, 1.586371, -0.342485)",
        "(0.054865, 1.584774, -0.352639)",
        "(0.054384, 1.583819, -0.357602)",
        "(0.053605, 1.581371, -0.367283)",
        "(0.052352, 1.578800, -0.376709)",
        "(0.050684, 1.576188, -0.386174)",
        "(0.049008, 1.573390, -0.395506)",
        "(0.048137, 1.571960, -0.400128)",
        "(0.046464, 1.568853, -0.409103)",
        "(0.044814, 1.565365, -0.417762)",
        "(0.043215, 1.561493, -0.426176)",
        "(0.041692, 1.557602, -0.434465)",
        "(0.040866, 1.555658, -0.438568)",
        "(0.039064, 1.551765, -0.446556)",
        "(0.037137, 1.547793, -0.454261)",
        "(0.035303, 1.543480, -0.461405)",
        "(0.033528, 1.538869, -0.468229)",
        "(0.032668, 1.536448, -0.471490)",
        "(0.031075, 1.531505, -0.477700)",
        "(0.029530, 1.526552, -0.483624)",
        "(0.028021, 1.521614, -0.489120)",
        "(0.026544, 1.516619, -0.494216)",
        "(0.025900, 1.514069, -0.496495)",
        "(0.024802, 1.508888, -0.500647)",
        "(0.023910, 1.503622, -0.504312)",
        "(0.023120, 1.498328, -0.507620)",
        "(0.022268, 1.493126, -0.510637)",
        "(0.021855, 1.490525, -0.511968)",
        "(0.021088, 1.485190, -0.514521)",
        "(0.020420, 1.479657, -0.516655)",
        "(0.019596, 1.470781, -0.519188)",
        "(0.019596, 1.470781, -0.519188)",
        "(0.019193, 1.464744, -0.520366)",
        "(0.018883, 1.458279, -0.521103)",
        "(0.018717, 1.451403, -0.521472)",
        "(0.018562, 1.444159, -0.521593)",
        "(0.018370, 1.436575, -0.521481)",
        "(0.018252, 1.432634, -0.521344)",
        "(0.018143, 1.424356, -0.520992)",
        "(0.018259, 1.415667, -0.520412)",
        "(0.018287, 1.406814, -0.519595)",
        "(0.018268, 1.397912, -0.518530)",
        "(0.018257, 1.393453, -0.517851)",
        "(0.018179, 1.384637, -0.516475)",
        "(0.017988, 1.375932, -0.515263)",
        "(0.017637, 1.367384, -0.514198)",
        "(0.017370, 1.358881, -0.513044)",
        "(0.017283, 1.354630, -0.512388)",
        "(0.016990, 1.346254, -0.510972)",
        "(0.016590, 1.338058, -0.509646)",
        "(0.016233, 1.330015, -0.508259)",
        "(0.015769, 1.322212, -0.506851)",
        "(0.015447, 1.318410, -0.506163)",
        "(0.014791, 1.310863, -0.504633)",
        "(0.014200, 1.303296, -0.502772)",
        "(0.013673, 1.295746, -0.500584)",
        "(0.013119, 1.288366, -0.498201)",
        "(0.012774, 1.284743, -0.496939)",
        "(0.011975, 1.277556, -0.494375)",
        "(0.011131, 1.270306, -0.491714)",
        "(0.010260, 1.262788, -0.488750)",
        "(0.009574, 1.254951, -0.485357)",
        "(0.009258, 1.250955, -0.483517)",
        "(0.008602, 1.242801, -0.479620)",
        "(0.008006, 1.234388, -0.475178)",
        "(0.007588, 1.225658, -0.470107)",
        "(0.007328, 1.216801, -0.464485)",
        "(0.007178, 1.212419, -0.461514)",
        "(0.006912, 1.203750, -0.455406)",
        "(0.006914, 1.195047, -0.448538)",
        "(0.007152, 1.186383, -0.440979)",
        "(0.007291, 1.178203, -0.432994)",
        "(0.007363, 1.174343, -0.428963)",
        "(0.007630, 1.166844, -0.420808)",
        "(0.008053, 1.159717, -0.412540)",
        "(0.008688, 1.152981, -0.403992)",
        "(0.009361, 1.146736, -0.395505)",
        "(0.009632, 1.143949, -0.391364)",
        "(0.010157, 1.138670, -0.383230)",
        "(0.010600, 1.133947, -0.375417)",
        "(0.011006, 1.129533, -0.367671)",
        "(0.011300, 1.125412, -0.359954)",
        "(0.011421, 1.123510, -0.356011)",
        "(0.011705, 1.119947, -0.348033)",
        "(0.011968, 1.116754, -0.340141)",
        "(0.012063, 1.113917, -0.332678)",
        "(0.012113, 1.111141, -0.325622)",
        "(0.012221, 1.109736, -0.322045)",
        "(0.012563, 1.107401, -0.314504)",
        "(0.012870, 1.105645, -0.307101)",
        "(0.012262, 1.104518, -0.300542)",
        "(0.011862, 1.103274, -0.294786)",
        "(0.011688, 1.102552, -0.292382)",
        "(0.011464, 1.101122, -0.287667)",
        "(0.011138, 1.099884, -0.279759)",
        "(0.011740, 1.097543, -0.272207)",
        "(0.011343, 1.095280, -0.268061)",
        "(0.010973, 1.094914, -0.265789)",
        "(0.009872, 1.094026, -0.260725)",
        "(0.009029, 1.092667, -0.255290)",
        "(0.008324, 1.090686, -0.250693)",
        "(0.007911, 1.088463, -0.244941)",
        "(0.007529, 1.087579, -0.241547)",
        "(0.006706, 1.086303, -0.234542)",
        "(0.006142, 1.085297, -0.227101)",
        "(0.005753, 1.084519, -0.219292)",
        "(0.005574, 1.083873, -0.211295)",
        "(0.005507, 1.083700, -0.207173)",
        "(0.005386, 1.083533, -0.198727)",
        "(0.005281, 1.083590, -0.189965)",
        "(0.005244, 1.083820, -0.180989)",
        "(0.005273, 1.084454, -0.172149)",
        "(0.005332, 1.084974, -0.167788)",
        "(0.005484, 1.086149, -0.159209)",
        "(0.006064, 1.088273, -0.146772)",
        "(0.006064, 1.088273, -0.146772)",
        "(0.006851, 1.091287, -0.134905)",
        "(0.007202, 1.092640, -0.131217)",
        "(0.007808, 1.095869, -0.124135)",
        "(0.008447, 1.099531, -0.117414)",
        "(0.009121, 1.103419, -0.111020)",
        "(0.009809, 1.107275, -0.104707)",
        "(0.010163, 1.109224, -0.101634)",
        "(0.010781, 1.113339, -0.095675)",
        "(0.011407, 1.117762, -0.090301)",
        "(0.012079, 1.122484, -0.085349)",
        "(0.012744, 1.127436, -0.080728)",
        "(0.013096, 1.130044, -0.078552)",
        "(0.013683, 1.135352, -0.074276)",
        "(0.014219, 1.140807, -0.070252)",
        "(0.014665, 1.146361, -0.066522)",
        "(0.015116, 1.151789, -0.063064)",
        "(0.015299, 1.154405, -0.061445)",
        "(0.015622, 1.159455, -0.058096)",
        "(0.015904, 1.164369, -0.054867)",
        "(0.016109, 1.169117, -0.051821)",
        "(0.016340, 1.173613, -0.048968)",
        "(0.016540, 1.175717, -0.047630)",
        "(0.016994, 1.179727, -0.045054)",
        "(0.017448, 1.183468, -0.042390)",
        "(0.017946, 1.187091, -0.039517)",
        "(0.018625, 1.190613, -0.036690)",
        "(0.019008, 1.192410, -0.035401)",
        "(0.019820, 1.196180, -0.032974)",
        "(0.020615, 1.200258, -0.030826)",
        "(0.021419, 1.204607, -0.028872)",
        "(0.022346, 1.208919, -0.026927)",
        "(0.022802, 1.211102, -0.025869)",
        "(0.023676, 1.215563, -0.023737)",
        "(0.024517, 1.220290, -0.021885)",
        "(0.025559, 1.225207, -0.020416)",
        "(0.026542, 1.230287, -0.018999)",
        "(0.027033, 1.232854, -0.018286)",
        "(0.028007, 1.237947, -0.016794)",
        "(0.029049, 1.243044, -0.015267)",
        "(0.030161, 1.248208, -0.013858)",
        "(0.031387, 1.253505, -0.012719)",
        "(0.031987, 1.256270, -0.012227)",
        "(0.033064, 1.262223, -0.011303)",
        "(0.034066, 1.268205, -0.010627)",
        "(0.035034, 1.274459, -0.010168)",
        "(0.036094, 1.280796, -0.009788)",
        "(0.036525, 1.283949, -0.009607)",
        "(0.037320, 1.290273, -0.009050)",
        "(0.038217, 1.296504, -0.008301)",
        "(0.039139, 1.302712, -0.007534)",
        "(0.039849, 1.309028, -0.007128)",
        "(0.040091, 1.312133, -0.008135)",
        "(0.041580, 1.318399, -0.008831)",
        "(0.042883, 1.324744, -0.009899)",
        "(0.044204, 1.331196, -0.011110)",
        "(0.045247, 1.337844, -0.012177)",
        "(0.045691, 1.341242, -0.012727)",
        "(0.046411, 1.348029, -0.013762)",
        "(0.047020, 1.354864, -0.014607)",
        "(0.047604, 1.361758, -0.015462)",
        "(0.048184, 1.368770, -0.016529)",
        "(0.048489, 1.372310, -0.017094)",
        "(0.049165, 1.379355, -0.018249)",
        "(0.049863, 1.386380, -0.019434)",
        "(0.050503, 1.393419, -0.020675)",
        "(0.051092, 1.400490, -0.022057)",
        "(0.051325, 1.404095, -0.022837)",
        "(0.051723, 1.411245, -0.024400)",
        "(0.052039, 1.418291, -0.025811)",
        "(0.052295, 1.425148, -0.027100)",
        "(0.052655, 1.431729, -0.028468)",
        "(0.052870, 1.434914, -0.029163)",
        "(0.053385, 1.440984, -0.030480)",
        "(0.053959, 1.446781, -0.031732)",
        "(0.054524, 1.452420, -0.032947)",
        "(0.055063, 1.457920, -0.034085)",
        "(0.055312, 1.460679, -0.034706)",
        "(0.055791, 1.466336, -0.036220)",
        "(0.056170, 1.472102, -0.037935)",
        "(0.056508, 1.477789, -0.039727)",
        "(0.056938, 1.483191, -0.041424)",
        "(0.057173, 1.485796, -0.042263)",
        "(0.057645, 1.490723, -0.043929)",
        "(0.058097, 1.495544, -0.045716)",
        "(0.058447, 1.500499, -0.047838)",
        "(0.058722, 1.505657, -0.050229)",
        "(0.058787, 1.508283, -0.051545)",
        "(0.058865, 1.513529, -0.054189)",
        "(0.058934, 1.518717, -0.056995)",
        "(0.059096, 1.523739, -0.059973)",
        "(0.059166, 1.528726, -0.063224)",
        "(0.059139, 1.531181, -0.064951)",
        "(0.059049, 1.536003, -0.068465)",
        "(0.058819, 1.540702, -0.072389)",
        "(0.058656, 1.545248, -0.076603)",
        "(0.058477, 1.549673, -0.081093)",
        "(0.058424, 1.551839, -0.083457)",
        "(0.058257, 1.556099, -0.088279)",
        "(0.058058, 1.560126, -0.093285)",
        "(0.057923, 1.563918, -0.098574)",
        "(0.057762, 1.567597, -0.104051)",
        "(0.057627, 1.569405, -0.106833)",
        "(0.057242, 1.572954, -0.112309)",
        "(0.056840, 1.576306, -0.117924)",
        "(0.056507, 1.579471, -0.123793)",
        "(0.056228, 1.582503, -0.129825)",
        "(0.056126, 1.584014, -0.133019)",
        "(0.055974, 1.586687, -0.138936)",
        "(0.055974, 1.589177, -0.145110)",
        "(0.056062, 1.591575, -0.151500)",
        "(0.056136, 1.593845, -0.157878)",
        "(0.056142, 1.594955, -0.161126)",
        "(0.055987, 1.597208, -0.167892)",
        "(0.055851, 1.599387, -0.174888)",
        "(0.055726, 1.601353, -0.181911)",
        "(0.055529, 1.603079, -0.188982)",
        "(0.055339, 1.603834, -0.192477)",
        "(0.054857, 1.605176, -0.199235)",
        "(0.054371, 1.606229, -0.205838)",
        "(0.053932, 1.607057, -0.212708)",
        "(0.053626, 1.607637, -0.219876)",
        "(0.053521, 1.607831, -0.223442)",
        "(0.053157, 1.608159, -0.230503)",
        "(0.052626, 1.608444, -0.237556)",
        "(0.052041, 1.608514, -0.244590)",
        "(0.051597, 1.608251, -0.251482)",
        "(0.051400, 1.608057, -0.254943)",
        "(0.051001, 1.607573, -0.261830)",
        "(0.050563, 1.606961, -0.268471)",
        "(0.050099, 1.606366, -0.275068)",
        "(0.049394, 1.605989, -0.282120)",
        "(0.049058, 1.605826, -0.285670)",
        "(0.048425, 1.605317, -0.292669)",
        "(0.047810, 1.604716, -0.299745)",
        "(0.047224, 1.604042, -0.306840)",
        "(0.046483, 1.603361, -0.313910)",
        "(0.046067, 1.603022, -0.317418)",
        "(0.045139, 1.602350, -0.324383)",
        "(0.044000, 1.601631, -0.331316)",
        "(0.042897, 1.600640, -0.338205)",
        "(0.041742, 1.599421, -0.345134)",
        "(0.041124, 1.598728, -0.348663)",
        "(0.039795, 1.597137, -0.355764)",
        "(0.038324, 1.595304, -0.362922)",
        "(0.036771, 1.593133, -0.370055)",
        "(0.035219, 1.590644, -0.377155)",
        "(0.034477, 1.589263, -0.380716)",
        "(0.033003, 1.586294, -0.387869)",
        "(0.031560, 1.583116, -0.395005)",
        "(0.030109, 1.579805, -0.402125)",
        "(0.028546, 1.576334, -0.409277)",
        "(0.027786, 1.574474, -0.412867)",
        "(0.026352, 1.570494, -0.419942)",
        "(0.025095, 1.566207, -0.426810)",
        "(0.024090, 1.561522, -0.433407)",
        "(0.023376, 1.556455, -0.439633)",
        "(0.023050, 1.553872, -0.442600)",
        "(0.022277, 1.548799, -0.448378)",
        "(0.021389, 1.543780, -0.453811)",
        "(0.020480, 1.538678, -0.458907)",
        "(0.019755, 1.533280, -0.463613)",
        "(0.019539, 1.530431, -0.465745)",
        "(0.019173, 1.524546, -0.469788)",
        "(0.018719, 1.518663, -0.473625)",
        "(0.018250, 1.512767, -0.477319)",
        "(0.017855, 1.506788, -0.480672)",
        "(0.017677, 1.503773, -0.482181)",
        "(0.017355, 1.497703, -0.485011)",
        "(0.017003, 1.491603, -0.487634)",
        "(0.016528, 1.485193, -0.490047)",
        "(0.016130, 1.478954, -0.491969)",
        "(0.015949, 1.475809, -0.492788)",
        "(0.015561, 1.469303, -0.494504)",
        "(0.015160, 1.462520, -0.496233)",
        "(0.014740, 1.455530, -0.497828)",
        "(0.014516, 1.448256, -0.499309)",
        "(0.014372, 1.444587, -0.499997)",
        "(0.014078, 1.437271, -0.501257)",
        "(0.013760, 1.429967, -0.502262)",
        "(0.013476, 1.422679, -0.503170)",
        "(0.013063, 1.415447, -0.504018)",
        "(0.012853, 1.411804, -0.504425)",
        "(0.012327, 1.404405, -0.505213)",
        "(0.011801, 1.396770, -0.505814)",
        "(0.011300, 1.388956, -0.506052)",
        "(0.010742, 1.381157, -0.505972)",
        "(0.010447, 1.377261, -0.505954)",
        "(0.009696, 1.369535, -0.505951)",
        "(0.008769, 1.361878, -0.505972)",
        "(0.007295, 1.350065, -0.505506)",
        "(0.007295, 1.350065, -0.505506)",
        "(0.006517, 1.341793, -0.504854)",
        "(0.005820, 1.333192, -0.503960)",
        "(0.005032, 1.324462, -0.502949)",
        "(0.004155, 1.315709, -0.501907)",
        "(0.003330, 1.306873, -0.500692)",
        "(0.002930, 1.302467, -0.499951)",
        "(0.002143, 1.293711, -0.498132)",
        "(0.001366, 1.285042, -0.495885)",
        "(0.000662, 1.276561, -0.493322)",
        "(-0.000200, 1.268506, -0.490801)",
        "(-0.000724, 1.264625, -0.489555)",
        "(-0.001652, 1.256897, -0.486898)",
        "(-0.002386, 1.249085, -0.483851)",
        "(-0.003010, 1.241325, -0.480348)",
        "(-0.003668, 1.233660, -0.476525)",
        "(-0.004016, 1.229900, -0.474486)",
        "(-0.004748, 1.222528, -0.470529)",
        "(-0.005465, 1.215271, -0.466507)",
        "(-0.005998, 1.208114, -0.462091)",
        "(-0.006512, 1.201179, -0.457308)",
        "(-0.006773, 1.197766, -0.454789)",
        "(-0.007235, 1.190960, -0.449592)",
        "(-0.007685, 1.184263, -0.444210)",
        "(-0.008112, 1.177637, -0.438860)",
        "(-0.008558, 1.171087, -0.433442)",
        "(-0.008766, 1.167879, -0.430620)",
        "(-0.009154, 1.161484, -0.424811)",
        "(-0.009474, 1.155173, -0.418774)",
        "(-0.009740, 1.149134, -0.412643)",
        "(-0.009926, 1.143413, -0.406324)",
        "(-0.009978, 1.140705, -0.403065)",
        "(-0.010044, 1.135563, -0.396598)",
        "(-0.010117, 1.130926, -0.390161)",
        "(-0.010151, 1.126732, -0.383548)",
        "(-0.010097, 1.122896, -0.376821)",
        "(-0.010039, 1.121094, -0.373444)",
        "(-0.009950, 1.117666, -0.366709)",
        "(-0.009891, 1.114497, -0.359929)",
        "(-0.009835, 1.111512, -0.353122)",
        "(-0.009715, 1.108735, -0.346392)",
        "(-0.009611, 1.107411, -0.343073)",
        "(-0.009457, 1.104949, -0.336438)",
        "(-0.009344, 1.102579, -0.329561)",
        "(-0.009161, 1.100448, -0.323116)",
        "(-0.009070, 1.098533, -0.316609)",
        "(-0.009074, 1.097645, -0.313295)",
        "(-0.009103, 1.095914, -0.306469)",
        "(-0.009154, 1.094249, -0.299670)",
        "(-0.009265, 1.092608, -0.292940)",
        "(-0.009366, 1.090872, -0.286073)",
        "(-0.009454, 1.089912, -0.282566)",
        "(-0.009648, 1.087809, -0.275428)",
        "(-0.009796, 1.085679, -0.268309)",
        "(-0.009971, 1.083811, -0.261585)",
        "(-0.010181, 1.082234, -0.255427)",
        "(-0.010307, 1.081445, -0.252381)",
        "(-0.010617, 1.079747, -0.246311)",
        "(-0.010938, 1.077866, -0.240007)",
        "(-0.011196, 1.075920, -0.233520)",
        "(-0.011463, 1.074153, -0.227024)",
        "(-0.011637, 1.073350, -0.223885)",
        "(-0.012045, 1.071942, -0.217993)",
        "(-0.012520, 1.070755, -0.212352)",
        "(-0.012991, 1.069530, -0.206687)",
        "(-0.013450, 1.068272, -0.201078)",
        "(-0.013682, 1.067700, -0.198336)",
        "(-0.014079, 1.066654, -0.192901)",
        "(-0.014463, 1.065804, -0.187647)",
        "(-0.014805, 1.065078, -0.182451)",
        "(-0.015154, 1.064488, -0.177136)",
        "(-0.015301, 1.064276, -0.174390)",
        "(-0.015553, 1.063994, -0.168789)",
        "(-0.015752, 1.063948, -0.163249)",
        "(-0.015960, 1.064211, -0.157903)",
        "(-0.016167, 1.064797, -0.152592)",
        "(-0.016243, 1.065158, -0.149906)",
        "(-0.016250, 1.066181, -0.144555)",
        "(-0.016153, 1.067583, -0.139372)",
        "(-0.015904, 1.069515, -0.134247)",
        "(-0.015530, 1.071922, -0.129362)",
        "(-0.015274, 1.073349, -0.127033)",
        "(-0.014631, 1.076490, -0.122576)",
        "(-0.013884, 1.080038, -0.118385)",
        "(-0.013161, 1.083863, -0.114065)",
        "(-0.012413, 1.087827, -0.109752)",
        "(-0.012010, 1.089846, -0.107617)",
        "(-0.011186, 1.093937, -0.103494)",
        "(-0.010316, 1.098191, -0.099562)",
        "(-0.009425, 1.102609, -0.095832)",
        "(-0.008388, 1.107043, -0.092221)",
        "(-0.007825, 1.109265, -0.090484)",
        "(-0.006617, 1.113845, -0.087148)",
        "(-0.005352, 1.118513, -0.084093)",
        "(-0.004093, 1.123137, -0.081119)",
        "(-0.002830, 1.127709, -0.078256)",
        "(-0.002178, 1.129923, -0.076845)",
        "(-0.000948, 1.134221, -0.073916)",
        "(0.000193, 1.138329, -0.070953)",
        "(0.001218, 1.142259, -0.068107)",
        "(0.002080, 1.146016, -0.065363)",
        "(0.002492, 1.147809, -0.064073)",
        "(0.003238, 1.151252, -0.061525)",
        "(0.003852, 1.154629, -0.058995)",
        "(0.004399, 1.157943, -0.056494)",
        "(0.004909, 1.161246, -0.054073)",
        "(0.005196, 1.162898, -0.052829)",
        "(0.005845, 1.166542, -0.050283)",
        "(0.006539, 1.170306, -0.048038)",
        "(0.007365, 1.174379, -0.046135)",
        "(0.008360, 1.178784, -0.044461)",
        "(0.008877, 1.181132, -0.043679)",
        "(0.009927, 1.185939, -0.042102)",
        "(0.011036, 1.190920, -0.040549)",
        "(0.012144, 1.196126, -0.039055)",
        "(0.013299, 1.201388, -0.037590)",
        "(0.013888, 1.204031, -0.036920)",
        "(0.015130, 1.209202, -0.035609)",
        "(0.016415, 1.214103, -0.034331)",
        "(0.017554, 1.218804, -0.032925)",
        "(0.018497, 1.223323, -0.031277)",
        "(0.018932, 1.225505, -0.030381)",
        "(0.019809, 1.229702, -0.028485)",
        "(0.020656, 1.233772, -0.026455)",
        "(0.021471, 1.237965, -0.024428)",
        "(0.022218, 1.242303, -0.022410)",
        "(0.022589, 1.244501, -0.021370)",
        "(0.023425, 1.248998, -0.019467)",
        "(0.024348, 1.253803, -0.017805)",
        "(0.025384, 1.258718, -0.016341)",
        "(0.026481, 1.263700, -0.015121)",
        "(0.027012, 1.266237, -0.014617)",
        "(0.027974, 1.271322, -0.013626)",
        "(0.028823, 1.276311, -0.012586)",
        "(0.029705, 1.281079, -0.011567)",
        "(0.030668, 1.285586, -0.010558)",
        "(0.031169, 1.287759, -0.010038)",
        "(0.032114, 1.292187, -0.009144)",
        "(0.033057, 1.296760, -0.008407)",
        "(0.034031, 1.301386, -0.007760)",
        "(0.034922, 1.306076, -0.007158)",
        "(0.035384, 1.308448, -0.006842)",
        "(0.036381, 1.313146, -0.006047)",
        "(0.037554, 1.317982, -0.005330)",
        "(0.038241, 1.323001, -0.005103)",
        "(0.038827, 1.328016, -0.004281)",
        "(0.038906, 1.330543, -0.004013)",
        "(0.039161, 1.335359, -0.003664)",
        "(0.040418, 1.339402, -0.003690)",
        "(0.041473, 1.343622, -0.004342)",
        "(0.042640, 1.347921, -0.005188)",
        "(0.043312, 1.350088, -0.005622)",
        "(0.044632, 1.354618, -0.006423)",
        "(0.045998, 1.359476, -0.007448)",
        "(0.047340, 1.364890, -0.008829)",
        "(0.048548, 1.370620, -0.010178)",
        "(0.049169, 1.373566, -0.010922)",
        "(0.050472, 1.379596, -0.012485)",
        "(0.051567, 1.385749, -0.013893)",
        "(0.052255, 1.392008, -0.015000)",
        "(0.053600, 1.398317, -0.016576)",
        "(0.054142, 1.401565, -0.017608)",
        "(0.054783, 1.408116, -0.019403)",
        "(0.055601, 1.414607, -0.020945)",
        "(0.056517, 1.421102, -0.022593)",
        "(0.057533, 1.427564, -0.024361)",
        "(0.058076, 1.430848, -0.025306)",
        "(0.058961, 1.437567, -0.027254)",
        "(0.059923, 1.444271, -0.029308)",
        "(0.060814, 1.450964, -0.031331)",
        "(0.061741, 1.457643, -0.033270)",
        "(0.062314, 1.461239, -0.034421)",
        "(0.063282, 1.468029, -0.036833)",
        "(0.063991, 1.474935, -0.039358)",
        "(0.064612, 1.482073, -0.041879)",
        "(0.065103, 1.489418, -0.044406)",
        "(0.065320, 1.493150, -0.045681)",
        "(0.065718, 1.500614, -0.048488)",
        "(0.066085, 1.508012, -0.051441)",
        "(0.066305, 1.515365, -0.054559)",
        "(0.066366, 1.522601, -0.057843)",
        "(0.066332, 1.526144, -0.059522)",
        "(0.066177, 1.533093, -0.062944)",
        "(0.065862, 1.539836, -0.066643)",
        "(0.065555, 1.546318, -0.070754)",
        "(0.065350, 1.552590, -0.075475)",
        "(0.065293, 1.555602, -0.078004)",
        "(0.065196, 1.561409, -0.083158)",
        "(0.065027, 1.566849, -0.088477)",
        "(0.064830, 1.572017, -0.094083)",
        "(0.064625, 1.576875, -0.099990)",
        "(0.064489, 1.579198, -0.103087)",
        "(0.064190, 1.583647, -0.109460)",
        "(0.063908, 1.587656, -0.115977)",
        "(0.063822, 1.591101, -0.122690)",
        "(0.063767, 1.594141, -0.129628)",
        "(0.063641, 1.595600, -0.133170)",
        "(0.063290, 1.598496, -0.140341)",
        "(0.062999, 1.601246, -0.147654)",
        "(0.062825, 1.603734, -0.155140)",
        "(0.062788, 1.606084, -0.162843)",
        "(0.062768, 1.607239, -0.166703)",
        "(0.062491, 1.609585, -0.174365)",
        "(0.061874, 1.611998, -0.182133)",
        "(0.061115, 1.614250, -0.189876)",
        "(0.060381, 1.616286, -0.197602)",
        "(0.060071, 1.617207, -0.201558)",
        "(0.059499, 1.618881, -0.209701)",
        "(0.058797, 1.620431, -0.217983)",
        "(0.057933, 1.621891, -0.226322)",
        "(0.056985, 1.623139, -0.234775)",
        "(0.056480, 1.623657, -0.239040)",
        "(0.055379, 1.624558, -0.247576)",
        "(0.054253, 1.625195, -0.256018)",
        "(0.053104, 1.625616, -0.264473)",
        "(0.051896, 1.625716, -0.273100)",
        "(0.051267, 1.625608, -0.277565)",
        "(0.049955, 1.625188, -0.286842)",
        "(0.048530, 1.624437, -0.296593)",
        "(0.046983, 1.623412, -0.306562)",
        "(0.045401, 1.622045, -0.316522)",
        "(0.044555, 1.621233, -0.321514)",
        "(0.042941, 1.619274, -0.331440)",
        "(0.041257, 1.616938, -0.341489)",
        "(0.039426, 1.614238, -0.351666)",
        "(0.037660, 1.611093, -0.361902)",
        "(0.036719, 1.609347, -0.367002)",
        "(0.034952, 1.605373, -0.376931)",
        "(0.033299, 1.600786, -0.386464)",
        "(0.031630, 1.595668, -0.395879)",
        "(0.029952, 1.590055, -0.405270)",
        "(0.029065, 1.587058, -0.409889)",
        "(0.027243, 1.580706, -0.419013)",
        "(0.025563, 1.573756, -0.427954)",
        "(0.023979, 1.566031, -0.436966)",
        "(0.022550, 1.558435, -0.445141)",
        "(0.021839, 1.554417, -0.449152)",
        "(0.020457, 1.546019, -0.457086)",
        "(0.019092, 1.537189, -0.464743)",
        "(0.017803, 1.528134, -0.471801)",
        "(0.016618, 1.518868, -0.478282)",
        "(0.016069, 1.514224, -0.481307)",
        "(0.014819, 1.505026, -0.487019)",
        "(0.013563, 1.495796, -0.492198)",
        "(0.012381, 1.486473, -0.496784)",
        "(0.011093, 1.477038, -0.500869)",
        "(0.010438, 1.472240, -0.502728)",
        "(0.009245, 1.462472, -0.506194)",
        "(0.008229, 1.452503, -0.509299)",
        "(0.007201, 1.442454, -0.512008)",
        "(0.006047, 1.432489, -0.514368)",
        "(0.005466, 1.427476, -0.515444)",
        "(0.004373, 1.417273, -0.517189)",
        "(0.003432, 1.406868, -0.518589)",
        "(0.002630, 1.396387, -0.519771)",
        "(0.001747, 1.386014, -0.520820)",
        "(0.001151, 1.380935, -0.521344)",
        "(-0.000231, 1.370821, -0.522419)",
        "(-0.001826, 1.360815, -0.523410)",
        "(-0.003583, 1.350962, -0.524313)",
        "(-0.005291, 1.341228, -0.524982)",
        "(-0.006091, 1.336389, -0.525150)",
        "(-0.007594, 1.326509, -0.525096)",
        "(-0.009041, 1.316452, -0.524678)",
        "(-0.010583, 1.306369, -0.524062)",
        "(-0.012306, 1.296434, -0.523293)",
        "(-0.013229, 1.291484, -0.522826)",
        "(-0.014936, 1.281371, -0.521518)",
        "(-0.016483, 1.271113, -0.519569)",
        "(-0.017922, 1.260794, -0.516956)",
        "(-0.019096, 1.250314, -0.513607)",
        "(-0.019581, 1.245017, -0.511655)",
        "(-0.020407, 1.234364, -0.507424)",
        "(-0.021125, 1.223832, -0.502851)",
        "(-0.021825, 1.213623, -0.498058)",
        "(-0.022447, 1.203703, -0.492978)",
        "(-0.022650, 1.198782, -0.490182)",
        "(-0.022811, 1.189062, -0.484208)",
        "(-0.022928, 1.179801, -0.477911)",
        "(-0.023012, 1.171004, -0.471679)",
        "(-0.023171, 1.162799, -0.465539)",
        "(-0.023254, 1.158808, -0.462525)",
        "(-0.023468, 1.151187, -0.456555)",
        "(-0.023555, 1.143787, -0.450287)",
        "(-0.023537, 1.136596, -0.443532)",
        "(-0.023336, 1.129726, -0.436437)",
        "(-0.023226, 1.126498, -0.432949)",
        "(-0.023138, 1.120444, -0.426632)",
        "(-0.023201, 1.114680, -0.420875)",
        "(-0.023175, 1.108959, -0.415128)",
        "(-0.022992, 1.103354, -0.408807)",
        "(-0.022829, 1.100621, -0.405368)",
        "(-0.022435, 1.095417, -0.398298)",
        "(-0.022208, 1.090608, -0.391357)",
        "(-0.022116, 1.085975, -0.384590)",
        "(-0.021954, 1.081287, -0.377615)",
        "(-0.021861, 1.078944, -0.374061)",
        "(-0.021736, 1.074459, -0.367045)",
        "(-0.021814, 1.070040, -0.359967)",
        "(-0.021822, 1.065714, -0.353039)",
        "(-0.021991, 1.061272, -0.345710)",
        "(-0.022138, 1.058993, -0.341809)",
        "(-0.022390, 1.054400, -0.333863)",
        "(-0.022715, 1.049848, -0.325904)",
        "(-0.023121, 1.045443, -0.317960)",
        "(-0.023506, 1.041152, -0.309858)",
        "(-0.023685, 1.039055, -0.305763)",
        "(-0.024018, 1.035177, -0.297406)",
        "(-0.024306, 1.031728, -0.288910)",
        "(-0.024563, 1.028606, -0.280257)",
        "(-0.024732, 1.025952, -0.271517)",
        "(-0.024779, 1.024828, -0.267117)",
        "(-0.024608, 1.023052, -0.257877)",
        "(-0.024215, 1.022004, -0.248081)",
        "(-0.023784, 1.021527, -0.238195)",
        "(-0.023266, 1.021436, -0.228461)",
        "(-0.023000, 1.021591, -0.223675)",
        "(-0.022424, 1.022355, -0.214637)",
        "(-0.021759, 1.023761, -0.206547)",
        "(-0.021075, 1.025640, -0.199172)",
        "(-0.020441, 1.027774, -0.192135)",
        "(-0.020109, 1.028913, -0.188705)",
        "(-0.019479, 1.031326, -0.182081)",
        "(-0.018913, 1.033920, -0.175691)",
        "(-0.018451, 1.036557, -0.169393)",
        "(-0.018093, 1.039280, -0.163230)",
        "(-0.017925, 1.040679, -0.160188)",
        "(-0.017627, 1.043620, -0.154123)",
        "(-0.017433, 1.046737, -0.148142)",
        "(-0.017309, 1.049907, -0.142382)",
        "(-0.017298, 1.053080, -0.136712)",
        "(-0.017315, 1.054598, -0.133769)",
        "(-0.017299, 1.057598, -0.127755)",
        "(-0.017234, 1.060679, -0.122010)",
        "(-0.017230, 1.064062, -0.116581)",
        "(-0.017175, 1.067536, -0.111479)",
        "(-0.017073, 1.069219, -0.109144)",
        "(-0.016798, 1.072523, -0.104578)",
        "(-0.016406, 1.075778, -0.100272)",
        "(-0.015879, 1.079059, -0.096155)",
        "(-0.015227, 1.082593, -0.092456)",
        "(-0.014902, 1.084528, -0.090794)",
        "(-0.014171, 1.088376, -0.087515)",
        "(-0.013409, 1.092210, -0.084224)",
        "(-0.012631, 1.096040, -0.080904)",
        "(-0.011856, 1.099854, -0.077527)",
        "(-0.011412, 1.101782, -0.075893)",
        "(-0.010574, 1.105716, -0.072651)",
        "(-0.009694, 1.109777, -0.069572)",
        "(-0.008864, 1.113920, -0.066560)",
        "(-0.008125, 1.118154, -0.063593)",
        "(-0.007791, 1.120327, -0.062163)",
        "(-0.007190, 1.124759, -0.059340)",
        "(-0.006632, 1.129275, -0.056488)",
        "(-0.006130, 1.133932, -0.053737)",
        "(-0.005579, 1.138837, -0.051163)",
        "(-0.005294, 1.141404, -0.049970)",
        "(-0.004637, 1.146640, -0.047799)",
        "(-0.003888, 1.152058, -0.046005)",
        "(-0.003057, 1.157616, -0.044576)",
        "(-0.002055, 1.163279, -0.043400)",
        "(-0.001508, 1.166154, -0.042869)",
        "(-0.000444, 1.172142, -0.041835)",
        "(0.000589, 1.177759, -0.041012)",
        "(0.001656, 1.183338, -0.040221)",
        "(0.002783, 1.188857, -0.039439)",
        "(0.003358, 1.191589, -0.039078)",
        "(0.004529, 1.197127, -0.038475)",
        "(0.005694, 1.202689, -0.037986)",
        "(0.006866, 1.208238, -0.037529)",
        "(0.008058, 1.213815, -0.037004)",
        "(0.008623, 1.216667, -0.036727)",
        "(0.009516, 1.222560, -0.036087)",
        "(0.010089, 1.228608, -0.035253)",
        "(0.010361, 1.234663, -0.034214)",
        "(0.010568, 1.240699, -0.033493)",
        "(0.010563, 1.243734, -0.033172)",
        "(0.010557, 1.249973, -0.032862)",
        "(0.010739, 1.256442, -0.033323)",
        "(0.011069, 1.262873, -0.034036)",
        "(0.011375, 1.269197, -0.034563)",
        "(0.011548, 1.272428, -0.034944)",
        "(0.012128, 1.278932, -0.035996)",
        "(0.012910, 1.285323, -0.037184)",
        "(0.013915, 1.291578, -0.038419)",
        "(0.015118, 1.297673, -0.039636)",
        "(0.015761, 1.300611, -0.040132)",
        "(0.017036, 1.306484, -0.041063)",
        "(0.018194, 1.312495, -0.041950)",
        "(0.019451, 1.318543, -0.042650)",
        "(0.020746, 1.324642, -0.043221)",
        "(0.021429, 1.327730, -0.043532)",
        "(0.022616, 1.334009, -0.044081)",
        "(0.023607, 1.340359, -0.044389)",
        "(0.024551, 1.346883, -0.044696)",
        "(0.025468, 1.353549, -0.045424)",
        "(0.025869, 1.356926, -0.045753)",
        "(0.026542, 1.363822, -0.046396)",
        "(0.027101, 1.370869, -0.047229)",
        "(0.027631, 1.378047, -0.048441)",
        "(0.027960, 1.385341, -0.049950)",
        "(0.028078, 1.388971, -0.050777)",
        "(0.028326, 1.396186, -0.052549)",
        "(0.028445, 1.403396, -0.054489)",
        "(0.028407, 1.410695, -0.056602)",
        "(0.028190, 1.418006, -0.058990)",
        "(0.028075, 1.421632, -0.060282)",
        "(0.027803, 1.428821, -0.063081)",
        "(0.027570, 1.435894, -0.066074)",
        "(0.027497, 1.442643, -0.069307)",
        "(0.027556, 1.449213, -0.072713)",
        "(0.027672, 1.452418, -0.074553)",
        "(0.028015, 1.458812, -0.078571)",
        "(0.028454, 1.465128, -0.083055)",
        "(0.028839, 1.471319, -0.087839)",
        "(0.029059, 1.477443, -0.092814)",
        "(0.029154, 1.480464, -0.095409)",
        "(0.029364, 1.486343, -0.100724)",
        "(0.029505, 1.492022, -0.106241)",
        "(0.029636, 1.497459, -0.111838)",
        "(0.029866, 1.502673, -0.117579)",
        "(0.030002, 1.505185, -0.120559)",
        "(0.030230, 1.510107, -0.126743)",
        "(0.030289, 1.514906, -0.133095)",
        "(0.030177, 1.519474, -0.139554)",
        "(0.030192, 1.523673, -0.146163)",
        "(0.030293, 1.525683, -0.149748)",
        "(0.030502, 1.529096, -0.156219)",
        "(0.030761, 1.533670, -0.166053)",
        "(0.030761, 1.533670, -0.166053)",
        "(0.030789, 1.537896, -0.176596)",
        "(0.030789, 1.539176, -0.180330)",
        "(0.030862, 1.541608, -0.188175)",
        "(0.030849, 1.543788, -0.196138)",
        "(0.030600, 1.545723, -0.204042)",
        "(0.030181, 1.547235, -0.211903)",
        "(0.029947, 1.547810, -0.215861)",
        "(0.029621, 1.548464, -0.223898)",
        "(0.029503, 1.548614, -0.232208)",
        "(0.029526, 1.548367, -0.240586)",
        "(0.029396, 1.547915, -0.248889)",
        "(0.029314, 1.547638, -0.253016)",
        "(0.029175, 1.546764, -0.261061)",
        "(0.028981, 1.545605, -0.268844)",
        "(0.028507, 1.544564, -0.276660)",
        "(0.027849, 1.543754, -0.284847)",
        "(0.027478, 1.543366, -0.289000)",
        "(0.026568, 1.542632, -0.297163)",
        "(0.025582, 1.541890, -0.305085)",
        "(0.024498, 1.541048, -0.312832)",
        "(0.023436, 1.540075, -0.320655)",
        "(0.022932, 1.539601, -0.324630)",
        "(0.021887, 1.538654, -0.332556)",
        "(0.020769, 1.537668, -0.340165)",
        "(0.019609, 1.536550, -0.347522)",
        "(0.018348, 1.535269, -0.354613)",
        "(0.017692, 1.534562, -0.358052)",
        "(0.016349, 1.533110, -0.364902)",
        "(0.014913, 1.531616, -0.371608)",
        "(0.013594, 1.529766, -0.377790)",
        "(0.012453, 1.527559, -0.383352)",
        "(0.011850, 1.526425, -0.386040)",
        "(0.010621, 1.524062, -0.391571)",
        "(0.009485, 1.521339, -0.397132)",
        "(0.008455, 1.518312, -0.402599)",
        "(0.007553, 1.514831, -0.407728)",
        "(0.007141, 1.512895, -0.410137)",
        "(0.006424, 1.508625, -0.414799)",
        "(0.005805, 1.503868, -0.419247)",
        "(0.005179, 1.498711, -0.423499)",
        "(0.004478, 1.493159, -0.427589)",
        "(0.004145, 1.490222, -0.429606)",
        "(0.003537, 1.484132, -0.433511)",
        "(0.003063, 1.477633, -0.437089)",
        "(0.002663, 1.470942, -0.440546)",
        "(0.002343, 1.464154, -0.443805)",
        "(0.002185, 1.460822, -0.445305)",
        "(0.001820, 1.454314, -0.448231)",
        "(0.001359, 1.448085, -0.451095)",
        "(0.000826, 1.442004, -0.453751)",
        "(0.000299, 1.436002, -0.456080)",
        "(0.000073, 1.432994, -0.457115)",
        "(-0.000397, 1.427045, -0.459112)",
        "(-0.000944, 1.421328, -0.461140)",
        "(-0.001450, 1.415782, -0.463043)",
        "(-0.001890, 1.410267, -0.464756)",
        "(-0.002088, 1.407502, -0.465625)",
        "(-0.002481, 1.401929, -0.467267)",
        "(-0.002871, 1.396282, -0.468511)",
        "(-0.003273, 1.390325, -0.469440)",
        "(-0.003560, 1.384508, -0.470024)",
        "(-0.003696, 1.381522, -0.470174)",
        "(-0.003937, 1.375266, -0.470319)",
        "(-0.004209, 1.368647, -0.470298)",
        "(-0.004378, 1.361552, -0.470041)",
        "(-0.004538, 1.353957, -0.469544)",
        "(-0.004600, 1.349985, -0.469171)",
        "(-0.004629, 1.341745, -0.468103)",
        "(-0.004598, 1.328637, -0.465858)",
        "(-0.004598, 1.328637, -0.465858)",
        "(-0.004781, 1.314846, -0.463230)",
        "(-0.004766, 1.310002, -0.462142)",
        "(-0.004734, 1.299932, -0.459606)",
        "(-0.004572, 1.289536, -0.456676)",
        "(-0.004535, 1.279146, -0.453487)",
        "(-0.004586, 1.268843, -0.450261)",
        "(-0.004651, 1.263764, -0.448615)",
        "(-0.004835, 1.253769, -0.445238)",
        "(-0.005129, 1.244031, -0.441741)",
        "(-0.005535, 1.234522, -0.438011)",
        "(-0.005925, 1.225218, -0.433991)",
        "(-0.006126, 1.220698, -0.431934)",
        "(-0.006589, 1.211908, -0.427891)",
        "(-0.007134, 1.203514, -0.423960)",
        "(-0.007822, 1.195644, -0.420201)",
        "(-0.008546, 1.188242, -0.416428)",
        "(-0.008922, 1.184684, -0.414392)",
        "(-0.009703, 1.177681, -0.410170)",
        "(-0.010534, 1.170886, -0.405903)",
        "(-0.011357, 1.164491, -0.401536)",
        "(-0.012070, 1.158550, -0.397086)",
        "(-0.012434, 1.155916, -0.394859)",
        "(-0.013181, 1.150859, -0.390464)",
        "(-0.013958, 1.146079, -0.386009)",
        "(-0.014580, 1.141349, -0.381265)",
        "(-0.015123, 1.136699, -0.376357)",
        "(-0.015389, 1.134436, -0.373943)",
        "(-0.015972, 1.130129, -0.369174)",
        "(-0.016502, 1.125999, -0.364202)",
        "(-0.016960, 1.121920, -0.358879)",
        "(-0.017362, 1.117842, -0.353249)",
        "(-0.017593, 1.115790, -0.350305)",
        "(-0.017974, 1.111614, -0.344363)",
        "(-0.018364, 1.107472, -0.338476)",
        "(-0.018725, 1.103433, -0.332693)",
        "(-0.019105, 1.099610, -0.326758)",
        "(-0.019278, 1.097723, -0.323746)",
        "(-0.019656, 1.093939, -0.317629)",
        "(-0.020094, 1.090052, -0.311003)",
        "(-0.020540, 1.086123, -0.304004)",
        "(-0.020963, 1.082300, -0.296814)",
        "(-0.021224, 1.080496, -0.293306)",
        "(-0.021789, 1.077008, -0.286441)",
        "(-0.022364, 1.073654, -0.279573)",
        "(-0.022927, 1.070397, -0.272524)",
        "(-0.023554, 1.067305, -0.265374)",
        "(-0.023887, 1.065861, -0.261854)",
        "(-0.024568, 1.063108, -0.254833)",
        "(-0.025259, 1.060532, -0.247854)",
        "(-0.026013, 1.058181, -0.240888)",
        "(-0.026849, 1.056008, -0.233870)",
        "(-0.027258, 1.054956, -0.230389)",
        "(-0.028084, 1.053071, -0.223525)",
        "(-0.028921, 1.051474, -0.216654)",
        "(-0.029692, 1.050347, -0.210476)",
        "(-0.030597, 1.049496, -0.204356)",
        "(-0.031053, 1.049140, -0.201286)",
        "(-0.031995, 1.048488, -0.194994)",
        "(-0.032821, 1.047917, -0.188656)",
        "(-0.033545, 1.047684, -0.182644)",
        "(-0.034188, 1.047824, -0.176717)",
        "(-0.034449, 1.048045, -0.173939)",
        "(-0.034853, 1.048555, -0.168599)",
        "(-0.035026, 1.049155, -0.163549)",
        "(-0.035031, 1.049863, -0.158357)",
        "(-0.034977, 1.050829, -0.152998)",
        "(-0.034936, 1.051431, -0.150343)",
        "(-0.034868, 1.052856, -0.145016)",
        "(-0.034772, 1.054617, -0.139698)",
        "(-0.034643, 1.056558, -0.134472)",
        "(-0.034516, 1.058669, -0.129364)",
        "(-0.034465, 1.059757, -0.126880)",
        "(-0.034447, 1.061945, -0.121907)",
        "(-0.034414, 1.064264, -0.117251)",
        "(-0.034370, 1.066851, -0.112930)",
        "(-0.034435, 1.069725, -0.108652)",
        "(-0.034471, 1.071241, -0.106609)",
        "(-0.034554, 1.074446, -0.102790)",
        "(-0.034644, 1.077769, -0.099247)",
        "(-0.034759, 1.081238, -0.096001)",
        "(-0.035007, 1.084934, -0.093033)",
        "(-0.035206, 1.086897, -0.091588)",
        "(-0.035754, 1.091023, -0.088700)",
        "(-0.036493, 1.095448, -0.085647)",
        "(-0.037308, 1.100058, -0.082389)",
        "(-0.037952, 1.104495, -0.079119)",
        "(-0.038102, 1.106611, -0.077605)",
        "(-0.038034, 1.110797, -0.074872)",
        "(-0.037474, 1.115078, -0.072459)",
        "(-0.036559, 1.119535, -0.070045)",
        "(-0.035468, 1.124143, -0.067535)",
        "(-0.034882, 1.126516, -0.066304)",
        "(-0.033727, 1.131354, -0.063874)",
        "(-0.032597, 1.136036, -0.061302)",
        "(-0.031492, 1.140625, -0.058604)",
        "(-0.030366, 1.145188, -0.055875)",
        "(-0.029785, 1.147462, -0.054522)",
        "(-0.028480, 1.152151, -0.051963)",
        "(-0.026987, 1.157181, -0.049685)",
        "(-0.025353, 1.162681, -0.047747)",
        "(-0.023703, 1.168732, -0.046212)",
        "(-0.022871, 1.171892, -0.045561)",
        "(-0.021085, 1.178288, -0.044446)",
        "(-0.019125, 1.184669, -0.043314)",
        "(-0.017091, 1.191064, -0.042015)",
        "(-0.014923, 1.197361, -0.040705)",
        "(-0.013848, 1.200595, -0.040112)",
        "(-0.011744, 1.207138, -0.038928)",
        "(-0.009684, 1.213793, -0.037742)",
        "(-0.007672, 1.220571, -0.036632)",
        "(-0.005850, 1.227458, -0.035480)",
        "(-0.005031, 1.230953, -0.034894)",
        "(-0.003562, 1.237916, -0.033637)",
        "(-0.002277, 1.244699, -0.032352)",
        "(-0.001071, 1.251130, -0.030932)",
        "(0.000025, 1.257263, -0.029415)",
        "(0.000544, 1.260406, -0.028559)",
        "(0.001536, 1.266037, -0.027268)",
        "(0.002555, 1.271503, -0.026107)",
        "(0.003708, 1.276879, -0.024933)",
        "(0.004801, 1.282115, -0.023544)",
        "(0.005312, 1.284710, -0.022731)",
        "(0.006722, 1.290006, -0.022398)",
        "(0.008194, 1.295081, -0.022580)",
        "(0.009940, 1.299926, -0.022898)",
        "(0.011762, 1.304686, -0.023330)",
        "(0.012619, 1.307074, -0.023700)",
        "(0.014070, 1.312043, -0.024141)",
        "(0.015255, 1.317044, -0.024320)",
        "(0.016318, 1.322105, -0.024122)",
        "(0.017409, 1.327415, -0.024000)",
        "(0.017998, 1.330147, -0.023941)",
        "(0.019147, 1.335779, -0.024007)",
        "(0.020411, 1.341635, -0.024478)",
        "(0.021767, 1.347653, -0.025230)",
        "(0.022985, 1.353847, -0.025834)",
        "(0.023517, 1.357044, -0.026154)",
        "(0.024550, 1.363488, -0.026850)",
        "(0.025666, 1.369874, -0.027623)",
        "(0.026912, 1.376110, -0.028493)",
        "(0.028208, 1.382293, -0.029474)",
        "(0.028794, 1.385431, -0.030061)",
        "(0.029981, 1.391722, -0.031219)",
        "(0.030930, 1.398333, -0.032596)",
        "(0.031878, 1.405090, -0.034097)",
        "(0.032735, 1.411938, -0.035573)",
        "(0.033101, 1.415380, -0.036289)",
        "(0.033691, 1.422435, -0.037778)",
        "(0.034192, 1.429596, -0.039545)",
        "(0.034682, 1.436608, -0.041517)",
        "(0.035046, 1.443532, -0.043624)",
        "(0.035211, 1.446973, -0.044712)",
        "(0.035410, 1.453828, -0.047093)",
        "(0.035680, 1.460474, -0.049708)",
        "(0.036027, 1.466951, -0.052645)",
        "(0.036330, 1.473293, -0.055879)",
        "(0.036509, 1.476399, -0.057604)",
        "(0.036824, 1.482429, -0.061324)",
        "(0.037156, 1.488335, -0.065401)",
        "(0.037282, 1.494187, -0.069752)",
        "(0.037212, 1.499950, -0.074348)",
        "(0.037174, 1.502790, -0.076741)",
        "(0.037056, 1.508310, -0.081798)",
        "(0.036958, 1.513613, -0.086925)",
        "(0.037000, 1.518522, -0.092085)",
        "(0.037224, 1.523008, -0.097176)",
        "(0.037323, 1.525084, -0.099692)",
        "(0.037473, 1.529055, -0.104741)",
        "(0.037578, 1.532756, -0.109842)",
        "(0.037597, 1.536256, -0.114998)",
        "(0.037458, 1.539654, -0.120244)",
        "(0.037274, 1.541310, -0.122863)",
        "(0.036880, 1.544426, -0.127906)",
        "(0.036543, 1.547271, -0.132939)",
        "(0.036352, 1.549984, -0.138399)",
        "(0.036290, 1.552529, -0.144035)",
        "(0.036230, 1.553809, -0.146881)",
        "(0.035946, 1.556432, -0.152593)",
        "(0.035520, 1.559047, -0.158423)",
        "(0.035225, 1.561540, -0.164470)",
        "(0.035006, 1.563935, -0.170524)",
        "(0.034849, 1.565058, -0.173330)",
        "(0.034301, 1.567368, -0.179007)",
        "(0.033339, 1.569744, -0.185080)",
        "(0.032348, 1.571971, -0.191773)",
        "(0.031536, 1.574020, -0.199267)",
        "(0.031188, 1.574985, -0.203278)",
        "(0.030451, 1.576790, -0.211375)",
        "(0.029432, 1.578422, -0.219477)",
        "(0.028078, 1.579875, -0.227748)",
        "(0.026718, 1.580966, -0.236390)",
        "(0.026099, 1.581371, -0.240859)",
        "(0.024837, 1.581949, -0.249844)",
        "(0.023506, 1.582196, -0.258753)",
        "(0.022042, 1.582067, -0.267678)",
        "(0.020559, 1.581474, -0.276824)",
        "(0.019799, 1.581002, -0.281476)",
        "(0.018190, 1.579795, -0.290948)",
        "(0.016569, 1.578070, -0.300447)",
        "(0.015018, 1.575683, -0.310032)",
        "(0.013781, 1.572428, -0.319388)",
        "(0.013259, 1.570488, -0.323925)",
        "(0.012280, 1.566164, -0.332842)",
        "(0.011330, 1.561127, -0.341625)",
        "(0.010684, 1.555192, -0.350396)",
        "(0.010246, 1.548574, -0.358821)",
        "(0.010072, 1.545045, -0.362856)",
        "(0.009881, 1.537650, -0.370418)",
        "(0.009963, 1.529806, -0.377201)",
        "(0.010118, 1.521715, -0.383486)",
        "(0.010136, 1.513433, -0.390055)",
        "(0.010015, 1.509201, -0.393312)",
        "(0.009677, 1.500754, -0.399712)",
        "(0.009540, 1.492377, -0.406149)",
        "(0.009264, 1.483978, -0.412561)",
        "(0.008677, 1.475610, -0.418886)",
        "(0.008265, 1.471429, -0.422101)",
        "(0.007354, 1.463126, -0.428506)",
        "(0.006348, 1.454939, -0.434885)",
        "(0.005234, 1.446970, -0.441121)",
        "(0.003893, 1.439175, -0.446932)",
        "(0.003265, 1.435227, -0.449680)",
        "(0.002006, 1.427164, -0.454768)",
        "(0.000881, 1.418818, -0.459386)",
        "(-0.000065, 1.410305, -0.463405)",
        "(-0.001114, 1.401771, -0.467206)",
        "(-0.001733, 1.397487, -0.468930)",
        "(-0.003063, 1.388850, -0.472189)",
        "(-0.004446, 1.379999, -0.474957)",
        "(-0.005702, 1.370787, -0.476962)",
        "(-0.006665, 1.361163, -0.478155)",
        "(-0.007078, 1.356235, -0.478459)",
        "(-0.007936, 1.346413, -0.478930)",
        "(-0.009020, 1.336733, -0.479348)",
        "(-0.010168, 1.327065, -0.479649)",
        "(-0.011361, 1.317385, -0.479653)",
        "(-0.011933, 1.312498, -0.479437)",
        "(-0.012997, 1.302543, -0.478495)",
        "(-0.013985, 1.292359, -0.476949)",
        "(-0.014883, 1.282025, -0.474790)",
        "(-0.015736, 1.271600, -0.472150)",
        "(-0.016267, 1.266405, -0.470713)",
        "(-0.017393, 1.255964, -0.467627)",
        "(-0.018522, 1.245079, -0.464050)",
        "(-0.019404, 1.234689, -0.460378)",
        "(-0.020388, 1.224129, -0.456473)",
        "(-0.020963, 1.218820, -0.454421)",
        "(-0.022210, 1.208092, -0.450150)",
        "(-0.023460, 1.197145, -0.445522)",
        "(-0.024662, 1.186021, -0.440379)",
        "(-0.025915, 1.175024, -0.435020)",
        "(-0.026617, 1.169576, -0.432226)",
        "(-0.028032, 1.158685, -0.426671)",
        "(-0.029423, 1.148009, -0.421279)",
        "(-0.030759, 1.137761, -0.416213)",
        "(-0.032222, 1.128372, -0.411385)",
        "(-0.032994, 1.124049, -0.409062)",
        "(-0.034480, 1.115922, -0.404362)",
        "(-0.035800, 1.108324, -0.399306)",
        "(-0.037006, 1.101238, -0.393954)",
        "(-0.038106, 1.094884, -0.388634)",
        "(-0.038665, 1.092068, -0.386058)",
        "(-0.039835, 1.086860, -0.381081)",
        "(-0.041162, 1.082078, -0.376324)",
        "(-0.042474, 1.077102, -0.371126)",
        "(-0.043655, 1.071811, -0.365178)",
        "(-0.044213, 1.069097, -0.361991)",
        "(-0.045384, 1.063787, -0.355642)",
        "(-0.046723, 1.058713, -0.349366)",
        "(-0.048086, 1.053585, -0.342946)",
        "(-0.049536, 1.048434, -0.336440)",
        "(-0.050305, 1.045803, -0.333124)",
        "(-0.051711, 1.040420, -0.326201)",
        "(-0.053077, 1.034973, -0.319027)",
        "(-0.054376, 1.029539, -0.311706)",
        "(-0.055703, 1.024195, -0.304253)",
        "(-0.056329, 1.021552, -0.300421)",
        "(-0.057538, 1.016567, -0.292555)",
        "(-0.058664, 1.011883, -0.284564)",
        "(-0.059682, 1.007584, -0.276465)",
        "(-0.060560, 1.003648, -0.268275)",
        "(-0.060957, 1.001847, -0.264150)",
        "(-0.061649, 0.998441, -0.255757)",
        "(-0.062236, 0.995350, -0.247102)",
        "(-0.062668, 0.992916, -0.238431)",
        "(-0.062999, 0.991167, -0.229823)",
        "(-0.063148, 0.990566, -0.225495)",
        "(-0.063444, 0.989559, -0.216890)",
        "(-0.063798, 0.988873, -0.208242)",
        "(-0.064094, 0.988535, -0.199686)",
        "(-0.064364, 0.988424, -0.191246)",
        "(-0.064464, 0.988550, -0.187120)",
        "(-0.064686, 0.989207, -0.179260)",
        "(-0.064791, 0.990468, -0.172039)",
        "(-0.064870, 0.992046, -0.165251)",
        "(-0.064963, 0.993703, -0.158370)",
        "(-0.065006, 0.994597, -0.154976)",
        "(-0.065054, 0.996635, -0.148545)",
        "(-0.065144, 0.998990, -0.142487)",
        "(-0.065236, 1.001488, -0.136786)",
        "(-0.065215, 1.004113, -0.131606)",
        "(-0.065125, 1.005484, -0.129286)",
        "(-0.064842, 1.008173, -0.124665)",
        "(-0.064436, 1.010839, -0.120111)",
        "(-0.063912, 1.013523, -0.115881)",
        "(-0.063121, 1.016111, -0.111945)",
        "(-0.062628, 1.017376, -0.110030)",
        "(-0.061510, 1.020046, -0.106120)",
        "(-0.060400, 1.022611, -0.102472)",
        "(-0.059226, 1.025193, -0.098990)",
        "(-0.057914, 1.027891, -0.095741)",
        "(-0.057239, 1.029341, -0.094226)",
        "(-0.055817, 1.032341, -0.091260)",
        "(-0.054392, 1.035476, -0.088302)",
        "(-0.052995, 1.038666, -0.085309)",
        "(-0.051591, 1.042018, -0.082283)",
        "(-0.050871, 1.043752, -0.080751)",
        "(-0.049432, 1.047485, -0.077698)",
        "(-0.047933, 1.051571, -0.074735)",
        "(-0.046375, 1.056141, -0.071962)",
        "(-0.044791, 1.061096, -0.069294)",
        "(-0.043975, 1.063745, -0.067993)",
        "(-0.042314, 1.069479, -0.065467)",
        "(-0.040514, 1.075664, -0.063014)",
        "(-0.038585, 1.082150, -0.060512)",
        "(-0.036488, 1.088915, -0.058171)"
    ],
    "leftHandPositions": [
        "(-0.489054, 0.734708, 0.269069)",
        "(-0.488572, 0.734759, 0.268619)",
        "(-0.487742, 0.734949, 0.267873)",
        "(-0.486832, 0.735181, 0.267071)",
        "(-0.485943, 0.735383, 0.266379)",
        "(-0.485431, 0.735483, 0.266039)",
        "(-0.484401, 0.735728, 0.265378)",
        "(-0.483292, 0.736024, 0.264679)",
        "(-0.482291, 0.736304, 0.264019)",
        "(-0.481291, 0.736609, 0.263366)",
        "(-0.480376, 0.736886, 0.262777)",
        "(-0.479926, 0.737028, 0.262495)",
        "(-0.479095, 0.737290, 0.262000)",
        "(-0.478227, 0.737520, 0.261620)",
        "(-0.476999, 0.737748, 0.261288)",
        "(-0.476999, 0.737748, 0.261288)",
        "(-0.476317, 0.737846, 0.261214)",
        "(-0.475968, 0.737902, 0.261254)",
        "(-0.474587, 0.738312, 0.260992)",
        "(-0.470270, 0.740486, 0.259958)",
        "(-0.470270, 0.740486, 0.259958)",
        "(-0.464889, 0.743518, 0.258820)",
        "(-0.458264, 0.747778, 0.256828)",
        "(-0.450431, 0.752580, 0.253523)",
        "(-0.434019, 0.761571, 0.246593)",
        "(-0.434019, 0.761571, 0.246593)",
        "(-0.418048, 0.770182, 0.241205)",
        "(-0.398622, 0.781460, 0.235309)",
        "(-0.375662, 0.796720, 0.228204)",
        "(-0.337147, 0.825235, 0.214799)",
        "(-0.337147, 0.825235, 0.214799)",
        "(-0.308905, 0.849414, 0.204597)",
        "(-0.281964, 0.873931, 0.195097)",
        "(-0.255718, 0.900086, 0.186002)",
        "(-0.219070, 0.939220, 0.173718)",
        "(-0.219070, 0.939220, 0.173718)",
        "(-0.197185, 0.963706, 0.166507)",
        "(-0.177624, 0.986335, 0.160065)",
        "(-0.160092, 1.006807, 0.154693)",
        "(-0.137217, 1.033337, 0.148457)",
        "(-0.137217, 1.033337, 0.148457)",
        "(-0.124599, 1.047892, 0.145115)",
        "(-0.113385, 1.060416, 0.141608)",
        "(-0.103550, 1.071236, 0.137747)",
        "(-0.091097, 1.086184, 0.132245)",
        "(-0.091097, 1.086184, 0.132245)",
        "(-0.083293, 1.096075, 0.129331)",
        "(-0.075952, 1.105970, 0.127133)",
        "(-0.069097, 1.115369, 0.124939)",
        "(-0.060519, 1.128414, 0.120406)",
        "(-0.060519, 1.128414, 0.120406)",
        "(-0.055937, 1.137116, 0.116979)",
        "(-0.051772, 1.145894, 0.113674)",
        "(-0.047954, 1.154448, 0.110443)",
        "(-0.043125, 1.166365, 0.105760)",
        "(-0.043125, 1.166365, 0.105760)",
        "(-0.040296, 1.173658, 0.102812)",
        "(-0.037714, 1.180349, 0.100052)",
        "(-0.035416, 1.186431, 0.097429)",
        "(-0.032091, 1.194358, 0.094075)",
        "(-0.032091, 1.194358, 0.094075)",
        "(-0.029748, 1.198946, 0.092404)",
        "(-0.027395, 1.203014, 0.090939)",
        "(-0.024982, 1.206654, 0.089662)",
        "(-0.021151, 1.211398, 0.088202)",
        "(-0.021151, 1.211398, 0.088202)",
        "(-0.018419, 1.214220, 0.087472)",
        "(-0.015656, 1.216955, 0.086951)",
        "(-0.012896, 1.219482, 0.086373)",
        "(-0.010353, 1.222037, 0.085716)",
        "(-0.007883, 1.225048, 0.085308)",
        "(-0.006622, 1.226748, 0.085197)",
        "(-0.004154, 1.230496, 0.085135)",
        "(-0.001786, 1.234447, 0.085032)",
        "(0.001385, 1.240254, 0.084279)",
        "(0.001385, 1.240254, 0.084279)",
        "(0.003335, 1.244243, 0.083493)",
        "(0.005386, 1.248416, 0.082892)",
        "(0.007577, 1.252695, 0.082530)",
        "(0.010753, 1.259011, 0.082006)",
        "(0.010753, 1.259011, 0.082006)",
        "(0.012713, 1.263088, 0.081626)",
        "(0.014430, 1.267096, 0.081195)",
        "(0.015914, 1.271105, 0.080875)",
        "(0.017970, 1.276650, 0.080623)",
        "(0.017970, 1.276650, 0.080623)",
        "(0.019004, 1.279711, 0.080444)",
        "(0.019776, 1.282134, 0.080270)",
        "(0.020389, 1.283725, 0.079930)",
        "(0.020788, 1.284116, 0.078785)",
        "(0.020788, 1.284116, 0.078785)",
        "(0.020935, 1.283292, 0.077723)",
        "(0.021310, 1.282248, 0.076952)",
        "(0.021920, 1.281209, 0.076611)",
        "(0.022806, 1.280125, 0.076550)",
        "(0.023867, 1.279036, 0.076472)",
        "(0.024433, 1.278592, 0.076350)",
        "(0.025531, 1.278118, 0.076067)",
        "(0.026679, 1.278330, 0.075806)",
        "(0.028066, 1.279234, 0.075505)",
        "(0.029525, 1.280944, 0.075090)",
        "(0.030286, 1.282125, 0.074877)",
        "(0.031995, 1.285140, 0.074474)",
        "(0.033852, 1.289198, 0.074318)",
        "(0.036885, 1.296981, 0.074498)",
        "(0.036885, 1.296981, 0.074498)",
        "(0.038554, 1.303015, 0.074802)",
        "(0.040750, 1.309386, 0.074980)",
        "(0.043022, 1.315886, 0.075173)",
        "(0.045328, 1.322410, 0.075206)",
        "(0.047548, 1.329113, 0.075117)",
        "(0.048545, 1.332637, 0.075138)",
        "(0.050323, 1.339751, 0.075239)",
        "(0.052055, 1.346929, 0.075571)",
        "(0.054562, 1.357213, 0.076253)",
        "(0.054562, 1.357213, 0.076253)",
        "(0.056146, 1.363453, 0.076560)",
        "(0.057606, 1.369193, 0.076791)",
        "(0.059025, 1.374389, 0.076856)",
        "(0.060950, 1.381513, 0.076724)",
        "(0.060950, 1.381513, 0.076724)",
        "(0.062190, 1.386403, 0.076830)",
        "(0.063282, 1.391354, 0.076991)",
        "(0.064229, 1.396209, 0.077152)",
        "(0.065443, 1.402635, 0.076919)",
        "(0.065443, 1.402635, 0.076919)",
        "(0.066005, 1.406516, 0.076518)",
        "(0.066443, 1.410207, 0.075900)",
        "(0.066673, 1.413878, 0.075345)",
        "(0.066758, 1.417547, 0.074970)",
        "(0.066943, 1.420910, 0.074695)",
        "(0.067150, 1.422447, 0.074423)",
        "(0.067638, 1.425510, 0.073647)",
        "(0.068181, 1.428879, 0.072725)",
        "(0.068956, 1.435991, 0.072522)",
        "(0.068956, 1.435991, 0.072522)",
        "(0.069614, 1.442068, 0.073214)",
        "(0.070241, 1.448357, 0.073912)",
        "(0.070760, 1.454686, 0.074349)",
        "(0.071324, 1.464743, 0.074993)",
        "(0.071324, 1.464743, 0.074993)",
        "(0.071649, 1.471924, 0.075695)",
        "(0.072051, 1.479174, 0.076588)",
        "(0.072486, 1.486372, 0.077427)",
        "(0.072955, 1.497350, 0.078708)",
        "(0.072955, 1.497350, 0.078708)",
        "(0.073002, 1.505061, 0.079775)",
        "(0.072883, 1.513075, 0.081099)",
        "(0.072716, 1.521198, 0.082658)",
        "(0.072433, 1.529232, 0.084384)",
        "(0.072104, 1.537195, 0.086213)",
        "(0.071928, 1.541110, 0.087197)",
        "(0.071551, 1.548791, 0.089272)",
        "(0.071206, 1.556193, 0.091598)",
        "(0.070920, 1.567006, 0.095264)",
        "(0.070920, 1.567006, 0.095264)",
        "(0.070629, 1.574066, 0.097790)",
        "(0.070234, 1.580978, 0.100525)",
        "(0.069893, 1.587860, 0.103483)",
        "(0.069063, 1.596973, 0.107592)",
        "(0.069063, 1.596973, 0.107592)",
        "(0.068160, 1.602782, 0.110487)",
        "(0.067223, 1.608466, 0.113683)",
        "(0.066342, 1.613970, 0.117279)",
        "(0.064957, 1.621418, 0.123493)",
        "(0.064957, 1.621418, 0.123493)",
        "(0.064359, 1.625577, 0.127879)",
        "(0.063843, 1.629099, 0.132128)",
        "(0.063139, 1.632186, 0.136357)",
        "(0.062461, 1.636109, 0.142800)",
        "(0.062461, 1.636109, 0.142800)",
        "(0.062061, 1.638278, 0.147233)",
        "(0.061651, 1.640349, 0.151789)",
        "(0.061125, 1.642381, 0.156570)",
        "(0.060372, 1.645385, 0.164016)",
        "(0.060372, 1.645385, 0.164016)",
        "(0.060028, 1.647218, 0.169087)",
        "(0.059762, 1.648902, 0.174248)",
        "(0.059521, 1.650583, 0.179389)",
        "(0.058873, 1.653358, 0.186957)",
        "(0.058873, 1.653358, 0.186957)",
        "(0.058352, 1.655305, 0.192178)",
        "(0.057965, 1.657252, 0.197640)",
        "(0.057540, 1.659222, 0.203198)",
        "(0.056729, 1.662070, 0.211406)",
        "(0.056729, 1.662070, 0.211406)",
        "(0.055937, 1.663830, 0.216714)",
        "(0.055111, 1.665635, 0.222193)",
        "(0.054216, 1.667602, 0.228098)",
        "(0.052699, 1.670527, 0.237479)",
        "(0.052699, 1.670527, 0.237479)",
        "(0.051726, 1.672021, 0.243799)",
        "(0.051001, 1.672982, 0.250106)",
        "(0.050559, 1.673560, 0.256382)",
        "(0.049629, 1.674519, 0.265822)",
        "(0.049629, 1.674519, 0.265822)",
        "(0.048703, 1.675308, 0.272198)",
        "(0.047687, 1.675908, 0.278496)",
        "(0.046531, 1.676127, 0.284693)",
        "(0.044833, 1.675557, 0.293715)",
        "(0.044833, 1.675557, 0.293715)",
        "(0.043835, 1.674570, 0.299333)",
        "(0.042964, 1.673195, 0.304796)",
        "(0.042068, 1.671769, 0.310338)",
        "(0.040351, 1.669716, 0.319209)",
        "(0.040351, 1.669716, 0.319209)",
        "(0.039112, 1.668098, 0.325495)",
        "(0.038159, 1.665975, 0.331834)",
        "(0.037543, 1.663252, 0.338224)",
        "(0.037057, 1.660130, 0.344563)",
        "(0.036290, 1.656916, 0.351134)",
        "(0.035835, 1.655296, 0.354561)",
        "(0.034907, 1.651771, 0.361506)",
        "(0.034155, 1.647610, 0.368196)",
        "(0.033264, 1.640263, 0.377503)",
        "(0.033264, 1.640263, 0.377503)",
        "(0.032614, 1.635017, 0.383577)",
        "(0.031934, 1.629574, 0.389623)",
        "(0.031223, 1.623791, 0.395560)",
        "(0.030696, 1.614201, 0.403939)",
        "(0.030696, 1.614201, 0.403939)",
        "(0.030773, 1.607267, 0.408744)",
        "(0.030977, 1.600125, 0.412959)",
        "(0.031226, 1.593114, 0.416875)",
        "(0.031584, 1.582976, 0.421977)",
        "(0.031584, 1.582976, 0.421977)",
        "(0.031835, 1.576399, 0.424870)",
        "(0.032085, 1.569858, 0.427369)",
        "(0.032358, 1.563017, 0.429204)",
        "(0.033663, 1.551730, 0.430301)",
        "(0.033663, 1.551730, 0.430301)",
        "(0.034392, 1.544062, 0.430493)",
        "(0.034919, 1.536569, 0.430900)",
        "(0.035764, 1.528754, 0.431392)",
        "(0.037098, 1.515814, 0.431453)",
        "(0.037098, 1.515814, 0.431453)",
        "(0.038055, 1.506830, 0.431228)",
        "(0.038846, 1.497784, 0.431151)",
        "(0.039570, 1.488842, 0.431305)",
        "(0.040493, 1.475248, 0.431897)",
        "(0.040493, 1.475248, 0.431897)",
        "(0.041272, 1.465794, 0.432311)",
        "(0.042157, 1.456233, 0.432715)",
        "(0.042983, 1.446938, 0.433309)",
        "(0.043699, 1.433933, 0.434804)",
        "(0.043699, 1.433933, 0.434804)",
        "(0.043957, 1.425563, 0.435804)",
        "(0.044103, 1.417119, 0.436484)",
        "(0.044209, 1.408536, 0.436839)",
        "(0.044042, 1.395755, 0.437181)",
        "(0.044042, 1.395755, 0.437181)",
        "(0.043744, 1.387244, 0.437302)",
        "(0.043404, 1.378420, 0.436978)",
        "(0.043059, 1.369132, 0.436090)",
        "(0.042510, 1.355092, 0.434722)",
        "(0.042510, 1.355092, 0.434722)",
        "(0.042201, 1.346070, 0.434053)",
        "(0.041735, 1.337630, 0.433356)",
        "(0.041122, 1.329766, 0.432647)",
        "(0.040477, 1.318369, 0.431543)",
        "(0.040477, 1.318369, 0.431543)",
        "(0.039978, 1.311149, 0.430601)",
        "(0.039453, 1.304434, 0.429540)",
        "(0.038859, 1.298073, 0.428505)",
        "(0.038163, 1.288746, 0.426290)",
        "(0.038163, 1.288746, 0.426290)",
        "(0.037534, 1.282988, 0.424515)",
        "(0.036837, 1.277612, 0.422937)",
        "(0.036173, 1.272257, 0.421311)",
        "(0.035208, 1.264238, 0.418025)",
        "(0.035208, 1.264238, 0.418025)",
        "(0.034327, 1.259295, 0.415592)",
        "(0.033471, 1.254446, 0.413161)",
        "(0.032798, 1.249539, 0.410518)",
        "(0.031760, 1.242593, 0.406353)",
        "(0.031760, 1.242593, 0.406353)",
        "(0.030972, 1.238223, 0.403687)",
        "(0.030371, 1.233676, 0.400808)",
        "(0.029677, 1.229063, 0.397630)",
        "(0.028719, 1.222524, 0.393056)",
        "(0.028719, 1.222524, 0.393056)",
        "(0.027964, 1.218281, 0.389877)",
        "(0.027188, 1.214018, 0.386427)",
        "(0.026432, 1.209830, 0.382795)",
        "(0.025418, 1.203654, 0.376986)",
        "(0.025418, 1.203654, 0.376986)",
        "(0.024770, 1.199680, 0.373063)",
        "(0.024182, 1.196256, 0.369418)",
        "(0.023544, 1.193143, 0.365755)",
        "(0.022664, 1.188674, 0.359656)",
        "(0.022664, 1.188674, 0.359656)",
        "(0.022065, 1.185808, 0.355104)",
        "(0.021420, 1.183019, 0.350281)",
        "(0.020867, 1.180188, 0.345208)",
        "(0.020074, 1.176106, 0.337490)",
        "(0.020074, 1.176106, 0.337490)",
        "(0.019445, 1.173674, 0.332557)",
        "(0.018880, 1.171112, 0.327494)",
        "(0.018425, 1.168411, 0.322045)",
        "(0.017553, 1.164820, 0.314174)",
        "(0.017553, 1.164820, 0.314174)",
        "(0.016969, 1.162614, 0.309222)",
        "(0.016438, 1.160366, 0.304219)",
        "(0.015952, 1.158144, 0.299234)",
        "(0.015239, 1.155107, 0.292152)",
        "(0.015239, 1.155107, 0.292152)",
        "(0.014701, 1.153314, 0.287669)",
        "(0.014166, 1.151571, 0.283204)",
        "(0.013561, 1.149858, 0.278665)",
        "(0.012683, 1.147582, 0.272092)",
        "(0.012683, 1.147582, 0.272092)",
        "(0.012056, 1.146268, 0.267918)",
        "(0.011379, 1.145023, 0.263666)",
        "(0.010599, 1.143876, 0.259312)",
        "(0.009512, 1.142414, 0.252929)",
        "(0.009512, 1.142414, 0.252929)",
        "(0.008778, 1.141558, 0.248749)",
        "(0.008039, 1.140671, 0.244452)",
        "(0.007338, 1.139814, 0.239912)",
        "(0.006411, 1.138933, 0.232975)",
        "(0.006411, 1.138933, 0.232975)",
        "(0.005914, 1.138780, 0.228514)",
        "(0.005505, 1.138758, 0.224135)",
        "(0.005197, 1.138961, 0.219847)",
        "(0.004804, 1.139767, 0.213422)",
        "(0.004804, 1.139767, 0.213422)",
        "(0.004599, 1.140651, 0.209195)",
        "(0.004439, 1.141907, 0.204989)",
        "(0.004265, 1.143328, 0.200805)",
        "(0.004003, 1.145784, 0.194817)",
        "(0.004003, 1.145784, 0.194817)",
        "(0.003826, 1.147547, 0.190951)",
        "(0.003639, 1.149407, 0.187128)",
        "(0.003430, 1.151406, 0.183437)",
        "(0.003112, 1.154492, 0.178108)",
        "(0.003112, 1.154492, 0.178108)",
        "(0.002934, 1.156506, 0.174630)",
        "(0.002798, 1.158591, 0.171294)",
        "(0.002609, 1.160775, 0.168197)",
        "(0.002195, 1.163841, 0.163780)",
        "(0.002195, 1.163841, 0.163780)",
        "(0.001889, 1.165615, 0.160820)",
        "(0.001581, 1.167326, 0.157987)",
        "(0.001399, 1.169033, 0.155395)",
        "(0.001259, 1.171638, 0.151951)",
        "(0.001259, 1.171638, 0.151951)",
        "(0.001310, 1.173313, 0.149853)",
        "(0.001496, 1.174965, 0.147873)",
        "(0.001705, 1.176671, 0.145779)",
        "(0.001939, 1.179524, 0.142555)",
        "(0.001939, 1.179524, 0.142555)",
        "(0.002135, 1.181617, 0.140567)",
        "(0.002361, 1.183725, 0.138538)",
        "(0.002595, 1.185948, 0.136418)",
        "(0.003144, 1.189699, 0.133459)",
        "(0.003144, 1.189699, 0.133459)",
        "(0.003656, 1.192563, 0.131600)",
        "(0.004222, 1.195611, 0.129619)",
        "(0.004751, 1.198838, 0.127466)",
        "(0.005658, 1.203933, 0.124151)",
        "(0.005658, 1.203933, 0.124151)",
        "(0.006283, 1.207520, 0.121879)",
        "(0.006849, 1.211300, 0.119472)",
        "(0.007408, 1.215168, 0.117022)",
        "(0.008325, 1.220850, 0.113281)",
        "(0.008325, 1.220850, 0.113281)",
        "(0.008926, 1.224575, 0.110681)",
        "(0.009504, 1.228356, 0.108094)",
        "(0.010007, 1.232123, 0.105588)",
        "(0.010746, 1.237423, 0.101891)",
        "(0.010746, 1.237423, 0.101891)",
        "(0.011274, 1.240835, 0.099637)",
        "(0.011818, 1.244053, 0.097565)",
        "(0.012399, 1.247005, 0.095501)",
        "(0.013259, 1.251181, 0.092536)",
        "(0.013259, 1.251181, 0.092536)",
        "(0.013972, 1.254087, 0.090913)",
        "(0.014811, 1.257135, 0.089587)",
        "(0.015807, 1.260275, 0.088582)",
        "(0.017390, 1.264978, 0.087473)",
        "(0.017390, 1.264978, 0.087473)",
        "(0.018270, 1.268090, 0.086749)",
        "(0.019105, 1.271145, 0.086073)",
        "(0.019978, 1.274187, 0.085450)",
        "(0.020846, 1.277351, 0.084953)",
        "(0.021730, 1.280603, 0.084565)",
        "(0.022183, 1.282215, 0.084360)",
        "(0.023117, 1.285447, 0.083865)",
        "(0.024056, 1.288895, 0.083475)",
        "(0.024976, 1.292600, 0.083125)",
        "(0.025904, 1.296431, 0.082720)",
        "(0.026360, 1.298396, 0.082461)",
        "(0.027283, 1.302420, 0.081933)",
        "(0.028233, 1.306530, 0.081369)",
        "(0.029631, 1.312715, 0.080206)",
        "(0.029631, 1.312715, 0.080206)",
        "(0.030438, 1.316959, 0.079271)",
        "(0.031310, 1.321339, 0.078523)",
        "(0.032290, 1.325619, 0.077618)",
        "(0.033615, 1.331927, 0.075759)",
        "(0.033615, 1.331927, 0.075759)",
        "(0.034514, 1.336339, 0.074591)",
        "(0.035421, 1.340778, 0.073516)",
        "(0.036227, 1.345245, 0.072452)",
        "(0.037428, 1.351931, 0.070918)",
        "(0.037428, 1.351931, 0.070918)",
        "(0.038271, 1.356390, 0.069927)",
        "(0.039054, 1.360887, 0.068836)",
        "(0.039702, 1.365507, 0.067794)",
        "(0.040790, 1.372406, 0.066448)",
        "(0.040790, 1.372406, 0.066448)",
        "(0.041487, 1.376795, 0.065550)",
        "(0.042247, 1.380942, 0.064572)",
        "(0.042980, 1.385054, 0.063602)",
        "(0.044060, 1.391355, 0.062856)",
        "(0.044060, 1.391355, 0.062856)",
        "(0.044840, 1.395564, 0.062705)",
        "(0.045630, 1.399538, 0.062645)",
        "(0.046315, 1.403370, 0.062676)",
        "(0.047427, 1.408438, 0.062604)",
        "(0.047427, 1.408438, 0.062604)",
        "(0.048029, 1.411623, 0.062603)",
        "(0.048660, 1.414929, 0.062935)",
        "(0.049251, 1.418154, 0.063411)",
        "(0.050192, 1.422679, 0.064054)",
        "(0.050192, 1.422679, 0.064054)",
        "(0.050797, 1.425660, 0.064572)",
        "(0.051409, 1.428587, 0.065135)",
        "(0.052055, 1.431546, 0.065731)",
        "(0.053156, 1.436137, 0.066873)",
        "(0.053156, 1.436137, 0.066873)",
        "(0.053811, 1.439353, 0.067621)",
        "(0.054379, 1.442686, 0.068317)",
        "(0.055077, 1.446146, 0.069033)",
        "(0.055989, 1.451692, 0.070290)",
        "(0.055989, 1.451692, 0.070290)",
        "(0.056701, 1.455384, 0.071052)",
        "(0.057334, 1.459084, 0.071746)",
        "(0.057975, 1.462840, 0.072533)",
        "(0.058959, 1.468494, 0.073691)",
        "(0.058959, 1.468494, 0.073691)",
        "(0.059497, 1.472278, 0.074434)",
        "(0.059967, 1.476003, 0.075075)",
        "(0.060356, 1.479700, 0.075668)",
        "(0.060897, 1.485476, 0.076781)",
        "(0.060897, 1.485476, 0.076781)",
        "(0.061325, 1.489362, 0.077677)",
        "(0.061760, 1.493105, 0.078573)",
        "(0.062199, 1.496799, 0.079574)",
        "(0.062769, 1.502271, 0.081178)",
        "(0.062769, 1.502271, 0.081178)",
        "(0.063052, 1.505825, 0.082287)",
        "(0.063301, 1.509428, 0.083590)",
        "(0.063582, 1.512962, 0.085056)",
        "(0.064087, 1.517869, 0.087278)",
        "(0.064087, 1.517869, 0.087278)",
        "(0.064374, 1.521102, 0.088927)",
        "(0.064711, 1.524333, 0.090825)",
        "(0.065164, 1.527513, 0.092837)",
        "(0.065676, 1.532279, 0.096161)",
        "(0.065676, 1.532279, 0.096161)",
        "(0.066072, 1.535476, 0.098523)",
        "(0.066424, 1.538711, 0.101080)",
        "(0.066735, 1.542098, 0.104022)",
        "(0.067398, 1.547117, 0.109102)",
        "(0.067398, 1.547117, 0.109102)",
        "(0.067952, 1.550226, 0.112526)",
        "(0.068400, 1.553227, 0.115978)",
        "(0.068820, 1.556260, 0.119691)",
        "(0.069477, 1.560785, 0.125696)",
        "(0.069477, 1.560785, 0.125696)",
        "(0.069886, 1.563745, 0.129801)",
        "(0.070280, 1.566706, 0.133965)",
        "(0.070597, 1.569522, 0.138150)",
        "(0.070960, 1.573438, 0.144343)",
        "(0.070960, 1.573438, 0.144343)",
        "(0.071144, 1.575805, 0.148422)",
        "(0.071336, 1.578029, 0.152410)",
        "(0.071385, 1.580283, 0.156466)",
        "(0.071378, 1.583638, 0.162797)",
        "(0.071378, 1.583638, 0.162797)",
        "(0.071380, 1.585563, 0.166932)",
        "(0.071402, 1.587153, 0.170910)",
        "(0.071381, 1.588667, 0.174932)",
        "(0.071250, 1.590780, 0.181217)",
        "(0.071250, 1.590780, 0.181217)",
        "(0.071221, 1.591837, 0.185332)",
        "(0.071143, 1.592748, 0.189445)",
        "(0.071008, 1.593525, 0.193571)",
        "(0.070858, 1.594239, 0.199735)",
        "(0.070858, 1.594239, 0.199735)",
        "(0.070646, 1.594451, 0.203989)",
        "(0.070488, 1.594382, 0.208311)",
        "(0.070316, 1.593949, 0.212487)",
        "(0.069975, 1.592660, 0.218905)",
        "(0.069975, 1.592660, 0.218905)",
        "(0.069688, 1.591387, 0.223339)",
        "(0.069285, 1.589736, 0.227676)",
        "(0.068638, 1.587457, 0.231913)",
        "(0.068017, 1.582762, 0.238441)",
        "(0.068017, 1.582762, 0.238441)",
        "(0.067880, 1.578706, 0.242713)",
        "(0.067721, 1.574325, 0.247336)",
        "(0.067636, 1.569714, 0.252412)",
        "(0.067910, 1.562038, 0.260379)",
        "(0.067910, 1.562038, 0.260379)",
        "(0.068263, 1.556645, 0.265618)",
        "(0.068583, 1.551155, 0.270982)",
        "(0.068798, 1.545860, 0.276472)",
        "(0.068892, 1.538388, 0.285179)",
        "(0.068892, 1.538388, 0.285179)",
        "(0.068937, 1.533689, 0.291302)",
        "(0.069263, 1.529149, 0.297446)",
        "(0.069619, 1.524996, 0.303493)",
        "(0.069562, 1.519933, 0.312476)",
        "(0.069562, 1.519933, 0.312476)",
        "(0.069212, 1.517091, 0.318289)",
        "(0.068849, 1.514496, 0.323878)",
        "(0.068453, 1.512043, 0.329338)",
        "(0.067688, 1.508849, 0.337217)",
        "(0.067688, 1.508849, 0.337217)",
        "(0.066962, 1.506880, 0.342046)",
        "(0.066016, 1.505002, 0.346436)",
        "(0.064819, 1.503162, 0.350648)",
        "(0.063052, 1.499698, 0.356697)",
        "(0.063052, 1.499698, 0.356697)",
        "(0.062017, 1.496837, 0.360583)",
        "(0.060918, 1.493458, 0.364330)",
        "(0.059733, 1.489729, 0.367920)",
        "(0.057715, 1.483334, 0.372897)",
        "(0.057715, 1.483334, 0.372897)",
        "(0.056190, 1.478361, 0.375882)",
        "(0.054707, 1.472708, 0.378984)",
        "(0.053332, 1.466312, 0.382195)",
        "(0.050933, 1.455779, 0.387327)",
        "(0.050933, 1.455779, 0.387327)",
        "(0.049359, 1.448041, 0.390832)",
        "(0.047667, 1.439729, 0.394360)",
        "(0.045940, 1.430906, 0.398039)",
        "(0.043505, 1.416508, 0.403525)",
        "(0.043505, 1.416508, 0.403525)",
        "(0.041721, 1.406824, 0.407065)",
        "(0.039659, 1.396883, 0.410572)",
        "(0.037581, 1.386501, 0.413972)",
        "(0.034598, 1.370624, 0.418925)",
        "(0.034598, 1.370624, 0.418925)",
        "(0.032365, 1.360414, 0.422266)",
        "(0.030039, 1.350501, 0.425543)",
        "(0.027506, 1.340823, 0.428550)",
        "(0.023668, 1.326459, 0.432581)",
        "(0.023668, 1.326459, 0.432581)",
        "(0.021353, 1.317033, 0.434880)",
        "(0.018895, 1.308177, 0.437072)",
        "(0.016460, 1.299850, 0.439312)",
        "(0.013203, 1.287985, 0.442280)",
        "(0.013203, 1.287985, 0.442280)",
        "(0.011115, 1.280627, 0.443920)",
        "(0.009073, 1.273793, 0.445437)",
        "(0.007078, 1.267366, 0.446642)",
        "(0.004046, 1.258526, 0.447789)",
        "(0.004046, 1.258526, 0.447789)",
        "(0.002062, 1.252936, 0.448155)",
        "(0.000416, 1.247333, 0.447982)",
        "(-0.001139, 1.241906, 0.447305)",
        "(-0.003231, 1.233960, 0.445183)",
        "(-0.003231, 1.233960, 0.445183)",
        "(-0.004586, 1.228346, 0.442647)",
        "(-0.005699, 1.222317, 0.439239)",
        "(-0.006747, 1.216070, 0.435237)",
        "(-0.008482, 1.207151, 0.429136)",
        "(-0.008482, 1.207151, 0.429136)",
        "(-0.009677, 1.201279, 0.425141)",
        "(-0.010817, 1.195399, 0.420984)",
        "(-0.011993, 1.189634, 0.416815)",
        "(-0.013680, 1.181060, 0.410795)",
        "(-0.013680, 1.181060, 0.410795)",
        "(-0.014701, 1.175062, 0.406649)",
        "(-0.015695, 1.168923, 0.402397)",
        "(-0.016766, 1.162849, 0.397798)",
        "(-0.018200, 1.153714, 0.390202)",
        "(-0.018200, 1.153714, 0.390202)",
        "(-0.019174, 1.147737, 0.384979)",
        "(-0.020066, 1.141791, 0.379443)",
        "(-0.020805, 1.135787, 0.373239)",
        "(-0.021634, 1.127033, 0.362703)",
        "(-0.021634, 1.127033, 0.362703)",
        "(-0.022130, 1.121641, 0.355412)",
        "(-0.022482, 1.116587, 0.348013)",
        "(-0.022787, 1.111857, 0.340393)",
        "(-0.023193, 1.105296, 0.328177)",
        "(-0.023193, 1.105296, 0.328177)",
        "(-0.023361, 1.101355, 0.320023)",
        "(-0.023423, 1.097933, 0.311971)",
        "(-0.023445, 1.095023, 0.303914)",
        "(-0.023412, 1.091575, 0.291818)",
        "(-0.023412, 1.091575, 0.291818)",
        "(-0.023278, 1.089713, 0.283668)",
        "(-0.023108, 1.088265, 0.275407)",
        "(-0.022807, 1.087304, 0.267241)",
        "(-0.022153, 1.086931, 0.255479)",
        "(-0.022153, 1.086931, 0.255479)",
        "(-0.021637, 1.087267, 0.247809)",
        "(-0.021151, 1.087924, 0.240169)",
        "(-0.020715, 1.088733, 0.232583)",
        "(-0.020130, 1.090526, 0.221650)",
        "(-0.020130, 1.090526, 0.221650)",
        "(-0.019647, 1.092058, 0.214863)",
        "(-0.018981, 1.093859, 0.208583)",
        "(-0.018408, 1.095776, 0.202442)",
        "(-0.017407, 1.098692, 0.193776)",
        "(-0.017407, 1.098692, 0.193776)",
        "(-0.016771, 1.100864, 0.188418)",
        "(-0.016121, 1.103135, 0.183485)",
        "(-0.015570, 1.105376, 0.178841)",
        "(-0.014893, 1.108426, 0.172288)",
        "(-0.014893, 1.108426, 0.172288)",
        "(-0.014474, 1.110058, 0.168101)",
        "(-0.014169, 1.111454, 0.164098)",
        "(-0.013902, 1.112687, 0.160317)",
        "(-0.013546, 1.114369, 0.154872)",
        "(-0.013546, 1.114369, 0.154872)",
        "(-0.013309, 1.115401, 0.151492)",
        "(-0.013092, 1.116370, 0.148170)",
        "(-0.012925, 1.117242, 0.145020)",
        "(-0.012616, 1.118536, 0.140415)",
        "(-0.012616, 1.118536, 0.140415)",
        "(-0.012316, 1.119599, 0.137626)",
        "(-0.011850, 1.121048, 0.135182)",
        "(-0.011281, 1.122977, 0.132858)",
        "(-0.010289, 1.126970, 0.129554)",
        "(-0.010289, 1.126970, 0.129554)",
        "(-0.009591, 1.130153, 0.127408)",
        "(-0.008870, 1.133314, 0.125150)",
        "(-0.007866, 1.136549, 0.122545)",
        "(-0.005929, 1.142664, 0.118955)",
        "(-0.005929, 1.142664, 0.118955)",
        "(-0.004330, 1.147442, 0.116734)",
        "(-0.002631, 1.152585, 0.114306)",
        "(-0.000879, 1.157813, 0.111499)",
        "(0.001549, 1.165950, 0.106554)",
        "(0.001549, 1.165950, 0.106554)",
        "(0.003069, 1.171699, 0.103034)",
        "(0.004842, 1.177530, 0.099381)",
        "(0.006646, 1.183698, 0.095794)",
        "(0.009337, 1.193935, 0.091140)",
        "(0.009337, 1.193935, 0.091140)",
        "(0.011028, 1.200841, 0.088079)",
        "(0.012585, 1.207491, 0.084602)",
        "(0.013991, 1.213878, 0.080622)",
        "(0.016178, 1.223583, 0.074761)",
        "(0.016178, 1.223583, 0.074761)",
        "(0.017861, 1.230282, 0.071501)",
        "(0.019543, 1.236833, 0.068251)",
        "(0.021151, 1.243203, 0.065035)",
        "(0.023327, 1.253496, 0.063010)",
        "(0.023327, 1.253496, 0.063010)",
        "(0.026566, 1.260095, 0.062191)",
        "(0.028643, 1.266418, 0.061930)",
        "(0.031242, 1.272433, 0.061209)",
        "(0.034107, 1.281713, 0.059423)",
        "(0.034107, 1.281713, 0.059423)",
        "(0.035533, 1.288235, 0.058370)",
        "(0.037080, 1.294513, 0.057395)",
        "(0.038592, 1.300606, 0.056428)",
        "(0.040722, 1.309845, 0.055241)",
        "(0.040722, 1.309845, 0.055241)",
        "(0.042140, 1.315972, 0.054680)",
        "(0.043393, 1.321384, 0.054057)",
        "(0.044681, 1.326989, 0.053881)",
        "(0.046721, 1.335336, 0.053931)",
        "(0.046721, 1.335336, 0.053931)",
        "(0.048081, 1.340742, 0.053992)",
        "(0.049537, 1.345953, 0.054107)",
        "(0.051086, 1.351135, 0.054381)",
        "(0.053327, 1.359064, 0.055168)",
        "(0.053327, 1.359064, 0.055168)",
        "(0.054724, 1.364465, 0.055680)",
        "(0.056068, 1.369880, 0.056283)",
        "(0.057465, 1.375300, 0.056893)",
        "(0.059379, 1.383847, 0.057688)",
        "(0.059379, 1.383847, 0.057688)",
        "(0.060567, 1.389873, 0.058275)",
        "(0.061564, 1.395914, 0.058674)",
        "(0.062435, 1.401830, 0.058732)",
        "(0.063828, 1.410701, 0.058747)",
        "(0.063828, 1.410701, 0.058747)",
        "(0.064842, 1.416585, 0.058876)",
        "(0.065816, 1.422278, 0.058900)",
        "(0.066598, 1.428042, 0.058644)",
        "(0.067626, 1.437027, 0.058129)",
        "(0.067626, 1.437027, 0.058129)",
        "(0.068266, 1.443384, 0.058111)",
        "(0.068924, 1.449727, 0.058170)",
        "(0.069703, 1.455898, 0.058086)",
        "(0.070772, 1.465155, 0.058170)",
        "(0.070772, 1.465155, 0.058170)",
        "(0.071501, 1.471322, 0.058300)",
        "(0.072209, 1.477582, 0.058508)",
        "(0.072857, 1.484052, 0.058910)",
        "(0.073581, 1.493766, 0.059641)",
        "(0.073581, 1.493766, 0.059641)",
        "(0.074152, 1.500113, 0.060163)",
        "(0.074748, 1.506194, 0.060660)",
        "(0.075381, 1.511947, 0.061029)",
        "(0.076075, 1.520288, 0.061595)",
        "(0.076075, 1.520288, 0.061595)",
        "(0.076462, 1.525888, 0.062161)",
        "(0.076847, 1.531564, 0.062861)",
        "(0.077182, 1.537214, 0.063538)",
        "(0.077559, 1.545394, 0.064375)",
        "(0.077559, 1.545394, 0.064375)",
        "(0.077768, 1.550757, 0.065099)",
        "(0.077951, 1.556089, 0.066000)",
        "(0.077998, 1.561375, 0.066961)",
        "(0.077909, 1.569270, 0.068769)",
        "(0.077909, 1.569270, 0.068769)",
        "(0.077723, 1.574382, 0.070118)",
        "(0.077487, 1.579336, 0.071608)",
        "(0.077274, 1.584107, 0.073371)",
        "(0.077000, 1.590826, 0.076618)",
        "(0.077000, 1.590826, 0.076618)",
        "(0.076895, 1.594939, 0.078914)",
        "(0.076942, 1.598626, 0.081168)",
        "(0.077007, 1.602121, 0.083610)",
        "(0.076835, 1.607203, 0.087960)",
        "(0.076835, 1.607203, 0.087960)",
        "(0.076788, 1.610249, 0.091126)",
        "(0.076896, 1.612990, 0.094415)",
        "(0.076933, 1.615563, 0.097881)",
        "(0.077090, 1.618727, 0.103086)",
        "(0.077090, 1.618727, 0.103086)",
        "(0.077215, 1.620451, 0.106447)",
        "(0.077256, 1.622092, 0.110018)",
        "(0.077531, 1.623600, 0.113841)",
        "(0.078216, 1.625407, 0.119485)",
        "(0.078216, 1.625407, 0.119485)",
        "(0.078567, 1.626532, 0.123070)",
        "(0.078576, 1.627836, 0.126818)",
        "(0.078643, 1.629097, 0.130851)",
        "(0.079320, 1.630321, 0.137236)",
        "(0.079320, 1.630321, 0.137236)",
        "(0.079853, 1.630981, 0.141368)",
        "(0.080054, 1.631876, 0.145646)",
        "(0.080088, 1.632918, 0.150225)",
        "(0.080771, 1.633888, 0.157370)",
        "(0.080771, 1.633888, 0.157370)",
        "(0.081124, 1.634366, 0.162204)",
        "(0.081286, 1.635012, 0.167145)",
        "(0.081127, 1.635730, 0.171995)",
        "(0.080684, 1.636575, 0.179606)",
        "(0.080684, 1.636575, 0.179606)",
        "(0.080695, 1.636637, 0.185203)",
        "(0.080982, 1.636285, 0.191003)",
        "(0.081129, 1.635835, 0.196736)",
        "(0.081022, 1.634978, 0.205673)",
        "(0.081022, 1.634978, 0.205673)",
        "(0.080962, 1.634100, 0.211819)",
        "(0.080960, 1.633124, 0.218312)",
        "(0.080817, 1.632012, 0.225179)",
        "(0.080247, 1.630159, 0.235666)",
        "(0.080247, 1.630159, 0.235666)",
        "(0.079760, 1.628657, 0.242699)",
        "(0.079039, 1.626880, 0.249890)",
        "(0.078223, 1.624925, 0.257316)",
        "(0.076951, 1.621808, 0.269621)",
        "(0.076951, 1.621808, 0.269621)",
        "(0.076109, 1.619526, 0.278779)",
        "(0.075343, 1.617026, 0.288595)",
        "(0.074552, 1.614415, 0.298974)",
        "(0.073293, 1.610349, 0.315187)",
        "(0.073293, 1.610349, 0.315187)",
        "(0.072382, 1.607566, 0.326038)",
        "(0.071120, 1.605065, 0.337236)",
        "(0.069809, 1.602852, 0.348959)",
        "(0.067451, 1.600318, 0.366792)",
        "(0.067451, 1.600318, 0.366792)",
        "(0.065532, 1.598865, 0.378196)",
        "(0.063529, 1.597256, 0.388603)",
        "(0.061479, 1.595601, 0.398160)",
        "(0.058081, 1.593554, 0.411856)",
        "(0.058081, 1.593554, 0.411856)",
        "(0.055542, 1.592350, 0.420637)",
        "(0.053003, 1.590860, 0.428619)",
        "(0.050429, 1.588903, 0.435591)",
        "(0.046931, 1.585058, 0.444697)",
        "(0.046931, 1.585058, 0.444697)",
        "(0.044862, 1.581982, 0.450048)",
        "(0.042683, 1.578798, 0.455007)",
        "(0.040334, 1.575337, 0.459721)",
        "(0.036667, 1.569081, 0.466264)",
        "(0.036667, 1.569081, 0.466264)",
        "(0.034541, 1.563810, 0.470310)",
        "(0.032592, 1.557519, 0.474285)",
        "(0.030509, 1.550425, 0.478448)",
        "(0.027493, 1.538924, 0.485026)",
        "(0.027493, 1.538924, 0.485026)",
        "(0.025460, 1.530058, 0.489459)",
        "(0.023326, 1.520408, 0.494067)",
        "(0.021356, 1.509978, 0.498876)",
        "(0.018753, 1.492760, 0.506015)",
        "(0.018753, 1.492760, 0.506015)",
        "(0.016435, 1.481084, 0.511104)",
        "(0.013913, 1.469217, 0.516347)",
        "(0.011663, 1.456885, 0.521266)",
        "(0.008335, 1.437752, 0.527858)",
        "(0.008335, 1.437752, 0.527858)",
        "(0.005756, 1.425146, 0.532107)",
        "(0.002729, 1.412895, 0.536027)",
        "(-0.000086, 1.400626, 0.539509)",
        "(-0.004561, 1.382507, 0.544185)",
        "(-0.004561, 1.382507, 0.544185)",
        "(-0.007833, 1.370908, 0.547280)",
        "(-0.011092, 1.359394, 0.550131)",
        "(-0.014053, 1.347964, 0.552699)",
        "(-0.018046, 1.331125, 0.555097)",
        "(-0.018046, 1.331125, 0.555097)",
        "(-0.020610, 1.320361, 0.555685)",
        "(-0.023214, 1.310139, 0.555771)",
        "(-0.025746, 1.300315, 0.555420)",
        "(-0.029090, 1.285709, 0.553460)",
        "(-0.029090, 1.285709, 0.553460)",
        "(-0.031145, 1.275957, 0.550897)",
        "(-0.033176, 1.266116, 0.547894)",
        "(-0.034890, 1.256115, 0.544236)",
        "(-0.036902, 1.241398, 0.537966)",
        "(-0.036902, 1.241398, 0.537966)",
        "(-0.038124, 1.232123, 0.533652)",
        "(-0.039376, 1.223245, 0.529377)",
        "(-0.040552, 1.214596, 0.525020)",
        "(-0.041956, 1.201700, 0.517230)",
        "(-0.041956, 1.201700, 0.517230)",
        "(-0.042701, 1.193242, 0.511479)",
        "(-0.043430, 1.184918, 0.505749)",
        "(-0.044205, 1.176636, 0.499822)",
        "(-0.045502, 1.164108, 0.490307)",
        "(-0.045502, 1.164108, 0.490307)",
        "(-0.046255, 1.155573, 0.483531)",
        "(-0.046951, 1.147056, 0.476417)",
        "(-0.047799, 1.138881, 0.469403)",
        "(-0.049554, 1.127334, 0.459458)",
        "(-0.049554, 1.127334, 0.459458)",
        "(-0.050751, 1.119355, 0.452698)",
        "(-0.051729, 1.110910, 0.445135)",
        "(-0.052675, 1.102611, 0.437155)",
        "(-0.054374, 1.090764, 0.425915)",
        "(-0.054374, 1.090764, 0.425915)",
        "(-0.055302, 1.082905, 0.418282)",
        "(-0.056151, 1.075411, 0.410271)",
        "(-0.056908, 1.068523, 0.402530)",
        "(-0.057976, 1.059317, 0.391152)",
        "(-0.057976, 1.059317, 0.391152)",
        "(-0.058298, 1.053680, 0.383213)",
        "(-0.058498, 1.048760, 0.375325)",
        "(-0.058673, 1.044764, 0.367842)",
        "(-0.058899, 1.040158, 0.357304)",
        "(-0.058899, 1.040158, 0.357304)",
        "(-0.059081, 1.037554, 0.350370)",
        "(-0.059106, 1.035190, 0.343253)",
        "(-0.058990, 1.033278, 0.336034)",
        "(-0.058843, 1.031546, 0.326061)",
        "(-0.058843, 1.031546, 0.326061)",
        "(-0.058800, 1.030639, 0.319643)",
        "(-0.058862, 1.029558, 0.312925)",
        "(-0.059017, 1.028256, 0.305818)",
        "(-0.059217, 1.026597, 0.295437)",
        "(-0.059217, 1.026597, 0.295437)",
        "(-0.059433, 1.025678, 0.289070)",
        "(-0.059665, 1.024498, 0.282640)",
        "(-0.059956, 1.023163, 0.275955)",
        "(-0.060577, 1.021366, 0.266561)",
        "(-0.060577, 1.021366, 0.266561)",
        "(-0.061038, 1.020360, 0.260909)",
        "(-0.061399, 1.019401, 0.255494)",
        "(-0.061725, 1.018401, 0.250101)",
        "(-0.062221, 1.017104, 0.242319)",
        "(-0.062221, 1.017104, 0.242319)",
        "(-0.062455, 1.016337, 0.237406)",
        "(-0.062765, 1.015707, 0.232467)",
        "(-0.063062, 1.015171, 0.227497)",
        "(-0.063506, 1.014781, 0.219978)",
        "(-0.063506, 1.014781, 0.219978)",
        "(-0.063730, 1.014855, 0.215077)",
        "(-0.063870, 1.015226, 0.210422)",
        "(-0.063779, 1.016041, 0.206035)",
        "(-0.063372, 1.017703, 0.199569)",
        "(-0.063372, 1.017703, 0.199569)",
        "(-0.062937, 1.019194, 0.195389)",
        "(-0.062382, 1.021063, 0.191412)",
        "(-0.061651, 1.023198, 0.187520)",
        "(-0.060421, 1.026605, 0.181539)",
        "(-0.060421, 1.026605, 0.181539)",
        "(-0.059430, 1.029144, 0.177580)",
        "(-0.058344, 1.031901, 0.173659)",
        "(-0.057143, 1.034887, 0.169806)",
        "(-0.055036, 1.039646, 0.164065)",
        "(-0.055036, 1.039646, 0.164065)",
        "(-0.053485, 1.043062, 0.160247)",
        "(-0.051830, 1.046700, 0.156347)",
        "(-0.050120, 1.050678, 0.152524)",
        "(-0.047174, 1.057118, 0.147133)",
        "(-0.047174, 1.057118, 0.147133)",
        "(-0.045011, 1.061802, 0.143678)",
        "(-0.042739, 1.066688, 0.140047)",
        "(-0.040412, 1.071679, 0.136308)",
        "(-0.036501, 1.079693, 0.131207)",
        "(-0.036501, 1.079693, 0.131207)",
        "(-0.033667, 1.085398, 0.128058)",
        "(-0.030772, 1.091445, 0.125030)",
        "(-0.027893, 1.097744, 0.122061)",
        "(-0.023686, 1.107195, 0.117356)",
        "(-0.023686, 1.107195, 0.117356)",
        "(-0.020837, 1.113829, 0.114152)",
        "(-0.018048, 1.120834, 0.111026)",
        "(-0.015297, 1.128069, 0.107974)",
        "(-0.011114, 1.139093, 0.103429)",
        "(-0.011114, 1.139093, 0.103429)",
        "(-0.008311, 1.146756, 0.100427)",
        "(-0.005437, 1.154683, 0.097517)",
        "(-0.002566, 1.162891, 0.094694)",
        "(0.001295, 1.175763, 0.090393)",
        "(0.001295, 1.175763, 0.090393)",
        "(0.003716, 1.184155, 0.087666)",
        "(0.006006, 1.192629, 0.084991)",
        "(0.008295, 1.201262, 0.082314)",
        "(0.011630, 1.214269, 0.078694)",
        "(0.011630, 1.214269, 0.078694)",
        "(0.013859, 1.222729, 0.076621)",
        "(0.015830, 1.231133, 0.074686)",
        "(0.017594, 1.239428, 0.072878)",
        "(0.020018, 1.251455, 0.070376)",
        "(0.020018, 1.251455, 0.070376)",
        "(0.021547, 1.259053, 0.068828)",
        "(0.023100, 1.266228, 0.067378)",
        "(0.024649, 1.273029, 0.066138)",
        "(0.027058, 1.282697, 0.064471)",
        "(0.027058, 1.282697, 0.064471)",
        "(0.028554, 1.288917, 0.063461)",
        "(0.030135, 1.295026, 0.062657)",
        "(0.031794, 1.301152, 0.062063)",
        "(0.034220, 1.310585, 0.061652)",
        "(0.034220, 1.310585, 0.061652)",
        "(0.035851, 1.316962, 0.061891)",
        "(0.037562, 1.323210, 0.062348)",
        "(0.039258, 1.329381, 0.062975)",
        "(0.041773, 1.338620, 0.064121)",
        "(0.041773, 1.338620, 0.064121)",
        "(0.043286, 1.344771, 0.064888)",
        "(0.044721, 1.351032, 0.065677)",
        "(0.046065, 1.357446, 0.066467)",
        "(0.048007, 1.367136, 0.067569)",
        "(0.048007, 1.367136, 0.067569)",
        "(0.049288, 1.373685, 0.068302)",
        "(0.050550, 1.380532, 0.069091)",
        "(0.051672, 1.387572, 0.070010)",
        "(0.053364, 1.398286, 0.071457)",
        "(0.053364, 1.398286, 0.071457)",
        "(0.054331, 1.405312, 0.072308)",
        "(0.055289, 1.412206, 0.073037)",
        "(0.056109, 1.419023, 0.073652)",
        "(0.057197, 1.429157, 0.074834)",
        "(0.057197, 1.429157, 0.074834)",
        "(0.057937, 1.435770, 0.075913)",
        "(0.058725, 1.442064, 0.077052)",
        "(0.059523, 1.448033, 0.078132)",
        "(0.060644, 1.456714, 0.079887)",
        "(0.060644, 1.456714, 0.079887)",
        "(0.061453, 1.462471, 0.081524)",
        "(0.062419, 1.468214, 0.083588)",
        "(0.063320, 1.473918, 0.085942)",
        "(0.064448, 1.482106, 0.089284)",
        "(0.064448, 1.482106, 0.089284)",
        "(0.065154, 1.487327, 0.091348)",
        "(0.065837, 1.492510, 0.093591)",
        "(0.066528, 1.497627, 0.096029)",
        "(0.067678, 1.505090, 0.099848)",
        "(0.067678, 1.505090, 0.099848)",
        "(0.068572, 1.509895, 0.102336)",
        "(0.069315, 1.514698, 0.104810)",
        "(0.069996, 1.519514, 0.107221)",
        "(0.071124, 1.526748, 0.110759)",
        "(0.071124, 1.526748, 0.110759)",
        "(0.071839, 1.531468, 0.112978)",
        "(0.072480, 1.536297, 0.115241)",
        "(0.073040, 1.541271, 0.117555)",
        "(0.073723, 1.548631, 0.120838)",
        "(0.073723, 1.548631, 0.120838)",
        "(0.074087, 1.553487, 0.122856)",
        "(0.074334, 1.558378, 0.125027)",
        "(0.074703, 1.563184, 0.127373)",
        "(0.075423, 1.570194, 0.130942)",
        "(0.075423, 1.570194, 0.130942)",
        "(0.075726, 1.574969, 0.133585)",
        "(0.075995, 1.579785, 0.136415)",
        "(0.076212, 1.584689, 0.139359)",
        "(0.076630, 1.592336, 0.144131)",
        "(0.076630, 1.592336, 0.144131)",
        "(0.077017, 1.597479, 0.147699)",
        "(0.077389, 1.602651, 0.151547)",
        "(0.077725, 1.607811, 0.155475)",
        "(0.077781, 1.615564, 0.161519)",
        "(0.077781, 1.615564, 0.161519)",
        "(0.077550, 1.620612, 0.165695)",
        "(0.077303, 1.625347, 0.170036)",
        "(0.077236, 1.629765, 0.174625)",
        "(0.076869, 1.636182, 0.182072)",
        "(0.076869, 1.636182, 0.182072)",
        "(0.076435, 1.640283, 0.187238)",
        "(0.075762, 1.644100, 0.192583)",
        "(0.075166, 1.647639, 0.198148)",
        "(0.074233, 1.652087, 0.206858)",
        "(0.074233, 1.652087, 0.206858)",
        "(0.073691, 1.654407, 0.212753)",
        "(0.073064, 1.656268, 0.218843)",
        "(0.072587, 1.657645, 0.224994)",
        "(0.072035, 1.658858, 0.234722)",
        "(0.072035, 1.658858, 0.234722)",
        "(0.071815, 1.659289, 0.241394)",
        "(0.071756, 1.659701, 0.248185)",
        "(0.071452, 1.660004, 0.255070)",
        "(0.071069, 1.660094, 0.265418)",
        "(0.071069, 1.660094, 0.265418)",
        "(0.071077, 1.659698, 0.272226)",
        "(0.071300, 1.659189, 0.278814)",
        "(0.071403, 1.658857, 0.285211)",
        "(0.071207, 1.658669, 0.294612)",
        "(0.071207, 1.658669, 0.294612)",
        "(0.070917, 1.658650, 0.300801)",
        "(0.070632, 1.658877, 0.306860)",
        "(0.069989, 1.659598, 0.312869)",
        "(0.068269, 1.661459, 0.321915)",
        "(0.068269, 1.661459, 0.321915)",
        "(0.067054, 1.662616, 0.327619)",
        "(0.065991, 1.663546, 0.333077)",
        "(0.064802, 1.664388, 0.338572)",
        "(0.062553, 1.665456, 0.346921)",
        "(0.062553, 1.665456, 0.346921)",
        "(0.060992, 1.665640, 0.352367)",
        "(0.059683, 1.665226, 0.357589)",
        "(0.058362, 1.664445, 0.362859)",
        "(0.056106, 1.662902, 0.371398)",
        "(0.056106, 1.662902, 0.371398)",
        "(0.054454, 1.661322, 0.377397)",
        "(0.052925, 1.658924, 0.383404)",
        "(0.051618, 1.655855, 0.389568)",
        "(0.049893, 1.649757, 0.399325)",
        "(0.049893, 1.649757, 0.399325)",
        "(0.048860, 1.645100, 0.405497)",
        "(0.047950, 1.639597, 0.411777)",
        "(0.047193, 1.633324, 0.418023)",
        "(0.046278, 1.622485, 0.426985)",
        "(0.046278, 1.622485, 0.426985)",
        "(0.045634, 1.614615, 0.432739)",
        "(0.045029, 1.606546, 0.438448)",
        "(0.044300, 1.598224, 0.444075)",
        "(0.043352, 1.585071, 0.452106)",
        "(0.043352, 1.585071, 0.452106)",
        "(0.042989, 1.575921, 0.457069)",
        "(0.042872, 1.566719, 0.461917)",
        "(0.042944, 1.557645, 0.466654)",
        "(0.042683, 1.544996, 0.473468)",
        "(0.042683, 1.544996, 0.473468)",
        "(0.042062, 1.537188, 0.477987)",
        "(0.041507, 1.529665, 0.482249)",
        "(0.040985, 1.522453, 0.485981)",
        "(0.039218, 1.512278, 0.490997)",
        "(0.039218, 1.512278, 0.490997)",
        "(0.037999, 1.505526, 0.494110)",
        "(0.037175, 1.498575, 0.496751)",
        "(0.036104, 1.491662, 0.499105)",
        "(0.034135, 1.481325, 0.502590)",
        "(0.034135, 1.481325, 0.502590)",
        "(0.032967, 1.474181, 0.504640)",
        "(0.031800, 1.466999, 0.506651)",
        "(0.030135, 1.460067, 0.508676)",
        "(0.027558, 1.449358, 0.511281)",
        "(0.027558, 1.449358, 0.511281)",
        "(0.026269, 1.441533, 0.512493)",
        "(0.024946, 1.433226, 0.513178)",
        "(0.023796, 1.424639, 0.513825)",
        "(0.021877, 1.411412, 0.514668)",
        "(0.021877, 1.411412, 0.514668)",
        "(0.020661, 1.402294, 0.515174)",
        "(0.019563, 1.392998, 0.515804)",
        "(0.018226, 1.383970, 0.516350)",
        "(0.015795, 1.370746, 0.516843)",
        "(0.015795, 1.370746, 0.516843)",
        "(0.014124, 1.361674, 0.516665)",
        "(0.012601, 1.352140, 0.515920)",
        "(0.011186, 1.342107, 0.514699)",
        "(0.009841, 1.331560, 0.513048)",
        "(0.009242, 1.326178, 0.512146)",
        "(0.008063, 1.315326, 0.510097)",
        "(0.006784, 1.304605, 0.507830)",
        "(0.005201, 1.294124, 0.505359)",
        "(0.002891, 1.278132, 0.500760)",
        "(0.002891, 1.278132, 0.500760)",
        "(0.001491, 1.267029, 0.496494)",
        "(0.000172, 1.255861, 0.491647)",
        "(-0.001118, 1.244757, 0.486686)",
        "(-0.003294, 1.228626, 0.479471)",
        "(-0.003294, 1.228626, 0.479471)",
        "(-0.005083, 1.218273, 0.474997)",
        "(-0.006823, 1.207954, 0.470400)",
        "(-0.008485, 1.197718, 0.465347)",
        "(-0.011095, 1.182952, 0.457537)",
        "(-0.011095, 1.182952, 0.457537)",
        "(-0.013027, 1.173716, 0.452428)",
        "(-0.015113, 1.164898, 0.447656)",
        "(-0.017228, 1.156253, 0.442625)",
        "(-0.019159, 1.147797, 0.437261)",
        "(-0.020165, 1.143722, 0.434626)",
        "(-0.022260, 1.135870, 0.429589)",
        "(-0.024323, 1.128476, 0.424770)",
        "(-0.026155, 1.121541, 0.420132)",
        "(-0.028634, 1.112104, 0.413354)",
        "(-0.028634, 1.112104, 0.413354)",
        "(-0.030193, 1.106283, 0.408842)",
        "(-0.031593, 1.100584, 0.403988)",
        "(-0.032838, 1.095304, 0.398961)",
        "(-0.034670, 1.089054, 0.392082)",
        "(-0.034670, 1.089054, 0.392082)",
        "(-0.035860, 1.085276, 0.387527)",
        "(-0.036923, 1.081478, 0.382481)",
        "(-0.037906, 1.077641, 0.377161)",
        "(-0.039519, 1.072414, 0.369424)",
        "(-0.039519, 1.072414, 0.369424)",
        "(-0.040649, 1.069071, 0.364271)",
        "(-0.041899, 1.065461, 0.358600)",
        "(-0.043164, 1.061563, 0.352493)",
        "(-0.044903, 1.056061, 0.343360)",
        "(-0.044903, 1.056061, 0.343360)",
        "(-0.046145, 1.052862, 0.337658)",
        "(-0.047343, 1.049632, 0.331761)",
        "(-0.048530, 1.046306, 0.325276)",
        "(-0.050316, 1.041535, 0.315110)",
        "(-0.050316, 1.041535, 0.315110)",
        "(-0.051465, 1.038988, 0.308816)",
        "(-0.052499, 1.036645, 0.302662)",
        "(-0.053357, 1.034474, 0.296224)",
        "(-0.054631, 1.031600, 0.286309)",
        "(-0.054631, 1.031600, 0.286309)",
        "(-0.055549, 1.029929, 0.279719)",
        "(-0.056281, 1.028609, 0.273159)",
        "(-0.056994, 1.027677, 0.266726)",
        "(-0.057582, 1.027019, 0.260396)",
        "(-0.057831, 1.026710, 0.257208)",
        "(-0.058271, 1.026095, 0.250625)",
        "(-0.058677, 1.025694, 0.244032)",
        "(-0.058909, 1.025736, 0.237957)",
        "(-0.058646, 1.026813, 0.229313)",
        "(-0.058646, 1.026813, 0.229313)",
        "(-0.058183, 1.028255, 0.223419)",
        "(-0.057611, 1.030065, 0.217289)",
        "(-0.056995, 1.032232, 0.211005)",
        "(-0.056364, 1.034613, 0.205053)",
        "(-0.056021, 1.035952, 0.202311)",
        "(-0.055308, 1.038833, 0.197108)",
        "(-0.054559, 1.041801, 0.192020)",
        "(-0.053835, 1.044754, 0.186974)",
        "(-0.052805, 1.049362, 0.179854)",
        "(-0.052805, 1.049362, 0.179854)",
        "(-0.052140, 1.052686, 0.175441)",
        "(-0.051546, 1.056176, 0.171141)",
        "(-0.051015, 1.059671, 0.166997)",
        "(-0.050183, 1.064761, 0.161026)",
        "(-0.050183, 1.064761, 0.161026)",
        "(-0.049593, 1.068007, 0.157084)",
        "(-0.048954, 1.071321, 0.153399)",
        "(-0.048163, 1.074600, 0.150013)",
        "(-0.046858, 1.079644, 0.145204)",
        "(-0.046858, 1.079644, 0.145204)",
        "(-0.046048, 1.082679, 0.142258)",
        "(-0.045339, 1.085783, 0.139197)",
        "(-0.044590, 1.089022, 0.136289)",
        "(-0.043407, 1.094196, 0.132322)",
        "(-0.043407, 1.094196, 0.132322)",
        "(-0.042470, 1.097817, 0.129964)",
        "(-0.041431, 1.101522, 0.127915)",
        "(-0.040244, 1.105202, 0.126043)",
        "(-0.038244, 1.111052, 0.123617)",
        "(-0.038244, 1.111052, 0.123617)",
        "(-0.036840, 1.115304, 0.122274)",
        "(-0.035368, 1.119704, 0.120964)",
        "(-0.033865, 1.124283, 0.119724)",
        "(-0.031661, 1.131444, 0.118137)",
        "(-0.031661, 1.131444, 0.118137)",
        "(-0.030157, 1.136192, 0.117049)",
        "(-0.028726, 1.140933, 0.115752)",
        "(-0.027295, 1.145792, 0.114347)",
        "(-0.025073, 1.153382, 0.112298)",
        "(-0.025073, 1.153382, 0.112298)",
        "(-0.023520, 1.158469, 0.110889)",
        "(-0.021935, 1.163664, 0.109375)",
        "(-0.020452, 1.168908, 0.107651)",
        "(-0.018366, 1.176829, 0.104642)",
        "(-0.018366, 1.176829, 0.104642)",
        "(-0.016890, 1.182185, 0.102442)",
        "(-0.015288, 1.187805, 0.100222)",
        "(-0.013620, 1.193735, 0.098162)",
        "(-0.010914, 1.202735, 0.095208)",
        "(-0.010914, 1.202735, 0.095208)",
        "(-0.009139, 1.208750, 0.093226)",
        "(-0.007374, 1.214881, 0.091402)",
        "(-0.005679, 1.221011, 0.089740)",
        "(-0.003213, 1.230052, 0.087278)",
        "(-0.003213, 1.230052, 0.087278)",
        "(-0.001707, 1.236146, 0.085961)",
        "(-0.000197, 1.242115, 0.084783)",
        "(0.001228, 1.247857, 0.083614)",
        "(0.003236, 1.256073, 0.082038)",
        "(0.003236, 1.256073, 0.082038)",
        "(0.004488, 1.261265, 0.081131)",
        "(0.005681, 1.266334, 0.080485)",
        "(0.006780, 1.271320, 0.080001)",
        "(0.008251, 1.278566, 0.079366)",
        "(0.008251, 1.278566, 0.079366)",
        "(0.009121, 1.282907, 0.078766)",
        "(0.010045, 1.287000, 0.078047)",
        "(0.011026, 1.291079, 0.077494)",
        "(0.012512, 1.297223, 0.076970)",
        "(0.012512, 1.297223, 0.076970)",
        "(0.013606, 1.301259, 0.076667)",
        "(0.014720, 1.305382, 0.076507)",
        "(0.015957, 1.309600, 0.076372)",
        "(0.017812, 1.316115, 0.076070)",
        "(0.017812, 1.316115, 0.076070)",
        "(0.019004, 1.320744, 0.075983)",
        "(0.020180, 1.325514, 0.075821)",
        "(0.021314, 1.330484, 0.075629)",
        "(0.022935, 1.338290, 0.075371)",
        "(0.022935, 1.338290, 0.075371)",
        "(0.023976, 1.343485, 0.074968)",
        "(0.024957, 1.348745, 0.074430)",
        "(0.025837, 1.354214, 0.073847)",
        "(0.026962, 1.362677, 0.072894)",
        "(0.026962, 1.362677, 0.072894)",
        "(0.027754, 1.368251, 0.072157)",
        "(0.028536, 1.373737, 0.071226)",
        "(0.029207, 1.379237, 0.070199)",
        "(0.030117, 1.387447, 0.068477)",
        "(0.030117, 1.387447, 0.068477)",
        "(0.030667, 1.392850, 0.067126)",
        "(0.031701, 1.398699, 0.067341)",
        "(0.032815, 1.404524, 0.067406)",
        "(0.033944, 1.412482, 0.067094)",
        "(0.033944, 1.412482, 0.067094)",
        "(0.034618, 1.417454, 0.066533)",
        "(0.034947, 1.422714, 0.066243)",
        "(0.035061, 1.428167, 0.066146)",
        "(0.035614, 1.435765, 0.065825)",
        "(0.035614, 1.435765, 0.065825)",
        "(0.036127, 1.440878, 0.065723)",
        "(0.036591, 1.446248, 0.066234)",
        "(0.037306, 1.451601, 0.067206)",
        "(0.038353, 1.459256, 0.068696)",
        "(0.038353, 1.459256, 0.068696)",
        "(0.038919, 1.464030, 0.069545)",
        "(0.039602, 1.468474, 0.070369)",
        "(0.040405, 1.472585, 0.071081)",
        "(0.041791, 1.478582, 0.072554)",
        "(0.041791, 1.478582, 0.072554)",
        "(0.042849, 1.482587, 0.073892)",
        "(0.044065, 1.486486, 0.075331)",
        "(0.045214, 1.490279, 0.076713)",
        "(0.046755, 1.495776, 0.078271)",
        "(0.046755, 1.495776, 0.078271)",
        "(0.047648, 1.499570, 0.079495)",
        "(0.048532, 1.503586, 0.080985)",
        "(0.049220, 1.507572, 0.082587)",
        "(0.050347, 1.513690, 0.084996)",
        "(0.050347, 1.513690, 0.084996)",
        "(0.050842, 1.518163, 0.086871)",
        "(0.051176, 1.523002, 0.089085)",
        "(0.051454, 1.527972, 0.091700)",
        "(0.051918, 1.532876, 0.094441)",
        "(0.052101, 1.535325, 0.095783)",
        "(0.052364, 1.540264, 0.098551)",
        "(0.052537, 1.545397, 0.101664)",
        "(0.052701, 1.550545, 0.105035)",
        "(0.052964, 1.555395, 0.108471)",
        "(0.053092, 1.557747, 0.110202)",
        "(0.053225, 1.562424, 0.113757)",
        "(0.053225, 1.567061, 0.117550)",
        "(0.053088, 1.571527, 0.121640)",
        "(0.052816, 1.575466, 0.126034)",
        "(0.052773, 1.577132, 0.128298)",
        "(0.052844, 1.579965, 0.132787)",
        "(0.053050, 1.582606, 0.137350)",
        "(0.053494, 1.584896, 0.142231)",
        "(0.053931, 1.587171, 0.147465)",
        "(0.054161, 1.588255, 0.150223)",
        "(0.054650, 1.590343, 0.155732)",
        "(0.055087, 1.592343, 0.161240)",
        "(0.055535, 1.594164, 0.166819)",
        "(0.056126, 1.596312, 0.175249)",
        "(0.056126, 1.596312, 0.175249)",
        "(0.056386, 1.597510, 0.180842)",
        "(0.056338, 1.598515, 0.186003)",
        "(0.056469, 1.599271, 0.191428)",
        "(0.056948, 1.599993, 0.200427)",
        "(0.056948, 1.599993, 0.200427)",
        "(0.057219, 1.600150, 0.206482)",
        "(0.057465, 1.600067, 0.212583)",
        "(0.057744, 1.599866, 0.218821)",
        "(0.057978, 1.599519, 0.228453)",
        "(0.057978, 1.599519, 0.228453)",
        "(0.057993, 1.599280, 0.235086)",
        "(0.058058, 1.598854, 0.241676)",
        "(0.058262, 1.598190, 0.248312)",
        "(0.058536, 1.597378, 0.255042)",
        "(0.058699, 1.596940, 0.258369)",
        "(0.058844, 1.596119, 0.264865)",
        "(0.058678, 1.595492, 0.271281)",
        "(0.058239, 1.595006, 0.277747)",
        "(0.057834, 1.594236, 0.284356)",
        "(0.057783, 1.593744, 0.287778)",
        "(0.057687, 1.592852, 0.294744)",
        "(0.057287, 1.592137, 0.301671)",
        "(0.056839, 1.591437, 0.308367)",
        "(0.056258, 1.590478, 0.314827)",
        "(0.055989, 1.589768, 0.317939)",
        "(0.055590, 1.587949, 0.324062)",
        "(0.055334, 1.585925, 0.330132)",
        "(0.054667, 1.584046, 0.336293)",
        "(0.053749, 1.582197, 0.342401)",
        "(0.053314, 1.581158, 0.345415)",
        "(0.052649, 1.578727, 0.351271)",
        "(0.052178, 1.575903, 0.356933)",
        "(0.051766, 1.573038, 0.362782)",
        "(0.051181, 1.570174, 0.368804)",
        "(0.050812, 1.568668, 0.371766)",
        "(0.050052, 1.565485, 0.377450)",
        "(0.049207, 1.561953, 0.382863)",
        "(0.048349, 1.558059, 0.388089)",
        "(0.047605, 1.553720, 0.393192)",
        "(0.047304, 1.551377, 0.395673)",
        "(0.046507, 1.546622, 0.400564)",
        "(0.045613, 1.541649, 0.405215)",
        "(0.044683, 1.536326, 0.409544)",
        "(0.043677, 1.530783, 0.413808)",
        "(0.043103, 1.527919, 0.416025)",
        "(0.042061, 1.521866, 0.420557)",
        "(0.041290, 1.515164, 0.424885)",
        "(0.040511, 1.508092, 0.429072)",
        "(0.039596, 1.501037, 0.433456)",
        "(0.039140, 1.497523, 0.435712)",
        "(0.038200, 1.490454, 0.440141)",
        "(0.037195, 1.483243, 0.444379)",
        "(0.036427, 1.475791, 0.448368)",
        "(0.036005, 1.468170, 0.452069)",
        "(0.035743, 1.464466, 0.453895)",
        "(0.034919, 1.457546, 0.457748)",
        "(0.033816, 1.450990, 0.461626)",
        "(0.032785, 1.444311, 0.465128)",
        "(0.031949, 1.437315, 0.467822)",
        "(0.031590, 1.433701, 0.468835)",
        "(0.031017, 1.426484, 0.470473)",
        "(0.030159, 1.419662, 0.471840)",
        "(0.029145, 1.413061, 0.473107)",
        "(0.028125, 1.406346, 0.474044)",
        "(0.027688, 1.402875, 0.474407)",
        "(0.027011, 1.395575, 0.474852)",
        "(0.026342, 1.388036, 0.475096)",
        "(0.025618, 1.380339, 0.475069)",
        "(0.024895, 1.372360, 0.474756)",
        "(0.024552, 1.368230, 0.474441)",
        "(0.023825, 1.359725, 0.473535)",
        "(0.023097, 1.350936, 0.472290)",
        "(0.022185, 1.342122, 0.471052)",
        "(0.021436, 1.333030, 0.469578)",
        "(0.021130, 1.328358, 0.468672)",
        "(0.020530, 1.319094, 0.466531)",
        "(0.019722, 1.310136, 0.464097)",
        "(0.018974, 1.301303, 0.461480)",
        "(0.018234, 1.292531, 0.458501)",
        "(0.017886, 1.288166, 0.456874)",
        "(0.017269, 1.279514, 0.453467)",
        "(0.016709, 1.271112, 0.449991)",
        "(0.015948, 1.262972, 0.446567)",
        "(0.015124, 1.254991, 0.442940)",
        "(0.014761, 1.250964, 0.440944)",
        "(0.014140, 1.242951, 0.436569)",
        "(0.013544, 1.235141, 0.431726)",
        "(0.012809, 1.227653, 0.427049)",
        "(0.012106, 1.220454, 0.422555)",
        "(0.011738, 1.217035, 0.420339)",
        "(0.011024, 1.210291, 0.415698)",
        "(0.010323, 1.203653, 0.410810)",
        "(0.009595, 1.197064, 0.405771)",
        "(0.008763, 1.190791, 0.400648)",
        "(0.008327, 1.187793, 0.398208)",
        "(0.007313, 1.181979, 0.393520)",
        "(0.006282, 1.176146, 0.388784)",
        "(0.005278, 1.169920, 0.383459)",
        "(0.004230, 1.163651, 0.377959)",
        "(0.003705, 1.160653, 0.375298)",
        "(0.002473, 1.155035, 0.370178)",
        "(0.001106, 1.149805, 0.365446)",
        "(-0.000226, 1.144647, 0.360841)",
        "(-0.001562, 1.139161, 0.355765)",
        "(-0.002179, 1.136347, 0.353044)",
        "(-0.003492, 1.130858, 0.347478)",
        "(-0.004722, 1.125730, 0.342096)",
        "(-0.005894, 1.121004, 0.336729)",
        "(-0.007114, 1.116722, 0.331324)",
        "(-0.007741, 1.114710, 0.328641)",
        "(-0.008897, 1.110632, 0.323015)",
        "(-0.009925, 1.106689, 0.316809)",
        "(-0.010998, 1.103123, 0.310519)",
        "(-0.012132, 1.100282, 0.304740)",
        "(-0.012709, 1.098940, 0.301977)",
        "(-0.013723, 1.096201, 0.296286)",
        "(-0.014881, 1.093419, 0.289998)",
        "(-0.016641, 1.089445, 0.280266)",
        "(-0.016641, 1.089445, 0.280266)",
        "(-0.017663, 1.087079, 0.273806)",
        "(-0.018580, 1.085087, 0.267501)",
        "(-0.019453, 1.083429, 0.261486)",
        "(-0.020253, 1.081881, 0.255613)",
        "(-0.021012, 1.080448, 0.249729)",
        "(-0.021390, 1.079868, 0.246902)",
        "(-0.022089, 1.078961, 0.241497)",
        "(-0.022765, 1.078289, 0.236263)",
        "(-0.023298, 1.077852, 0.231360)",
        "(-0.023724, 1.077762, 0.226827)",
        "(-0.023926, 1.077781, 0.224661)",
        "(-0.024338, 1.077767, 0.220126)",
        "(-0.024879, 1.077776, 0.215436)",
        "(-0.025317, 1.077784, 0.210790)",
        "(-0.025702, 1.077999, 0.206409)",
        "(-0.025851, 1.078178, 0.204354)",
        "(-0.026080, 1.078382, 0.200358)",
        "(-0.026193, 1.078311, 0.196433)",
        "(-0.026120, 1.078086, 0.192391)",
        "(-0.025938, 1.078315, 0.188463)",
        "(-0.025781, 1.078783, 0.186662)",
        "(-0.025533, 1.079803, 0.183048)",
        "(-0.025335, 1.080915, 0.179172)",
        "(-0.025321, 1.081984, 0.174920)",
        "(-0.025315, 1.083008, 0.170340)",
        "(-0.025301, 1.083662, 0.168053)",
        "(-0.025277, 1.085294, 0.163773)",
        "(-0.025173, 1.086871, 0.159685)",
        "(-0.025174, 1.088265, 0.155482)",
        "(-0.025361, 1.089458, 0.150992)",
        "(-0.025538, 1.090001, 0.148673)",
        "(-0.025815, 1.091072, 0.144207)",
        "(-0.026051, 1.092110, 0.139888)",
        "(-0.026301, 1.093328, 0.135712)",
        "(-0.026498, 1.094897, 0.131784)",
        "(-0.026568, 1.095802, 0.129942)",
        "(-0.026701, 1.097650, 0.126265)",
        "(-0.026834, 1.099658, 0.122580)",
        "(-0.026976, 1.101812, 0.118905)",
        "(-0.027076, 1.104262, 0.115348)",
        "(-0.027105, 1.105723, 0.113694)",
        "(-0.027116, 1.108816, 0.110573)",
        "(-0.027089, 1.112076, 0.107583)",
        "(-0.027008, 1.115432, 0.104661)",
        "(-0.027033, 1.119021, 0.101843)",
        "(-0.027058, 1.120801, 0.100493)",
        "(-0.027044, 1.124248, 0.097958)",
        "(-0.026794, 1.127474, 0.095566)",
        "(-0.026304, 1.130638, 0.093226)",
        "(-0.025694, 1.133981, 0.091151)",
        "(-0.025257, 1.135666, 0.090258)",
        "(-0.024165, 1.138929, 0.088506)",
        "(-0.022975, 1.142238, 0.086736)",
        "(-0.021667, 1.145853, 0.085206)",
        "(-0.020245, 1.149652, 0.083785)",
        "(-0.019514, 1.151544, 0.083032)",
        "(-0.018113, 1.155685, 0.081461)",
        "(-0.016766, 1.159971, 0.079884)",
        "(-0.015442, 1.164251, 0.078285)",
        "(-0.014095, 1.168718, 0.076796)",
        "(-0.013384, 1.171045, 0.076202)",
        "(-0.011894, 1.175707, 0.075215)",
        "(-0.010246, 1.180322, 0.074481)",
        "(-0.008493, 1.184967, 0.074021)",
        "(-0.006662, 1.189884, 0.073810)",
        "(-0.005774, 1.192504, 0.073788)",
        "(-0.003987, 1.197867, 0.073866)",
        "(-0.002055, 1.203274, 0.074068)",
        "(-0.000274, 1.208894, 0.074171)",
        "(0.001350, 1.214664, 0.074389)",
        "(0.002149, 1.217523, 0.074534)",
        "(0.003624, 1.223110, 0.074603)",
        "(0.004928, 1.228555, 0.074370)",
        "(0.006310, 1.233954, 0.074220)",
        "(0.007777, 1.239300, 0.074212)",
        "(0.008497, 1.241920, 0.074167)",
        "(0.009830, 1.247184, 0.073995)",
        "(0.011157, 1.252561, 0.073904)",
        "(0.012304, 1.258029, 0.073867)",
        "(0.013390, 1.263456, 0.073585)",
        "(0.013854, 1.266153, 0.073365)",
        "(0.014899, 1.271328, 0.072837)",
        "(0.015985, 1.276197, 0.072148)",
        "(0.016984, 1.280916, 0.071332)",
        "(0.017923, 1.285546, 0.070465)",
        "(0.018459, 1.287859, 0.070116)",
        "(0.019799, 1.292611, 0.069642)",
        "(0.021239, 1.297761, 0.069488)",
        "(0.022544, 1.303291, 0.069280)",
        "(0.023812, 1.308934, 0.068941)",
        "(0.024472, 1.311797, 0.068741)",
        "(0.025726, 1.317805, 0.068282)",
        "(0.026870, 1.324236, 0.067872)",
        "(0.028016, 1.331206, 0.067608)",
        "(0.029205, 1.338277, 0.067343)",
        "(0.029748, 1.341897, 0.067179)",
        "(0.030814, 1.349134, 0.066838)",
        "(0.031744, 1.356439, 0.066343)",
        "(0.032652, 1.363749, 0.065883)",
        "(0.033388, 1.371145, 0.065539)",
        "(0.033713, 1.374759, 0.065362)",
        "(0.034315, 1.381763, 0.064958)",
        "(0.034979, 1.388573, 0.064614)",
        "(0.035666, 1.395297, 0.064453)",
        "(0.036105, 1.401844, 0.064487)",
        "(0.036265, 1.404950, 0.064509)",
        "(0.036559, 1.410907, 0.064615)",
        "(0.036864, 1.416448, 0.064792)",
        "(0.037186, 1.421534, 0.064935)",
        "(0.037505, 1.426248, 0.065185)",
        "(0.037682, 1.428513, 0.065304)",
        "(0.037941, 1.433047, 0.065667)",
        "(0.038233, 1.437614, 0.066253)",
        "(0.038492, 1.442224, 0.067028)",
        "(0.038773, 1.446730, 0.068058)",
        "(0.038966, 1.448888, 0.068665)",
        "(0.039407, 1.453113, 0.070117)",
        "(0.039968, 1.457169, 0.072072)",
        "(0.040516, 1.460827, 0.073982)",
        "(0.040992, 1.464135, 0.075792)",
        "(0.041209, 1.465737, 0.076771)",
        "(0.041775, 1.468907, 0.078992)",
        "(0.042572, 1.471844, 0.081409)",
        "(0.043339, 1.474723, 0.083636)",
        "(0.043888, 1.477804, 0.086050)",
        "(0.044163, 1.479366, 0.087339)",
        "(0.044751, 1.482385, 0.089814)",
        "(0.045173, 1.485305, 0.092159)",
        "(0.045583, 1.488265, 0.094568)",
        "(0.046149, 1.491200, 0.096974)",
        "(0.046463, 1.492706, 0.098189)",
        "(0.047156, 1.496117, 0.100880)",
        "(0.047625, 1.499687, 0.103639)",
        "(0.048218, 1.503383, 0.106598)",
        "(0.048930, 1.507157, 0.109780)",
        "(0.049318, 1.509079, 0.111444)",
        "(0.050114, 1.512837, 0.114569)",
        "(0.050848, 1.516478, 0.117568)",
        "(0.051535, 1.520147, 0.120664)",
        "(0.052229, 1.523815, 0.123928)",
        "(0.052589, 1.525646, 0.125652)",
        "(0.053422, 1.529349, 0.129114)",
        "(0.054263, 1.533197, 0.132739)",
        "(0.054974, 1.537233, 0.136463)",
        "(0.055518, 1.541412, 0.140449)",
        "(0.055761, 1.543515, 0.142542)",
        "(0.056183, 1.547570, 0.146723)",
        "(0.056523, 1.551484, 0.150945)",
        "(0.056837, 1.555166, 0.155328)",
        "(0.057150, 1.558544, 0.159799)",
        "(0.057225, 1.560183, 0.162134)",
        "(0.057312, 1.563341, 0.167064)",
        "(0.057389, 1.566311, 0.172344)",
        "(0.057484, 1.568933, 0.177875)",
        "(0.057770, 1.572313, 0.186611)",
        "(0.057770, 1.572313, 0.186611)",
        "(0.057923, 1.574344, 0.192883)",
        "(0.058220, 1.575771, 0.199183)",
        "(0.058517, 1.576775, 0.205585)",
        "(0.058831, 1.578222, 0.215944)",
        "(0.058831, 1.578222, 0.215944)",
        "(0.058903, 1.578778, 0.222955)",
        "(0.059079, 1.578828, 0.229950)",
        "(0.059160, 1.578442, 0.236995)",
        "(0.059174, 1.577640, 0.244081)",
        "(0.059227, 1.577093, 0.247708)",
        "(0.059559, 1.575844, 0.255203)",
        "(0.060012, 1.574426, 0.262964)",
        "(0.060297, 1.573092, 0.270702)",
        "(0.060437, 1.571728, 0.278266)",
        "(0.060531, 1.570994, 0.282003)",
        "(0.060766, 1.569497, 0.289466)",
        "(0.060882, 1.568136, 0.296884)",
        "(0.060717, 1.566918, 0.304118)",
        "(0.060460, 1.565617, 0.311037)",
        "(0.060378, 1.564938, 0.314423)",
        "(0.060114, 1.563644, 0.321212)",
        "(0.059713, 1.562571, 0.328065)",
        "(0.059170, 1.561603, 0.334617)",
        "(0.058462, 1.560817, 0.340883)",
        "(0.057997, 1.560406, 0.343984)",
        "(0.057093, 1.559415, 0.350220)",
        "(0.056285, 1.558112, 0.356408)",
        "(0.055377, 1.556652, 0.362345)",
        "(0.054251, 1.555102, 0.368007)",
        "(0.053692, 1.554211, 0.370750)",
        "(0.052536, 1.552202, 0.376201)",
        "(0.051348, 1.549660, 0.381470)",
        "(0.050225, 1.546646, 0.386549)",
        "(0.049167, 1.543167, 0.391509)",
        "(0.048606, 1.541320, 0.394035)",
        "(0.047454, 1.537454, 0.399075)",
        "(0.046318, 1.533226, 0.404101)",
        "(0.045098, 1.528617, 0.409164)",
        "(0.043989, 1.523532, 0.414148)",
        "(0.043478, 1.520802, 0.416547)",
        "(0.042421, 1.515022, 0.421139)",
        "(0.041481, 1.508759, 0.425418)",
        "(0.040656, 1.502080, 0.429344)",
        "(0.039773, 1.495131, 0.433062)",
        "(0.039316, 1.491595, 0.434883)",
        "(0.038469, 1.484286, 0.438421)",
        "(0.037710, 1.476707, 0.441758)",
        "(0.037043, 1.468800, 0.444870)",
        "(0.036255, 1.460827, 0.447716)",
        "(0.035810, 1.456778, 0.448960)",
        "(0.034879, 1.448512, 0.451247)",
        "(0.034087, 1.439863, 0.453295)",
        "(0.033389, 1.431065, 0.455177)",
        "(0.032718, 1.422192, 0.456912)",
        "(0.032420, 1.417737, 0.457727)",
        "(0.031749, 1.408832, 0.459059)",
        "(0.030983, 1.399976, 0.460034)",
        "(0.030180, 1.391276, 0.460793)",
        "(0.029224, 1.382722, 0.461359)",
        "(0.028703, 1.378482, 0.461560)",
        "(0.027718, 1.370092, 0.461903)",
        "(0.026808, 1.361804, 0.462086)",
        "(0.025800, 1.353593, 0.462067)",
        "(0.024629, 1.345498, 0.461860)",
        "(0.024035, 1.341456, 0.461712)",
        "(0.022825, 1.333311, 0.461270)",
        "(0.021390, 1.325029, 0.460597)",
        "(0.019660, 1.316619, 0.460047)",
        "(0.017965, 1.307886, 0.459529)",
        "(0.017257, 1.303345, 0.459182)",
        "(0.015864, 1.294248, 0.458245)",
        "(0.014329, 1.285617, 0.457348)",
        "(0.012550, 1.277618, 0.456671)",
        "(0.010886, 1.269810, 0.455891)",
        "(0.010179, 1.265919, 0.455359)",
        "(0.008874, 1.258155, 0.453947)",
        "(0.007511, 1.250623, 0.452286)",
        "(0.005975, 1.243598, 0.450469)",
        "(0.004538, 1.236715, 0.448384)",
        "(0.003843, 1.233211, 0.447154)",
        "(0.002441, 1.226108, 0.444056)",
        "(0.001110, 1.218934, 0.440312)",
        "(-0.000084, 1.211764, 0.436360)",
        "(-0.001313, 1.204853, 0.432512)",
        "(-0.001909, 1.201431, 0.430529)",
        "(-0.002991, 1.194491, 0.426301)",
        "(-0.003902, 1.187520, 0.421566)",
        "(-0.004822, 1.180867, 0.416882)",
        "(-0.005877, 1.174703, 0.412194)",
        "(-0.006381, 1.171750, 0.409837)",
        "(-0.007363, 1.165974, 0.404875)",
        "(-0.008309, 1.160058, 0.399369)",
        "(-0.009184, 1.153833, 0.393288)",
        "(-0.010019, 1.147538, 0.386754)",
        "(-0.010469, 1.144559, 0.383471)",
        "(-0.011376, 1.138887, 0.377095)",
        "(-0.012197, 1.133470, 0.370911)",
        "(-0.013081, 1.128080, 0.364691)",
        "(-0.013929, 1.122703, 0.358332)",
        "(-0.014343, 1.120080, 0.355125)",
        "(-0.015074, 1.115066, 0.348771)",
        "(-0.015796, 1.110766, 0.342944)",
        "(-0.016546, 1.106648, 0.337232)",
        "(-0.017456, 1.102757, 0.331703)",
        "(-0.017883, 1.100841, 0.329005)",
        "(-0.018744, 1.097158, 0.323713)",
        "(-0.019631, 1.093668, 0.318591)",
        "(-0.020594, 1.090347, 0.313688)",
        "(-0.021685, 1.087198, 0.309073)",
        "(-0.022285, 1.085618, 0.306772)",
        "(-0.023411, 1.082310, 0.301873)",
        "(-0.024433, 1.079010, 0.296605)",
        "(-0.025461, 1.076154, 0.291587)",
        "(-0.026446, 1.073669, 0.287121)",
        "(-0.026925, 1.072450, 0.284987)",
        "(-0.027868, 1.069884, 0.280529)",
        "(-0.028760, 1.067346, 0.275902)",
        "(-0.029616, 1.065034, 0.271497)",
        "(-0.030438, 1.062931, 0.267338)",
        "(-0.030834, 1.061943, 0.265285)",
        "(-0.031560, 1.060070, 0.261150)",
        "(-0.032335, 1.058433, 0.256966)",
        "(-0.033046, 1.057099, 0.252892)",
        "(-0.033693, 1.055886, 0.248912)",
        "(-0.034023, 1.055237, 0.246857)",
        "(-0.034668, 1.053999, 0.242690)",
        "(-0.035280, 1.053064, 0.238673)",
        "(-0.035851, 1.052316, 0.234777)",
        "(-0.036349, 1.051619, 0.230799)",
        "(-0.036607, 1.051340, 0.228728)",
        "(-0.037073, 1.050887, 0.224553)",
        "(-0.037590, 1.050602, 0.220355)",
        "(-0.038077, 1.050413, 0.216158)",
        "(-0.038580, 1.050400, 0.212016)",
        "(-0.038840, 1.050478, 0.209942)",
        "(-0.039399, 1.050663, 0.205733)",
        "(-0.039875, 1.050911, 0.201494)",
        "(-0.040529, 1.051669, 0.195297)",
        "(-0.040529, 1.051669, 0.195297)",
        "(-0.040851, 1.052281, 0.191365)",
        "(-0.041151, 1.053113, 0.187671)",
        "(-0.041508, 1.053936, 0.184023)",
        "(-0.041853, 1.054702, 0.180413)",
        "(-0.042059, 1.055477, 0.176879)",
        "(-0.042081, 1.055882, 0.175135)",
        "(-0.041959, 1.056792, 0.171714)",
        "(-0.041629, 1.057728, 0.168396)",
        "(-0.041229, 1.058813, 0.165242)",
        "(-0.040808, 1.059963, 0.161910)",
        "(-0.040564, 1.060547, 0.160097)",
        "(-0.040120, 1.061903, 0.156285)",
        "(-0.039701, 1.063651, 0.152398)",
        "(-0.039209, 1.065681, 0.148503)",
        "(-0.038648, 1.067953, 0.144663)",
        "(-0.038328, 1.069160, 0.142806)",
        "(-0.037642, 1.071828, 0.139243)",
        "(-0.036745, 1.074887, 0.136010)",
        "(-0.035767, 1.078236, 0.133029)",
        "(-0.034660, 1.081784, 0.130365)",
        "(-0.034012, 1.083683, 0.129217)",
        "(-0.032578, 1.087749, 0.127240)",
        "(-0.030887, 1.092101, 0.125691)",
        "(-0.028927, 1.096623, 0.124585)",
        "(-0.026840, 1.101255, 0.123834)",
        "(-0.025749, 1.103598, 0.123538)",
        "(-0.023522, 1.108176, 0.123025)",
        "(-0.021316, 1.112650, 0.122506)",
        "(-0.019108, 1.117230, 0.121950)",
        "(-0.016838, 1.121970, 0.121524)",
        "(-0.015681, 1.124371, 0.121349)",
        "(-0.013421, 1.129135, 0.120891)",
        "(-0.011197, 1.133868, 0.120136)",
        "(-0.009019, 1.138648, 0.119176)",
        "(-0.006895, 1.143567, 0.118139)",
        "(-0.005872, 1.146082, 0.117554)",
        "(-0.003837, 1.151210, 0.116350)",
        "(-0.001906, 1.156455, 0.115055)",
        "(-0.000073, 1.161701, 0.113601)",
        "(0.001589, 1.166889, 0.111798)",
        "(0.002302, 1.169452, 0.110778)",
        "(0.003729, 1.174522, 0.108808)",
        "(0.005106, 1.179435, 0.106997)",
        "(0.006529, 1.184323, 0.105346)",
        "(0.008027, 1.189072, 0.103878)",
        "(0.008828, 1.191357, 0.103175)",
        "(0.010361, 1.195878, 0.101861)",
        "(0.011741, 1.200442, 0.100790)",
        "(0.013047, 1.204823, 0.099709)",
        "(0.014237, 1.208843, 0.098335)",
        "(0.014808, 1.210798, 0.097514)",
        "(0.015941, 1.214935, 0.096044)",
        "(0.017242, 1.219517, 0.095225)",
        "(0.018879, 1.224529, 0.095099)",
        "(0.020500, 1.229561, 0.094619)",
        "(0.021262, 1.232120, 0.094216)",
        "(0.022781, 1.237429, 0.093330)",
        "(0.024350, 1.243008, 0.092564)",
        "(0.025800, 1.248795, 0.091720)",
        "(0.027172, 1.254901, 0.090844)",
        "(0.027870, 1.258049, 0.090443)",
        "(0.029298, 1.264302, 0.089605)",
        "(0.030798, 1.270484, 0.088552)",
        "(0.032653, 1.280277, 0.086423)",
        "(0.032653, 1.280277, 0.086423)",
        "(0.033881, 1.287179, 0.085081)",
        "(0.035267, 1.294320, 0.083749)",
        "(0.036634, 1.301634, 0.082278)",
        "(0.037972, 1.309165, 0.080639)",
        "(0.039213, 1.316978, 0.079097)",
        "(0.039811, 1.320944, 0.078322)",
        "(0.040932, 1.328812, 0.076688)",
        "(0.042071, 1.336580, 0.075043)",
        "(0.043159, 1.344284, 0.073533)",
        "(0.044363, 1.351770, 0.072271)",
        "(0.044986, 1.355404, 0.071759)",
        "(0.046167, 1.362564, 0.070774)",
        "(0.047147, 1.369560, 0.069851)",
        "(0.047937, 1.376293, 0.068866)",
        "(0.048555, 1.382774, 0.067871)",
        "(0.048865, 1.385879, 0.067452)",
        "(0.049513, 1.391745, 0.066588)",
        "(0.050171, 1.397134, 0.065813)",
        "(0.050927, 1.402119, 0.065225)",
        "(0.051776, 1.406961, 0.065063)",
        "(0.052184, 1.409344, 0.065130)",
        "(0.052866, 1.414013, 0.065440)",
        "(0.053580, 1.418051, 0.065869)",
        "(0.054192, 1.421714, 0.066389)",
        "(0.054765, 1.424862, 0.066882)",
        "(0.055044, 1.426208, 0.067079)",
        "(0.055695, 1.428614, 0.067525)",
        "(0.056296, 1.430844, 0.068119)",
        "(0.056768, 1.432984, 0.068801)",
        "(0.057300, 1.434884, 0.069451)",
        "(0.057583, 1.435753, 0.069775)",
        "(0.058226, 1.437487, 0.070528)",
        "(0.059049, 1.439407, 0.071479)",
        "(0.059970, 1.441613, 0.072783)",
        "(0.061211, 1.444291, 0.074412)",
        "(0.061817, 1.445921, 0.075420)",
        "(0.062875, 1.449588, 0.077658)",
        "(0.063928, 1.453584, 0.079995)",
        "(0.064896, 1.457842, 0.082292)",
        "(0.065790, 1.462430, 0.084719)",
        "(0.066237, 1.464811, 0.086005)",
        "(0.067289, 1.469594, 0.088690)",
        "(0.068398, 1.474666, 0.091517)",
        "(0.069342, 1.480075, 0.094444)",
        "(0.070115, 1.485820, 0.097484)",
        "(0.070465, 1.488767, 0.099021)",
        "(0.071252, 1.494705, 0.102042)",
        "(0.071894, 1.500790, 0.105118)",
        "(0.072531, 1.507069, 0.108376)",
        "(0.073023, 1.513471, 0.111842)",
        "(0.073214, 1.516633, 0.113570)",
        "(0.073606, 1.522705, 0.116942)",
        "(0.073971, 1.528461, 0.120303)",
        "(0.074302, 1.533907, 0.123493)",
        "(0.074453, 1.539100, 0.126533)",
        "(0.074447, 1.541633, 0.128025)",
        "(0.074467, 1.546574, 0.131048)",
        "(0.074485, 1.551357, 0.134153)",
        "(0.074505, 1.555884, 0.137322)",
        "(0.074667, 1.559974, 0.140446)",
        "(0.074783, 1.561872, 0.141945)",
        "(0.074848, 1.565602, 0.145103)",
        "(0.074928, 1.569126, 0.148472)",
        "(0.075046, 1.572291, 0.151869)",
        "(0.075106, 1.575051, 0.155290)",
        "(0.075127, 1.576268, 0.157068)",
        "(0.075310, 1.578483, 0.160768)",
        "(0.075667, 1.580490, 0.164790)",
        "(0.075954, 1.582253, 0.169282)",
        "(0.076284, 1.583828, 0.174026)",
        "(0.076457, 1.584494, 0.176403)",
        "(0.076818, 1.585727, 0.181123)",
        "(0.077205, 1.586843, 0.186350)",
        "(0.077819, 1.587943, 0.192257)",
        "(0.078485, 1.589041, 0.198418)",
        "(0.078841, 1.589677, 0.201652)",
        "(0.079406, 1.590998, 0.208364)",
        "(0.079735, 1.592432, 0.215574)",
        "(0.080210, 1.593832, 0.223213)",
        "(0.080861, 1.595115, 0.230992)",
        "(0.081234, 1.595769, 0.234915)",
        "(0.081873, 1.597162, 0.242810)",
        "(0.082248, 1.598790, 0.250838)",
        "(0.082294, 1.600554, 0.258933)",
        "(0.082167, 1.602230, 0.267080)",
        "(0.082070, 1.603047, 0.271200)",
        "(0.081752, 1.604605, 0.279539)",
        "(0.081380, 1.605861, 0.287642)",
        "(0.080859, 1.606851, 0.295138)",
        "(0.079782, 1.607982, 0.302610)",
        "(0.079118, 1.608606, 0.306586)",
        "(0.077786, 1.609656, 0.314856)",
        "(0.076575, 1.610241, 0.323357)",
        "(0.075651, 1.610511, 0.332105)",
        "(0.074675, 1.610415, 0.340903)",
        "(0.074133, 1.610276, 0.345211)",
        "(0.072959, 1.609786, 0.353652)",
        "(0.071571, 1.609055, 0.361950)",
        "(0.070106, 1.607938, 0.369813)",
        "(0.068705, 1.606360, 0.377253)",
        "(0.068013, 1.605533, 0.381020)",
        "(0.066540, 1.603914, 0.388841)",
        "(0.064880, 1.602356, 0.397000)",
        "(0.063169, 1.600607, 0.405265)",
        "(0.061557, 1.598600, 0.413304)",
        "(0.060865, 1.597519, 0.417283)",
        "(0.059243, 1.595363, 0.425237)",
        "(0.057367, 1.593281, 0.433362)",
        "(0.055319, 1.590934, 0.441334)",
        "(0.053407, 1.588043, 0.448857)",
        "(0.052544, 1.586355, 0.452376)",
        "(0.051019, 1.582327, 0.458754)",
        "(0.049656, 1.577936, 0.464687)",
        "(0.048291, 1.573328, 0.470286)",
        "(0.046832, 1.568669, 0.475803)",
        "(0.046094, 1.566242, 0.478426)",
        "(0.044741, 1.561181, 0.483390)",
        "(0.043484, 1.555807, 0.487789)",
        "(0.042450, 1.550120, 0.491895)",
        "(0.041669, 1.544280, 0.496005)",
        "(0.041239, 1.541427, 0.498060)",
        "(0.040242, 1.535825, 0.502300)",
        "(0.039301, 1.530098, 0.506421)",
        "(0.038545, 1.520444, 0.511032)",
        "(0.038545, 1.520444, 0.511032)",
        "(0.038248, 1.513597, 0.513356)",
        "(0.037967, 1.506591, 0.515225)",
        "(0.037426, 1.499478, 0.516900)",
        "(0.036888, 1.491929, 0.518221)",
        "(0.036294, 1.483957, 0.519152)",
        "(0.036067, 1.479807, 0.519425)",
        "(0.035808, 1.471155, 0.519533)",
        "(0.035494, 1.462115, 0.519166)",
        "(0.035286, 1.452902, 0.518692)",
        "(0.035134, 1.443429, 0.518249)",
        "(0.035051, 1.438669, 0.518024)",
        "(0.034732, 1.429178, 0.517543)",
        "(0.034530, 1.419721, 0.516890)",
        "(0.034785, 1.410297, 0.515789)",
        "(0.034788, 1.401346, 0.514438)",
        "(0.034588, 1.397101, 0.513868)",
        "(0.034110, 1.388887, 0.512828)",
        "(0.033942, 1.380686, 0.511550)",
        "(0.033996, 1.372519, 0.509721)",
        "(0.033705, 1.364569, 0.507665)",
        "(0.033554, 1.360486, 0.506537)",
        "(0.033388, 1.352755, 0.504302)",
        "(0.033117, 1.344868, 0.502109)",
        "(0.032748, 1.336948, 0.500063)",
        "(0.032452, 1.328921, 0.498088)",
        "(0.032380, 1.324894, 0.497035)",
        "(0.032137, 1.317060, 0.494684)",
        "(0.031697, 1.309629, 0.492050)",
        "(0.031104, 1.302380, 0.489179)",
        "(0.030746, 1.294729, 0.485770)",
        "(0.030643, 1.290718, 0.483794)",
        "(0.030420, 1.282825, 0.479659)",
        "(0.029968, 1.275409, 0.475584)",
        "(0.029289, 1.268335, 0.471484)",
        "(0.028588, 1.261123, 0.466977)",
        "(0.028300, 1.257353, 0.464384)",
        "(0.027924, 1.249569, 0.458528)",
        "(0.027798, 1.241694, 0.452045)",
        "(0.027494, 1.234312, 0.445674)",
        "(0.027113, 1.227149, 0.439266)",
        "(0.027006, 1.223651, 0.435930)",
        "(0.027004, 1.216693, 0.428934)",
        "(0.027097, 1.210081, 0.421814)",
        "(0.027095, 1.204039, 0.414898)",
        "(0.027166, 1.198492, 0.408195)",
        "(0.027206, 1.195911, 0.404880)",
        "(0.027181, 1.190994, 0.398332)",
        "(0.027161, 1.186385, 0.391801)",
        "(0.027109, 1.182039, 0.385253)",
        "(0.026992, 1.177942, 0.378739)",
        "(0.026852, 1.175989, 0.375540)",
        "(0.026536, 1.172292, 0.369362)",
        "(0.026200, 1.168977, 0.363391)",
        "(0.025789, 1.165979, 0.357651)",
        "(0.025356, 1.163181, 0.352224)",
        "(0.025141, 1.161809, 0.349550)",
        "(0.024690, 1.159175, 0.344433)",
        "(0.024257, 1.156780, 0.339501)",
        "(0.023683, 1.154788, 0.335128)",
        "(0.023043, 1.152961, 0.331225)",
        "(0.022685, 1.152055, 0.329294)",
        "(0.021733, 1.150245, 0.325227)",
        "(0.020894, 1.148318, 0.321244)",
        "(0.020148, 1.146376, 0.317577)",
        "(0.019259, 1.144504, 0.314254)",
        "(0.018897, 1.143456, 0.312764)",
        "(0.017980, 1.141375, 0.309800)",
        "(0.017153, 1.139054, 0.306806)",
        "(0.016245, 1.136479, 0.303756)",
        "(0.015304, 1.133719, 0.300674)",
        "(0.014797, 1.132290, 0.299049)",
        "(0.013875, 1.129389, 0.295388)",
        "(0.013101, 1.126385, 0.291121)",
        "(0.012308, 1.123529, 0.286467)",
        "(0.011573, 1.121150, 0.281272)",
        "(0.011218, 1.120152, 0.278478)",
        "(0.010538, 1.118410, 0.272450)",
        "(0.010047, 1.116799, 0.265933)",
        "(0.009672, 1.115489, 0.259178)",
        "(0.009367, 1.114607, 0.252273)",
        "(0.009302, 1.114355, 0.248802)",
        "(0.009329, 1.114095, 0.241649)",
        "(0.009471, 1.114474, 0.230249)",
        "(0.009471, 1.114474, 0.230249)",
        "(0.009596, 1.115618, 0.218608)",
        "(0.009630, 1.116273, 0.214722)",
        "(0.009766, 1.117814, 0.206892)",
        "(0.009901, 1.119608, 0.199144)",
        "(0.010013, 1.121844, 0.191597)",
        "(0.010070, 1.124183, 0.184132)",
        "(0.010143, 1.125351, 0.180389)",
        "(0.010367, 1.127851, 0.173089)",
        "(0.010649, 1.130628, 0.166207)",
        "(0.011158, 1.133590, 0.159942)",
        "(0.011702, 1.136823, 0.154178)",
        "(0.011963, 1.138528, 0.151465)",
        "(0.012538, 1.142014, 0.146233)",
        "(0.013141, 1.145713, 0.141479)",
        "(0.013761, 1.149525, 0.137198)",
        "(0.014399, 1.153277, 0.133330)",
        "(0.014725, 1.155144, 0.131450)",
        "(0.015334, 1.158919, 0.127815)",
        "(0.015873, 1.162793, 0.124470)",
        "(0.016481, 1.166487, 0.121457)",
        "(0.017291, 1.169805, 0.118637)",
        "(0.017730, 1.171433, 0.117314)",
        "(0.018554, 1.174844, 0.114701)",
        "(0.019307, 1.178487, 0.112111)",
        "(0.020033, 1.182315, 0.109620)",
        "(0.020927, 1.186350, 0.107251)",
        "(0.021370, 1.188486, 0.106103)",
        "(0.022342, 1.192693, 0.103759)",
        "(0.023466, 1.197092, 0.101603)",
        "(0.024772, 1.201737, 0.099765)",
        "(0.026223, 1.206698, 0.098138)",
        "(0.026971, 1.209260, 0.097321)",
        "(0.028476, 1.214619, 0.095755)",
        "(0.030034, 1.220336, 0.094462)",
        "(0.031576, 1.226254, 0.093332)",
        "(0.033123, 1.232209, 0.092023)",
        "(0.033878, 1.235238, 0.091297)",
        "(0.035425, 1.241365, 0.089898)",
        "(0.037042, 1.247720, 0.088714)",
        "(0.038724, 1.254256, 0.087639)",
        "(0.040382, 1.260972, 0.086556)",
        "(0.041205, 1.264394, 0.085972)",
        "(0.042850, 1.271232, 0.084812)",
        "(0.044409, 1.278149, 0.083640)",
        "(0.045657, 1.285169, 0.082394)",
        "(0.046747, 1.292056, 0.080836)",
        "(0.047184, 1.295420, 0.079956)",
        "(0.048060, 1.301939, 0.078077)",
        "(0.048895, 1.308249, 0.076173)",
        "(0.049554, 1.314479, 0.074360)",
        "(0.050106, 1.320570, 0.072587)",
        "(0.051136, 1.323924, 0.073178)",
        "(0.051971, 1.329852, 0.072477)",
        "(0.053075, 1.335802, 0.072028)",
        "(0.053916, 1.341410, 0.071129)",
        "(0.054788, 1.347083, 0.070058)",
        "(0.055092, 1.349982, 0.069522)",
        "(0.055598, 1.355996, 0.068698)",
        "(0.056322, 1.361930, 0.067752)",
        "(0.057066, 1.368247, 0.067094)",
        "(0.057888, 1.375207, 0.067054)",
        "(0.058297, 1.378458, 0.067145)",
        "(0.059284, 1.384958, 0.067440)",
        "(0.060310, 1.391539, 0.067895)",
        "(0.061253, 1.398145, 0.068267)",
        "(0.062022, 1.404790, 0.068534)",
        "(0.062279, 1.408287, 0.068820)",
        "(0.062916, 1.415259, 0.069757)",
        "(0.063714, 1.422142, 0.071041)",
        "(0.064562, 1.428723, 0.072333)",
        "(0.065335, 1.435106, 0.073658)",
        "(0.065651, 1.438251, 0.074341)",
        "(0.066283, 1.444264, 0.075554)",
        "(0.066757, 1.450078, 0.076538)",
        "(0.067073, 1.455793, 0.077564)",
        "(0.067369, 1.461416, 0.078566)",
        "(0.067437, 1.464149, 0.079047)",
        "(0.067609, 1.469547, 0.080061)",
        "(0.067831, 1.474910, 0.081209)",
        "(0.068016, 1.480279, 0.082540)",
        "(0.068194, 1.485499, 0.083927)",
        "(0.068329, 1.487998, 0.084533)",
        "(0.068648, 1.492892, 0.085568)",
        "(0.068880, 1.497736, 0.086689)",
        "(0.069329, 1.502444, 0.087970)",
        "(0.069969, 1.507023, 0.089203)",
        "(0.070272, 1.509319, 0.089832)",
        "(0.070771, 1.514007, 0.091160)",
        "(0.071157, 1.518733, 0.092557)",
        "(0.071430, 1.523580, 0.094080)",
        "(0.071567, 1.528445, 0.095730)",
        "(0.071655, 1.530780, 0.096578)",
        "(0.071958, 1.535155, 0.098223)",
        "(0.072225, 1.539258, 0.099940)",
        "(0.072377, 1.543308, 0.101886)",
        "(0.072389, 1.547212, 0.103966)",
        "(0.072413, 1.549020, 0.105054)",
        "(0.072474, 1.552453, 0.107251)",
        "(0.072431, 1.555683, 0.109479)",
        "(0.072369, 1.558827, 0.111891)",
        "(0.072437, 1.561779, 0.114588)",
        "(0.072529, 1.563176, 0.116005)",
        "(0.072616, 1.565968, 0.118938)",
        "(0.072544, 1.568740, 0.122079)",
        "(0.072604, 1.571299, 0.125437)",
        "(0.072854, 1.573547, 0.128880)",
        "(0.072977, 1.574550, 0.130609)",
        "(0.073245, 1.576522, 0.134207)",
        "(0.073487, 1.578586, 0.138181)",
        "(0.073661, 1.580705, 0.142436)",
        "(0.073897, 1.582716, 0.146846)",
        "(0.073967, 1.583661, 0.149133)",
        "(0.074188, 1.585482, 0.153857)",
        "(0.074426, 1.587259, 0.158963)",
        "(0.074604, 1.589017, 0.164429)",
        "(0.074777, 1.590629, 0.170062)",
        "(0.074832, 1.591325, 0.172927)",
        "(0.074904, 1.592390, 0.178750)",
        "(0.075099, 1.593062, 0.184837)",
        "(0.075414, 1.593542, 0.191232)",
        "(0.075712, 1.594054, 0.197899)",
        "(0.075745, 1.594342, 0.201311)",
        "(0.075704, 1.594786, 0.208197)",
        "(0.075815, 1.594928, 0.215138)",
        "(0.075902, 1.594863, 0.222043)",
        "(0.075872, 1.594740, 0.228846)",
        "(0.075747, 1.594653, 0.232190)",
        "(0.075447, 1.594400, 0.238734)",
        "(0.075091, 1.594109, 0.245033)",
        "(0.074610, 1.593974, 0.251133)",
        "(0.073957, 1.594109, 0.257194)",
        "(0.073565, 1.594229, 0.260133)",
        "(0.072730, 1.594463, 0.265795)",
        "(0.071896, 1.594717, 0.271152)",
        "(0.071190, 1.594914, 0.276266)",
        "(0.070351, 1.595261, 0.281338)",
        "(0.069845, 1.595501, 0.283883)",
        "(0.068736, 1.596006, 0.289078)",
        "(0.067660, 1.596447, 0.294387)",
        "(0.066614, 1.596588, 0.299643)",
        "(0.065671, 1.596639, 0.305021)",
        "(0.065154, 1.596637, 0.307772)",
        "(0.063989, 1.596541, 0.313451)",
        "(0.062610, 1.596293, 0.319262)",
        "(0.061219, 1.595628, 0.325273)",
        "(0.060078, 1.594489, 0.331436)",
        "(0.059534, 1.593774, 0.334539)",
        "(0.058560, 1.591936, 0.340694)",
        "(0.057675, 1.589711, 0.346631)",
        "(0.056782, 1.587064, 0.352400)",
        "(0.055827, 1.584261, 0.358204)",
        "(0.055376, 1.582788, 0.361140)",
        "(0.054466, 1.579798, 0.367226)",
        "(0.053680, 1.576625, 0.373499)",
        "(0.052938, 1.573231, 0.379712)",
        "(0.052298, 1.569577, 0.385618)",
        "(0.052051, 1.567604, 0.388349)",
        "(0.051628, 1.563533, 0.393459)",
        "(0.051048, 1.559481, 0.398161)",
        "(0.050184, 1.555407, 0.402590)",
        "(0.049342, 1.551123, 0.406762)",
        "(0.049006, 1.548868, 0.408763)",
        "(0.048441, 1.544269, 0.412695)",
        "(0.047826, 1.539650, 0.416523)",
        "(0.047044, 1.535153, 0.420267)",
        "(0.046219, 1.530648, 0.423832)",
        "(0.045809, 1.528384, 0.425545)",
        "(0.044903, 1.523759, 0.428870)",
        "(0.043907, 1.518881, 0.432054)",
        "(0.043006, 1.513725, 0.435118)",
        "(0.042002, 1.508355, 0.438041)",
        "(0.041473, 1.505551, 0.439452)",
        "(0.040434, 1.499763, 0.442177)",
        "(0.039527, 1.493491, 0.444683)",
        "(0.038667, 1.486845, 0.447094)",
        "(0.037824, 1.480161, 0.449584)",
        "(0.037392, 1.476791, 0.450798)",
        "(0.036417, 1.469869, 0.452987)",
        "(0.035567, 1.462705, 0.454827)",
        "(0.034902, 1.455161, 0.456473)",
        "(0.034403, 1.447418, 0.457955)",
        "(0.034034, 1.443612, 0.458700)",
        "(0.033163, 1.436120, 0.460336)",
        "(0.032417, 1.428519, 0.461920)",
        "(0.031595, 1.420261, 0.463108)",
        "(0.030985, 1.412097, 0.463873)",
        "(0.030763, 1.407905, 0.464226)",
        "(0.030276, 1.399582, 0.464899)",
        "(0.029482, 1.391556, 0.465680)",
        "(0.028132, 1.379681, 0.466857)",
        "(0.028132, 1.379681, 0.466857)",
        "(0.027429, 1.371360, 0.467160)",
        "(0.026987, 1.362734, 0.466837)",
        "(0.026432, 1.354231, 0.466164)",
        "(0.025730, 1.346267, 0.465421)",
        "(0.025012, 1.338692, 0.464662)",
        "(0.024731, 1.334954, 0.464187)",
        "(0.024199, 1.327657, 0.462865)",
        "(0.023452, 1.320822, 0.461179)",
        "(0.022616, 1.314398, 0.459304)",
        "(0.021846, 1.308122, 0.457088)",
        "(0.021556, 1.304980, 0.455799)",
        "(0.020955, 1.298666, 0.453005)",
        "(0.020307, 1.292386, 0.450090)",
        "(0.019637, 1.286118, 0.447281)",
        "(0.018939, 1.279743, 0.444208)",
        "(0.018512, 1.276518, 0.442474)",
        "(0.017678, 1.270057, 0.438897)",
        "(0.016967, 1.263721, 0.435298)",
        "(0.016199, 1.257602, 0.431532)",
        "(0.015315, 1.251838, 0.427660)",
        "(0.014796, 1.249085, 0.425783)",
        "(0.013783, 1.243510, 0.422045)",
        "(0.012831, 1.237761, 0.418092)",
        "(0.011866, 1.231819, 0.413877)",
        "(0.011008, 1.225807, 0.409515)",
        "(0.010487, 1.222914, 0.407351)",
        "(0.009396, 1.217367, 0.403295)",
        "(0.008324, 1.211907, 0.399328)",
        "(0.007251, 1.206216, 0.394975)",
        "(0.006261, 1.200134, 0.390183)",
        "(0.005826, 1.196974, 0.387671)",
        "(0.004875, 1.190821, 0.382749)",
        "(0.003768, 1.185117, 0.378146)",
        "(0.002635, 1.179710, 0.373676)",
        "(0.001510, 1.174346, 0.368696)",
        "(0.000931, 1.171629, 0.365979)",
        "(-0.000098, 1.166125, 0.360406)",
        "(-0.001091, 1.160824, 0.354916)",
        "(-0.002106, 1.155920, 0.349679)",
        "(-0.003199, 1.151379, 0.344726)",
        "(-0.003750, 1.149098, 0.342243)",
        "(-0.004857, 1.144499, 0.337008)",
        "(-0.005886, 1.139819, 0.331441)",
        "(-0.006894, 1.135322, 0.325935)",
        "(-0.007944, 1.131151, 0.320671)",
        "(-0.008499, 1.129219, 0.318073)",
        "(-0.009623, 1.125612, 0.312820)",
        "(-0.010562, 1.122209, 0.307671)",
        "(-0.011329, 1.118886, 0.302606)",
        "(-0.012037, 1.115610, 0.297293)",
        "(-0.012380, 1.114027, 0.294519)",
        "(-0.013064, 1.110992, 0.288937)",
        "(-0.013732, 1.108463, 0.283650)",
        "(-0.014260, 1.106034, 0.278633)",
        "(-0.014670, 1.103667, 0.273855)",
        "(-0.014875, 1.102502, 0.271489)",
        "(-0.015218, 1.100353, 0.266828)",
        "(-0.015593, 1.098344, 0.261967)",
        "(-0.015896, 1.096552, 0.257023)",
        "(-0.016156, 1.095307, 0.252410)",
        "(-0.016267, 1.094807, 0.250168)",
        "(-0.016463, 1.094025, 0.245633)",
        "(-0.016676, 1.093289, 0.240889)",
        "(-0.016849, 1.092605, 0.236040)",
        "(-0.017040, 1.092207, 0.231382)",
        "(-0.017112, 1.092083, 0.229167)",
        "(-0.017213, 1.091919, 0.224800)",
        "(-0.017375, 1.091831, 0.220438)",
        "(-0.017589, 1.091679, 0.215911)",
        "(-0.017735, 1.091519, 0.211197)",
        "(-0.017868, 1.091508, 0.208655)",
        "(-0.018118, 1.091415, 0.203446)",
        "(-0.018300, 1.091404, 0.198077)",
        "(-0.018477, 1.091781, 0.192942)",
        "(-0.018530, 1.092224, 0.188124)",
        "(-0.018500, 1.092482, 0.185853)",
        "(-0.018394, 1.093105, 0.181356)",
        "(-0.018246, 1.093931, 0.177136)",
        "(-0.018002, 1.094883, 0.173123)",
        "(-0.017653, 1.096152, 0.169279)",
        "(-0.017429, 1.096945, 0.167444)",
        "(-0.016886, 1.098892, 0.164029)",
        "(-0.016280, 1.100976, 0.160775)",
        "(-0.015613, 1.103222, 0.157665)",
        "(-0.014756, 1.105707, 0.154862)",
        "(-0.014308, 1.107067, 0.153594)",
        "(-0.013351, 1.109901, 0.151237)",
        "(-0.012409, 1.112937, 0.149158)",
        "(-0.011455, 1.115967, 0.147065)",
        "(-0.010554, 1.118965, 0.144946)",
        "(-0.010053, 1.120421, 0.143899)",
        "(-0.008968, 1.123333, 0.141960)",
        "(-0.007807, 1.126336, 0.140345)",
        "(-0.006608, 1.129448, 0.139127)",
        "(-0.005323, 1.132521, 0.138000)",
        "(-0.004702, 1.134042, 0.137350)",
        "(-0.003569, 1.136951, 0.135729)",
        "(-0.002418, 1.139735, 0.133806)",
        "(-0.001214, 1.142561, 0.131686)",
        "(-0.000010, 1.145675, 0.129515)",
        "(0.000594, 1.147448, 0.128523)",
        "(0.001815, 1.151143, 0.126568)",
        "(0.003015, 1.154852, 0.124312)",
        "(0.004142, 1.158495, 0.121717)",
        "(0.005335, 1.162184, 0.118922)",
        "(0.005921, 1.164112, 0.117546)",
        "(0.007213, 1.168075, 0.114867)",
        "(0.008659, 1.172414, 0.112401)",
        "(0.010221, 1.177215, 0.110388)",
        "(0.011983, 1.182036, 0.108697)",
        "(0.012917, 1.184488, 0.107906)",
        "(0.014737, 1.189539, 0.106279)",
        "(0.016313, 1.194818, 0.104702)",
        "(0.017904, 1.200149, 0.103184)",
        "(0.019493, 1.205605, 0.101787)",
        "(0.020213, 1.208404, 0.101167)",
        "(0.021582, 1.213969, 0.099915)",
        "(0.022962, 1.219401, 0.098654)",
        "(0.024221, 1.224146, 0.097514)",
        "(0.025546, 1.228786, 0.096419)",
        "(0.026229, 1.231063, 0.095883)",
        "(0.027510, 1.235794, 0.094847)",
        "(0.028768, 1.240763, 0.093844)",
        "(0.029932, 1.245936, 0.092968)",
        "(0.031101, 1.251197, 0.092235)",
        "(0.031697, 1.253915, 0.091921)",
        "(0.032794, 1.259375, 0.091278)",
        "(0.033763, 1.264794, 0.090471)",
        "(0.034645, 1.270013, 0.089553)",
        "(0.035560, 1.275078, 0.088651)",
        "(0.036014, 1.277589, 0.088261)",
        "(0.036964, 1.282582, 0.087605)",
        "(0.037938, 1.287435, 0.087120)",
        "(0.038850, 1.292130, 0.086704)",
        "(0.039650, 1.296566, 0.086116)",
        "(0.040055, 1.298687, 0.085768)",
        "(0.040856, 1.302840, 0.085063)",
        "(0.041683, 1.306975, 0.084446)",
        "(0.042603, 1.311235, 0.084130)",
        "(0.043616, 1.315594, 0.083900)",
        "(0.044135, 1.317751, 0.083749)",
        "(0.045091, 1.322073, 0.083309)",
        "(0.046057, 1.326474, 0.083025)",
        "(0.047061, 1.330967, 0.082957)",
        "(0.048072, 1.335593, 0.083172)",
        "(0.048579, 1.337959, 0.083382)",
        "(0.049718, 1.342649, 0.083817)",
        "(0.050858, 1.347365, 0.084277)",
        "(0.051939, 1.352237, 0.084896)",
        "(0.052953, 1.357155, 0.085604)",
        "(0.053471, 1.359637, 0.085933)",
        "(0.054553, 1.364726, 0.086662)",
        "(0.055677, 1.370069, 0.087594)",
        "(0.056904, 1.375620, 0.088734)",
        "(0.058121, 1.381411, 0.090001)",
        "(0.058695, 1.384395, 0.090695)",
        "(0.060002, 1.390390, 0.092037)",
        "(0.061300, 1.396463, 0.093373)",
        "(0.062399, 1.402662, 0.094805)",
        "(0.063488, 1.408850, 0.096364)",
        "(0.064057, 1.411895, 0.097210)",
        "(0.065243, 1.417880, 0.099029)",
        "(0.066427, 1.423751, 0.100982)",
        "(0.067407, 1.429738, 0.103133)",
        "(0.068220, 1.435678, 0.105353)",
        "(0.068659, 1.438543, 0.106433)",
        "(0.069449, 1.444152, 0.108380)",
        "(0.070175, 1.449683, 0.110148)",
        "(0.070950, 1.455190, 0.111939)",
        "(0.071905, 1.460727, 0.113774)",
        "(0.072392, 1.463555, 0.114774)",
        "(0.073385, 1.469336, 0.116956)",
        "(0.074412, 1.475334, 0.119268)",
        "(0.075394, 1.481565, 0.121467)",
        "(0.076084, 1.487834, 0.123393)",
        "(0.076356, 1.490985, 0.124294)",
        "(0.076965, 1.497365, 0.126156)",
        "(0.077486, 1.503776, 0.128106)",
        "(0.077900, 1.510049, 0.129816)",
        "(0.078182, 1.516314, 0.131449)",
        "(0.078269, 1.519462, 0.132303)",
        "(0.078366, 1.525700, 0.134046)",
        "(0.078409, 1.531860, 0.135761)",
        "(0.078375, 1.538019, 0.137564)",
        "(0.078215, 1.544183, 0.139614)",
        "(0.078105, 1.547176, 0.140760)",
        "(0.077971, 1.553076, 0.143281)",
        "(0.077885, 1.558847, 0.146164)",
        "(0.077834, 1.564439, 0.149318)",
        "(0.077796, 1.569737, 0.152759)",
        "(0.077839, 1.572277, 0.154602)",
        "(0.077937, 1.577179, 0.158459)",
        "(0.077991, 1.581829, 0.162539)",
        "(0.078054, 1.586415, 0.166870)",
        "(0.078148, 1.590908, 0.171697)",
        "(0.078220, 1.593094, 0.174300)",
        "(0.078330, 1.597201, 0.179718)",
        "(0.078572, 1.601185, 0.185559)",
        "(0.078737, 1.605147, 0.191691)",
        "(0.078984, 1.608841, 0.198080)",
        "(0.079180, 1.610602, 0.201262)",
        "(0.079272, 1.614230, 0.207871)",
        "(0.079066, 1.617954, 0.214836)",
        "(0.078826, 1.621329, 0.221824)",
        "(0.078634, 1.624367, 0.228860)",
        "(0.078469, 1.625767, 0.232524)",
        "(0.078142, 1.628607, 0.239989)",
        "(0.077621, 1.631235, 0.247646)",
        "(0.077104, 1.633517, 0.255336)",
        "(0.076640, 1.635341, 0.263325)",
        "(0.076412, 1.636120, 0.267440)",
        "(0.075932, 1.637504, 0.275846)",
        "(0.075452, 1.638499, 0.284481)",
        "(0.074979, 1.639113, 0.293467)",
        "(0.074293, 1.639626, 0.302786)",
        "(0.073825, 1.639792, 0.307496)",
        "(0.072858, 1.639806, 0.316715)",
        "(0.071821, 1.639289, 0.325831)",
        "(0.070930, 1.638136, 0.334997)",
        "(0.070108, 1.636464, 0.344350)",
        "(0.069703, 1.635525, 0.349168)",
        "(0.068752, 1.633668, 0.359102)",
        "(0.067652, 1.631454, 0.368974)",
        "(0.066684, 1.628623, 0.378268)",
        "(0.065721, 1.625175, 0.387112)",
        "(0.065270, 1.623252, 0.391464)",
        "(0.064353, 1.619153, 0.400154)",
        "(0.063524, 1.614673, 0.408712)",
        "(0.062593, 1.609985, 0.416982)",
        "(0.061491, 1.605109, 0.424865)",
        "(0.060889, 1.602518, 0.428618)",
        "(0.059944, 1.596904, 0.435799)",
        "(0.059175, 1.590649, 0.442385)",
        "(0.058467, 1.584210, 0.448660)",
        "(0.057722, 1.577664, 0.454711)",
        "(0.057344, 1.574262, 0.457555)",
        "(0.056587, 1.567257, 0.462926)",
        "(0.055752, 1.560016, 0.467958)",
        "(0.055159, 1.552383, 0.472662)",
        "(0.054731, 1.544327, 0.476765)",
        "(0.054361, 1.540204, 0.478562)",
        "(0.053612, 1.531591, 0.482027)",
        "(0.053244, 1.523028, 0.484737)",
        "(0.052951, 1.513829, 0.486838)",
        "(0.052288, 1.504392, 0.488749)",
        "(0.051832, 1.499623, 0.489675)",
        "(0.050974, 1.489858, 0.491415)",
        "(0.050438, 1.479573, 0.492672)",
        "(0.050038, 1.468727, 0.493555)",
        "(0.049365, 1.457924, 0.494556)",
        "(0.048980, 1.452605, 0.495113)",
        "(0.048167, 1.441985, 0.496200)",
        "(0.047089, 1.431387, 0.497202)",
        "(0.045771, 1.420695, 0.497972)",
        "(0.044357, 1.409816, 0.498599)",
        "(0.043707, 1.404303, 0.498887)",
        "(0.042170, 1.393249, 0.499390)",
        "(0.040250, 1.382170, 0.499651)",
        "(0.038243, 1.370854, 0.499705)",
        "(0.036520, 1.359160, 0.499467)",
        "(0.035701, 1.353256, 0.499220)",
        "(0.034056, 1.341572, 0.498796)",
        "(0.032386, 1.330130, 0.498549)",
        "(0.030528, 1.319187, 0.498467)",
        "(0.028266, 1.308846, 0.498156)",
        "(0.027150, 1.303810, 0.497836)",
        "(0.025030, 1.293719, 0.496830)",
        "(0.023215, 1.283557, 0.495210)",
        "(0.021614, 1.273547, 0.493138)",
        "(0.019998, 1.264140, 0.491022)",
        "(0.019185, 1.259685, 0.489947)",
        "(0.017633, 1.251101, 0.487640)",
        "(0.016125, 1.242791, 0.484876)",
        "(0.014802, 1.234397, 0.481561)",
        "(0.013665, 1.225800, 0.477642)",
        "(0.013121, 1.221584, 0.475507)",
        "(0.011990, 1.213557, 0.471091)",
        "(0.010722, 1.206102, 0.466513)",
        "(0.009460, 1.198865, 0.461677)",
        "(0.008348, 1.191419, 0.456374)",
        "(0.007865, 1.187639, 0.453505)",
        "(0.006753, 1.180227, 0.447716)",
        "(0.005480, 1.173232, 0.441859)",
        "(0.004073, 1.166680, 0.436059)",
        "(0.002736, 1.160229, 0.430289)",
        "(0.002053, 1.157028, 0.427360)",
        "(0.000723, 1.150720, 0.421411)",
        "(-0.000588, 1.144629, 0.415387)",
        "(-0.001797, 1.138912, 0.409447)",
        "(-0.002874, 1.133811, 0.403760)",
        "(-0.003429, 1.131531, 0.401208)",
        "(-0.004475, 1.127182, 0.396519)",
        "(-0.005470, 1.122839, 0.391836)",
        "(-0.006497, 1.118349, 0.386638)",
        "(-0.007517, 1.113936, 0.381171)",
        "(-0.008079, 1.111812, 0.378420)",
        "(-0.009237, 1.107623, 0.372974)",
        "(-0.010325, 1.103536, 0.367628)",
        "(-0.011230, 1.099717, 0.362338)",
        "(-0.012055, 1.096282, 0.357194)",
        "(-0.012418, 1.094669, 0.354688)",
        "(-0.013201, 1.091490, 0.349721)",
        "(-0.013959, 1.088219, 0.344706)",
        "(-0.014760, 1.084859, 0.339319)",
        "(-0.015526, 1.081724, 0.333810)",
        "(-0.015935, 1.080306, 0.331168)",
        "(-0.016624, 1.077450, 0.325840)",
        "(-0.017197, 1.074485, 0.320091)",
        "(-0.017841, 1.071603, 0.313895)",
        "(-0.018439, 1.069052, 0.307546)",
        "(-0.018755, 1.067764, 0.304379)",
        "(-0.019249, 1.065653, 0.297581)",
        "(-0.019514, 1.064175, 0.290530)",
        "(-0.019578, 1.063291, 0.283165)",
        "(-0.019665, 1.062819, 0.275407)",
        "(-0.019727, 1.062741, 0.271436)",
        "(-0.019874, 1.062868, 0.263467)",
        "(-0.020085, 1.063615, 0.255690)",
        "(-0.020223, 1.064698, 0.248149)",
        "(-0.020414, 1.065877, 0.240709)",
        "(-0.020527, 1.066482, 0.237071)",
        "(-0.020776, 1.067721, 0.229971)",
        "(-0.021109, 1.068996, 0.223210)",
        "(-0.021274, 1.070153, 0.216746)",
        "(-0.021484, 1.071242, 0.210538)",
        "(-0.021587, 1.071763, 0.207499)",
        "(-0.021868, 1.072796, 0.201523)",
        "(-0.022154, 1.073704, 0.195568)",
        "(-0.022424, 1.074427, 0.189739)",
        "(-0.022595, 1.075042, 0.184142)",
        "(-0.022543, 1.075292, 0.181525)",
        "(-0.022401, 1.075864, 0.176436)",
        "(-0.022167, 1.076626, 0.171603)",
        "(-0.021904, 1.077624, 0.166861)",
        "(-0.021564, 1.078861, 0.162248)",
        "(-0.021360, 1.079561, 0.159945)",
        "(-0.020962, 1.081190, 0.155377)",
        "(-0.020533, 1.082966, 0.150865)",
        "(-0.019893, 1.085028, 0.146666)",
        "(-0.019223, 1.087412, 0.142747)",
        "(-0.018863, 1.088666, 0.140824)",
        "(-0.018157, 1.091241, 0.137091)",
        "(-0.017458, 1.094223, 0.133669)",
        "(-0.016808, 1.097324, 0.130309)",
        "(-0.016160, 1.100458, 0.126932)",
        "(-0.015866, 1.102123, 0.125318)",
        "(-0.015171, 1.105551, 0.122271)",
        "(-0.014390, 1.109092, 0.119353)",
        "(-0.013584, 1.112716, 0.116372)",
        "(-0.012790, 1.116571, 0.113298)",
        "(-0.012417, 1.118737, 0.111882)",
        "(-0.011608, 1.123325, 0.109215)",
        "(-0.010819, 1.128138, 0.106508)",
        "(-0.010195, 1.133283, 0.103835)",
        "(-0.009534, 1.138673, 0.101413)",
        "(-0.009135, 1.141367, 0.100292)",
        "(-0.008270, 1.146837, 0.098087)",
        "(-0.007338, 1.152481, 0.096092)",
        "(-0.006182, 1.158146, 0.094366)",
        "(-0.004878, 1.163697, 0.092891)",
        "(-0.004115, 1.166391, 0.092210)",
        "(-0.002418, 1.171578, 0.090882)",
        "(-0.000369, 1.176528, 0.089699)",
        "(0.001734, 1.181487, 0.088474)",
        "(0.003779, 1.186545, 0.087032)",
        "(0.004730, 1.189039, 0.086342)",
        "(0.006640, 1.194191, 0.085019)",
        "(0.008617, 1.199521, 0.083777)",
        "(0.010519, 1.205016, 0.082457)",
        "(0.012321, 1.210658, 0.080941)",
        "(0.013101, 1.213578, 0.080109)",
        "(0.014452, 1.219626, 0.078323)",
        "(0.015335, 1.225927, 0.076533)",
        "(0.015948, 1.232258, 0.074889)",
        "(0.016229, 1.238620, 0.073389)",
        "(0.016199, 1.241809, 0.072693)",
        "(0.015920, 1.248052, 0.071411)",
        "(0.015454, 1.254016, 0.070251)",
        "(0.015151, 1.259587, 0.069179)",
        "(0.015119, 1.264933, 0.068357)",
        "(0.015281, 1.267556, 0.068051)",
        "(0.015874, 1.272777, 0.067627)",
        "(0.016905, 1.277951, 0.067432)",
        "(0.018366, 1.283117, 0.067514)",
        "(0.020076, 1.288458, 0.067908)",
        "(0.020955, 1.291173, 0.068147)",
        "(0.022745, 1.296534, 0.068443)",
        "(0.024651, 1.301771, 0.068521)",
        "(0.026575, 1.306943, 0.068328)",
        "(0.028457, 1.312140, 0.067805)",
        "(0.029325, 1.314808, 0.067425)",
        "(0.031006, 1.320380, 0.066616)",
        "(0.032595, 1.326335, 0.065698)",
        "(0.033988, 1.332618, 0.064535)",
        "(0.035051, 1.339327, 0.063147)",
        "(0.035431, 1.342912, 0.062467)",
        "(0.035960, 1.350368, 0.061344)",
        "(0.036435, 1.357868, 0.060278)",
        "(0.036888, 1.365487, 0.059292)",
        "(0.037217, 1.373476, 0.058673)",
        "(0.037323, 1.377530, 0.058454)",
        "(0.037373, 1.385640, 0.058052)",
        "(0.037199, 1.393985, 0.058015)",
        "(0.036971, 1.402444, 0.058354)",
        "(0.036575, 1.410743, 0.058763)",
        "(0.036300, 1.414838, 0.059048)",
        "(0.035830, 1.422895, 0.059836)",
        "(0.035559, 1.430685, 0.061009)",
        "(0.035420, 1.438185, 0.062524)",
        "(0.035411, 1.445542, 0.064522)",
        "(0.035450, 1.449219, 0.065841)",
        "(0.035645, 1.456508, 0.069026)",
        "(0.035830, 1.463606, 0.072508)",
        "(0.035933, 1.470485, 0.076383)",
        "(0.036095, 1.476971, 0.080421)",
        "(0.036145, 1.480016, 0.082477)",
        "(0.036254, 1.485803, 0.086775)",
        "(0.036449, 1.491201, 0.091354)",
        "(0.036846, 1.496149, 0.096284)",
        "(0.037442, 1.500739, 0.101477)",
        "(0.037732, 1.502921, 0.104120)",
        "(0.038298, 1.506969, 0.109369)",
        "(0.038984, 1.510683, 0.114520)",
        "(0.039634, 1.514382, 0.119863)",
        "(0.040092, 1.518069, 0.125285)",
        "(0.040345, 1.519837, 0.127921)",
        "(0.040967, 1.523337, 0.133163)",
        "(0.041468, 1.528524, 0.141114)",
        "(0.041468, 1.528524, 0.141114)",
        "(0.041434, 1.533822, 0.149647)",
        "(0.041437, 1.535586, 0.152664)",
        "(0.041430, 1.538985, 0.159121)",
        "(0.041699, 1.541899, 0.165932)",
        "(0.042204, 1.544431, 0.172961)",
        "(0.042681, 1.546620, 0.180353)",
        "(0.042858, 1.547670, 0.184071)",
        "(0.042923, 1.549437, 0.191649)",
        "(0.042944, 1.550873, 0.199169)",
        "(0.043028, 1.551902, 0.206758)",
        "(0.043188, 1.552668, 0.214503)",
        "(0.043288, 1.553002, 0.218369)",
        "(0.043361, 1.553551, 0.226151)",
        "(0.043304, 1.554084, 0.234173)",
        "(0.043126, 1.554509, 0.242439)",
        "(0.042803, 1.554687, 0.250583)",
        "(0.042558, 1.554589, 0.254390)",
        "(0.042076, 1.553986, 0.261699)",
        "(0.041733, 1.553209, 0.269250)",
        "(0.041154, 1.552690, 0.277403)",
        "(0.040300, 1.552286, 0.285490)",
        "(0.039726, 1.552024, 0.289409)",
        "(0.038615, 1.551281, 0.297060)",
        "(0.037798, 1.550328, 0.304474)",
        "(0.036895, 1.549337, 0.311544)",
        "(0.035573, 1.548668, 0.318603)",
        "(0.034847, 1.548506, 0.322185)",
        "(0.033331, 1.548311, 0.329258)",
        "(0.031626, 1.548125, 0.336013)",
        "(0.030180, 1.547776, 0.342497)",
        "(0.028700, 1.547094, 0.348776)",
        "(0.027985, 1.546668, 0.351867)",
        "(0.026508, 1.545600, 0.358042)",
        "(0.025138, 1.543983, 0.363929)",
        "(0.023716, 1.541701, 0.369441)",
        "(0.022355, 1.538658, 0.374795)",
        "(0.021846, 1.536770, 0.377371)",
        "(0.020966, 1.532415, 0.382247)",
        "(0.020208, 1.527392, 0.386847)",
        "(0.019348, 1.521816, 0.391349)",
        "(0.018504, 1.515695, 0.395765)",
        "(0.018118, 1.512398, 0.397873)",
        "(0.017615, 1.505430, 0.401973)",
        "(0.017458, 1.497951, 0.405915)",
        "(0.017352, 1.490280, 0.409906)",
        "(0.017287, 1.482608, 0.413972)",
        "(0.017269, 1.478809, 0.416019)",
        "(0.017030, 1.471269, 0.419919)",
        "(0.016596, 1.463792, 0.423312)",
        "(0.016188, 1.456286, 0.426175)",
        "(0.015951, 1.448972, 0.428751)",
        "(0.015740, 1.445506, 0.429982)",
        "(0.015178, 1.438962, 0.432542)",
        "(0.014685, 1.432850, 0.435286)",
        "(0.014115, 1.426955, 0.437742)",
        "(0.013531, 1.421150, 0.439767)",
        "(0.013232, 1.418274, 0.440685)",
        "(0.012688, 1.412461, 0.442209)",
        "(0.012180, 1.406255, 0.443141)",
        "(0.011866, 1.400133, 0.443563)",
        "(0.011519, 1.393982, 0.443752)",
        "(0.011237, 1.390949, 0.443844)",
        "(0.010579, 1.384746, 0.443937)",
        "(0.010026, 1.378110, 0.443635)",
        "(0.009618, 1.370896, 0.442801)",
        "(0.009274, 1.363245, 0.441640)",
        "(0.009141, 1.359326, 0.440986)",
        "(0.008778, 1.351493, 0.439661)",
        "(0.008176, 1.339523, 0.437213)",
        "(0.008176, 1.339523, 0.437213)",
        "(0.007513, 1.326971, 0.434286)",
        "(0.007285, 1.322607, 0.433166)",
        "(0.006768, 1.313472, 0.430577)",
        "(0.006158, 1.303872, 0.427591)",
        "(0.005608, 1.294145, 0.424210)",
        "(0.004922, 1.284659, 0.420592)",
        "(0.004539, 1.280091, 0.418865)",
        "(0.003778, 1.271309, 0.415691)",
        "(0.002966, 1.262887, 0.412660)",
        "(0.002117, 1.254651, 0.409620)",
        "(0.001310, 1.246490, 0.406302)",
        "(0.000938, 1.242505, 0.404523)",
        "(0.000188, 1.234872, 0.400998)",
        "(-0.000644, 1.227782, 0.397670)",
        "(-0.001523, 1.221299, 0.394582)",
        "(-0.002368, 1.215050, 0.391570)",
        "(-0.002803, 1.212004, 0.389979)",
        "(-0.003682, 1.205989, 0.386743)",
        "(-0.004590, 1.200192, 0.383497)",
        "(-0.005441, 1.194733, 0.380465)",
        "(-0.006321, 1.189703, 0.377720)",
        "(-0.006710, 1.187344, 0.376405)",
        "(-0.007533, 1.182721, 0.373697)",
        "(-0.008329, 1.178087, 0.370888)",
        "(-0.009160, 1.173199, 0.367726)",
        "(-0.009845, 1.168110, 0.364141)",
        "(-0.010229, 1.165676, 0.362274)",
        "(-0.011166, 1.161060, 0.358571)",
        "(-0.012117, 1.156507, 0.354788)",
        "(-0.013157, 1.151768, 0.350704)",
        "(-0.014171, 1.146796, 0.346168)",
        "(-0.014715, 1.144291, 0.343779)",
        "(-0.015844, 1.139421, 0.339041)",
        "(-0.017085, 1.134652, 0.334111)",
        "(-0.018421, 1.129847, 0.328911)",
        "(-0.019823, 1.125039, 0.323503)",
        "(-0.020481, 1.122644, 0.320748)",
        "(-0.021761, 1.117992, 0.315321)",
        "(-0.023008, 1.113550, 0.310118)",
        "(-0.024151, 1.109201, 0.304857)",
        "(-0.025280, 1.105054, 0.299381)",
        "(-0.025819, 1.103115, 0.296706)",
        "(-0.026837, 1.099433, 0.291582)",
        "(-0.027847, 1.096096, 0.286588)",
        "(-0.028811, 1.092894, 0.281423)",
        "(-0.029773, 1.090092, 0.276290)",
        "(-0.030310, 1.088811, 0.273817)",
        "(-0.031392, 1.086206, 0.268830)",
        "(-0.032619, 1.083565, 0.263502)",
        "(-0.033845, 1.081056, 0.257901)",
        "(-0.034935, 1.078873, 0.252465)",
        "(-0.035450, 1.077924, 0.249783)",
        "(-0.036483, 1.076471, 0.244461)",
        "(-0.037409, 1.075234, 0.239142)",
        "(-0.038141, 1.074499, 0.234177)",
        "(-0.038759, 1.073863, 0.229428)",
        "(-0.039044, 1.073640, 0.227111)",
        "(-0.039560, 1.073303, 0.222510)",
        "(-0.039940, 1.073129, 0.217989)",
        "(-0.040223, 1.073125, 0.213545)",
        "(-0.040411, 1.073378, 0.209209)",
        "(-0.040494, 1.073557, 0.207093)",
        "(-0.040514, 1.073906, 0.202935)",
        "(-0.040439, 1.074157, 0.198690)",
        "(-0.040341, 1.074672, 0.194354)",
        "(-0.040187, 1.075588, 0.190036)",
        "(-0.040071, 1.076139, 0.187939)",
        "(-0.039836, 1.077393, 0.183697)",
        "(-0.039706, 1.078697, 0.179149)",
        "(-0.039675, 1.079876, 0.174333)",
        "(-0.039709, 1.081049, 0.169209)",
        "(-0.039760, 1.081795, 0.166683)",
        "(-0.039854, 1.083479, 0.161828)",
        "(-0.039883, 1.085371, 0.157226)",
        "(-0.039884, 1.087344, 0.152725)",
        "(-0.039884, 1.089497, 0.148367)",
        "(-0.039949, 1.090738, 0.146276)",
        "(-0.040084, 1.093285, 0.142257)",
        "(-0.040239, 1.096064, 0.138561)",
        "(-0.040513, 1.099243, 0.135028)",
        "(-0.040998, 1.103035, 0.131741)",
        "(-0.041274, 1.104985, 0.130133)",
        "(-0.041917, 1.108946, 0.126935)",
        "(-0.042722, 1.112889, 0.123797)",
        "(-0.043163, 1.116546, 0.120877)",
        "(-0.042982, 1.119980, 0.118382)",
        "(-0.042698, 1.121728, 0.117265)",
        "(-0.041930, 1.125317, 0.115139)",
        "(-0.040897, 1.128985, 0.113024)",
        "(-0.039454, 1.132423, 0.110921)",
        "(-0.037804, 1.135824, 0.108766)",
        "(-0.036990, 1.137534, 0.107632)",
        "(-0.035363, 1.140946, 0.105259)",
        "(-0.033811, 1.144499, 0.102876)",
        "(-0.032357, 1.148210, 0.100443)",
        "(-0.030884, 1.151892, 0.097690)",
        "(-0.030159, 1.153773, 0.096234)",
        "(-0.028623, 1.157830, 0.093418)",
        "(-0.026820, 1.162199, 0.090677)",
        "(-0.024764, 1.167087, 0.088177)",
        "(-0.022441, 1.172709, 0.086069)",
        "(-0.021185, 1.175790, 0.085248)",
        "(-0.018608, 1.182178, 0.083828)",
        "(-0.016002, 1.188614, 0.082369)",
        "(-0.013231, 1.195029, 0.080803)",
        "(-0.010414, 1.201517, 0.079493)",
        "(-0.008905, 1.204822, 0.078930)",
        "(-0.005887, 1.211458, 0.077758)",
        "(-0.003059, 1.218556, 0.076721)",
        "(-0.000484, 1.225925, 0.075719)",
        "(0.001838, 1.232991, 0.074403)",
        "(0.002935, 1.236588, 0.073488)",
        "(0.004792, 1.243065, 0.071651)",
        "(0.006405, 1.249277, 0.069802)",
        "(0.007973, 1.255550, 0.068344)",
        "(0.009538, 1.261871, 0.067232)",
        "(0.010296, 1.265020, 0.066716)",
        "(0.011680, 1.271157, 0.065726)",
        "(0.012867, 1.276989, 0.064512)",
        "(0.013862, 1.282323, 0.062927)",
        "(0.014820, 1.287397, 0.061273)",
        "(0.015334, 1.289849, 0.060548)",
        "(0.017226, 1.294887, 0.061127)",
        "(0.019364, 1.299358, 0.060842)",
        "(0.021122, 1.303722, 0.061293)",
        "(0.022924, 1.307350, 0.061358)",
        "(0.023618, 1.309164, 0.061248)",
        "(0.024737, 1.313299, 0.061005)",
        "(0.025657, 1.318128, 0.061081)",
        "(0.026767, 1.323095, 0.061296)",
        "(0.028238, 1.328174, 0.061667)",
        "(0.029082, 1.330866, 0.061921)",
        "(0.030508, 1.336520, 0.062487)",
        "(0.031879, 1.342253, 0.062960)",
        "(0.033326, 1.347965, 0.063220)",
        "(0.034639, 1.353854, 0.063323)",
        "(0.035225, 1.356872, 0.063294)",
        "(0.036259, 1.363044, 0.063366)",
        "(0.037360, 1.369276, 0.063610)",
        "(0.038554, 1.375582, 0.063931)",
        "(0.039574, 1.382003, 0.064345)",
        "(0.040009, 1.385235, 0.064577)",
        "(0.040864, 1.391681, 0.065144)",
        "(0.041588, 1.398007, 0.065693)",
        "(0.042328, 1.404241, 0.066374)",
        "(0.043068, 1.410537, 0.067304)",
        "(0.043453, 1.413706, 0.067821)",
        "(0.044241, 1.420109, 0.069153)",
        "(0.045070, 1.426550, 0.070915)",
        "(0.045847, 1.433036, 0.073070)",
        "(0.046491, 1.439424, 0.075404)",
        "(0.046674, 1.442543, 0.076565)",
        "(0.046856, 1.448581, 0.078989)",
        "(0.046998, 1.454370, 0.081858)",
        "(0.047302, 1.459690, 0.084876)",
        "(0.047767, 1.464460, 0.087980)",
        "(0.048103, 1.466721, 0.089657)",
        "(0.048856, 1.471275, 0.093420)",
        "(0.049564, 1.476029, 0.097665)",
        "(0.050166, 1.481048, 0.102532)",
        "(0.050670, 1.486149, 0.107634)",
        "(0.050862, 1.488689, 0.110181)",
        "(0.051150, 1.493679, 0.115123)",
        "(0.051332, 1.498693, 0.120206)",
        "(0.051416, 1.503597, 0.125584)",
        "(0.051507, 1.508180, 0.131093)",
        "(0.051643, 1.510346, 0.133828)",
        "(0.051819, 1.514673, 0.139309)",
        "(0.051725, 1.519019, 0.144838)",
        "(0.051489, 1.523215, 0.150363)",
        "(0.051261, 1.527225, 0.156110)",
        "(0.051159, 1.529123, 0.159112)",
        "(0.050993, 1.532648, 0.165131)",
        "(0.051007, 1.535763, 0.171034)",
        "(0.050953, 1.538764, 0.176954)",
        "(0.050772, 1.541686, 0.183051)",
        "(0.050713, 1.543067, 0.186181)",
        "(0.050658, 1.545677, 0.192689)",
        "(0.050581, 1.548042, 0.199471)",
        "(0.050532, 1.550223, 0.206032)",
        "(0.050389, 1.552207, 0.212129)",
        "(0.050195, 1.553293, 0.215172)",
        "(0.049571, 1.555580, 0.221453)",
        "(0.048790, 1.557898, 0.228065)",
        "(0.047868, 1.560066, 0.235077)",
        "(0.047017, 1.562021, 0.242410)",
        "(0.046604, 1.562921, 0.246238)",
        "(0.045780, 1.564484, 0.254124)",
        "(0.044847, 1.565772, 0.262309)",
        "(0.043728, 1.566876, 0.270683)",
        "(0.042391, 1.567932, 0.279564)",
        "(0.041638, 1.568461, 0.284268)",
        "(0.040245, 1.569298, 0.293901)",
        "(0.039137, 1.569668, 0.303785)",
        "(0.038137, 1.569434, 0.313675)",
        "(0.037083, 1.568727, 0.323356)",
        "(0.036484, 1.568151, 0.328082)",
        "(0.035125, 1.566703, 0.337438)",
        "(0.033754, 1.564858, 0.346660)",
        "(0.032427, 1.562333, 0.355586)",
        "(0.031335, 1.559017, 0.364029)",
        "(0.030831, 1.557046, 0.368007)",
        "(0.029942, 1.552684, 0.375615)",
        "(0.029169, 1.547644, 0.382524)",
        "(0.028433, 1.541952, 0.388722)",
        "(0.027867, 1.535776, 0.394534)",
        "(0.027663, 1.532448, 0.397258)",
        "(0.027440, 1.525515, 0.402373)",
        "(0.027638, 1.518281, 0.406929)",
        "(0.027653, 1.511144, 0.411116)",
        "(0.027491, 1.504316, 0.415240)",
        "(0.027516, 1.501049, 0.417327)",
        "(0.027499, 1.494796, 0.421559)",
        "(0.027334, 1.489041, 0.426024)",
        "(0.027059, 1.483629, 0.430598)",
        "(0.026634, 1.478352, 0.435308)",
        "(0.026390, 1.475725, 0.437701)",
        "(0.025843, 1.470383, 0.442436)",
        "(0.025460, 1.464851, 0.446917)",
        "(0.025079, 1.459190, 0.451141)",
        "(0.024380, 1.453674, 0.455406)",
        "(0.023855, 1.450907, 0.457552)",
        "(0.022796, 1.445063, 0.461643)",
        "(0.021956, 1.438497, 0.465067)",
        "(0.021461, 1.431086, 0.467700)",
        "(0.020923, 1.423304, 0.470027)",
        "(0.020567, 1.419295, 0.471082)",
        "(0.019732, 1.411184, 0.473157)",
        "(0.018831, 1.402763, 0.475079)",
        "(0.017886, 1.394011, 0.476582)",
        "(0.016891, 1.384692, 0.477484)",
        "(0.016526, 1.379801, 0.477779)",
        "(0.015973, 1.369637, 0.478070)",
        "(0.015251, 1.359221, 0.477981)",
        "(0.014112, 1.348468, 0.477646)",
        "(0.012992, 1.338278, 0.477103)",
        "(0.012451, 1.332972, 0.476687)",
        "(0.011113, 1.322172, 0.475578)",
        "(0.009496, 1.311047, 0.474198)",
        "(0.007871, 1.299384, 0.472592)",
        "(0.006317, 1.287350, 0.470771)",
        "(0.005531, 1.281240, 0.469692)",
        "(0.003699, 1.268997, 0.467223)",
        "(0.001562, 1.256659, 0.464221)",
        "(-0.000555, 1.244037, 0.460675)",
        "(-0.002279, 1.231269, 0.456620)",
        "(-0.003126, 1.225141, 0.454473)",
        "(-0.005127, 1.213726, 0.450320)",
        "(-0.007372, 1.203123, 0.446180)",
        "(-0.009490, 1.192801, 0.441565)",
        "(-0.011252, 1.182559, 0.435868)",
        "(-0.012070, 1.177515, 0.432731)",
        "(-0.013728, 1.168012, 0.426642)",
        "(-0.015375, 1.159630, 0.421265)",
        "(-0.016849, 1.152158, 0.416543)",
        "(-0.018271, 1.145422, 0.411923)",
        "(-0.018913, 1.142242, 0.409482)",
        "(-0.020128, 1.136034, 0.404529)",
        "(-0.021139, 1.130313, 0.399597)",
        "(-0.022016, 1.125145, 0.394789)",
        "(-0.022809, 1.120788, 0.390344)",
        "(-0.023244, 1.118868, 0.388293)",
        "(-0.024190, 1.115108, 0.384194)",
        "(-0.025267, 1.110980, 0.379770)",
        "(-0.026480, 1.106132, 0.374702)",
        "(-0.027555, 1.100696, 0.369084)",
        "(-0.028181, 1.097983, 0.366210)",
        "(-0.029557, 1.092655, 0.360455)",
        "(-0.031154, 1.087255, 0.354610)",
        "(-0.032875, 1.081410, 0.348330)",
        "(-0.034700, 1.075399, 0.341472)",
        "(-0.035646, 1.072512, 0.337979)",
        "(-0.037593, 1.066999, 0.331122)",
        "(-0.039499, 1.061707, 0.324170)",
        "(-0.041368, 1.056649, 0.316903)",
        "(-0.043094, 1.052151, 0.309535)",
        "(-0.043905, 1.050232, 0.305919)",
        "(-0.045457, 1.046656, 0.298837)",
        "(-0.046715, 1.043296, 0.291750)",
        "(-0.047890, 1.039721, 0.284341)",
        "(-0.048967, 1.036455, 0.276770)",
        "(-0.049454, 1.035063, 0.273044)",
        "(-0.050288, 1.032870, 0.265937)",
        "(-0.051054, 1.031041, 0.259191)",
        "(-0.051641, 1.029560, 0.252853)",
        "(-0.052289, 1.027858, 0.245950)",
        "(-0.052645, 1.027074, 0.242400)",
        "(-0.053391, 1.025750, 0.235437)",
        "(-0.054145, 1.024722, 0.228735)",
        "(-0.054884, 1.023850, 0.222342)",
        "(-0.055526, 1.023205, 0.216095)",
        "(-0.055818, 1.022983, 0.212974)",
        "(-0.056414, 1.022666, 0.206814)",
        "(-0.057050, 1.022595, 0.200652)",
        "(-0.057688, 1.022941, 0.194481)",
        "(-0.058287, 1.023850, 0.188507)",
        "(-0.058520, 1.024542, 0.185691)",
        "(-0.059036, 1.026184, 0.180128)",
        "(-0.059641, 1.028075, 0.174457)",
        "(-0.060325, 1.030181, 0.168686)",
        "(-0.060977, 1.032524, 0.162902)",
        "(-0.061258, 1.033776, 0.160048)",
        "(-0.061691, 1.036244, 0.154418)",
        "(-0.061817, 1.038946, 0.149297)",
        "(-0.061692, 1.041734, 0.144659)",
        "(-0.061258, 1.044322, 0.140389)",
        "(-0.060997, 1.045481, 0.138265)",
        "(-0.060279, 1.047444, 0.134100)",
        "(-0.059354, 1.049233, 0.130238)",
        "(-0.058259, 1.051208, 0.126752)",
        "(-0.056991, 1.053317, 0.123654)",
        "(-0.056328, 1.054396, 0.122181)",
        "(-0.055021, 1.056565, 0.119219)",
        "(-0.053823, 1.058878, 0.116163)",
        "(-0.052686, 1.061344, 0.113139)",
        "(-0.051460, 1.063853, 0.110188)",
        "(-0.050861, 1.065206, 0.108708)",
        "(-0.049629, 1.068136, 0.105696)",
        "(-0.048335, 1.071859, 0.102753)",
        "(-0.046949, 1.076179, 0.099911)",
        "(-0.045548, 1.080903, 0.096882)",
        "(-0.044872, 1.083472, 0.095293)",
        "(-0.043317, 1.088975, 0.092242)",
        "(-0.041524, 1.094960, 0.089604)",
        "(-0.039239, 1.101225, 0.087503)",
        "(-0.036692, 1.107396, 0.085490)"
    ],
    "rightHandRotations": [
        "(68.084130, 100.117900, 313.255600)",
        "(68.087410, 100.036900, 313.156500)",
        "(68.068330, 99.991430, 313.092800)",
        "(68.029500, 99.876910, 312.960100)",
        "(67.957690, 99.753100, 312.831800)",
        "(67.920510, 99.692410, 312.776200)",
        "(67.874000, 99.574020, 312.654000)",
        "(67.826320, 99.345680, 312.427400)",
        "(67.736180, 99.117830, 312.187900)",
        "(67.657790, 98.992200, 312.030200)",
        "(67.644040, 98.881290, 311.871700)",
        "(67.628330, 98.830310, 311.828300)",
        "(67.582150, 98.757680, 311.763300)",
        "(67.533970, 98.689780, 311.651500)",
        "(67.473940, 98.573930, 311.447400)",
        "(67.473940, 98.573930, 311.447400)",
        "(67.440240, 98.596110, 311.430100)",
        "(67.480850, 98.668610, 311.177600)",
        "(67.733000, 98.518140, 309.826200)",
        "(68.474780, 97.853520, 304.185800)",
        "(68.474780, 97.853520, 304.185800)",
        "(68.958880, 96.946400, 299.038600)",
        "(69.108020, 95.302060, 294.455700)",
        "(68.312740, 93.150660, 290.850300)",
        "(65.256430, 90.052100, 284.110400)",
        "(65.256430, 90.052100, 284.110400)",
        "(63.088980, 88.731930, 279.420400)",
        "(60.564410, 87.731120, 276.440500)",
        "(57.484960, 86.715320, 275.396400)",
        "(52.053040, 84.615640, 274.534200)",
        "(52.053040, 84.615640, 274.534200)",
        "(47.953980, 82.505200, 272.531600)",
        "(43.504200, 80.783120, 270.363300)",
        "(39.253280, 80.291650, 269.026200)",
        "(33.657070, 80.165150, 268.252800)",
        "(33.657070, 80.165150, 268.252800)",
        "(30.486050, 80.452970, 268.977800)",
        "(27.425660, 80.940150, 269.976100)",
        "(24.909660, 81.501980, 270.288500)",
        "(23.295750, 82.957820, 268.842600)",
        "(23.295750, 82.957820, 268.842600)",
        "(22.858920, 83.899770, 268.635400)",
        "(21.818980, 84.574290, 270.669300)",
        "(20.071190, 84.761150, 272.820100)",
        "(18.132250, 84.439450, 272.880100)",
        "(18.132250, 84.439450, 272.880100)",
        "(17.383460, 84.170280, 272.464900)",
        "(16.791670, 83.716690, 272.764200)",
        "(16.043920, 83.096910, 273.221400)",
        "(14.415060, 82.691520, 273.583600)",
        "(14.415060, 82.691520, 273.583600)",
        "(13.341880, 82.817620, 273.731000)",
        "(12.495820, 83.155980, 274.048600)",
        "(11.715950, 83.382490, 273.992300)",
        "(10.617810, 83.298410, 273.929000)",
        "(10.617810, 83.298410, 273.929000)",
        "(9.964165, 83.010310, 274.016600)",
        "(9.351068, 82.766140, 274.055800)",
        "(8.839544, 82.707970, 274.116100)",
        "(8.233086, 82.720850, 274.203600)",
        "(8.233086, 82.720850, 274.203600)",
        "(7.834808, 82.639940, 274.456300)",
        "(7.398898, 82.591480, 274.846700)",
        "(6.995138, 82.606950, 275.113800)",
        "(6.531559, 82.662130, 275.302200)",
        "(6.531559, 82.662130, 275.302200)",
        "(6.306352, 82.635770, 275.387100)",
        "(6.025020, 82.659120, 275.525800)",
        "(5.682753, 82.772200, 275.894900)",
        "(5.342006, 82.899190, 276.418100)",
        "(5.093769, 82.959080, 276.695000)",
        "(5.005908, 82.993670, 276.810700)",
        "(4.841131, 82.968450, 277.104700)",
        "(4.648839, 82.779670, 277.361300)",
        "(4.247238, 82.547600, 277.691500)",
        "(4.247238, 82.547600, 277.691500)",
        "(3.869964, 82.552250, 277.812700)",
        "(3.508519, 82.644940, 277.877000)",
        "(3.197375, 82.675410, 278.005500)",
        "(2.794891, 82.578580, 278.232300)",
        "(2.794891, 82.578580, 278.232300)",
        "(2.538216, 82.454360, 278.350600)",
        "(2.253869, 82.432280, 278.373900)",
        "(1.977328, 82.429350, 278.373600)",
        "(1.544445, 82.408330, 278.548000)",
        "(1.544445, 82.408330, 278.548000)",
        "(1.279433, 82.333020, 278.672800)",
        "(1.090927, 82.237680, 278.779800)",
        "(0.886809, 82.279110, 278.777800)",
        "(0.732729, 82.379520, 278.691800)",
        "(0.732729, 82.379520, 278.691800)",
        "(0.683329, 82.346580, 278.600800)",
        "(0.700874, 82.225280, 278.549900)",
        "(0.718191, 82.026770, 278.755200)",
        "(0.718671, 82.127380, 279.067000)",
        "(0.824550, 82.121510, 279.179700)",
        "(0.901223, 82.046870, 279.218700)",
        "(1.008487, 81.917340, 279.410000)",
        "(1.074525, 81.910580, 279.689100)",
        "(1.023936, 81.925050, 279.966600)",
        "(0.883325, 81.948460, 280.296400)",
        "(0.836195, 81.945450, 280.517800)",
        "(0.724919, 81.930150, 280.944200)",
        "(0.554128, 81.928710, 281.262700)",
        "(0.047799, 81.856490, 281.634600)",
        "(0.047799, 81.856490, 281.634600)",
        "(359.409100, 81.685790, 281.855000)",
        "(358.984900, 81.608730, 281.814800)",
        "(358.591600, 81.862970, 281.696000)",
        "(358.354600, 81.974820, 281.863200)",
        "(358.063800, 81.936900, 282.527800)",
        "(357.897000, 81.820140, 282.843900)",
        "(357.515000, 81.824090, 283.374900)",
        "(357.111100, 82.175770, 283.579000)",
        "(356.381600, 82.456890, 283.766600)",
        "(356.381600, 82.456890, 283.766600)",
        "(355.891600, 82.437410, 284.164500)",
        "(355.479400, 82.274540, 284.583600)",
        "(354.977500, 82.007710, 284.793900)",
        "(354.352300, 81.538480, 284.599500)",
        "(354.352300, 81.538480, 284.599500)",
        "(354.005500, 81.563510, 284.214400)",
        "(353.189000, 81.261720, 284.076400)",
        "(352.293700, 80.964690, 283.871900)",
        "(352.273600, 81.005730, 282.876600)",
        "(352.273600, 81.005730, 282.876600)",
        "(352.423600, 81.217000, 282.442100)",
        "(352.523100, 81.393540, 282.107100)",
        "(352.328900, 81.540150, 282.260200)",
        "(352.151600, 81.834830, 282.766200)",
        "(352.376000, 82.270820, 282.970000)",
        "(352.566900, 82.223430, 282.935700)",
        "(352.750300, 82.009520, 282.994800)",
        "(352.855200, 81.823320, 283.445800)",
        "(352.146800, 81.145640, 283.347700)",
        "(352.146800, 81.145640, 283.347700)",
        "(351.119200, 80.608920, 283.188400)",
        "(350.323000, 80.715350, 283.418200)",
        "(349.458700, 80.737790, 283.313500)",
        "(348.582400, 80.710450, 283.532900)",
        "(348.582400, 80.710450, 283.532900)",
        "(348.088500, 80.768290, 283.579900)",
        "(347.581900, 80.905050, 283.866100)",
        "(346.964700, 80.972530, 284.171200)",
        "(346.295000, 80.941570, 284.469400)",
        "(346.295000, 80.941570, 284.469400)",
        "(345.903600, 81.023320, 284.628100)",
        "(345.838600, 81.052310, 285.006300)",
        "(345.976200, 81.479330, 285.312700)",
        "(345.626700, 82.581470, 285.951800)",
        "(345.330100, 82.803600, 286.255700)",
        "(345.141000, 81.636970, 286.606500)",
        "(345.397600, 80.805600, 287.054800)",
        "(345.243500, 81.054850, 287.403300)",
        "(343.911000, 82.405690, 287.570200)",
        "(343.911000, 82.405690, 287.570200)",
        "(343.289200, 83.313000, 287.340300)",
        "(342.902200, 83.980140, 286.924200)",
        "(342.692500, 84.571500, 286.649000)",
        "(342.497700, 85.374260, 285.908300)",
        "(342.497700, 85.374260, 285.908300)",
        "(342.322600, 85.798030, 285.700700)",
        "(342.008100, 86.475640, 285.550000)",
        "(341.715900, 86.982370, 285.583600)",
        "(341.228000, 87.907910, 285.736700)",
        "(341.228000, 87.907910, 285.736700)",
        "(340.942400, 88.572690, 285.599900)",
        "(340.738000, 89.072340, 285.239300)",
        "(340.624000, 89.574520, 284.884700)",
        "(340.365000, 90.494530, 284.824600)",
        "(340.365000, 90.494530, 284.824600)",
        "(340.119000, 91.154660, 284.761800)",
        "(339.832900, 91.701560, 284.581700)",
        "(339.496600, 92.238740, 284.472700)",
        "(339.175800, 93.186260, 284.195100)",
        "(339.175800, 93.186260, 284.195100)",
        "(339.054600, 93.790750, 284.046900)",
        "(338.915900, 94.322140, 284.003500)",
        "(338.810400, 94.858340, 284.118000)",
        "(338.673400, 95.696540, 284.298200)",
        "(338.673400, 95.696540, 284.298200)",
        "(338.525300, 96.363000, 284.086700)",
        "(338.314300, 97.047620, 283.891100)",
        "(338.168400, 97.845830, 283.536300)",
        "(338.132600, 98.972260, 282.956600)",
        "(338.132600, 98.972260, 282.956600)",
        "(338.204700, 99.445500, 282.893400)",
        "(338.217500, 99.843860, 282.904400)",
        "(338.197300, 100.422300, 282.813600)",
        "(338.203200, 101.440000, 282.557600)",
        "(338.203200, 101.440000, 282.557600)",
        "(338.247300, 101.929800, 282.474500)",
        "(338.286400, 102.385800, 282.369300)",
        "(338.353900, 102.872900, 282.424400)",
        "(338.521000, 103.743700, 282.236400)",
        "(338.521000, 103.743700, 282.236400)",
        "(338.693700, 104.403300, 282.039200)",
        "(338.853000, 104.957300, 281.817800)",
        "(338.965900, 105.415600, 281.520400)",
        "(339.121400, 106.023400, 281.013500)",
        "(339.121400, 106.023400, 281.013500)",
        "(339.324400, 106.521300, 280.674400)",
        "(339.588500, 107.017300, 280.356600)",
        "(339.934100, 107.253000, 280.319500)",
        "(340.241700, 107.526700, 280.312800)",
        "(340.241700, 107.526700, 280.312800)",
        "(340.354100, 107.792200, 280.244300)",
        "(340.501500, 108.206000, 280.185500)",
        "(340.727500, 108.528100, 280.120700)",
        "(341.061400, 108.775700, 280.083400)",
        "(341.320400, 109.035900, 280.104500)",
        "(341.429200, 109.222500, 280.083700)",
        "(341.642400, 109.615700, 279.977400)",
        "(341.813000, 110.008300, 279.774000)",
        "(342.144500, 110.662300, 279.706400)",
        "(342.144500, 110.662300, 279.706400)",
        "(342.486500, 111.066600, 279.656700)",
        "(342.898600, 111.426400, 279.455700)",
        "(343.313900, 111.831000, 279.200300)",
        "(343.897600, 112.642100, 278.894100)",
        "(343.897600, 112.642100, 278.894100)",
        "(344.396400, 113.124000, 278.686000)",
        "(344.919600, 113.509800, 278.507700)",
        "(345.494000, 113.819900, 278.438300)",
        "(346.324400, 114.254400, 278.192500)",
        "(346.324400, 114.254400, 278.192500)",
        "(346.896700, 114.603700, 278.012100)",
        "(347.424800, 114.881800, 277.863900)",
        "(348.050800, 115.150700, 277.588400)",
        "(348.993800, 115.582400, 277.439600)",
        "(348.993800, 115.582400, 277.439600)",
        "(349.643000, 115.849800, 277.253300)",
        "(350.300600, 116.008100, 276.921000)",
        "(350.923000, 116.165900, 276.955400)",
        "(351.846200, 116.275300, 277.012100)",
        "(351.846200, 116.275300, 277.012100)",
        "(352.602000, 116.254500, 276.922200)",
        "(353.422100, 116.220200, 276.990000)",
        "(354.094700, 116.412600, 276.889500)",
        "(354.848800, 116.876500, 276.561600)",
        "(354.848800, 116.876500, 276.561600)",
        "(355.418300, 117.071000, 276.514300)",
        "(356.266000, 116.892000, 276.684500)",
        "(357.262000, 116.736800, 276.870200)",
        "(358.618700, 116.775500, 276.976400)",
        "(358.618700, 116.775500, 276.976400)",
        "(359.211700, 117.056100, 276.905800)",
        "(359.676700, 117.437700, 276.608400)",
        "(0.237338, 117.588400, 276.460100)",
        "(1.386001, 117.467700, 276.777200)",
        "(1.386001, 117.467700, 276.777200)",
        "(2.080721, 117.491700, 276.658900)",
        "(2.651205, 117.596700, 276.445900)",
        "(3.206441, 117.809100, 276.425500)",
        "(4.476241, 117.713300, 276.548200)",
        "(4.476241, 117.713300, 276.548200)",
        "(5.331592, 117.512800, 276.393500)",
        "(6.043631, 117.579900, 276.236600)",
        "(6.582901, 117.728700, 276.228500)",
        "(7.331214, 117.839900, 276.279800)",
        "(7.331214, 117.839900, 276.279800)",
        "(7.825769, 117.809000, 276.188500)",
        "(8.314397, 117.754600, 276.293700)",
        "(8.722810, 117.651300, 276.152000)",
        "(9.236758, 117.537900, 275.851200)",
        "(9.236758, 117.537900, 275.851200)",
        "(9.505828, 117.406600, 275.863900)",
        "(9.804096, 117.183600, 275.891700)",
        "(10.207510, 116.933700, 275.818700)",
        "(10.787640, 116.549100, 275.908400)",
        "(10.787640, 116.549100, 275.908400)",
        "(11.077740, 116.275500, 275.808100)",
        "(11.348420, 116.068000, 275.634200)",
        "(11.744410, 115.810800, 275.628000)",
        "(12.293730, 115.425900, 275.652800)",
        "(12.293730, 115.425900, 275.652800)",
        "(12.572970, 115.256100, 275.650400)",
        "(12.781280, 115.082800, 275.434500)",
        "(12.968180, 114.837400, 275.327000)",
        "(13.364470, 114.432800, 275.400700)",
        "(13.364470, 114.432800, 275.400700)",
        "(13.632600, 114.010300, 275.245700)",
        "(13.765960, 113.687400, 275.161600)",
        "(13.816110, 113.415400, 274.945700)",
        "(14.133120, 112.804400, 274.673300)",
        "(14.133120, 112.804400, 274.673300)",
        "(14.417700, 112.318400, 274.771500)",
        "(14.648150, 111.860200, 274.588000)",
        "(14.789370, 111.527500, 274.410800)",
        "(14.858070, 110.894300, 274.436800)",
        "(14.858070, 110.894300, 274.436800)",
        "(15.055380, 110.401800, 274.208100)",
        "(15.250890, 109.998200, 274.010300)",
        "(15.414480, 109.648000, 273.934400)",
        "(15.591700, 109.037100, 273.824800)",
        "(15.591700, 109.037100, 273.824800)",
        "(15.694450, 108.546700, 273.815400)",
        "(15.807690, 107.980700, 273.659100)",
        "(15.898380, 107.479300, 273.550800)",
        "(16.037570, 106.874800, 273.604400)",
        "(16.037570, 106.874800, 273.604400)",
        "(16.153870, 106.514800, 273.608000)",
        "(16.319680, 106.107700, 273.529700)",
        "(16.529140, 105.612500, 273.441800)",
        "(16.686960, 104.807200, 273.258100)",
        "(16.686960, 104.807200, 273.258100)",
        "(16.720730, 104.414800, 273.238800)",
        "(16.739320, 104.048500, 273.240300)",
        "(16.808400, 103.470600, 273.131100)",
        "(16.905780, 102.637700, 273.003600)",
        "(16.905780, 102.637700, 273.003600)",
        "(16.910130, 102.159900, 272.998700)",
        "(16.924410, 101.706900, 272.903200)",
        "(16.961300, 101.283900, 272.837200)",
        "(16.994100, 100.629100, 272.928800)",
        "(16.994100, 100.629100, 272.928800)",
        "(17.054880, 100.054100, 272.918600)",
        "(17.070450, 99.459400, 272.880700)",
        "(17.056340, 98.901120, 272.814500)",
        "(16.948590, 98.171440, 272.815100)",
        "(16.948590, 98.171440, 272.815100)",
        "(16.882560, 97.775320, 273.020900)",
        "(16.856850, 97.324910, 273.021700)",
        "(16.822750, 96.861430, 272.839200)",
        "(16.663970, 96.209540, 272.617600)",
        "(16.663970, 96.209540, 272.617600)",
        "(16.536820, 95.736530, 272.525000)",
        "(16.417000, 95.287100, 272.500500)",
        "(16.264160, 94.836820, 272.492200)",
        "(16.037870, 94.181590, 272.477400)",
        "(16.037870, 94.181590, 272.477400)",
        "(15.836340, 93.785140, 272.331300)",
        "(15.578890, 93.476460, 272.180700)",
        "(15.324180, 93.160460, 272.023900)",
        "(14.923260, 92.612210, 271.986000)",
        "(14.923260, 92.612210, 271.986000)",
        "(14.689110, 92.155950, 271.876500)",
        "(14.459760, 91.773030, 271.742800)",
        "(14.166290, 91.466480, 271.584900)",
        "(13.752450, 91.071840, 271.487700)",
        "(13.752450, 91.071840, 271.487700)",
        "(13.472510, 90.763510, 271.404800)",
        "(13.164630, 90.506170, 271.359300)",
        "(12.852380, 90.146030, 271.305000)",
        "(12.374140, 89.682560, 271.176700)",
        "(12.374140, 89.682560, 271.176700)",
        "(12.040540, 89.386760, 271.141200)",
        "(11.759730, 89.040250, 271.037500)",
        "(11.492340, 88.710270, 271.004800)",
        "(11.085550, 88.199360, 270.930000)",
        "(11.085550, 88.199360, 270.930000)",
        "(10.786050, 87.900150, 270.915700)",
        "(10.457750, 87.648470, 270.880600)",
        "(10.108040, 87.374850, 270.762000)",
        "(9.595326, 86.895620, 270.681200)",
        "(9.595326, 86.895620, 270.681200)",
        "(9.264307, 86.558510, 270.675100)",
        "(8.997171, 86.302570, 270.731300)",
        "(8.711601, 86.072450, 270.765400)",
        "(8.210039, 85.707160, 270.722400)",
        "(8.210039, 85.707160, 270.722400)",
        "(7.853110, 85.434200, 270.708700)",
        "(7.479853, 85.141490, 270.698500)",
        "(7.151191, 84.821400, 270.777600)",
        "(6.692278, 84.443240, 270.859000)",
        "(6.692278, 84.443240, 270.859000)",
        "(6.411242, 84.179010, 270.818900)",
        "(6.081263, 83.947030, 270.815500)",
        "(5.711369, 83.728760, 270.821700)",
        "(5.158599, 83.426940, 270.776900)",
        "(5.158599, 83.426940, 270.776900)",
        "(4.808281, 83.150250, 270.741900)",
        "(4.461813, 82.917550, 270.749900)",
        "(4.133400, 82.642510, 270.869600)",
        "(3.658310, 82.264880, 270.973400)",
        "(3.658310, 82.264880, 270.973400)",
        "(3.397365, 82.025940, 270.900400)",
        "(3.107347, 81.873160, 270.902200)",
        "(2.720645, 81.700380, 270.882100)",
        "(2.204583, 81.534230, 270.945400)",
        "(2.204583, 81.534230, 270.945400)",
        "(1.900188, 81.388980, 270.913400)",
        "(1.628892, 81.228940, 271.038300)",
        "(1.344421, 81.069080, 271.118700)",
        "(1.092125, 80.879530, 271.131500)",
        "(0.809186, 80.723890, 271.176500)",
        "(0.669705, 80.663720, 271.140000)",
        "(0.376148, 80.611630, 271.001300)",
        "(0.128718, 80.595860, 270.972700)",
        "(359.909900, 80.481800, 271.014200)",
        "(359.701400, 80.382260, 271.070900)",
        "(359.609600, 80.325970, 271.098500)",
        "(359.399500, 80.241920, 271.121000)",
        "(359.195400, 80.148310, 271.169700)",
        "(358.850700, 80.030530, 271.340500)",
        "(358.850700, 80.030530, 271.340500)",
        "(358.602900, 79.929550, 271.522800)",
        "(358.323600, 79.799820, 271.674700)",
        "(357.976400, 79.768100, 271.759900)",
        "(357.433800, 79.729680, 271.912900)",
        "(357.433800, 79.729680, 271.912900)",
        "(357.083600, 79.583710, 272.064700)",
        "(356.727400, 79.401230, 272.244600)",
        "(356.374600, 79.245860, 272.412900)",
        "(355.903400, 79.078550, 272.563000)",
        "(355.903400, 79.078550, 272.563000)",
        "(355.562200, 79.033420, 272.768800)",
        "(355.176500, 79.013630, 272.916600)",
        "(354.818100, 78.882990, 273.058700)",
        "(354.301600, 78.737370, 273.228100)",
        "(354.301600, 78.737370, 273.228100)",
        "(353.933900, 78.605650, 273.371200)",
        "(353.607300, 78.459410, 273.621300)",
        "(353.315100, 78.357230, 273.787300)",
        "(352.900900, 78.163930, 273.986800)",
        "(352.900900, 78.163930, 273.986800)",
        "(352.584000, 78.093750, 274.185300)",
        "(352.271800, 78.016290, 274.339700)",
        "(352.015700, 77.958670, 274.435200)",
        "(351.630600, 77.810480, 274.687000)",
        "(351.630600, 77.810480, 274.687000)",
        "(351.351300, 77.743130, 274.858800)",
        "(351.093300, 77.674220, 274.938400)",
        "(350.834300, 77.630000, 275.014600)",
        "(350.425500, 77.641100, 275.238800)",
        "(350.425500, 77.641100, 275.238800)",
        "(350.179300, 77.612790, 275.343800)",
        "(349.985000, 77.630170, 275.447400)",
        "(349.817200, 77.653660, 275.612200)",
        "(349.561200, 77.579830, 275.800500)",
        "(349.561200, 77.579830, 275.800500)",
        "(349.385100, 77.552790, 275.950200)",
        "(349.070200, 77.645360, 275.982200)",
        "(348.810400, 77.787340, 276.102400)",
        "(348.480600, 77.832990, 276.388900)",
        "(348.480600, 77.832990, 276.388900)",
        "(348.263500, 77.957770, 276.567000)",
        "(348.037000, 78.087270, 276.638400)",
        "(347.769200, 78.154830, 276.696000)",
        "(347.349500, 78.338810, 276.807500)",
        "(347.349500, 78.338810, 276.807500)",
        "(347.068000, 78.417720, 276.862100)",
        "(346.806300, 78.421350, 276.981000)",
        "(346.551500, 78.398060, 277.094000)",
        "(346.181200, 78.595320, 277.251500)",
        "(346.181200, 78.595320, 277.251500)",
        "(345.978900, 78.701630, 277.327100)",
        "(345.729000, 78.779380, 277.394000)",
        "(345.484500, 78.777030, 277.436100)",
        "(345.067500, 78.810780, 277.759600)",
        "(345.067500, 78.810780, 277.759600)",
        "(344.826300, 78.927060, 277.839400)",
        "(344.590900, 79.080350, 277.949500)",
        "(344.358600, 79.290280, 278.016700)",
        "(343.993500, 79.576330, 278.115700)",
        "(343.993500, 79.576330, 278.115700)",
        "(343.749200, 79.750850, 278.242700)",
        "(343.563000, 79.946250, 278.374600)",
        "(343.407200, 80.093790, 278.557100)",
        "(343.121800, 80.275190, 278.812400)",
        "(343.121800, 80.275190, 278.812400)",
        "(342.874800, 80.497260, 278.859400)",
        "(342.642700, 80.744020, 278.856800)",
        "(342.416100, 80.916110, 278.932400)",
        "(342.155300, 81.224720, 279.181800)",
        "(342.155300, 81.224720, 279.181800)",
        "(342.012500, 81.474170, 279.218300)",
        "(341.896800, 81.836910, 279.190900)",
        "(341.728600, 82.190440, 279.151600)",
        "(341.432300, 82.758050, 279.033900)",
        "(341.432300, 82.758050, 279.033900)",
        "(341.265400, 83.051040, 279.014000)",
        "(341.124000, 83.437830, 278.884500)",
        "(341.010000, 83.727360, 278.898000)",
        "(340.789200, 84.137390, 279.044500)",
        "(340.789200, 84.137390, 279.044500)",
        "(340.698900, 84.465100, 279.038700)",
        "(340.543500, 84.818890, 279.084100)",
        "(340.447400, 85.179880, 279.064600)",
        "(340.283100, 85.627040, 279.093700)",
        "(340.283100, 85.627040, 279.093700)",
        "(340.124400, 85.915810, 279.115000)",
        "(339.983000, 86.230740, 279.073300)",
        "(339.839800, 86.577710, 279.030400)",
        "(339.666800, 87.074970, 279.126500)",
        "(339.666800, 87.074970, 279.126500)",
        "(339.554400, 87.348140, 279.197900)",
        "(339.422900, 87.673640, 279.251000)",
        "(339.334500, 88.097650, 279.277100)",
        "(339.210600, 88.655650, 279.247300)",
        "(339.210600, 88.655650, 279.247300)",
        "(339.132700, 89.029700, 279.234500)",
        "(339.070200, 89.427260, 279.217100)",
        "(339.006000, 89.846320, 279.146100)",
        "(338.925600, 90.371440, 279.093300)",
        "(338.925600, 90.371440, 279.093300)",
        "(338.913300, 90.680910, 279.068100)",
        "(338.913300, 91.077930, 278.942900)",
        "(338.954500, 91.524390, 278.680500)",
        "(339.076400, 92.190050, 278.239700)",
        "(339.076400, 92.190050, 278.239700)",
        "(339.210000, 92.570170, 278.048600)",
        "(339.388300, 92.903020, 277.939800)",
        "(339.615900, 93.349980, 277.899000)",
        "(340.107800, 94.262280, 277.572200)",
        "(340.107800, 94.262280, 277.572200)",
        "(340.498600, 94.884090, 277.386000)",
        "(340.871500, 95.353000, 277.234800)",
        "(341.270800, 95.906110, 277.195000)",
        "(341.737600, 96.716770, 277.014300)",
        "(341.737600, 96.716770, 277.014300)",
        "(342.022000, 97.300780, 276.914700)",
        "(342.338100, 97.926350, 276.784400)",
        "(342.710500, 98.596600, 276.649600)",
        "(343.283100, 99.465960, 276.508400)",
        "(343.283100, 99.465960, 276.508400)",
        "(343.611700, 100.020400, 276.459000)",
        "(343.840300, 100.551500, 276.521100)",
        "(344.072900, 101.084200, 276.522900)",
        "(344.441400, 102.062900, 276.252100)",
        "(344.441400, 102.062900, 276.252100)",
        "(344.673800, 102.697800, 276.047100)",
        "(344.905200, 103.185200, 275.930400)",
        "(345.112100, 103.650400, 275.854000)",
        "(345.402100, 104.447100, 275.674600)",
        "(345.402100, 104.447100, 275.674600)",
        "(345.614400, 104.906400, 275.591800)",
        "(345.869700, 105.274300, 275.680900)",
        "(346.211600, 105.557800, 275.740500)",
        "(346.783300, 106.057600, 275.624600)",
        "(346.783300, 106.057600, 275.624600)",
        "(347.121100, 106.471200, 275.470800)",
        "(347.506800, 106.891700, 275.328400)",
        "(347.904900, 107.321000, 275.129400)",
        "(348.573200, 108.060400, 274.845200)",
        "(348.573200, 108.060400, 274.845200)",
        "(349.134600, 108.572400, 274.700800)",
        "(349.794900, 109.000100, 274.508900)",
        "(350.491700, 109.389300, 274.453900)",
        "(351.483700, 110.026500, 274.347500)",
        "(351.483700, 110.026500, 274.347500)",
        "(352.149800, 110.576800, 274.040300)",
        "(352.924100, 111.066000, 273.709400)",
        "(353.747800, 111.524500, 273.709600)",
        "(354.995100, 112.204600, 273.613500)",
        "(354.995100, 112.204600, 273.613500)",
        "(355.907600, 112.524200, 273.658800)",
        "(356.804300, 112.911800, 273.682900)",
        "(357.639800, 113.424000, 273.517600)",
        "(358.868900, 114.176500, 273.354000)",
        "(358.868900, 114.176500, 273.354000)",
        "(359.654200, 114.501300, 273.343600)",
        "(0.463124, 114.711500, 273.446800)",
        "(1.302674, 114.894600, 273.430800)",
        "(2.494822, 115.273300, 273.315900)",
        "(2.494822, 115.273300, 273.315900)",
        "(3.246709, 115.412000, 273.270600)",
        "(3.971968, 115.603100, 273.322500)",
        "(4.608181, 115.777200, 273.397100)",
        "(5.613131, 115.751000, 273.427900)",
        "(5.613131, 115.751000, 273.427900)",
        "(6.265132, 115.563000, 273.387900)",
        "(6.822521, 115.448500, 273.241700)",
        "(7.342019, 115.427600, 273.199400)",
        "(8.103454, 115.374400, 272.988300)",
        "(8.103454, 115.374400, 272.988300)",
        "(8.684625, 115.269100, 272.811700)",
        "(9.223123, 115.070400, 272.726400)",
        "(9.728615, 114.938700, 272.737500)",
        "(10.523670, 114.716700, 272.636900)",
        "(10.523670, 114.716700, 272.636900)",
        "(11.168110, 114.465400, 272.571000)",
        "(11.752810, 114.200600, 272.643200)",
        "(12.277750, 114.023500, 272.791400)",
        "(13.085620, 113.711800, 272.521000)",
        "(13.085620, 113.711800, 272.521000)",
        "(13.633300, 113.432800, 272.512500)",
        "(14.137620, 113.134800, 272.764400)",
        "(14.657550, 112.824000, 272.787800)",
        "(15.355350, 112.470100, 272.796300)",
        "(15.355350, 112.470100, 272.796300)",
        "(15.823700, 112.307600, 272.655800)",
        "(16.315070, 112.105900, 272.603700)",
        "(16.809600, 111.783500, 272.708600)",
        "(17.628310, 110.947300, 272.814000)",
        "(17.628310, 110.947300, 272.814000)",
        "(18.129380, 110.360900, 272.645600)",
        "(18.575820, 109.779300, 272.459600)",
        "(18.956250, 109.214100, 272.380800)",
        "(19.566870, 108.021800, 272.355200)",
        "(19.566870, 108.021800, 272.355200)",
        "(19.914310, 107.233700, 272.358800)",
        "(20.261470, 106.375500, 272.270600)",
        "(20.532840, 105.530600, 272.086300)",
        "(20.796360, 104.576700, 271.911700)",
        "(20.796360, 104.576700, 271.911700)",
        "(20.962560, 103.874200, 271.946800)",
        "(21.175420, 102.939100, 271.978500)",
        "(21.364470, 101.936200, 271.823900)",
        "(21.472360, 100.845500, 271.542100)",
        "(21.472360, 100.845500, 271.542100)",
        "(21.451250, 100.083600, 271.417500)",
        "(21.428870, 99.276560, 271.423000)",
        "(21.368850, 98.466880, 271.315500)",
        "(21.215490, 97.269200, 270.940900)",
        "(21.215490, 97.269200, 270.940900)",
        "(21.019450, 96.650630, 270.780700)",
        "(20.761090, 96.065030, 270.660100)",
        "(20.511410, 95.457450, 270.684800)",
        "(20.246790, 94.359970, 270.447800)",
        "(20.246790, 94.359970, 270.447800)",
        "(20.011060, 93.769680, 270.235600)",
        "(19.730940, 93.241570, 270.210100)",
        "(19.448770, 92.727590, 270.146300)",
        "(19.094410, 91.856690, 270.143500)",
        "(19.094410, 91.856690, 270.143500)",
        "(18.830970, 91.237460, 270.198600)",
        "(18.593110, 90.717470, 270.180300)",
        "(18.347500, 90.178820, 270.030300)",
        "(17.971310, 89.498880, 269.712100)",
        "(17.971310, 89.498880, 269.712100)",
        "(17.743840, 89.079230, 269.438400)",
        "(17.486690, 88.590640, 269.261900)",
        "(17.227530, 88.100710, 269.241400)",
        "(16.812890, 87.400830, 269.036900)",
        "(16.812890, 87.400830, 269.036900)",
        "(16.477440, 86.957590, 268.774300)",
        "(16.086610, 86.449910, 268.388500)",
        "(15.680280, 85.990890, 268.154400)",
        "(15.029490, 85.272760, 268.093800)",
        "(15.029490, 85.272760, 268.093800)",
        "(14.588900, 84.822600, 268.040900)",
        "(14.163040, 84.368340, 267.915200)",
        "(13.736460, 83.991910, 267.785700)",
        "(13.066870, 83.642150, 267.572200)",
        "(13.066870, 83.642150, 267.572200)",
        "(12.602690, 83.442930, 267.456500)",
        "(12.133240, 83.141470, 267.155600)",
        "(11.700780, 82.893920, 266.917000)",
        "(11.014450, 82.459470, 266.667700)",
        "(11.014450, 82.459470, 266.667700)",
        "(10.527290, 82.119650, 266.701400)",
        "(10.037760, 81.782380, 266.830400)",
        "(9.539021, 81.532200, 266.937300)",
        "(8.708773, 81.145770, 266.875400)",
        "(8.708773, 81.145770, 266.875400)",
        "(8.122131, 81.003040, 266.765100)",
        "(7.561205, 80.890530, 266.533700)",
        "(7.012582, 80.713260, 266.311300)",
        "(6.140039, 80.343990, 266.305500)",
        "(6.140039, 80.343990, 266.305500)",
        "(5.464893, 80.093950, 266.381600)",
        "(4.835899, 79.982950, 266.334500)",
        "(4.201034, 79.888720, 266.335000)",
        "(3.742519, 82.669150, 266.873500)",
        "(3.742519, 82.669150, 266.873500)",
        "(2.645052, 82.552500, 266.137300)",
        "(2.184657, 82.191400, 265.296900)",
        "(2.026726, 82.071810, 264.563300)",
        "(1.665062, 82.192240, 265.328700)",
        "(1.665062, 82.192240, 265.328700)",
        "(1.111297, 82.675900, 265.777000)",
        "(0.649486, 82.913310, 265.511400)",
        "(0.157402, 82.925500, 265.477100)",
        "(359.392800, 82.783270, 265.796300)",
        "(359.392800, 82.783270, 265.796300)",
        "(358.859100, 82.682910, 266.092300)",
        "(358.332800, 82.613390, 266.401600)",
        "(357.889900, 82.811840, 266.615700)",
        "(357.099200, 82.691000, 266.640600)",
        "(357.099200, 82.691000, 266.640600)",
        "(356.644300, 82.666550, 266.733800)",
        "(356.119800, 82.639530, 266.940400)",
        "(355.667700, 82.606150, 267.209900)",
        "(354.927300, 82.467520, 267.494100)",
        "(354.927300, 82.467520, 267.494100)",
        "(354.427200, 82.373400, 267.700000)",
        "(353.884200, 82.299500, 267.852300)",
        "(353.353600, 82.210430, 268.029400)",
        "(352.592800, 82.165960, 268.314600)",
        "(352.592800, 82.165960, 268.314600)",
        "(352.071400, 82.068400, 268.520800)",
        "(351.507900, 81.995990, 268.667800)",
        "(350.976300, 82.109650, 268.772800)",
        "(350.187200, 82.119320, 268.989700)",
        "(350.187200, 82.119320, 268.989700)",
        "(349.705700, 82.004800, 269.215600)",
        "(349.237400, 81.924210, 269.407000)",
        "(348.748000, 81.914360, 269.728000)",
        "(348.039400, 81.973980, 270.134900)",
        "(348.039400, 81.973980, 270.134900)",
        "(347.541700, 82.072360, 270.324200)",
        "(347.039900, 82.180820, 270.522900)",
        "(346.545700, 82.290240, 270.752500)",
        "(345.848000, 82.406550, 271.115800)",
        "(345.848000, 82.406550, 271.115800)",
        "(345.448200, 82.476320, 271.341600)",
        "(345.037000, 82.576720, 271.567300)",
        "(344.615000, 82.659400, 271.754000)",
        "(343.891100, 82.872060, 272.010700)",
        "(343.891100, 82.872060, 272.010700)",
        "(343.469100, 82.985050, 272.102700)",
        "(343.082300, 83.111220, 272.284200)",
        "(342.702900, 83.142260, 272.556700)",
        "(342.124100, 83.240510, 272.986800)",
        "(342.124100, 83.240510, 272.986800)",
        "(341.697300, 83.320850, 273.297200)",
        "(341.262400, 83.420260, 273.569800)",
        "(340.914600, 83.476230, 273.687800)",
        "(340.341000, 83.651360, 273.882600)",
        "(340.341000, 83.651360, 273.882600)",
        "(339.950400, 83.747880, 274.016300)",
        "(339.537800, 83.801870, 274.188500)",
        "(339.065100, 83.781900, 274.461200)",
        "(338.393000, 83.879880, 274.877000)",
        "(338.393000, 83.879880, 274.877000)",
        "(337.980600, 83.901020, 275.071600)",
        "(337.584900, 83.940220, 275.249900)",
        "(337.133700, 84.081830, 275.381000)",
        "(336.493100, 84.428280, 275.270600)",
        "(336.493100, 84.428280, 275.270600)",
        "(336.120600, 84.610210, 275.401100)",
        "(335.784700, 84.780590, 275.595000)",
        "(335.496600, 84.939040, 275.624600)",
        "(334.994100, 85.383160, 275.742200)",
        "(334.994100, 85.383160, 275.742200)",
        "(334.640000, 85.808850, 275.690600)",
        "(334.362800, 86.116260, 275.734300)",
        "(334.168800, 86.416850, 275.764900)",
        "(333.898600, 86.957910, 275.808000)",
        "(333.898600, 86.957910, 275.808000)",
        "(333.707200, 87.320820, 275.889200)",
        "(333.569900, 87.566570, 275.955500)",
        "(333.419800, 87.972910, 276.018100)",
        "(333.238900, 88.557000, 275.782300)",
        "(333.238900, 88.557000, 275.782300)",
        "(333.136400, 88.773320, 275.861000)",
        "(332.995300, 89.043140, 275.886700)",
        "(332.830500, 89.477890, 275.940900)",
        "(332.643500, 90.286150, 275.645900)",
        "(332.643500, 90.286150, 275.645900)",
        "(332.514200, 90.739660, 275.503900)",
        "(332.442700, 91.136730, 275.550400)",
        "(332.400500, 91.638690, 275.494900)",
        "(332.310200, 92.426780, 275.298700)",
        "(332.310200, 92.426780, 275.298700)",
        "(332.204100, 92.957440, 275.165300)",
        "(332.110400, 93.463770, 275.038000)",
        "(332.075800, 93.876040, 275.006400)",
        "(332.040300, 94.658380, 274.951200)",
        "(332.040300, 94.658380, 274.951200)",
        "(332.004600, 95.206700, 274.849400)",
        "(331.999100, 95.644950, 274.862300)",
        "(332.023100, 96.140710, 274.917300)",
        "(332.263600, 96.908210, 274.723100)",
        "(332.263600, 96.908210, 274.723100)",
        "(332.373100, 97.493670, 274.582600)",
        "(332.473700, 98.254110, 274.612200)",
        "(332.692800, 99.107670, 274.703600)",
        "(333.003100, 101.740900, 274.501800)",
        "(333.003100, 101.740900, 274.501800)",
        "(333.049700, 102.747900, 274.660600)",
        "(333.419300, 102.099000, 274.817800)",
        "(334.122700, 101.043900, 274.933900)",
        "(334.861900, 102.351500, 275.197400)",
        "(334.861900, 102.351500, 275.197400)",
        "(334.886400, 103.396300, 275.395500)",
        "(335.133200, 104.480000, 275.180200)",
        "(335.424800, 105.710000, 274.681200)",
        "(336.145100, 107.436700, 273.824500)",
        "(336.145100, 107.436700, 273.824500)",
        "(336.672600, 108.410800, 273.209600)",
        "(337.149900, 109.420100, 272.846900)",
        "(337.488800, 110.522500, 272.612100)",
        "(337.774500, 112.160800, 272.447600)",
        "(337.774500, 112.160800, 272.447600)",
        "(338.028400, 113.263200, 272.086800)",
        "(338.340900, 114.247300, 271.765000)",
        "(338.722300, 115.129300, 271.429400)",
        "(339.223100, 116.640300, 270.691600)",
        "(339.223100, 116.640300, 270.691600)",
        "(339.480900, 117.506100, 270.215100)",
        "(339.698000, 118.302200, 269.964100)",
        "(339.874800, 118.911400, 269.988300)",
        "(340.269600, 119.619500, 270.034700)",
        "(340.269600, 119.619500, 270.034700)",
        "(340.598800, 119.991500, 270.070800)",
        "(340.935500, 120.412200, 269.927000)",
        "(341.216100, 120.994600, 269.678500)",
        "(341.709600, 121.670600, 269.665000)",
        "(341.709600, 121.670600, 269.665000)",
        "(342.133400, 121.946700, 269.877800)",
        "(342.592400, 122.108800, 270.249800)",
        "(343.078800, 122.319400, 270.530300)",
        "(343.795500, 123.230300, 270.233300)",
        "(343.795500, 123.230300, 270.233300)",
        "(344.328700, 123.984700, 269.956100)",
        "(345.007000, 124.563300, 269.913500)",
        "(345.720000, 125.033900, 269.864000)",
        "(346.801500, 125.753000, 270.079600)",
        "(346.801500, 125.753000, 270.079600)",
        "(347.604200, 126.181300, 270.163100)",
        "(348.495400, 126.571400, 270.139600)",
        "(349.326700, 127.012200, 270.071600)",
        "(350.390900, 127.775100, 270.140500)",
        "(350.390900, 127.775100, 270.140500)",
        "(351.143500, 128.035100, 270.470000)",
        "(352.039900, 128.344700, 270.764800)",
        "(352.901000, 128.779100, 271.061400)",
        "(354.134600, 129.332700, 271.274100)",
        "(354.134600, 129.332700, 271.274100)",
        "(354.843400, 129.716800, 271.081000)",
        "(355.538800, 129.981400, 271.098100)",
        "(356.343300, 130.004200, 271.261200)",
        "(357.614000, 130.286100, 271.720500)",
        "(357.614000, 130.286100, 271.720500)",
        "(358.520500, 130.441100, 271.879600)",
        "(359.299000, 130.735700, 271.806700)",
        "(0.010215, 131.037000, 271.643900)",
        "(1.151190, 131.058900, 271.664900)",
        "(1.151190, 131.058900, 271.664900)",
        "(1.959531, 130.960600, 271.753900)",
        "(2.698767, 130.951500, 271.799300)",
        "(3.449387, 130.881900, 271.718100)",
        "(4.564155, 130.706000, 271.474900)",
        "(4.564155, 130.706000, 271.474900)",
        "(5.412057, 130.457600, 271.489200)",
        "(6.319259, 130.260300, 271.418700)",
        "(7.110617, 130.187300, 271.381100)",
        "(8.010362, 130.075400, 271.373500)",
        "(8.010362, 130.075400, 271.373500)",
        "(8.731348, 129.820300, 271.244200)",
        "(9.593328, 129.352500, 271.277700)",
        "(10.333250, 128.979400, 271.463600)",
        "(11.229960, 128.747700, 271.359300)",
        "(11.229960, 128.747700, 271.359300)",
        "(11.819260, 128.702500, 271.287100)",
        "(12.572950, 128.467300, 271.448100)",
        "(13.483690, 127.992800, 271.636700)",
        "(14.740520, 127.390900, 271.847400)",
        "(14.740520, 127.390900, 271.847400)",
        "(15.180720, 127.369000, 272.070200)",
        "(15.634970, 127.513200, 272.361200)",
        "(16.262080, 127.513700, 272.731200)",
        "(17.830410, 126.736700, 272.931600)",
        "(17.830410, 126.736700, 272.931600)",
        "(18.623550, 126.545000, 273.147600)",
        "(19.260880, 126.441200, 273.416400)",
        "(19.964090, 125.955200, 273.549700)",
        "(21.073610, 124.896400, 273.501500)",
        "(21.073610, 124.896400, 273.501500)",
        "(21.744880, 124.281400, 273.518900)",
        "(22.337320, 123.570100, 273.405900)",
        "(22.866400, 122.792800, 273.299500)",
        "(23.461680, 121.632700, 273.123700)",
        "(23.461680, 121.632700, 273.123700)",
        "(23.846190, 120.978200, 272.932300)",
        "(24.157480, 120.207600, 272.735700)",
        "(24.435360, 119.434000, 272.832300)",
        "(24.780110, 117.992900, 272.767700)",
        "(24.780110, 117.992900, 272.767700)",
        "(24.884760, 117.164100, 272.674900)",
        "(25.004550, 116.426600, 272.568900)",
        "(25.071250, 115.669700, 272.642400)",
        "(25.295480, 114.175100, 272.653700)",
        "(25.295480, 114.175100, 272.653700)",
        "(25.584350, 113.051800, 272.366500)",
        "(25.745920, 112.205500, 272.200000)",
        "(25.840590, 111.588500, 272.257400)",
        "(26.039460, 110.275700, 272.490300)",
        "(26.039460, 110.275700, 272.490300)",
        "(26.253480, 109.130600, 272.608300)",
        "(26.500690, 107.982600, 272.380300)",
        "(26.610070, 107.040100, 272.160000)",
        "(26.507740, 105.970500, 272.253100)",
        "(26.507740, 105.970500, 272.253100)",
        "(26.477990, 105.157700, 272.149200)",
        "(26.442880, 104.146200, 272.039500)",
        "(26.395270, 103.062400, 271.792800)",
        "(26.130510, 101.815400, 271.589500)",
        "(26.130510, 101.815400, 271.589500)",
        "(25.926010, 101.055300, 271.499500)",
        "(25.753920, 100.401400, 271.563500)",
        "(25.568270, 99.678280, 271.485900)",
        "(25.171510, 98.435960, 271.208600)",
        "(25.171510, 98.435960, 271.208600)",
        "(24.856470, 97.673030, 270.921300)",
        "(24.493160, 97.024850, 270.758300)",
        "(24.107020, 96.435290, 270.778800)",
        "(23.561040, 95.602730, 270.513100)",
        "(23.561040, 95.602730, 270.513100)",
        "(23.251500, 95.044980, 270.295800)",
        "(22.938190, 94.549310, 270.012800)",
        "(22.585280, 94.159960, 269.702100)",
        "(22.003410, 93.549320, 269.442200)",
        "(22.003410, 93.549320, 269.442200)",
        "(21.582100, 93.170210, 269.303800)",
        "(21.150170, 92.724170, 269.094700)",
        "(20.731920, 92.316900, 268.970600)",
        "(19.986940, 91.698420, 268.688800)",
        "(19.986940, 91.698420, 268.688800)",
        "(19.418480, 91.294170, 268.356300)",
        "(18.849790, 90.978210, 268.216300)",
        "(18.286860, 90.697590, 268.092100)",
        "(17.317300, 90.288700, 267.979600)",
        "(17.317300, 90.288700, 267.979600)",
        "(16.548700, 89.903170, 267.830300)",
        "(15.951540, 89.564090, 267.481700)",
        "(15.373090, 89.243350, 267.233600)",
        "(14.281180, 88.741870, 267.103200)",
        "(14.281180, 88.741870, 267.103200)",
        "(13.606800, 88.412980, 267.076400)",
        "(13.024280, 87.971880, 267.053600)",
        "(12.394080, 87.555960, 266.991500)",
        "(11.195430, 87.199690, 266.877000)",
        "(11.195430, 87.199690, 266.877000)",
        "(10.365980, 87.064380, 266.748500)",
        "(9.618776, 86.943570, 266.625000)",
        "(8.859102, 86.751740, 266.642400)",
        "(7.702524, 86.379210, 266.832600)",
        "(7.702524, 86.379210, 266.832600)",
        "(6.802939, 86.217960, 266.884800)",
        "(5.986341, 86.097890, 266.708000)",
        "(5.206893, 86.040060, 266.729500)",
        "(4.114784, 85.742520, 266.665400)",
        "(4.114784, 85.742520, 266.665400)",
        "(3.405519, 85.432490, 266.696500)",
        "(2.690179, 85.228650, 266.834100)",
        "(1.929873, 85.064750, 266.838300)",
        "(0.851898, 84.894420, 266.876300)",
        "(0.851898, 84.894420, 266.876300)",
        "(0.198684, 84.727410, 266.959400)",
        "(359.612800, 84.566850, 266.978800)",
        "(359.097000, 84.513770, 267.160800)",
        "(358.350800, 84.360830, 267.435800)",
        "(358.350800, 84.360830, 267.435800)",
        "(357.842500, 84.267830, 267.513000)",
        "(357.313300, 84.304440, 267.542900)",
        "(356.777600, 84.439640, 267.582600)",
        "(355.925000, 84.424530, 267.688800)",
        "(355.925000, 84.424530, 267.688800)",
        "(355.281200, 84.318120, 267.935600)",
        "(354.747300, 84.194850, 268.204100)",
        "(354.182500, 84.048610, 268.454800)",
        "(353.404800, 84.028790, 268.778700)",
        "(353.404800, 84.028790, 268.778700)",
        "(352.834700, 84.021670, 268.864200)",
        "(352.252300, 84.048420, 269.066600)",
        "(351.754400, 84.001500, 269.168500)",
        "(350.942000, 83.930660, 269.435300)",
        "(350.942000, 83.930660, 269.435300)",
        "(350.357500, 83.799990, 269.624200)",
        "(349.806300, 83.660620, 269.827300)",
        "(349.222400, 83.591420, 270.113800)",
        "(348.484000, 83.583960, 270.384600)",
        "(348.484000, 83.583960, 270.384600)",
        "(347.985800, 83.523890, 270.599900)",
        "(347.425500, 83.497630, 270.847300)",
        "(346.945500, 83.663520, 271.001000)",
        "(346.214800, 83.728220, 271.196700)",
        "(346.214800, 83.728220, 271.196700)",
        "(345.663400, 83.789380, 271.347500)",
        "(345.165100, 83.867000, 271.464000)",
        "(344.689000, 83.851840, 271.660900)",
        "(344.067800, 83.912460, 272.033000)",
        "(344.067800, 83.912460, 272.033000)",
        "(343.641700, 84.021550, 272.273300)",
        "(343.160500, 84.175570, 272.522800)",
        "(342.604700, 84.262310, 272.759900)",
        "(341.944800, 84.427980, 273.235900)",
        "(341.944800, 84.427980, 273.235900)",
        "(341.573200, 84.426970, 273.551900)",
        "(341.088600, 84.332820, 273.769200)",
        "(340.575400, 84.468710, 273.978600)",
        "(339.837400, 84.758090, 274.071800)",
        "(339.837400, 84.758090, 274.071800)",
        "(339.437700, 84.867480, 274.282600)",
        "(339.081900, 85.031240, 274.440800)",
        "(338.726900, 85.181320, 274.507800)",
        "(338.119500, 85.479560, 274.646200)",
        "(338.119500, 85.479560, 274.646200)",
        "(337.718400, 85.775600, 274.665500)",
        "(337.390500, 85.993890, 274.681500)",
        "(337.025700, 86.097370, 274.748800)",
        "(336.477100, 86.297350, 274.861900)",
        "(336.477100, 86.297350, 274.861900)",
        "(336.139200, 86.394040, 275.035900)",
        "(335.796100, 86.378920, 275.337300)",
        "(335.442000, 86.477470, 275.624500)",
        "(334.923200, 86.662930, 275.773600)",
        "(334.923200, 86.662930, 275.773600)",
        "(334.574200, 86.828440, 275.875900)",
        "(334.133500, 87.044460, 276.032700)",
        "(333.798200, 87.277050, 276.119900)",
        "(333.310000, 87.698790, 276.193000)",
        "(333.310000, 87.698790, 276.193000)",
        "(332.976200, 87.996930, 276.153900)",
        "(332.664700, 88.269230, 276.173500)",
        "(332.342200, 88.554830, 276.308100)",
        "(331.928800, 89.118170, 276.273100)",
        "(331.928800, 89.118170, 276.273100)",
        "(331.640000, 89.415330, 276.280900)",
        "(331.241200, 89.631410, 276.358500)",
        "(330.847300, 90.013180, 276.415700)",
        "(330.434700, 90.598290, 276.312500)",
        "(330.434700, 90.598290, 276.312500)",
        "(330.231300, 90.971630, 276.336800)",
        "(329.972800, 91.296010, 276.479900)",
        "(329.723400, 91.664070, 276.616700)",
        "(329.447700, 92.508020, 276.451600)",
        "(329.447700, 92.508020, 276.451600)",
        "(329.295300, 93.245290, 276.086200)",
        "(329.149400, 93.804920, 275.855700)",
        "(329.062100, 94.260730, 275.832000)",
        "(329.016800, 95.000420, 275.889900)",
        "(329.016800, 95.000420, 275.889900)",
        "(329.041700, 95.636310, 275.723200)",
        "(329.067100, 96.435130, 275.472400)",
        "(329.121600, 97.302880, 275.113900)",
        "(329.254500, 98.353160, 274.617500)",
        "(329.254500, 98.353160, 274.617500)",
        "(329.303000, 99.026630, 274.531500)",
        "(329.332000, 99.731790, 274.274400)",
        "(329.379900, 100.500400, 274.087100)",
        "(329.573500, 101.614200, 273.547600)",
        "(329.573500, 101.614200, 273.547600)",
        "(329.676800, 102.281700, 273.078600)",
        "(329.717500, 102.896100, 272.857900)",
        "(329.717900, 103.486600, 272.834000)",
        "(329.727200, 104.398100, 272.543600)",
        "(329.727200, 104.398100, 272.543600)",
        "(329.720500, 105.005800, 272.507700)",
        "(329.756500, 105.614800, 272.488000)",
        "(329.799200, 106.202000, 272.275200)",
        "(329.789200, 107.036900, 272.163000)",
        "(329.789200, 107.036900, 272.163000)",
        "(329.803900, 107.684700, 271.998700)",
        "(329.886200, 108.408300, 271.617400)",
        "(330.023300, 109.140300, 271.313200)",
        "(330.252400, 110.096800, 270.980200)",
        "(330.252400, 110.096800, 270.980200)",
        "(330.360700, 110.641800, 270.893400)",
        "(330.482500, 111.039800, 270.926900)",
        "(330.698900, 111.526900, 270.898700)",
        "(331.065000, 112.592200, 270.470000)",
        "(331.065000, 112.592200, 270.470000)",
        "(331.425800, 113.192900, 270.368300)",
        "(331.874400, 113.862400, 270.308800)",
        "(332.424400, 114.435400, 270.276600)",
        "(333.253400, 115.417100, 270.020500)",
        "(333.253400, 115.417100, 270.020500)",
        "(333.839500, 116.115300, 269.728800)",
        "(334.476300, 116.755200, 269.509100)",
        "(335.160900, 117.386200, 269.388200)",
        "(336.246300, 118.231100, 269.449000)",
        "(336.246300, 118.231100, 269.449000)",
        "(337.051600, 118.695200, 269.490600)",
        "(337.860600, 119.226900, 269.260200)",
        "(338.658300, 119.850300, 269.040300)",
        "(339.796600, 120.587400, 269.031900)",
        "(339.796600, 120.587400, 269.031900)",
        "(340.420700, 121.069400, 269.213000)",
        "(341.072000, 121.442600, 269.104100)",
        "(341.656600, 121.762400, 269.088200)",
        "(342.374300, 122.262100, 269.195600)",
        "(342.374300, 122.262100, 269.195600)",
        "(342.836500, 122.619700, 269.079800)",
        "(343.292600, 122.831300, 269.068400)",
        "(343.743000, 122.965900, 269.189300)",
        "(344.406700, 123.232700, 269.183500)",
        "(344.406700, 123.232700, 269.183500)",
        "(344.854600, 123.413400, 269.193100)",
        "(345.437200, 123.530100, 269.342500)",
        "(345.972300, 123.342100, 269.355100)",
        "(346.691800, 123.784900, 269.569800)",
        "(346.691800, 123.784900, 269.569800)",
        "(347.063800, 123.942200, 269.518200)",
        "(347.484800, 124.097400, 269.193200)",
        "(347.834900, 124.115600, 268.887500)",
        "(348.772500, 123.968600, 268.840300)",
        "(348.772500, 123.968600, 268.840300)",
        "(349.556000, 123.781600, 268.950600)",
        "(350.261000, 123.799700, 268.917700)",
        "(350.956700, 124.084800, 268.873800)",
        "(352.081700, 124.608400, 268.840800)",
        "(352.081700, 124.608400, 268.840800)",
        "(352.876000, 124.768600, 268.822400)",
        "(353.679100, 124.846700, 268.921300)",
        "(354.619900, 124.726900, 269.174400)",
        "(355.689000, 124.499600, 269.533400)",
        "(356.318200, 124.386300, 269.644900)",
        "(357.807100, 124.154800, 269.802600)",
        "(359.252200, 124.558600, 270.482600)",
        "(0.553636, 124.471100, 271.126700)",
        "(2.500939, 122.703900, 270.577300)",
        "(2.500939, 122.703900, 270.577300)",
        "(4.123169, 122.164900, 270.468400)",
        "(4.999461, 122.224100, 270.777900)",
        "(5.722563, 122.264000, 271.162800)",
        "(7.235497, 122.269300, 270.764600)",
        "(7.235497, 122.269300, 270.764600)",
        "(8.195223, 122.213300, 270.776000)",
        "(9.162696, 122.231500, 270.739400)",
        "(10.024100, 122.198800, 270.822800)",
        "(11.323140, 122.229500, 271.116600)",
        "(11.323140, 122.229500, 271.116600)",
        "(12.261140, 122.036100, 271.037400)",
        "(13.152740, 122.113400, 271.043200)",
        "(14.042460, 122.258700, 271.345300)",
        "(14.802160, 122.172300, 271.646900)",
        "(15.192200, 122.024900, 271.724000)",
        "(15.974180, 121.798000, 271.821500)",
        "(16.735480, 121.648600, 272.036600)",
        "(17.378000, 121.602800, 272.305200)",
        "(18.240630, 121.516200, 272.401000)",
        "(18.240630, 121.516200, 272.401000)",
        "(18.846040, 121.117000, 272.531000)",
        "(19.412160, 120.705900, 272.586100)",
        "(19.949680, 120.312700, 272.677600)",
        "(20.720860, 119.762800, 272.801300)",
        "(20.720860, 119.762800, 272.801300)",
        "(21.149250, 119.414200, 272.670000)",
        "(21.444180, 119.038300, 272.699400)",
        "(21.855290, 118.494800, 272.666400)",
        "(22.487000, 117.592200, 272.555400)",
        "(22.487000, 117.592200, 272.555400)",
        "(22.869240, 117.171700, 272.517200)",
        "(23.257000, 116.780800, 272.496600)",
        "(23.643080, 116.322700, 272.510900)",
        "(24.197220, 115.481400, 272.457300)",
        "(24.197220, 115.481400, 272.457300)",
        "(24.508380, 114.891200, 272.521400)",
        "(24.868770, 114.043000, 272.567700)",
        "(25.248070, 113.242800, 272.415500)",
        "(25.613430, 112.395900, 272.073900)",
        "(25.613430, 112.395900, 272.073900)",
        "(25.832800, 111.875500, 272.035900)",
        "(26.062170, 111.147600, 271.942900)",
        "(26.244920, 110.413400, 271.807900)",
        "(26.504890, 109.138400, 271.675100)",
        "(26.504890, 109.138400, 271.675100)",
        "(26.652590, 108.255300, 271.549800)",
        "(26.784840, 107.402600, 271.284700)",
        "(26.834070, 106.599000, 271.039900)",
        "(26.822860, 105.904300, 270.848700)",
        "(26.783240, 105.563700, 270.774000)",
        "(26.726480, 104.774200, 270.687700)",
        "(26.720420, 103.872200, 270.646900)",
        "(26.692880, 102.880100, 270.455100)",
        "(26.401160, 101.822400, 270.119700)",
        "(26.401160, 101.822400, 270.119700)",
        "(26.062310, 101.193200, 269.924200)",
        "(25.761590, 100.495100, 269.792400)",
        "(25.518380, 99.576230, 269.556600)",
        "(25.219490, 98.593380, 269.218000)",
        "(25.000550, 98.218380, 269.117700)",
        "(24.548130, 97.517910, 268.851900)",
        "(24.089660, 96.768880, 268.483500)",
        "(23.635020, 96.025660, 268.066700)",
        "(22.954280, 95.083240, 267.476700)",
        "(22.954280, 95.083240, 267.476700)",
        "(22.482050, 94.509020, 267.193800)",
        "(21.950700, 93.935270, 266.953900)",
        "(21.425080, 93.327860, 266.736800)",
        "(20.693400, 92.408970, 266.468800)",
        "(20.693400, 92.408970, 266.468800)",
        "(20.204600, 91.928950, 266.403500)",
        "(19.736990, 91.507690, 266.280600)",
        "(19.278100, 91.106210, 266.087500)",
        "(18.518890, 90.642060, 265.740000)",
        "(18.518890, 90.642060, 265.740000)",
        "(18.007490, 90.355770, 265.474900)",
        "(17.483490, 90.085150, 265.377700)",
        "(16.975670, 89.696020, 265.327400)",
        "(16.255100, 89.095510, 265.223300)",
        "(16.255100, 89.095510, 265.223300)",
        "(15.718130, 88.736230, 265.114400)",
        "(15.118990, 88.425230, 265.078900)",
        "(14.563670, 88.176830, 265.090200)",
        "(13.757860, 87.652350, 264.998500)",
        "(13.757860, 87.652350, 264.998500)",
        "(13.279120, 87.432200, 265.043900)",
        "(12.815450, 87.214210, 264.929700)",
        "(12.358830, 86.906540, 264.918700)",
        "(11.587140, 86.399520, 265.069700)",
        "(11.587140, 86.399520, 265.069700)",
        "(11.060910, 86.148670, 265.121600)",
        "(10.578500, 85.882460, 265.067000)",
        "(10.152980, 85.630340, 265.134100)",
        "(9.461103, 85.268780, 265.215800)",
        "(9.461103, 85.268780, 265.215800)",
        "(9.003507, 85.069180, 265.273500)",
        "(8.559859, 84.941000, 265.320500)",
        "(8.143713, 84.867440, 265.361900)",
        "(7.516482, 84.620970, 265.432600)",
        "(7.516482, 84.620970, 265.432600)",
        "(7.086798, 84.469050, 265.562800)",
        "(6.666089, 84.326570, 265.684900)",
        "(6.241317, 84.174220, 265.738200)",
        "(5.558503, 83.868840, 265.968400)",
        "(5.558503, 83.868840, 265.968400)",
        "(5.069536, 83.686310, 266.105900)",
        "(4.695977, 83.530600, 266.169000)",
        "(4.317759, 83.334430, 266.103300)",
        "(3.483767, 83.142890, 266.151400)",
        "(3.483767, 83.142890, 266.151400)",
        "(2.995173, 82.987630, 266.402500)",
        "(2.595196, 82.771000, 266.527400)",
        "(2.191042, 82.583310, 266.735300)",
        "(1.464065, 82.470540, 267.410300)",
        "(1.464065, 82.470540, 267.410300)",
        "(0.837221, 82.128500, 267.381600)",
        "(0.413158, 82.220080, 267.367400)",
        "(0.135887, 82.303680, 267.449700)",
        "(359.486700, 81.972740, 267.725400)",
        "(359.486700, 81.972740, 267.725400)",
        "(359.147800, 81.901960, 268.054900)",
        "(358.826500, 81.659600, 268.254900)",
        "(358.374000, 81.167930, 268.275000)",
        "(358.185800, 80.826660, 268.289600)",
        "(358.185800, 80.826660, 268.289600)",
        "(357.818900, 80.803090, 268.437400)",
        "(357.200400, 80.559450, 268.479800)",
        "(356.670100, 80.131710, 268.331000)",
        "(356.070000, 79.885300, 268.446100)",
        "(356.070000, 79.885300, 268.446100)",
        "(355.638900, 79.811650, 268.568000)",
        "(355.156500, 79.734300, 268.699400)",
        "(354.649000, 79.566170, 268.829600)",
        "(353.976000, 79.450210, 269.082900)",
        "(353.976000, 79.450210, 269.082900)",
        "(353.501100, 79.327060, 269.315700)",
        "(353.038500, 79.245530, 269.609600)",
        "(352.556900, 79.112120, 269.824200)",
        "(351.854200, 78.859700, 270.250600)",
        "(351.854200, 78.859700, 270.250600)",
        "(351.341800, 78.735260, 270.420600)",
        "(350.811100, 78.615300, 270.643800)",
        "(350.333100, 78.523960, 270.740100)",
        "(349.597700, 78.543390, 271.043900)",
        "(349.597700, 78.543390, 271.043900)",
        "(349.055100, 78.485520, 271.170100)",
        "(348.569500, 79.522670, 271.488800)",
        "(347.951300, 78.924070, 271.468200)",
        "(347.425900, 78.588630, 271.464800)",
        "(347.425900, 78.588630, 271.464800)",
        "(347.113900, 78.694450, 271.580900)",
        "(346.711300, 78.780200, 271.881300)",
        "(346.204600, 78.778540, 272.325100)",
        "(345.576100, 78.702700, 272.433400)",
        "(345.576100, 78.702700, 272.433400)",
        "(345.166100, 78.609670, 272.705700)",
        "(344.755300, 78.684090, 272.996800)",
        "(344.350200, 78.894410, 273.083700)",
        "(343.897500, 79.052950, 273.086000)",
        "(343.897500, 79.052950, 273.086000)",
        "(343.615300, 79.078880, 273.313000)",
        "(343.369900, 79.166630, 273.439200)",
        "(343.149800, 79.405380, 273.480200)",
        "(342.820100, 79.694570, 273.565600)",
        "(342.820100, 79.694570, 273.565600)",
        "(342.675300, 79.811900, 273.526600)",
        "(342.527600, 79.951550, 273.531600)",
        "(342.362100, 80.125330, 273.524800)",
        "(342.103200, 80.492350, 273.367000)",
        "(342.103200, 80.492350, 273.367000)",
        "(341.950800, 80.679080, 273.254700)",
        "(341.742600, 80.760440, 273.377200)",
        "(341.450200, 80.749080, 273.640000)",
        "(341.022800, 80.733670, 273.633800)",
        "(341.022800, 80.733670, 273.633800)",
        "(340.621600, 80.868520, 273.650900)",
        "(340.230000, 81.169920, 273.709600)",
        "(339.807500, 81.391440, 273.713900)",
        "(339.360400, 81.641720, 273.732500)",
        "(339.127700, 81.771360, 273.708100)",
        "(338.710800, 82.080800, 273.626700)",
        "(338.266600, 82.422880, 273.626200)",
        "(337.817100, 82.743790, 273.694700)",
        "(337.354500, 83.007680, 273.746800)",
        "(337.112500, 83.125760, 273.779600)",
        "(336.617200, 83.382990, 273.996200)",
        "(336.147700, 83.601680, 274.165200)",
        "(335.741700, 83.889110, 274.243100)",
        "(335.270100, 84.267440, 274.188900)",
        "(335.002500, 84.420490, 274.239500)",
        "(334.528800, 84.809590, 274.463900)",
        "(334.180900, 85.333200, 274.426600)",
        "(333.991100, 85.935150, 274.310900)",
        "(333.742100, 86.436600, 274.310200)",
        "(333.627500, 86.692340, 274.352200)",
        "(333.384700, 87.295620, 274.251800)",
        "(333.144100, 88.011050, 274.123600)",
        "(332.904000, 88.768500, 273.959400)",
        "(332.697800, 89.592250, 273.814100)",
        "(332.697800, 89.592250, 273.814100)",
        "(332.612700, 89.933880, 273.923600)",
        "(332.458000, 90.396990, 274.009700)",
        "(332.377000, 91.096400, 273.962600)",
        "(332.331400, 92.208440, 273.440900)",
        "(332.331400, 92.208440, 273.440900)",
        "(332.237900, 92.756830, 273.366800)",
        "(332.160000, 93.317440, 273.478000)",
        "(332.206600, 94.018710, 273.325700)",
        "(332.259200, 94.897620, 273.206900)",
        "(332.259200, 94.897620, 273.206900)",
        "(332.236500, 95.541570, 273.204600)",
        "(332.236100, 96.280520, 273.109200)",
        "(332.333300, 97.063720, 272.979200)",
        "(332.443000, 97.777420, 272.832600)",
        "(332.466600, 98.070740, 272.780700)",
        "(332.451400, 98.590260, 272.774800)",
        "(332.440500, 99.207390, 272.765000)",
        "(332.487900, 99.910300, 272.594000)",
        "(332.512800, 100.547300, 272.532500)",
        "(332.524100, 100.772500, 272.576100)",
        "(332.564300, 101.304400, 272.717400)",
        "(332.643700, 102.081200, 272.671000)",
        "(332.881300, 102.920200, 272.396400)",
        "(333.055800, 103.699600, 272.256600)",
        "(333.124800, 104.068500, 272.217900)",
        "(333.248900, 104.645500, 272.297500)",
        "(333.416600, 105.245300, 272.474000)",
        "(333.597100, 105.924900, 272.374500)",
        "(333.853500, 106.648400, 272.136400)",
        "(333.954600, 107.028800, 272.070100)",
        "(334.155400, 107.736400, 272.047600)",
        "(334.425300, 108.393200, 272.114300)",
        "(334.882000, 108.960100, 272.182100)",
        "(335.366100, 109.521200, 272.187000)",
        "(335.543200, 109.858000, 272.142700)",
        "(335.859100, 110.536100, 272.007900)",
        "(336.215100, 111.163700, 271.903100)",
        "(336.651000, 111.684700, 271.821000)",
        "(337.075500, 112.157500, 271.955500)",
        "(337.297900, 112.367500, 271.964000)",
        "(337.768500, 112.778800, 271.859900)",
        "(338.201900, 113.258100, 271.649500)",
        "(338.613700, 113.826600, 271.503600)",
        "(339.067700, 114.324200, 271.408800)",
        "(339.319400, 114.562000, 271.385300)",
        "(339.820300, 115.007700, 271.274600)",
        "(340.297700, 115.386600, 271.247100)",
        "(340.794900, 115.698100, 271.217200)",
        "(341.255400, 115.986400, 271.206500)",
        "(341.470800, 116.101800, 271.208400)",
        "(341.912200, 116.317100, 271.210100)",
        "(342.386700, 116.554300, 271.212200)",
        "(342.804700, 116.731600, 271.256000)",
        "(343.183500, 117.007000, 271.122900)",
        "(343.399000, 117.133800, 271.008900)",
        "(343.816900, 117.359500, 270.929400)",
        "(344.212200, 117.607100, 270.888100)",
        "(344.625200, 117.791500, 270.826800)",
[truncated: 258,312 more chars]
