# Supplementary material for: Playing the mirror game in virtual reality with an autonomous character
Source: Sci Rep. 2022 Dec 9;12:21329. doi: 10.1038/s41598-022-25197-z (PMC9734752; doi:10.1038/s41598-022-25197-z)
Supplement: Supplementary file 2 — Supplementary Information 1. [file 41598_2022_25197_MOESM2_ESM.zip › Data/Couple10/condition1_trial1_player2.json]

{
    "isFemale": false,
    "eyesLevel": 1.694561243057251,
    "timestamps": [
        0.0,
        0.02001953125,
        0.040008544921875,
        0.060028076171875,
        0.08001708984375,
        0.100006103515625,
        0.120025634765625,
        0.1400146484375,
        0.160003662109375,
        0.180023193359375,
        0.20001220703125,
        0.220001220703125,
        0.240020751953125,
        0.260009765625,
        0.279998779296875,
        0.300018310546875,
        0.32000732421875,
        0.34002685546875,
        0.360015869140625,
        0.3800048828125,
        0.4000244140625,
        0.420013427734375,
        0.44000244140625,
        0.46002197265625,
        0.480010986328125,
        0.5,
        0.52001953125,
        0.540008544921875,
        0.560028076171875,
        0.58001708984375,
        0.600006103515625,
        0.620025634765625,
        0.6400146484375,
        0.660003662109375,
        0.680023193359375,
        0.70001220703125,
        0.720001220703125,
        0.740020751953125,
        0.760009765625,
        0.779998779296875,
        0.800018310546875,
        0.82000732421875,
        0.84002685546875,
        0.860015869140625,
        0.8800048828125,
        0.9000244140625,
        0.920013427734375,
        0.94000244140625,
        0.96002197265625,
        0.980010986328125,
        1.0,
        1.02001953125,
        1.040008544921875,
        1.060028076171875,
        1.08001708984375,
        1.100006103515625,
        1.120025634765625,
        1.1400146484375,
        1.160003662109375,
        1.180023193359375,
        1.20001220703125,
        1.220001220703125,
        1.240020751953125,
        1.260009765625,
        1.279998779296875,
        1.300018310546875,
        1.32000732421875,
        1.34002685546875,
        1.360015869140625,
        1.3800048828125,
        1.4000244140625,
        1.420013427734375,
        1.44000244140625,
        1.46002197265625,
        1.480010986328125,
        1.5,
        1.52001953125,
        1.540008544921875,
        1.560028076171875,
        1.58001708984375,
        1.600006103515625,
        1.620025634765625,
        1.6400146484375,
        1.660003662109375,
        1.680023193359375,
        1.70001220703125,
        1.720001220703125,
        1.740020751953125,
        1.760009765625,
        1.779998779296875,
        1.800018310546875,
        1.82000732421875,
        1.84002685546875,
        1.860015869140625,
        1.8800048828125,
        1.9000244140625,
        1.920013427734375,
        1.94000244140625,
        1.96002197265625,
        1.980010986328125,
        2.0,
        2.02001953125,
        2.040008544921875,
        2.060028076171875,
        2.08001708984375,
        2.100006103515625,
        2.120025634765625,
        2.1400146484375,
        2.160003662109375,
        2.180023193359375,
        2.20001220703125,
        2.220001220703125,
        2.240020751953125,
        2.260009765625,
        2.279998779296875,
        2.300018310546875,
        2.32000732421875,
        2.34002685546875,
        2.360015869140625,
        2.3800048828125,
        2.4000244140625,
        2.420013427734375,
        2.44000244140625,
        2.46002197265625,
        2.480010986328125,
        2.5,
        2.52001953125,
        2.540008544921875,
        2.560028076171875,
        2.58001708984375,
        2.600006103515625,
        2.620025634765625,
        2.6400146484375,
        2.660003662109375,
        2.680023193359375,
        2.70001220703125,
        2.720001220703125,
        2.740020751953125,
        2.760009765625,
        2.779998779296875,
        2.800018310546875,
        2.82000732421875,
        2.84002685546875,
        2.860015869140625,
        2.8800048828125,
        2.9000244140625,
        2.920013427734375,
        2.94000244140625,
        2.96002197265625,
        2.980010986328125,
        3.0,
        3.02001953125,
        3.040008544921875,
        3.060028076171875,
        3.08001708984375,
        3.100006103515625,
        3.120025634765625,
        3.1400146484375,
        3.160003662109375,
        3.180023193359375,
        3.20001220703125,
        3.220001220703125,
        3.240020751953125,
        3.260009765625,
        3.279998779296875,
        3.300018310546875,
        3.32000732421875,
        3.34002685546875,
        3.360015869140625,
        3.3800048828125,
        3.4000244140625,
        3.420013427734375,
        3.44000244140625,
        3.46002197265625,
        3.480010986328125,
        3.5,
        3.52001953125,
        3.540008544921875,
        3.560028076171875,
        3.58001708984375,
        3.600006103515625,
        3.620025634765625,
        3.6400146484375,
        3.660003662109375,
        3.680023193359375,
        3.70001220703125,
        3.720001220703125,
        3.740020751953125,
        3.760009765625,
        3.779998779296875,
        3.800018310546875,
        3.82000732421875,
        3.84002685546875,
        3.860015869140625,
        3.8800048828125,
        3.9000244140625,
        3.920013427734375,
        3.94000244140625,
        3.96002197265625,
        3.980010986328125,
        4.0,
        4.02001953125,
        4.040008544921875,
        4.060028076171875,
        4.08001708984375,
        4.100006103515625,
        4.120025634765625,
        4.1400146484375,
        4.160003662109375,
        4.180023193359375,
        4.20001220703125,
        4.220001220703125,
        4.240020751953125,
        4.260009765625,
        4.279998779296875,
        4.300018310546875,
        4.32000732421875,
        4.34002685546875,
        4.360015869140625,
        4.3800048828125,
        4.4000244140625,
        4.420013427734375,
        4.44000244140625,
        4.46002197265625,
        4.480010986328125,
        4.5,
        4.52001953125,
        4.540008544921875,
        4.560028076171875,
        4.58001708984375,
        4.600006103515625,
        4.620025634765625,
        4.6400146484375,
        4.660003662109375,
        4.680023193359375,
        4.70001220703125,
        4.720001220703125,
        4.740020751953125,
        4.760009765625,
        4.779998779296875,
        4.800018310546875,
        4.82000732421875,
        4.84002685546875,
        4.860015869140625,
        4.8800048828125,
        4.9000244140625,
        4.920013427734375,
        4.94000244140625,
        4.96002197265625,
        4.980010986328125,
        5.0,
        5.02001953125,
        5.040008544921875,
        5.060028076171875,
        5.08001708984375,
        5.100006103515625,
        5.120025634765625,
        5.1400146484375,
        5.160003662109375,
        5.180023193359375,
        5.20001220703125,
        5.220001220703125,
        5.240020751953125,
        5.260009765625,
        5.279998779296875,
        5.300018310546875,
        5.32000732421875,
        5.34002685546875,
        5.360015869140625,
        5.3800048828125,
        5.4000244140625,
        5.420013427734375,
        5.44000244140625,
        5.46002197265625,
        5.480010986328125,
        5.5,
        5.52001953125,
        5.540008544921875,
        5.560028076171875,
        5.58001708984375,
        5.600006103515625,
        5.620025634765625,
        5.6400146484375,
        5.660003662109375,
        5.680023193359375,
        5.70001220703125,
        5.720001220703125,
        5.740020751953125,
        5.760009765625,
        5.779998779296875,
        5.800018310546875,
        5.82000732421875,
        5.84002685546875,
        5.860015869140625,
        5.8800048828125,
        5.9000244140625,
        5.920013427734375,
        5.94000244140625,
        5.96002197265625,
        5.980010986328125,
        6.0,
        6.02001953125,
        6.040008544921875,
        6.060028076171875,
        6.08001708984375,
        6.100006103515625,
        6.120025634765625,
        6.1400146484375,
        6.160003662109375,
        6.180023193359375,
        6.20001220703125,
        6.220001220703125,
        6.240020751953125,
        6.260009765625,
        6.279998779296875,
        6.300018310546875,
        6.32000732421875,
        6.34002685546875,
        6.360015869140625,
        6.3800048828125,
        6.4000244140625,
        6.420013427734375,
        6.44000244140625,
        6.46002197265625,
        6.480010986328125,
        6.5,
        6.52001953125,
        6.540008544921875,
        6.560028076171875,
        6.58001708984375,
        6.600006103515625,
        6.620025634765625,
        6.6400146484375,
        6.660003662109375,
        6.680023193359375,
        6.70001220703125,
        6.720001220703125,
        6.740020751953125,
        6.760009765625,
        6.779998779296875,
        6.800018310546875,
        6.82000732421875,
        6.84002685546875,
        6.860015869140625,
        6.8800048828125,
        6.9000244140625,
        6.920013427734375,
        6.94000244140625,
        6.96002197265625,
        6.980010986328125,
        7.0,
        7.02001953125,
        7.040008544921875,
        7.060028076171875,
        7.08001708984375,
        7.100006103515625,
        7.120025634765625,
        7.1400146484375,
        7.160003662109375,
        7.180023193359375,
        7.20001220703125,
        7.220001220703125,
        7.240020751953125,
        7.260009765625,
        7.279998779296875,
        7.300018310546875,
        7.32000732421875,
        7.34002685546875,
        7.360015869140625,
        7.3800048828125,
        7.4000244140625,
        7.420013427734375,
        7.44000244140625,
        7.46002197265625,
        7.480010986328125,
        7.5,
        7.52001953125,
        7.540008544921875,
        7.560028076171875,
        7.58001708984375,
        7.600006103515625,
        7.620025634765625,
        7.6400146484375,
        7.660003662109375,
        7.680023193359375,
        7.70001220703125,
        7.720001220703125,
        7.740020751953125,
        7.760009765625,
        7.779998779296875,
        7.800018310546875,
        7.82000732421875,
        7.84002685546875,
        7.860015869140625,
        7.8800048828125,
        7.9000244140625,
        7.920013427734375,
        7.94000244140625,
        7.96002197265625,
        7.980010986328125,
        8.0,
        8.02001953125,
        8.040008544921875,
        8.060028076171875,
        8.08001708984375,
        8.100006103515625,
        8.120025634765625,
        8.1400146484375,
        8.160003662109375,
        8.180023193359375,
        8.20001220703125,
        8.220001220703125,
        8.240020751953125,
        8.260009765625,
        8.279998779296875,
        8.300018310546875,
        8.32000732421875,
        8.34002685546875,
        8.360015869140625,
        8.3800048828125,
        8.4000244140625,
        8.420013427734375,
        8.44000244140625,
        8.46002197265625,
        8.480010986328125,
        8.5,
        8.52001953125,
        8.540008544921875,
        8.560028076171875,
        8.58001708984375,
        8.600006103515625,
        8.620025634765625,
        8.6400146484375,
        8.660003662109375,
        8.680023193359375,
        8.70001220703125,
        8.720001220703125,
        8.740020751953125,
        8.760009765625,
        8.779998779296875,
        8.800018310546875,
        8.82000732421875,
        8.84002685546875,
        8.860015869140625,
        8.8800048828125,
        8.9000244140625,
        8.920013427734375,
        8.94000244140625,
        8.96002197265625,
        8.980010986328125,
        9.0,
        9.02001953125,
        9.040008544921875,
        9.060028076171875,
        9.08001708984375,
        9.100006103515625,
        9.120025634765625,
        9.1400146484375,
        9.160003662109375,
        9.180023193359375,
        9.20001220703125,
        9.220001220703125,
        9.240020751953125,
        9.260009765625,
        9.279998779296875,
        9.300018310546875,
        9.32000732421875,
        9.34002685546875,
        9.360015869140625,
        9.3800048828125,
        9.4000244140625,
        9.420013427734375,
        9.44000244140625,
        9.46002197265625,
        9.480010986328125,
        9.5,
        9.52001953125,
        9.540008544921875,
        9.560028076171875,
        9.58001708984375,
        9.600006103515625,
        9.620025634765625,
        9.6400146484375,
        9.660003662109375,
        9.680023193359375,
        9.70001220703125,
        9.720001220703125,
        9.740020751953125,
        9.760009765625,
        9.779998779296875,
        9.800018310546875,
        9.82000732421875,
        9.84002685546875,
        9.860015869140625,
        9.8800048828125,
        9.9000244140625,
        9.920013427734375,
        9.94000244140625,
        9.96002197265625,
        9.980010986328125,
        10.0,
        10.02001953125,
        10.040008544921875,
        10.060028076171875,
        10.08001708984375,
        10.100006103515625,
        10.120025634765625,
        10.1400146484375,
        10.160003662109375,
        10.180023193359375,
        10.20001220703125,
        10.220001220703125,
        10.240020751953125,
        10.260009765625,
        10.279998779296875,
        10.300018310546875,
        10.32000732421875,
        10.34002685546875,
        10.360015869140625,
        10.3800048828125,
        10.4000244140625,
        10.420013427734375,
        10.44000244140625,
        10.46002197265625,
        10.480010986328125,
        10.5,
        10.52001953125,
        10.540008544921875,
        10.560028076171875,
        10.58001708984375,
        10.600006103515625,
        10.620025634765625,
        10.6400146484375,
        10.660003662109375,
        10.680023193359375,
        10.70001220703125,
        10.720001220703125,
        10.740020751953125,
        10.760009765625,
        10.779998779296875,
        10.800018310546875,
        10.82000732421875,
        10.84002685546875,
        10.860015869140625,
        10.8800048828125,
        10.9000244140625,
        10.920013427734375,
        10.94000244140625,
        10.96002197265625,
        10.980010986328125,
        11.0,
        11.02001953125,
        11.040008544921875,
        11.060028076171875,
        11.08001708984375,
        11.100006103515625,
        11.120025634765625,
        11.1400146484375,
        11.160003662109375,
        11.180023193359375,
        11.20001220703125,
        11.220001220703125,
        11.240020751953125,
        11.260009765625,
        11.279998779296875,
        11.300018310546875,
        11.32000732421875,
        11.34002685546875,
        11.360015869140625,
        11.3800048828125,
        11.4000244140625,
        11.420013427734375,
        11.44000244140625,
        11.46002197265625,
        11.480010986328125,
        11.5,
        11.52001953125,
        11.540008544921875,
        11.560028076171875,
        11.58001708984375,
        11.600006103515625,
        11.620025634765625,
        11.6400146484375,
        11.660003662109375,
        11.680023193359375,
        11.70001220703125,
        11.720001220703125,
        11.740020751953125,
        11.760009765625,
        11.779998779296875,
        11.800018310546875,
        11.82000732421875,
        11.84002685546875,
        11.860015869140625,
        11.8800048828125,
        11.9000244140625,
        11.920013427734375,
        11.94000244140625,
        11.96002197265625,
        11.980010986328125,
        12.0,
        12.02001953125,
        12.040008544921875,
        12.060028076171875,
        12.08001708984375,
        12.100006103515625,
        12.120025634765625,
        12.1400146484375,
        12.160003662109375,
        12.180023193359375,
        12.20001220703125,
        12.220001220703125,
        12.240020751953125,
        12.260009765625,
        12.279998779296875,
        12.300018310546875,
        12.32000732421875,
        12.34002685546875,
        12.360015869140625,
        12.3800048828125,
        12.4000244140625,
        12.420013427734375,
        12.44000244140625,
        12.46002197265625,
        12.480010986328125,
        12.5,
        12.52001953125,
        12.540008544921875,
        12.560028076171875,
        12.58001708984375,
        12.600006103515625,
        12.620025634765625,
        12.6400146484375,
        12.660003662109375,
        12.680023193359375,
        12.70001220703125,
        12.720001220703125,
        12.740020751953125,
        12.760009765625,
        12.779998779296875,
        12.800018310546875,
        12.82000732421875,
        12.84002685546875,
        12.860015869140625,
        12.8800048828125,
        12.9000244140625,
        12.920013427734375,
        12.94000244140625,
        12.96002197265625,
        12.980010986328125,
        13.0,
        13.02001953125,
        13.040008544921875,
        13.060028076171875,
        13.08001708984375,
        13.100006103515625,
        13.120025634765625,
        13.1400146484375,
        13.160003662109375,
        13.180023193359375,
        13.20001220703125,
        13.220001220703125,
        13.240020751953125,
        13.260009765625,
        13.279998779296875,
        13.300018310546875,
        13.32000732421875,
        13.34002685546875,
        13.360015869140625,
        13.3800048828125,
        13.4000244140625,
        13.420013427734375,
        13.44000244140625,
        13.46002197265625,
        13.480010986328125,
        13.5,
        13.52001953125,
        13.540008544921875,
        13.560028076171875,
        13.58001708984375,
        13.600006103515625,
        13.620025634765625,
        13.6400146484375,
        13.660003662109375,
        13.680023193359375,
        13.70001220703125,
        13.720001220703125,
        13.740020751953125,
        13.760009765625,
        13.779998779296875,
        13.800018310546875,
        13.82000732421875,
        13.84002685546875,
        13.860015869140625,
        13.8800048828125,
        13.9000244140625,
        13.920013427734375,
        13.94000244140625,
        13.96002197265625,
        13.980010986328125,
        14.0,
        14.02001953125,
        14.040008544921875,
        14.060028076171875,
        14.08001708984375,
        14.100006103515625,
        14.120025634765625,
        14.1400146484375,
        14.160003662109375,
        14.180023193359375,
        14.20001220703125,
        14.220001220703125,
        14.240020751953125,
        14.260009765625,
        14.279998779296875,
        14.300018310546875,
        14.32000732421875,
        14.34002685546875,
        14.360015869140625,
        14.3800048828125,
        14.4000244140625,
        14.420013427734375,
        14.44000244140625,
        14.46002197265625,
        14.480010986328125,
        14.5,
        14.52001953125,
        14.540008544921875,
        14.560028076171875,
        14.58001708984375,
        14.600006103515625,
        14.620025634765625,
        14.6400146484375,
        14.660003662109375,
        14.680023193359375,
        14.70001220703125,
        14.720001220703125,
        14.740020751953125,
        14.760009765625,
        14.779998779296875,
        14.800018310546875,
        14.82000732421875,
        14.84002685546875,
        14.860015869140625,
        14.8800048828125,
        14.9000244140625,
        14.920013427734375,
        14.94000244140625,
        14.96002197265625,
        14.980010986328125,
        15.0,
        15.02001953125,
        15.040008544921875,
        15.060028076171875,
        15.08001708984375,
        15.100006103515625,
        15.120025634765625,
        15.1400146484375,
        15.160003662109375,
        15.180023193359375,
        15.20001220703125,
        15.220001220703125,
        15.240020751953125,
        15.260009765625,
        15.279998779296875,
        15.300018310546875,
        15.32000732421875,
        15.34002685546875,
        15.360015869140625,
        15.3800048828125,
        15.4000244140625,
        15.420013427734375,
        15.44000244140625,
        15.46002197265625,
        15.480010986328125,
        15.5,
        15.52001953125,
        15.540008544921875,
        15.560028076171875,
        15.58001708984375,
        15.600006103515625,
        15.620025634765625,
        15.6400146484375,
        15.660003662109375,
        15.680023193359375,
        15.70001220703125,
        15.720001220703125,
        15.740020751953125,
        15.760009765625,
        15.779998779296875,
        15.800018310546875,
        15.82000732421875,
        15.84002685546875,
        15.860015869140625,
        15.8800048828125,
        15.9000244140625,
        15.920013427734375,
        15.94000244140625,
        15.96002197265625,
        15.980010986328125,
        16.0,
        16.02001953125,
        16.040008544921876,
        16.060028076171876,
        16.08001708984375,
        16.100006103515626,
        16.120025634765626,
        16.1400146484375,
        16.160003662109376,
        16.180023193359376,
        16.20001220703125,
        16.220001220703126,
        16.240020751953126,
        16.260009765625,
        16.279998779296876,
        16.300018310546876,
        16.32000732421875,
        16.34002685546875,
        16.360015869140626,
        16.3800048828125,
        16.4000244140625,
        16.420013427734376,
        16.44000244140625,
        16.46002197265625,
        16.480010986328126,
        16.5,
        16.52001953125,
        16.540008544921876,
        16.560028076171876,
        16.58001708984375,
        16.600006103515626,
        16.620025634765626,
        16.6400146484375,
        16.660003662109376,
        16.680023193359376,
        16.70001220703125,
        16.720001220703126,
        16.740020751953126,
        16.760009765625,
        16.779998779296876,
        16.800018310546876,
        16.82000732421875,
        16.84002685546875,
        16.860015869140626,
        16.8800048828125,
        16.9000244140625,
        16.920013427734376,
        16.94000244140625,
        16.96002197265625,
        16.980010986328126,
        17.0,
        17.02001953125,
        17.040008544921876,
        17.060028076171876,
        17.08001708984375,
        17.100006103515626,
        17.120025634765626,
        17.1400146484375,
        17.160003662109376,
        17.180023193359376,
        17.20001220703125,
        17.220001220703126,
        17.240020751953126,
        17.260009765625,
        17.279998779296876,
        17.300018310546876,
        17.32000732421875,
        17.34002685546875,
        17.360015869140626,
        17.3800048828125,
        17.4000244140625,
        17.420013427734376,
        17.44000244140625,
        17.46002197265625,
        17.480010986328126,
        17.5,
        17.52001953125,
        17.540008544921876,
        17.560028076171876,
        17.58001708984375,
        17.600006103515626,
        17.620025634765626,
        17.6400146484375,
        17.660003662109376,
        17.680023193359376,
        17.70001220703125,
        17.720001220703126,
        17.740020751953126,
        17.760009765625,
        17.779998779296876,
        17.800018310546876,
        17.82000732421875,
        17.84002685546875,
        17.860015869140626,
        17.8800048828125,
        17.9000244140625,
        17.920013427734376,
        17.94000244140625,
        17.96002197265625,
        17.980010986328126,
        18.0,
        18.02001953125,
        18.040008544921876,
        18.060028076171876,
        18.08001708984375,
        18.100006103515626,
        18.120025634765626,
        18.1400146484375,
        18.160003662109376,
        18.180023193359376,
        18.20001220703125,
        18.220001220703126,
        18.240020751953126,
        18.260009765625,
        18.279998779296876,
        18.300018310546876,
        18.32000732421875,
        18.34002685546875,
        18.360015869140626,
        18.3800048828125,
        18.4000244140625,
        18.420013427734376,
        18.44000244140625,
        18.46002197265625,
        18.480010986328126,
        18.5,
        18.52001953125,
        18.540008544921876,
        18.560028076171876,
        18.58001708984375,
        18.600006103515626,
        18.620025634765626,
        18.6400146484375,
        18.660003662109376,
        18.680023193359376,
        18.70001220703125,
        18.720001220703126,
        18.740020751953126,
        18.760009765625,
        18.779998779296876,
        18.800018310546876,
        18.82000732421875,
        18.84002685546875,
        18.860015869140626,
        18.8800048828125,
        18.9000244140625,
        18.920013427734376,
        18.94000244140625,
        18.96002197265625,
        18.980010986328126,
        19.0,
        19.02001953125,
        19.040008544921876,
        19.060028076171876,
        19.08001708984375,
        19.100006103515626,
        19.120025634765626,
        19.1400146484375,
        19.160003662109376,
        19.180023193359376,
        19.20001220703125,
        19.220001220703126,
        19.240020751953126,
        19.260009765625,
        19.279998779296876,
        19.300018310546876,
        19.32000732421875,
        19.34002685546875,
        19.360015869140626,
        19.3800048828125,
        19.4000244140625,
        19.420013427734376,
        19.44000244140625,
        19.46002197265625,
        19.480010986328126,
        19.5,
        19.52001953125,
        19.540008544921876,
        19.560028076171876,
        19.58001708984375,
        19.600006103515626,
        19.620025634765626,
        19.6400146484375,
        19.660003662109376,
        19.680023193359376,
        19.70001220703125,
        19.720001220703126,
        19.740020751953126,
        19.760009765625,
        19.779998779296876,
        19.800018310546876,
        19.82000732421875,
        19.84002685546875,
        19.860015869140626,
        19.8800048828125,
        19.9000244140625,
        19.920013427734376,
        19.94000244140625,
        19.96002197265625,
        19.980010986328126,
        20.0,
        20.02001953125,
        20.040008544921876,
        20.060028076171876,
        20.08001708984375,
        20.100006103515626,
        20.120025634765626,
        20.1400146484375,
        20.160003662109376,
        20.180023193359376,
        20.20001220703125,
        20.220001220703126,
        20.240020751953126,
        20.260009765625,
        20.279998779296876,
        20.300018310546876,
        20.32000732421875,
        20.34002685546875,
        20.360015869140626,
        20.3800048828125,
        20.4000244140625,
        20.420013427734376,
        20.44000244140625,
        20.46002197265625,
        20.480010986328126,
        20.5,
        20.52001953125,
        20.540008544921876,
        20.560028076171876,
        20.58001708984375,
        20.600006103515626,
        20.620025634765626,
        20.6400146484375,
        20.660003662109376,
        20.680023193359376,
        20.70001220703125,
        20.720001220703126,
        20.740020751953126,
        20.760009765625,
        20.779998779296876,
        20.800018310546876,
        20.82000732421875,
        20.84002685546875,
        20.860015869140626,
        20.8800048828125,
        20.9000244140625,
        20.920013427734376,
        20.94000244140625,
        20.96002197265625,
        20.980010986328126,
        21.0,
        21.02001953125,
        21.040008544921876,
        21.060028076171876,
        21.08001708984375,
        21.100006103515626,
        21.120025634765626,
        21.1400146484375,
        21.160003662109376,
        21.180023193359376,
        21.20001220703125,
        21.220001220703126,
        21.240020751953126,
        21.260009765625,
        21.279998779296876,
        21.300018310546876,
        21.32000732421875,
        21.34002685546875,
        21.360015869140626,
        21.3800048828125,
        21.4000244140625,
        21.420013427734376,
        21.44000244140625,
        21.46002197265625,
        21.480010986328126,
        21.5,
        21.52001953125,
        21.540008544921876,
        21.560028076171876,
        21.58001708984375,
        21.600006103515626,
        21.620025634765626,
        21.6400146484375,
        21.660003662109376,
        21.680023193359376,
        21.70001220703125,
        21.720001220703126,
        21.740020751953126,
        21.760009765625,
        21.779998779296876,
        21.800018310546876,
        21.82000732421875,
        21.84002685546875,
        21.860015869140626,
        21.8800048828125,
        21.9000244140625,
        21.920013427734376,
        21.94000244140625,
        21.96002197265625,
        21.980010986328126,
        22.0,
        22.02001953125,
        22.040008544921876,
        22.060028076171876,
        22.08001708984375,
        22.100006103515626,
        22.120025634765626,
        22.1400146484375,
        22.160003662109376,
        22.180023193359376,
        22.20001220703125,
        22.220001220703126,
        22.240020751953126,
        22.260009765625,
        22.279998779296876,
        22.300018310546876,
        22.32000732421875,
        22.34002685546875,
        22.360015869140626,
        22.3800048828125,
        22.4000244140625,
        22.420013427734376,
        22.44000244140625,
        22.46002197265625,
        22.480010986328126,
        22.5,
        22.52001953125,
        22.540008544921876,
        22.560028076171876,
        22.58001708984375,
        22.600006103515626,
        22.620025634765626,
        22.6400146484375,
        22.660003662109376,
        22.680023193359376,
        22.70001220703125,
        22.720001220703126,
        22.740020751953126,
        22.760009765625,
        22.779998779296876,
        22.800018310546876,
        22.82000732421875,
        22.84002685546875,
        22.860015869140626,
        22.8800048828125,
        22.9000244140625,
        22.920013427734376,
        22.94000244140625,
        22.96002197265625,
        22.980010986328126,
        23.0,
        23.02001953125,
        23.040008544921876,
        23.060028076171876,
        23.08001708984375,
        23.100006103515626,
        23.120025634765626,
        23.1400146484375,
        23.160003662109376,
        23.180023193359376,
        23.20001220703125,
        23.220001220703126,
        23.240020751953126,
        23.260009765625,
        23.279998779296876,
        23.300018310546876,
        23.32000732421875,
        23.34002685546875,
        23.360015869140626,
        23.3800048828125,
        23.4000244140625,
        23.420013427734376,
        23.44000244140625,
        23.46002197265625,
        23.480010986328126,
        23.5,
        23.52001953125,
        23.540008544921876,
        23.560028076171876,
        23.58001708984375,
        23.600006103515626,
        23.620025634765626,
        23.6400146484375,
        23.660003662109376,
        23.680023193359376,
        23.70001220703125,
        23.720001220703126,
        23.740020751953126,
        23.760009765625,
        23.779998779296876,
        23.800018310546876,
        23.82000732421875,
        23.84002685546875,
        23.860015869140626,
        23.8800048828125,
        23.9000244140625,
        23.920013427734376,
        23.94000244140625,
        23.96002197265625,
        23.980010986328126,
        24.0,
        24.02001953125,
        24.040008544921876,
        24.060028076171876,
        24.08001708984375,
        24.100006103515626,
        24.120025634765626,
        24.1400146484375,
        24.160003662109376,
        24.180023193359376,
        24.20001220703125,
        24.220001220703126,
        24.240020751953126,
        24.260009765625,
        24.279998779296876,
        24.300018310546876,
        24.32000732421875,
        24.34002685546875,
        24.360015869140626,
        24.3800048828125,
        24.4000244140625,
        24.420013427734376,
        24.44000244140625,
        24.46002197265625,
        24.480010986328126,
        24.5,
        24.52001953125,
        24.540008544921876,
        24.560028076171876,
        24.58001708984375,
        24.600006103515626,
        24.620025634765626,
        24.6400146484375,
        24.660003662109376,
        24.680023193359376,
        24.70001220703125,
        24.720001220703126,
        24.740020751953126,
        24.760009765625,
        24.779998779296876,
        24.800018310546876,
        24.82000732421875,
        24.84002685546875,
        24.860015869140626,
        24.8800048828125,
        24.9000244140625,
        24.920013427734376,
        24.94000244140625,
        24.96002197265625,
        24.980010986328126,
        25.0,
        25.02001953125,
        25.040008544921876,
        25.060028076171876,
        25.08001708984375,
        25.100006103515626,
        25.120025634765626,
        25.1400146484375,
        25.160003662109376,
        25.180023193359376,
        25.20001220703125,
        25.220001220703126,
        25.240020751953126,
        25.260009765625,
        25.279998779296876,
        25.300018310546876,
        25.32000732421875,
        25.34002685546875,
        25.360015869140626,
        25.3800048828125,
        25.4000244140625,
        25.420013427734376,
        25.44000244140625,
        25.46002197265625,
        25.480010986328126,
        25.5,
        25.52001953125,
        25.540008544921876,
        25.560028076171876,
        25.58001708984375,
        25.600006103515626,
        25.620025634765626,
        25.6400146484375,
        25.660003662109376,
        25.680023193359376,
        25.70001220703125,
        25.720001220703126,
        25.740020751953126,
        25.760009765625,
        25.779998779296876,
        25.800018310546876,
        25.82000732421875,
        25.84002685546875,
        25.860015869140626,
        25.8800048828125,
        25.9000244140625,
        25.920013427734376,
        25.94000244140625,
        25.96002197265625,
        25.980010986328126,
        26.0,
        26.02001953125,
        26.040008544921876,
        26.060028076171876,
        26.08001708984375,
        26.100006103515626,
        26.120025634765626,
        26.1400146484375,
        26.160003662109376,
        26.180023193359376,
        26.20001220703125,
        26.220001220703126,
        26.240020751953126,
        26.260009765625,
        26.279998779296876,
        26.300018310546876,
        26.32000732421875,
        26.34002685546875,
        26.360015869140626,
        26.3800048828125,
        26.4000244140625,
        26.420013427734376,
        26.44000244140625,
        26.46002197265625,
        26.480010986328126,
        26.5,
        26.52001953125,
        26.540008544921876,
        26.560028076171876,
        26.58001708984375,
        26.600006103515626,
        26.620025634765626,
        26.6400146484375,
        26.660003662109376,
        26.680023193359376,
        26.70001220703125,
        26.720001220703126,
        26.740020751953126,
        26.760009765625,
        26.779998779296876,
        26.800018310546876,
        26.82000732421875,
        26.84002685546875,
        26.860015869140626,
        26.8800048828125,
        26.9000244140625,
        26.920013427734376,
        26.94000244140625,
        26.96002197265625,
        26.980010986328126,
        27.0,
        27.02001953125,
        27.040008544921876,
        27.060028076171876,
        27.08001708984375,
        27.100006103515626,
        27.120025634765626,
        27.1400146484375,
        27.160003662109376,
        27.180023193359376,
        27.20001220703125,
        27.220001220703126,
        27.240020751953126,
        27.260009765625,
        27.279998779296876,
        27.300018310546876,
        27.32000732421875,
        27.34002685546875,
        27.360015869140626,
        27.3800048828125,
        27.4000244140625,
        27.420013427734376,
        27.44000244140625,
        27.46002197265625,
        27.480010986328126,
        27.5,
        27.52001953125,
        27.540008544921876,
        27.560028076171876,
        27.58001708984375,
        27.600006103515626,
        27.620025634765626,
        27.6400146484375,
        27.660003662109376,
        27.680023193359376,
        27.70001220703125,
        27.720001220703126,
        27.740020751953126,
        27.760009765625,
        27.779998779296876,
        27.800018310546876,
        27.82000732421875,
        27.84002685546875,
        27.860015869140626,
        27.8800048828125,
        27.9000244140625,
        27.920013427734376,
        27.94000244140625,
        27.96002197265625,
        27.980010986328126,
        28.0,
        28.02001953125,
        28.040008544921876,
        28.060028076171876,
        28.08001708984375,
        28.100006103515626,
        28.120025634765626,
        28.1400146484375,
        28.160003662109376,
        28.180023193359376,
        28.20001220703125,
        28.220001220703126,
        28.240020751953126,
        28.260009765625,
        28.279998779296876,
        28.300018310546876,
        28.32000732421875,
        28.34002685546875,
        28.360015869140626,
        28.3800048828125,
        28.4000244140625,
        28.420013427734376,
        28.44000244140625,
        28.46002197265625,
        28.480010986328126,
        28.5,
        28.52001953125,
        28.540008544921876,
        28.560028076171876,
        28.58001708984375,
        28.600006103515626,
        28.620025634765626,
        28.6400146484375,
        28.660003662109376,
        28.680023193359376,
        28.70001220703125,
        28.720001220703126,
        28.740020751953126,
        28.760009765625,
        28.779998779296876,
        28.800018310546876,
        28.82000732421875,
        28.84002685546875,
        28.860015869140626,
        28.8800048828125,
        28.9000244140625,
        28.920013427734376,
        28.94000244140625,
        28.96002197265625,
        28.980010986328126,
        29.0,
        29.02001953125,
        29.040008544921876,
        29.060028076171876,
        29.08001708984375,
        29.100006103515626,
        29.120025634765626,
        29.1400146484375,
        29.160003662109376,
        29.180023193359376,
        29.20001220703125,
        29.220001220703126,
        29.240020751953126,
        29.260009765625,
        29.279998779296876,
        29.300018310546876,
        29.32000732421875,
        29.34002685546875,
        29.360015869140626,
        29.3800048828125,
        29.4000244140625,
        29.420013427734376,
        29.44000244140625,
        29.46002197265625,
        29.480010986328126,
        29.5,
        29.52001953125,
        29.540008544921876,
        29.560028076171876,
        29.58001708984375,
        29.600006103515626,
        29.620025634765626,
        29.6400146484375,
        29.660003662109376,
        29.680023193359376,
        29.70001220703125,
        29.720001220703126,
        29.740020751953126,
        29.760009765625,
        29.779998779296876,
        29.800018310546876,
        29.82000732421875,
        29.84002685546875,
        29.860015869140626,
        29.8800048828125,
        29.9000244140625,
        29.920013427734376,
        29.94000244140625,
        29.96002197265625,
        29.980010986328126,
        30.0,
        30.02001953125,
        30.040008544921876,
        30.060028076171876,
        30.08001708984375,
        30.100006103515626,
        30.120025634765626,
        30.1400146484375,
        30.160003662109376,
        30.180023193359376,
        30.20001220703125,
        30.220001220703126,
        30.240020751953126,
        30.260009765625,
        30.279998779296876,
        30.300018310546876,
        30.32000732421875,
        30.34002685546875,
        30.360015869140626,
        30.3800048828125,
        30.4000244140625,
        30.420013427734376,
        30.44000244140625,
        30.46002197265625,
        30.480010986328126,
        30.5,
        30.52001953125,
        30.540008544921876,
        30.560028076171876,
        30.58001708984375,
        30.600006103515626,
        30.620025634765626,
        30.6400146484375,
        30.660003662109376,
        30.680023193359376,
        30.70001220703125,
        30.720001220703126,
        30.740020751953126,
        30.760009765625,
        30.779998779296876,
        30.800018310546876,
        30.82000732421875,
        30.84002685546875,
        30.860015869140626,
        30.8800048828125,
        30.9000244140625,
        30.920013427734376,
        30.94000244140625,
        30.96002197265625,
        30.980010986328126,
        31.0,
        31.02001953125,
        31.040008544921876,
        31.060028076171876,
        31.08001708984375,
        31.100006103515626,
        31.120025634765626,
        31.1400146484375,
        31.160003662109376,
        31.180023193359376,
        31.20001220703125,
        31.220001220703126,
        31.240020751953126,
        31.260009765625,
        31.279998779296876,
        31.300018310546876,
        31.32000732421875,
        31.34002685546875,
        31.360015869140626,
        31.3800048828125,
        31.4000244140625,
        31.420013427734376,
        31.44000244140625,
        31.46002197265625,
        31.480010986328126,
        31.5,
        31.52001953125,
        31.540008544921876,
        31.560028076171876,
        31.58001708984375,
        31.600006103515626,
        31.620025634765626,
        31.6400146484375,
        31.660003662109376,
        31.680023193359376,
        31.70001220703125,
        31.720001220703126,
        31.740020751953126,
        31.760009765625,
        31.779998779296876,
        31.800018310546876,
        31.82000732421875,
        31.84002685546875,
        31.860015869140626,
        31.8800048828125,
        31.9000244140625,
        31.920013427734376,
        31.94000244140625,
        31.96002197265625,
        31.980010986328126,
        32.0,
        32.02001953125,
        32.040008544921878,
        32.060028076171878,
        32.08001708984375,
        32.100006103515628,
        32.120025634765628,
        32.1400146484375,
        32.160003662109378,
        32.180023193359378,
        32.20001220703125,
        32.220001220703128,
        32.240020751953128,
        32.260009765625,
        32.279998779296878,
        32.300018310546878,
        32.32000732421875,
        32.34002685546875,
        32.360015869140628,
        32.3800048828125,
        32.4000244140625,
        32.420013427734378,
        32.44000244140625,
        32.46002197265625,
        32.480010986328128,
        32.5,
        32.52001953125,
        32.540008544921878,
        32.560028076171878,
        32.58001708984375,
        32.600006103515628,
        32.620025634765628,
        32.6400146484375,
        32.660003662109378,
        32.680023193359378,
        32.70001220703125,
        32.720001220703128,
        32.740020751953128,
        32.760009765625,
        32.779998779296878,
        32.800018310546878,
        32.82000732421875,
        32.84002685546875,
        32.860015869140628,
        32.8800048828125,
        32.9000244140625,
        32.920013427734378,
        32.94000244140625,
        32.96002197265625,
        32.980010986328128,
        33.0,
        33.02001953125,
        33.040008544921878,
        33.060028076171878,
        33.08001708984375,
        33.100006103515628,
        33.120025634765628,
        33.1400146484375,
        33.160003662109378,
        33.180023193359378,
        33.20001220703125,
        33.220001220703128,
        33.240020751953128,
        33.260009765625,
        33.279998779296878,
        33.300018310546878,
        33.32000732421875,
        33.34002685546875,
        33.360015869140628,
        33.3800048828125,
        33.4000244140625,
        33.420013427734378,
        33.44000244140625,
        33.46002197265625,
        33.480010986328128,
        33.5,
        33.52001953125,
        33.540008544921878,
        33.560028076171878,
        33.58001708984375,
        33.600006103515628,
        33.620025634765628,
        33.6400146484375,
        33.660003662109378,
        33.680023193359378,
        33.70001220703125,
        33.720001220703128,
        33.740020751953128,
        33.760009765625,
        33.779998779296878,
        33.800018310546878,
        33.82000732421875,
        33.84002685546875,
        33.860015869140628,
        33.8800048828125,
        33.9000244140625,
        33.920013427734378,
        33.94000244140625,
        33.96002197265625,
        33.980010986328128,
        34.0,
        34.02001953125,
        34.040008544921878,
        34.060028076171878,
        34.08001708984375,
        34.100006103515628,
        34.120025634765628,
        34.1400146484375,
        34.160003662109378,
        34.180023193359378,
        34.20001220703125,
        34.220001220703128,
        34.240020751953128,
        34.260009765625,
        34.279998779296878,
        34.300018310546878,
        34.32000732421875,
        34.34002685546875,
        34.360015869140628,
        34.3800048828125,
        34.4000244140625,
        34.420013427734378,
        34.44000244140625,
        34.46002197265625,
        34.480010986328128,
        34.5,
        34.52001953125,
        34.540008544921878,
        34.560028076171878,
        34.58001708984375,
        34.600006103515628,
        34.620025634765628,
        34.6400146484375,
        34.660003662109378,
        34.680023193359378,
        34.70001220703125,
        34.720001220703128,
        34.740020751953128,
        34.760009765625,
        34.779998779296878,
        34.800018310546878,
        34.82000732421875,
        34.84002685546875,
        34.860015869140628,
        34.8800048828125,
        34.9000244140625,
        34.920013427734378,
        34.94000244140625,
        34.96002197265625,
        34.980010986328128,
        35.0,
        35.02001953125,
        35.040008544921878,
        35.060028076171878,
        35.08001708984375,
        35.100006103515628,
        35.120025634765628,
        35.1400146484375,
        35.160003662109378,
        35.180023193359378,
        35.20001220703125,
        35.220001220703128,
        35.240020751953128,
        35.260009765625,
        35.279998779296878,
        35.300018310546878,
        35.32000732421875,
        35.34002685546875,
        35.360015869140628,
        35.3800048828125,
        35.4000244140625,
        35.420013427734378,
        35.44000244140625,
        35.46002197265625,
        35.480010986328128,
        35.5,
        35.52001953125,
        35.540008544921878,
        35.560028076171878,
        35.58001708984375,
        35.600006103515628,
        35.620025634765628,
        35.6400146484375,
        35.660003662109378,
        35.680023193359378,
        35.70001220703125,
        35.720001220703128,
        35.740020751953128,
        35.760009765625,
        35.779998779296878,
        35.800018310546878,
        35.82000732421875,
        35.84002685546875,
        35.860015869140628,
        35.8800048828125,
        35.9000244140625,
        35.920013427734378,
        35.94000244140625,
        35.96002197265625,
        35.980010986328128,
        36.0,
        36.02001953125,
        36.040008544921878,
        36.060028076171878,
        36.08001708984375,
        36.100006103515628,
        36.120025634765628,
        36.1400146484375,
        36.160003662109378,
        36.180023193359378,
        36.20001220703125,
        36.220001220703128,
        36.240020751953128,
        36.260009765625,
        36.279998779296878,
        36.300018310546878,
        36.32000732421875,
        36.34002685546875,
        36.360015869140628,
        36.3800048828125,
        36.4000244140625,
        36.420013427734378,
        36.44000244140625,
        36.46002197265625,
        36.480010986328128,
        36.5,
        36.52001953125,
        36.540008544921878,
        36.560028076171878,
        36.58001708984375,
        36.600006103515628,
        36.620025634765628,
        36.6400146484375,
        36.660003662109378,
        36.680023193359378,
        36.70001220703125,
        36.720001220703128,
        36.740020751953128,
        36.760009765625,
        36.779998779296878,
        36.800018310546878,
        36.82000732421875,
        36.84002685546875,
        36.860015869140628,
        36.8800048828125,
        36.9000244140625,
        36.920013427734378,
        36.94000244140625,
        36.96002197265625,
        36.980010986328128,
        37.0,
        37.02001953125,
        37.040008544921878,
        37.060028076171878,
        37.08001708984375,
        37.100006103515628,
        37.120025634765628,
        37.1400146484375,
        37.160003662109378,
        37.180023193359378,
        37.20001220703125,
        37.220001220703128,
        37.240020751953128,
        37.260009765625,
        37.279998779296878,
        37.300018310546878,
        37.32000732421875,
        37.34002685546875,
        37.360015869140628,
        37.3800048828125,
        37.4000244140625,
        37.420013427734378,
        37.44000244140625,
        37.46002197265625,
        37.480010986328128,
        37.5,
        37.52001953125,
        37.540008544921878,
        37.560028076171878,
        37.58001708984375,
        37.600006103515628,
        37.620025634765628,
        37.6400146484375,
        37.660003662109378,
        37.680023193359378,
        37.70001220703125,
        37.720001220703128,
        37.740020751953128,
        37.760009765625,
        37.779998779296878,
        37.800018310546878,
        37.82000732421875,
        37.84002685546875,
        37.860015869140628,
        37.8800048828125,
        37.9000244140625,
        37.920013427734378,
        37.94000244140625,
        37.96002197265625,
        37.980010986328128,
        38.0,
        38.02001953125,
        38.040008544921878,
        38.060028076171878,
        38.08001708984375,
        38.100006103515628,
        38.120025634765628,
        38.1400146484375,
        38.160003662109378,
        38.180023193359378,
        38.20001220703125,
        38.220001220703128,
        38.240020751953128,
        38.260009765625,
        38.279998779296878,
        38.300018310546878,
        38.32000732421875,
        38.34002685546875,
        38.360015869140628,
        38.3800048828125,
        38.4000244140625,
        38.420013427734378,
        38.44000244140625,
        38.46002197265625,
        38.480010986328128,
        38.5,
        38.52001953125,
        38.540008544921878,
        38.560028076171878,
        38.58001708984375,
        38.600006103515628,
        38.620025634765628,
        38.6400146484375,
        38.660003662109378,
        38.680023193359378,
        38.70001220703125,
        38.720001220703128,
        38.740020751953128,
        38.760009765625,
        38.779998779296878,
        38.800018310546878,
        38.82000732421875,
        38.84002685546875,
        38.860015869140628,
        38.8800048828125,
        38.9000244140625,
        38.920013427734378,
        38.94000244140625,
        38.96002197265625,
        38.980010986328128,
        39.0,
        39.02001953125,
        39.040008544921878,
        39.060028076171878,
        39.08001708984375,
        39.100006103515628,
        39.120025634765628,
        39.1400146484375,
        39.160003662109378,
        39.180023193359378,
        39.20001220703125,
        39.220001220703128,
        39.240020751953128,
        39.260009765625,
        39.279998779296878,
        39.300018310546878,
        39.32000732421875,
        39.34002685546875,
        39.360015869140628,
        39.3800048828125,
        39.4000244140625,
        39.420013427734378,
        39.44000244140625,
        39.46002197265625,
        39.480010986328128,
        39.5,
        39.52001953125,
        39.540008544921878,
        39.560028076171878,
        39.58001708984375,
        39.600006103515628,
        39.620025634765628,
        39.6400146484375,
        39.660003662109378,
        39.680023193359378,
        39.70001220703125,
        39.720001220703128,
        39.740020751953128,
        39.760009765625,
        39.779998779296878,
        39.800018310546878,
        39.82000732421875,
        39.84002685546875,
        39.860015869140628,
        39.8800048828125,
        39.9000244140625,
        39.920013427734378,
        39.94000244140625,
        39.96002197265625,
        39.980010986328128,
        40.0,
        40.02001953125,
        40.040008544921878,
        40.060028076171878,
        40.08001708984375,
        40.100006103515628,
        40.120025634765628,
        40.1400146484375,
        40.160003662109378,
        40.180023193359378,
        40.20001220703125,
        40.220001220703128,
        40.240020751953128,
        40.260009765625,
        40.279998779296878,
        40.300018310546878,
        40.32000732421875,
        40.34002685546875,
        40.360015869140628,
        40.3800048828125,
        40.4000244140625,
        40.420013427734378,
        40.44000244140625,
        40.46002197265625,
        40.480010986328128,
        40.5,
        40.52001953125,
        40.540008544921878,
        40.560028076171878,
        40.58001708984375,
        40.600006103515628,
        40.620025634765628,
        40.6400146484375,
        40.660003662109378,
        40.680023193359378,
        40.70001220703125,
        40.720001220703128,
        40.740020751953128,
        40.760009765625,
        40.779998779296878,
        40.800018310546878,
        40.82000732421875,
        40.84002685546875,
        40.860015869140628,
        40.8800048828125,
        40.9000244140625,
        40.920013427734378,
        40.94000244140625,
        40.96002197265625,
        40.980010986328128,
        41.0,
        41.02001953125,
        41.040008544921878,
        41.060028076171878,
        41.08001708984375,
        41.100006103515628,
        41.120025634765628,
        41.1400146484375,
        41.160003662109378,
        41.180023193359378,
        41.20001220703125,
        41.220001220703128,
        41.240020751953128,
        41.260009765625,
        41.279998779296878,
        41.300018310546878,
        41.32000732421875,
        41.34002685546875,
        41.360015869140628,
        41.3800048828125,
        41.4000244140625,
        41.420013427734378,
        41.44000244140625,
        41.46002197265625,
        41.480010986328128,
        41.5,
        41.52001953125,
        41.540008544921878,
        41.560028076171878,
        41.58001708984375,
        41.600006103515628,
        41.620025634765628,
        41.6400146484375,
        41.660003662109378,
        41.680023193359378,
        41.70001220703125,
        41.720001220703128,
        41.740020751953128,
        41.760009765625,
        41.779998779296878,
        41.800018310546878,
        41.82000732421875,
        41.84002685546875,
        41.860015869140628,
        41.8800048828125,
        41.9000244140625,
        41.920013427734378,
        41.94000244140625,
        41.96002197265625,
        41.980010986328128,
        42.0,
        42.02001953125,
        42.040008544921878,
        42.060028076171878,
        42.08001708984375,
        42.100006103515628,
        42.120025634765628,
        42.1400146484375,
        42.160003662109378,
        42.180023193359378,
        42.20001220703125,
        42.220001220703128,
        42.240020751953128,
        42.260009765625,
        42.279998779296878,
        42.300018310546878,
        42.32000732421875,
        42.34002685546875,
        42.360015869140628,
        42.3800048828125,
        42.4000244140625,
        42.420013427734378,
        42.44000244140625,
        42.46002197265625,
        42.480010986328128,
        42.5,
        42.52001953125,
        42.540008544921878,
        42.560028076171878,
        42.58001708984375,
        42.600006103515628,
        42.620025634765628,
        42.6400146484375,
        42.660003662109378,
        42.680023193359378,
        42.70001220703125,
        42.720001220703128,
        42.740020751953128,
        42.760009765625,
        42.779998779296878,
        42.800018310546878,
        42.82000732421875,
        42.84002685546875,
        42.860015869140628,
        42.8800048828125,
        42.9000244140625,
        42.920013427734378,
        42.94000244140625,
        42.96002197265625,
        42.980010986328128,
        43.0,
        43.02001953125,
        43.040008544921878,
        43.060028076171878,
        43.08001708984375,
        43.100006103515628,
        43.120025634765628,
        43.1400146484375,
        43.160003662109378,
        43.180023193359378,
        43.20001220703125,
        43.220001220703128,
        43.240020751953128,
        43.260009765625,
        43.279998779296878,
        43.300018310546878,
        43.32000732421875,
        43.34002685546875,
        43.360015869140628,
        43.3800048828125,
        43.4000244140625,
        43.420013427734378,
        43.44000244140625,
        43.46002197265625,
        43.480010986328128,
        43.5,
        43.52001953125,
        43.540008544921878,
        43.560028076171878,
        43.58001708984375,
        43.600006103515628,
        43.620025634765628,
        43.6400146484375,
        43.660003662109378,
        43.680023193359378,
        43.70001220703125,
        43.720001220703128,
        43.740020751953128,
        43.760009765625,
        43.779998779296878,
        43.800018310546878,
        43.82000732421875,
        43.84002685546875,
        43.860015869140628,
        43.8800048828125,
        43.9000244140625,
        43.920013427734378,
        43.94000244140625,
        43.96002197265625,
        43.980010986328128,
        44.0,
        44.02001953125,
        44.040008544921878,
        44.060028076171878,
        44.08001708984375,
        44.100006103515628,
        44.120025634765628,
        44.1400146484375,
        44.160003662109378,
        44.180023193359378,
        44.20001220703125,
        44.220001220703128,
        44.240020751953128,
        44.260009765625,
        44.279998779296878,
        44.300018310546878,
        44.32000732421875,
        44.34002685546875,
        44.360015869140628,
        44.3800048828125,
        44.4000244140625,
        44.420013427734378,
        44.44000244140625,
        44.46002197265625,
        44.480010986328128,
        44.5,
        44.52001953125,
        44.540008544921878,
        44.560028076171878,
        44.58001708984375,
        44.600006103515628,
        44.620025634765628,
        44.6400146484375,
        44.660003662109378,
        44.680023193359378,
        44.70001220703125,
        44.720001220703128,
        44.740020751953128,
        44.760009765625,
        44.779998779296878,
        44.800018310546878,
        44.82000732421875,
        44.84002685546875,
        44.860015869140628,
        44.8800048828125,
        44.9000244140625,
        44.920013427734378,
        44.94000244140625,
        44.96002197265625,
        44.980010986328128,
        45.0,
        45.02001953125,
        45.040008544921878,
        45.060028076171878,
        45.08001708984375,
        45.100006103515628,
        45.120025634765628,
        45.1400146484375,
        45.160003662109378,
        45.180023193359378,
        45.20001220703125,
        45.220001220703128,
        45.240020751953128,
        45.260009765625,
        45.279998779296878,
        45.300018310546878,
        45.32000732421875,
        45.34002685546875,
        45.360015869140628,
        45.3800048828125,
        45.4000244140625,
        45.420013427734378,
        45.44000244140625,
        45.46002197265625,
        45.480010986328128,
        45.5,
        45.52001953125,
        45.540008544921878,
        45.560028076171878,
        45.58001708984375,
        45.600006103515628,
        45.620025634765628,
        45.6400146484375,
        45.660003662109378,
        45.680023193359378,
        45.70001220703125,
        45.720001220703128,
        45.740020751953128,
        45.760009765625,
        45.779998779296878,
        45.800018310546878,
        45.82000732421875,
        45.84002685546875,
        45.860015869140628,
        45.8800048828125,
        45.9000244140625,
        45.920013427734378,
        45.94000244140625,
        45.96002197265625,
        45.980010986328128,
        46.0,
        46.02001953125,
        46.040008544921878,
        46.060028076171878,
        46.08001708984375,
        46.100006103515628,
        46.120025634765628,
        46.1400146484375,
        46.160003662109378,
        46.180023193359378,
        46.20001220703125,
        46.220001220703128,
        46.240020751953128,
        46.260009765625,
        46.279998779296878,
        46.300018310546878,
        46.32000732421875,
        46.34002685546875,
        46.360015869140628,
        46.3800048828125,
        46.4000244140625,
        46.420013427734378,
        46.44000244140625,
        46.46002197265625,
        46.480010986328128,
        46.5,
        46.52001953125,
        46.540008544921878,
        46.560028076171878,
        46.58001708984375,
        46.600006103515628,
        46.620025634765628,
        46.6400146484375,
        46.660003662109378,
        46.680023193359378,
        46.70001220703125,
        46.720001220703128,
        46.740020751953128,
        46.760009765625,
        46.779998779296878,
        46.800018310546878,
        46.82000732421875,
        46.84002685546875,
        46.860015869140628,
        46.8800048828125,
        46.9000244140625,
        46.920013427734378,
        46.94000244140625,
        46.96002197265625,
        46.980010986328128,
        47.0,
        47.02001953125,
        47.040008544921878,
        47.060028076171878,
        47.08001708984375,
        47.100006103515628,
        47.120025634765628,
        47.1400146484375,
        47.160003662109378,
        47.180023193359378,
        47.20001220703125,
        47.220001220703128,
        47.240020751953128,
        47.260009765625,
        47.279998779296878,
        47.300018310546878,
        47.32000732421875,
        47.34002685546875,
        47.360015869140628,
        47.3800048828125,
        47.4000244140625,
        47.420013427734378,
        47.44000244140625,
        47.46002197265625,
        47.480010986328128,
        47.5,
        47.52001953125,
        47.540008544921878,
        47.560028076171878,
        47.58001708984375,
        47.600006103515628,
        47.620025634765628,
        47.6400146484375,
        47.660003662109378,
        47.680023193359378,
        47.70001220703125,
        47.720001220703128,
        47.740020751953128,
        47.760009765625,
        47.779998779296878,
        47.800018310546878,
        47.82000732421875,
        47.84002685546875,
        47.860015869140628,
        47.8800048828125,
        47.9000244140625,
        47.920013427734378,
        47.94000244140625,
        47.96002197265625,
        47.980010986328128,
        48.0,
        48.02001953125,
        48.040008544921878,
        48.05999755859375,
        48.08001708984375,
        48.100006103515628,
        48.120025634765628,
        48.1400146484375,
        48.160003662109378,
        48.180023193359378,
        48.20001220703125,
        48.220001220703128,
        48.240020751953128,
        48.260009765625,
        48.279998779296878,
        48.300018310546878,
        48.32000732421875,
        48.34002685546875,
        48.360015869140628,
        48.3800048828125,
        48.4000244140625,
        48.420013427734378,
        48.44000244140625,
        48.46002197265625,
        48.480010986328128,
        48.5,
        48.52001953125,
        48.540008544921878,
        48.55999755859375,
        48.58001708984375,
        48.600006103515628,
        48.620025634765628,
        48.6400146484375,
        48.660003662109378,
        48.680023193359378,
        48.70001220703125,
        48.720001220703128,
        48.740020751953128,
        48.760009765625,
        48.779998779296878,
        48.800018310546878,
        48.82000732421875,
        48.84002685546875,
        48.860015869140628,
        48.8800048828125,
        48.9000244140625,
        48.920013427734378,
        48.94000244140625,
        48.96002197265625,
        48.980010986328128,
        49.0,
        49.02001953125,
        49.040008544921878,
        49.05999755859375,
        49.08001708984375,
        49.100006103515628,
        49.120025634765628,
        49.1400146484375,
        49.160003662109378,
        49.180023193359378,
        49.20001220703125,
        49.220001220703128,
        49.240020751953128,
        49.260009765625,
        49.279998779296878,
        49.300018310546878,
        49.32000732421875,
        49.34002685546875,
        49.360015869140628,
        49.3800048828125,
        49.4000244140625,
        49.420013427734378,
        49.44000244140625,
        49.46002197265625,
        49.480010986328128,
        49.5,
        49.52001953125,
        49.540008544921878,
        49.55999755859375,
        49.58001708984375,
        49.600006103515628,
        49.620025634765628,
        49.6400146484375,
        49.660003662109378,
        49.680023193359378,
        49.70001220703125,
        49.720001220703128,
        49.740020751953128,
        49.760009765625,
        49.779998779296878,
        49.800018310546878,
        49.82000732421875,
        49.84002685546875,
        49.860015869140628,
        49.8800048828125,
        49.9000244140625,
        49.920013427734378,
        49.94000244140625,
        49.96002197265625,
        49.980010986328128,
        50.0,
        50.02001953125,
        50.040008544921878,
        50.05999755859375,
        50.08001708984375,
        50.100006103515628,
        50.120025634765628,
        50.1400146484375,
        50.160003662109378,
        50.180023193359378,
        50.20001220703125,
        50.220001220703128,
        50.240020751953128,
        50.260009765625,
        50.279998779296878,
        50.300018310546878,
        50.32000732421875,
        50.34002685546875,
        50.360015869140628,
        50.3800048828125,
        50.4000244140625,
        50.420013427734378,
        50.44000244140625,
        50.46002197265625,
        50.480010986328128,
        50.5,
        50.52001953125,
        50.540008544921878,
        50.55999755859375,
        50.58001708984375,
        50.600006103515628,
        50.620025634765628,
        50.6400146484375,
        50.660003662109378,
        50.680023193359378,
        50.70001220703125,
        50.720001220703128,
        50.740020751953128,
        50.760009765625,
        50.779998779296878,
        50.800018310546878,
        50.82000732421875,
        50.84002685546875,
        50.860015869140628,
        50.8800048828125,
        50.9000244140625,
        50.920013427734378,
        50.94000244140625,
        50.96002197265625,
        50.980010986328128,
        51.0,
        51.02001953125,
        51.040008544921878,
        51.05999755859375,
        51.08001708984375,
        51.100006103515628,
        51.120025634765628,
        51.1400146484375,
        51.160003662109378,
        51.180023193359378,
        51.20001220703125,
        51.220001220703128,
        51.240020751953128,
        51.260009765625,
        51.279998779296878,
        51.300018310546878,
        51.32000732421875,
        51.34002685546875,
        51.360015869140628,
        51.3800048828125,
        51.4000244140625,
        51.420013427734378,
        51.44000244140625,
        51.46002197265625,
        51.480010986328128,
        51.5,
        51.52001953125,
        51.540008544921878,
        51.55999755859375,
        51.58001708984375,
        51.600006103515628,
        51.620025634765628,
        51.6400146484375,
        51.660003662109378,
        51.680023193359378,
        51.70001220703125,
        51.720001220703128,
        51.740020751953128,
        51.760009765625,
        51.779998779296878,
        51.800018310546878,
        51.82000732421875,
        51.84002685546875,
        51.860015869140628,
        51.8800048828125,
        51.9000244140625,
        51.920013427734378,
        51.94000244140625,
        51.96002197265625,
        51.980010986328128,
        52.0,
        52.02001953125,
        52.040008544921878,
        52.05999755859375,
        52.08001708984375,
        52.100006103515628,
        52.120025634765628,
        52.1400146484375,
        52.160003662109378,
        52.180023193359378,
        52.20001220703125,
        52.220001220703128,
        52.240020751953128,
        52.260009765625,
        52.279998779296878,
        52.300018310546878,
        52.32000732421875,
        52.34002685546875,
        52.360015869140628,
        52.3800048828125,
        52.4000244140625,
        52.420013427734378,
        52.44000244140625,
        52.46002197265625,
        52.480010986328128,
        52.5,
        52.52001953125,
        52.540008544921878,
        52.55999755859375,
        52.58001708984375,
        52.600006103515628,
        52.620025634765628,
        52.6400146484375,
        52.660003662109378,
        52.680023193359378,
        52.70001220703125,
        52.720001220703128,
        52.740020751953128,
        52.760009765625,
        52.779998779296878,
        52.800018310546878,
        52.82000732421875,
        52.84002685546875,
        52.860015869140628,
        52.8800048828125,
        52.9000244140625,
        52.920013427734378,
        52.94000244140625,
        52.96002197265625,
        52.980010986328128,
        53.0,
        53.02001953125,
        53.040008544921878,
        53.05999755859375,
        53.08001708984375,
        53.100006103515628,
        53.120025634765628,
        53.1400146484375,
        53.160003662109378,
        53.180023193359378,
        53.20001220703125,
        53.220001220703128,
        53.240020751953128,
        53.260009765625,
        53.279998779296878,
        53.300018310546878,
        53.32000732421875,
        53.34002685546875,
        53.360015869140628,
        53.3800048828125,
        53.4000244140625,
        53.420013427734378,
        53.44000244140625,
        53.46002197265625,
        53.480010986328128,
        53.5,
        53.52001953125,
        53.540008544921878,
        53.55999755859375,
        53.58001708984375,
        53.600006103515628,
        53.620025634765628,
        53.6400146484375,
        53.660003662109378,
        53.680023193359378,
        53.70001220703125,
        53.720001220703128,
        53.740020751953128,
        53.760009765625,
        53.779998779296878,
        53.800018310546878,
        53.82000732421875,
        53.84002685546875,
        53.860015869140628,
        53.8800048828125,
        53.9000244140625,
        53.920013427734378,
        53.94000244140625,
        53.96002197265625,
        53.980010986328128,
        54.0,
        54.02001953125,
        54.040008544921878,
        54.05999755859375,
        54.08001708984375,
        54.100006103515628,
        54.120025634765628,
        54.1400146484375,
        54.160003662109378,
        54.180023193359378,
        54.20001220703125,
        54.220001220703128,
        54.240020751953128,
        54.260009765625,
        54.279998779296878,
        54.300018310546878,
        54.32000732421875,
        54.34002685546875,
        54.360015869140628,
        54.3800048828125,
        54.4000244140625,
        54.420013427734378,
        54.44000244140625,
        54.46002197265625,
        54.480010986328128,
        54.5,
        54.52001953125,
        54.540008544921878,
        54.55999755859375,
        54.58001708984375,
        54.600006103515628,
        54.620025634765628,
        54.6400146484375,
        54.660003662109378,
        54.680023193359378,
        54.70001220703125,
        54.720001220703128,
        54.740020751953128,
        54.760009765625,
        54.779998779296878,
        54.800018310546878,
        54.82000732421875,
        54.84002685546875,
        54.860015869140628,
        54.8800048828125,
        54.9000244140625,
        54.920013427734378,
        54.94000244140625,
        54.96002197265625,
        54.980010986328128,
        55.0,
        55.02001953125,
        55.040008544921878,
        55.05999755859375,
        55.08001708984375,
        55.100006103515628,
        55.120025634765628,
        55.1400146484375,
        55.160003662109378,
        55.180023193359378,
        55.20001220703125,
        55.220001220703128,
        55.240020751953128,
        55.260009765625,
        55.279998779296878,
        55.300018310546878,
        55.32000732421875,
        55.34002685546875,
        55.360015869140628,
        55.3800048828125,
        55.4000244140625,
        55.420013427734378,
        55.44000244140625,
        55.46002197265625,
        55.480010986328128,
        55.5,
        55.52001953125,
        55.540008544921878,
        55.55999755859375,
        55.58001708984375,
        55.600006103515628,
        55.620025634765628,
        55.6400146484375,
        55.660003662109378,
        55.680023193359378,
        55.70001220703125,
        55.720001220703128,
        55.740020751953128,
        55.760009765625,
        55.779998779296878,
        55.800018310546878,
        55.82000732421875,
        55.84002685546875,
        55.860015869140628,
        55.8800048828125,
        55.9000244140625,
        55.920013427734378,
        55.94000244140625,
        55.96002197265625,
        55.980010986328128,
        56.0,
        56.02001953125,
        56.040008544921878,
        56.05999755859375,
        56.08001708984375,
        56.100006103515628,
        56.120025634765628,
        56.1400146484375,
        56.160003662109378,
        56.180023193359378,
        56.20001220703125,
        56.220001220703128,
        56.240020751953128,
        56.260009765625,
        56.279998779296878,
        56.300018310546878,
        56.32000732421875,
        56.34002685546875,
        56.360015869140628,
        56.3800048828125,
        56.4000244140625,
        56.420013427734378,
        56.44000244140625,
        56.46002197265625,
        56.480010986328128,
        56.5,
        56.52001953125,
        56.540008544921878,
        56.55999755859375,
        56.58001708984375,
        56.600006103515628,
        56.620025634765628,
        56.6400146484375,
        56.660003662109378,
        56.680023193359378,
        56.70001220703125,
        56.720001220703128,
        56.740020751953128,
        56.760009765625,
        56.779998779296878,
        56.800018310546878,
        56.82000732421875,
        56.84002685546875,
        56.860015869140628,
        56.8800048828125,
        56.9000244140625,
        56.920013427734378,
        56.94000244140625,
        56.96002197265625,
        56.980010986328128,
        57.0,
        57.02001953125,
        57.040008544921878,
        57.05999755859375,
        57.08001708984375,
        57.100006103515628,
        57.120025634765628,
        57.1400146484375,
        57.160003662109378,
        57.180023193359378,
        57.20001220703125,
        57.220001220703128,
        57.240020751953128,
        57.260009765625,
        57.279998779296878,
        57.300018310546878,
        57.32000732421875,
        57.34002685546875,
        57.360015869140628,
        57.3800048828125,
        57.4000244140625,
        57.420013427734378,
        57.44000244140625,
        57.46002197265625,
        57.480010986328128,
        57.5,
        57.52001953125,
        57.540008544921878,
        57.55999755859375,
        57.58001708984375,
        57.600006103515628,
        57.620025634765628,
        57.6400146484375,
        57.660003662109378,
        57.680023193359378,
        57.70001220703125,
        57.720001220703128,
        57.740020751953128,
        57.760009765625,
        57.779998779296878,
        57.800018310546878,
        57.82000732421875,
        57.84002685546875,
        57.860015869140628,
        57.8800048828125,
        57.9000244140625,
        57.920013427734378,
        57.94000244140625,
        57.96002197265625,
        57.980010986328128,
        58.0,
        58.02001953125,
        58.040008544921878,
        58.05999755859375,
        58.08001708984375,
        58.100006103515628,
        58.120025634765628,
        58.1400146484375,
        58.160003662109378,
        58.180023193359378,
        58.20001220703125,
        58.220001220703128,
        58.240020751953128,
        58.260009765625,
        58.279998779296878,
        58.300018310546878,
        58.32000732421875,
        58.34002685546875,
        58.360015869140628,
        58.3800048828125,
        58.4000244140625,
        58.420013427734378,
        58.44000244140625,
        58.46002197265625,
        58.480010986328128,
        58.5,
        58.52001953125,
        58.540008544921878,
        58.55999755859375,
        58.58001708984375,
        58.600006103515628,
        58.620025634765628,
        58.6400146484375,
        58.660003662109378,
        58.680023193359378,
        58.70001220703125,
        58.720001220703128,
        58.740020751953128,
        58.760009765625,
        58.779998779296878,
        58.800018310546878,
        58.82000732421875,
        58.84002685546875,
        58.860015869140628,
        58.8800048828125,
        58.9000244140625,
        58.920013427734378,
        58.94000244140625,
        58.96002197265625,
        58.980010986328128,
        59.0,
        59.02001953125,
        59.040008544921878,
        59.05999755859375,
        59.08001708984375,
        59.100006103515628,
        59.120025634765628,
        59.1400146484375,
        59.160003662109378,
        59.180023193359378,
        59.20001220703125,
        59.220001220703128,
        59.240020751953128,
        59.260009765625,
        59.279998779296878,
        59.300018310546878,
        59.32000732421875,
        59.34002685546875,
        59.360015869140628,
        59.3800048828125,
        59.4000244140625,
        59.420013427734378,
        59.44000244140625,
        59.46002197265625,
        59.480010986328128,
        59.5,
        59.52001953125,
        59.540008544921878,
        59.55999755859375,
        59.58001708984375,
        59.600006103515628,
        59.620025634765628,
        59.6400146484375,
        59.660003662109378,
        59.680023193359378,
        59.70001220703125,
        59.720001220703128,
        59.740020751953128,
        59.760009765625,
        59.779998779296878,
        59.800018310546878,
        59.82000732421875,
        59.84002685546875,
        59.860015869140628,
        59.8800048828125,
        59.9000244140625,
        59.920013427734378,
        59.94000244140625,
        59.96002197265625,
        59.980010986328128
    ],
    "rightHandPositions": [
        "(0.044280, 1.273600, 0.115919)",
        "(0.044281, 1.273659, 0.115744)",
        "(0.044250, 1.273737, 0.115609)",
        "(0.044292, 1.273923, 0.115551)",
        "(0.044320, 1.274013, 0.115529)",
        "(0.044269, 1.274032, 0.115459)",
        "(0.043993, 1.273944, 0.115307)",
        "(0.043850, 1.273940, 0.115319)",
        "(0.043786, 1.273995, 0.115399)",
        "(0.043706, 1.274127, 0.115490)",
        "(0.043734, 1.274170, 0.115475)",
        "(0.043875, 1.274248, 0.115344)",
        "(0.043950, 1.274308, 0.115260)",
        "(0.044156, 1.274530, 0.115151)",
        "(0.044407, 1.274715, 0.115082)",
        "(0.044489, 1.274726, 0.115044)",
        "(0.044875, 1.274740, 0.114848)",
        "(0.045156, 1.274652, 0.114694)",
        "(0.045259, 1.274638, 0.114668)",
        "(0.045543, 1.274615, 0.114608)",
        "(0.045681, 1.274656, 0.114603)",
        "(0.046082, 1.274795, 0.114657)",
        "(0.046653, 1.275029, 0.114730)",
        "(0.047039, 1.275087, 0.114705)",
        "(0.047659, 1.275056, 0.114549)",
        "(0.048017, 1.274956, 0.114454)",
        "(0.048876, 1.274460, 0.114290)",
        "(0.049401, 1.273766, 0.114158)",
        "(0.050039, 1.272963, 0.113984)",
        "(0.050713, 1.272125, 0.113748)",
        "(0.050993, 1.271696, 0.113591)",
        "(0.051568, 1.270818, 0.113175)",
        "(0.052189, 1.269999, 0.112702)",
        "(0.052717, 1.269284, 0.112164)",
        "(0.053301, 1.268853, 0.111658)",
        "(0.053569, 1.268738, 0.111513)",
        "(0.053933, 1.268527, 0.111322)",
        "(0.054080, 1.268353, 0.111273)",
        "(0.054408, 1.268019, 0.111185)",
        "(0.054775, 1.267902, 0.111003)",
        "(0.055032, 1.267913, 0.110886)",
        "(0.055506, 1.268044, 0.110833)",
        "(0.055582, 1.268079, 0.110879)",
        "(0.056298, 1.268153, 0.110947)",
        "(0.056452, 1.268228, 0.110960)",
        "(0.056557, 1.268288, 0.110964)",
        "(0.057295, 1.268642, 0.110943)",
        "(0.057732, 1.269095, 0.110756)",
        "(0.057806, 1.269620, 0.110607)",
        "(0.057816, 1.270449, 0.110509)",
        "(0.057865, 1.270980, 0.110501)",
        "(0.057948, 1.272821, 0.110458)",
        "(0.057865, 1.274561, 0.110315)",
        "(0.057754, 1.276521, 0.110207)",
        "(0.057600, 1.278626, 0.110156)",
        "(0.057479, 1.279679, 0.110209)",
        "(0.057253, 1.281826, 0.110360)",
        "(0.057046, 1.284052, 0.110639)",
        "(0.056838, 1.286376, 0.111161)",
        "(0.056658, 1.288677, 0.111736)",
        "(0.056582, 1.289763, 0.111991)",
        "(0.056377, 1.291693, 0.112434)",
        "(0.055988, 1.293487, 0.112915)",
        "(0.055574, 1.294957, 0.113350)",
        "(0.055224, 1.296371, 0.113591)",
        "(0.055097, 1.297086, 0.113602)",
        "(0.054918, 1.298596, 0.113721)",
        "(0.054647, 1.300013, 0.113911)",
        "(0.054228, 1.300865, 0.113991)",
        "(0.053735, 1.302614, 0.114060)",
        "(0.053629, 1.303239, 0.114050)",
        "(0.053273, 1.304469, 0.114007)",
        "(0.053050, 1.305141, 0.114018)",
        "(0.052721, 1.306393, 0.114074)",
        "(0.052519, 1.307365, 0.113996)",
        "(0.052427, 1.308087, 0.113883)",
        "(0.052316, 1.308901, 0.113796)",
        "(0.052186, 1.309088, 0.113852)",
        "(0.051988, 1.309686, 0.113883)",
        "(0.051564, 1.310473, 0.113942)",
        "(0.051454, 1.310673, 0.113987)",
        "(0.051386, 1.310826, 0.114052)",
        "(0.051214, 1.311278, 0.114163)",
        "(0.051098, 1.311972, 0.114380)",
        "(0.051052, 1.312436, 0.114591)",
        "(0.050999, 1.312479, 0.114619)",
        "(0.050796, 1.312786, 0.114741)",
        "(0.050595, 1.313157, 0.114866)",
        "(0.050180, 1.313902, 0.115130)",
        "(0.049684, 1.314624, 0.115328)",
        "(0.049500, 1.315019, 0.115488)",
        "(0.049252, 1.315622, 0.115701)",
        "(0.048782, 1.316947, 0.116055)",
        "(0.048313, 1.318410, 0.116344)",
        "(0.047937, 1.319795, 0.116663)",
        "(0.047763, 1.320561, 0.116887)",
        "(0.047312, 1.322042, 0.117271)",
        "(0.046941, 1.323623, 0.117635)",
        "(0.046607, 1.325065, 0.117946)",
        "(0.046177, 1.326329, 0.118076)",
        "(0.045981, 1.326927, 0.118163)",
        "(0.045744, 1.327676, 0.118311)",
        "(0.045472, 1.328732, 0.118475)",
        "(0.045292, 1.329639, 0.118607)",
        "(0.045257, 1.329772, 0.118638)",
        "(0.045214, 1.330267, 0.118731)",
        "(0.045242, 1.330429, 0.118727)",
        "(0.045249, 1.330564, 0.118641)",
        "(0.045265, 1.330558, 0.118547)",
        "(0.045285, 1.330539, 0.118463)",
        "(0.045312, 1.330508, 0.118360)",
        "(0.045411, 1.330524, 0.118056)",
        "(0.045584, 1.330742, 0.117829)",
        "(0.045704, 1.331073, 0.117599)",
        "(0.045881, 1.331721, 0.117309)",
        "(0.046014, 1.332253, 0.117130)",
        "(0.046038, 1.332960, 0.116963)",
        "(0.046075, 1.333936, 0.116833)",
        "(0.046038, 1.335473, 0.116735)",
        "(0.045960, 1.336858, 0.116722)",
        "(0.045966, 1.337646, 0.116755)",
        "(0.045984, 1.339395, 0.116857)",
        "(0.045990, 1.341423, 0.116972)",
        "(0.046061, 1.343578, 0.117114)",
        "(0.046056, 1.345881, 0.117328)",
        "(0.046016, 1.347145, 0.117483)",
        "(0.046000, 1.349701, 0.117805)",
        "(0.046168, 1.352396, 0.118156)",
        "(0.046305, 1.355234, 0.118635)",
        "(0.046434, 1.358178, 0.119247)",
        "(0.046476, 1.359636, 0.119540)",
        "(0.046615, 1.362478, 0.120105)",
        "(0.046599, 1.365360, 0.120764)",
        "(0.046514, 1.368261, 0.121384)",
        "(0.046559, 1.371255, 0.122016)",
        "(0.046648, 1.372814, 0.122366)",
        "(0.046754, 1.375960, 0.123057)",
        "(0.046905, 1.379112, 0.123646)",
        "(0.047158, 1.382220, 0.124129)",
        "(0.047476, 1.385326, 0.124614)",
        "(0.047643, 1.386917, 0.124895)",
        "(0.047879, 1.389894, 0.125456)",
        "(0.048079, 1.392667, 0.125759)",
        "(0.048269, 1.395300, 0.125977)",
        "(0.048369, 1.397968, 0.126188)",
        "(0.048457, 1.399295, 0.126325)",
        "(0.048572, 1.401882, 0.126607)",
        "(0.048510, 1.404312, 0.126765)",
        "(0.048481, 1.406677, 0.126886)",
        "(0.048360, 1.409072, 0.127129)",
        "(0.048248, 1.410342, 0.127316)",
        "(0.048062, 1.412994, 0.127747)",
        "(0.047905, 1.415585, 0.128175)",
        "(0.047531, 1.418350, 0.128599)",
        "(0.047322, 1.421285, 0.129043)",
        "(0.047185, 1.422729, 0.129270)",
        "(0.046841, 1.425614, 0.129728)",
        "(0.046488, 1.428705, 0.130400)",
        "(0.046095, 1.431891, 0.131115)",
        "(0.045477, 1.435047, 0.131852)",
        "(0.045006, 1.436729, 0.132334)",
        "(0.044171, 1.440348, 0.133513)",
        "(0.043397, 1.444068, 0.134839)",
        "(0.042530, 1.447885, 0.136019)",
        "(0.041490, 1.451991, 0.137353)",
        "(0.040966, 1.454209, 0.138218)",
        "(0.039944, 1.458676, 0.140076)",
        "(0.038762, 1.463284, 0.142081)",
        "(0.037783, 1.467977, 0.144106)",
        "(0.037019, 1.472672, 0.146080)",
        "(0.036677, 1.475090, 0.147165)",
        "(0.036071, 1.480004, 0.149487)",
        "(0.035645, 1.484997, 0.152029)",
        "(0.035309, 1.489817, 0.154649)",
        "(0.035078, 1.494402, 0.157140)",
        "(0.035090, 1.496650, 0.158370)",
        "(0.035242, 1.500862, 0.160869)",
        "(0.035286, 1.504463, 0.163277)",
        "(0.035258, 1.507718, 0.165833)",
        "(0.035271, 1.510847, 0.168592)",
        "(0.035325, 1.512206, 0.169928)",
        "(0.035329, 1.514570, 0.172422)",
        "(0.035379, 1.516768, 0.175126)",
        "(0.035355, 1.518866, 0.177944)",
        "(0.035366, 1.520517, 0.180461)",
        "(0.035385, 1.521195, 0.181619)",
        "(0.035336, 1.522424, 0.183859)",
        "(0.035530, 1.523685, 0.186166)",
        "(0.035814, 1.524602, 0.188229)",
        "(0.035908, 1.525362, 0.190275)",
        "(0.035945, 1.525780, 0.191402)",
        "(0.036065, 1.526634, 0.193653)",
        "(0.036269, 1.527417, 0.195731)",
        "(0.036416, 1.528282, 0.197873)",
        "(0.036615, 1.529156, 0.200052)",
        "(0.036758, 1.529565, 0.201072)",
        "(0.037025, 1.530445, 0.203144)",
        "(0.037165, 1.531514, 0.205331)",
        "(0.037483, 1.532519, 0.207413)",
        "(0.037871, 1.533590, 0.209451)",
        "(0.037987, 1.534187, 0.210513)",
        "(0.038327, 1.535371, 0.212664)",
        "(0.038726, 1.536379, 0.214805)",
        "(0.039177, 1.537354, 0.217143)",
        "(0.039877, 1.538449, 0.219760)",
        "(0.040214, 1.538879, 0.221038)",
        "(0.040748, 1.539562, 0.223475)",
        "(0.041182, 1.540263, 0.226063)",
        "(0.041704, 1.540833, 0.228737)",
        "(0.042014, 1.541029, 0.231133)",
        "(0.042093, 1.541041, 0.232268)",
        "(0.042240, 1.541041, 0.234634)",
        "(0.042393, 1.540854, 0.236982)",
        "(0.042492, 1.540458, 0.239250)",
        "(0.042669, 1.540071, 0.241662)",
        "(0.042885, 1.539844, 0.242987)",
        "(0.043118, 1.539229, 0.245699)",
        "(0.043282, 1.538505, 0.248554)",
        "(0.043613, 1.537609, 0.251416)",
        "(0.043871, 1.536517, 0.254178)",
        "(0.043953, 1.535923, 0.255550)",
        "(0.043952, 1.534516, 0.258383)",
        "(0.043721, 1.532873, 0.261278)",
        "(0.043538, 1.531170, 0.264283)",
        "(0.043430, 1.529406, 0.267472)",
        "(0.043428, 1.528415, 0.269040)",
        "(0.043220, 1.526269, 0.272156)",
        "(0.042844, 1.524077, 0.275392)",
        "(0.042563, 1.521753, 0.278711)",
        "(0.042326, 1.519264, 0.281911)",
        "(0.042270, 1.518073, 0.283507)",
        "(0.042449, 1.515717, 0.286675)",
        "(0.042797, 1.513229, 0.289590)",
        "(0.043169, 1.510533, 0.292393)",
        "(0.043268, 1.507677, 0.295482)",
        "(0.043309, 1.506181, 0.297068)",
        "(0.043525, 1.503044, 0.300149)",
        "(0.043768, 1.499713, 0.302991)",
        "(0.044162, 1.496295, 0.305413)",
        "(0.044771, 1.492809, 0.307745)",
        "(0.045103, 1.491108, 0.308898)",
        "(0.045760, 1.487684, 0.311163)",
        "(0.046254, 1.484172, 0.313169)",
        "(0.046727, 1.480566, 0.314716)",
        "(0.047211, 1.476863, 0.316066)",
        "(0.047395, 1.474996, 0.316660)",
        "(0.048035, 1.471141, 0.317552)",
        "(0.048637, 1.466875, 0.318254)",
        "(0.048590, 1.462504, 0.319194)",
        "(0.048715, 1.457886, 0.319948)",
        "(0.048839, 1.455463, 0.320305)",
        "(0.048921, 1.450516, 0.321118)",
        "(0.049079, 1.445771, 0.321947)",
        "(0.049628, 1.440979, 0.322357)",
        "(0.050192, 1.436050, 0.322416)",
        "(0.050317, 1.433547, 0.322456)",
        "(0.050224, 1.428439, 0.322940)",
        "(0.050295, 1.423288, 0.323506)",
        "(0.050712, 1.417958, 0.323767)",
        "(0.051102, 1.412691, 0.323790)",
        "(0.051359, 1.410076, 0.323760)",
        "(0.051988, 1.404726, 0.323648)",
        "(0.052440, 1.399149, 0.323515)",
        "(0.052877, 1.393358, 0.323407)",
        "(0.053667, 1.387615, 0.323539)",
        "(0.054137, 1.384769, 0.323663)",
        "(0.054876, 1.379037, 0.323855)",
        "(0.055144, 1.373159, 0.323902)",
        "(0.055470, 1.367380, 0.323709)",
        "(0.056238, 1.361816, 0.323376)",
        "(0.056549, 1.359061, 0.323177)",
        "(0.057037, 1.353602, 0.322723)",
        "(0.057471, 1.348058, 0.322249)",
        "(0.058097, 1.342533, 0.321837)",
        "(0.058944, 1.337077, 0.321500)",
        "(0.059344, 1.334258, 0.321282)",
        "(0.059827, 1.328403, 0.320649)",
        "(0.060111, 1.322530, 0.319741)",
        "(0.060758, 1.317128, 0.318701)",
        "(0.061635, 1.311976, 0.317567)",
        "(0.061989, 1.309367, 0.316916)",
        "(0.062471, 1.304132, 0.315578)",
        "(0.062850, 1.299180, 0.314394)",
        "(0.063478, 1.294537, 0.313257)",
        "(0.064131, 1.289921, 0.311917)",
        "(0.064321, 1.287655, 0.311240)",
        "(0.064676, 1.283287, 0.309850)",
        "(0.065113, 1.279044, 0.308230)",
        "(0.065669, 1.274958, 0.306292)",
        "(0.066229, 1.270921, 0.304076)",
        "(0.066471, 1.268942, 0.302996)",
        "(0.066743, 1.265057, 0.301045)",
        "(0.066865, 1.261186, 0.299282)",
        "(0.067279, 1.257456, 0.297406)",
        "(0.067739, 1.253863, 0.295452)",
        "(0.067964, 1.252120, 0.294444)",
        "(0.068316, 1.248502, 0.292378)",
        "(0.068740, 1.244689, 0.290197)",
        "(0.069071, 1.240842, 0.288019)",
        "(0.069414, 1.237182, 0.285878)",
        "(0.069610, 1.235438, 0.284870)",
        "(0.069996, 1.231986, 0.282938)",
        "(0.070314, 1.228593, 0.280915)",
        "(0.070631, 1.225243, 0.278675)",
        "(0.071011, 1.222033, 0.276403)",
        "(0.071234, 1.220566, 0.275372)",
        "(0.071694, 1.217952, 0.273536)",
        "(0.072179, 1.215516, 0.271397)",
        "(0.072674, 1.213185, 0.269032)",
        "(0.073351, 1.211194, 0.266829)",
        "(0.073685, 1.210263, 0.265776)",
        "(0.074054, 1.208364, 0.263593)",
        "(0.074343, 1.206435, 0.261242)",
        "(0.074826, 1.204697, 0.258880)",
        "(0.075346, 1.203132, 0.256585)",
        "(0.075567, 1.202317, 0.255452)",
        "(0.075957, 1.200517, 0.253127)",
        "(0.076432, 1.198512, 0.250612)",
        "(0.076878, 1.196248, 0.247923)",
        "(0.077114, 1.193901, 0.245273)",
        "(0.077291, 1.192708, 0.243965)",
        "(0.077763, 1.190299, 0.241386)",
        "(0.078121, 1.187827, 0.238918)",
        "(0.078451, 1.185281, 0.236541)",
        "(0.078953, 1.182684, 0.234146)",
        "(0.079118, 1.181329, 0.232962)",
        "(0.079377, 1.178598, 0.230442)",
        "(0.079893, 1.175992, 0.227646)",
        "(0.080521, 1.173359, 0.224667)",
        "(0.080974, 1.170656, 0.221716)",
        "(0.081175, 1.169289, 0.220224)",
        "(0.081637, 1.166549, 0.216991)",
        "(0.082252, 1.163987, 0.213591)",
        "(0.082864, 1.161656, 0.210401)",
        "(0.083333, 1.159501, 0.207387)",
        "(0.083628, 1.158478, 0.205890)",
        "(0.084258, 1.156717, 0.203031)",
        "(0.084680, 1.155296, 0.200345)",
        "(0.084959, 1.154087, 0.197728)",
        "(0.085253, 1.153162, 0.195072)",
        "(0.085441, 1.152830, 0.193756)",
        "(0.085912, 1.152514, 0.191115)",
        "(0.086430, 1.152251, 0.188422)",
        "(0.086830, 1.151942, 0.185828)",
        "(0.086877, 1.151642, 0.183644)",
        "(0.086815, 1.151518, 0.182615)",
        "(0.086961, 1.151426, 0.180352)",
        "(0.087223, 1.151591, 0.177966)",
        "(0.087393, 1.152017, 0.175336)",
        "(0.087726, 1.152596, 0.172505)",
        "(0.087933, 1.152918, 0.171014)",
        "(0.088391, 1.153587, 0.167898)",
        "(0.088751, 1.154424, 0.165073)",
        "(0.088775, 1.155446, 0.162674)",
        "(0.088595, 1.156435, 0.160433)",
        "(0.088466, 1.156911, 0.159244)",
        "(0.088237, 1.157982, 0.156688)",
        "(0.088211, 1.159462, 0.154070)",
        "(0.088841, 1.161304, 0.151407)",
        "(0.089178, 1.162987, 0.148646)",
        "(0.089187, 1.163826, 0.147281)",
        "(0.089335, 1.165687, 0.144747)",
        "(0.089589, 1.167839, 0.142477)",
        "(0.089511, 1.170207, 0.140646)",
        "(0.089463, 1.172801, 0.138938)",
        "(0.089555, 1.174148, 0.138080)",
        "(0.089600, 1.176786, 0.136451)",
        "(0.089334, 1.179400, 0.134958)",
        "(0.089054, 1.181958, 0.133510)",
        "(0.088929, 1.184475, 0.132036)",
        "(0.088819, 1.185702, 0.131344)",
        "(0.088477, 1.188228, 0.130099)",
        "(0.088250, 1.190827, 0.128780)",
        "(0.088441, 1.193728, 0.127467)",
        "(0.088639, 1.196815, 0.126342)",
        "(0.088566, 1.198313, 0.125790)",
        "(0.088311, 1.201271, 0.124604)",
        "(0.088366, 1.204418, 0.123481)",
        "(0.088331, 1.207718, 0.122482)",
        "(0.087953, 1.211269, 0.121571)",
        "(0.087874, 1.213301, 0.121182)",
        "(0.088182, 1.217718, 0.120390)",
        "(0.088474, 1.222206, 0.119534)",
        "(0.088421, 1.226626, 0.118641)",
        "(0.088480, 1.231056, 0.117655)",
        "(0.088640, 1.233366, 0.117151)",
        "(0.089024, 1.238090, 0.116288)",
        "(0.089031, 1.242815, 0.115874)",
        "(0.088800, 1.247470, 0.115473)",
        "(0.088822, 1.251915, 0.114996)",
        "(0.088838, 1.254074, 0.114735)",
        "(0.088590, 1.258282, 0.114426)",
        "(0.088111, 1.262387, 0.114318)",
        "(0.087901, 1.266707, 0.114097)",
        "(0.088108, 1.271160, 0.113947)",
        "(0.088110, 1.273282, 0.113916)",
        "(0.087801, 1.277304, 0.113599)",
        "(0.087819, 1.281097, 0.112999)",
        "(0.088132, 1.284904, 0.112459)",
        "(0.087989, 1.288340, 0.111987)",
        "(0.087821, 1.289920, 0.111653)",
        "(0.087879, 1.293225, 0.110886)",
        "(0.088437, 1.296723, 0.110182)",
        "(0.088585, 1.300316, 0.109634)",
        "(0.088892, 1.304066, 0.109033)",
        "(0.089208, 1.305991, 0.108815)",
        "(0.089489, 1.310002, 0.108634)",
        "(0.089420, 1.314256, 0.108647)",
        "(0.089634, 1.318532, 0.108461)",
        "(0.089910, 1.322888, 0.108105)",
        "(0.089907, 1.325108, 0.107998)",
        "(0.089736, 1.329653, 0.108020)",
        "(0.089713, 1.334220, 0.108173)",
        "(0.089576, 1.338817, 0.108232)",
        "(0.089607, 1.343477, 0.108220)",
        "(0.089675, 1.345789, 0.108161)",
        "(0.089707, 1.350333, 0.108021)",
        "(0.089630, 1.355107, 0.107906)",
        "(0.089558, 1.359898, 0.108037)",
        "(0.089283, 1.364512, 0.108179)",
        "(0.089141, 1.366781, 0.108153)",
        "(0.088842, 1.371191, 0.108005)",
        "(0.088484, 1.375543, 0.108002)",
        "(0.087961, 1.379747, 0.108024)",
        "(0.087519, 1.383869, 0.107910)",
        "(0.087402, 1.385940, 0.107833)",
        "(0.087161, 1.389955, 0.107676)",
        "(0.086777, 1.393986, 0.107482)",
        "(0.086621, 1.398148, 0.107169)",
        "(0.086696, 1.402289, 0.106819)",
        "(0.086683, 1.404298, 0.106618)",
        "(0.086618, 1.408297, 0.106165)",
        "(0.086362, 1.412189, 0.105754)",
        "(0.086006, 1.415975, 0.105477)",
        "(0.085640, 1.419865, 0.105446)",
        "(0.085559, 1.421874, 0.105536)",
        "(0.085514, 1.425836, 0.105903)",
        "(0.085483, 1.429756, 0.106271)",
        "(0.085441, 1.433674, 0.106657)",
        "(0.085243, 1.437441, 0.107040)",
        "(0.085189, 1.439294, 0.107229)",
        "(0.085078, 1.442929, 0.107689)",
        "(0.084831, 1.446586, 0.108237)",
        "(0.084718, 1.449983, 0.108936)",
        "(0.084344, 1.453102, 0.109596)",
        "(0.084011, 1.454568, 0.109967)",
        "(0.083378, 1.457421, 0.110657)",
        "(0.082966, 1.460150, 0.111575)",
        "(0.082529, 1.462845, 0.112756)",
        "(0.082071, 1.465423, 0.113945)",
        "(0.081887, 1.466634, 0.114583)",
        "(0.081452, 1.468891, 0.116048)",
        "(0.080921, 1.471080, 0.117494)",
        "(0.080520, 1.473209, 0.118789)",
        "(0.080116, 1.475127, 0.120164)",
        "(0.079849, 1.476122, 0.120931)",
        "(0.079441, 1.478192, 0.122493)",
        "(0.079315, 1.480183, 0.123876)",
        "(0.079215, 1.482250, 0.125289)",
        "(0.079016, 1.484317, 0.127027)",
        "(0.078793, 1.485326, 0.127935)",
        "(0.078422, 1.487322, 0.129928)",
        "(0.078312, 1.489276, 0.132184)",
        "(0.077886, 1.491119, 0.134528)",
        "(0.077508, 1.492773, 0.136945)",
        "(0.077341, 1.493539, 0.138230)",
        "(0.076807, 1.495077, 0.140800)",
        "(0.076220, 1.496460, 0.143257)",
        "(0.075509, 1.497720, 0.145818)",
        "(0.074903, 1.499065, 0.148369)",
        "(0.074732, 1.499757, 0.149580)",
        "(0.074315, 1.500921, 0.151944)",
        "(0.073734, 1.502014, 0.154130)",
        "(0.073102, 1.503196, 0.156417)",
        "(0.072229, 1.504282, 0.158862)",
        "(0.071747, 1.504785, 0.160086)",
        "(0.070955, 1.505674, 0.162402)",
        "(0.070334, 1.506556, 0.164781)",
        "(0.069561, 1.507353, 0.167348)",
        "(0.068927, 1.507898, 0.169959)",
        "(0.068625, 1.508071, 0.171252)",
        "(0.067890, 1.508264, 0.173829)",
        "(0.067006, 1.508060, 0.176454)",
        "(0.066023, 1.507617, 0.179100)",
        "(0.065107, 1.507024, 0.181738)",
        "(0.064705, 1.506641, 0.183028)",
        "(0.063960, 1.505674, 0.185664)",
        "(0.062946, 1.504650, 0.188398)",
        "(0.061733, 1.503561, 0.191017)",
        "(0.060760, 1.502365, 0.193410)",
        "(0.060367, 1.501854, 0.194591)",
        "(0.059782, 1.500989, 0.196833)",
        "(0.059199, 1.500329, 0.198892)",
        "(0.058644, 1.499954, 0.200960)",
        "(0.057853, 1.499902, 0.203149)",
        "(0.057553, 1.500049, 0.204164)",
        "(0.057206, 1.500574, 0.206087)",
        "(0.056826, 1.501422, 0.208114)",
        "(0.056426, 1.502734, 0.210480)",
        "(0.056194, 1.504337, 0.212949)",
        "(0.056026, 1.505196, 0.214115)",
        "(0.055803, 1.506963, 0.216363)",
        "(0.055787, 1.508970, 0.218779)",
        "(0.055988, 1.510967, 0.221243)",
        "(0.056131, 1.512849, 0.223594)",
        "(0.056162, 1.513741, 0.224770)",
        "(0.056155, 1.515452, 0.227271)",
        "(0.056177, 1.516776, 0.229669)",
        "(0.056220, 1.517613, 0.231959)",
        "(0.056312, 1.517905, 0.234252)",
        "(0.056270, 1.517891, 0.235417)",
        "(0.056210, 1.517214, 0.237695)",
        "(0.056101, 1.515902, 0.240297)",
        "(0.055592, 1.514123, 0.243088)",
        "(0.055076, 1.511642, 0.245569)",
        "(0.054905, 1.510122, 0.246695)",
        "(0.054492, 1.506815, 0.249030)",
        "(0.053821, 1.502752, 0.251569)",
        "(0.053033, 1.497881, 0.254108)",
        "(0.052387, 1.492383, 0.256743)",
        "(0.052048, 1.489513, 0.258082)",
        "(0.051472, 1.483333, 0.260890)",
        "(0.050824, 1.476663, 0.263870)",
        "(0.049798, 1.469804, 0.267139)",
        "(0.048621, 1.462983, 0.270047)",
        "(0.048139, 1.459625, 0.271372)",
        "(0.047518, 1.453491, 0.274043)",
        "(0.047090, 1.447807, 0.276732)",
        "(0.046402, 1.442070, 0.279405)",
        "(0.045618, 1.436662, 0.281805)",
        "(0.045166, 1.434095, 0.283035)",
        "(0.044661, 1.429639, 0.285568)",
        "(0.044518, 1.425818, 0.288178)",
        "(0.044251, 1.422438, 0.290650)",
        "(0.044261, 1.419341, 0.292945)",
        "(0.044294, 1.417865, 0.294045)",
        "(0.044101, 1.415227, 0.296411)",
        "(0.044220, 1.412930, 0.298721)",
        "(0.044653, 1.410877, 0.300783)",
        "(0.045415, 1.408978, 0.302510)",
        "(0.045808, 1.407939, 0.303389)",
        "(0.046257, 1.405740, 0.305251)",
        "(0.046847, 1.403349, 0.307199)",
        "(0.047487, 1.400709, 0.309154)",
        "(0.048077, 1.397768, 0.310960)",
        "(0.048464, 1.396131, 0.311789)",
        "(0.049258, 1.392574, 0.313704)",
        "(0.049967, 1.388645, 0.315694)",
        "(0.050478, 1.384127, 0.317460)",
        "(0.051102, 1.379367, 0.318961)",
        "(0.051553, 1.377008, 0.319683)",
        "(0.052509, 1.372158, 0.320836)",
        "(0.053429, 1.366838, 0.321489)",
        "(0.054189, 1.361244, 0.322001)",
        "(0.054944, 1.355482, 0.322493)",
        "(0.055274, 1.352507, 0.322686)",
        "(0.055966, 1.346359, 0.322875)",
        "(0.057161, 1.340314, 0.322860)",
        "(0.058257, 1.333966, 0.322774)",
        "(0.059134, 1.326953, 0.322491)",
        "(0.059638, 1.323304, 0.322281)",
        "(0.060699, 1.315822, 0.321674)",
        "(0.061498, 1.308200, 0.320897)",
        "(0.062617, 1.300578, 0.319964)",
        "(0.064027, 1.293121, 0.318832)",
        "(0.064468, 1.289384, 0.318286)",
        "(0.065058, 1.281980, 0.317399)",
        "(0.066046, 1.275044, 0.316615)",
        "(0.067135, 1.268417, 0.315963)",
        "(0.067980, 1.262027, 0.315283)",
        "(0.068395, 1.258990, 0.314890)",
        "(0.069293, 1.253030, 0.313955)",
        "(0.070222, 1.247060, 0.312814)",
        "(0.071040, 1.241122, 0.311373)",
        "(0.071905, 1.235366, 0.309975)",
        "(0.072376, 1.232589, 0.309426)",
        "(0.073426, 1.227264, 0.308508)",
        "(0.074422, 1.222111, 0.307484)",
        "(0.075396, 1.217218, 0.306406)",
        "(0.076480, 1.212771, 0.305581)",
        "(0.076892, 1.210707, 0.305310)",
        "(0.077769, 1.206704, 0.304580)",
        "(0.078463, 1.202945, 0.303705)",
        "(0.079179, 1.199706, 0.302935)",
        "(0.079925, 1.196923, 0.302194)",
        "(0.080213, 1.195648, 0.301770)",
        "(0.080671, 1.193083, 0.300868)",
        "(0.081235, 1.190943, 0.300010)",
        "(0.081921, 1.189008, 0.299183)",
        "(0.082581, 1.187119, 0.298041)",
        "(0.082927, 1.186163, 0.297355)",
        "(0.083661, 1.184414, 0.295741)",
        "(0.084548, 1.182750, 0.294040)",
        "(0.085288, 1.180900, 0.292429)",
        "(0.085788, 1.178671, 0.290779)",
        "(0.086016, 1.177448, 0.289835)",
        "(0.086701, 1.175109, 0.287747)",
        "(0.087684, 1.173057, 0.285815)",
        "(0.088388, 1.170891, 0.284079)",
        "(0.088794, 1.168482, 0.282356)",
        "(0.088969, 1.167227, 0.281420)",
        "(0.089420, 1.164692, 0.279489)",
        "(0.089959, 1.162175, 0.277660)",
        "(0.090212, 1.159775, 0.276288)",
        "(0.090214, 1.157484, 0.275155)",
        "(0.090342, 1.156443, 0.274557)",
        "(0.091244, 1.154797, 0.273133)",
        "(0.092127, 1.153193, 0.271785)",
        "(0.092649, 1.151410, 0.270562)",
        "(0.093419, 1.149537, 0.269121)",
        "(0.093868, 1.148559, 0.268263)",
        "(0.094550, 1.146402, 0.266359)",
        "(0.095186, 1.144016, 0.264222)",
        "(0.095991, 1.141581, 0.261950)",
        "(0.096519, 1.139007, 0.259706)",
        "(0.096661, 1.137658, 0.258485)",
        "(0.097235, 1.135195, 0.255658)",
        "(0.097961, 1.132953, 0.252507)",
        "(0.098355, 1.130782, 0.249449)",
        "(0.098506, 1.128780, 0.246275)",
        "(0.098649, 1.127930, 0.244519)",
        "(0.098948, 1.126407, 0.241005)",
        "(0.099088, 1.125150, 0.237661)",
        "(0.098968, 1.124188, 0.234668)",
        "(0.098818, 1.123473, 0.231695)",
        "(0.098828, 1.123223, 0.230121)",
        "(0.099145, 1.123037, 0.226591)",
        "(0.099353, 1.122741, 0.223136)",
        "(0.099059, 1.122506, 0.220206)",
        "(0.098930, 1.122443, 0.217507)",
        "(0.098945, 1.122440, 0.216125)",
        "(0.098942, 1.122405, 0.213139)",
        "(0.098936, 1.122539, 0.210125)",
        "(0.098910, 1.122899, 0.207337)",
        "(0.098910, 1.123454, 0.204674)",
        "(0.098909, 1.123789, 0.203347)",
        "(0.098834, 1.124515, 0.200665)",
        "(0.098767, 1.125420, 0.197997)",
        "(0.098673, 1.126542, 0.195479)",
        "(0.098496, 1.127755, 0.193154)",
        "(0.098342, 1.128361, 0.191983)",
        "(0.097989, 1.129605, 0.189643)",
        "(0.097670, 1.131264, 0.187343)",
        "(0.097451, 1.133396, 0.184989)",
        "(0.097245, 1.135969, 0.182514)",
        "(0.097112, 1.137358, 0.181214)",
        "(0.096681, 1.140475, 0.178510)",
        "(0.096090, 1.144059, 0.175812)",
        "(0.095565, 1.148030, 0.173048)",
        "(0.095078, 1.152490, 0.170205)",
        "(0.094697, 1.154913, 0.168778)",
        "(0.093874, 1.159896, 0.166018)",
        "(0.093430, 1.165823, 0.163260)",
        "(0.092866, 1.172435, 0.160595)",
        "(0.092027, 1.179251, 0.157773)",
        "(0.091630, 1.182660, 0.156409)",
        "(0.090562, 1.189404, 0.153835)",
        "(0.089151, 1.196397, 0.151562)",
        "(0.088091, 1.204011, 0.149346)",
        "(0.087437, 1.211892, 0.147286)",
        "(0.086890, 1.215696, 0.146294)",
        "(0.085703, 1.223189, 0.143997)",
        "(0.084790, 1.230616, 0.141589)",
        "(0.084052, 1.238420, 0.139137)",
        "(0.083587, 1.246446, 0.136865)",
        "(0.083245, 1.250269, 0.135796)",
        "(0.082476, 1.257849, 0.133450)",
        "(0.082042, 1.265399, 0.131113)",
        "(0.081595, 1.272909, 0.128919)",
        "(0.081202, 1.280190, 0.126747)",
        "(0.080947, 1.283691, 0.125663)",
        "(0.080430, 1.290723, 0.123543)",
        "(0.080046, 1.297817, 0.121599)",
        "(0.079663, 1.304742, 0.119768)",
        "(0.079148, 1.311570, 0.118058)",
        "(0.078820, 1.314976, 0.117270)",
        "(0.078134, 1.321708, 0.115899)",
        "(0.077600, 1.328293, 0.114668)",
        "(0.077239, 1.334946, 0.113688)",
        "(0.076947, 1.341612, 0.112840)",
        "(0.076807, 1.344858, 0.112467)",
        "(0.076280, 1.351124, 0.111775)",
        "(0.075492, 1.357149, 0.111217)",
        "(0.074636, 1.363012, 0.110915)",
        "(0.073853, 1.368735, 0.110776)",
        "(0.073506, 1.371554, 0.110755)",
        "(0.072761, 1.376941, 0.110832)",
        "(0.072040, 1.382068, 0.110987)",
        "(0.071399, 1.387085, 0.111303)",
        "(0.070636, 1.391857, 0.111551)",
        "(0.070256, 1.394151, 0.111658)",
        "(0.069564, 1.398585, 0.111880)",
        "(0.069020, 1.403021, 0.112247)",
        "(0.068648, 1.407455, 0.112629)",
        "(0.068207, 1.411718, 0.113065)",
        "(0.067959, 1.413786, 0.113334)",
        "(0.067464, 1.417807, 0.113932)",
        "(0.067097, 1.421731, 0.114588)",
        "(0.066454, 1.425531, 0.115314)",
        "(0.065896, 1.429228, 0.115930)",
        "(0.065683, 1.431083, 0.116253)",
        "(0.065140, 1.434845, 0.116952)",
        "(0.064730, 1.438666, 0.117642)",
        "(0.064442, 1.442530, 0.118301)",
        "(0.064023, 1.446437, 0.118991)",
        "(0.063690, 1.448432, 0.119385)",
        "(0.063053, 1.452424, 0.120215)",
        "(0.062504, 1.456477, 0.121048)",
        "(0.061923, 1.460755, 0.121881)",
        "(0.061254, 1.464994, 0.122698)",
        "(0.060917, 1.467117, 0.123126)",
        "(0.060306, 1.471495, 0.124097)",
        "(0.059643, 1.475888, 0.124954)",
        "(0.058824, 1.480144, 0.125522)",
        "(0.058307, 1.484560, 0.126255)",
        "(0.058030, 1.486892, 0.126748)",
        "(0.057511, 1.491674, 0.127887)",
        "(0.057017, 1.496187, 0.128957)",
        "(0.056399, 1.500479, 0.129935)",
        "(0.055610, 1.504510, 0.130899)",
        "(0.055196, 1.506505, 0.131484)",
        "(0.054359, 1.510326, 0.132831)",
        "(0.053557, 1.513998, 0.134320)",
        "(0.053020, 1.517398, 0.135665)",
        "(0.052633, 1.520462, 0.136760)",
        "(0.052524, 1.522018, 0.137294)",
        "(0.052360, 1.525175, 0.138516)",
        "(0.052100, 1.528209, 0.139867)",
        "(0.051819, 1.530883, 0.141284)",
        "(0.051700, 1.533351, 0.142656)",
        "(0.051669, 1.534542, 0.143314)",
        "(0.051776, 1.536652, 0.144671)",
        "(0.051770, 1.538486, 0.146157)",
        "(0.051671, 1.540032, 0.147695)",
        "(0.051616, 1.541252, 0.149336)",
        "(0.051520, 1.541758, 0.150211)",
        "(0.051359, 1.542706, 0.152107)",
        "(0.051487, 1.543487, 0.154108)",
        "(0.051822, 1.543978, 0.156301)",
        "(0.052171, 1.544216, 0.158549)",
        "(0.052215, 1.544213, 0.159684)",
        "(0.052131, 1.543828, 0.162100)",
        "(0.051945, 1.543137, 0.164829)",
        "(0.051734, 1.542153, 0.167813)",
        "(0.051488, 1.540967, 0.170940)",
        "(0.051372, 1.540314, 0.172555)",
        "(0.051131, 1.538923, 0.175814)",
        "(0.050856, 1.537424, 0.179089)",
        "(0.050603, 1.535890, 0.182584)",
        "(0.050166, 1.534410, 0.186354)",
        "(0.049958, 1.533665, 0.188196)",
        "(0.049439, 1.532012, 0.191787)",
        "(0.048715, 1.530519, 0.195523)",
        "(0.048213, 1.529236, 0.199246)",
        "(0.047656, 1.527749, 0.202636)",
        "(0.047331, 1.526979, 0.204202)",
        "(0.046822, 1.525577, 0.207412)",
        "(0.046464, 1.524330, 0.210743)",
        "(0.046049, 1.523056, 0.213941)",
        "(0.045636, 1.521914, 0.217158)",
        "(0.045477, 1.521399, 0.218808)",
        "(0.045197, 1.520373, 0.222234)",
        "(0.044670, 1.519334, 0.225732)",
        "(0.044459, 1.518531, 0.229152)",
        "(0.044427, 1.517812, 0.232447)",
        "(0.044407, 1.517419, 0.234151)",
        "(0.044313, 1.516707, 0.237719)",
        "(0.044209, 1.515945, 0.241352)",
        "(0.044045, 1.515026, 0.244925)",
        "(0.043861, 1.513935, 0.248636)",
        "(0.043651, 1.513327, 0.250589)",
        "(0.043450, 1.512032, 0.254453)",
        "(0.043329, 1.510508, 0.258466)",
        "(0.043052, 1.508825, 0.262723)",
        "(0.042795, 1.506767, 0.266885)",
        "(0.042484, 1.505491, 0.268971)",
        "(0.041605, 1.502418, 0.273102)",
        "(0.040796, 1.499262, 0.277484)",
        "(0.040238, 1.496167, 0.282112)",
        "(0.039765, 1.492713, 0.286618)",
        "(0.039482, 1.490903, 0.288839)",
        "(0.039075, 1.487155, 0.293377)",
        "(0.038909, 1.483298, 0.298143)",
        "(0.038873, 1.479123, 0.302924)",
        "(0.038263, 1.474628, 0.307822)",
        "(0.037939, 1.472374, 0.310396)",
        "(0.037616, 1.467900, 0.315461)",
        "(0.037566, 1.463532, 0.320267)",
        "(0.037599, 1.459347, 0.324880)",
        "(0.037712, 1.455136, 0.329095)",
        "(0.037735, 1.452946, 0.330989)",
        "(0.037665, 1.448622, 0.334693)",
        "(0.037797, 1.444544, 0.338361)",
        "(0.038087, 1.440496, 0.341958)",
        "(0.038387, 1.436182, 0.345415)",
        "(0.038561, 1.433990, 0.347047)",
        "(0.039002, 1.429543, 0.349945)",
        "(0.039238, 1.425034, 0.352580)",
        "(0.039385, 1.420395, 0.355088)",
        "(0.039686, 1.415632, 0.357217)",
        "(0.039798, 1.413206, 0.358043)",
        "(0.040156, 1.408302, 0.359307)",
        "(0.040931, 1.403376, 0.360273)",
        "(0.041769, 1.398256, 0.361163)",
        "(0.042415, 1.392682, 0.361961)",
        "(0.042691, 1.389559, 0.362192)",
        "(0.043311, 1.382977, 0.362450)",
        "(0.043860, 1.376100, 0.362767)",
        "(0.044029, 1.368946, 0.363086)",
        "(0.044258, 1.361602, 0.363286)",
        "(0.044473, 1.357905, 0.363315)",
        "(0.045006, 1.350523, 0.363374)",
        "(0.045319, 1.342976, 0.363382)",
        "(0.045154, 1.335175, 0.363238)",
        "(0.045198, 1.327432, 0.362859)",
        "(0.045217, 1.323614, 0.362592)",
        "(0.045192, 1.316084, 0.361956)",
        "(0.045333, 1.308763, 0.361117)",
        "(0.045397, 1.301578, 0.359966)",
        "(0.045390, 1.294629, 0.358781)",
        "(0.045493, 1.291311, 0.358210)",
        "(0.045914, 1.284831, 0.356922)",
        "(0.046366, 1.278553, 0.355470)",
        "(0.046763, 1.272504, 0.354000)",
        "(0.047236, 1.266822, 0.352793)",
        "(0.047508, 1.264091, 0.352239)",
        "(0.047854, 1.258735, 0.351074)",
        "(0.048080, 1.253679, 0.349845)",
        "(0.048478, 1.249131, 0.348628)",
        "(0.049149, 1.245098, 0.347523)",
        "(0.049496, 1.243138, 0.346981)",
        "(0.049989, 1.239177, 0.345790)",
        "(0.050575, 1.235412, 0.344305)",
        "(0.051543, 1.232053, 0.342853)",
        "(0.052497, 1.228713, 0.341425)",
        "(0.052953, 1.226952, 0.340645)",
        "(0.053818, 1.223202, 0.338846)",
        "(0.054760, 1.219313, 0.336891)",
        "(0.055762, 1.215372, 0.334823)",
        "(0.056683, 1.211292, 0.332727)",
        "(0.057180, 1.209255, 0.331669)",
        "(0.058417, 1.205233, 0.329504)",
        "(0.059643, 1.201216, 0.327427)",
        "(0.060742, 1.197082, 0.325454)",
        "(0.061815, 1.193021, 0.323657)",
        "(0.062462, 1.191119, 0.322746)",
        "(0.063929, 1.187544, 0.320752)",
        "(0.065159, 1.183951, 0.318597)",
        "(0.066219, 1.180280, 0.316296)",
        "(0.067330, 1.176641, 0.313929)",
        "(0.067900, 1.174858, 0.312748)",
        "(0.068986, 1.171392, 0.310407)",
        "(0.070165, 1.167874, 0.307736)",
        "(0.071226, 1.164208, 0.304825)",
        "(0.072184, 1.160462, 0.301948)",
        "(0.072581, 1.158539, 0.300530)",
        "(0.073325, 1.154649, 0.297559)",
        "(0.074187, 1.150804, 0.294271)",
        "(0.074867, 1.146936, 0.290952)",
        "(0.075244, 1.143090, 0.287822)",
        "(0.075380, 1.141219, 0.286191)",
        "(0.075874, 1.137730, 0.283219)",
        "(0.076234, 1.134531, 0.280890)",
        "(0.076623, 1.131831, 0.278774)",
        "(0.077309, 1.129481, 0.276719)",
        "(0.077726, 1.128375, 0.275719)",
        "(0.078496, 1.126196, 0.273664)",
        "(0.079066, 1.123799, 0.271506)",
        "(0.079739, 1.121162, 0.269027)",
        "(0.080564, 1.118410, 0.266181)",
        "(0.080918, 1.116962, 0.264783)",
        "(0.081344, 1.114139, 0.262346)",
        "(0.081892, 1.111531, 0.260139)",
        "(0.082628, 1.108951, 0.257588)",
        "(0.083150, 1.106278, 0.254363)",
        "(0.083414, 1.104989, 0.252511)",
        "(0.084023, 1.102562, 0.248744)",
        "(0.084491, 1.100319, 0.244874)",
        "(0.084944, 1.098268, 0.241041)",
        "(0.085183, 1.096290, 0.237380)",
        "(0.085211, 1.095325, 0.235675)",
        "(0.085224, 1.093652, 0.232417)",
        "(0.084999, 1.092080, 0.229155)",
        "(0.084670, 1.090587, 0.225164)",
        "(0.084617, 1.089449, 0.220987)",
        "(0.084498, 1.089026, 0.219170)",
        "(0.083884, 1.088433, 0.216018)",
        "(0.083335, 1.087974, 0.213175)",
        "(0.082929, 1.087496, 0.210062)",
        "(0.082220, 1.086865, 0.207021)",
        "(0.081740, 1.086561, 0.205473)",
        "(0.081006, 1.086092, 0.202369)",
        "(0.080428, 1.085850, 0.199348)",
        "(0.079725, 1.085804, 0.196642)",
        "(0.078790, 1.085875, 0.194118)",
        "(0.078416, 1.086019, 0.192828)",
        "(0.077832, 1.086474, 0.190187)",
        "(0.077234, 1.086880, 0.187380)",
        "(0.076742, 1.087172, 0.184196)",
        "(0.076425, 1.087567, 0.180854)",
        "(0.076287, 1.087809, 0.179289)",
        "(0.075861, 1.088273, 0.176429)",
        "(0.075428, 1.088617, 0.173527)",
        "(0.075241, 1.088886, 0.170009)",
        "(0.075295, 1.089347, 0.166343)",
        "(0.075217, 1.089586, 0.164545)",
        "(0.074981, 1.090085, 0.160820)",
        "(0.075110, 1.090575, 0.156774)",
        "(0.075305, 1.090942, 0.152654)",
        "(0.075440, 1.091220, 0.148182)",
        "(0.075884, 1.091445, 0.145570)",
        "(0.076491, 1.092078, 0.140464)",
        "(0.076540, 1.093002, 0.135767)",
        "(0.076421, 1.094135, 0.131652)",
        "(0.076370, 1.095396, 0.127542)",
        "(0.076239, 1.096143, 0.125792)",
        "(0.075761, 1.098055, 0.123014)",
        "(0.075179, 1.100313, 0.120540)",
        "(0.074432, 1.102980, 0.118201)",
        "(0.074021, 1.106054, 0.115951)",
        "(0.073800, 1.107690, 0.114851)",
        "(0.073935, 1.111523, 0.112885)",
        "(0.073619, 1.115468, 0.111218)",
        "(0.072751, 1.119641, 0.109760)",
        "(0.071625, 1.125117, 0.108980)",
        "(0.071058, 1.128549, 0.108999)",
        "(0.070068, 1.135958, 0.109341)",
        "(0.068976, 1.144190, 0.109876)",
        "(0.067912, 1.152830, 0.110354)",
        "(0.066919, 1.162208, 0.110686)",
        "(0.066522, 1.167396, 0.110974)",
        "(0.065662, 1.178198, 0.111924)",
        "(0.064454, 1.188984, 0.112704)",
        "(0.063321, 1.199996, 0.113097)",
        "(0.062022, 1.211116, 0.113477)",
        "(0.061382, 1.216628, 0.113664)",
        "(0.059981, 1.227346, 0.113975)",
        "(0.058417, 1.237719, 0.113980)",
        "(0.057057, 1.247956, 0.113801)",
        "(0.056106, 1.258427, 0.113576)",
        "(0.055759, 1.263577, 0.113445)",
        "(0.054881, 1.273285, 0.112980)",
        "(0.054311, 1.282391, 0.112185)",
        "(0.053574, 1.290861, 0.111342)",
        "(0.052773, 1.298872, 0.110545)",
        "(0.052444, 1.302744, 0.110142)",
        "(0.051865, 1.310323, 0.109639)",
        "(0.051106, 1.317457, 0.109389)",
        "(0.050376, 1.324094, 0.109050)",
        "(0.049725, 1.330288, 0.108669)",
        "(0.049474, 1.333294, 0.108522)",
        "(0.049082, 1.339086, 0.108345)",
        "(0.048642, 1.344473, 0.108157)",
        "(0.048294, 1.349382, 0.108123)",
        "(0.047943, 1.354262, 0.108609)",
        "(0.047844, 1.356714, 0.108915)",
        "(0.047562, 1.361337, 0.109513)",
        "(0.047286, 1.365598, 0.110164)",
        "(0.046846, 1.369767, 0.111058)",
        "(0.046565, 1.373958, 0.112083)",
        "(0.046407, 1.375931, 0.112588)",
        "(0.046045, 1.379825, 0.113564)",
        "(0.045756, 1.383967, 0.114731)",
        "(0.045511, 1.388115, 0.115882)",
        "(0.045273, 1.391919, 0.116636)",
        "(0.045161, 1.393824, 0.116937)",
        "(0.045015, 1.397973, 0.117588)",
        "(0.044852, 1.402259, 0.118227)",
        "(0.044568, 1.406399, 0.118695)",
        "(0.044347, 1.410754, 0.119184)",
        "(0.044243, 1.413019, 0.119455)",
        "(0.044320, 1.417637, 0.119828)",
        "(0.044631, 1.422336, 0.120096)",
        "(0.044737, 1.427121, 0.120481)",
        "(0.044764, 1.431807, 0.120840)",
        "(0.044793, 1.434148, 0.121045)",
        "(0.044704, 1.438849, 0.121537)",
        "(0.044575, 1.443582, 0.122067)",
        "(0.044532, 1.448307, 0.122646)",
        "(0.044376, 1.453136, 0.123365)",
        "(0.044325, 1.455573, 0.123736)",
        "(0.044292, 1.460294, 0.124330)",
        "(0.044157, 1.464863, 0.125033)",
        "(0.043812, 1.469234, 0.125970)",
        "(0.043151, 1.473342, 0.127065)",
        "(0.042839, 1.475328, 0.127740)",
        "(0.042185, 1.479280, 0.129479)",
        "(0.041839, 1.483333, 0.131450)",
        "(0.041589, 1.487060, 0.133312)",
        "(0.041363, 1.490436, 0.135090)",
        "(0.041319, 1.492025, 0.135963)",
        "(0.041398, 1.495173, 0.137834)",
        "(0.041454, 1.497947, 0.139803)",
        "(0.041208, 1.500228, 0.141804)",
        "(0.040928, 1.502283, 0.143999)",
        "(0.040804, 1.503287, 0.145193)",
        "(0.040442, 1.505085, 0.147762)",
        "(0.040129, 1.506777, 0.150407)",
        "(0.039832, 1.508390, 0.153039)",
        "(0.039428, 1.509923, 0.155771)",
        "(0.039208, 1.510725, 0.157222)",
        "(0.038699, 1.512403, 0.160223)",
        "(0.038230, 1.514085, 0.163192)",
        "(0.038009, 1.515837, 0.166068)",
        "(0.037934, 1.517716, 0.169034)",
        "(0.037850, 1.518654, 0.170505)",
        "(0.037598, 1.520440, 0.173234)",
        "(0.037354, 1.522176, 0.175875)",
        "(0.037215, 1.524159, 0.178689)",
        "(0.037058, 1.526268, 0.181661)",
        "(0.036878, 1.527292, 0.183151)",
        "(0.036478, 1.529300, 0.186133)",
        "(0.036035, 1.531327, 0.189225)",
        "(0.035632, 1.533403, 0.192293)",
        "(0.035240, 1.535393, 0.195374)",
        "(0.034990, 1.536395, 0.196927)",
        "(0.034466, 1.538459, 0.199908)",
        "(0.034212, 1.540645, 0.202701)",
        "(0.033914, 1.542735, 0.205591)",
        "(0.033469, 1.544650, 0.208480)",
        "(0.033146, 1.545552, 0.209976)",
        "(0.032470, 1.547204, 0.213134)",
        "(0.031779, 1.548604, 0.216742)",
        "(0.030830, 1.549719, 0.220493)",
        "(0.029942, 1.550549, 0.224213)",
        "(0.029557, 1.550856, 0.226160)",
        "(0.028985, 1.551311, 0.230186)",
        "(0.028419, 1.551270, 0.234199)",
        "(0.027870, 1.550627, 0.238266)",
        "(0.027035, 1.549466, 0.242784)",
        "(0.026578, 1.548799, 0.245180)",
        "(0.025710, 1.546969, 0.250150)",
        "(0.024790, 1.544626, 0.255024)",
        "(0.024215, 1.542109, 0.259453)",
        "(0.023698, 1.539234, 0.263480)",
        "(0.023314, 1.537627, 0.265464)",
        "(0.022348, 1.534328, 0.269489)",
        "(0.021736, 1.531316, 0.273538)",
        "(0.021261, 1.528310, 0.277371)",
        "(0.020503, 1.525260, 0.281044)",
        "(0.020071, 1.523770, 0.282967)",
        "(0.019223, 1.520867, 0.286856)",
        "(0.018529, 1.518142, 0.290807)",
        "(0.018245, 1.516047, 0.294905)",
        "(0.018241, 1.514333, 0.298833)",
        "(0.018265, 1.513519, 0.300663)",
        "(0.018266, 1.511917, 0.304040)",
        "(0.018256, 1.510482, 0.307402)",
        "(0.018242, 1.509118, 0.310888)",
        "(0.018354, 1.507635, 0.314190)",
        "(0.018341, 1.506882, 0.315822)",
        "(0.018376, 1.505403, 0.318972)",
        "(0.018743, 1.503958, 0.321978)",
        "(0.019066, 1.502320, 0.324690)",
        "(0.019299, 1.500665, 0.327481)",
        "(0.019416, 1.499814, 0.328941)",
        "(0.019752, 1.497893, 0.331828)",
        "(0.020032, 1.495403, 0.334398)",
        "(0.020293, 1.492388, 0.336798)",
        "(0.020516, 1.488911, 0.339270)",
        "(0.020566, 1.486936, 0.340525)",
        "(0.020614, 1.482588, 0.342921)",
        "(0.020705, 1.477902, 0.345164)",
        "(0.020974, 1.472966, 0.347390)",
        "(0.021366, 1.467696, 0.349483)",
        "(0.021598, 1.464973, 0.350473)",
        "(0.021859, 1.459262, 0.352358)",
        "(0.021683, 1.453011, 0.354017)",
        "(0.021632, 1.446575, 0.355511)",
        "(0.021822, 1.440320, 0.357118)",
        "(0.021830, 1.437201, 0.357971)",
        "(0.021497, 1.430737, 0.359513)",
        "(0.020862, 1.424106, 0.360487)",
        "(0.020392, 1.417679, 0.361377)",
        "(0.020041, 1.411318, 0.362217)",
        "(0.019856, 1.408151, 0.362644)",
        "(0.019350, 1.401897, 0.363469)",
        "(0.018680, 1.395771, 0.364350)",
        "(0.018193, 1.389708, 0.365103)",
        "(0.017800, 1.383868, 0.365735)",
        "(0.017589, 1.381059, 0.366059)",
        "(0.017266, 1.375876, 0.366942)",
        "(0.017428, 1.371192, 0.367746)",
        "(0.017539, 1.366580, 0.368459)",
        "(0.017693, 1.362094, 0.369039)",
        "(0.017839, 1.359918, 0.369281)",
        "(0.018296, 1.355665, 0.369780)",
        "(0.018580, 1.351395, 0.370557)",
        "(0.018665, 1.347044, 0.371556)",
        "(0.018774, 1.344936, 0.372037)",
        "(0.019488, 1.341067, 0.373036)",
        "(0.020149, 1.337349, 0.374173)",
        "(0.020451, 1.333465, 0.375154)",
        "(0.020658, 1.329552, 0.375858)",
        "(0.021212, 1.325992, 0.376408)",
        "(0.021539, 1.324347, 0.376634)",
        "(0.022090, 1.321008, 0.376967)",
        "(0.022557, 1.317504, 0.376932)",
        "(0.023001, 1.313791, 0.376748)",
        "(0.023368, 1.309807, 0.376336)",
        "(0.023610, 1.307789, 0.376024)",
        "(0.024353, 1.303720, 0.375256)",
        "(0.025213, 1.299204, 0.374223)",
        "(0.025673, 1.293962, 0.372866)",
        "(0.026046, 1.288086, 0.370887)",
        "(0.026298, 1.285056, 0.369735)",
        "(0.026864, 1.278635, 0.367181)",
        "(0.027273, 1.271631, 0.364243)",
        "(0.027735, 1.264070, 0.361058)",
        "(0.027954, 1.260152, 0.359382)",
        "(0.028251, 1.252254, 0.356147)",
        "(0.028231, 1.244324, 0.353102)",
        "(0.028465, 1.236947, 0.349809)",
        "(0.028930, 1.230180, 0.345957)",
        "(0.028883, 1.223689, 0.342318)",
        "(0.028688, 1.220538, 0.340707)",
        "(0.028414, 1.214571, 0.337704)",
        "(0.028217, 1.209344, 0.334694)",
        "(0.027953, 1.204460, 0.331490)",
        "(0.027640, 1.200195, 0.328653)",
        "(0.027762, 1.198223, 0.327305)",
        "(0.027789, 1.194524, 0.325093)",
        "(0.027462, 1.190957, 0.323079)",
        "(0.027137, 1.187310, 0.320794)",
        "(0.026731, 1.183563, 0.318175)",
        "(0.026562, 1.181817, 0.316828)",
        "(0.026419, 1.178520, 0.314314)",
        "(0.026149, 1.175345, 0.312084)",
        "(0.025938, 1.172308, 0.309789)",
        "(0.025996, 1.169498, 0.307263)",
        "(0.025995, 1.168021, 0.305930)",
        "(0.025815, 1.164957, 0.303394)",
        "(0.025762, 1.162016, 0.301093)",
        "(0.025939, 1.159287, 0.298778)",
        "(0.026206, 1.156510, 0.296594)",
        "(0.026339, 1.155164, 0.295618)",
        "(0.026667, 1.152467, 0.293814)",
        "(0.026852, 1.149624, 0.291924)",
        "(0.027319, 1.146818, 0.289852)",
        "(0.027848, 1.143910, 0.287786)",
        "(0.028022, 1.142354, 0.286767)",
        "(0.028249, 1.139266, 0.284662)",
        "(0.028586, 1.136271, 0.282528)",
        "(0.029032, 1.133191, 0.280256)",
        "(0.029312, 1.131682, 0.279113)",
        "(0.029814, 1.128544, 0.276964)",
        "(0.030250, 1.125395, 0.274845)",
        "(0.030747, 1.122392, 0.272524)",
        "(0.031292, 1.119470, 0.269752)",
        "(0.031848, 1.116737, 0.266905)",
        "(0.032112, 1.115474, 0.265565)",
        "(0.032780, 1.113110, 0.262914)",
        "(0.033096, 1.110968, 0.260283)",
        "(0.033380, 1.108914, 0.257397)",
        "(0.033554, 1.108011, 0.256002)",
        "(0.033915, 1.106365, 0.253377)",
        "(0.034055, 1.104737, 0.250714)",
        "(0.034214, 1.103343, 0.247607)",
        "(0.034500, 1.102105, 0.244152)",
        "(0.034604, 1.100773, 0.240420)",
        "(0.034580, 1.100114, 0.238373)",
        "(0.034594, 1.098995, 0.234118)",
        "(0.034650, 1.098200, 0.230015)",
        "(0.034630, 1.097636, 0.226174)",
        "(0.034643, 1.097072, 0.222100)",
        "(0.034687, 1.096833, 0.219981)",
        "(0.034633, 1.096603, 0.215859)",
        "(0.034399, 1.096720, 0.212168)",
        "(0.034225, 1.096929, 0.208485)",
        "(0.034000, 1.097198, 0.204562)",
        "(0.033956, 1.097413, 0.202605)",
        "(0.033704, 1.098044, 0.198840)",
        "(0.033637, 1.099111, 0.194723)",
        "(0.033616, 1.100363, 0.190336)",
        "(0.033375, 1.101572, 0.185966)",
        "(0.033199, 1.102109, 0.183757)",
        "(0.032949, 1.103017, 0.179042)",
        "(0.032899, 1.103944, 0.174339)",
        "(0.032575, 1.104969, 0.170370)",
        "(0.032133, 1.105938, 0.166721)",
        "(0.031937, 1.106337, 0.165017)",
        "(0.031268, 1.107028, 0.161551)",
        "(0.030637, 1.108395, 0.158163)",
        "(0.030546, 1.110443, 0.154861)",
        "(0.030711, 1.112936, 0.151281)",
        "(0.030999, 1.114251, 0.149435)",
        "(0.031542, 1.116804, 0.145884)",
        "(0.031401, 1.119146, 0.142979)",
        "(0.030786, 1.121426, 0.140845)",
        "(0.030202, 1.124220, 0.139174)",
        "(0.029945, 1.125778, 0.138519)",
        "(0.029461, 1.129172, 0.137586)",
        "(0.029085, 1.132586, 0.136951)",
        "(0.028462, 1.135679, 0.136441)",
        "(0.027651, 1.138623, 0.136101)",
        "(0.027344, 1.140192, 0.136016)",
        "(0.026922, 1.143654, 0.135896)",
        "(0.026545, 1.147503, 0.135870)",
        "(0.026406, 1.151378, 0.135617)",
        "(0.026554, 1.155064, 0.135094)",
        "(0.026721, 1.156912, 0.134755)",
        "(0.026739, 1.160310, 0.134103)",
        "(0.026589, 1.163667, 0.133381)",
        "(0.026761, 1.167268, 0.132376)",
        "(0.027040, 1.171043, 0.131208)",
        "(0.027269, 1.173031, 0.130607)",
        "(0.027725, 1.176978, 0.129452)",
        "(0.027820, 1.180769, 0.128257)",
        "(0.028093, 1.185035, 0.126998)",
        "(0.028750, 1.189919, 0.125584)",
        "(0.029132, 1.192423, 0.124745)",
        "(0.029712, 1.197537, 0.122890)",
        "(0.030286, 1.203156, 0.121223)",
        "(0.030768, 1.209049, 0.119807)",
        "(0.031125, 1.215317, 0.118440)",
        "(0.031272, 1.218607, 0.117709)",
        "(0.031619, 1.225285, 0.116195)",
        "(0.031372, 1.232044, 0.114882)",
        "(0.031082, 1.239394, 0.113983)",
        "(0.030880, 1.247088, 0.113235)",
        "(0.030856, 1.250974, 0.112925)",
        "(0.030691, 1.258676, 0.112385)",
        "(0.030705, 1.266132, 0.111612)",
        "(0.030698, 1.273268, 0.110657)",
        "(0.030896, 1.280254, 0.109936)",
        "(0.031013, 1.283674, 0.109637)",
        "(0.031185, 1.290154, 0.109066)",
        "(0.031372, 1.296394, 0.108617)",
        "(0.031705, 1.302115, 0.108190)",
        "(0.031966, 1.307281, 0.107784)",
        "(0.032177, 1.309804, 0.107630)",
        "(0.032764, 1.314622, 0.107296)",
        "(0.033369, 1.319239, 0.107153)",
        "(0.034064, 1.323764, 0.107367)",
        "(0.034681, 1.328060, 0.107413)",
        "(0.034984, 1.330018, 0.107303)",
        "(0.035587, 1.333910, 0.107199)",
        "(0.036085, 1.338042, 0.107564)",
        "(0.036728, 1.342213, 0.107896)",
        "(0.037293, 1.346015, 0.108025)",
        "(0.037532, 1.347860, 0.108082)",
        "(0.037982, 1.351699, 0.108249)",
        "(0.038330, 1.355628, 0.108550)",
        "(0.038455, 1.359340, 0.108993)",
        "(0.038317, 1.362970, 0.109531)",
        "(0.038289, 1.364828, 0.109822)",
        "(0.038200, 1.368500, 0.110350)",
        "(0.037903, 1.372170, 0.111099)",
        "(0.037569, 1.375972, 0.111786)",
        "(0.037287, 1.379776, 0.112313)",
        "(0.037144, 1.381660, 0.112529)",
        "(0.036826, 1.385512, 0.112849)",
        "(0.036518, 1.389833, 0.113399)",
        "(0.036225, 1.394218, 0.114080)",
        "(0.035907, 1.398502, 0.114474)",
        "(0.035703, 1.400622, 0.114579)",
        "(0.035137, 1.404956, 0.114984)",
        "(0.034432, 1.409335, 0.115607)",
        "(0.033510, 1.413666, 0.116192)",
        "(0.032597, 1.417833, 0.116672)",
        "(0.032073, 1.419907, 0.116936)",
        "(0.031116, 1.424177, 0.117589)",
        "(0.030443, 1.428714, 0.118383)",
        "(0.029788, 1.433164, 0.119205)",
        "(0.028861, 1.437644, 0.120182)",
        "(0.028387, 1.439944, 0.120712)",
        "(0.027546, 1.444534, 0.121895)",
        "(0.026645, 1.448947, 0.123170)",
        "(0.025585, 1.453322, 0.124567)",
        "(0.024551, 1.457515, 0.125711)",
        "(0.024059, 1.459497, 0.126191)",
        "(0.023135, 1.463539, 0.127364)",
        "(0.022279, 1.467734, 0.128782)",
        "(0.021616, 1.471639, 0.129976)",
        "(0.021341, 1.473414, 0.130460)",
        "(0.020826, 1.476990, 0.131484)",
        "(0.020471, 1.480725, 0.132740)",
        "(0.020205, 1.484221, 0.134067)",
        "(0.019842, 1.487325, 0.135345)",
        "(0.019586, 1.488895, 0.136057)",
        "(0.019174, 1.492005, 0.137646)",
        "(0.018682, 1.494779, 0.139370)",
        "(0.018042, 1.497311, 0.141216)",
        "(0.017522, 1.499729, 0.143423)",
        "(0.017320, 1.500970, 0.144644)",
        "(0.016939, 1.503420, 0.147244)",
        "(0.016185, 1.505764, 0.149833)",
        "(0.015549, 1.508069, 0.152334)",
        "(0.015235, 1.510594, 0.155170)",
        "(0.015032, 1.511934, 0.156687)",
        "(0.014539, 1.514636, 0.159805)",
        "(0.013975, 1.517326, 0.163100)",
        "(0.013391, 1.519946, 0.166521)",
        "(0.012716, 1.522651, 0.170042)",
        "(0.011929, 1.525255, 0.173635)",
        "(0.011562, 1.526530, 0.175453)",
        "(0.010857, 1.529090, 0.179169)",
        "(0.010190, 1.531701, 0.183084)",
        "(0.009285, 1.534069, 0.187267)",
        "(0.008280, 1.536138, 0.191565)",
        "(0.007723, 1.537118, 0.193799)",
        "(0.006547, 1.539006, 0.198534)",
        "(0.005704, 1.540826, 0.203484)",
        "(0.004727, 1.542274, 0.208539)",
        "(0.003634, 1.543320, 0.213510)",
        "(0.003049, 1.543672, 0.216109)",
        "(0.002027, 1.544274, 0.221334)",
        "(0.001112, 1.544320, 0.226410)",
        "(-0.000179, 1.544134, 0.231561)",
        "(-0.000676, 1.544093, 0.234214)",
        "(-0.001627, 1.543820, 0.239813)",
        "(-0.003164, 1.542881, 0.245608)",
        "(-0.004998, 1.541382, 0.251145)",
        "(-0.006638, 1.539799, 0.256845)",
        "(-0.007406, 1.539006, 0.259770)",
        "(-0.008550, 1.537436, 0.265161)",
        "(-0.009673, 1.535493, 0.270429)",
        "(-0.010722, 1.533414, 0.275713)",
        "(-0.011596, 1.531366, 0.281057)",
        "(-0.012039, 1.530374, 0.283707)",
        "(-0.012620, 1.528556, 0.288863)",
        "(-0.012846, 1.526999, 0.293876)",
        "(-0.013479, 1.525200, 0.299039)",
        "(-0.014356, 1.523274, 0.304108)",
        "(-0.014501, 1.522449, 0.306500)",
        "(-0.014322, 1.521226, 0.310918)",
        "(-0.013938, 1.520473, 0.315126)",
        "(-0.013525, 1.519676, 0.319068)",
        "(-0.013336, 1.518633, 0.323054)",
        "(-0.013363, 1.518136, 0.325189)",
        "(-0.013055, 1.517393, 0.329368)",
        "(-0.012160, 1.516899, 0.333440)",
        "(-0.011242, 1.516431, 0.337589)",
        "(-0.010566, 1.515871, 0.341751)",
        "(-0.010296, 1.515531, 0.343819)",
        "(-0.009788, 1.514644, 0.347807)",
        "(-0.009221, 1.513499, 0.351413)",
        "(-0.008650, 1.512094, 0.354977)",
        "(-0.008221, 1.510255, 0.358679)",
        "(-0.008007, 1.509168, 0.360530)",
        "(-0.007602, 1.506627, 0.364168)",
        "(-0.007371, 1.503588, 0.367810)",
        "(-0.007194, 1.500118, 0.371265)",
        "(-0.007163, 1.495997, 0.374505)",
        "(-0.007252, 1.493807, 0.376172)",
        "(-0.007266, 1.489131, 0.379454)",
        "(-0.007249, 1.484124, 0.382543)",
        "(-0.007318, 1.478614, 0.385151)",
        "(-0.007446, 1.472750, 0.387614)",
        "(-0.007439, 1.469647, 0.388866)",
        "(-0.007389, 1.463251, 0.391201)",
        "(-0.007112, 1.456437, 0.392925)",
        "(-0.007001, 1.449036, 0.394235)",
        "(-0.007053, 1.441279, 0.395486)",
        "(-0.007105, 1.437341, 0.396162)",
        "(-0.007166, 1.429398, 0.397481)",
        "(-0.006936, 1.421443, 0.398240)",
        "(-0.006801, 1.413409, 0.398597)",
        "(-0.006657, 1.405376, 0.398639)",
        "(-0.006526, 1.401335, 0.398569)",
        "(-0.006251, 1.393188, 0.398029)",
        "(-0.005681, 1.385088, 0.396992)",
        "(-0.005458, 1.376853, 0.395785)",
        "(-0.005287, 1.368620, 0.394662)",
        "(-0.005151, 1.364644, 0.394128)",
        "(-0.004743, 1.356923, 0.392778)",
        "(-0.004461, 1.349447, 0.390986)",
        "(-0.003829, 1.342214, 0.388982)",
        "(-0.003129, 1.335296, 0.387062)",
        "(-0.002860, 1.331940, 0.386277)",
        "(-0.002141, 1.325407, 0.384865)",
        "(-0.001235, 1.318833, 0.383244)",
        "(-0.000622, 1.311936, 0.381378)",
        "(0.000090, 1.305141, 0.379332)",
        "(0.000549, 1.301829, 0.378415)",
        "(0.001260, 1.295182, 0.376759)",
        "(0.001838, 1.288577, 0.374977)",
        "(0.002511, 1.282266, 0.373320)",
        "(0.003191, 1.275812, 0.371913)",
        "(0.003452, 1.272673, 0.371258)",
        "(0.003890, 1.266493, 0.369876)",
        "(0.004363, 1.260515, 0.368126)",
        "(0.004831, 1.254549, 0.366082)",
        "(0.005089, 1.248550, 0.363910)",
        "(0.005224, 1.245587, 0.362777)",
        "(0.005692, 1.239552, 0.360044)",
        "(0.006162, 1.233339, 0.356697)",
        "(0.006541, 1.227046, 0.353107)",
        "(0.006869, 1.220856, 0.349557)",
        "(0.007102, 1.217893, 0.347884)",
        "(0.007530, 1.212018, 0.344913)",
        "(0.007882, 1.206177, 0.341883)",
        "(0.008252, 1.200508, 0.338554)",
        "(0.008569, 1.195217, 0.335017)",
        "(0.008696, 1.192693, 0.333241)",
        "(0.008924, 1.187876, 0.329742)",
        "(0.009096, 1.183293, 0.326276)",
        "(0.009272, 1.178959, 0.322490)",
        "(0.009478, 1.175007, 0.318392)",
        "(0.009617, 1.173146, 0.316303)",
        "(0.009891, 1.169692, 0.312254)",
        "(0.010275, 1.166584, 0.308396)",
        "(0.010734, 1.163738, 0.304712)",
        "(0.011165, 1.161095, 0.301190)",
        "(0.011425, 1.159809, 0.299436)",
        "(0.011858, 1.157340, 0.296064)",
        "(0.012287, 1.155099, 0.293086)",
        "(0.012915, 1.153207, 0.290366)",
        "(0.013624, 1.151425, 0.287647)",
        "(0.013982, 1.150497, 0.286216)",
        "(0.014704, 1.148488, 0.283356)",
        "(0.015311, 1.146281, 0.280778)",
        "(0.015995, 1.144104, 0.278425)",
        "(0.016706, 1.141987, 0.276232)",
        "(0.017064, 1.140950, 0.275155)",
        "(0.017964, 1.138964, 0.273067)",
        "(0.019060, 1.136831, 0.270872)",
        "(0.020000, 1.134325, 0.268497)",
        "(0.020862, 1.131815, 0.265785)",
        "(0.021269, 1.130652, 0.264411)",
        "(0.022113, 1.128545, 0.261872)",
        "(0.022925, 1.126521, 0.259423)",
        "(0.023620, 1.124359, 0.256591)",
        "(0.024576, 1.122440, 0.253428)",
        "(0.025069, 1.121558, 0.251927)",
        "(0.026000, 1.119684, 0.248943)",
        "(0.026660, 1.117495, 0.245828)",
        "(0.027405, 1.115355, 0.242157)",
        "(0.028305, 1.113348, 0.238037)",
        "(0.028702, 1.112381, 0.236067)",
        "(0.029301, 1.110452, 0.232434)",
        "(0.029754, 1.108574, 0.229042)",
        "(0.030290, 1.107014, 0.225452)",
        "(0.030752, 1.105695, 0.221671)",
        "(0.030959, 1.105113, 0.219738)",
        "(0.031240, 1.103990, 0.215836)",
        "(0.031518, 1.102781, 0.211761)",
        "(0.031815, 1.101508, 0.207331)",
        "(0.031926, 1.100472, 0.203232)",
        "(0.031903, 1.100065, 0.201400)",
        "(0.031730, 1.099263, 0.197942)",
        "(0.031707, 1.098398, 0.194374)",
        "(0.032063, 1.097485, 0.190831)",
        "(0.032256, 1.096545, 0.187623)",
        "(0.032321, 1.096079, 0.186120)",
        "(0.032601, 1.095149, 0.183198)",
        "(0.033199, 1.094407, 0.180351)",
        "(0.033893, 1.093667, 0.177656)",
        "(0.034469, 1.092783, 0.175039)",
        "(0.034756, 1.092358, 0.173736)",
        "(0.035619, 1.091589, 0.171110)",
        "(0.036180, 1.090736, 0.168779)",
        "(0.036466, 1.089822, 0.166705)",
        "(0.036709, 1.089043, 0.164902)",
        "(0.036848, 1.088716, 0.164058)",
        "(0.037088, 1.088213, 0.162472)",
        "(0.037298, 1.087759, 0.160679)",
        "(0.037463, 1.087224, 0.158684)",
        "(0.037503, 1.086798, 0.156621)",
        "(0.037487, 1.086688, 0.155620)",
        "(0.037655, 1.086979, 0.153485)",
        "(0.037761, 1.087421, 0.151084)",
        "(0.037692, 1.087838, 0.148963)",
        "(0.037339, 1.088305, 0.147139)",
        "(0.037175, 1.088548, 0.146097)",
        "(0.037018, 1.089149, 0.143653)",
        "(0.036868, 1.090135, 0.140833)",
        "(0.036562, 1.091632, 0.137784)",
        "(0.036260, 1.093700, 0.134306)",
        "(0.036162, 1.094915, 0.132522)",
        "(0.036082, 1.097762, 0.128823)",
        "(0.036068, 1.101063, 0.125062)",
        "(0.035818, 1.104503, 0.121307)",
        "(0.035474, 1.108367, 0.117486)",
        "(0.035375, 1.110576, 0.115712)",
        "(0.034972, 1.115156, 0.112601)",
        "(0.034234, 1.119384, 0.109464)",
        "(0.033418, 1.123340, 0.106193)",
        "(0.032613, 1.127354, 0.103157)",
        "(0.032138, 1.129452, 0.101650)",
        "(0.031211, 1.133965, 0.098694)",
        "(0.030604, 1.138973, 0.096127)",
        "(0.029830, 1.143632, 0.093820)",
        "(0.028675, 1.148225, 0.091586)",
        "(0.028291, 1.150770, 0.090584)",
        "(0.027725, 1.156485, 0.088653)",
        "(0.027105, 1.162566, 0.086959)",
        "(0.026330, 1.168543, 0.085625)",
        "(0.025483, 1.174428, 0.085051)",
        "(0.025059, 1.177501, 0.084876)",
        "(0.023950, 1.184005, 0.084845)",
        "(0.022933, 1.190848, 0.085092)",
        "(0.022176, 1.197973, 0.085776)",
        "(0.021268, 1.205024, 0.086435)",
        "(0.020696, 1.208526, 0.086759)",
        "(0.019886, 1.216155, 0.087506)",
        "(0.019487, 1.224490, 0.088588)",
        "(0.019174, 1.232755, 0.089460)",
        "(0.018823, 1.240837, 0.090061)",
        "(0.018769, 1.244922, 0.090412)",
        "(0.018593, 1.253187, 0.091026)",
        "(0.018755, 1.261695, 0.091460)",
        "(0.019037, 1.270349, 0.091936)",
        "(0.019323, 1.278916, 0.092373)",
        "(0.019298, 1.283013, 0.092560)",
        "(0.019283, 1.290934, 0.092805)",
        "(0.019205, 1.298547, 0.092960)",
        "(0.018814, 1.305769, 0.093313)",
        "(0.018130, 1.312556, 0.093769)",
        "(0.017770, 1.315742, 0.093986)",
        "(0.017148, 1.321933, 0.094458)",
        "(0.016669, 1.327813, 0.095027)",
        "(0.016400, 1.333130, 0.095297)",
        "(0.016060, 1.337900, 0.095322)",
        "(0.015945, 1.340228, 0.095258)",
        "(0.015913, 1.344969, 0.095222)",
        "(0.015808, 1.349394, 0.095294)",
        "(0.015559, 1.353534, 0.095466)",
        "(0.015154, 1.357454, 0.095487)",
        "(0.014984, 1.359293, 0.095409)",
        "(0.014764, 1.362901, 0.095222)",
        "(0.014551, 1.366668, 0.095296)",
        "(0.014391, 1.370579, 0.095299)",
        "(0.014236, 1.374259, 0.095169)",
        "(0.014149, 1.376131, 0.095165)",
        "(0.013973, 1.380105, 0.095278)",
        "(0.013750, 1.384242, 0.095375)",
        "(0.013664, 1.388472, 0.095284)",
        "(0.013544, 1.393011, 0.095390)",
        "(0.013598, 1.395469, 0.095458)",
        "(0.013882, 1.400506, 0.095655)",
        "(0.014103, 1.405407, 0.095871)",
        "(0.014006, 1.410369, 0.096238)",
        "(0.013977, 1.415500, 0.096799)",
        "(0.014040, 1.418098, 0.097150)",
        "(0.013930, 1.423273, 0.097968)",
        "(0.013673, 1.428371, 0.098845)",
        "(0.013240, 1.433110, 0.099683)",
        "(0.012752, 1.437667, 0.100557)",
        "(0.012582, 1.439956, 0.101031)",
        "(0.012520, 1.444573, 0.101735)",
        "(0.012560, 1.448977, 0.102312)",
        "(0.012428, 1.453228, 0.102942)",
        "(0.012182, 1.457619, 0.103676)",
        "(0.012037, 1.459815, 0.104071)",
        "(0.011643, 1.464108, 0.104946)",
        "(0.011340, 1.468505, 0.106066)",
        "(0.011037, 1.472704, 0.107406)",
        "(0.010708, 1.476560, 0.108995)",
        "(0.010523, 1.478459, 0.109977)",
        "(0.010073, 1.482368, 0.112614)",
        "(0.009530, 1.486108, 0.115634)",
        "(0.009342, 1.489449, 0.118818)",
        "(0.009573, 1.492564, 0.121980)",
        "(0.009665, 1.494014, 0.123651)",
        "(0.009756, 1.496358, 0.127236)",
        "(0.009536, 1.498032, 0.131111)",
        "(0.009082, 1.499269, 0.135399)",
        "(0.008598, 1.500127, 0.139664)",
        "(0.008281, 1.500373, 0.141729)",
        "(0.007612, 1.500621, 0.145984)",
        "(0.006851, 1.500827, 0.150535)",
        "(0.005924, 1.500987, 0.155278)",
        "(0.005050, 1.501211, 0.159995)",
        "(0.004740, 1.501406, 0.162292)",
        "(0.004244, 1.501979, 0.166878)",
        "(0.003595, 1.502642, 0.171466)",
        "(0.002906, 1.503371, 0.175758)",
        "(0.002170, 1.504113, 0.179921)",
        "(0.001616, 1.505288, 0.184064)",
        "(0.001334, 1.505959, 0.186107)",
        "(0.000864, 1.507340, 0.190111)",
        "(0.000466, 1.508902, 0.194044)",
        "(0.000257, 1.510709, 0.197929)",
        "(0.000138, 1.512609, 0.201730)",
        "(0.000157, 1.513625, 0.203653)",
        "(0.000196, 1.515820, 0.207663)",
        "(0.000353, 1.517800, 0.211305)",
        "(0.000253, 1.519585, 0.214853)",
        "(0.000268, 1.520536, 0.216668)",
        "(0.000496, 1.522475, 0.220314)",
        "(0.000763, 1.524090, 0.223921)",
        "(0.001187, 1.525658, 0.227466)",
        "(0.001633, 1.527044, 0.231208)",
        "(0.001800, 1.527601, 0.233115)",
        "(0.001952, 1.528346, 0.236997)",
        "(0.001845, 1.528878, 0.241225)",
        "(0.001756, 1.529246, 0.245582)",
        "(0.001549, 1.529182, 0.250051)",
        "(0.001459, 1.529010, 0.252240)",
        "(0.001304, 1.528353, 0.256374)",
        "(0.001375, 1.527370, 0.260622)",
        "(0.001284, 1.526126, 0.265330)",
        "(0.000746, 1.524442, 0.270502)",
        "(0.000457, 1.523462, 0.273219)",
        "(-0.000007, 1.521330, 0.278630)",
        "(-0.000006, 1.519261, 0.283705)",
        "(-0.000093, 1.516851, 0.288801)",
        "(-0.000685, 1.514194, 0.294052)",
        "(-0.000801, 1.512902, 0.296668)",
        "(-0.000978, 1.510278, 0.301819)",
        "(-0.000997, 1.507615, 0.306679)",
        "(-0.000827, 1.504976, 0.311261)",
        "(-0.000575, 1.502233, 0.315746)",
        "(-0.000499, 1.500811, 0.317871)",
        "(-0.000272, 1.498029, 0.321912)",
        "(-0.000250, 1.495248, 0.326296)",
        "(-0.000352, 1.492531, 0.330805)",
        "(-0.000647, 1.489735, 0.335132)",
        "(-0.000790, 1.488348, 0.337170)",
        "(-0.000756, 1.485694, 0.340863)",
        "(-0.000556, 1.482886, 0.344140)",
        "(-0.000609, 1.479876, 0.347195)",
        "(-0.000682, 1.476664, 0.350111)",
        "(-0.000783, 1.474865, 0.351555)",
        "(-0.001363, 1.470913, 0.354678)",
        "(-0.001603, 1.466836, 0.357744)",
        "(-0.001710, 1.462510, 0.360689)",
        "(-0.001910, 1.457716, 0.363226)",
        "(-0.002143, 1.455169, 0.364382)",
        "(-0.002442, 1.449905, 0.366510)",
        "(-0.002455, 1.444523, 0.368651)",
        "(-0.002417, 1.438770, 0.370809)",
        "(-0.002285, 1.432602, 0.372527)",
        "(-0.002146, 1.429398, 0.373232)",
        "(-0.001855, 1.423064, 0.374597)",
        "(-0.001676, 1.416614, 0.376017)",
        "(-0.001547, 1.409796, 0.377326)",
        "(-0.001334, 1.402589, 0.378503)",
        "(-0.001182, 1.398896, 0.379160)",
        "(-0.001015, 1.391229, 0.380629)",
        "(-0.000732, 1.383197, 0.381548)",
        "(-0.000329, 1.375065, 0.381857)",
        "(-0.000174, 1.366911, 0.382126)",
        "(-0.000130, 1.362830, 0.382317)",
        "(0.000036, 1.354775, 0.382658)",
        "(0.000334, 1.346786, 0.382644)",
        "(0.000699, 1.338899, 0.382215)",
        "(0.001170, 1.331159, 0.381355)",
        "(0.001511, 1.327306, 0.380739)",
        "(0.001942, 1.319535, 0.379463)",
        "(0.002295, 1.311908, 0.377858)",
        "(0.002768, 1.304428, 0.375610)",
        "(0.003430, 1.297088, 0.372891)",
        "(0.003745, 1.293476, 0.371464)",
        "(0.004204, 1.286195, 0.368653)",
        "(0.004610, 1.278947, 0.365900)",
        "(0.005298, 1.272141, 0.363292)",
        "(0.006110, 1.265644, 0.360538)",
        "(0.006475, 1.262338, 0.359064)",
        "(0.007070, 1.255555, 0.355852)",
        "(0.007624, 1.248637, 0.352493)",
        "(0.008141, 1.241927, 0.349067)",
        "(0.008598, 1.235494, 0.345875)",
        "(0.008906, 1.232398, 0.344404)",
        "(0.009571, 1.226519, 0.341871)",
        "(0.010155, 1.220802, 0.339111)",
        "(0.010729, 1.215153, 0.335699)",
        "(0.011091, 1.209746, 0.332296)",
        "(0.011238, 1.207208, 0.330802)",
        "(0.011566, 1.202498, 0.328198)",
        "(0.011957, 1.198103, 0.325818)",
        "(0.012347, 1.193859, 0.323264)",
        "(0.012674, 1.189672, 0.320376)",
        "(0.012886, 1.187644, 0.318884)",
        "(0.013300, 1.183723, 0.316061)",
        "(0.013586, 1.179845, 0.313287)",
        "(0.013792, 1.175955, 0.310100)",
        "(0.014128, 1.172192, 0.306530)",
        "(0.014395, 1.170470, 0.304768)",
        "(0.015003, 1.167018, 0.301245)",
        "(0.015601, 1.163353, 0.297423)",
        "(0.016107, 1.159261, 0.293304)",
        "(0.016757, 1.154963, 0.288697)",
        "(0.017162, 1.152825, 0.286272)",
        "(0.017989, 1.148859, 0.281694)",
        "(0.018924, 1.145272, 0.277976)",
        "(0.019662, 1.141667, 0.274849)",
        "(0.020493, 1.138336, 0.271731)",
        "(0.020807, 1.136753, 0.270005)",
        "(0.021319, 1.133590, 0.266498)",
        "(0.021576, 1.130386, 0.263253)",
        "(0.021842, 1.127549, 0.260309)",
        "(0.022062, 1.125146, 0.257894)",
        "(0.022476, 1.124038, 0.256625)",
        "(0.023273, 1.121874, 0.254414)",
        "(0.023510, 1.119537, 0.252462)",
        "(0.024115, 1.117081, 0.250551)",
        "(0.024724, 1.114466, 0.248249)",
        "(0.025006, 1.113229, 0.247135)",
        "(0.025640, 1.111170, 0.245273)",
        "(0.026610, 1.109425, 0.243386)",
        "(0.027593, 1.107547, 0.241004)",
        "(0.028358, 1.105404, 0.238228)",
        "(0.028662, 1.104269, 0.236856)",
        "(0.029369, 1.102137, 0.234204)",
        "(0.030140, 1.100071, 0.231403)",
        "(0.030629, 1.098120, 0.228685)",
        "(0.030870, 1.096313, 0.226317)",
        "(0.031013, 1.095467, 0.225137)",
        "(0.031589, 1.094010, 0.222541)",
        "(0.032254, 1.092631, 0.219691)",
        "(0.032627, 1.091197, 0.216963)",
        "(0.032946, 1.089888, 0.214373)",
        "(0.033223, 1.089324, 0.213131)",
        "(0.033845, 1.088487, 0.210883)",
        "(0.034082, 1.087549, 0.208859)",
        "(0.034364, 1.086734, 0.206905)",
        "(0.035059, 1.086065, 0.204844)",
        "(0.035446, 1.085767, 0.203772)",
        "(0.036150, 1.085188, 0.201861)",
        "(0.036503, 1.084704, 0.200283)",
        "(0.036978, 1.084399, 0.198583)",
        "(0.037757, 1.084095, 0.196482)",
        "(0.038054, 1.083840, 0.195183)",
        "(0.038533, 1.083294, 0.192103)",
        "(0.039319, 1.083277, 0.188644)",
        "(0.039884, 1.083542, 0.185881)",
        "(0.039834, 1.083543, 0.183154)",
        "(0.039832, 1.083498, 0.181564)",
        "(0.040031, 1.083539, 0.178227)",
        "(0.040247, 1.083635, 0.175069)",
        "(0.040183, 1.083773, 0.171724)",
        "(0.040349, 1.084150, 0.167975)",
        "(0.040480, 1.084418, 0.166157)",
        "(0.040546, 1.084978, 0.162842)",
        "(0.040458, 1.085610, 0.159334)",
        "(0.040766, 1.086467, 0.155365)",
        "(0.040899, 1.087574, 0.151111)",
        "(0.040848, 1.088224, 0.149130)",
        "(0.040718, 1.089761, 0.145485)",
        "(0.040323, 1.091410, 0.142209)",
        "(0.039671, 1.092914, 0.139147)",
        "(0.038895, 1.094302, 0.136357)",
        "(0.038586, 1.095016, 0.134945)",
        "(0.038231, 1.096552, 0.131887)",
        "(0.038007, 1.098195, 0.128770)",
        "(0.037683, 1.099731, 0.125596)",
        "(0.037519, 1.101232, 0.122387)",
        "(0.037594, 1.102074, 0.120906)",
        "(0.037372, 1.103548, 0.118097)",
        "(0.036953, 1.104939, 0.115126)",
        "(0.036731, 1.107128, 0.112181)",
        "(0.036724, 1.110199, 0.109806)",
        "(0.036474, 1.111722, 0.108803)",
        "(0.035781, 1.114938, 0.106866)",
        "(0.035587, 1.118845, 0.105204)",
        "(0.035421, 1.123215, 0.103834)",
        "(0.034862, 1.127551, 0.102829)",
        "(0.034490, 1.129761, 0.102471)",
        "(0.033757, 1.134426, 0.102054)",
        "(0.032919, 1.139484, 0.102217)",
        "(0.031710, 1.144954, 0.103106)",
        "(0.030528, 1.150733, 0.104154)",
        "(0.030057, 1.153766, 0.104682)",
        "(0.029154, 1.159958, 0.105650)",
        "(0.027961, 1.166141, 0.106947)",
        "(0.026597, 1.172825, 0.108732)",
        "(0.025625, 1.180674, 0.110672)",
        "(0.025255, 1.184885, 0.111530)",
        "(0.024555, 1.193474, 0.112882)",
        "(0.024089, 1.202075, 0.113553)",
        "(0.023599, 1.210477, 0.113897)",
        "(0.023253, 1.219181, 0.114268)",
        "(0.023174, 1.223624, 0.114518)",
        "(0.023040, 1.232533, 0.114927)",
        "(0.022657, 1.240813, 0.115277)",
        "(0.022144, 1.248970, 0.115661)",
        "(0.021873, 1.257221, 0.116056)",
        "(0.021739, 1.261243, 0.116192)",
        "(0.021254, 1.268648, 0.116379)",
        "(0.020682, 1.275481, 0.116516)",
        "(0.020400, 1.281989, 0.116682)",
        "(0.019909, 1.287877, 0.116937)",
        "(0.019682, 1.290628, 0.117013)",
        "(0.019289, 1.295867, 0.117155)",
        "(0.018870, 1.300763, 0.117496)",
        "(0.018550, 1.305467, 0.117852)",
        "(0.018232, 1.309503, 0.117990)",
        "(0.018081, 1.311318, 0.118031)",
        "(0.017711, 1.314782, 0.118164)",
        "(0.017401, 1.318013, 0.118355)",
        "(0.017139, 1.320881, 0.118290)",
        "(0.017226, 1.323885, 0.117999)",
        "(0.017342, 1.325374, 0.117809)",
        "(0.017600, 1.328227, 0.117190)",
        "(0.017807, 1.330894, 0.116545)",
        "(0.017838, 1.333821, 0.116260)",
        "(0.017973, 1.337051, 0.116233)",
        "(0.018033, 1.338661, 0.116272)",
        "(0.018084, 1.341936, 0.116369)",
        "(0.018191, 1.345461, 0.116515)",
        "(0.018241, 1.349128, 0.116666)",
        "(0.018177, 1.353030, 0.117122)",
        "(0.018023, 1.355012, 0.117437)",
        "(0.017990, 1.359336, 0.117944)",
        "(0.018179, 1.364127, 0.118373)",
        "(0.018110, 1.369001, 0.118698)",
        "(0.017954, 1.373873, 0.119023)",
        "(0.017823, 1.376279, 0.119219)",
        "(0.017499, 1.381098, 0.119580)",
        "(0.017199, 1.386189, 0.119842)",
        "(0.016936, 1.391251, 0.120005)",
        "(0.016503, 1.396339, 0.120389)",
        "(0.016230, 1.398914, 0.120659)",
        "(0.015790, 1.404088, 0.121191)",
        "(0.015615, 1.409400, 0.121904)",
        "(0.015573, 1.414764, 0.122734)",
        "(0.015663, 1.419959, 0.123405)",
        "(0.015846, 1.422478, 0.123597)",
        "(0.016127, 1.427183, 0.123944)",
        "(0.016228, 1.431547, 0.124256)",
        "(0.016535, 1.435690, 0.124441)",
        "(0.017015, 1.439826, 0.124757)",
        "(0.017259, 1.441836, 0.124956)",
        "(0.017456, 1.445537, 0.125386)",
        "(0.017543, 1.448679, 0.125545)",
        "(0.017507, 1.451469, 0.125605)",
        "(0.017407, 1.454051, 0.125693)",
        "(0.017374, 1.455309, 0.125797)",
        "(0.017307, 1.457826, 0.126305)",
        "(0.017401, 1.460336, 0.126788)",
        "(0.017514, 1.462798, 0.127462)",
        "(0.017428, 1.464852, 0.128104)",
        "(0.017262, 1.465734, 0.128377)",
        "(0.017057, 1.467780, 0.129329)",
        "(0.016943, 1.470126, 0.131001)",
        "(0.016662, 1.472447, 0.133046)",
        "(0.016278, 1.474637, 0.135177)",
        "(0.016133, 1.475772, 0.136383)",
        "(0.015829, 1.478027, 0.139026)",
        "(0.015326, 1.480181, 0.141954)",
        "(0.014788, 1.482289, 0.145161)",
        "(0.014223, 1.484526, 0.148806)",
        "(0.013891, 1.485688, 0.150862)",
        "(0.013279, 1.488008, 0.154915)",
        "(0.012809, 1.490389, 0.159069)",
        "(0.012312, 1.492755, 0.163527)",
        "(0.011835, 1.495063, 0.168098)",
        "(0.011560, 1.496203, 0.170457)",
        "(0.011134, 1.498433, 0.175138)",
        "(0.010697, 1.500478, 0.179821)",
        "(0.010288, 1.502510, 0.184533)",
        "(0.009928, 1.504757, 0.189177)",
        "(0.009774, 1.505873, 0.191402)",
        "(0.009438, 1.507891, 0.195498)",
        "(0.009086, 1.509794, 0.199368)",
        "(0.008449, 1.511605, 0.203567)",
        "(0.007852, 1.513466, 0.207907)",
        "(0.007643, 1.514333, 0.210008)",
        "(0.007111, 1.515836, 0.213872)",
        "(0.006418, 1.517256, 0.217820)",
        "(0.005818, 1.518580, 0.221986)",
        "(0.005211, 1.519816, 0.226143)",
        "(0.004877, 1.520364, 0.228182)",
        "(0.004173, 1.521385, 0.232147)",
        "(0.003685, 1.522313, 0.235974)",
        "(0.002842, 1.522839, 0.239953)",
        "(0.001627, 1.522887, 0.244364)",
        "(0.001231, 1.522921, 0.246645)",
        "(0.000589, 1.523026, 0.251293)",
        "(-0.000009, 1.523128, 0.255928)",
        "(-0.000293, 1.523333, 0.260301)",
        "(-0.000418, 1.523446, 0.264681)",
        "(-0.000618, 1.523465, 0.266940)",
        "(-0.000901, 1.523592, 0.271405)",
        "(-0.000973, 1.523825, 0.275781)",
        "(-0.000861, 1.524289, 0.280124)",
        "(-0.000400, 1.524975, 0.284220)",
        "(-0.000260, 1.525187, 0.286407)",
        "(-0.000236, 1.525665, 0.290825)",
        "(-0.000025, 1.526121, 0.295318)",
        "(-0.000064, 1.526399, 0.300142)",
        "(0.000118, 1.526766, 0.304992)",
        "(0.000313, 1.527033, 0.307466)",
        "(0.000929, 1.527657, 0.312601)",
        "(0.001593, 1.528148, 0.317690)",
        "(0.002149, 1.528227, 0.322566)",
        "(0.002464, 1.528052, 0.327517)",
        "(0.002577, 1.527840, 0.330096)",
        "(0.002550, 1.527076, 0.335309)",
        "(0.002395, 1.525824, 0.340370)",
        "(0.002482, 1.524390, 0.345425)",
        "(0.002902, 1.522988, 0.350545)",
        "(0.003058, 1.522123, 0.353111)",
        "(0.003060, 1.519869, 0.358152)",
        "(0.003073, 1.517234, 0.362890)",
        "(0.003096, 1.514360, 0.367521)",
        "(0.003131, 1.511103, 0.372110)",
        "(0.003101, 1.509261, 0.374462)",
        "(0.002905, 1.505418, 0.379356)",
        "(0.002830, 1.501400, 0.384062)",
        "(0.002856, 1.497230, 0.388188)",
        "(0.002863, 1.493003, 0.392184)",
        "(0.002915, 1.490865, 0.394356)",
        "(0.002808, 1.486317, 0.398900)",
        "(0.002455, 1.481474, 0.403666)",
        "(0.002388, 1.476830, 0.408074)",
        "(0.002849, 1.472329, 0.411685)",
        "(0.003035, 1.469997, 0.413333)",
        "(0.003259, 1.465141, 0.416591)",
        "(0.003150, 1.459974, 0.420150)",
        "(0.003214, 1.454878, 0.423624)",
        "(0.003591, 1.450038, 0.426834)",
        "(0.003804, 1.447693, 0.428392)",
        "(0.004286, 1.442965, 0.431329)",
        "(0.004855, 1.438079, 0.433832)",
        "(0.005566, 1.433128, 0.435907)",
        "(0.006550, 1.428144, 0.437516)",
        "(0.006969, 1.425538, 0.438138)",
        "(0.007748, 1.420065, 0.438929)",
        "(0.008617, 1.414181, 0.438868)",
        "(0.009383, 1.407783, 0.438398)",
        "(0.009945, 1.400871, 0.437811)",
        "(0.010258, 1.397229, 0.437301)",
        "(0.011255, 1.389925, 0.435754)",
        "(0.012484, 1.382713, 0.433519)",
        "(0.013746, 1.375187, 0.430337)",
        "(0.014607, 1.366816, 0.426249)",
        "(0.014822, 1.362330, 0.424073)",
        "(0.015183, 1.353297, 0.419923)",
        "(0.016067, 1.344763, 0.415742)",
        "(0.017101, 1.336843, 0.410990)",
        "(0.017677, 1.328925, 0.405134)",
        "(0.017768, 1.324841, 0.402053)",
        "(0.017993, 1.316713, 0.396175)",
        "(0.018579, 1.309007, 0.390687)",
        "(0.018834, 1.301530, 0.385113)",
        "(0.019122, 1.294516, 0.379713)",
        "(0.019371, 1.291201, 0.377250)",
        "(0.019953, 1.284816, 0.372916)",
        "(0.020670, 1.278827, 0.368801)",
        "(0.021267, 1.273072, 0.364584)",
        "(0.021761, 1.267538, 0.360457)",
        "(0.022079, 1.264937, 0.358389)",
        "(0.022908, 1.260154, 0.354674)",
        "(0.023644, 1.256017, 0.351652)",
        "(0.024395, 1.252384, 0.348827)",
        "(0.025314, 1.249152, 0.345711)",
        "(0.025845, 1.247657, 0.344017)",
        "(0.026810, 1.244785, 0.340423)",
        "(0.027496, 1.242038, 0.337026)",
        "(0.028331, 1.239562, 0.333987)",
        "(0.029470, 1.237299, 0.330947)",
        "(0.029987, 1.236145, 0.329337)",
        "(0.030825, 1.233621, 0.325729)",
        "(0.031634, 1.231019, 0.321536)",
        "(0.032601, 1.228396, 0.317043)",
        "(0.033465, 1.225558, 0.312344)",
        "(0.033777, 1.223963, 0.309943)",
        "(0.034109, 1.220488, 0.305188)",
        "(0.034601, 1.217154, 0.300773)",
        "(0.035293, 1.214079, 0.296506)",
        "(0.036090, 1.210958, 0.291863)",
        "(0.036356, 1.209322, 0.289564)",
        "(0.036868, 1.205875, 0.285226)",
        "(0.037402, 1.202184, 0.281106)",
        "(0.038060, 1.198395, 0.276899)",
        "(0.038687, 1.194443, 0.272475)",
        "(0.038889, 1.192309, 0.270280)",
        "(0.039300, 1.187949, 0.265871)",
        "(0.039875, 1.183775, 0.261381)",
        "(0.040409, 1.180020, 0.257292)",
        "(0.040685, 1.176641, 0.254073)",
        "(0.040849, 1.175124, 0.252721)",
        "(0.041402, 1.172467, 0.249903)",
        "(0.041950, 1.170127, 0.246818)",
        "(0.042339, 1.167866, 0.243629)",
        "(0.042590, 1.165537, 0.240491)",
        "(0.042707, 1.164406, 0.239045)",
        "(0.042830, 1.162184, 0.236432)",
        "(0.042681, 1.160110, 0.234192)",
        "(0.042954, 1.158083, 0.231720)",
        "(0.043002, 1.156198, 0.229446)",
        "(0.042987, 1.155361, 0.228451)",
        "(0.043055, 1.153734, 0.226443)",
        "(0.043046, 1.152149, 0.224106)",
        "(0.043213, 1.150929, 0.222030)",
        "(0.043410, 1.149866, 0.220612)",
        "(0.043466, 1.149229, 0.219972)",
        "(0.043551, 1.147829, 0.218589)",
        "(0.043790, 1.146459, 0.216955)",
        "(0.044247, 1.145199, 0.215031)",
        "(0.044777, 1.143778, 0.212908)",
        "(0.044961, 1.142941, 0.211749)",
        "(0.045320, 1.141238, 0.209351)",
        "(0.045821, 1.139677, 0.206897)",
        "(0.046321, 1.138220, 0.204274)",
        "(0.046862, 1.136650, 0.201241)",
        "(0.047040, 1.135747, 0.199631)",
        "(0.047165, 1.133935, 0.196342)",
        "(0.047287, 1.132378, 0.192982)",
        "(0.047332, 1.131103, 0.189599)",
        "(0.047483, 1.129993, 0.185852)",
        "(0.047614, 1.129547, 0.183822)",
        "(0.047665, 1.128708, 0.179736)",
        "(0.047470, 1.127991, 0.175568)",
        "(0.047311, 1.127303, 0.171095)",
        "(0.047031, 1.126558, 0.166018)",
        "(0.046981, 1.126296, 0.163195)",
        "(0.047148, 1.126315, 0.157275)",
        "(0.047361, 1.127078, 0.151563)",
        "(0.047139, 1.128089, 0.146192)",
        "(0.046597, 1.129444, 0.140941)",
        "(0.046400, 1.130580, 0.138444)",
        "(0.046380, 1.133713, 0.134179)",
        "(0.045672, 1.137523, 0.130825)",
        "(0.044742, 1.141777, 0.127931)",
        "(0.043819, 1.146424, 0.125458)",
        "(0.043327, 1.148968, 0.124408)",
        "(0.042118, 1.154693, 0.122787)",
        "(0.041246, 1.161018, 0.121632)",
        "(0.040563, 1.167503, 0.120425)",
        "(0.039742, 1.173952, 0.119256)",
        "(0.039519, 1.177240, 0.118674)",
        "(0.039087, 1.183713, 0.117720)",
        "(0.038482, 1.190185, 0.117184)",
        "(0.037933, 1.196844, 0.117137)",
        "(0.037736, 1.203600, 0.117101)",
        "(0.037786, 1.206962, 0.116972)",
        "(0.037808, 1.213354, 0.116595)",
        "(0.037903, 1.219526, 0.116082)",
        "(0.038095, 1.225214, 0.115351)",
        "(0.038215, 1.230759, 0.114563)",
        "(0.038325, 1.233593, 0.114282)",
        "(0.038417, 1.239191, 0.113695)",
        "(0.038633, 1.244864, 0.113113)",
        "(0.038693, 1.250553, 0.112796)",
        "(0.038445, 1.256135, 0.112618)",
        "(0.038321, 1.258884, 0.112538)",
        "(0.038184, 1.264306, 0.112406)",
        "(0.038015, 1.269792, 0.112320)",
        "(0.037782, 1.275459, 0.112343)",
        "(0.037491, 1.280988, 0.112317)",
        "(0.037333, 1.283567, 0.112240)",
        "(0.036973, 1.288703, 0.111897)",
        "(0.036733, 1.294128, 0.111546)",
        "(0.036552, 1.299790, 0.111373)",
        "(0.036301, 1.305220, 0.111285)",
        "(0.036112, 1.307893, 0.111303)",
        "(0.035648, 1.313101, 0.111427)",
        "(0.035128, 1.318114, 0.111579)",
        "(0.034892, 1.323232, 0.111747)",
        "(0.034767, 1.328322, 0.111997)",
        "(0.034693, 1.330768, 0.112162)",
        "(0.034603, 1.335380, 0.112290)",
        "(0.034434, 1.339867, 0.112327)",
        "(0.034270, 1.344309, 0.112357)",
        "(0.033908, 1.348762, 0.112672)",
        "(0.033636, 1.351007, 0.112945)",
        "(0.033173, 1.355440, 0.113355)",
        "(0.032778, 1.359564, 0.113364)",
        "(0.032458, 1.363899, 0.113491)",
        "(0.032448, 1.368815, 0.113838)",
        "(0.032364, 1.371258, 0.114109)",
        "(0.032027, 1.375899, 0.114579)",
        "(0.031268, 1.380545, 0.115446)",
        "(0.030384, 1.385448, 0.116703)",
        "(0.029482, 1.390530, 0.118161)",
        "(0.028903, 1.393044, 0.118925)",
        "(0.027771, 1.398139, 0.120357)",
        "(0.026738, 1.403281, 0.121771)",
        "(0.025630, 1.408339, 0.123197)",
        "(0.024540, 1.413568, 0.124802)",
        "(0.024000, 1.416221, 0.125690)",
        "(0.022841, 1.421359, 0.127352)",
        "(0.021690, 1.426480, 0.128995)",
        "(0.020510, 1.431635, 0.130729)",
        "(0.019242, 1.436573, 0.132426)",
        "(0.018499, 1.438880, 0.133259)",
        "(0.017194, 1.443461, 0.134902)",
        "(0.016472, 1.448321, 0.136512)",
        "(0.015956, 1.453029, 0.138014)",
        "(0.015336, 1.457317, 0.139287)",
        "(0.014929, 1.459322, 0.139942)",
        "(0.013903, 1.463177, 0.141497)",
        "(0.012679, 1.466698, 0.143173)",
        "(0.011391, 1.469937, 0.144829)",
        "(0.010212, 1.473193, 0.146656)",
        "(0.009755, 1.474792, 0.147643)",
        "(0.008825, 1.477794, 0.149551)",
        "(0.007854, 1.480543, 0.151407)",
        "(0.007184, 1.483345, 0.153336)",
        "(0.006396, 1.485840, 0.155287)",
        "(0.005891, 1.486986, 0.156272)",
        "(0.004939, 1.489201, 0.158302)",
        "(0.004130, 1.491351, 0.160476)",
        "(0.003273, 1.493381, 0.162731)",
        "(0.002525, 1.495209, 0.164868)",
        "(0.002271, 1.496102, 0.165940)",
        "(0.001901, 1.497851, 0.168167)",
        "(0.001472, 1.499543, 0.170421)",
        "(0.000925, 1.501068, 0.172832)",
        "(0.000313, 1.502420, 0.175609)",
        "(-0.000051, 1.503085, 0.177196)",
        "(-0.000791, 1.504303, 0.180467)",
        "(-0.001450, 1.505376, 0.183848)",
        "(-0.002133, 1.506158, 0.187361)",
        "(-0.002888, 1.506679, 0.190950)",
        "(-0.003297, 1.506869, 0.192886)",
        "(-0.004097, 1.507177, 0.196884)",
        "(-0.004275, 1.507703, 0.200832)",
        "(-0.004606, 1.508061, 0.204865)",
        "(-0.005271, 1.508205, 0.208947)",
        "(-0.005709, 1.508258, 0.211074)",
        "(-0.006571, 1.508430, 0.215373)",
        "(-0.007103, 1.508893, 0.219695)",
        "(-0.007751, 1.509304, 0.224354)",
        "(-0.008712, 1.509429, 0.229179)",
        "(-0.009197, 1.509419, 0.231596)",
        "(-0.010269, 1.509424, 0.236614)",
        "(-0.011017, 1.509743, 0.241774)",
        "(-0.011518, 1.510251, 0.247079)",
        "(-0.011934, 1.510519, 0.252294)",
        "(-0.012182, 1.510545, 0.254961)",
        "(-0.012915, 1.510348, 0.260484)",
        "(-0.013536, 1.510104, 0.266072)",
        "(-0.014034, 1.509898, 0.271912)",
        "(-0.014323, 1.509640, 0.277801)",
        "(-0.014333, 1.509492, 0.280671)",
        "(-0.014280, 1.509290, 0.286397)",
        "(-0.014295, 1.508898, 0.291986)",
        "(-0.014302, 1.508276, 0.297341)",
        "(-0.013848, 1.507945, 0.302505)",
        "(-0.013378, 1.507913, 0.304901)",
        "(-0.012425, 1.507783, 0.309381)",
        "(-0.011658, 1.507394, 0.313671)",
        "(-0.010945, 1.506947, 0.318069)",
        "(-0.010271, 1.506454, 0.322505)",
        "(-0.009836, 1.506242, 0.324621)",
        "(-0.009081, 1.505590, 0.328773)",
        "(-0.008451, 1.504885, 0.332666)",
        "(-0.007574, 1.504246, 0.336323)",
        "(-0.006881, 1.503614, 0.340059)",
        "(-0.006599, 1.503225, 0.341870)",
        "(-0.006298, 1.502272, 0.345326)",
        "(-0.005979, 1.501327, 0.348499)",
        "(-0.005584, 1.500371, 0.351342)",
        "(-0.005391, 1.499216, 0.353954)",
        "(-0.005335, 1.498544, 0.355213)",
        "(-0.005127, 1.497170, 0.357617)",
        "(-0.004754, 1.495648, 0.359681)",
        "(-0.004346, 1.493773, 0.361393)",
        "(-0.004190, 1.491393, 0.363168)",
        "(-0.004204, 1.489932, 0.364204)",
        "(-0.004412, 1.486731, 0.366407)",
        "(-0.004756, 1.483126, 0.368583)",
        "(-0.005268, 1.479292, 0.370621)",
        "(-0.005710, 1.475351, 0.372167)",
        "(-0.005843, 1.473356, 0.372764)",
        "(-0.006109, 1.469302, 0.373873)",
        "(-0.006640, 1.465056, 0.375009)",
        "(-0.007319, 1.460656, 0.376272)",
        "(-0.007753, 1.456409, 0.377576)",
        "(-0.007889, 1.454364, 0.378201)",
        "(-0.008180, 1.450293, 0.379305)",
        "(-0.008473, 1.446208, 0.380235)",
        "(-0.008947, 1.442003, 0.381267)",
        "(-0.009455, 1.437717, 0.382500)",
        "(-0.009671, 1.435551, 0.383168)",
        "(-0.010055, 1.431311, 0.384585)",
        "(-0.010359, 1.427241, 0.386182)",
        "(-0.010476, 1.423187, 0.387361)",
        "(-0.010406, 1.419136, 0.388106)",
        "(-0.010360, 1.417128, 0.388464)",
        "(-0.010300, 1.412986, 0.389283)",
        "(-0.010303, 1.408638, 0.390379)",
        "(-0.010049, 1.404163, 0.391488)",
        "(-0.009736, 1.399683, 0.392688)",
        "(-0.009576, 1.397407, 0.393178)",
        "(-0.009199, 1.392748, 0.394019)",
        "(-0.008720, 1.387841, 0.394773)",
        "(-0.008213, 1.382573, 0.395380)",
        "(-0.007785, 1.376961, 0.395707)",
        "(-0.007591, 1.374021, 0.395685)",
        "(-0.007116, 1.368249, 0.395520)",
        "(-0.006352, 1.362537, 0.395330)",
        "(-0.005630, 1.356590, 0.395022)",
        "(-0.004815, 1.350372, 0.394122)",
        "(-0.004458, 1.347101, 0.393488)",
        "(-0.004007, 1.340380, 0.392114)",
        "(-0.003411, 1.333647, 0.390769)",
        "(-0.002697, 1.326863, 0.389322)",
        "(-0.001928, 1.320138, 0.387400)",
        "(-0.001511, 1.316780, 0.386254)",
        "(-0.000810, 1.309950, 0.383915)",
        "(-0.000029, 1.303092, 0.381576)",
        "(0.000608, 1.296137, 0.379221)",
        "(0.001043, 1.289010, 0.376809)",
        "(0.001297, 1.285511, 0.375632)",
        "(0.001824, 1.278493, 0.373325)",
        "(0.002158, 1.271383, 0.370839)",
        "(0.002448, 1.264485, 0.368007)",
        "(0.002930, 1.258047, 0.365109)",
        "(0.003276, 1.255055, 0.363664)",
        "(0.004033, 1.249163, 0.360697)",
        "(0.004759, 1.243414, 0.357472)",
        "(0.005505, 1.237726, 0.353897)",
        "(0.005996, 1.232030, 0.350257)",
        "(0.006163, 1.229207, 0.348410)",
        "(0.006663, 1.223780, 0.344790)",
        "(0.007541, 1.218922, 0.341342)",
        "(0.008440, 1.214359, 0.338024)",
        "(0.008978, 1.209660, 0.334729)",
        "(0.009128, 1.207282, 0.332939)",
        "(0.009473, 1.202683, 0.329289)",
        "(0.009912, 1.198328, 0.325831)",
        "(0.010275, 1.194192, 0.322506)",
        "(0.010705, 1.190375, 0.319030)",
        "(0.011000, 1.188665, 0.317261)",
        "(0.011686, 1.185503, 0.313696)",
        "(0.012193, 1.182488, 0.310004)",
        "(0.012636, 1.179547, 0.306305)",
        "(0.013047, 1.176607, 0.302469)",
        "(0.013176, 1.175051, 0.300387)",
        "(0.013370, 1.171931, 0.296026)",
        "(0.013583, 1.169172, 0.291932)",
        "(0.013970, 1.166702, 0.288274)",
        "(0.014391, 1.164189, 0.284794)",
        "(0.014627, 1.162823, 0.282886)",
        "(0.015064, 1.160080, 0.279099)",
        "(0.015553, 1.157587, 0.275867)",
        "(0.016116, 1.155166, 0.273015)",
        "(0.016771, 1.152679, 0.269738)",
        "(0.017156, 1.151521, 0.267927)",
        "(0.017861, 1.149301, 0.264515)",
        "(0.018396, 1.147153, 0.261471)",
        "(0.018896, 1.144962, 0.258303)",
        "(0.019402, 1.142731, 0.254550)",
        "(0.019663, 1.141677, 0.252570)",
        "(0.020125, 1.139811, 0.249019)",
        "(0.020523, 1.138199, 0.245815)",
        "(0.020952, 1.136597, 0.242378)",
        "(0.021450, 1.134939, 0.238601)",
        "(0.021668, 1.134071, 0.236638)",
        "(0.022115, 1.132318, 0.232478)",
        "(0.022507, 1.130543, 0.228048)",
        "(0.022949, 1.128697, 0.223480)",
        "(0.023476, 1.126862, 0.218786)",
        "(0.023712, 1.125976, 0.216515)",
        "(0.024128, 1.124355, 0.212124)",
        "(0.024590, 1.123017, 0.207883)",
        "(0.025105, 1.121946, 0.203722)",
        "(0.025560, 1.120942, 0.199649)",
        "(0.025732, 1.120424, 0.197666)",
        "(0.026110, 1.119443, 0.193649)",
        "(0.026569, 1.118690, 0.189543)",
        "(0.027003, 1.118084, 0.185584)",
        "(0.027228, 1.117485, 0.181964)",
        "(0.027366, 1.117222, 0.180190)",
        "(0.027805, 1.116862, 0.176608)",
        "(0.028296, 1.116670, 0.173097)",
        "(0.028663, 1.116303, 0.169578)",
        "(0.029025, 1.115743, 0.165729)",
        "(0.029283, 1.115556, 0.163713)",
        "(0.029791, 1.115403, 0.160046)",
        "(0.030038, 1.115206, 0.156793)",
        "(0.030270, 1.114860, 0.153494)",
        "(0.030647, 1.114370, 0.149715)",
        "(0.030858, 1.114143, 0.147791)",
        "(0.031111, 1.113834, 0.144310)",
        "(0.031338, 1.113636, 0.141014)",
        "(0.031818, 1.113451, 0.137299)",
        "(0.032415, 1.113343, 0.133396)",
        "(0.032696, 1.113407, 0.131527)",
        "(0.033243, 1.113652, 0.127856)",
        "(0.033784, 1.114005, 0.124112)",
        "(0.034226, 1.114515, 0.120585)",
        "(0.034412, 1.115047, 0.117383)",
        "(0.034459, 1.115289, 0.115800)",
        "(0.034505, 1.115837, 0.112524)",
        "(0.034610, 1.116862, 0.109433)",
        "(0.034547, 1.118317, 0.106690)",
        "(0.034585, 1.120058, 0.104065)",
        "(0.034602, 1.121119, 0.102727)",
        "(0.034751, 1.123672, 0.100063)",
        "(0.034857, 1.126715, 0.097599)",
        "(0.034942, 1.130189, 0.095308)",
        "(0.034949, 1.134241, 0.093124)",
        "(0.034901, 1.136445, 0.092249)",
        "(0.034598, 1.141016, 0.090752)",
        "(0.034308, 1.145850, 0.089566)",
        "(0.034254, 1.150834, 0.088395)",
        "(0.034075, 1.155621, 0.087466)",
        "(0.033927, 1.158038, 0.087105)",
        "(0.033750, 1.163040, 0.086601)",
        "(0.033641, 1.167928, 0.086232)",
        "(0.033572, 1.172492, 0.085851)",
        "(0.033596, 1.176803, 0.085453)",
        "(0.033636, 1.178854, 0.085225)",
        "(0.033790, 1.182711, 0.084975)",
        "(0.033545, 1.186121, 0.085825)",
        "(0.033387, 1.189676, 0.086664)",
        "(0.033152, 1.192771, 0.087292)",
        "(0.033224, 1.194140, 0.087389)",
        "(0.033162, 1.197036, 0.087559)",
        "(0.033546, 1.200286, 0.087730)",
        "(0.033849, 1.203471, 0.087995)",
        "(0.033833, 1.206512, 0.088295)",
        "(0.033835, 1.208068, 0.088340)",
        "(0.034048, 1.211353, 0.088370)",
        "(0.034239, 1.214425, 0.088094)",
        "(0.034083, 1.217474, 0.088122)",
        "(0.033992, 1.220728, 0.088338)",
        "(0.034043, 1.222509, 0.088468)",
        "(0.034213, 1.226219, 0.088742)",
        "(0.034306, 1.229907, 0.088839)",
        "(0.034534, 1.233682, 0.088675)",
        "(0.034645, 1.237732, 0.088733)",
        "(0.034640, 1.239853, 0.088970)",
        "(0.034374, 1.244341, 0.089705)",
        "(0.034045, 1.249367, 0.090703)",
        "(0.033793, 1.254875, 0.091923)",
        "(0.033309, 1.260682, 0.093280)",
        "(0.033053, 1.263687, 0.093913)",
        "(0.032508, 1.269721, 0.094815)",
        "(0.032129, 1.276007, 0.095437)",
        "(0.031686, 1.282654, 0.096296)",
        "(0.031150, 1.289680, 0.097401)",
        "(0.030992, 1.293242, 0.097879)",
        "(0.030734, 1.300438, 0.098680)",
        "(0.030532, 1.307850, 0.099555)",
        "(0.030461, 1.315182, 0.100352)",
        "(0.030336, 1.321954, 0.100712)",
        "(0.030303, 1.325213, 0.100774)",
        "(0.030120, 1.331642, 0.101079)",
        "(0.029930, 1.337888, 0.101402)",
        "(0.029777, 1.343936, 0.101740)",
        "(0.029568, 1.349979, 0.102097)",
        "(0.029543, 1.352959, 0.102244)",
        "(0.029598, 1.358778, 0.102523)",
        "(0.029491, 1.364528, 0.103050)",
        "(0.029064, 1.370020, 0.103910)",
        "(0.028505, 1.375197, 0.104885)",
        "(0.028284, 1.377807, 0.105466)",
        "(0.027973, 1.383325, 0.106705)",
        "(0.027847, 1.388894, 0.107766)",
        "(0.027559, 1.394179, 0.108684)",
        "(0.027151, 1.399276, 0.109569)",
        "(0.026962, 1.401804, 0.109949)",
        "(0.026636, 1.406832, 0.110752)",
        "(0.026435, 1.411939, 0.111858)",
        "(0.025989, 1.417005, 0.113239)",
        "(0.025419, 1.421972, 0.114796)",
        "(0.025110, 1.424388, 0.115591)",
        "(0.024499, 1.429451, 0.117476)",
        "(0.023801, 1.434749, 0.119790)",
        "(0.022998, 1.439875, 0.122190)",
        "(0.022091, 1.444740, 0.124489)",
        "(0.021678, 1.447163, 0.125552)",
        "(0.021073, 1.452046, 0.127814)",
        "(0.020406, 1.456873, 0.130278)",
        "(0.019471, 1.461606, 0.132812)",
        "(0.018295, 1.466136, 0.135396)",
        "(0.017777, 1.468323, 0.136763)",
        "(0.016842, 1.472676, 0.139529)",
        "(0.016024, 1.476844, 0.142211)",
        "(0.015322, 1.480694, 0.144828)",
        "(0.014738, 1.484361, 0.147344)",
        "(0.014416, 1.486118, 0.148546)",
        "(0.013856, 1.489510, 0.150902)",
        "(0.013086, 1.492704, 0.153285)",
        "(0.012116, 1.495921, 0.155700)",
        "(0.011330, 1.499157, 0.157914)",
        "(0.010887, 1.500771, 0.158875)",
        "(0.010033, 1.504088, 0.160620)",
        "(0.008842, 1.507171, 0.162057)",
        "(0.007495, 1.510124, 0.163412)",
        "(0.006048, 1.513456, 0.165206)",
        "(0.005355, 1.515224, 0.166156)",
        "(0.004057, 1.518693, 0.167903)",
        "(0.002760, 1.522222, 0.169678)",
        "(0.001316, 1.525783, 0.171497)",
        "(-0.000169, 1.529149, 0.173412)",
        "(-0.000930, 1.530789, 0.174507)",
        "(-0.002375, 1.534149, 0.176943)",
        "(-0.003835, 1.537462, 0.179588)",
        "(-0.005438, 1.540446, 0.182375)",
        "(-0.007012, 1.543504, 0.185796)",
        "(-0.007663, 1.545180, 0.187795)",
        "(-0.008905, 1.548418, 0.191887)",
        "(-0.009880, 1.551577, 0.195995)",
        "(-0.010674, 1.554699, 0.200400)",
        "(-0.011776, 1.557485, 0.205213)",
        "(-0.012261, 1.558785, 0.207697)",
        "(-0.013230, 1.561333, 0.212962)",
        "(-0.013598, 1.563969, 0.218174)",
        "(-0.013587, 1.566188, 0.223286)",
        "(-0.014529, 1.567795, 0.228868)",
        "(-0.014768, 1.568550, 0.231708)",
        "(-0.015167, 1.569951, 0.237406)",
        "(-0.015376, 1.571138, 0.243033)",
        "(-0.015428, 1.572150, 0.248389)",
        "(-0.015638, 1.572694, 0.253921)",
        "(-0.015904, 1.572825, 0.256767)",
        "(-0.016372, 1.573006, 0.262516)",
        "(-0.016923, 1.573101, 0.268270)",
        "(-0.017396, 1.572966, 0.274026)",
        "(-0.018091, 1.572477, 0.279909)",
        "(-0.018359, 1.572202, 0.282868)",
        "(-0.018668, 1.571574, 0.288608)",
        "(-0.018806, 1.570636, 0.294095)",
        "(-0.019130, 1.568972, 0.299513)",
        "(-0.020268, 1.566555, 0.305504)",
        "(-0.020870, 1.565318, 0.308668)",
        "(-0.020935, 1.563107, 0.314990)",
        "(-0.020814, 1.560725, 0.321405)",
        "(-0.021078, 1.557749, 0.327635)",
        "(-0.021451, 1.554234, 0.333618)",
        "(-0.021735, 1.552295, 0.336601)",
        "(-0.022345, 1.548131, 0.342337)",
        "(-0.022755, 1.543568, 0.347691)",
        "(-0.022916, 1.538873, 0.352717)",
        "(-0.022872, 1.534151, 0.357868)",
        "(-0.022823, 1.531717, 0.360466)",
        "(-0.022750, 1.526463, 0.365335)",
        "(-0.022630, 1.520929, 0.369765)",
        "(-0.022357, 1.515311, 0.374143)",
        "(-0.022098, 1.509308, 0.378617)",
        "(-0.022112, 1.506122, 0.380774)",
        "(-0.022339, 1.499510, 0.384745)",
        "(-0.022357, 1.492759, 0.388387)",
        "(-0.021881, 1.485830, 0.391831)",
        "(-0.021532, 1.478652, 0.394855)",
        "(-0.021508, 1.474850, 0.396081)",
        "(-0.021480, 1.467088, 0.398175)",
        "(-0.021287, 1.459294, 0.400032)",
        "(-0.021469, 1.451427, 0.401891)",
        "(-0.021881, 1.443480, 0.403477)",
        "(-0.022051, 1.439514, 0.404069)",
        "(-0.022247, 1.431647, 0.404964)",
        "(-0.022489, 1.423885, 0.405428)",
        "(-0.022581, 1.416396, 0.405394)",
        "(-0.022302, 1.409338, 0.405351)",
        "(-0.022106, 1.405855, 0.405246)",
        "(-0.021954, 1.398697, 0.404532)",
        "(-0.021967, 1.391218, 0.403264)",
        "(-0.021647, 1.383708, 0.401724)",
        "(-0.021045, 1.376179, 0.400221)",
        "(-0.020858, 1.372246, 0.399592)",
        "(-0.020862, 1.363970, 0.398339)",
        "(-0.020609, 1.355652, 0.396966)",
        "(-0.019743, 1.347730, 0.395682)",
        "(-0.018540, 1.340039, 0.394611)",
        "(-0.017905, 1.336143, 0.394029)",
        "(-0.016711, 1.327891, 0.392133)",
        "(-0.015781, 1.318778, 0.389655)",
        "(-0.015592, 1.309097, 0.387232)",
        "(-0.015452, 1.299199, 0.385072)",
        "(-0.015194, 1.294365, 0.383977)",
        "(-0.014440, 1.285373, 0.381999)",
        "(-0.013561, 1.277169, 0.380582)",
        "(-0.012537, 1.269101, 0.379070)",
        "(-0.011698, 1.260928, 0.377078)",
        "(-0.011410, 1.256930, 0.376028)",
        "(-0.010726, 1.249098, 0.374231)",
        "(-0.009831, 1.241363, 0.372358)",
        "(-0.008757, 1.233340, 0.369797)",
        "(-0.008060, 1.225110, 0.366680)",
        "(-0.007833, 1.221012, 0.365215)",
        "(-0.007282, 1.213167, 0.362621)",
        "(-0.006395, 1.206008, 0.360155)",
        "(-0.005582, 1.199371, 0.357912)",
        "(-0.005061, 1.193310, 0.355882)",
        "(-0.004737, 1.190583, 0.354861)",
        "(-0.004024, 1.185556, 0.352576)",
        "(-0.003222, 1.180828, 0.349858)",
        "(-0.002740, 1.176037, 0.347030)",
        "(-0.002268, 1.171289, 0.343890)",
        "(-0.001886, 1.169014, 0.342202)",
        "(-0.000894, 1.164647, 0.338267)",
        "(-0.000656, 1.160078, 0.334162)",
        "(-0.000174, 1.155567, 0.329213)",
        "(0.000680, 1.151318, 0.324324)",
        "(0.000934, 1.149093, 0.322015)",
        "(0.001456, 1.144616, 0.317445)",
        "(0.002352, 1.140384, 0.312999)",
        "(0.003284, 1.136369, 0.308724)",
        "(0.004059, 1.132690, 0.304672)",
        "(0.004423, 1.131013, 0.302671)",
        "(0.005136, 1.127824, 0.298632)",
        "(0.005921, 1.124777, 0.294477)",
        "(0.006532, 1.121852, 0.290483)",
        "(0.007280, 1.119330, 0.286490)",
        "(0.007688, 1.118170, 0.284394)",
        "(0.008197, 1.116030, 0.280243)",
        "(0.008567, 1.114395, 0.276611)",
        "(0.008897, 1.113244, 0.273233)",
        "(0.009318, 1.112340, 0.269533)",
        "(0.009487, 1.111891, 0.267513)",
        "(0.009708, 1.111019, 0.263604)",
        "(0.009937, 1.110301, 0.259857)",
        "(0.010327, 1.109805, 0.256042)",
        "(0.010681, 1.109232, 0.252170)",
        "(0.010884, 1.108948, 0.250216)",
        "(0.011295, 1.108282, 0.246426)",
        "(0.011759, 1.107422, 0.242657)",
        "(0.012358, 1.106513, 0.238573)",
        "(0.012979, 1.105759, 0.234345)",
        "(0.013271, 1.105502, 0.232430)",
        "(0.013761, 1.105014, 0.228756)",
        "(0.014334, 1.104430, 0.224810)",
        "(0.014985, 1.104088, 0.220498)",
        "(0.015807, 1.104034, 0.215912)",
        "(0.016222, 1.104054, 0.213580)",
        "(0.016974, 1.104100, 0.209027)",
        "(0.017691, 1.104287, 0.204587)",
        "(0.018168, 1.104706, 0.200829)",
        "(0.018494, 1.105490, 0.197642)",
        "(0.018686, 1.105956, 0.195950)",
        "(0.019171, 1.106814, 0.192138)",
        "(0.019732, 1.107881, 0.187899)",
        "(0.020351, 1.109449, 0.183887)",
        "(0.020952, 1.111332, 0.180180)",
        "(0.021309, 1.112288, 0.178297)",
        "(0.022108, 1.114042, 0.174332)",
        "(0.022842, 1.115717, 0.170551)",
        "(0.023185, 1.117470, 0.167457)",
        "(0.023254, 1.119326, 0.164895)",
        "(0.023380, 1.120462, 0.163648)",
        "(0.023758, 1.122923, 0.161102)",
        "(0.024098, 1.125529, 0.158548)",
        "(0.024397, 1.128167, 0.156043)",
        "(0.024869, 1.130728, 0.153438)",
        "(0.025137, 1.132043, 0.152001)",
        "(0.025908, 1.135083, 0.149084)",
        "(0.026667, 1.138170, 0.146252)",
        "(0.027151, 1.141002, 0.143624)",
        "(0.027532, 1.143764, 0.141086)",
        "(0.027670, 1.145161, 0.139817)",
        "(0.027856, 1.148049, 0.137428)",
        "(0.027940, 1.151084, 0.135378)",
        "(0.028067, 1.153977, 0.133490)",
        "(0.028242, 1.156735, 0.131581)",
        "(0.028385, 1.158112, 0.130532)",
        "(0.028817, 1.161063, 0.128342)",
        "(0.029359, 1.164165, 0.126266)",
        "(0.029914, 1.167356, 0.124304)",
        "(0.030595, 1.170665, 0.122304)",
        "(0.030931, 1.172364, 0.121283)",
        "(0.031561, 1.175879, 0.119546)",
        "(0.032134, 1.179562, 0.118087)",
        "(0.032707, 1.183211, 0.116503)",
        "(0.033365, 1.186916, 0.114864)",
        "(0.033691, 1.188832, 0.114018)",
        "(0.034260, 1.192799, 0.112300)",
        "(0.034768, 1.197001, 0.110674)",
        "(0.035371, 1.201556, 0.108990)",
        "(0.035832, 1.206502, 0.107230)",
        "(0.035850, 1.209030, 0.106405)",
        "(0.035791, 1.214484, 0.104758)",
        "(0.035681, 1.220384, 0.103224)",
        "(0.035397, 1.226803, 0.102013)",
        "(0.034985, 1.233656, 0.101013)",
        "(0.034788, 1.237154, 0.100540)",
        "(0.034430, 1.244106, 0.099564)",
        "(0.034018, 1.251135, 0.098643)",
        "(0.033528, 1.258170, 0.097897)",
        "(0.032915, 1.265337, 0.097432)",
        "(0.032591, 1.269071, 0.097354)",
        "(0.031870, 1.276636, 0.097305)",
        "(0.031131, 1.284268, 0.097365)",
        "(0.030347, 1.291770, 0.097514)",
        "(0.029631, 1.299528, 0.097924)",
        "(0.029261, 1.303380, 0.098204)",
        "(0.028539, 1.310799, 0.098585)",
        "(0.027920, 1.317769, 0.098588)",
        "(0.027153, 1.324422, 0.098607)",
        "(0.026479, 1.331257, 0.099145)",
        "(0.026061, 1.334614, 0.099613)",
        "(0.025203, 1.341226, 0.100632)",
        "(0.024431, 1.347900, 0.101834)",
        "(0.023862, 1.354615, 0.103277)",
        "(0.023271, 1.361087, 0.104984)",
        "(0.022908, 1.364286, 0.105981)",
        "(0.022241, 1.370680, 0.108077)",
        "(0.021802, 1.376697, 0.109926)",
        "(0.021634, 1.382640, 0.111530)",
        "(0.021451, 1.388553, 0.113331)",
        "(0.021310, 1.391413, 0.114263)",
        "(0.021043, 1.397007, 0.116158)",
        "(0.020607, 1.402367, 0.118101)",
        "(0.019976, 1.407567, 0.120029)",
        "(0.019103, 1.412471, 0.121896)",
        "(0.018664, 1.414899, 0.122815)",
        "(0.017976, 1.420016, 0.124669)",
        "(0.017297, 1.425428, 0.126747)",
        "(0.016490, 1.430972, 0.129017)",
        "(0.015499, 1.436408, 0.131176)",
        "(0.014907, 1.439144, 0.132190)",
        "(0.013695, 1.444652, 0.134330)",
        "(0.012282, 1.450029, 0.136530)",
        "(0.010592, 1.455209, 0.138755)",
        "(0.008927, 1.460226, 0.141237)",
        "(0.008031, 1.462739, 0.142633)",
        "(0.006134, 1.467714, 0.145830)",
        "(0.004338, 1.472670, 0.149385)",
        "(0.002878, 1.477599, 0.153109)",
        "(0.001532, 1.482482, 0.157081)",
        "(0.000888, 1.484803, 0.159129)",
        "(-0.000559, 1.489228, 0.163180)",
        "(-0.001833, 1.493616, 0.167441)",
        "(-0.003085, 1.498074, 0.171995)",
        "(-0.004139, 1.502366, 0.176608)",
        "(-0.004660, 1.504379, 0.178954)",
        "(-0.005633, 1.508420, 0.183685)",
        "(-0.006775, 1.512352, 0.188644)",
        "(-0.007966, 1.515932, 0.193681)",
        "(-0.009297, 1.519272, 0.199107)",
        "(-0.009663, 1.521057, 0.201917)",
        "(-0.010043, 1.524540, 0.207429)",
        "(-0.010524, 1.527442, 0.212549)",
        "(-0.011042, 1.530129, 0.217475)",
        "(-0.011625, 1.532630, 0.222759)",
        "(-0.011939, 1.533769, 0.225536)",
        "(-0.012707, 1.535771, 0.231172)",
        "(-0.013247, 1.537588, 0.236767)",
        "(-0.013470, 1.539206, 0.242274)",
        "(-0.013643, 1.540583, 0.247450)",
        "(-0.013834, 1.540988, 0.250024)",
        "(-0.014427, 1.541655, 0.255416)",
        "(-0.015137, 1.541979, 0.261106)",
        "(-0.016064, 1.541852, 0.266866)",
        "(-0.016981, 1.541369, 0.272811)",
        "(-0.017377, 1.540937, 0.275779)",
        "(-0.018229, 1.539584, 0.281853)",
        "(-0.019602, 1.537384, 0.288204)",
        "(-0.020824, 1.534389, 0.294610)",
        "(-0.021828, 1.530962, 0.301225)",
        "(-0.022202, 1.529249, 0.304515)",
        "(-0.022804, 1.525550, 0.310999)",
        "(-0.023654, 1.521368, 0.317294)",
        "(-0.024459, 1.516957, 0.323245)",
        "(-0.025104, 1.512617, 0.329010)",
        "(-0.025479, 1.510462, 0.331750)",
        "(-0.026223, 1.506091, 0.337014)",
        "(-0.027037, 1.501775, 0.342186)",
        "(-0.027649, 1.497810, 0.347354)",
        "(-0.028243, 1.494022, 0.352473)",
        "(-0.028579, 1.492207, 0.355028)",
        "(-0.029148, 1.488765, 0.359988)",
        "(-0.029438, 1.485658, 0.364718)",
        "(-0.029333, 1.483143, 0.369274)",
        "(-0.028951, 1.481165, 0.373556)",
        "(-0.028695, 1.480296, 0.375537)",
        "(-0.028144, 1.478563, 0.379223)",
        "(-0.027664, 1.476820, 0.382922)",
        "(-0.027051, 1.475196, 0.386598)",
        "(-0.026202, 1.473530, 0.390192)",
        "(-0.025863, 1.472550, 0.392084)",
        "(-0.025317, 1.470246, 0.395721)",
        "(-0.024481, 1.467273, 0.398718)",
        "(-0.023423, 1.463501, 0.401262)",
        "(-0.022435, 1.458849, 0.403529)",
        "(-0.022086, 1.456080, 0.404405)",
        "(-0.021729, 1.449712, 0.405788)",
        "(-0.021381, 1.442291, 0.406779)",
        "(-0.020897, 1.433894, 0.407399)",
        "(-0.020418, 1.424575, 0.407536)",
        "(-0.020033, 1.419698, 0.407117)",
        "(-0.019125, 1.409544, 0.406038)",
        "(-0.018120, 1.398736, 0.405007)",
        "(-0.017317, 1.387306, 0.403214)",
        "(-0.016904, 1.375248, 0.400827)",
        "(-0.016791, 1.369072, 0.399521)",
        "(-0.016553, 1.356951, 0.397074)",
        "(-0.016147, 1.345454, 0.394756)",
        "(-0.015574, 1.334715, 0.392673)",
        "(-0.015044, 1.324537, 0.390471)",
        "(-0.014781, 1.319696, 0.389222)",
        "(-0.014255, 1.310725, 0.386766)",
        "(-0.013511, 1.302963, 0.384593)",
        "(-0.012524, 1.296371, 0.382699)",
        "(-0.011242, 1.290946, 0.380970)",
        "(-0.010705, 1.288316, 0.380084)",
        "(-0.009886, 1.282951, 0.378057)",
        "(-0.009042, 1.278354, 0.375984)",
        "(-0.008062, 1.274514, 0.374241)",
        "(-0.007215, 1.271017, 0.372845)",
        "(-0.006922, 1.269293, 0.372179)",
        "(-0.006467, 1.265893, 0.370902)",
        "(-0.005882, 1.262881, 0.369693)",
        "(-0.005121, 1.260346, 0.368838)",
        "(-0.004377, 1.257833, 0.367678)",
        "(-0.004022, 1.256391, 0.366838)",
        "(-0.003379, 1.253087, 0.364813)",
        "(-0.002663, 1.249460, 0.362701)",
        "(-0.002077, 1.245521, 0.360864)",
        "(-0.001540, 1.241327, 0.358886)",
        "(-0.001239, 1.239095, 0.357716)",
        "(-0.000705, 1.234478, 0.355099)",
        "(-0.000171, 1.229870, 0.352473)",
        "(0.000388, 1.225240, 0.349894)",
        "(0.001014, 1.220449, 0.346975)",
        "(0.001364, 1.217950, 0.345275)",
        "(0.002038, 1.212940, 0.341934)",
        "(0.002723, 1.207986, 0.339033)",
        "(0.003591, 1.203078, 0.336129)",
        "(0.004634, 1.198026, 0.332477)",
        "(0.005093, 1.195373, 0.330536)",
        "(0.005926, 1.189994, 0.326915)",
        "(0.006824, 1.184607, 0.323646)",
        "(0.007907, 1.179183, 0.320316)",
        "(0.008877, 1.173490, 0.316725)",
        "(0.009335, 1.170543, 0.314869)",
        "(0.010338, 1.164831, 0.311234)",
        "(0.011636, 1.159611, 0.307747)",
        "(0.012857, 1.154551, 0.304466)",
        "(0.013948, 1.149635, 0.301554)",
        "(0.014446, 1.147259, 0.300277)",
        "(0.015492, 1.142894, 0.297776)",
        "(0.016685, 1.139162, 0.294781)",
        "(0.017686, 1.135803, 0.291692)",
        "(0.018629, 1.132914, 0.289318)",
        "(0.019082, 1.131646, 0.288440)",
        "(0.019830, 1.129209, 0.286930)",
        "(0.020493, 1.126759, 0.285223)",
        "(0.021095, 1.124229, 0.283236)",
        "(0.021629, 1.121846, 0.281289)",
        "(0.021953, 1.120764, 0.280322)",
        "(0.022673, 1.118667, 0.278236)",
        "(0.023275, 1.116402, 0.276118)",
        "(0.023916, 1.114122, 0.273709)",
        "(0.024649, 1.111864, 0.271092)",
        "(0.025098, 1.110764, 0.269729)",
        "(0.025701, 1.108475, 0.267262)",
        "(0.026272, 1.106202, 0.265188)",
        "(0.026692, 1.104027, 0.263140)",
        "(0.027058, 1.101967, 0.260864)",
        "(0.027261, 1.101028, 0.259541)",
        "(0.027666, 1.099346, 0.256554)",
        "(0.027939, 1.097801, 0.253348)",
        "(0.028164, 1.096220, 0.249951)",
        "(0.028307, 1.094616, 0.245792)",
        "(0.028352, 1.093804, 0.243439)",
        "(0.028283, 1.092316, 0.238875)",
        "(0.028056, 1.090951, 0.234513)",
        "(0.027789, 1.089570, 0.229797)",
        "(0.027435, 1.088301, 0.224641)",
        "(0.027212, 1.087751, 0.222132)",
        "(0.026705, 1.086746, 0.217218)",
        "(0.026248, 1.085805, 0.211970)",
        "(0.025825, 1.085013, 0.206557)",
        "(0.025266, 1.084522, 0.201472)",
        "(0.024969, 1.084353, 0.199014)",
        "(0.024487, 1.084185, 0.193869)",
        "(0.024023, 1.084487, 0.188875)",
        "(0.023447, 1.085350, 0.184523)",
        "(0.022893, 1.086505, 0.180196)",
        "(0.022679, 1.087175, 0.177890)",
        "(0.022290, 1.088803, 0.173284)",
        "(0.021901, 1.090946, 0.169096)",
        "(0.021467, 1.092994, 0.164860)",
        "(0.021154, 1.094968, 0.160210)",
        "(0.021072, 1.096141, 0.157891)",
        "(0.020749, 1.098564, 0.153899)",
        "(0.020408, 1.101035, 0.150103)",
        "(0.020185, 1.103594, 0.146010)",
        "(0.020196, 1.106651, 0.141792)",
        "(0.020239, 1.108334, 0.139809)",
        "(0.020229, 1.111685, 0.136115)",
        "(0.020168, 1.114995, 0.132819)",
        "(0.020166, 1.118866, 0.129844)",
        "(0.020188, 1.123214, 0.127068)",
        "(0.020234, 1.125505, 0.125685)",
        "(0.020468, 1.130358, 0.122989)",
        "(0.020606, 1.135310, 0.120531)",
        "(0.020477, 1.140033, 0.118317)",
        "(0.020203, 1.144794, 0.116258)",
        "(0.020255, 1.147498, 0.115227)",
        "(0.020440, 1.152946, 0.113194)",
        "(0.020580, 1.158231, 0.110928)",
        "(0.020997, 1.163410, 0.108342)",
        "(0.021431, 1.168367, 0.105543)",
        "(0.021730, 1.170921, 0.103991)",
        "(0.022886, 1.176163, 0.101032)",
        "(0.023446, 1.180738, 0.098457)",
        "(0.023821, 1.185329, 0.096318)",
        "(0.024373, 1.190186, 0.094265)",
        "(0.024699, 1.192668, 0.093253)",
        "(0.025087, 1.197633, 0.091699)",
        "(0.025561, 1.202612, 0.090227)",
        "(0.026172, 1.207598, 0.088594)",
        "(0.026586, 1.212557, 0.086929)",
        "(0.026864, 1.215132, 0.086027)",
        "(0.027476, 1.220341, 0.084090)",
        "(0.028149, 1.225759, 0.082272)",
        "(0.028691, 1.231369, 0.080806)",
        "(0.028962, 1.237015, 0.079712)",
        "(0.028476, 1.238754, 0.080894)",
        "(0.028663, 1.244323, 0.081458)",
        "(0.028757, 1.249936, 0.081136)",
        "(0.029222, 1.255796, 0.080359)",
        "(0.029561, 1.261635, 0.078993)",
        "(0.029769, 1.264555, 0.078394)",
        "(0.030002, 1.270544, 0.077378)",
        "(0.029993, 1.276460, 0.076753)",
        "(0.029928, 1.282220, 0.076323)",
        "(0.029888, 1.287914, 0.076074)",
        "(0.029859, 1.290730, 0.076063)",
        "(0.029676, 1.296183, 0.076256)",
        "(0.029571, 1.301591, 0.076543)",
        "(0.029669, 1.307137, 0.076915)",
        "(0.029767, 1.312510, 0.077308)",
        "(0.029825, 1.315146, 0.077450)",
        "(0.030043, 1.320393, 0.077693)",
        "(0.030332, 1.325589, 0.078022)",
        "(0.030737, 1.330751, 0.078352)",
        "(0.030940, 1.335539, 0.078480)",
        "(0.030967, 1.337823, 0.078555)",
        "(0.030747, 1.342304, 0.078965)",
        "(0.030415, 1.346758, 0.079634)",
        "(0.030151, 1.351135, 0.080427)",
        "(0.029909, 1.355428, 0.081201)",
        "(0.029700, 1.357518, 0.081537)",
        "(0.029303, 1.361850, 0.082416)",
        "(0.028952, 1.366262, 0.083530)",
        "(0.028444, 1.370691, 0.084580)",
        "(0.027962, 1.375218, 0.085629)",
        "(0.027739, 1.377435, 0.086028)",
        "(0.027259, 1.381859, 0.086880)",
        "(0.026623, 1.386426, 0.087880)",
        "(0.026031, 1.390994, 0.088781)",
        "(0.025326, 1.395393, 0.089644)",
        "(0.024976, 1.397630, 0.090105)",
        "(0.024300, 1.402093, 0.090970)",
        "(0.023778, 1.406278, 0.091385)",
        "(0.023094, 1.410316, 0.091674)",
        "(0.022319, 1.414258, 0.091981)",
        "(0.021878, 1.416193, 0.092197)",
        "(0.021147, 1.420211, 0.092917)",
        "(0.020310, 1.424472, 0.093914)",
        "(0.019690, 1.428811, 0.094676)",
        "(0.019157, 1.432860, 0.094913)",
        "(0.018858, 1.434931, 0.095071)",
        "(0.018263, 1.439175, 0.095530)",
        "(0.017598, 1.443309, 0.095948)",
        "(0.017005, 1.447410, 0.096483)",
        "(0.016438, 1.451742, 0.097196)",
        "(0.016226, 1.453950, 0.097647)",
        "(0.015751, 1.458349, 0.098784)",
        "(0.015135, 1.462804, 0.100392)",
        "(0.014462, 1.467367, 0.102371)",
        "(0.013759, 1.471927, 0.104785)",
        "(0.013376, 1.474237, 0.106226)",
        "(0.012548, 1.478812, 0.109457)",
        "(0.011617, 1.483128, 0.112963)",
        "(0.010676, 1.487087, 0.116901)",
        "(0.009640, 1.490570, 0.121402)",
        "(0.009014, 1.492177, 0.123888)",
        "(0.007831, 1.495125, 0.128979)",
        "(0.006438, 1.497439, 0.134121)",
        "(0.005333, 1.499768, 0.139804)",
        "(0.004490, 1.502044, 0.145853)",
        "(0.004016, 1.503022, 0.148952)",
        "(0.003060, 1.504749, 0.155177)",
        "(0.001987, 1.506259, 0.161555)",
        "(0.000499, 1.507443, 0.168282)",
        "(-0.000821, 1.508543, 0.175254)",
        "(-0.001388, 1.509053, 0.178775)",
        "(-0.002229, 1.510057, 0.185426)",
        "(-0.002927, 1.510904, 0.191751)",
        "(-0.003572, 1.511637, 0.198195)",
        "(-0.004308, 1.512150, 0.204798)",
        "(-0.004664, 1.512430, 0.208120)",
        "(-0.005228, 1.512890, 0.214724)",
        "(-0.005767, 1.513304, 0.221399)",
        "(-0.006281, 1.513803, 0.228265)",
        "(-0.006830, 1.514174, 0.235505)",
        "(-0.007138, 1.514218, 0.239154)",
        "(-0.007725, 1.514361, 0.246373)",
        "(-0.007655, 1.514822, 0.253522)",
        "(-0.007577, 1.515195, 0.260677)",
        "(-0.007503, 1.515510, 0.267892)",
        "(-0.007442, 1.515655, 0.271512)",
        "(-0.007378, 1.515877, 0.278631)",
        "(-0.007149, 1.515970, 0.285609)",
        "(-0.007185, 1.515848, 0.292643)",
        "(-0.006881, 1.515682, 0.299504)",
        "(-0.006611, 1.515552, 0.302747)",
        "(-0.005936, 1.515143, 0.308900)",
        "(-0.005493, 1.514382, 0.314936)",
        "(-0.005189, 1.513259, 0.321140)",
        "(-0.004483, 1.511897, 0.327230)",
        "(-0.004201, 1.511006, 0.330275)",
        "(-0.003713, 1.508735, 0.336227)",
        "(-0.003497, 1.505600, 0.342236)",
        "(-0.003241, 1.501839, 0.347962)",
        "(-0.003128, 1.497456, 0.353170)",
        "(-0.003051, 1.494977, 0.355616)",
        "(-0.002772, 1.489649, 0.360335)",
        "(-0.002667, 1.483952, 0.364881)",
        "(-0.002447, 1.477853, 0.368903)",
        "(-0.002329, 1.471161, 0.372392)",
        "(-0.002369, 1.467550, 0.373994)",
        "(-0.002665, 1.459992, 0.377028)",
        "(-0.002959, 1.452056, 0.379702)",
        "(-0.002975, 1.443810, 0.381882)",
        "(-0.003231, 1.435096, 0.383378)",
        "(-0.003547, 1.430518, 0.383981)",
        "(-0.004194, 1.421456, 0.385020)",
        "(-0.004391, 1.412874, 0.385937)",
        "(-0.004499, 1.404526, 0.386817)",
        "(-0.004664, 1.396356, 0.387335)",
        "(-0.004748, 1.392313, 0.387403)",
        "(-0.004939, 1.384258, 0.387422)",
        "(-0.005096, 1.376454, 0.387073)",
        "(-0.005280, 1.368855, 0.386439)",
        "(-0.005296, 1.361673, 0.385778)",
        "(-0.005299, 1.358292, 0.385463)",
        "(-0.005115, 1.351774, 0.384747)",
        "(-0.004989, 1.345371, 0.383920)",
        "(-0.005266, 1.338982, 0.383070)",
        "(-0.005418, 1.333069, 0.382081)",
        "(-0.005422, 1.330305, 0.381460)",
        "(-0.005400, 1.324781, 0.379931)",
        "(-0.005427, 1.319091, 0.377903)",
        "(-0.005496, 1.313203, 0.375957)",
        "(-0.005242, 1.307481, 0.374360)",
        "(-0.004909, 1.304673, 0.373648)",
        "(-0.004336, 1.298700, 0.371884)",
        "(-0.003945, 1.292085, 0.369654)",
        "(-0.003339, 1.285460, 0.367503)",
        "(-0.002483, 1.278874, 0.365468)",
        "(-0.002106, 1.275410, 0.364327)",
        "(-0.001479, 1.268100, 0.361950)",
        "(-0.000821, 1.260640, 0.359512)",
        "(0.000106, 1.253345, 0.356992)",
        "(0.001117, 1.246199, 0.354242)",
        "(0.001604, 1.242555, 0.352823)",
        "(0.002455, 1.234989, 0.350070)",
        "(0.003202, 1.226954, 0.347029)",
        "(0.003854, 1.218605, 0.343250)",
        "(0.004407, 1.210248, 0.338670)",
        "(0.004669, 1.206120, 0.336169)",
        "(0.005245, 1.198018, 0.331031)",
        "(0.005913, 1.190273, 0.325536)",
        "(0.006601, 1.182912, 0.319691)",
        "(0.007193, 1.176039, 0.313760)",
        "(0.007397, 1.172830, 0.310931)",
        "(0.007710, 1.166747, 0.305403)",
        "(0.008105, 1.161397, 0.299928)",
        "(0.008613, 1.156896, 0.294374)",
        "(0.009039, 1.152965, 0.288868)",
        "(0.009230, 1.151211, 0.286242)",
        "(0.009583, 1.147951, 0.280989)",
        "(0.010133, 1.145168, 0.275476)",
        "(0.010672, 1.142659, 0.270059)",
        "(0.010917, 1.140250, 0.265191)",
        "(0.011001, 1.139021, 0.262955)",
        "(0.011300, 1.136677, 0.258427)",
        "(0.011655, 1.134425, 0.253632)",
        "(0.011929, 1.132119, 0.248741)",
        "(0.012431, 1.130301, 0.244126)",
        "(0.012807, 1.129567, 0.241962)",
        "(0.013670, 1.128085, 0.237622)",
        "(0.014542, 1.126395, 0.233001)",
        "(0.015566, 1.124826, 0.228229)",
        "(0.016741, 1.123532, 0.223671)",
        "(0.017376, 1.122950, 0.221474)",
        "(0.018508, 1.121491, 0.217213)",
        "(0.019464, 1.119707, 0.212981)",
        "(0.020393, 1.117875, 0.209073)",
        "(0.021435, 1.115994, 0.205169)",
        "(0.022016, 1.115033, 0.203067)",
        "(0.023182, 1.113277, 0.198917)",
        "(0.024258, 1.111825, 0.195358)",
        "(0.025325, 1.110770, 0.192143)",
        "(0.026482, 1.109719, 0.188543)",
        "(0.027069, 1.109227, 0.186556)",
        "(0.028283, 1.108481, 0.182817)",
        "(0.029341, 1.108022, 0.179606)",
        "(0.030419, 1.107707, 0.176381)",
        "(0.031405, 1.107311, 0.173061)",
        "(0.031818, 1.107051, 0.171422)",
        "(0.032452, 1.106444, 0.168189)",
        "(0.033058, 1.105891, 0.164964)",
        "(0.033731, 1.105442, 0.161686)",
        "(0.034402, 1.104991, 0.158354)",
        "(0.034715, 1.104712, 0.156562)",
        "(0.035373, 1.104405, 0.152994)",
        "(0.036101, 1.104293, 0.149482)",
        "(0.036891, 1.104191, 0.145894)",
        "(0.037842, 1.104296, 0.141986)",
        "(0.038375, 1.104582, 0.139877)",
        "(0.039313, 1.105611, 0.136130)",
        "(0.039913, 1.107009, 0.132792)",
        "(0.040374, 1.108198, 0.129222)",
        "(0.040732, 1.109456, 0.125453)",
        "(0.040941, 1.110208, 0.123552)",
        "(0.041339, 1.111911, 0.119851)",
        "(0.041738, 1.113823, 0.116329)",
        "(0.042047, 1.115670, 0.112745)",
        "(0.042436, 1.117332, 0.108822)",
        "(0.042681, 1.118142, 0.106777)",
        "(0.043048, 1.119977, 0.103029)",
        "(0.043210, 1.122266, 0.100052)",
        "(0.043357, 1.124866, 0.097423)",
        "(0.043332, 1.127368, 0.095018)",
        "(0.043258, 1.128661, 0.094007)"
    ],
    "leftHandPositions": [
        "(0.031450, 1.273455, -0.035720)",
        "(0.031497, 1.273373, -0.035727)",
        "(0.031590, 1.273340, -0.035693)",
        "(0.031896, 1.273345, -0.035529)",
        "(0.031966, 1.273371, -0.035455)",
        "(0.032087, 1.273413, -0.035357)",
        "(0.032065, 1.273376, -0.035372)",
        "(0.031993, 1.273256, -0.035380)",
        "(0.031912, 1.273138, -0.035333)",
        "(0.032078, 1.273197, -0.035318)",
        "(0.032219, 1.273258, -0.035302)",
        "(0.032803, 1.273363, -0.035087)",
        "(0.033160, 1.273290, -0.034956)",
        "(0.033371, 1.273241, -0.035420)",
        "(0.033463, 1.273121, -0.035727)",
        "(0.033450, 1.273089, -0.035714)",
        "(0.033802, 1.272785, -0.036280)",
        "(0.034088, 1.272499, -0.036650)",
        "(0.034214, 1.272413, -0.036606)",
        "(0.034984, 1.272114, -0.036804)",
        "(0.035275, 1.272155, -0.036867)",
        "(0.035868, 1.272318, -0.037047)",
        "(0.036771, 1.272581, -0.037200)",
        "(0.037366, 1.272623, -0.037218)",
        "(0.038100, 1.272511, -0.037245)",
        "(0.038303, 1.272413, -0.037326)",
        "(0.039149, 1.271902, -0.037725)",
        "(0.039600, 1.271198, -0.038012)",
        "(0.040081, 1.270514, -0.038420)",
        "(0.040565, 1.269832, -0.038804)",
        "(0.040725, 1.269534, -0.039022)",
        "(0.041002, 1.268927, -0.039601)",
        "(0.041218, 1.268317, -0.040081)",
        "(0.041553, 1.268051, -0.040446)",
        "(0.042136, 1.268149, -0.040832)",
        "(0.042370, 1.268255, -0.040982)",
        "(0.042819, 1.268433, -0.041504)",
        "(0.042893, 1.268386, -0.042114)",
        "(0.043067, 1.268349, -0.042618)",
        "(0.043321, 1.268391, -0.043266)",
        "(0.043484, 1.268456, -0.043603)",
        "(0.043799, 1.268529, -0.044148)",
        "(0.044127, 1.268485, -0.044452)",
        "(0.044692, 1.268743, -0.044760)",
        "(0.045374, 1.269226, -0.045285)",
        "(0.045607, 1.269506, -0.045437)",
        "(0.046038, 1.270155, -0.045716)",
        "(0.046224, 1.270854, -0.045673)",
        "(0.046413, 1.272457, -0.045708)",
        "(0.046529, 1.274556, -0.046118)",
        "(0.046663, 1.275787, -0.046305)",
        "(0.046803, 1.278536, -0.046536)",
        "(0.046713, 1.281566, -0.047006)",
        "(0.046378, 1.284378, -0.047504)",
        "(0.046068, 1.286897, -0.047728)",
        "(0.045956, 1.288043, -0.047775)",
        "(0.045584, 1.290160, -0.047899)",
        "(0.045121, 1.292000, -0.048090)",
        "(0.044640, 1.293561, -0.048166)",
        "(0.044366, 1.295185, -0.048144)",
        "(0.044344, 1.296032, -0.048166)",
        "(0.044265, 1.297692, -0.048206)",
        "(0.044125, 1.299078, -0.048160)",
        "(0.043824, 1.300218, -0.048075)",
        "(0.043511, 1.301221, -0.047897)",
        "(0.043331, 1.301719, -0.047833)",
        "(0.043055, 1.302708, -0.047830)",
        "(0.042712, 1.303567, -0.047893)",
        "(0.042431, 1.304160, -0.047769)",
        "(0.042339, 1.304815, -0.047368)",
        "(0.042353, 1.305225, -0.047202)",
        "(0.042210, 1.305946, -0.047029)",
        "(0.041883, 1.306404, -0.046861)",
        "(0.041566, 1.306798, -0.046669)",
        "(0.041476, 1.307261, -0.046650)",
        "(0.041538, 1.307195, -0.046556)",
        "(0.041489, 1.307975, -0.045919)",
        "(0.041327, 1.308268, -0.045753)",
        "(0.040986, 1.308841, -0.045526)",
        "(0.040866, 1.309008, -0.045469)",
        "(0.040706, 1.309301, -0.045369)",
        "(0.040505, 1.309798, -0.045159)",
        "(0.040209, 1.310287, -0.044976)",
        "(0.040046, 1.310544, -0.045029)",
        "(0.039657, 1.311067, -0.045092)",
        "(0.039426, 1.311458, -0.045185)",
        "(0.038880, 1.311939, -0.045393)",
        "(0.038603, 1.312093, -0.045445)",
        "(0.037890, 1.312810, -0.045439)",
        "(0.037546, 1.313501, -0.045585)",
        "(0.037369, 1.313840, -0.045682)",
        "(0.036873, 1.314622, -0.045810)",
        "(0.036351, 1.315654, -0.046031)",
        "(0.035946, 1.317363, -0.046441)",
        "(0.035527, 1.318707, -0.046733)",
        "(0.035280, 1.319382, -0.046907)",
        "(0.034769, 1.320751, -0.047341)",
        "(0.034341, 1.322134, -0.047740)",
        "(0.033967, 1.323402, -0.048061)",
        "(0.033507, 1.324492, -0.048444)",
        "(0.033337, 1.324998, -0.048668)",
        "(0.033117, 1.325892, -0.049060)",
        "(0.033018, 1.326518, -0.049270)",
        "(0.033020, 1.326939, -0.049634)",
        "(0.033039, 1.327201, -0.049924)",
        "(0.033116, 1.327383, -0.050092)",
        "(0.033221, 1.327471, -0.050217)",
        "(0.033354, 1.327608, -0.050470)",
        "(0.033515, 1.327715, -0.050781)",
        "(0.033609, 1.327776, -0.051087)",
        "(0.033651, 1.327812, -0.051307)",
        "(0.033712, 1.327948, -0.051657)",
        "(0.033823, 1.328335, -0.052202)",
        "(0.033894, 1.328765, -0.052373)",
        "(0.033970, 1.329538, -0.052756)",
        "(0.033960, 1.329982, -0.052977)",
        "(0.033934, 1.331010, -0.053387)",
        "(0.033943, 1.332230, -0.053787)",
        "(0.033970, 1.333833, -0.054170)",
        "(0.034034, 1.335732, -0.054750)",
        "(0.034068, 1.336815, -0.055069)",
        "(0.034101, 1.339090, -0.055667)",
        "(0.034123, 1.341549, -0.056291)",
        "(0.034040, 1.344134, -0.057003)",
        "(0.033780, 1.346901, -0.058018)",
        "(0.033616, 1.348377, -0.058565)",
        "(0.033266, 1.351448, -0.059599)",
        "(0.032889, 1.354761, -0.060902)",
        "(0.032553, 1.358193, -0.062522)",
        "(0.032535, 1.361742, -0.063612)",
        "(0.032647, 1.363586, -0.064013)",
        "(0.032693, 1.367277, -0.065123)",
        "(0.032572, 1.370913, -0.066545)",
        "(0.032404, 1.374435, -0.067859)",
        "(0.032242, 1.377799, -0.069009)",
        "(0.032246, 1.379492, -0.069616)",
        "(0.032410, 1.382851, -0.070814)",
        "(0.032554, 1.386094, -0.071849)",
        "(0.032710, 1.389227, -0.072955)",
        "(0.032953, 1.392125, -0.073876)",
        "(0.033154, 1.393474, -0.074178)",
        "(0.033681, 1.396104, -0.074591)",
        "(0.034110, 1.398436, -0.074847)",
        "(0.034310, 1.400499, -0.074989)",
        "(0.034382, 1.402398, -0.075233)",
        "(0.034427, 1.403344, -0.075395)",
        "(0.034489, 1.405170, -0.075658)",
        "(0.034482, 1.407024, -0.075747)",
        "(0.034338, 1.409028, -0.075619)",
        "(0.034222, 1.411358, -0.075791)",
        "(0.034166, 1.412673, -0.076122)",
        "(0.033771, 1.415476, -0.076987)",
        "(0.033091, 1.418407, -0.077942)",
        "(0.032514, 1.421581, -0.078773)",
        "(0.032151, 1.425003, -0.079566)",
        "(0.032073, 1.426847, -0.080000)",
        "(0.031830, 1.430714, -0.081325)",
        "(0.031182, 1.434745, -0.082930)",
        "(0.030235, 1.438895, -0.084645)",
        "(0.029129, 1.443163, -0.086417)",
        "(0.028679, 1.445378, -0.087289)",
        "(0.027972, 1.449901, -0.088828)",
        "(0.027646, 1.454713, -0.090222)",
        "(0.027236, 1.459641, -0.091809)",
        "(0.026581, 1.464465, -0.093312)",
        "(0.026274, 1.466950, -0.094123)",
        "(0.025647, 1.472094, -0.096264)",
        "(0.024828, 1.477400, -0.099001)",
        "(0.023951, 1.482642, -0.101925)",
        "(0.023103, 1.487790, -0.104729)",
        "(0.022764, 1.490412, -0.106406)",
        "(0.022014, 1.495525, -0.110176)",
        "(0.021389, 1.500409, -0.113779)",
        "(0.021297, 1.505252, -0.117561)",
        "(0.021773, 1.510031, -0.121332)",
        "(0.022120, 1.512292, -0.123110)",
        "(0.022811, 1.516770, -0.126780)",
        "(0.023484, 1.521012, -0.130809)",
        "(0.024140, 1.524981, -0.135174)",
        "(0.024703, 1.528598, -0.139485)",
        "(0.024910, 1.530284, -0.141682)",
        "(0.025500, 1.533361, -0.145884)",
        "(0.026168, 1.536432, -0.150754)",
        "(0.026943, 1.539427, -0.155611)",
        "(0.027840, 1.542202, -0.160217)",
        "(0.028316, 1.543518, -0.162468)",
        "(0.029280, 1.545912, -0.166810)",
        "(0.030169, 1.548105, -0.171019)",
        "(0.030736, 1.550081, -0.175411)",
        "(0.030903, 1.551762, -0.179819)",
        "(0.030951, 1.552496, -0.182008)",
        "(0.031298, 1.553980, -0.186465)",
        "(0.031735, 1.555244, -0.190502)",
        "(0.032112, 1.556336, -0.194511)",
        "(0.032450, 1.557388, -0.198750)",
        "(0.032697, 1.557867, -0.200827)",
        "(0.033171, 1.558639, -0.204873)",
        "(0.033547, 1.559187, -0.208881)",
        "(0.033898, 1.559582, -0.212710)",
        "(0.034281, 1.559730, -0.216324)",
        "(0.034500, 1.559615, -0.218241)",
        "(0.034685, 1.559196, -0.222034)",
        "(0.034845, 1.558591, -0.225843)",
        "(0.034977, 1.557671, -0.229762)",
        "(0.035305, 1.556574, -0.233888)",
        "(0.035529, 1.555982, -0.235800)",
        "(0.036214, 1.554704, -0.239384)",
        "(0.036988, 1.553351, -0.242930)",
        "(0.037823, 1.552100, -0.246691)",
        "(0.038704, 1.550858, -0.250563)",
        "(0.039118, 1.550189, -0.252581)",
        "(0.039836, 1.548810, -0.256553)",
        "(0.040569, 1.547450, -0.260289)",
        "(0.041395, 1.545885, -0.263572)",
        "(0.041939, 1.544100, -0.266673)",
        "(0.042027, 1.543209, -0.268560)",
        "(0.042398, 1.541317, -0.272427)",
        "(0.042828, 1.539202, -0.275783)",
        "(0.043510, 1.536917, -0.278578)",
        "(0.044308, 1.534522, -0.281244)",
        "(0.044614, 1.533376, -0.282630)",
        "(0.045136, 1.531043, -0.285336)",
        "(0.045689, 1.528578, -0.287661)",
        "(0.046095, 1.526015, -0.289693)",
        "(0.046800, 1.523587, -0.291695)",
        "(0.047120, 1.522279, -0.292550)",
        "(0.047507, 1.519656, -0.294011)",
        "(0.047701, 1.517086, -0.295623)",
        "(0.047834, 1.514301, -0.297508)",
        "(0.047857, 1.511307, -0.299390)",
        "(0.047890, 1.509799, -0.300225)",
        "(0.047910, 1.506553, -0.301587)",
        "(0.048014, 1.503047, -0.302475)",
        "(0.048040, 1.499393, -0.303550)",
        "(0.048077, 1.495655, -0.304928)",
        "(0.048000, 1.493739, -0.305510)",
        "(0.047746, 1.489788, -0.306447)",
        "(0.047828, 1.485836, -0.307222)",
        "(0.047834, 1.481832, -0.307871)",
        "(0.047777, 1.477851, -0.308581)",
        "(0.047684, 1.475701, -0.308892)",
        "(0.047477, 1.471460, -0.309642)",
        "(0.047524, 1.467402, -0.310433)",
        "(0.047719, 1.463358, -0.311027)",
        "(0.047790, 1.459032, -0.311332)",
        "(0.047594, 1.456885, -0.311652)",
        "(0.047709, 1.452628, -0.312541)",
        "(0.047882, 1.448361, -0.313290)",
        "(0.048116, 1.443902, -0.313140)",
        "(0.047767, 1.439035, -0.312971)",
        "(0.047593, 1.436715, -0.313183)",
        "(0.047764, 1.432213, -0.314098)",
        "(0.048403, 1.427752, -0.314582)",
        "(0.048613, 1.422846, -0.314558)",
        "(0.048090, 1.417707, -0.314752)",
        "(0.048027, 1.415064, -0.315017)",
        "(0.047855, 1.409824, -0.315749)",
        "(0.048211, 1.404652, -0.316317)",
        "(0.048330, 1.399248, -0.316697)",
        "(0.048355, 1.393826, -0.316883)",
        "(0.048528, 1.391113, -0.316905)",
        "(0.049064, 1.385674, -0.316857)",
        "(0.049577, 1.379955, -0.317026)",
        "(0.049460, 1.373820, -0.317132)",
        "(0.049709, 1.367868, -0.317336)",
        "(0.049903, 1.364973, -0.317449)",
        "(0.050778, 1.359379, -0.317377)",
        "(0.050566, 1.353383, -0.316944)",
        "(0.051155, 1.347774, -0.316602)",
        "(0.051785, 1.342459, -0.315997)",
        "(0.052102, 1.339807, -0.315470)",
        "(0.052784, 1.334491, -0.314344)",
        "(0.053314, 1.329170, -0.313554)",
        "(0.053988, 1.323635, -0.312470)",
        "(0.054611, 1.317784, -0.310783)",
        "(0.054945, 1.314876, -0.309778)",
        "(0.055260, 1.309145, -0.308058)",
        "(0.055828, 1.303807, -0.306681)",
        "(0.056697, 1.298731, -0.305570)",
        "(0.057386, 1.293813, -0.304754)",
        "(0.057804, 1.291406, -0.304181)",
        "(0.058657, 1.286758, -0.302874)",
        "(0.059432, 1.282089, -0.301700)",
        "(0.060122, 1.277106, -0.300397)",
        "(0.060478, 1.271988, -0.298421)",
        "(0.060487, 1.269421, -0.297260)",
        "(0.060380, 1.264467, -0.294986)",
        "(0.060820, 1.259935, -0.293041)",
        "(0.061090, 1.255667, -0.291273)",
        "(0.061220, 1.251721, -0.288917)",
        "(0.061304, 1.249856, -0.287497)",
        "(0.061368, 1.246268, -0.284841)",
        "(0.061522, 1.242765, -0.282473)",
        "(0.061422, 1.239093, -0.279565)",
        "(0.061564, 1.235564, -0.276308)",
        "(0.061670, 1.233917, -0.274738)",
        "(0.062008, 1.230769, -0.271770)",
        "(0.062264, 1.227762, -0.269153)",
        "(0.062474, 1.224837, -0.266757)",
        "(0.062489, 1.221716, -0.263858)",
        "(0.062468, 1.220189, -0.262212)",
        "(0.062614, 1.217484, -0.259464)",
        "(0.062762, 1.214999, -0.257287)",
        "(0.062995, 1.212501, -0.254505)",
        "(0.063354, 1.210224, -0.251220)",
        "(0.063428, 1.209131, -0.249582)",
        "(0.063600, 1.207196, -0.246598)",
        "(0.063887, 1.205469, -0.244411)",
        "(0.064182, 1.203708, -0.242114)",
        "(0.064685, 1.202064, -0.238981)",
        "(0.064978, 1.201267, -0.237205)",
        "(0.065454, 1.199701, -0.233975)",
        "(0.065830, 1.198044, -0.231236)",
        "(0.066164, 1.196410, -0.228272)",
        "(0.066566, 1.194938, -0.225125)",
        "(0.066835, 1.194279, -0.223689)",
        "(0.067535, 1.192912, -0.220554)",
        "(0.067998, 1.191206, -0.216761)",
        "(0.068521, 1.189534, -0.213248)",
        "(0.069166, 1.187789, -0.209775)",
        "(0.069389, 1.186828, -0.208142)",
        "(0.069605, 1.184832, -0.204786)",
        "(0.069903, 1.182984, -0.201464)",
        "(0.070278, 1.181358, -0.198723)",
        "(0.070298, 1.179385, -0.196143)",
        "(0.070307, 1.178254, -0.194589)",
        "(0.070586, 1.176019, -0.190867)",
        "(0.071180, 1.174094, -0.187101)",
        "(0.071672, 1.172167, -0.183769)",
        "(0.072066, 1.169841, -0.179830)",
        "(0.072309, 1.168617, -0.177659)",
        "(0.072905, 1.166526, -0.173613)",
        "(0.073339, 1.164585, -0.170159)",
        "(0.073588, 1.162419, -0.166424)",
        "(0.074068, 1.160237, -0.162226)",
        "(0.074344, 1.159372, -0.160185)",
        "(0.074948, 1.157912, -0.156191)",
        "(0.075348, 1.156370, -0.152025)",
        "(0.075995, 1.155160, -0.148113)",
        "(0.076592, 1.154422, -0.144294)",
        "(0.076925, 1.154187, -0.142354)",
        "(0.077432, 1.153848, -0.138659)",
        "(0.077799, 1.153535, -0.135466)",
        "(0.078208, 1.153062, -0.131889)",
        "(0.078756, 1.152691, -0.127853)",
        "(0.079045, 1.152599, -0.125955)",
        "(0.079601, 1.152638, -0.122669)",
        "(0.080096, 1.152745, -0.119227)",
        "(0.080577, 1.153080, -0.115795)",
        "(0.081014, 1.153623, -0.112665)",
        "(0.081239, 1.153914, -0.111193)",
        "(0.081746, 1.154373, -0.107899)",
        "(0.082217, 1.154688, -0.104333)",
        "(0.082667, 1.155262, -0.101194)",
        "(0.082975, 1.156225, -0.098011)",
        "(0.083239, 1.156927, -0.096489)",
        "(0.083941, 1.158672, -0.093539)",
        "(0.084651, 1.160727, -0.090610)",
        "(0.085113, 1.162726, -0.087927)",
        "(0.085588, 1.164666, -0.085120)",
        "(0.086060, 1.165761, -0.083810)",
        "(0.087155, 1.168119, -0.081442)",
        "(0.087716, 1.170626, -0.079816)",
        "(0.087948, 1.172985, -0.078319)",
        "(0.088188, 1.175067, -0.076635)",
        "(0.088343, 1.176067, -0.075759)",
        "(0.088944, 1.178345, -0.074187)",
        "(0.089480, 1.180701, -0.072789)",
        "(0.089517, 1.182944, -0.071904)",
        "(0.089570, 1.185061, -0.070678)",
        "(0.089848, 1.186225, -0.069945)",
        "(0.090505, 1.188859, -0.068386)",
        "(0.091305, 1.191656, -0.066556)",
        "(0.092072, 1.194405, -0.064074)",
        "(0.092820, 1.197330, -0.061937)",
        "(0.093144, 1.198830, -0.060973)",
        "(0.093785, 1.201987, -0.059188)",
        "(0.094216, 1.205273, -0.057240)",
        "(0.094620, 1.208914, -0.055268)",
        "(0.095147, 1.212945, -0.053709)",
        "(0.095296, 1.215034, -0.053007)",
        "(0.095470, 1.219174, -0.051242)",
        "(0.095625, 1.223419, -0.049260)",
        "(0.095971, 1.228041, -0.047491)",
        "(0.096466, 1.232813, -0.046115)",
        "(0.096518, 1.235118, -0.045367)",
        "(0.096367, 1.239661, -0.043779)",
        "(0.096252, 1.244163, -0.042370)",
        "(0.096100, 1.248637, -0.041036)",
        "(0.095826, 1.253046, -0.040106)",
        "(0.095803, 1.255259, -0.039651)",
        "(0.095736, 1.259394, -0.038337)",
        "(0.095400, 1.263145, -0.036790)",
        "(0.094951, 1.266774, -0.035523)",
        "(0.094846, 1.270581, -0.034839)",
        "(0.094652, 1.272357, -0.034485)",
        "(0.094323, 1.275708, -0.033458)",
        "(0.093848, 1.278934, -0.032417)",
        "(0.093733, 1.282507, -0.031840)",
        "(0.093329, 1.285883, -0.031138)",
        "(0.093116, 1.287533, -0.030760)",
        "(0.092667, 1.290874, -0.029927)",
        "(0.092728, 1.294695, -0.029681)",
        "(0.092897, 1.298650, -0.029603)",
        "(0.092987, 1.302453, -0.029186)",
        "(0.092956, 1.304295, -0.028963)",
        "(0.092550, 1.307965, -0.028762)",
        "(0.092439, 1.311789, -0.029069)",
        "(0.092157, 1.315410, -0.029215)",
        "(0.092084, 1.318965, -0.028993)",
        "(0.091877, 1.320730, -0.028877)",
        "(0.091539, 1.324426, -0.029006)",
        "(0.091150, 1.328071, -0.029177)",
        "(0.090543, 1.331430, -0.028993)",
        "(0.089811, 1.334779, -0.028918)",
        "(0.089361, 1.336452, -0.028994)",
        "(0.088712, 1.339952, -0.029373)",
        "(0.088038, 1.343292, -0.029517)",
        "(0.087491, 1.346690, -0.029537)",
        "(0.086738, 1.350111, -0.029769)",
        "(0.086438, 1.351887, -0.030006)",
        "(0.085889, 1.355539, -0.030626)",
        "(0.085459, 1.359214, -0.031039)",
        "(0.085105, 1.362885, -0.031191)",
        "(0.084680, 1.366694, -0.031529)",
        "(0.084561, 1.368688, -0.032010)",
        "(0.083997, 1.372693, -0.032935)",
        "(0.083661, 1.376703, -0.033357)",
        "(0.083577, 1.380841, -0.033608)",
        "(0.083447, 1.385154, -0.034255)",
        "(0.083318, 1.387328, -0.034613)",
        "(0.082884, 1.391638, -0.035307)",
        "(0.082799, 1.396011, -0.036035)",
        "(0.082922, 1.400413, -0.036354)",
        "(0.083059, 1.404785, -0.036599)",
        "(0.083014, 1.406915, -0.036806)",
        "(0.082898, 1.411119, -0.037412)",
        "(0.082754, 1.415145, -0.037916)",
        "(0.082518, 1.419234, -0.038591)",
        "(0.082178, 1.423371, -0.039429)",
        "(0.082021, 1.425512, -0.039971)",
        "(0.081782, 1.429964, -0.041357)",
        "(0.081245, 1.434427, -0.042779)",
        "(0.080512, 1.438794, -0.044382)",
        "(0.079512, 1.442902, -0.045821)",
        "(0.079034, 1.444907, -0.046698)",
        "(0.078580, 1.448924, -0.048537)",
        "(0.077969, 1.452811, -0.050187)",
        "(0.077487, 1.456265, -0.051630)",
        "(0.076789, 1.459622, -0.053304)",
        "(0.076567, 1.461403, -0.054408)",
        "(0.076196, 1.464933, -0.056523)",
        "(0.075950, 1.468341, -0.058556)",
        "(0.075701, 1.471561, -0.060653)",
        "(0.075456, 1.474725, -0.062830)",
        "(0.075349, 1.476194, -0.063969)",
        "(0.075016, 1.479028, -0.066355)",
        "(0.074466, 1.481607, -0.068708)",
        "(0.073878, 1.483855, -0.070843)",
        "(0.073211, 1.485919, -0.072995)",
        "(0.072796, 1.486914, -0.074219)",
        "(0.071913, 1.488976, -0.076889)",
        "(0.071345, 1.491187, -0.079819)",
        "(0.070839, 1.493413, -0.082855)",
        "(0.070348, 1.495509, -0.085293)",
        "(0.070194, 1.496530, -0.086388)",
        "(0.069928, 1.498680, -0.089051)",
        "(0.069764, 1.500994, -0.092257)",
        "(0.069376, 1.503183, -0.095258)",
        "(0.068911, 1.505040, -0.097866)",
        "(0.068678, 1.505966, -0.099213)",
        "(0.068348, 1.507797, -0.102127)",
        "(0.067748, 1.509581, -0.105059)",
        "(0.067049, 1.511102, -0.107996)",
        "(0.065769, 1.512248, -0.110863)",
        "(0.065066, 1.512818, -0.112444)",
        "(0.063890, 1.513822, -0.115825)",
        "(0.062881, 1.514617, -0.119097)",
        "(0.061746, 1.515136, -0.121922)",
        "(0.060815, 1.515359, -0.124577)",
        "(0.060464, 1.515419, -0.126050)",
        "(0.059699, 1.515480, -0.129461)",
        "(0.058820, 1.515257, -0.133097)",
        "(0.057849, 1.514551, -0.136628)",
        "(0.056877, 1.513508, -0.140244)",
        "(0.056404, 1.512924, -0.142113)",
        "(0.055363, 1.511494, -0.145973)",
        "(0.054159, 1.509738, -0.149698)",
        "(0.052954, 1.508285, -0.153913)",
        "(0.051726, 1.506996, -0.158596)",
        "(0.051269, 1.506328, -0.160760)",
        "(0.050550, 1.505041, -0.164556)",
        "(0.050077, 1.504263, -0.168639)",
        "(0.049251, 1.503910, -0.173353)",
        "(0.048284, 1.503777, -0.178064)",
        "(0.047940, 1.503817, -0.180147)",
        "(0.047280, 1.504114, -0.183918)",
        "(0.046733, 1.504837, -0.187920)",
        "(0.046087, 1.505915, -0.191998)",
        "(0.045837, 1.507134, -0.195716)",
        "(0.045784, 1.507887, -0.197386)",
        "(0.045805, 1.509557, -0.200595)",
        "(0.045993, 1.511494, -0.203728)",
        "(0.046344, 1.513636, -0.206975)",
        "(0.046727, 1.515767, -0.210108)",
        "(0.046929, 1.516767, -0.211498)",
        "(0.047196, 1.518383, -0.213967)",
        "(0.047302, 1.519331, -0.216531)",
        "(0.047169, 1.519669, -0.218867)",
        "(0.046920, 1.519193, -0.221217)",
        "(0.046868, 1.518804, -0.222474)",
        "(0.046848, 1.517340, -0.225310)",
        "(0.046478, 1.515118, -0.227736)",
        "(0.046096, 1.512248, -0.229818)",
        "(0.046098, 1.508943, -0.232298)",
        "(0.046052, 1.507064, -0.233635)",
        "(0.045624, 1.502731, -0.236264)",
        "(0.045058, 1.497848, -0.238926)",
        "(0.044505, 1.492205, -0.241797)",
        "(0.044046, 1.486189, -0.245017)",
        "(0.043829, 1.483127, -0.246823)",
        "(0.043159, 1.476591, -0.250358)",
        "(0.042084, 1.469489, -0.253304)",
        "(0.041329, 1.462493, -0.256421)",
        "(0.040653, 1.455674, -0.259778)",
        "(0.040321, 1.452293, -0.261548)",
        "(0.039419, 1.445669, -0.265246)",
        "(0.038899, 1.439576, -0.268729)",
        "(0.038788, 1.434228, -0.271966)",
        "(0.038613, 1.429371, -0.274843)",
        "(0.038604, 1.427248, -0.276348)",
        "(0.038665, 1.423446, -0.279667)",
        "(0.038871, 1.420260, -0.282417)",
        "(0.039077, 1.417379, -0.284803)",
        "(0.039383, 1.415141, -0.287292)",
        "(0.039616, 1.414191, -0.288465)",
        "(0.040130, 1.412228, -0.290526)",
        "(0.040538, 1.410335, -0.292322)",
        "(0.041012, 1.408513, -0.293922)",
        "(0.041653, 1.406797, -0.295609)",
        "(0.041979, 1.405886, -0.296453)",
        "(0.042530, 1.403794, -0.297659)",
        "(0.043257, 1.401444, -0.298403)",
        "(0.044135, 1.398910, -0.299355)",
        "(0.045017, 1.395996, -0.300405)",
        "(0.045481, 1.394367, -0.300881)",
        "(0.046455, 1.390639, -0.301999)",
        "(0.047120, 1.386457, -0.303005)",
        "(0.047489, 1.381962, -0.303620)",
        "(0.048205, 1.377360, -0.304475)",
        "(0.048523, 1.374992, -0.305120)",
        "(0.049241, 1.370053, -0.306247)",
        "(0.049722, 1.364782, -0.306639)",
        "(0.050494, 1.359590, -0.306974)",
        "(0.051061, 1.354213, -0.307080)",
        "(0.051411, 1.351488, -0.307086)",
        "(0.051986, 1.345919, -0.307171)",
        "(0.052806, 1.340151, -0.307105)",
        "(0.053363, 1.333799, -0.306252)",
        "(0.053973, 1.327108, -0.305020)",
        "(0.054226, 1.323691, -0.304557)",
        "(0.055008, 1.316795, -0.304081)",
        "(0.056127, 1.310240, -0.304079)",
        "(0.057046, 1.303893, -0.304253)",
        "(0.058201, 1.297557, -0.304185)",
        "(0.058750, 1.294370, -0.304095)",
        "(0.059934, 1.288038, -0.303651)",
        "(0.061161, 1.281866, -0.302749)",
        "(0.062104, 1.275609, -0.301062)",
        "(0.063088, 1.269358, -0.298846)",
        "(0.063659, 1.266282, -0.297834)",
        "(0.064971, 1.260388, -0.296188)",
        "(0.066102, 1.254629, -0.295021)",
        "(0.067070, 1.248925, -0.293540)",
        "(0.068207, 1.243538, -0.292110)",
        "(0.068773, 1.240952, -0.291585)",
        "(0.069970, 1.235921, -0.290406)",
        "(0.070988, 1.230906, -0.288664)",
        "(0.071961, 1.226058, -0.286721)",
        "(0.072972, 1.221554, -0.284430)",
        "(0.073476, 1.219467, -0.283288)",
        "(0.074357, 1.215484, -0.281531)",
        "(0.075155, 1.211810, -0.280212)",
        "(0.076007, 1.208790, -0.278530)",
        "(0.076819, 1.205928, -0.276563)",
        "(0.077219, 1.204576, -0.275618)",
        "(0.077814, 1.201738, -0.273675)",
        "(0.078399, 1.198780, -0.271321)",
        "(0.079037, 1.195781, -0.268897)",
        "(0.079572, 1.192927, -0.266259)",
        "(0.079760, 1.191495, -0.264890)",
        "(0.080435, 1.188912, -0.262470)",
        "(0.080879, 1.186228, -0.259947)",
        "(0.081300, 1.183509, -0.257092)",
        "(0.081836, 1.180628, -0.254305)",
        "(0.082162, 1.179061, -0.252727)",
        "(0.082893, 1.175722, -0.248733)",
        "(0.083664, 1.172707, -0.244859)",
        "(0.084526, 1.169994, -0.241464)",
        "(0.085338, 1.167405, -0.238422)",
        "(0.085731, 1.166117, -0.237132)",
        "(0.086269, 1.163299, -0.233884)",
        "(0.086644, 1.160538, -0.230104)",
        "(0.087228, 1.157995, -0.226226)",
        "(0.087680, 1.155801, -0.223422)",
        "(0.087966, 1.154746, -0.222189)",
        "(0.088780, 1.152637, -0.219292)",
        "(0.089808, 1.150644, -0.215890)",
        "(0.090920, 1.148512, -0.212494)",
        "(0.092088, 1.146188, -0.209622)",
        "(0.092596, 1.144925, -0.208170)",
        "(0.093538, 1.142313, -0.204927)",
        "(0.094631, 1.139735, -0.201947)",
        "(0.095492, 1.137032, -0.198945)",
        "(0.096436, 1.134488, -0.195278)",
        "(0.096906, 1.133335, -0.193278)",
        "(0.097816, 1.131250, -0.189209)",
        "(0.098782, 1.129510, -0.185251)",
        "(0.099532, 1.128055, -0.181469)",
        "(0.100076, 1.126914, -0.177734)",
        "(0.100435, 1.126589, -0.175886)",
        "(0.100999, 1.126090, -0.172388)",
        "(0.101367, 1.125618, -0.168708)",
        "(0.101818, 1.125147, -0.164646)",
        "(0.102060, 1.124841, -0.160781)",
        "(0.102205, 1.124876, -0.158972)",
        "(0.102557, 1.125249, -0.155600)",
        "(0.102684, 1.125660, -0.152260)",
        "(0.102685, 1.126125, -0.149467)",
        "(0.102809, 1.126638, -0.146131)",
        "(0.102960, 1.126931, -0.144373)",
        "(0.103360, 1.127699, -0.141166)",
        "(0.103819, 1.128700, -0.138049)",
        "(0.104052, 1.129747, -0.135028)",
        "(0.104245, 1.130931, -0.132191)",
        "(0.104331, 1.131608, -0.130816)",
        "(0.104456, 1.132936, -0.127926)",
        "(0.104717, 1.134219, -0.124503)",
        "(0.104999, 1.135505, -0.120989)",
        "(0.105352, 1.137210, -0.117865)",
        "(0.105467, 1.138099, -0.116315)",
        "(0.105670, 1.139899, -0.112787)",
        "(0.105752, 1.142002, -0.108890)",
        "(0.106100, 1.144752, -0.105243)",
        "(0.106429, 1.147928, -0.101457)",
        "(0.106776, 1.149730, -0.099540)",
        "(0.107196, 1.153554, -0.095381)",
        "(0.107023, 1.157535, -0.091350)",
        "(0.106636, 1.161759, -0.087931)",
        "(0.106826, 1.166715, -0.084602)",
        "(0.106914, 1.169234, -0.082745)",
        "(0.106654, 1.174138, -0.078862)",
        "(0.105379, 1.178740, -0.075177)",
        "(0.105109, 1.184311, -0.072675)",
        "(0.104585, 1.189921, -0.069526)",
        "(0.104492, 1.192800, -0.067825)",
        "(0.103897, 1.198598, -0.064679)",
        "(0.102946, 1.204343, -0.062042)",
        "(0.102105, 1.210211, -0.059368)",
        "(0.101289, 1.216391, -0.056871)",
        "(0.100761, 1.219465, -0.055809)",
        "(0.099323, 1.225587, -0.053803)",
        "(0.098403, 1.232229, -0.052046)",
        "(0.097431, 1.238977, -0.050265)",
        "(0.096439, 1.245772, -0.048610)",
        "(0.095995, 1.249080, -0.047620)",
        "(0.095282, 1.255859, -0.045665)",
        "(0.095174, 1.263170, -0.044779)",
        "(0.094538, 1.270060, -0.043755)",
        "(0.093952, 1.276662, -0.042493)",
        "(0.093652, 1.280041, -0.042061)",
        "(0.092870, 1.286794, -0.041674)",
        "(0.092326, 1.293568, -0.041716)",
        "(0.091924, 1.300087, -0.041438)",
        "(0.091480, 1.306544, -0.041511)",
        "(0.091143, 1.309684, -0.041595)",
        "(0.090488, 1.315923, -0.041734)",
        "(0.089956, 1.322007, -0.041604)",
        "(0.089453, 1.327978, -0.041536)",
        "(0.089091, 1.333903, -0.041948)",
        "(0.088921, 1.336861, -0.042137)",
        "(0.088505, 1.342629, -0.042528)",
        "(0.087228, 1.347995, -0.043439)",
        "(0.085761, 1.353486, -0.045007)",
        "(0.084822, 1.358951, -0.046296)",
        "(0.084753, 1.361778, -0.046782)",
        "(0.084356, 1.367390, -0.047909)",
        "(0.083812, 1.373101, -0.049525)",
        "(0.082851, 1.378485, -0.051031)",
        "(0.081966, 1.383690, -0.052617)",
        "(0.081478, 1.386299, -0.053489)",
        "(0.080626, 1.391470, -0.055118)",
        "(0.079905, 1.396530, -0.056392)",
        "(0.079006, 1.401828, -0.058195)",
        "(0.078167, 1.407221, -0.060302)",
        "(0.078052, 1.409930, -0.061289)",
        "(0.078124, 1.415079, -0.062585)",
        "(0.078121, 1.420089, -0.063420)",
        "(0.077347, 1.425096, -0.065119)",
        "(0.076459, 1.429891, -0.066843)",
        "(0.076084, 1.432223, -0.067541)",
        "(0.075643, 1.436931, -0.068989)",
        "(0.075419, 1.441837, -0.070466)",
        "(0.074900, 1.446622, -0.072042)",
        "(0.074129, 1.451453, -0.073739)",
        "(0.073798, 1.453949, -0.074713)",
        "(0.073013, 1.458959, -0.076929)",
        "(0.071950, 1.463715, -0.079034)",
        "(0.071393, 1.468347, -0.080605)",
        "(0.070857, 1.473151, -0.082426)",
        "(0.070487, 1.475562, -0.083554)",
        "(0.069636, 1.480259, -0.085912)",
        "(0.068726, 1.484817, -0.087915)",
        "(0.068065, 1.489352, -0.090137)",
        "(0.067181, 1.493868, -0.092741)",
        "(0.066828, 1.496150, -0.094178)",
        "(0.065958, 1.500585, -0.097067)",
        "(0.065165, 1.504460, -0.099197)",
        "(0.064757, 1.508268, -0.101390)",
        "(0.064116, 1.512027, -0.103944)",
        "(0.063635, 1.513807, -0.105306)",
        "(0.062310, 1.517045, -0.107971)",
        "(0.061107, 1.520373, -0.111318)",
        "(0.060021, 1.523532, -0.114562)",
        "(0.058941, 1.526399, -0.117480)",
        "(0.058285, 1.527740, -0.119033)",
        "(0.057098, 1.530497, -0.122744)",
        "(0.056061, 1.532912, -0.126272)",
        "(0.055237, 1.535012, -0.129196)",
        "(0.054528, 1.537283, -0.132823)",
        "(0.054118, 1.538398, -0.134706)",
        "(0.053256, 1.540479, -0.138225)",
        "(0.052471, 1.542412, -0.141548)",
        "(0.051696, 1.544420, -0.145449)",
        "(0.050920, 1.546299, -0.149845)",
        "(0.050618, 1.547059, -0.151712)",
        "(0.050406, 1.548355, -0.154730)",
        "(0.050450, 1.549598, -0.157947)",
        "(0.050434, 1.550853, -0.162048)",
        "(0.050509, 1.551861, -0.166055)",
        "(0.050672, 1.552239, -0.167952)",
        "(0.050892, 1.552717, -0.171658)",
        "(0.050817, 1.553010, -0.175676)",
        "(0.050440, 1.553022, -0.180267)",
        "(0.049942, 1.552651, -0.184931)",
        "(0.049780, 1.552402, -0.187212)",
        "(0.049680, 1.551805, -0.191820)",
        "(0.049535, 1.550965, -0.196354)",
        "(0.049348, 1.549942, -0.200860)",
        "(0.049182, 1.548805, -0.205378)",
        "(0.049087, 1.548217, -0.207617)",
        "(0.048799, 1.546918, -0.212370)",
        "(0.048241, 1.545407, -0.217009)",
        "(0.047656, 1.543833, -0.221609)",
        "(0.046862, 1.542173, -0.226135)",
        "(0.046449, 1.541296, -0.228386)",
        "(0.045498, 1.539535, -0.233077)",
        "(0.044842, 1.537954, -0.237840)",
        "(0.044387, 1.536454, -0.242322)",
        "(0.044143, 1.534975, -0.246650)",
        "(0.043949, 1.534257, -0.248828)",
        "(0.043464, 1.532779, -0.253401)",
        "(0.043173, 1.531330, -0.258009)",
        "(0.042968, 1.529952, -0.262454)",
        "(0.042795, 1.528493, -0.266480)",
        "(0.042583, 1.527661, -0.268487)",
        "(0.042011, 1.525780, -0.272490)",
        "(0.041654, 1.523784, -0.276733)",
        "(0.041147, 1.521675, -0.281269)",
        "(0.040361, 1.519179, -0.285433)",
        "(0.039964, 1.517801, -0.287346)",
        "(0.039534, 1.514959, -0.291284)",
        "(0.039285, 1.512020, -0.295659)",
        "(0.038266, 1.508462, -0.300445)",
        "(0.037427, 1.504701, -0.304945)",
        "(0.037147, 1.502776, -0.307164)",
        "(0.036905, 1.498908, -0.311862)",
        "(0.036534, 1.494943, -0.316897)",
        "(0.035834, 1.490537, -0.321065)",
        "(0.035337, 1.486064, -0.324698)",
        "(0.035154, 1.483848, -0.326656)",
        "(0.035068, 1.479517, -0.330968)",
        "(0.034962, 1.474946, -0.335003)",
        "(0.034951, 1.470273, -0.338530)",
        "(0.035091, 1.465804, -0.342006)",
        "(0.035287, 1.463626, -0.343892)",
        "(0.035496, 1.459332, -0.347500)",
        "(0.035751, 1.455231, -0.350533)",
        "(0.036203, 1.451396, -0.353379)",
        "(0.036521, 1.447682, -0.356261)",
        "(0.036736, 1.445895, -0.357661)",
        "(0.036919, 1.442411, -0.360257)",
        "(0.037393, 1.439287, -0.362239)",
        "(0.037802, 1.436298, -0.363823)",
        "(0.038457, 1.433422, -0.364989)",
        "(0.038757, 1.431973, -0.365481)",
        "(0.039047, 1.429134, -0.365998)",
        "(0.039252, 1.426273, -0.366280)",
        "(0.039458, 1.423260, -0.366599)",
        "(0.039577, 1.419952, -0.367107)",
        "(0.039763, 1.418203, -0.367264)",
        "(0.039854, 1.414513, -0.367462)",
        "(0.039780, 1.410497, -0.367464)",
        "(0.039954, 1.406184, -0.367286)",
        "(0.040095, 1.401467, -0.366978)",
        "(0.040317, 1.398962, -0.366865)",
        "(0.040421, 1.393716, -0.366756)",
        "(0.040384, 1.388115, -0.366488)",
        "(0.040686, 1.382206, -0.366151)",
        "(0.041067, 1.376158, -0.365934)",
        "(0.041272, 1.373010, -0.365666)",
        "(0.041667, 1.366587, -0.364903)",
        "(0.042048, 1.359961, -0.364270)",
        "(0.042416, 1.353128, -0.363670)",
        "(0.042458, 1.345990, -0.362571)",
        "(0.042341, 1.342444, -0.362060)",
        "(0.042414, 1.335382, -0.361313)",
        "(0.042640, 1.328333, -0.360686)",
        "(0.042807, 1.321180, -0.359772)",
        "(0.042859, 1.313982, -0.358171)",
        "(0.042853, 1.310408, -0.357127)",
        "(0.043168, 1.303320, -0.355054)",
        "(0.043578, 1.296261, -0.352668)",
        "(0.043836, 1.289425, -0.350140)",
        "(0.044274, 1.283133, -0.347732)",
        "(0.044461, 1.280151, -0.346702)",
        "(0.044887, 1.274314, -0.344657)",
        "(0.045304, 1.268692, -0.342193)",
        "(0.045660, 1.263410, -0.339352)",
        "(0.046179, 1.258468, -0.336541)",
        "(0.046398, 1.256018, -0.335163)",
        "(0.046903, 1.251214, -0.332363)",
        "(0.047650, 1.246544, -0.329416)",
        "(0.048397, 1.241897, -0.326196)",
        "(0.048958, 1.237167, -0.323113)",
        "(0.049176, 1.234802, -0.321592)",
        "(0.049517, 1.230170, -0.318830)",
        "(0.049926, 1.225675, -0.316000)",
        "(0.050434, 1.221355, -0.313221)",
        "(0.050961, 1.217051, -0.310059)",
        "(0.051113, 1.214874, -0.308286)",
        "(0.051551, 1.210601, -0.304801)",
        "(0.052219, 1.206427, -0.301408)",
        "(0.052803, 1.202278, -0.298088)",
        "(0.053607, 1.198295, -0.295010)",
        "(0.054012, 1.196223, -0.293403)",
        "(0.054710, 1.191821, -0.289655)",
        "(0.055405, 1.187335, -0.285345)",
        "(0.056163, 1.182849, -0.280809)",
        "(0.057019, 1.178218, -0.276072)",
        "(0.057348, 1.176053, -0.273840)",
        "(0.058053, 1.171874, -0.269360)",
        "(0.058906, 1.167799, -0.264883)",
        "(0.059697, 1.163615, -0.260621)",
        "(0.060278, 1.159016, -0.256070)",
        "(0.060396, 1.156497, -0.253376)",
        "(0.060835, 1.151427, -0.247517)",
        "(0.061536, 1.146531, -0.241498)",
        "(0.062330, 1.142159, -0.236083)",
        "(0.062836, 1.138107, -0.232094)",
        "(0.063140, 1.136197, -0.230316)",
        "(0.063576, 1.132564, -0.226904)",
        "(0.064010, 1.129243, -0.223654)",
        "(0.064602, 1.126077, -0.219775)",
        "(0.065181, 1.122955, -0.215568)",
        "(0.065571, 1.121451, -0.213331)",
        "(0.066533, 1.118795, -0.208752)",
        "(0.067448, 1.116846, -0.205331)",
        "(0.067904, 1.114766, -0.202863)",
        "(0.068445, 1.112451, -0.199780)",
        "(0.068848, 1.111354, -0.197961)",
        "(0.069790, 1.109106, -0.193969)",
        "(0.070929, 1.106632, -0.189668)",
        "(0.072263, 1.103987, -0.185226)",
        "(0.073681, 1.101447, -0.181083)",
        "(0.074391, 1.100165, -0.178808)",
        "(0.075641, 1.097543, -0.174169)",
        "(0.076739, 1.094969, -0.169870)",
        "(0.077947, 1.092645, -0.165529)",
        "(0.079314, 1.090536, -0.160718)",
        "(0.079785, 1.089543, -0.158334)",
        "(0.080416, 1.088055, -0.154377)",
        "(0.080943, 1.087095, -0.150868)",
        "(0.081229, 1.086235, -0.146962)",
        "(0.081394, 1.085443, -0.142520)",
        "(0.081480, 1.085099, -0.140249)",
        "(0.081697, 1.084579, -0.135706)",
        "(0.081873, 1.084329, -0.131396)",
        "(0.081939, 1.084522, -0.127472)",
        "(0.081769, 1.084583, -0.123659)",
        "(0.081649, 1.084499, -0.121486)",
        "(0.081414, 1.084481, -0.117278)",
        "(0.081090, 1.084789, -0.113435)",
        "(0.080636, 1.085312, -0.109976)",
        "(0.080158, 1.085764, -0.106467)",
        "(0.079950, 1.086018, -0.104682)",
        "(0.079469, 1.086608, -0.101194)",
        "(0.078885, 1.087322, -0.097898)",
        "(0.078631, 1.088235, -0.094353)",
        "(0.078429, 1.089322, -0.090930)",
        "(0.078304, 1.089881, -0.089310)",
        "(0.078120, 1.090959, -0.086087)",
        "(0.077920, 1.091680, -0.082727)",
        "(0.077888, 1.092363, -0.079463)",
        "(0.078064, 1.092987, -0.076072)",
        "(0.078184, 1.093233, -0.074281)",
        "(0.078413, 1.093626, -0.070875)",
        "(0.078622, 1.093853, -0.067302)",
        "(0.079291, 1.094339, -0.063259)",
        "(0.080224, 1.095214, -0.059218)",
        "(0.080529, 1.095805, -0.057199)",
        "(0.081445, 1.097261, -0.052941)",
        "(0.082280, 1.099113, -0.048852)",
        "(0.082938, 1.101133, -0.045276)",
        "(0.083254, 1.103119, -0.042128)",
        "(0.083364, 1.104113, -0.040666)",
        "(0.083609, 1.106085, -0.037833)",
        "(0.083808, 1.108284, -0.035260)",
        "(0.083733, 1.111074, -0.033548)",
        "(0.083480, 1.113861, -0.031889)",
        "(0.083316, 1.115238, -0.031069)",
        "(0.082869, 1.118214, -0.029674)",
        "(0.082143, 1.121416, -0.028569)",
        "(0.082135, 1.126013, -0.028419)",
        "(0.082069, 1.131471, -0.028364)",
        "(0.081903, 1.134543, -0.028517)",
        "(0.081231, 1.140695, -0.029129)",
        "(0.081079, 1.148153, -0.030390)",
        "(0.081307, 1.156417, -0.031126)",
        "(0.081024, 1.164855, -0.031994)",
        "(0.080690, 1.169024, -0.032390)",
        "(0.079733, 1.177522, -0.033429)",
        "(0.078088, 1.186208, -0.035202)",
        "(0.077320, 1.195752, -0.036948)",
        "(0.076335, 1.204996, -0.038127)",
        "(0.075565, 1.209445, -0.038722)",
        "(0.073232, 1.217760, -0.040162)",
        "(0.072550, 1.227296, -0.042475)",
        "(0.071410, 1.236283, -0.043816)",
        "(0.070419, 1.245374, -0.045614)",
        "(0.069413, 1.249635, -0.046634)",
        "(0.067707, 1.258331, -0.048806)",
        "(0.067133, 1.267450, -0.051140)",
        "(0.066332, 1.275922, -0.052803)",
        "(0.065371, 1.283930, -0.054476)",
        "(0.064709, 1.287726, -0.055362)",
        "(0.063873, 1.295291, -0.057400)",
        "(0.063590, 1.302659, -0.059313)",
        "(0.063153, 1.309341, -0.060441)",
        "(0.062434, 1.315699, -0.062242)",
        "(0.062056, 1.318875, -0.063351)",
        "(0.061402, 1.324853, -0.065763)",
        "(0.060696, 1.330453, -0.067711)",
        "(0.060491, 1.336055, -0.069390)",
        "(0.060212, 1.341474, -0.070959)",
        "(0.059859, 1.344036, -0.071906)",
        "(0.059067, 1.349028, -0.074052)",
        "(0.058384, 1.354040, -0.076183)",
        "(0.058576, 1.359340, -0.077940)",
        "(0.058753, 1.364499, -0.079247)",
        "(0.058719, 1.367060, -0.080046)",
        "(0.058542, 1.372182, -0.081765)",
        "(0.058595, 1.377322, -0.083332)",
        "(0.058947, 1.382481, -0.084748)",
        "(0.059296, 1.387633, -0.085919)",
        "(0.059407, 1.390196, -0.086483)",
        "(0.059383, 1.395253, -0.087449)",
        "(0.059450, 1.400313, -0.088431)",
        "(0.059486, 1.405382, -0.089269)",
        "(0.059283, 1.410527, -0.090235)",
        "(0.059105, 1.413083, -0.090794)",
        "(0.058710, 1.417980, -0.091623)",
        "(0.058637, 1.423044, -0.092527)",
        "(0.058550, 1.428149, -0.093680)",
        "(0.058392, 1.433257, -0.094873)",
        "(0.058266, 1.435741, -0.095392)",
        "(0.057933, 1.440654, -0.096626)",
        "(0.057563, 1.445495, -0.097956)",
        "(0.057420, 1.450513, -0.099201)",
        "(0.057492, 1.455735, -0.100846)",
        "(0.057499, 1.458355, -0.101612)",
        "(0.057452, 1.463459, -0.103108)",
        "(0.057251, 1.468423, -0.104783)",
        "(0.056919, 1.473398, -0.107031)",
        "(0.056642, 1.478219, -0.109488)",
        "(0.056457, 1.480563, -0.110572)",
        "(0.055847, 1.485155, -0.112727)",
        "(0.055280, 1.489556, -0.115025)",
        "(0.054838, 1.493934, -0.117339)",
        "(0.054694, 1.498183, -0.119652)",
        "(0.054623, 1.500177, -0.120831)",
        "(0.054319, 1.503948, -0.123275)",
        "(0.054031, 1.507509, -0.125702)",
        "(0.053422, 1.510677, -0.128529)",
        "(0.052486, 1.513500, -0.131878)",
        "(0.052066, 1.514809, -0.133554)",
        "(0.051446, 1.517298, -0.136465)",
        "(0.050968, 1.519689, -0.139530)",
        "(0.050479, 1.521894, -0.142617)",
        "(0.049693, 1.523806, -0.145270)",
        "(0.049370, 1.524794, -0.146632)",
        "(0.048754, 1.526849, -0.149679)",
        "(0.047778, 1.528711, -0.152988)",
        "(0.047073, 1.530575, -0.156227)",
        "(0.046796, 1.532619, -0.159257)",
        "(0.046747, 1.533710, -0.160823)",
        "(0.046517, 1.535902, -0.164039)",
        "(0.046054, 1.538050, -0.167213)",
        "(0.045488, 1.540274, -0.170467)",
        "(0.045039, 1.542782, -0.174334)",
        "(0.044715, 1.544087, -0.176424)",
        "(0.044262, 1.546689, -0.180301)",
        "(0.043712, 1.549524, -0.184083)",
        "(0.043113, 1.552602, -0.188296)",
        "(0.042390, 1.555506, -0.192487)",
        "(0.042026, 1.556876, -0.194494)",
        "(0.041312, 1.559502, -0.198372)",
        "(0.040538, 1.561917, -0.202146)",
        "(0.039747, 1.564170, -0.206213)",
        "(0.038762, 1.566144, -0.210429)",
        "(0.038245, 1.567045, -0.212535)",
        "(0.036888, 1.568419, -0.216540)",
        "(0.035048, 1.569195, -0.220818)",
        "(0.032777, 1.569703, -0.226147)",
        "(0.030714, 1.569966, -0.232222)",
        "(0.029709, 1.569741, -0.234875)",
        "(0.027695, 1.568768, -0.239426)",
        "(0.025698, 1.567457, -0.244770)",
        "(0.023643, 1.565642, -0.251311)",
        "(0.021822, 1.563113, -0.257899)",
        "(0.021111, 1.561700, -0.261010)",
        "(0.019914, 1.558459, -0.267149)",
        "(0.017758, 1.554284, -0.273466)",
        "(0.016408, 1.549864, -0.279548)",
        "(0.015550, 1.545659, -0.285387)",
        "(0.015264, 1.543597, -0.288244)",
        "(0.014253, 1.539303, -0.293617)",
        "(0.012512, 1.534547, -0.298733)",
        "(0.011717, 1.530403, -0.304068)",
        "(0.011124, 1.526819, -0.309660)",
        "(0.011018, 1.525145, -0.312270)",
        "(0.010538, 1.521677, -0.316530)",
        "(0.009527, 1.518514, -0.321146)",
        "(0.009823, 1.516202, -0.325884)",
        "(0.010277, 1.514456, -0.330162)",
        "(0.010696, 1.513782, -0.332163)",
        "(0.010809, 1.512196, -0.336352)",
        "(0.011323, 1.510996, -0.340207)",
        "(0.011981, 1.510009, -0.343851)",
        "(0.012820, 1.509277, -0.347638)",
        "(0.013329, 1.508935, -0.349362)",
        "(0.014178, 1.508103, -0.352136)",
        "(0.014833, 1.507083, -0.354370)",
        "(0.015617, 1.505936, -0.356603)",
        "(0.016356, 1.504515, -0.358685)",
        "(0.016576, 1.503665, -0.359672)",
        "(0.016596, 1.501372, -0.361453)",
        "(0.017052, 1.498743, -0.363337)",
        "(0.017323, 1.495683, -0.365115)",
        "(0.017184, 1.491964, -0.366825)",
        "(0.017155, 1.489915, -0.367757)",
        "(0.017160, 1.485552, -0.369520)",
        "(0.017104, 1.480816, -0.371045)",
        "(0.017037, 1.475740, -0.372288)",
        "(0.016904, 1.469958, -0.373214)",
        "(0.016686, 1.466888, -0.373685)",
        "(0.016096, 1.460331, -0.374473)",
        "(0.015148, 1.453309, -0.374957)",
        "(0.014558, 1.445947, -0.375177)",
        "(0.014046, 1.438556, -0.375576)",
        "(0.013770, 1.434885, -0.375719)",
        "(0.013301, 1.427626, -0.375652)",
        "(0.012984, 1.420501, -0.375130)",
        "(0.012487, 1.413333, -0.374923)",
        "(0.012100, 1.406255, -0.374455)",
        "(0.011849, 1.402780, -0.374018)",
        "(0.011387, 1.395982, -0.372867)",
        "(0.011004, 1.389431, -0.371867)",
        "(0.010540, 1.383376, -0.371185)",
        "(0.010049, 1.377746, -0.370292)",
        "(0.009898, 1.375175, -0.369632)",
        "(0.009955, 1.370373, -0.368424)",
        "(0.009979, 1.366087, -0.368025)",
        "(0.010001, 1.361974, -0.367580)",
        "(0.010271, 1.358274, -0.366825)",
        "(0.010425, 1.356488, -0.366496)",
        "(0.010704, 1.353052, -0.365825)",
        "(0.011098, 1.349776, -0.365055)",
        "(0.011667, 1.346685, -0.364299)",
        "(0.011835, 1.345167, -0.363931)",
        "(0.012183, 1.342174, -0.362984)",
        "(0.012599, 1.339172, -0.362023)",
        "(0.012977, 1.336098, -0.361392)",
        "(0.013064, 1.332856, -0.360071)",
        "(0.013201, 1.329656, -0.358520)",
        "(0.013409, 1.328050, -0.357843)",
        "(0.013914, 1.324841, -0.356496)",
        "(0.014308, 1.321358, -0.355371)",
        "(0.014758, 1.317475, -0.354138)",
        "(0.015038, 1.313017, -0.352822)",
        "(0.015270, 1.310695, -0.352191)",
        "(0.015777, 1.305527, -0.350736)",
        "(0.016354, 1.299695, -0.348535)",
        "(0.016998, 1.293358, -0.345725)",
        "(0.017771, 1.286436, -0.342568)",
        "(0.018187, 1.282801, -0.340841)",
        "(0.018959, 1.275055, -0.336814)",
        "(0.019646, 1.266783, -0.332354)",
        "(0.020399, 1.258099, -0.328193)",
        "(0.020720, 1.253581, -0.326204)",
        "(0.021460, 1.244678, -0.322719)",
        "(0.022229, 1.235977, -0.319652)",
        "(0.023498, 1.227547, -0.316278)",
        "(0.024589, 1.219506, -0.312316)",
        "(0.025401, 1.212029, -0.307823)",
        "(0.025657, 1.208482, -0.305584)",
        "(0.026332, 1.201553, -0.301192)",
        "(0.026636, 1.195043, -0.296770)",
        "(0.026720, 1.188717, -0.291431)",
        "(0.026807, 1.183232, -0.286947)",
        "(0.026792, 1.180715, -0.285256)",
        "(0.027393, 1.176038, -0.282374)",
        "(0.027620, 1.171501, -0.278947)",
        "(0.027839, 1.167119, -0.275509)",
        "(0.027995, 1.162812, -0.272096)",
        "(0.028267, 1.160785, -0.270394)",
        "(0.028539, 1.156866, -0.266991)",
        "(0.028767, 1.153001, -0.263848)",
        "(0.028805, 1.149108, -0.260849)",
        "(0.029043, 1.145531, -0.257979)",
        "(0.029338, 1.143927, -0.256654)",
        "(0.029701, 1.140575, -0.254055)",
        "(0.029858, 1.137120, -0.251136)",
        "(0.030107, 1.133808, -0.248121)",
        "(0.030417, 1.130688, -0.245287)",
        "(0.030568, 1.129201, -0.243901)",
        "(0.031209, 1.126594, -0.240912)",
        "(0.031712, 1.124305, -0.238065)",
        "(0.032135, 1.122234, -0.235267)",
        "(0.032658, 1.120307, -0.232179)",
        "(0.032947, 1.119384, -0.230527)",
        "(0.033279, 1.117580, -0.227001)",
        "(0.033588, 1.115745, -0.223099)",
        "(0.034059, 1.113872, -0.219349)",
        "(0.034285, 1.112981, -0.217645)",
        "(0.034418, 1.111172, -0.214367)",
        "(0.034267, 1.109173, -0.211670)",
        "(0.034070, 1.107152, -0.209314)",
        "(0.033930, 1.105149, -0.206756)",
        "(0.033897, 1.103332, -0.203183)",
        "(0.033890, 1.102435, -0.201231)",
        "(0.034295, 1.100848, -0.197015)",
        "(0.034558, 1.099561, -0.192858)",
        "(0.034692, 1.098559, -0.189201)",
        "(0.034715, 1.098125, -0.187521)",
        "(0.034690, 1.097322, -0.184405)",
        "(0.034723, 1.096455, -0.180990)",
        "(0.034603, 1.095382, -0.176796)",
        "(0.034379, 1.094299, -0.172649)",
        "(0.034315, 1.093259, -0.168523)",
        "(0.034418, 1.092912, -0.166428)",
        "(0.034406, 1.092218, -0.162496)",
        "(0.034503, 1.091731, -0.158595)",
        "(0.034602, 1.091346, -0.154846)",
        "(0.034698, 1.091028, -0.151090)",
        "(0.034750, 1.091011, -0.149213)",
        "(0.034911, 1.091264, -0.145703)",
        "(0.035039, 1.091685, -0.142267)",
        "(0.035111, 1.091935, -0.138718)",
        "(0.035343, 1.092150, -0.135006)",
        "(0.035587, 1.092432, -0.133141)",
        "(0.035981, 1.093077, -0.129422)",
        "(0.036417, 1.093963, -0.125877)",
        "(0.036724, 1.094776, -0.122490)",
        "(0.036841, 1.095499, -0.118787)",
        "(0.036768, 1.095881, -0.116808)",
        "(0.036503, 1.096869, -0.113008)",
        "(0.036363, 1.098400, -0.109828)",
        "(0.036590, 1.100451, -0.106852)",
        "(0.036681, 1.102431, -0.103931)",
        "(0.036794, 1.103356, -0.102327)",
        "(0.036830, 1.104976, -0.099157)",
        "(0.036925, 1.106486, -0.095809)",
        "(0.037608, 1.108406, -0.092242)",
        "(0.038422, 1.110498, -0.088693)",
        "(0.038902, 1.111662, -0.087142)",
        "(0.039648, 1.113825, -0.084167)",
        "(0.040459, 1.115911, -0.081119)",
        "(0.041049, 1.117777, -0.078512)",
        "(0.041723, 1.119695, -0.076047)",
        "(0.042235, 1.120774, -0.074836)",
        "(0.042891, 1.123013, -0.072488)",
        "(0.043510, 1.125513, -0.070543)",
        "(0.043952, 1.127774, -0.068592)",
        "(0.044748, 1.130090, -0.066434)",
        "(0.045065, 1.131206, -0.065223)",
        "(0.045667, 1.133587, -0.062788)",
        "(0.046322, 1.136463, -0.060612)",
        "(0.047446, 1.139902, -0.058500)",
        "(0.048368, 1.143168, -0.056040)",
        "(0.048734, 1.144693, -0.054759)",
        "(0.049157, 1.147299, -0.051931)",
        "(0.049878, 1.150298, -0.049224)",
        "(0.050894, 1.153648, -0.046720)",
        "(0.051630, 1.156828, -0.043987)",
        "(0.051959, 1.158435, -0.042466)",
        "(0.053145, 1.162280, -0.039712)",
        "(0.053782, 1.166349, -0.037837)",
        "(0.053953, 1.170509, -0.036319)",
        "(0.053669, 1.174666, -0.034752)",
        "(0.053686, 1.177051, -0.034067)",
        "(0.054580, 1.183154, -0.033081)",
        "(0.055072, 1.189437, -0.031779)",
        "(0.055140, 1.195936, -0.030739)",
        "(0.054632, 1.202107, -0.029778)",
        "(0.054854, 1.205822, -0.029809)",
        "(0.055042, 1.212920, -0.029705)",
        "(0.054956, 1.219909, -0.029295)",
        "(0.054625, 1.226736, -0.029009)",
        "(0.054195, 1.233510, -0.028959)",
        "(0.054290, 1.237089, -0.029058)",
        "(0.054295, 1.243897, -0.028852)",
        "(0.054513, 1.250526, -0.028451)",
        "(0.054379, 1.256702, -0.028041)",
        "(0.054862, 1.263159, -0.028251)",
        "(0.055288, 1.266369, -0.028428)",
        "(0.055695, 1.271832, -0.027962)",
        "(0.056124, 1.277108, -0.027470)",
        "(0.055872, 1.282038, -0.027758)",
        "(0.055815, 1.286693, -0.028265)",
        "(0.056164, 1.289039, -0.028406)",
        "(0.056709, 1.293318, -0.028128)",
        "(0.057084, 1.297494, -0.027639)",
        "(0.057370, 1.301556, -0.027295)",
        "(0.057523, 1.305556, -0.027086)",
        "(0.057507, 1.307578, -0.027144)",
        "(0.057644, 1.311940, -0.027459)",
        "(0.057971, 1.316108, -0.027190)",
        "(0.058177, 1.320223, -0.026722)",
        "(0.057985, 1.324458, -0.026836)",
        "(0.057799, 1.326512, -0.026864)",
        "(0.057499, 1.330698, -0.026956)",
        "(0.057418, 1.335066, -0.027157)",
        "(0.057276, 1.339536, -0.027025)",
        "(0.056843, 1.344059, -0.027251)",
        "(0.056641, 1.346487, -0.027660)",
        "(0.056037, 1.351261, -0.028329)",
        "(0.055567, 1.356160, -0.028344)",
        "(0.055142, 1.361338, -0.028643)",
        "(0.054542, 1.366895, -0.029598)",
        "(0.054208, 1.369527, -0.030080)",
        "(0.053352, 1.374946, -0.031238)",
        "(0.052670, 1.380616, -0.032246)",
        "(0.052395, 1.386647, -0.033143)",
        "(0.051850, 1.392783, -0.034322)",
        "(0.051365, 1.395785, -0.034907)",
        "(0.050165, 1.401628, -0.036047)",
        "(0.049156, 1.407696, -0.037655)",
        "(0.048565, 1.413816, -0.039088)",
        "(0.048080, 1.419905, -0.040058)",
        "(0.047750, 1.422940, -0.040785)",
        "(0.046636, 1.428930, -0.042674)",
        "(0.045871, 1.434907, -0.044581)",
        "(0.045357, 1.440840, -0.046350)",
        "(0.044766, 1.446550, -0.047929)",
        "(0.044469, 1.449379, -0.048601)",
        "(0.043608, 1.454681, -0.049663)",
        "(0.042632, 1.459829, -0.051236)",
        "(0.041549, 1.464675, -0.053154)",
        "(0.040697, 1.469005, -0.053984)",
        "(0.040381, 1.471137, -0.054185)",
        "(0.039850, 1.475397, -0.055112)",
        "(0.039155, 1.479560, -0.056857)",
        "(0.038458, 1.483407, -0.058477)",
        "(0.038181, 1.485283, -0.059211)",
        "(0.037494, 1.488795, -0.060772)",
        "(0.037021, 1.492211, -0.062810)",
        "(0.036063, 1.495145, -0.065144)",
        "(0.034971, 1.497753, -0.067446)",
        "(0.034556, 1.499029, -0.068496)",
        "(0.034298, 1.501739, -0.070788)",
        "(0.034003, 1.504515, -0.073665)",
        "(0.033399, 1.507177, -0.076681)",
        "(0.032830, 1.509753, -0.079502)",
        "(0.032638, 1.511086, -0.081023)",
        "(0.032319, 1.513918, -0.084362)",
        "(0.031823, 1.517030, -0.088143)",
        "(0.031133, 1.520205, -0.091911)",
        "(0.030563, 1.523591, -0.095808)",
        "(0.030221, 1.525348, -0.097979)",
        "(0.029289, 1.528950, -0.102495)",
        "(0.027931, 1.532498, -0.107161)",
        "(0.026184, 1.536063, -0.112071)",
        "(0.024346, 1.539635, -0.117320)",
        "(0.022612, 1.543089, -0.122492)",
        "(0.021791, 1.544789, -0.125017)",
        "(0.019981, 1.548073, -0.130169)",
        "(0.017929, 1.551051, -0.135291)",
        "(0.016048, 1.553780, -0.140741)",
        "(0.013865, 1.556149, -0.146598)",
        "(0.012812, 1.557207, -0.149568)",
        "(0.010397, 1.559003, -0.155741)",
        "(0.007304, 1.560226, -0.163119)",
        "(0.004379, 1.561007, -0.171574)",
        "(0.001754, 1.561002, -0.179529)",
        "(0.000392, 1.560805, -0.183214)",
        "(-0.002113, 1.560294, -0.190997)",
        "(-0.004418, 1.559288, -0.199198)",
        "(-0.007099, 1.557602, -0.207298)",
        "(-0.008248, 1.556805, -0.211429)",
        "(-0.010347, 1.555037, -0.219578)",
        "(-0.012098, 1.553118, -0.227002)",
        "(-0.013627, 1.550870, -0.233989)",
        "(-0.016009, 1.548174, -0.241601)",
        "(-0.016946, 1.546854, -0.245552)",
        "(-0.018391, 1.544317, -0.253184)",
        "(-0.019419, 1.542071, -0.260612)",
        "(-0.019729, 1.539779, -0.267312)",
        "(-0.021695, 1.536155, -0.273546)",
        "(-0.022184, 1.534589, -0.276552)",
        "(-0.022614, 1.531883, -0.282502)",
        "(-0.022821, 1.529524, -0.288204)",
        "(-0.022673, 1.527310, -0.293128)",
        "(-0.023311, 1.524919, -0.297743)",
        "(-0.023205, 1.524007, -0.300021)",
        "(-0.022440, 1.522843, -0.304323)",
        "(-0.021242, 1.522373, -0.308180)",
        "(-0.020307, 1.521955, -0.311948)",
        "(-0.019723, 1.521559, -0.315695)",
        "(-0.019420, 1.521436, -0.317472)",
        "(-0.018666, 1.521319, -0.320626)",
        "(-0.017653, 1.521470, -0.323632)",
        "(-0.016917, 1.521446, -0.326605)",
        "(-0.016472, 1.521305, -0.329565)",
        "(-0.016199, 1.521204, -0.331140)",
        "(-0.015736, 1.520758, -0.334263)",
        "(-0.015184, 1.519862, -0.337179)",
        "(-0.014962, 1.518685, -0.340401)",
        "(-0.014580, 1.517251, -0.344006)",
        "(-0.014476, 1.516377, -0.345884)",
        "(-0.014085, 1.514028, -0.350059)",
        "(-0.013651, 1.511174, -0.354167)",
        "(-0.013570, 1.507552, -0.357397)",
        "(-0.013536, 1.503433, -0.360447)",
        "(-0.013387, 1.501271, -0.362212)",
        "(-0.013156, 1.496592, -0.366167)",
        "(-0.012981, 1.491460, -0.369909)",
        "(-0.012885, 1.485759, -0.372852)",
        "(-0.012939, 1.479193, -0.374941)",
        "(-0.013253, 1.475667, -0.376041)",
        "(-0.013910, 1.468247, -0.378400)",
        "(-0.014226, 1.460019, -0.380433)",
        "(-0.013992, 1.451443, -0.381589)",
        "(-0.013935, 1.442663, -0.382446)",
        "(-0.013996, 1.438152, -0.382795)",
        "(-0.014254, 1.428728, -0.383523)",
        "(-0.014178, 1.418936, -0.383880)",
        "(-0.013884, 1.409244, -0.383892)",
        "(-0.013469, 1.399814, -0.383144)",
        "(-0.013125, 1.395217, -0.382395)",
        "(-0.012826, 1.386110, -0.380295)",
        "(-0.012563, 1.377548, -0.378206)",
        "(-0.012548, 1.369575, -0.376675)",
        "(-0.012102, 1.362051, -0.375423)",
        "(-0.011905, 1.358314, -0.374734)",
        "(-0.011498, 1.351195, -0.373001)",
        "(-0.011010, 1.344869, -0.371613)",
        "(-0.010103, 1.338666, -0.370355)",
        "(-0.009393, 1.332091, -0.368315)",
        "(-0.009130, 1.328805, -0.367092)",
        "(-0.008648, 1.322489, -0.364991)",
        "(-0.008245, 1.316527, -0.363702)",
        "(-0.007960, 1.310571, -0.362331)",
        "(-0.007521, 1.304945, -0.360404)",
        "(-0.007270, 1.302263, -0.359307)",
        "(-0.006932, 1.296968, -0.356706)",
        "(-0.006571, 1.291888, -0.354245)",
        "(-0.006039, 1.286911, -0.352132)",
        "(-0.005592, 1.281923, -0.349971)",
        "(-0.005269, 1.279418, -0.348810)",
        "(-0.004656, 1.274211, -0.346409)",
        "(-0.003809, 1.268529, -0.343976)",
        "(-0.003008, 1.261747, -0.340482)",
        "(-0.002714, 1.254624, -0.336434)",
        "(-0.002696, 1.250923, -0.334451)",
        "(-0.002754, 1.243253, -0.330840)",
        "(-0.002049, 1.235853, -0.327773)",
        "(-0.001198, 1.228558, -0.324668)",
        "(-0.000603, 1.221390, -0.321334)",
        "(-0.000388, 1.217823, -0.319727)",
        "(0.000098, 1.210818, -0.316735)",
        "(0.001124, 1.204514, -0.314222)",
        "(0.002051, 1.198344, -0.311178)",
        "(0.002744, 1.192094, -0.306960)",
        "(0.002886, 1.188825, -0.304630)",
        "(0.003419, 1.182688, -0.300127)",
        "(0.004230, 1.177234, -0.296367)",
        "(0.004876, 1.171842, -0.291940)",
        "(0.005653, 1.166769, -0.287068)",
        "(0.005994, 1.164350, -0.284728)",
        "(0.006514, 1.159690, -0.280083)",
        "(0.007302, 1.155425, -0.275100)",
        "(0.008408, 1.151869, -0.270226)",
        "(0.009265, 1.148305, -0.265389)",
        "(0.009692, 1.146522, -0.262912)",
        "(0.010355, 1.143158, -0.258360)",
        "(0.011109, 1.140263, -0.254456)",
        "(0.011965, 1.137537, -0.250146)",
        "(0.012804, 1.134998, -0.245292)",
        "(0.013187, 1.133785, -0.242887)",
        "(0.013887, 1.131480, -0.238251)",
        "(0.014533, 1.129244, -0.233404)",
        "(0.015259, 1.127516, -0.229049)",
        "(0.015752, 1.126012, -0.225588)",
        "(0.016008, 1.125328, -0.223994)",
        "(0.016390, 1.123765, -0.220502)",
        "(0.016933, 1.122146, -0.216542)",
        "(0.017458, 1.120687, -0.212746)",
        "(0.017891, 1.119288, -0.209010)",
        "(0.018125, 1.118562, -0.207062)",
        "(0.018643, 1.117038, -0.203051)",
        "(0.019145, 1.115639, -0.198962)",
        "(0.019568, 1.114403, -0.194826)",
        "(0.020197, 1.113402, -0.190699)",
        "(0.020579, 1.112935, -0.188564)",
        "(0.021281, 1.111951, -0.184163)",
        "(0.021903, 1.110743, -0.179693)",
        "(0.022538, 1.109287, -0.175063)",
        "(0.023255, 1.107716, -0.170093)",
        "(0.023627, 1.106984, -0.167496)",
        "(0.024268, 1.105587, -0.162326)",
        "(0.024774, 1.104252, -0.157407)",
        "(0.025129, 1.102972, -0.152730)",
        "(0.025585, 1.101923, -0.147814)",
        "(0.025814, 1.101535, -0.145316)",
        "(0.026232, 1.101138, -0.140701)",
        "(0.026410, 1.100820, -0.136446)",
        "(0.026737, 1.100329, -0.131648)",
        "(0.027212, 1.099813, -0.126326)",
        "(0.027456, 1.099612, -0.123742)",
        "(0.027678, 1.099253, -0.118888)",
        "(0.027819, 1.099033, -0.114704)",
        "(0.028337, 1.098850, -0.110679)",
        "(0.028913, 1.098772, -0.106953)",
        "(0.029334, 1.098784, -0.105207)",
        "(0.029844, 1.098543, -0.102083)",
        "(0.030441, 1.098280, -0.099414)",
        "(0.031115, 1.098009, -0.097096)",
        "(0.031744, 1.097679, -0.095247)",
        "(0.032114, 1.097478, -0.094445)",
        "(0.032952, 1.096895, -0.092704)",
        "(0.033673, 1.096121, -0.090871)",
        "(0.034184, 1.095268, -0.089558)",
        "(0.034919, 1.094755, -0.088310)",
        "(0.035424, 1.094636, -0.087555)",
        "(0.036189, 1.094384, -0.085917)",
        "(0.036848, 1.094182, -0.084670)",
        "(0.037347, 1.093763, -0.083281)",
        "(0.038130, 1.093368, -0.080832)",
        "(0.038474, 1.093324, -0.079705)",
        "(0.039097, 1.093454, -0.077601)",
        "(0.039842, 1.093655, -0.075234)",
        "(0.040458, 1.093804, -0.072775)",
        "(0.041274, 1.094164, -0.070448)",
        "(0.041726, 1.094351, -0.069288)",
        "(0.042931, 1.094902, -0.066655)",
        "(0.044172, 1.095681, -0.063540)",
        "(0.045136, 1.096537, -0.060548)",
        "(0.046074, 1.097665, -0.057858)",
        "(0.046604, 1.098376, -0.056466)",
        "(0.047630, 1.100261, -0.054060)",
        "(0.048194, 1.102146, -0.051693)",
        "(0.049019, 1.104178, -0.048526)",
        "(0.049347, 1.106766, -0.045427)",
        "(0.049827, 1.108444, -0.044194)",
        "(0.050110, 1.111777, -0.041720)",
        "(0.050052, 1.115073, -0.039594)",
        "(0.049465, 1.118160, -0.037459)",
        "(0.049135, 1.121522, -0.035227)",
        "(0.049335, 1.123622, -0.034448)",
        "(0.049249, 1.127675, -0.032806)",
        "(0.049219, 1.131959, -0.031154)",
        "(0.049078, 1.136313, -0.029381)",
        "(0.048528, 1.140840, -0.027935)",
        "(0.048215, 1.143184, -0.027347)",
        "(0.047510, 1.147957, -0.026211)",
        "(0.046876, 1.152770, -0.024519)",
        "(0.046244, 1.157715, -0.022676)",
        "(0.045072, 1.162549, -0.020550)",
        "(0.044481, 1.165128, -0.019384)",
        "(0.044558, 1.171712, -0.017727)",
        "(0.044971, 1.178743, -0.015847)",
        "(0.044491, 1.185563, -0.014100)",
        "(0.043423, 1.192243, -0.012959)",
        "(0.043408, 1.196080, -0.012683)",
        "(0.043804, 1.203931, -0.012381)",
        "(0.043852, 1.211483, -0.011966)",
        "(0.043920, 1.218911, -0.011321)",
        "(0.043905, 1.226261, -0.010837)",
        "(0.043992, 1.230163, -0.011062)",
        "(0.044493, 1.238103, -0.011647)",
        "(0.045272, 1.245556, -0.010857)",
        "(0.046026, 1.253237, -0.010382)",
        "(0.046152, 1.260825, -0.010654)",
        "(0.046245, 1.264498, -0.010810)",
        "(0.046786, 1.271877, -0.010900)",
        "(0.047432, 1.279180, -0.010819)",
        "(0.047406, 1.286206, -0.011376)",
        "(0.046926, 1.292953, -0.012251)",
        "(0.046724, 1.296267, -0.012618)",
        "(0.046203, 1.302505, -0.013307)",
        "(0.045434, 1.308476, -0.014511)",
        "(0.044586, 1.314377, -0.015948)",
        "(0.043817, 1.320221, -0.017272)",
        "(0.043387, 1.323233, -0.018105)",
        "(0.042274, 1.329110, -0.020251)",
        "(0.041379, 1.334786, -0.022369)",
        "(0.040572, 1.340299, -0.024049)",
        "(0.039813, 1.345616, -0.025483)",
        "(0.039555, 1.348370, -0.026151)",
        "(0.039099, 1.353877, -0.027655)",
        "(0.038447, 1.359290, -0.029469)",
        "(0.037844, 1.364578, -0.031351)",
        "(0.037776, 1.369982, -0.032744)",
        "(0.037900, 1.372696, -0.033301)",
        "(0.038192, 1.378131, -0.034232)",
        "(0.038196, 1.383411, -0.035321)",
        "(0.037734, 1.388699, -0.036628)",
        "(0.037371, 1.394181, -0.038026)",
        "(0.037354, 1.396974, -0.038608)",
        "(0.037720, 1.402673, -0.039281)",
        "(0.038017, 1.408466, -0.039741)",
        "(0.037928, 1.414425, -0.040866)",
        "(0.037827, 1.420465, -0.042487)",
        "(0.037768, 1.423455, -0.043278)",
        "(0.037697, 1.429320, -0.044531)",
        "(0.037736, 1.435064, -0.045033)",
        "(0.037865, 1.440831, -0.045734)",
        "(0.037840, 1.446492, -0.047152)",
        "(0.037670, 1.449213, -0.047931)",
        "(0.037271, 1.454454, -0.049172)",
        "(0.037053, 1.459349, -0.049682)",
        "(0.037088, 1.464388, -0.050701)",
        "(0.036909, 1.469421, -0.052251)",
        "(0.036739, 1.471879, -0.052925)",
        "(0.036132, 1.476638, -0.054315)",
        "(0.035256, 1.481094, -0.056089)",
        "(0.034718, 1.485580, -0.058096)",
        "(0.034894, 1.490549, -0.060814)",
        "(0.034713, 1.493024, -0.062633)",
        "(0.034438, 1.498021, -0.067177)",
        "(0.034236, 1.502644, -0.071524)",
        "(0.033931, 1.506632, -0.075423)",
        "(0.033524, 1.510400, -0.080283)",
        "(0.033271, 1.512101, -0.083033)",
        "(0.032587, 1.514948, -0.088515)",
        "(0.031446, 1.517125, -0.094183)",
        "(0.030248, 1.518759, -0.100691)",
        "(0.029584, 1.520092, -0.106896)",
        "(0.029182, 1.520589, -0.109880)",
        "(0.027611, 1.521175, -0.116484)",
        "(0.025562, 1.521597, -0.124273)",
        "(0.023533, 1.521654, -0.132051)",
        "(0.021981, 1.521609, -0.138857)",
        "(0.021161, 1.521628, -0.142315)",
        "(0.019549, 1.521850, -0.149437)",
        "(0.017975, 1.522063, -0.156786)",
        "(0.016444, 1.522221, -0.163445)",
        "(0.015103, 1.522557, -0.169600)",
        "(0.014175, 1.523163, -0.175554)",
        "(0.013820, 1.523522, -0.178329)",
        "(0.013428, 1.524454, -0.184024)",
        "(0.013110, 1.525539, -0.189152)",
        "(0.012844, 1.526756, -0.193733)",
        "(0.012775, 1.528117, -0.198387)",
        "(0.012798, 1.528850, -0.200788)",
        "(0.012368, 1.530309, -0.206087)",
        "(0.011770, 1.531520, -0.210776)",
        "(0.011212, 1.532539, -0.215052)",
        "(0.011038, 1.533066, -0.217406)",
        "(0.010569, 1.534116, -0.222551)",
        "(0.010109, 1.534932, -0.227547)",
        "(0.009547, 1.535440, -0.232253)",
        "(0.009132, 1.535810, -0.236930)",
        "(0.008888, 1.535963, -0.239569)",
        "(0.008614, 1.536259, -0.245124)",
        "(0.008391, 1.536193, -0.250374)",
        "(0.007948, 1.535809, -0.255510)",
        "(0.007744, 1.535454, -0.261003)",
        "(0.007676, 1.535196, -0.263645)",
        "(0.007531, 1.534280, -0.268536)",
        "(0.007178, 1.532736, -0.273155)",
        "(0.006414, 1.530756, -0.278099)",
        "(0.005572, 1.528443, -0.283261)",
        "(0.005189, 1.527173, -0.285880)",
        "(0.004637, 1.524493, -0.291033)",
        "(0.003374, 1.521273, -0.296545)",
        "(0.002038, 1.517732, -0.302296)",
        "(0.000652, 1.514033, -0.308131)",
        "(0.000140, 1.512283, -0.311065)",
        "(-0.000983, 1.508814, -0.316756)",
        "(-0.001799, 1.505350, -0.321991)",
        "(-0.002352, 1.502182, -0.327426)",
        "(-0.002726, 1.499135, -0.332962)",
        "(-0.002899, 1.497489, -0.335492)",
        "(-0.003507, 1.494227, -0.340280)",
        "(-0.003605, 1.491368, -0.344967)",
        "(-0.003824, 1.488691, -0.349866)",
        "(-0.004392, 1.485788, -0.354605)",
        "(-0.005010, 1.484235, -0.356888)",
        "(-0.005273, 1.481306, -0.360379)",
        "(-0.005710, 1.478452, -0.363954)",
        "(-0.005811, 1.475444, -0.367264)",
        "(-0.006739, 1.471755, -0.369879)",
        "(-0.007156, 1.469915, -0.370997)",
        "(-0.007623, 1.466193, -0.373346)",
        "(-0.007871, 1.462166, -0.375732)",
        "(-0.008020, 1.457927, -0.377717)",
        "(-0.008695, 1.453246, -0.379510)",
        "(-0.008924, 1.450861, -0.380240)",
        "(-0.009226, 1.445953, -0.381598)",
        "(-0.009163, 1.441017, -0.382809)",
        "(-0.009067, 1.435781, -0.383729)",
        "(-0.008537, 1.430344, -0.383903)",
        "(-0.008361, 1.427511, -0.383854)",
        "(-0.008016, 1.421774, -0.383887)",
        "(-0.007789, 1.415621, -0.384058)",
        "(-0.007643, 1.409144, -0.384008)",
        "(-0.007369, 1.402556, -0.383749)",
        "(-0.007122, 1.399296, -0.383631)",
        "(-0.006664, 1.392729, -0.383170)",
        "(-0.006792, 1.385724, -0.382410)",
        "(-0.006033, 1.379060, -0.381247)",
        "(-0.005521, 1.372524, -0.380089)",
        "(-0.005172, 1.369334, -0.379538)",
        "(-0.004786, 1.362670, -0.378403)",
        "(-0.004438, 1.355870, -0.377008)",
        "(-0.003404, 1.349553, -0.375700)",
        "(-0.002731, 1.343107, -0.374116)",
        "(-0.002466, 1.339763, -0.373078)",
        "(-0.001863, 1.333262, -0.371019)",
        "(-0.001208, 1.327077, -0.368870)",
        "(-0.000642, 1.320956, -0.366399)",
        "(0.000053, 1.314752, -0.363481)",
        "(0.000129, 1.311535, -0.361746)",
        "(0.000492, 1.305198, -0.358219)",
        "(0.001142, 1.298956, -0.354929)",
        "(0.002115, 1.292262, -0.351542)",
        "(0.002575, 1.285458, -0.348044)",
        "(0.002552, 1.281911, -0.346263)",
        "(0.002509, 1.274631, -0.342554)",
        "(0.003005, 1.267498, -0.339003)",
        "(0.003495, 1.260103, -0.334969)",
        "(0.003910, 1.252637, -0.330702)",
        "(0.004122, 1.248915, -0.328574)",
        "(0.004593, 1.241495, -0.324131)",
        "(0.005259, 1.234438, -0.320338)",
        "(0.005746, 1.227544, -0.316616)",
        "(0.006062, 1.220762, -0.312425)",
        "(0.006168, 1.217331, -0.310172)",
        "(0.006211, 1.210523, -0.305309)",
        "(0.006395, 1.204076, -0.300627)",
        "(0.006952, 1.198036, -0.296076)",
        "(0.007678, 1.192145, -0.291326)",
        "(0.007903, 1.189226, -0.288915)",
        "(0.008119, 1.183363, -0.284035)",
        "(0.008332, 1.177489, -0.279360)",
        "(0.008986, 1.171893, -0.274810)",
        "(0.009729, 1.166580, -0.270080)",
        "(0.010176, 1.164035, -0.267721)",
        "(0.010986, 1.158832, -0.262738)",
        "(0.011767, 1.153485, -0.257430)",
        "(0.012770, 1.148291, -0.252267)",
        "(0.013737, 1.143031, -0.247078)",
        "(0.014404, 1.140584, -0.244421)",
        "(0.015287, 1.135747, -0.239237)",
        "(0.015953, 1.131382, -0.234781)",
        "(0.016712, 1.127441, -0.231028)",
        "(0.017887, 1.123932, -0.227532)",
        "(0.018279, 1.122064, -0.225204)",
        "(0.019303, 1.118463, -0.219530)",
        "(0.020538, 1.115367, -0.214018)",
        "(0.021860, 1.112523, -0.208797)",
        "(0.022963, 1.109464, -0.203517)",
        "(0.023364, 1.107962, -0.200739)",
        "(0.024137, 1.105466, -0.196297)",
        "(0.024872, 1.103323, -0.193088)",
        "(0.025774, 1.101461, -0.190558)",
        "(0.026685, 1.099486, -0.187049)",
        "(0.027182, 1.098459, -0.185094)",
        "(0.028322, 1.096343, -0.180846)",
        "(0.029846, 1.094359, -0.176024)",
        "(0.030858, 1.092480, -0.171148)",
        "(0.031793, 1.091058, -0.167501)",
        "(0.032162, 1.090475, -0.166011)",
        "(0.032879, 1.089495, -0.163163)",
        "(0.033640, 1.088445, -0.159398)",
        "(0.034189, 1.087427, -0.154759)",
        "(0.034906, 1.086919, -0.150599)",
        "(0.035268, 1.086645, -0.148511)",
        "(0.035995, 1.086139, -0.143814)",
        "(0.036895, 1.085962, -0.139230)",
        "(0.037715, 1.085933, -0.135351)",
        "(0.038567, 1.085519, -0.131495)",
        "(0.038998, 1.085102, -0.129261)",
        "(0.039945, 1.084319, -0.124640)",
        "(0.040781, 1.083865, -0.120970)",
        "(0.041627, 1.083491, -0.117426)",
        "(0.042423, 1.083147, -0.113600)",
        "(0.042742, 1.083102, -0.111779)",
        "(0.043204, 1.083296, -0.108902)",
        "(0.043608, 1.083459, -0.106162)",
        "(0.044166, 1.083635, -0.103060)",
        "(0.044596, 1.083948, -0.099685)",
        "(0.044761, 1.084284, -0.098306)",
        "(0.045009, 1.084888, -0.095646)",
        "(0.045020, 1.085456, -0.092978)",
        "(0.045373, 1.086426, -0.090321)",
        "(0.045490, 1.087097, -0.086849)",
        "(0.045718, 1.087414, -0.084810)",
        "(0.046128, 1.088074, -0.080743)",
        "(0.046442, 1.088758, -0.076897)",
        "(0.046771, 1.089608, -0.073385)",
        "(0.047477, 1.090641, -0.069880)",
        "(0.047738, 1.091040, -0.068007)",
        "(0.048160, 1.091657, -0.064189)",
        "(0.048644, 1.092576, -0.060938)",
        "(0.048862, 1.093422, -0.057886)",
        "(0.049025, 1.094101, -0.054632)",
        "(0.048971, 1.094409, -0.053110)",
        "(0.049042, 1.095439, -0.050622)",
        "(0.049238, 1.096676, -0.048384)",
        "(0.049314, 1.097806, -0.045980)",
        "(0.049632, 1.098827, -0.043369)",
        "(0.049710, 1.099301, -0.042106)",
        "(0.049811, 1.100460, -0.039875)",
        "(0.049964, 1.101909, -0.037880)",
        "(0.049977, 1.103376, -0.035895)",
        "(0.049698, 1.104787, -0.033760)",
        "(0.049535, 1.105604, -0.032860)",
        "(0.049402, 1.107341, -0.031231)",
        "(0.049297, 1.109329, -0.029269)",
        "(0.049337, 1.111610, -0.026846)",
        "(0.049476, 1.114499, -0.024362)",
        "(0.049925, 1.116402, -0.023606)",
        "(0.049881, 1.119676, -0.021626)",
        "(0.050196, 1.123219, -0.019593)",
        "(0.049656, 1.126764, -0.017944)",
        "(0.049475, 1.131338, -0.017361)",
        "(0.049110, 1.133605, -0.017237)",
        "(0.048369, 1.137907, -0.016517)",
        "(0.047770, 1.142552, -0.015712)",
        "(0.047438, 1.148147, -0.015288)",
        "(0.047530, 1.154610, -0.015162)",
        "(0.047403, 1.157737, -0.014625)",
        "(0.047256, 1.164222, -0.013796)",
        "(0.046312, 1.170450, -0.013096)",
        "(0.045740, 1.177751, -0.013485)",
        "(0.045923, 1.186065, -0.014288)",
        "(0.045799, 1.190131, -0.014227)",
        "(0.045653, 1.198118, -0.014127)",
        "(0.044574, 1.205808, -0.014616)",
        "(0.043467, 1.213571, -0.015679)",
        "(0.043376, 1.222119, -0.017152)",
        "(0.043617, 1.226524, -0.017826)",
        "(0.044020, 1.234972, -0.018585)",
        "(0.043576, 1.242517, -0.019426)",
        "(0.042963, 1.249760, -0.020762)",
        "(0.043150, 1.257045, -0.022092)",
        "(0.043155, 1.260381, -0.022618)",
        "(0.042826, 1.266659, -0.023471)",
        "(0.042184, 1.272326, -0.024465)",
        "(0.041197, 1.277456, -0.025737)",
        "(0.040890, 1.282614, -0.027269)",
        "(0.040731, 1.284914, -0.027841)",
        "(0.040406, 1.289176, -0.028583)",
        "(0.040069, 1.293155, -0.029310)",
        "(0.039611, 1.296979, -0.030222)",
        "(0.040300, 1.301364, -0.031104)",
        "(0.040425, 1.303353, -0.031134)",
        "(0.041092, 1.307416, -0.030824)",
        "(0.041626, 1.310846, -0.030219)",
        "(0.041913, 1.314232, -0.029840)",
        "(0.042056, 1.317445, -0.029168)",
        "(0.042078, 1.318996, -0.028683)",
        "(0.042725, 1.322618, -0.028114)",
        "(0.043593, 1.326524, -0.027591)",
        "(0.044128, 1.330467, -0.027293)",
        "(0.043955, 1.334135, -0.027439)",
        "(0.043789, 1.335936, -0.027596)",
        "(0.043625, 1.339650, -0.027975)",
        "(0.043650, 1.343371, -0.027802)",
        "(0.043718, 1.347371, -0.027896)",
        "(0.043437, 1.351646, -0.028794)",
        "(0.043132, 1.353796, -0.029299)",
        "(0.042567, 1.358234, -0.030297)",
        "(0.042294, 1.362965, -0.031228)",
        "(0.041853, 1.367876, -0.032206)",
        "(0.041211, 1.372966, -0.033522)",
        "(0.040759, 1.375485, -0.034253)",
        "(0.039955, 1.380551, -0.035666)",
        "(0.039470, 1.385693, -0.036814)",
        "(0.039191, 1.391249, -0.038084)",
        "(0.038527, 1.396894, -0.039952)",
        "(0.038015, 1.399649, -0.040991)",
        "(0.037013, 1.404847, -0.042817)",
        "(0.036129, 1.409909, -0.044377)",
        "(0.035445, 1.415060, -0.046117)",
        "(0.034904, 1.420040, -0.048195)",
        "(0.034661, 1.422377, -0.049127)",
        "(0.034292, 1.426787, -0.050801)",
        "(0.034247, 1.430940, -0.051994)",
        "(0.034468, 1.434966, -0.052845)",
        "(0.034878, 1.438929, -0.053645)",
        "(0.035056, 1.440840, -0.054088)",
        "(0.035329, 1.444599, -0.055080)",
        "(0.035283, 1.447877, -0.055962)",
        "(0.035425, 1.450963, -0.056346)",
        "(0.035738, 1.454189, -0.057003)",
        "(0.035854, 1.455859, -0.057648)",
        "(0.035750, 1.458877, -0.059211)",
        "(0.035597, 1.461726, -0.060525)",
        "(0.035582, 1.464587, -0.062102)",
        "(0.035897, 1.467298, -0.063262)",
        "(0.036168, 1.468675, -0.063921)",
        "(0.036338, 1.471409, -0.065794)",
        "(0.036226, 1.474238, -0.068450)",
        "(0.036098, 1.477180, -0.071606)",
        "(0.035676, 1.480116, -0.075287)",
        "(0.035366, 1.481571, -0.077322)",
        "(0.034532, 1.484468, -0.081663)",
        "(0.033450, 1.487494, -0.087022)",
        "(0.032574, 1.490768, -0.092901)",
        "(0.031855, 1.494245, -0.098934)",
        "(0.031438, 1.496013, -0.102092)",
        "(0.030391, 1.499592, -0.108946)",
        "(0.029055, 1.502799, -0.115902)",
        "(0.027612, 1.505727, -0.122554)",
        "(0.026784, 1.508868, -0.129659)",
        "(0.026438, 1.510470, -0.133213)",
        "(0.025550, 1.513428, -0.140139)",
        "(0.024687, 1.516118, -0.146790)",
        "(0.023602, 1.518480, -0.153273)",
        "(0.022419, 1.520895, -0.160249)",
        "(0.021924, 1.522133, -0.163930)",
        "(0.020870, 1.524369, -0.171040)",
        "(0.019578, 1.526142, -0.177624)",
        "(0.017660, 1.527471, -0.184017)",
        "(0.016076, 1.528969, -0.191048)",
        "(0.015430, 1.529789, -0.194568)",
        "(0.014518, 1.531380, -0.200774)",
        "(0.012470, 1.532139, -0.206413)",
        "(0.011195, 1.533245, -0.212482)",
        "(0.009989, 1.534340, -0.218721)",
        "(0.009434, 1.534818, -0.221621)",
        "(0.008275, 1.535426, -0.226511)",
        "(0.006994, 1.535718, -0.231451)",
        "(0.005928, 1.536187, -0.237328)",
        "(0.004770, 1.536418, -0.242924)",
        "(0.004271, 1.536408, -0.245382)",
        "(0.003458, 1.536526, -0.250265)",
        "(0.002999, 1.536627, -0.255347)",
        "(0.002246, 1.536631, -0.260761)",
        "(0.001444, 1.536475, -0.266281)",
        "(0.001043, 1.536352, -0.268942)",
        "(0.000800, 1.536267, -0.274213)",
        "(0.000291, 1.535943, -0.279606)",
        "(-0.000491, 1.535348, -0.285167)",
        "(-0.000952, 1.534876, -0.290652)",
        "(-0.001107, 1.534741, -0.293385)",
        "(-0.001537, 1.534478, -0.298637)",
        "(-0.002078, 1.534296, -0.304221)",
        "(-0.002355, 1.534378, -0.309967)",
        "(-0.002602, 1.534455, -0.315475)",
        "(-0.002738, 1.534486, -0.318062)",
        "(-0.003004, 1.534430, -0.323421)",
        "(-0.003052, 1.534450, -0.329150)",
        "(-0.002930, 1.534446, -0.334778)",
        "(-0.002737, 1.534132, -0.339888)",
        "(-0.002971, 1.533687, -0.342464)",
        "(-0.003021, 1.532971, -0.347816)",
        "(-0.002907, 1.531952, -0.353148)",
        "(-0.002796, 1.530485, -0.358131)",
        "(-0.003128, 1.528459, -0.362901)",
        "(-0.003420, 1.527217, -0.365324)",
        "(-0.003706, 1.524518, -0.370379)",
        "(-0.003665, 1.521402, -0.375618)",
        "(-0.004149, 1.517741, -0.380895)",
        "(-0.004502, 1.513919, -0.386572)",
        "(-0.004714, 1.511762, -0.389434)",
        "(-0.005127, 1.507156, -0.394817)",
        "(-0.005705, 1.502094, -0.400086)",
        "(-0.005819, 1.496979, -0.405176)",
        "(-0.005836, 1.491799, -0.410393)",
        "(-0.005825, 1.489176, -0.412935)",
        "(-0.005748, 1.483836, -0.417508)",
        "(-0.005792, 1.478198, -0.421765)",
        "(-0.005266, 1.472767, -0.425881)",
        "(-0.004619, 1.467441, -0.429875)",
        "(-0.004319, 1.464681, -0.431557)",
        "(-0.004061, 1.458908, -0.434549)",
        "(-0.003825, 1.453350, -0.437461)",
        "(-0.002961, 1.448276, -0.440317)",
        "(-0.001933, 1.443639, -0.442651)",
        "(-0.001560, 1.441383, -0.443469)",
        "(-0.000973, 1.436872, -0.444607)",
        "(-0.000354, 1.432384, -0.445251)",
        "(0.000196, 1.427705, -0.444870)",
        "(0.000850, 1.422968, -0.443439)",
        "(0.001385, 1.420591, -0.442346)",
        "(0.002298, 1.415443, -0.440159)",
        "(0.003527, 1.409885, -0.437506)",
        "(0.004792, 1.403860, -0.434213)",
        "(0.005843, 1.397026, -0.430508)",
        "(0.006280, 1.393537, -0.428563)",
        "(0.006839, 1.386265, -0.423909)",
        "(0.007479, 1.378517, -0.417800)",
        "(0.008102, 1.370466, -0.410648)",
        "(0.008526, 1.361883, -0.402555)",
        "(0.008666, 1.357424, -0.398337)",
        "(0.008570, 1.348283, -0.389877)",
        "(0.008606, 1.339036, -0.381227)",
        "(0.008589, 1.329892, -0.372358)",
        "(0.008271, 1.320817, -0.363183)",
        "(0.007977, 1.316321, -0.358391)",
        "(0.007627, 1.307769, -0.348876)",
        "(0.007650, 1.300432, -0.339781)",
        "(0.007752, 1.294065, -0.331150)",
        "(0.008199, 1.288739, -0.323393)",
        "(0.008448, 1.286413, -0.320041)",
        "(0.008668, 1.281835, -0.313756)",
        "(0.008548, 1.277447, -0.307550)",
        "(0.008265, 1.273301, -0.301342)",
        "(0.008704, 1.270046, -0.296150)",
        "(0.009191, 1.268816, -0.293885)",
        "(0.010319, 1.266749, -0.289285)",
        "(0.011147, 1.265015, -0.285172)",
        "(0.012079, 1.263735, -0.282665)",
        "(0.013187, 1.262244, -0.280986)",
        "(0.013705, 1.261130, -0.279735)",
        "(0.014650, 1.258644, -0.276495)",
        "(0.015690, 1.256333, -0.273627)",
        "(0.016587, 1.253767, -0.271277)",
        "(0.017671, 1.250749, -0.268718)",
        "(0.018165, 1.249125, -0.267350)",
        "(0.018953, 1.245846, -0.264561)",
        "(0.019737, 1.242497, -0.261788)",
        "(0.020602, 1.238961, -0.259061)",
        "(0.021628, 1.235227, -0.256236)",
        "(0.022114, 1.233242, -0.254591)",
        "(0.023050, 1.229129, -0.251148)",
        "(0.023994, 1.224843, -0.247556)",
        "(0.025212, 1.220605, -0.244150)",
        "(0.026372, 1.216192, -0.240953)",
        "(0.026883, 1.213834, -0.239308)",
        "(0.027986, 1.208971, -0.235779)",
        "(0.029175, 1.204238, -0.232125)",
        "(0.030275, 1.199547, -0.228585)",
        "(0.031266, 1.195025, -0.225476)",
        "(0.031745, 1.192843, -0.223883)",
        "(0.032428, 1.188549, -0.220649)",
        "(0.032914, 1.184512, -0.217397)",
        "(0.033824, 1.181279, -0.213749)",
        "(0.035006, 1.178840, -0.210278)",
        "(0.035565, 1.177709, -0.208569)",
        "(0.036391, 1.175041, -0.204851)",
        "(0.037332, 1.172106, -0.200448)",
        "(0.038166, 1.169296, -0.195721)",
        "(0.038682, 1.166862, -0.191701)",
        "(0.038846, 1.165711, -0.190037)",
        "(0.038991, 1.163157, -0.186637)",
        "(0.039391, 1.160815, -0.183090)",
        "(0.039970, 1.158682, -0.179287)",
        "(0.040318, 1.156392, -0.174903)",
        "(0.040550, 1.155243, -0.172676)",
        "(0.041180, 1.153045, -0.168466)",
        "(0.042104, 1.151098, -0.164478)",
        "(0.043013, 1.149134, -0.160800)",
        "(0.043850, 1.146883, -0.156929)",
        "(0.044333, 1.145687, -0.154885)",
        "(0.045156, 1.143699, -0.151013)",
        "(0.045829, 1.142135, -0.147774)",
        "(0.046233, 1.140596, -0.144834)",
        "(0.046735, 1.139211, -0.141873)",
        "(0.047216, 1.138730, -0.140281)",
        "(0.048099, 1.137717, -0.136703)",
        "(0.048829, 1.136534, -0.132793)",
        "(0.049245, 1.135034, -0.129060)",
        "(0.049732, 1.133505, -0.124661)",
        "(0.050064, 1.132878, -0.122279)",
        "(0.050751, 1.131848, -0.117611)",
        "(0.051133, 1.130839, -0.113025)",
        "(0.051288, 1.129773, -0.108370)",
        "(0.051429, 1.128983, -0.103367)",
        "(0.051534, 1.128796, -0.100858)",
        "(0.051884, 1.128800, -0.095879)",
        "(0.052042, 1.129060, -0.090800)",
        "(0.052076, 1.129318, -0.085280)",
        "(0.051971, 1.129823, -0.079672)",
        "(0.051996, 1.130313, -0.076965)",
        "(0.051997, 1.131720, -0.071927)",
        "(0.052010, 1.133379, -0.066927)",
        "(0.051968, 1.135435, -0.061569)",
        "(0.051953, 1.138326, -0.056398)",
        "(0.052113, 1.140051, -0.053803)",
        "(0.051646, 1.143108, -0.048556)",
        "(0.051435, 1.146946, -0.044531)",
        "(0.051230, 1.150971, -0.041086)",
        "(0.050959, 1.155112, -0.037612)",
        "(0.050811, 1.157365, -0.036304)",
        "(0.049896, 1.161708, -0.034398)",
        "(0.049517, 1.167123, -0.033621)",
        "(0.049535, 1.172329, -0.032316)",
        "(0.050130, 1.177655, -0.030393)",
        "(0.050626, 1.180530, -0.029708)",
        "(0.051504, 1.186024, -0.028339)",
        "(0.052587, 1.191217, -0.026951)",
        "(0.053448, 1.196344, -0.025874)",
        "(0.054179, 1.201575, -0.025431)",
        "(0.054353, 1.203960, -0.025138)",
        "(0.054787, 1.208796, -0.024606)",
        "(0.054945, 1.213732, -0.024594)",
        "(0.055048, 1.218700, -0.024541)",
        "(0.055119, 1.223532, -0.024121)",
        "(0.055251, 1.226086, -0.023945)",
        "(0.055875, 1.231477, -0.023801)",
        "(0.056363, 1.236625, -0.023114)",
        "(0.056886, 1.241583, -0.022173)",
        "(0.057075, 1.246303, -0.021493)",
        "(0.057557, 1.248985, -0.021476)",
        "(0.058129, 1.253817, -0.021058)",
        "(0.058906, 1.258508, -0.020144)",
        "(0.059692, 1.263131, -0.018949)",
        "(0.060008, 1.267596, -0.017985)",
        "(0.060018, 1.269775, -0.017569)",
        "(0.060251, 1.274329, -0.016883)",
        "(0.060477, 1.279164, -0.016299)",
        "(0.060653, 1.284161, -0.015714)",
        "(0.060849, 1.289201, -0.014796)",
        "(0.060855, 1.291799, -0.014415)",
        "(0.060686, 1.297136, -0.014332)",
        "(0.060377, 1.302462, -0.014446)",
        "(0.059952, 1.307589, -0.014422)",
        "(0.059832, 1.312900, -0.014120)",
        "(0.059855, 1.315623, -0.014007)",
        "(0.059868, 1.321363, -0.014200)",
        "(0.059817, 1.326651, -0.014512)",
        "(0.059442, 1.331676, -0.014835)",
        "(0.058815, 1.336749, -0.015500)",
        "(0.058551, 1.339420, -0.016064)",
        "(0.058195, 1.344951, -0.017462)",
        "(0.057666, 1.350280, -0.018815)",
        "(0.056843, 1.355414, -0.020201)",
        "(0.055613, 1.360559, -0.021717)",
        "(0.054948, 1.363228, -0.022651)",
        "(0.053404, 1.368376, -0.024664)",
        "(0.051714, 1.373352, -0.026809)",
        "(0.050207, 1.378477, -0.028975)",
        "(0.048644, 1.383718, -0.031187)",
        "(0.047886, 1.386430, -0.032494)",
        "(0.045994, 1.392006, -0.035417)",
        "(0.043882, 1.397640, -0.038613)",
        "(0.041980, 1.403216, -0.041509)",
        "(0.040601, 1.409055, -0.044322)",
        "(0.040060, 1.412102, -0.045800)",
        "(0.038740, 1.418018, -0.048662)",
        "(0.037270, 1.423602, -0.051222)",
        "(0.035634, 1.428857, -0.053474)",
        "(0.034099, 1.434330, -0.055979)",
        "(0.033293, 1.437114, -0.057508)",
        "(0.031577, 1.442384, -0.060165)",
        "(0.030029, 1.447357, -0.061980)",
        "(0.028562, 1.452436, -0.063930)",
        "(0.027333, 1.457742, -0.066575)",
        "(0.026655, 1.460284, -0.067858)",
        "(0.025249, 1.464972, -0.070002)",
        "(0.023644, 1.469316, -0.071769)",
        "(0.022190, 1.473591, -0.073762)",
        "(0.020895, 1.477631, -0.075794)",
        "(0.020300, 1.479658, -0.076857)",
        "(0.019116, 1.483709, -0.079319)",
        "(0.018003, 1.487355, -0.081354)",
        "(0.017251, 1.490708, -0.082749)",
        "(0.016482, 1.493968, -0.084314)",
        "(0.016018, 1.495572, -0.085344)",
        "(0.014832, 1.498450, -0.087443)",
        "(0.013602, 1.500944, -0.089269)",
        "(0.012635, 1.503510, -0.091529)",
        "(0.011853, 1.506102, -0.094262)",
        "(0.011434, 1.507345, -0.095825)",
        "(0.010368, 1.509699, -0.099256)",
        "(0.009276, 1.511887, -0.103266)",
        "(0.008102, 1.513836, -0.107887)",
        "(0.006735, 1.515638, -0.113228)",
        "(0.006009, 1.516444, -0.116065)",
        "(0.004816, 1.517774, -0.121581)",
        "(0.003815, 1.518836, -0.127129)",
        "(0.003020, 1.519855, -0.133465)",
        "(0.001919, 1.520565, -0.140416)",
        "(0.001193, 1.520768, -0.144250)",
        "(-0.000007, 1.521162, -0.152326)",
        "(-0.001223, 1.521352, -0.160543)",
        "(-0.002217, 1.521544, -0.168797)",
        "(-0.003450, 1.521464, -0.177097)",
        "(-0.004303, 1.521240, -0.181279)",
        "(-0.005774, 1.520789, -0.189532)",
        "(-0.007000, 1.520462, -0.197674)",
        "(-0.008114, 1.520355, -0.205592)",
        "(-0.009256, 1.520334, -0.213427)",
        "(-0.009913, 1.520328, -0.217266)",
        "(-0.011313, 1.520248, -0.224850)",
        "(-0.012634, 1.520291, -0.232038)",
        "(-0.013834, 1.520339, -0.238517)",
        "(-0.015071, 1.520379, -0.244698)",
        "(-0.015608, 1.520437, -0.247821)",
        "(-0.016887, 1.520253, -0.253915)",
        "(-0.017796, 1.519994, -0.259422)",
        "(-0.018499, 1.519868, -0.264711)",
        "(-0.018989, 1.519896, -0.270038)",
        "(-0.019216, 1.519812, -0.272484)",
        "(-0.019741, 1.519455, -0.276870)",
        "(-0.020183, 1.519203, -0.281024)",
        "(-0.020264, 1.519131, -0.285432)",
        "(-0.020314, 1.518934, -0.289914)",
        "(-0.020543, 1.518747, -0.292112)",
        "(-0.020947, 1.518488, -0.296356)",
        "(-0.021015, 1.518346, -0.300720)",
        "(-0.021082, 1.518130, -0.305160)",
        "(-0.021450, 1.517698, -0.309285)",
        "(-0.021693, 1.517540, -0.311305)",
        "(-0.021667, 1.517463, -0.315628)",
        "(-0.021100, 1.517534, -0.319957)",
        "(-0.020670, 1.517596, -0.323926)",
        "(-0.020361, 1.517665, -0.327510)",
        "(-0.020289, 1.517626, -0.329125)",
        "(-0.020104, 1.517366, -0.332248)",
        "(-0.020062, 1.517057, -0.335410)",
        "(-0.019906, 1.516752, -0.338800)",
        "(-0.019892, 1.516122, -0.341820)",
        "(-0.020121, 1.515519, -0.342922)",
        "(-0.020303, 1.514382, -0.345215)",
        "(-0.020111, 1.513241, -0.347906)",
        "(-0.019838, 1.511790, -0.350319)",
        "(-0.019571, 1.509902, -0.352354)",
        "(-0.019335, 1.508888, -0.353512)",
        "(-0.019038, 1.506709, -0.356417)",
        "(-0.018774, 1.504062, -0.359445)",
        "(-0.018530, 1.500815, -0.362024)",
        "(-0.018521, 1.497215, -0.364427)",
        "(-0.018637, 1.495224, -0.365628)",
        "(-0.019053, 1.490913, -0.368003)",
        "(-0.018993, 1.486409, -0.370412)",
        "(-0.018953, 1.481694, -0.372731)",
        "(-0.019334, 1.476794, -0.374777)",
        "(-0.019619, 1.474219, -0.375513)",
        "(-0.020055, 1.469061, -0.376586)",
        "(-0.019995, 1.464250, -0.377887)",
        "(-0.019927, 1.459361, -0.379314)",
        "(-0.020003, 1.454316, -0.380570)",
        "(-0.020137, 1.451674, -0.381133)",
        "(-0.020317, 1.446441, -0.382261)",
        "(-0.020341, 1.441233, -0.383692)",
        "(-0.020430, 1.435832, -0.384787)",
        "(-0.020750, 1.430227, -0.385373)",
        "(-0.020921, 1.427449, -0.385637)",
        "(-0.021059, 1.422017, -0.386326)",
        "(-0.021406, 1.416384, -0.386980)",
        "(-0.021639, 1.410683, -0.387415)",
        "(-0.021756, 1.405024, -0.387711)",
        "(-0.021621, 1.402301, -0.387752)",
        "(-0.021297, 1.396731, -0.387695)",
        "(-0.021068, 1.390712, -0.387106)",
        "(-0.020885, 1.384259, -0.386067)",
        "(-0.020550, 1.377566, -0.384723)",
        "(-0.020285, 1.374202, -0.384032)",
        "(-0.019956, 1.367297, -0.382510)",
        "(-0.019828, 1.360221, -0.380463)",
        "(-0.019690, 1.352922, -0.377783)",
        "(-0.019561, 1.345877, -0.374735)",
        "(-0.019476, 1.342352, -0.373090)",
        "(-0.019567, 1.335006, -0.369883)",
        "(-0.019523, 1.327720, -0.366871)",
        "(-0.019038, 1.320608, -0.364092)",
        "(-0.018242, 1.313419, -0.361118)",
        "(-0.017862, 1.309720, -0.359414)",
        "(-0.017461, 1.301952, -0.355690)",
        "(-0.017135, 1.293900, -0.351780)",
        "(-0.016861, 1.285963, -0.347963)",
        "(-0.016606, 1.278325, -0.344451)",
        "(-0.016213, 1.274773, -0.342878)",
        "(-0.016006, 1.267441, -0.339432)",
        "(-0.016051, 1.260331, -0.335461)",
        "(-0.015937, 1.253652, -0.331526)",
        "(-0.015557, 1.247425, -0.327204)",
        "(-0.015286, 1.244516, -0.325115)",
        "(-0.014726, 1.238992, -0.321576)",
        "(-0.014389, 1.233693, -0.318344)",
        "(-0.014018, 1.228585, -0.314681)",
        "(-0.013769, 1.223461, -0.310741)",
        "(-0.013646, 1.220988, -0.308760)",
        "(-0.013229, 1.216317, -0.305222)",
        "(-0.012572, 1.212060, -0.302023)",
        "(-0.011756, 1.207929, -0.298903)",
        "(-0.010670, 1.204047, -0.295465)",
        "(-0.010290, 1.202072, -0.293596)",
        "(-0.009712, 1.197862, -0.289547)",
        "(-0.009274, 1.193323, -0.285503)",
        "(-0.008569, 1.188999, -0.281678)",
        "(-0.007661, 1.185088, -0.278120)",
        "(-0.007222, 1.183197, -0.276280)",
        "(-0.006437, 1.179275, -0.272106)",
        "(-0.005619, 1.175230, -0.267465)",
        "(-0.004767, 1.171067, -0.262368)",
        "(-0.003812, 1.167202, -0.256976)",
        "(-0.003336, 1.165540, -0.254575)",
        "(-0.002331, 1.162557, -0.250553)",
        "(-0.001415, 1.159481, -0.246565)",
        "(-0.000550, 1.156127, -0.242082)",
        "(0.000353, 1.152945, -0.237508)",
        "(0.000803, 1.151489, -0.235444)",
        "(0.001702, 1.148676, -0.231341)",
        "(0.002821, 1.145958, -0.226869)",
        "(0.003979, 1.143458, -0.222240)",
        "(0.005168, 1.141374, -0.218063)",
        "(0.005580, 1.140259, -0.216109)",
        "(0.006272, 1.137818, -0.212011)",
        "(0.006940, 1.135343, -0.207664)",
        "(0.007926, 1.133360, -0.203313)",
        "(0.008911, 1.131733, -0.199091)",
        "(0.009278, 1.130902, -0.197005)",
        "(0.009948, 1.129067, -0.192730)",
        "(0.010580, 1.127317, -0.188237)",
        "(0.011234, 1.126018, -0.184083)",
        "(0.011962, 1.124867, -0.179650)",
        "(0.012483, 1.124301, -0.177049)",
        "(0.013556, 1.123163, -0.171310)",
        "(0.014418, 1.122230, -0.165533)",
        "(0.015093, 1.121346, -0.160204)",
        "(0.016013, 1.120723, -0.155285)",
        "(0.016487, 1.120429, -0.152766)",
        "(0.017519, 1.119800, -0.147224)",
        "(0.018422, 1.118944, -0.141396)",
        "(0.019371, 1.118196, -0.135742)",
        "(0.020461, 1.117694, -0.130525)",
        "(0.021078, 1.117523, -0.128024)",
        "(0.022321, 1.117064, -0.122888)",
        "(0.023699, 1.116746, -0.117803)",
        "(0.024867, 1.116612, -0.113353)",
        "(0.025985, 1.116553, -0.109343)",
        "(0.026516, 1.116456, -0.107422)",
        "(0.027444, 1.116050, -0.103460)",
        "(0.028411, 1.115604, -0.099312)",
        "(0.029151, 1.115334, -0.095596)",
        "(0.029740, 1.115350, -0.092303)",
        "(0.030078, 1.115464, -0.090695)",
        "(0.030847, 1.115848, -0.087277)",
        "(0.031574, 1.116380, -0.084160)",
        "(0.032061, 1.116865, -0.081406)",
        "(0.032655, 1.117191, -0.078465)",
        "(0.032933, 1.117302, -0.076932)",
        "(0.033352, 1.117414, -0.073794)",
        "(0.033592, 1.117543, -0.070821)",
        "(0.033971, 1.117925, -0.068050)",
        "(0.034520, 1.118513, -0.065173)",
        "(0.034880, 1.118903, -0.063655)",
        "(0.035455, 1.119703, -0.060624)",
        "(0.036153, 1.120849, -0.057601)",
        "(0.037049, 1.121877, -0.054198)",
        "(0.038052, 1.122786, -0.050630)",
        "(0.038512, 1.123212, -0.048792)",
        "(0.039317, 1.124212, -0.045270)",
        "(0.039903, 1.125634, -0.042219)",
        "(0.040549, 1.127512, -0.039253)",
        "(0.041546, 1.129969, -0.035950)",
        "(0.042183, 1.131587, -0.034045)",
        "(0.043262, 1.134541, -0.030284)",
        "(0.044138, 1.137239, -0.026302)",
        "(0.044773, 1.139749, -0.022239)",
        "(0.046098, 1.143143, -0.018390)",
        "(0.046991, 1.145139, -0.016653)",
        "(0.048173, 1.148582, -0.012750)",
        "(0.049177, 1.151865, -0.009222)",
        "(0.050036, 1.155127, -0.006048)",
        "(0.051414, 1.158961, -0.003413)",
        "(0.051901, 1.160736, -0.001999)",
        "(0.052751, 1.164290, 0.000633)",
        "(0.053307, 1.167669, 0.003030)",
        "(0.053853, 1.171177, 0.005099)",
        "(0.054386, 1.174989, 0.006536)",
        "(0.054625, 1.176789, 0.007184)",
        "(0.054936, 1.179997, 0.008826)",
        "(0.055199, 1.183163, 0.009742)",
        "(0.055057, 1.186626, 0.008899)",
        "(0.054822, 1.189455, 0.009153)",
        "(0.054762, 1.190772, 0.009343)",
        "(0.054779, 1.193591, 0.009653)",
        "(0.054748, 1.196355, 0.010084)",
        "(0.054577, 1.199081, 0.010396)",
        "(0.054295, 1.201620, 0.011084)",
        "(0.054163, 1.202959, 0.011544)",
        "(0.054574, 1.206748, 0.011290)",
        "(0.054613, 1.210501, 0.010980)",
        "(0.055014, 1.214619, 0.010768)",
        "(0.055137, 1.218700, 0.010836)",
        "(0.055026, 1.220806, 0.010708)",
        "(0.055234, 1.225726, 0.009810)",
        "(0.055426, 1.230489, 0.009287)",
        "(0.055707, 1.235284, 0.008855)",
        "(0.055282, 1.239858, 0.008145)",
        "(0.055021, 1.242330, 0.007552)",
        "(0.055081, 1.247811, 0.006169)",
        "(0.055249, 1.253242, 0.005359)",
        "(0.055426, 1.259150, 0.004524)",
        "(0.055258, 1.265263, 0.003566)",
        "(0.055303, 1.268582, 0.002806)",
        "(0.055260, 1.275061, 0.001530)",
        "(0.055348, 1.281320, 0.000677)",
        "(0.055393, 1.287687, -0.000447)",
        "(0.055074, 1.294340, -0.002375)",
        "(0.054969, 1.297704, -0.003309)",
        "(0.054824, 1.304200, -0.004426)",
        "(0.054780, 1.310762, -0.005390)",
        "(0.054709, 1.317446, -0.006733)",
        "(0.054790, 1.323817, -0.007781)",
        "(0.054975, 1.326928, -0.008305)",
        "(0.054976, 1.332935, -0.009482)",
        "(0.054371, 1.338639, -0.010875)",
        "(0.053904, 1.344089, -0.012203)",
        "(0.053680, 1.349374, -0.013426)",
        "(0.053476, 1.352029, -0.014302)",
        "(0.052654, 1.357301, -0.016354)",
        "(0.051658, 1.362513, -0.018625)",
        "(0.050682, 1.367487, -0.020847)",
        "(0.050159, 1.372395, -0.022654)",
        "(0.050102, 1.374918, -0.023431)",
        "(0.049883, 1.379991, -0.025242)",
        "(0.049320, 1.385011, -0.027241)",
        "(0.048702, 1.389943, -0.029315)",
        "(0.047813, 1.394660, -0.031414)",
        "(0.047349, 1.397038, -0.032517)",
        "(0.046622, 1.402218, -0.035070)",
        "(0.045592, 1.407640, -0.037992)",
        "(0.044814, 1.412992, -0.040423)",
        "(0.044312, 1.418424, -0.042307)",
        "(0.043993, 1.421329, -0.043466)",
        "(0.043001, 1.427148, -0.046080)",
        "(0.041913, 1.432838, -0.048413)",
        "(0.040528, 1.438424, -0.050621)",
        "(0.039145, 1.443985, -0.052754)",
        "(0.038553, 1.446845, -0.053889)",
        "(0.037256, 1.452741, -0.056606)",
        "(0.035911, 1.458648, -0.059266)",
        "(0.034515, 1.464394, -0.061544)",
        "(0.033430, 1.470115, -0.063660)",
        "(0.033032, 1.473123, -0.064916)",
        "(0.032230, 1.479065, -0.067517)",
        "(0.031393, 1.484821, -0.070141)",
        "(0.030132, 1.490298, -0.072949)",
        "(0.028767, 1.495346, -0.075495)",
        "(0.028121, 1.497677, -0.076644)",
        "(0.026919, 1.502376, -0.079255)",
        "(0.025302, 1.506932, -0.082242)",
        "(0.023257, 1.511307, -0.085407)",
        "(0.021612, 1.515852, -0.088954)",
        "(0.020884, 1.517995, -0.090598)",
        "(0.019346, 1.522151, -0.093487)",
        "(0.017681, 1.526311, -0.096364)",
        "(0.015921, 1.530381, -0.099336)",
        "(0.014413, 1.534379, -0.102626)",
        "(0.013639, 1.536203, -0.104055)",
        "(0.011897, 1.539846, -0.107072)",
        "(0.010046, 1.543578, -0.110729)",
        "(0.008187, 1.547140, -0.114738)",
        "(0.006266, 1.550514, -0.118817)",
        "(0.005312, 1.551924, -0.120661)",
        "(0.003421, 1.554784, -0.124504)",
        "(0.001523, 1.557686, -0.129286)",
        "(-0.000394, 1.560504, -0.134746)",
        "(-0.002337, 1.562979, -0.140156)",
        "(-0.003167, 1.564175, -0.142884)",
        "(-0.004906, 1.566591, -0.148789)",
        "(-0.006147, 1.569249, -0.155492)",
        "(-0.007436, 1.571681, -0.162490)",
        "(-0.008452, 1.573846, -0.169606)",
        "(-0.009007, 1.574857, -0.173312)",
        "(-0.009841, 1.576929, -0.181184)",
        "(-0.010470, 1.578675, -0.189245)",
        "(-0.010501, 1.580221, -0.197055)",
        "(-0.010367, 1.581532, -0.204762)",
        "(-0.010319, 1.582054, -0.208499)",
        "(-0.010185, 1.583132, -0.216162)",
        "(-0.010494, 1.583740, -0.224325)",
        "(-0.010784, 1.584070, -0.232490)",
        "(-0.011186, 1.584138, -0.240504)",
        "(-0.011417, 1.584195, -0.244633)",
        "(-0.011966, 1.584203, -0.253534)",
        "(-0.013106, 1.583760, -0.262681)",
        "(-0.013947, 1.583139, -0.271437)",
        "(-0.014073, 1.582669, -0.280070)",
        "(-0.013970, 1.582415, -0.284273)",
        "(-0.014417, 1.581516, -0.292425)",
        "(-0.015236, 1.580189, -0.300121)",
        "(-0.015738, 1.578749, -0.307671)",
        "(-0.016249, 1.576948, -0.314947)",
        "(-0.016667, 1.575852, -0.318527)",
        "(-0.018211, 1.573094, -0.325851)",
        "(-0.019193, 1.570108, -0.333324)",
        "(-0.019752, 1.566545, -0.340155)",
        "(-0.020790, 1.562470, -0.346153)",
        "(-0.021547, 1.560104, -0.348980)",
        "(-0.022612, 1.555410, -0.355034)",
        "(-0.023519, 1.550505, -0.361441)",
        "(-0.024523, 1.545224, -0.367455)",
        "(-0.025845, 1.539234, -0.372871)",
        "(-0.026632, 1.535938, -0.375760)",
        "(-0.027523, 1.529370, -0.382004)",
        "(-0.028425, 1.522327, -0.388054)",
        "(-0.029485, 1.514561, -0.392906)",
        "(-0.030432, 1.506252, -0.397288)",
        "(-0.031052, 1.501943, -0.399805)",
        "(-0.031833, 1.493504, -0.405002)",
        "(-0.032460, 1.484820, -0.409370)",
        "(-0.032767, 1.475946, -0.412809)",
        "(-0.032837, 1.467055, -0.416192)",
        "(-0.032698, 1.462612, -0.417851)",
        "(-0.032383, 1.453822, -0.421102)",
        "(-0.032084, 1.444864, -0.423667)",
        "(-0.031892, 1.435773, -0.425485)",
        "(-0.031928, 1.426813, -0.427085)",
        "(-0.031832, 1.422504, -0.427631)",
        "(-0.031395, 1.414320, -0.427874)",
        "(-0.030775, 1.406597, -0.427248)",
        "(-0.030079, 1.399131, -0.425939)",
        "(-0.029338, 1.391815, -0.424704)",
        "(-0.028823, 1.388272, -0.423918)",
        "(-0.028222, 1.381161, -0.421934)",
        "(-0.027962, 1.373971, -0.418917)",
        "(-0.027466, 1.366867, -0.414828)",
        "(-0.026609, 1.359874, -0.410116)",
        "(-0.026269, 1.356350, -0.407732)",
        "(-0.025814, 1.349314, -0.403462)",
        "(-0.025470, 1.342356, -0.400077)",
        "(-0.024714, 1.335415, -0.396493)",
        "(-0.023614, 1.328712, -0.392215)",
        "(-0.022806, 1.325253, -0.389343)",
        "(-0.022313, 1.317467, -0.383048)",
        "(-0.022339, 1.309343, -0.377149)",
        "(-0.021099, 1.301762, -0.372262)",
        "(-0.019951, 1.294307, -0.367974)",
        "(-0.019759, 1.290402, -0.366089)",
        "(-0.019804, 1.282783, -0.362306)",
        "(-0.019423, 1.275355, -0.358526)",
        "(-0.019029, 1.268075, -0.354626)",
        "(-0.018230, 1.260968, -0.351135)",
        "(-0.017935, 1.257450, -0.349683)",
        "(-0.017032, 1.250385, -0.347303)",
        "(-0.015951, 1.243093, -0.344448)",
        "(-0.014915, 1.235769, -0.341946)",
        "(-0.013893, 1.228283, -0.339741)",
        "(-0.013402, 1.224444, -0.338603)",
        "(-0.012290, 1.216783, -0.336279)",
        "(-0.011186, 1.209358, -0.334217)",
        "(-0.009875, 1.202263, -0.332066)",
        "(-0.008406, 1.195466, -0.328984)",
        "(-0.007655, 1.192128, -0.326962)",
        "(-0.006092, 1.185634, -0.322396)",
        "(-0.005079, 1.179166, -0.317584)",
        "(-0.003933, 1.173210, -0.312841)",
        "(-0.002617, 1.167691, -0.308421)",
        "(-0.001685, 1.164857, -0.305860)",
        "(-0.000507, 1.159219, -0.300349)",
        "(0.000743, 1.153410, -0.293765)",
        "(0.001778, 1.147910, -0.287287)",
        "(0.003041, 1.142871, -0.280874)",
        "(0.003641, 1.140599, -0.277481)",
        "(0.004930, 1.136351, -0.270686)",
        "(0.005956, 1.132518, -0.264751)",
        "(0.007103, 1.129002, -0.259446)",
        "(0.008057, 1.125618, -0.254291)",
        "(0.008528, 1.123973, -0.251644)",
        "(0.009326, 1.120792, -0.246235)",
        "(0.010210, 1.117960, -0.240986)",
        "(0.011412, 1.115667, -0.235575)",
        "(0.012402, 1.113607, -0.229949)",
        "(0.012822, 1.112590, -0.227161)",
        "(0.013614, 1.110551, -0.221640)",
        "(0.014623, 1.108751, -0.215903)",
        "(0.015541, 1.107401, -0.210407)",
        "(0.016085, 1.106415, -0.205844)",
        "(0.016298, 1.106018, -0.203829)",
        "(0.016881, 1.105290, -0.199655)",
        "(0.017617, 1.104508, -0.195464)",
        "(0.018486, 1.103439, -0.190312)",
        "(0.019521, 1.102311, -0.184802)",
        "(0.020110, 1.101670, -0.182033)",
        "(0.021312, 1.100500, -0.176605)",
        "(0.022351, 1.099477, -0.171785)",
        "(0.023279, 1.098558, -0.167531)",
        "(0.024242, 1.097474, -0.162822)",
        "(0.024857, 1.096999, -0.160093)",
        "(0.026052, 1.096291, -0.154475)",
        "(0.027199, 1.095987, -0.149232)",
        "(0.028364, 1.095842, -0.143967)",
        "(0.029413, 1.095982, -0.138922)",
        "(0.030011, 1.096183, -0.136396)",
        "(0.031099, 1.096477, -0.131021)",
        "(0.032184, 1.096832, -0.125401)",
        "(0.033104, 1.097440, -0.120106)",
        "(0.034131, 1.098482, -0.115297)",
        "(0.034707, 1.099129, -0.112942)",
        "(0.035836, 1.100385, -0.108179)",
        "(0.036940, 1.101890, -0.103319)",
        "(0.037873, 1.103879, -0.098985)",
        "(0.038560, 1.106339, -0.095392)",
        "(0.039059, 1.107870, -0.093799)",
        "(0.040301, 1.110777, -0.090306)",
        "(0.041646, 1.113294, -0.086117)",
        "(0.042699, 1.115318, -0.081902)",
        "(0.043775, 1.117539, -0.078223)",
        "(0.044507, 1.118813, -0.076626)",
        "(0.045986, 1.121357, -0.073298)",
        "(0.047260, 1.123537, -0.069532)",
        "(0.048375, 1.125903, -0.066118)",
        "(0.049577, 1.128729, -0.063370)",
        "(0.050128, 1.130120, -0.061925)",
        "(0.051230, 1.132807, -0.058819)",
        "(0.052082, 1.135443, -0.055584)",
        "(0.053032, 1.138230, -0.052412)",
        "(0.053837, 1.140871, -0.048961)",
        "(0.054221, 1.142302, -0.047307)",
        "(0.054786, 1.145287, -0.044507)",
        "(0.055264, 1.148047, -0.041864)",
        "(0.055582, 1.150401, -0.039000)",
        "(0.055944, 1.152810, -0.036142)",
        "(0.056157, 1.154069, -0.034655)",
        "(0.056583, 1.156751, -0.031802)",
        "(0.057033, 1.159618, -0.029151)",
        "(0.057433, 1.162497, -0.026579)",
        "(0.057775, 1.165414, -0.023950)",
        "(0.058005, 1.166912, -0.022612)",
        "(0.058760, 1.170063, -0.019913)",
        "(0.059552, 1.173222, -0.017227)",
        "(0.060033, 1.176317, -0.014683)",
        "(0.060428, 1.179669, -0.012290)",
        "(0.060794, 1.181654, -0.011291)",
        "(0.061520, 1.185957, -0.009613)",
        "(0.062058, 1.190447, -0.007978)",
        "(0.062442, 1.194944, -0.006301)",
        "(0.062829, 1.199568, -0.004599)",
        "(0.062858, 1.201894, -0.003858)",
        "(0.062746, 1.206595, -0.002631)",
        "(0.062323, 1.211134, -0.001361)",
        "(0.061622, 1.215792, -0.000344)",
        "(0.061237, 1.221145, -0.000143)",
        "(0.061005, 1.223980, -0.000207)",
        "(0.060606, 1.229709, -0.000413)",
        "(0.060164, 1.235477, -0.000611)",
        "(0.059280, 1.241437, -0.001186)",
        "(0.058564, 1.247966, -0.002511)",
        "(0.058137, 1.251169, -0.003026)",
        "(0.057555, 1.257596, -0.003862)",
        "(0.056657, 1.264068, -0.004949)",
        "(0.055649, 1.270738, -0.006225)",
        "(0.055045, 1.277837, -0.008119)",
        "(0.054487, 1.281177, -0.008807)",
        "(0.053630, 1.287910, -0.010091)",
        "(0.052408, 1.294509, -0.011372)",
        "(0.051088, 1.301360, -0.013271)",
        "(0.049782, 1.308385, -0.015392)",
        "(0.049038, 1.311889, -0.016429)",
        "(0.047368, 1.318907, -0.018832)",
        "(0.045348, 1.325994, -0.021998)",
        "(0.043293, 1.333173, -0.025476)",
        "(0.041578, 1.340323, -0.028551)",
        "(0.040847, 1.343536, -0.029782)",
        "(0.039382, 1.350113, -0.032563)",
        "(0.037687, 1.356859, -0.035866)",
        "(0.036409, 1.363859, -0.039313)",
        "(0.035732, 1.370799, -0.042247)",
        "(0.035578, 1.374171, -0.043328)",
        "(0.035002, 1.380925, -0.045721)",
        "(0.034032, 1.387672, -0.048581)",
        "(0.032926, 1.394256, -0.051499)",
        "(0.031493, 1.400474, -0.054122)",
        "(0.030682, 1.403558, -0.055465)",
        "(0.029319, 1.409806, -0.058220)",
        "(0.028181, 1.415959, -0.060610)",
        "(0.026741, 1.422310, -0.063232)",
        "(0.025123, 1.428929, -0.066280)",
        "(0.024238, 1.432147, -0.067700)",
        "(0.022508, 1.438554, -0.070512)",
        "(0.021141, 1.445100, -0.073761)",
        "(0.019610, 1.451330, -0.076621)",
        "(0.018020, 1.457549, -0.079706)",
        "(0.017128, 1.460488, -0.081229)",
        "(0.015325, 1.465955, -0.083956)",
        "(0.013279, 1.471054, -0.087044)",
        "(0.010980, 1.476074, -0.091072)",
        "(0.008409, 1.480916, -0.095774)",
        "(0.006922, 1.483163, -0.098290)",
        "(0.003939, 1.487409, -0.103480)",
        "(0.000635, 1.491031, -0.108561)",
        "(-0.002252, 1.494902, -0.114653)",
        "(-0.005357, 1.498613, -0.121265)",
        "(-0.007036, 1.500135, -0.124320)",
        "(-0.010150, 1.502940, -0.130265)",
        "(-0.012481, 1.505819, -0.136652)",
        "(-0.014674, 1.508604, -0.143134)",
        "(-0.017124, 1.510956, -0.149630)",
        "(-0.018443, 1.511989, -0.153009)",
        "(-0.020842, 1.513843, -0.159680)",
        "(-0.022646, 1.515580, -0.166202)",
        "(-0.024476, 1.517073, -0.172559)",
        "(-0.026696, 1.518053, -0.178902)",
        "(-0.027753, 1.518502, -0.182300)",
        "(-0.029370, 1.519636, -0.189633)",
        "(-0.030843, 1.520560, -0.196680)",
        "(-0.031901, 1.521207, -0.203017)",
        "(-0.033224, 1.521673, -0.209693)",
        "(-0.033583, 1.522040, -0.213198)",
        "(-0.034285, 1.522655, -0.220071)",
        "(-0.034820, 1.523002, -0.226635)",
        "(-0.035427, 1.522968, -0.233199)",
        "(-0.036309, 1.522398, -0.240344)",
        "(-0.036743, 1.522073, -0.244422)",
        "(-0.037537, 1.521273, -0.252848)",
        "(-0.038275, 1.519713, -0.261026)",
        "(-0.038778, 1.517330, -0.268870)",
        "(-0.039440, 1.514509, -0.277498)",
        "(-0.039701, 1.513059, -0.282185)",
        "(-0.040075, 1.509834, -0.291217)",
        "(-0.040616, 1.505875, -0.299446)",
        "(-0.041439, 1.501713, -0.307684)",
        "(-0.042589, 1.497345, -0.316018)",
        "(-0.043212, 1.495044, -0.319954)",
        "(-0.044322, 1.490562, -0.327665)",
        "(-0.044897, 1.486738, -0.335514)",
        "(-0.045636, 1.482947, -0.343011)",
        "(-0.046435, 1.479231, -0.350184)",
        "(-0.046460, 1.477633, -0.353630)",
        "(-0.046430, 1.474894, -0.360615)",
        "(-0.045884, 1.472558, -0.367337)",
        "(-0.045662, 1.470099, -0.373422)",
        "(-0.045110, 1.467822, -0.378643)",
        "(-0.044625, 1.466882, -0.381080)",
        "(-0.043805, 1.465007, -0.385645)",
        "(-0.042890, 1.463151, -0.389374)",
        "(-0.042156, 1.460940, -0.392585)",
        "(-0.042108, 1.458012, -0.395064)",
        "(-0.042112, 1.456346, -0.396123)",
        "(-0.041768, 1.452720, -0.397954)",
        "(-0.040963, 1.448762, -0.399481)",
        "(-0.039973, 1.444388, -0.400849)",
        "(-0.039116, 1.439384, -0.401851)",
        "(-0.038706, 1.436554, -0.402095)",
        "(-0.038015, 1.430292, -0.402061)",
        "(-0.037301, 1.423186, -0.401240)",
        "(-0.036394, 1.415467, -0.400087)",
        "(-0.034985, 1.407453, -0.398517)",
        "(-0.034190, 1.403315, -0.397549)",
        "(-0.032791, 1.394542, -0.395029)",
        "(-0.032205, 1.384872, -0.391070)",
        "(-0.031849, 1.375008, -0.386334)",
        "(-0.031124, 1.365568, -0.381995)",
        "(-0.030530, 1.361057, -0.379965)",
        "(-0.029934, 1.352304, -0.375527)",
        "(-0.029569, 1.343966, -0.370660)",
        "(-0.028813, 1.336424, -0.365743)",
        "(-0.027734, 1.329548, -0.360839)",
        "(-0.027303, 1.326471, -0.358326)",
        "(-0.026596, 1.320684, -0.353840)",
        "(-0.026063, 1.315365, -0.350458)",
        "(-0.025378, 1.310270, -0.347413)",
        "(-0.024715, 1.305523, -0.344644)",
        "(-0.024478, 1.303269, -0.343267)",
        "(-0.023743, 1.299493, -0.341331)",
        "(-0.022636, 1.296113, -0.340100)",
        "(-0.021269, 1.292642, -0.338435)",
        "(-0.020224, 1.288986, -0.336653)",
        "(-0.019835, 1.287090, -0.335990)",
        "(-0.019042, 1.283132, -0.334938)",
        "(-0.017692, 1.279419, -0.334583)",
        "(-0.016548, 1.275625, -0.334389)",
        "(-0.015307, 1.271716, -0.333616)",
        "(-0.014810, 1.269675, -0.333061)",
        "(-0.013778, 1.265529, -0.331992)",
        "(-0.012730, 1.260931, -0.330722)",
        "(-0.011316, 1.256081, -0.329162)",
        "(-0.009967, 1.251212, -0.327879)",
        "(-0.009422, 1.248818, -0.327440)",
        "(-0.008082, 1.244147, -0.326525)",
        "(-0.006655, 1.239277, -0.325423)",
        "(-0.005361, 1.234076, -0.323896)",
        "(-0.004438, 1.228631, -0.321895)",
        "(-0.004106, 1.225854, -0.320713)",
        "(-0.003287, 1.220402, -0.318105)",
        "(-0.002021, 1.215299, -0.316039)",
        "(-0.000752, 1.210123, -0.313952)",
        "(0.000464, 1.204745, -0.310963)",
        "(0.000903, 1.202004, -0.309193)",
        "(0.001783, 1.196722, -0.305780)",
        "(0.002836, 1.191555, -0.302211)",
        "(0.003752, 1.186295, -0.298373)",
        "(0.004242, 1.180952, -0.294275)",
        "(0.004438, 1.178160, -0.292141)",
        "(0.004887, 1.173003, -0.288278)",
        "(0.005688, 1.167971, -0.284127)",
        "(0.006465, 1.162763, -0.279284)",
        "(0.007140, 1.157249, -0.273187)",
        "(0.007423, 1.154415, -0.269722)",
        "(0.008143, 1.149165, -0.263456)",
        "(0.008922, 1.144488, -0.257696)",
        "(0.009841, 1.140469, -0.251908)",
        "(0.010679, 1.136890, -0.246483)",
        "(0.011068, 1.135195, -0.244022)",
        "(0.011787, 1.131677, -0.239058)",
        "(0.012398, 1.127967, -0.233648)",
        "(0.013129, 1.124315, -0.227766)",
        "(0.013748, 1.120783, -0.222170)",
        "(0.014131, 1.119035, -0.219480)",
        "(0.014827, 1.115510, -0.214018)",
        "(0.015507, 1.112253, -0.209048)",
        "(0.016249, 1.109061, -0.204413)",
        "(0.017574, 1.105866, -0.199351)",
        "(0.018233, 1.104307, -0.196750)",
        "(0.019550, 1.101344, -0.192066)",
        "(0.020610, 1.098282, -0.188027)",
        "(0.021404, 1.095122, -0.184194)",
        "(0.022086, 1.092218, -0.180503)",
        "(0.022391, 1.090844, -0.178645)",
        "(0.023262, 1.088503, -0.174817)",
        "(0.024119, 1.086524, -0.170751)",
        "(0.024877, 1.084980, -0.166702)",
        "(0.025555, 1.083521, -0.162660)",
        "(0.025914, 1.082787, -0.160619)",
        "(0.026689, 1.081369, -0.156359)",
        "(0.027335, 1.079857, -0.151557)",
        "(0.027975, 1.078517, -0.146551)",
        "(0.028605, 1.077458, -0.141628)",
        "(0.028876, 1.077083, -0.139134)",
        "(0.029040, 1.076296, -0.134342)",
        "(0.028826, 1.075501, -0.129910)",
        "(0.028775, 1.075072, -0.125246)",
        "(0.028882, 1.075170, -0.120413)",
        "(0.028933, 1.075377, -0.117889)",
        "(0.028945, 1.075852, -0.113004)",
        "(0.028979, 1.076609, -0.108433)",
        "(0.029184, 1.077672, -0.103802)",
        "(0.029580, 1.079204, -0.099331)",
        "(0.029783, 1.079985, -0.097078)",
        "(0.030145, 1.081541, -0.092595)",
        "(0.030602, 1.083164, -0.088028)",
        "(0.031150, 1.084911, -0.083462)",
        "(0.031579, 1.086791, -0.079330)",
        "(0.031632, 1.087596, -0.077339)",
        "(0.031886, 1.089168, -0.073319)",
        "(0.032522, 1.090899, -0.068909)",
        "(0.033668, 1.093594, -0.064522)",
        "(0.034495, 1.096707, -0.060670)",
        "(0.034831, 1.098279, -0.058807)",
        "(0.034947, 1.101002, -0.054967)",
        "(0.035174, 1.104298, -0.051418)",
        "(0.036313, 1.109277, -0.048439)",
        "(0.036837, 1.114652, -0.045356)",
        "(0.037091, 1.117282, -0.043845)",
        "(0.037025, 1.122427, -0.041017)",
        "(0.036925, 1.127782, -0.038477)",
        "(0.037224, 1.133632, -0.036539)",
        "(0.037152, 1.139032, -0.034266)",
        "(0.036962, 1.141711, -0.033200)",
        "(0.036609, 1.147058, -0.031012)",
        "(0.037329, 1.153135, -0.028941)",
        "(0.037867, 1.158580, -0.026112)",
        "(0.038745, 1.163848, -0.022605)",
        "(0.039196, 1.166185, -0.020377)",
        "(0.040277, 1.170594, -0.016313)",
        "(0.041104, 1.174796, -0.012917)",
        "(0.041686, 1.178985, -0.010082)",
        "(0.042130, 1.183788, -0.007798)",
        "(0.042366, 1.186468, -0.006986)",
        "(0.043193, 1.192177, -0.005489)",
        "(0.043969, 1.197451, -0.003251)",
        "(0.044513, 1.202593, -0.000904)",
        "(0.044238, 1.207657, 0.000635)",
        "(0.044168, 1.210300, 0.001091)",
        "(0.044573, 1.215705, 0.002164)",
        "(0.044774, 1.220581, 0.003642)",
        "(0.044638, 1.225325, 0.004493)",
        "(0.044193, 1.229945, 0.004660)",
        "(0.044536, 1.232712, 0.004354)",
        "(0.043975, 1.237887, 0.003602)",
        "(0.044095, 1.242916, 0.003437)",
        "(0.044410, 1.247966, 0.003007)",
        "(0.044698, 1.252894, 0.002037)",
        "(0.044880, 1.255603, 0.001287)",
        "(0.044890, 1.260775, -0.000298)",
        "(0.045004, 1.265858, -0.001225)",
        "(0.045308, 1.270965, -0.001659)",
        "(0.045551, 1.276447, -0.002829)",
        "(0.045667, 1.279421, -0.003928)",
        "(0.045848, 1.285098, -0.005622)",
        "(0.046223, 1.290735, -0.006752)",
        "(0.046470, 1.296311, -0.007644)",
        "(0.046608, 1.301956, -0.008368)",
        "(0.046644, 1.304796, -0.008694)",
        "(0.046874, 1.310529, -0.009021)",
        "(0.047248, 1.316327, -0.009404)",
        "(0.047392, 1.321897, -0.009693)",
        "(0.046992, 1.327368, -0.010275)",
        "(0.046651, 1.330003, -0.010672)",
        "(0.045893, 1.334999, -0.011354)",
        "(0.045427, 1.339968, -0.011896)",
        "(0.045275, 1.345327, -0.012714)",
        "(0.044814, 1.350507, -0.013660)",
        "(0.044573, 1.353079, -0.014159)",
        "(0.044036, 1.358227, -0.015194)",
        "(0.043555, 1.363419, -0.016180)",
        "(0.043081, 1.368607, -0.017130)",
        "(0.042265, 1.373810, -0.018426)",
        "(0.041789, 1.376399, -0.019182)",
        "(0.041024, 1.381465, -0.020291)",
        "(0.040467, 1.386776, -0.021485)",
        "(0.039641, 1.392261, -0.023305)",
        "(0.038314, 1.397498, -0.025108)",
        "(0.037760, 1.400007, -0.025903)",
        "(0.036712, 1.404962, -0.027369)",
        "(0.035817, 1.409878, -0.028907)",
        "(0.034813, 1.414433, -0.030180)",
        "(0.033623, 1.418930, -0.031684)",
        "(0.033098, 1.421212, -0.032479)",
        "(0.032214, 1.425653, -0.033813)",
        "(0.031724, 1.430092, -0.034799)",
        "(0.031142, 1.434576, -0.036358)",
        "(0.030457, 1.438822, -0.037750)",
        "(0.030207, 1.440926, -0.038291)",
        "(0.029702, 1.445027, -0.039394)",
        "(0.029293, 1.449366, -0.040794)",
        "(0.028803, 1.453641, -0.042496)",
        "(0.028026, 1.457960, -0.044433)",
        "(0.027556, 1.460157, -0.045436)",
        "(0.026785, 1.464704, -0.047611)",
        "(0.025922, 1.469344, -0.050131)",
        "(0.025088, 1.474001, -0.052688)",
        "(0.024217, 1.478755, -0.055800)",
        "(0.023730, 1.481122, -0.057712)",
        "(0.022300, 1.485695, -0.061782)",
        "(0.020852, 1.490313, -0.066566)",
        "(0.019308, 1.494740, -0.072183)",
        "(0.017596, 1.498754, -0.078168)",
        "(0.016790, 1.500551, -0.081228)",
        "(0.015117, 1.503942, -0.087724)",
        "(0.013420, 1.507268, -0.095469)",
        "(0.011387, 1.510198, -0.104053)",
        "(0.009069, 1.512600, -0.113257)",
        "(0.007899, 1.513617, -0.118073)",
        "(0.005880, 1.515495, -0.127778)",
        "(0.003716, 1.517085, -0.137703)",
        "(0.001548, 1.518389, -0.147725)",
        "(-0.000505, 1.519291, -0.157553)",
        "(-0.001797, 1.519525, -0.162504)",
        "(-0.003883, 1.520044, -0.172714)",
        "(-0.005986, 1.520311, -0.182931)",
        "(-0.008043, 1.520035, -0.192188)",
        "(-0.009792, 1.519512, -0.200532)",
        "(-0.010468, 1.519404, -0.204830)",
        "(-0.011723, 1.519082, -0.213771)",
        "(-0.013155, 1.518580, -0.222545)",
        "(-0.014289, 1.518189, -0.230870)",
        "(-0.015063, 1.517978, -0.238385)",
        "(-0.015140, 1.518048, -0.241859)",
        "(-0.015594, 1.517765, -0.248813)",
        "(-0.015938, 1.517603, -0.255631)",
        "(-0.016082, 1.517600, -0.261919)",
        "(-0.016030, 1.517866, -0.267935)",
        "(-0.016076, 1.517982, -0.271050)",
        "(-0.016827, 1.517783, -0.277508)",
        "(-0.017123, 1.517562, -0.283633)",
        "(-0.016979, 1.517552, -0.289468)",
        "(-0.016986, 1.517468, -0.295184)",
        "(-0.017216, 1.517236, -0.297895)",
        "(-0.017643, 1.516561, -0.303097)",
        "(-0.017817, 1.515950, -0.308058)",
        "(-0.017605, 1.515317, -0.312791)",
        "(-0.017634, 1.513975, -0.317085)",
        "(-0.017834, 1.513013, -0.319217)",
        "(-0.017909, 1.510780, -0.323338)",
        "(-0.017798, 1.508224, -0.328000)",
        "(-0.017714, 1.504817, -0.333035)",
        "(-0.018246, 1.500083, -0.337639)",
        "(-0.018536, 1.497415, -0.339791)",
        "(-0.019231, 1.491770, -0.344429)",
        "(-0.019656, 1.485583, -0.349132)",
        "(-0.019953, 1.478423, -0.353042)",
        "(-0.021078, 1.470080, -0.356841)",
        "(-0.021175, 1.465907, -0.358735)",
        "(-0.021803, 1.457337, -0.362551)",
        "(-0.022112, 1.448375, -0.365376)",
        "(-0.023008, 1.438477, -0.367593)",
        "(-0.023416, 1.428886, -0.370259)",
        "(-0.023528, 1.424243, -0.371788)",
        "(-0.023119, 1.415181, -0.374165)",
        "(-0.022632, 1.406049, -0.375288)",
        "(-0.022679, 1.396519, -0.376603)",
        "(-0.021787, 1.387653, -0.378210)",
        "(-0.021446, 1.383357, -0.379003)",
        "(-0.020882, 1.374827, -0.379960)",
        "(-0.020216, 1.366495, -0.379945)",
        "(-0.019588, 1.358515, -0.379950)",
        "(-0.018801, 1.351175, -0.379792)",
        "(-0.018713, 1.347618, -0.379622)",
        "(-0.018536, 1.340789, -0.379252)",
        "(-0.018186, 1.334535, -0.378983)",
        "(-0.017404, 1.328972, -0.378540)",
        "(-0.016714, 1.323596, -0.377223)",
        "(-0.016608, 1.320809, -0.376098)",
        "(-0.016089, 1.315535, -0.373722)",
        "(-0.015336, 1.310443, -0.371891)",
        "(-0.014396, 1.305369, -0.369973)",
        "(-0.013860, 1.299965, -0.368011)",
        "(-0.013541, 1.297234, -0.367018)",
        "(-0.013026, 1.291576, -0.365209)",
        "(-0.012290, 1.285862, -0.363319)",
        "(-0.011662, 1.279846, -0.361216)",
        "(-0.011302, 1.273432, -0.358735)",
        "(-0.011102, 1.270044, -0.357233)",
        "(-0.010064, 1.263517, -0.354125)",
        "(-0.009170, 1.256780, -0.350789)",
        "(-0.008325, 1.249862, -0.347236)",
        "(-0.007601, 1.242706, -0.343660)",
        "(-0.007254, 1.239053, -0.341885)",
        "(-0.006633, 1.231530, -0.338195)",
        "(-0.005670, 1.223913, -0.334041)",
        "(-0.004603, 1.215858, -0.328542)",
        "(-0.003818, 1.207323, -0.322007)",
        "(-0.003499, 1.202920, -0.318146)",
        "(-0.003146, 1.194198, -0.310044)",
        "(-0.002290, 1.186281, -0.301937)",
        "(-0.001316, 1.178973, -0.294302)",
        "(-0.000337, 1.172169, -0.286393)",
        "(-0.000080, 1.168798, -0.282206)",
        "(0.000437, 1.162341, -0.273516)",
        "(0.001279, 1.156631, -0.264928)",
        "(0.001995, 1.151497, -0.256963)",
        "(0.002508, 1.146866, -0.249644)",
        "(0.002529, 1.144587, -0.245998)",
        "(0.002758, 1.140220, -0.238125)",
        "(0.003302, 1.136297, -0.229613)",
        "(0.004218, 1.133292, -0.221731)",
        "(0.004669, 1.130372, -0.214538)",
        "(0.004920, 1.129043, -0.211100)",
        "(0.005418, 1.126162, -0.204065)",
        "(0.006184, 1.123676, -0.197139)",
        "(0.007078, 1.121945, -0.191002)",
        "(0.007975, 1.120406, -0.184993)",
        "(0.008395, 1.119603, -0.181947)",
        "(0.009068, 1.118070, -0.176310)",
        "(0.009570, 1.116792, -0.171490)",
        "(0.010168, 1.115727, -0.167121)",
        "(0.011025, 1.114925, -0.162868)",
        "(0.011546, 1.114662, -0.160935)",
        "(0.012403, 1.113977, -0.157230)",
        "(0.013131, 1.112786, -0.153183)",
        "(0.013968, 1.111259, -0.148833)",
        "(0.015242, 1.109915, -0.144279)",
        "(0.015944, 1.109329, -0.141927)",
        "(0.017142, 1.108180, -0.137317)",
        "(0.018308, 1.107110, -0.132945)",
        "(0.019716, 1.106373, -0.128514)",
        "(0.021390, 1.106376, -0.124459)",
        "(0.022099, 1.106429, -0.122534)",
        "(0.023403, 1.106354, -0.118443)",
        "(0.024671, 1.106166, -0.114118)",
        "(0.025888, 1.106148, -0.109908)",
        "(0.027475, 1.106689, -0.106071)",
        "(0.028159, 1.106905, -0.104072)",
        "(0.029449, 1.107330, -0.099899)",
        "(0.030557, 1.107547, -0.095603)",
        "(0.031618, 1.107730, -0.091246)",
        "(0.032564, 1.107964, -0.086884)",
        "(0.033041, 1.108259, -0.084917)",
        "(0.033815, 1.108847, -0.081066)",
        "(0.034532, 1.109502, -0.077138)",
        "(0.035453, 1.110276, -0.072815)",
        "(0.036460, 1.111232, -0.068392)",
        "(0.037147, 1.111907, -0.066162)",
        "(0.038226, 1.113026, -0.061622)",
        "(0.039174, 1.114225, -0.057243)",
        "(0.039973, 1.115518, -0.053167)",
        "(0.040541, 1.116714, -0.049262)",
        "(0.040706, 1.117261, -0.047319)",
        "(0.041367, 1.118705, -0.043481)",
        "(0.042369, 1.120461, -0.039223)",
        "(0.043723, 1.122256, -0.034409)",
        "(0.044974, 1.123915, -0.029704)",
        "(0.045475, 1.124528, -0.027380)",
        "(0.046732, 1.126128, -0.022900)",
        "(0.048221, 1.128338, -0.019127)",
        "(0.049581, 1.130650, -0.015585)",
        "(0.050785, 1.133093, -0.012422)",
        "(0.051135, 1.134243, -0.011249)"
    ],
    "rightHandRotations": [
        "(342.780200, 267.908300, 269.555500)",
        "(342.685500, 267.826900, 269.638600)",
        "(342.676700, 267.782300, 269.721300)",
        "(342.620100, 267.755400, 269.665700)",
        "(342.597500, 267.750600, 269.616700)",
        "(342.624100, 267.764200, 269.642700)",
        "(342.744300, 267.797800, 269.833200)",
        "(342.712000, 267.809200, 269.903800)",
        "(342.681000, 267.838400, 269.856200)",
        "(342.681700, 267.892900, 269.744800)",
        "(342.681400, 267.886400, 269.711900)",
        "(342.654200, 267.792600, 269.730100)",
        "(342.657600, 267.781100, 269.755200)",
        "(342.662700, 267.830100, 269.690300)",
        "(342.656600, 267.848900, 269.598800)",
        "(342.649200, 267.828200, 269.609800)",
        "(342.591700, 267.753600, 269.712700)",
        "(342.571000, 267.676900, 269.825200)",
        "(342.586800, 267.666300, 269.815900)",
        "(342.659300, 267.633800, 269.850100)",
        "(342.664900, 267.630200, 269.871400)",
        "(342.617700, 267.641600, 269.861100)",
        "(342.577700, 267.673700, 269.804900)",
        "(342.560700, 267.669400, 269.790100)",
        "(342.570400, 267.662900, 269.845400)",
        "(342.578800, 267.622300, 269.865900)",
        "(342.752800, 267.523600, 269.833700)",
        "(342.896400, 267.503200, 269.908900)",
        "(343.019900, 267.464500, 270.050800)",
        "(343.128200, 267.379900, 270.061600)",
        "(343.244000, 267.340200, 270.053800)",
        "(343.456900, 267.232500, 270.088000)",
        "(343.664000, 267.052300, 270.090400)",
        "(343.923900, 266.826400, 270.092600)",
        "(343.974800, 266.738700, 270.196100)",
        "(343.917100, 266.737000, 270.252100)",
        "(343.894600, 266.733100, 270.366900)",
        "(343.961300, 266.715000, 270.331600)",
        "(344.210400, 266.657700, 270.194100)",
        "(344.334300, 266.560400, 270.339400)",
        "(344.309800, 266.483700, 270.458800)",
        "(344.200300, 266.470400, 270.564300)",
        "(344.191800, 266.502900, 270.506400)",
        "(344.414100, 266.415700, 270.371000)",
        "(344.407200, 266.433800, 270.366500)",
        "(344.370800, 266.442100, 270.376800)",
        "(344.291000, 266.401700, 270.444700)",
        "(344.256200, 266.257000, 270.548600)",
        "(344.356700, 266.132000, 270.581500)",
        "(344.368500, 266.056300, 270.603100)",
        "(344.278900, 266.069100, 270.602700)",
        "(344.022600, 266.062900, 270.717500)",
        "(343.841500, 266.057400, 270.941500)",
        "(343.649500, 265.911800, 270.994500)",
        "(343.520100, 265.849500, 271.109700)",
        "(343.451300, 265.831000, 271.176700)",
        "(343.257200, 265.764000, 271.339700)",
        "(342.996800, 265.660200, 271.509300)",
        "(342.796900, 265.781600, 271.491600)",
        "(342.568000, 265.929000, 271.394800)",
        "(342.470800, 265.927400, 271.389700)",
        "(342.316500, 265.940400, 271.490700)",
        "(342.237600, 266.064500, 271.535400)",
        "(342.147300, 266.141000, 271.541400)",
        "(342.043600, 266.179400, 271.690500)",
        "(342.001900, 266.149300, 271.821400)",
        "(341.869400, 266.043500, 271.910200)",
        "(341.805700, 266.003700, 271.814100)",
        "(341.863400, 266.036600, 271.743400)",
        "(341.737500, 266.017800, 271.836200)",
        "(341.654200, 265.980600, 271.940400)",
        "(341.627100, 265.984000, 272.120900)",
        "(341.652300, 265.988700, 272.068000)",
        "(341.616100, 265.990300, 271.977400)",
        "(341.565000, 265.990200, 272.070000)",
        "(341.497400, 265.937000, 272.209300)",
        "(341.451000, 265.804200, 272.341400)",
        "(341.481000, 265.852000, 272.251200)",
        "(341.464900, 265.821300, 272.268800)",
        "(341.469800, 265.844000, 272.447200)",
        "(341.454200, 265.859800, 272.482100)",
        "(341.465400, 265.851900, 272.450000)",
        "(341.451400, 265.854800, 272.458600)",
        "(341.355100, 265.914600, 272.521100)",
        "(341.262500, 266.001000, 272.489600)",
        "(341.278300, 265.967800, 272.475000)",
        "(341.318300, 265.969500, 272.475400)",
        "(341.302200, 265.958300, 272.476700)",
        "(341.181400, 265.950300, 272.589900)",
        "(341.130400, 265.970500, 272.804100)",
        "(341.076900, 265.968800, 272.802800)",
        "(341.077900, 265.995100, 272.711700)",
        "(340.992800, 266.000900, 272.742000)",
        "(340.840800, 266.005500, 272.956100)",
        "(340.657100, 266.061200, 273.084700)",
        "(340.566900, 266.071800, 273.054000)",
        "(340.490500, 266.087400, 273.011600)",
        "(340.295900, 266.124600, 272.975600)",
        "(340.041900, 266.182800, 273.024300)",
        "(339.948600, 266.190900, 273.175800)",
        "(339.936100, 266.152600, 273.175200)",
        "(339.943900, 266.131800, 273.096200)",
        "(339.838400, 266.135700, 273.125900)",
        "(339.661500, 266.205000, 273.237600)",
        "(339.713500, 266.205000, 273.168600)",
        "(339.657500, 266.196800, 273.093700)",
        "(339.659800, 266.211100, 273.060700)",
        "(339.707200, 266.122400, 273.076000)",
        "(339.711900, 266.093900, 273.119200)",
        "(339.700900, 266.099600, 273.121700)",
        "(339.717100, 266.090600, 273.110400)",
        "(339.792200, 265.983000, 273.099900)",
        "(339.742800, 265.928300, 273.120500)",
        "(339.679600, 265.906500, 273.165800)",
        "(339.625700, 265.866000, 273.197700)",
        "(339.526800, 265.812100, 273.206000)",
        "(339.483300, 265.849000, 273.247100)",
        "(339.412300, 265.783700, 273.256000)",
        "(339.228900, 265.753800, 273.296200)",
        "(339.055500, 265.778900, 273.442300)",
        "(338.974500, 265.767200, 273.494800)",
        "(338.797200, 265.672200, 273.528700)",
        "(338.588400, 265.685000, 273.558200)",
        "(338.304800, 265.675900, 273.628500)",
        "(338.040100, 265.635900, 273.712000)",
        "(337.946200, 265.655000, 273.739700)",
        "(337.718300, 265.685900, 273.799400)",
        "(337.408600, 265.692100, 273.900500)",
        "(337.150600, 265.757200, 273.884800)",
        "(336.829000, 265.851900, 273.795300)",
        "(336.703000, 265.885000, 273.770400)",
        "(336.393000, 265.854100, 273.833500)",
        "(336.150700, 265.936600, 273.786600)",
        "(335.983900, 265.955000, 273.693200)",
        "(335.794600, 265.940200, 273.615400)",
        "(335.603700, 265.945400, 273.588300)",
        "(335.256800, 266.054300, 273.683700)",
        "(334.889500, 266.184400, 273.832100)",
        "(334.604600, 266.088000, 273.969300)",
        "(334.259200, 266.024600, 274.147600)",
        "(334.030300, 266.086300, 274.173300)",
        "(333.699800, 266.170700, 274.103100)",
        "(333.468400, 266.143000, 274.231500)",
        "(333.238600, 266.055200, 274.368600)",
        "(333.083900, 266.040300, 274.422900)",
        "(332.962800, 266.001200, 274.446400)",
        "(332.689800, 265.974600, 274.495600)",
        "(332.504600, 265.987200, 274.673600)",
        "(332.347800, 265.842500, 274.865100)",
        "(332.147600, 265.791500, 275.052700)",
        "(332.047200, 265.812400, 275.119300)",
        "(331.847000, 265.863700, 275.118800)",
        "(331.654600, 265.783900, 275.195800)",
        "(331.586200, 265.732400, 275.302300)",
        "(331.291800, 265.731600, 275.413700)",
        "(331.174700, 265.712300, 275.454500)",
        "(331.069900, 265.575000, 275.632900)",
        "(330.893700, 265.527100, 275.579500)",
        "(330.673200, 265.473600, 275.437500)",
        "(330.582600, 265.300700, 275.441800)",
        "(330.600000, 265.306500, 275.444300)",
        "(330.385300, 265.521200, 275.285000)",
        "(329.986300, 265.683100, 275.167100)",
        "(329.677200, 265.757900, 275.373500)",
        "(329.432300, 265.709300, 275.469800)",
        "(329.329700, 265.810800, 275.345700)",
        "(328.962000, 265.933700, 275.157400)",
        "(328.734600, 266.159300, 274.942200)",
        "(328.426500, 266.327300, 274.864400)",
        "(327.970900, 266.468800, 275.024400)",
        "(327.690500, 266.582900, 275.098800)",
        "(327.152600, 266.869000, 275.170400)",
        "(326.604900, 267.269600, 275.006600)",
        "(326.163500, 267.566900, 274.716900)",
        "(325.725400, 267.868600, 274.698400)",
        "(325.439100, 268.085800, 274.691700)",
        "(324.893500, 268.459000, 274.488300)",
        "(324.637000, 268.483700, 274.380800)",
        "(324.351700, 268.655500, 274.361200)",
        "(323.960400, 269.137800, 274.186200)",
        "(323.691400, 269.344800, 274.221700)",
        "(323.364400, 269.576900, 274.572900)",
        "(323.113000, 269.764900, 274.665800)",
        "(322.807100, 270.177100, 274.435400)",
        "(322.476800, 270.531300, 274.536000)",
        "(322.339800, 270.615400, 274.736800)",
        "(322.229400, 270.838200, 275.089800)",
        "(322.062100, 271.161800, 274.942400)",
        "(321.892500, 271.342500, 274.871000)",
        "(321.857200, 271.464600, 274.974700)",
        "(321.787500, 271.659100, 274.876000)",
        "(321.680400, 272.110700, 274.602300)",
        "(321.511200, 272.358800, 274.624200)",
        "(321.407900, 272.669600, 274.543300)",
        "(321.336000, 272.958000, 274.341500)",
        "(321.265500, 273.049200, 274.331800)",
        "(321.062300, 273.235100, 274.401800)",
        "(320.996500, 273.734600, 274.253600)",
        "(320.892900, 274.041500, 273.968700)",
        "(320.714100, 274.161600, 273.946500)",
        "(320.624500, 274.403700, 273.903000)",
        "(320.379100, 274.846000, 273.747200)",
        "(320.261500, 275.056800, 273.657200)",
        "(320.162800, 275.357700, 273.575300)",
        "(319.909800, 275.915600, 273.200200)",
        "(319.823100, 276.140100, 273.055200)",
        "(319.727200, 276.393200, 273.072100)",
        "(319.732400, 276.761300, 272.925400)",
        "(319.602400, 277.218900, 272.463300)",
        "(319.548700, 277.465300, 272.443400)",
        "(319.550000, 277.616900, 272.495700)",
        "(319.628900, 277.957200, 272.422600)",
        "(319.663800, 278.271000, 272.259200)",
        "(319.672700, 278.501300, 272.357400)",
        "(319.675100, 278.901300, 272.304900)",
        "(319.674500, 279.080700, 272.150200)",
        "(319.770900, 279.489700, 271.849300)",
        "(319.955700, 279.970400, 271.465600)",
        "(319.994500, 280.466800, 271.094500)",
        "(320.076300, 280.843900, 270.955000)",
        "(320.116100, 281.009800, 270.895900)",
        "(320.298100, 281.344600, 270.732200)",
        "(320.613300, 281.635600, 270.697200)",
        "(320.890300, 282.014400, 270.665300)",
        "(321.102600, 282.533700, 270.358500)",
        "(321.193000, 282.735500, 270.255900)",
        "(321.411700, 283.038400, 270.309500)",
        "(321.704400, 283.507400, 270.275700)",
        "(321.941800, 283.928400, 270.104900)",
        "(322.221600, 284.268100, 270.160700)",
        "(322.370600, 284.480000, 270.133700)",
        "(322.594800, 284.871300, 269.854600)",
        "(322.636600, 285.119900, 269.741800)",
        "(322.620400, 285.286800, 269.831100)",
        "(322.869400, 285.774800, 269.692700)",
        "(323.056900, 286.034700, 269.622800)",
        "(323.264900, 286.505000, 269.501800)",
        "(323.396100, 286.778200, 269.444200)",
        "(323.509800, 286.747200, 269.626600)",
        "(323.554700, 286.711500, 269.907600)",
        "(323.519200, 286.830800, 269.909600)",
        "(323.495900, 287.086100, 269.696400)",
        "(323.566200, 287.238600, 269.550200)",
        "(323.595000, 287.159900, 269.759700)",
        "(323.588000, 287.048900, 270.048300)",
        "(323.594500, 287.097600, 270.168600)",
        "(323.303100, 287.000200, 270.570300)",
        "(323.085500, 286.729600, 271.148800)",
        "(323.514400, 286.886200, 271.377900)",
        "(323.830700, 286.785600, 271.544200)",
        "(323.941600, 286.658800, 271.730200)",
        "(324.310100, 286.779800, 272.120600)",
        "(324.680900, 287.183300, 272.022100)",
        "(324.863800, 287.064500, 271.776100)",
        "(324.771300, 286.604100, 272.008100)",
        "(324.854000, 286.438600, 272.204100)",
        "(325.503000, 286.565400, 272.204800)",
        "(326.090500, 286.907900, 271.916400)",
        "(326.300700, 286.876800, 271.967300)",
        "(326.435500, 286.737300, 272.359400)",
        "(326.486900, 286.662000, 272.526000)",
        "(326.551100, 286.438500, 272.741000)",
        "(326.736200, 286.152700, 273.153200)",
        "(327.070600, 286.065500, 273.606100)",
        "(327.459400, 286.022200, 273.342100)",
        "(327.580500, 285.991700, 273.019000)",
        "(327.815800, 286.047200, 272.526200)",
        "(328.334100, 286.213400, 272.537400)",
        "(328.905300, 286.267900, 272.754200)",
        "(328.933200, 286.005500, 272.853300)",
        "(328.910800, 285.890700, 272.947200)",
        "(329.013900, 285.817900, 273.207400)",
        "(329.316600, 285.674600, 273.452900)",
        "(329.687100, 285.644600, 273.436600)",
        "(329.772900, 285.773700, 272.942300)",
        "(329.761400, 285.832200, 272.696200)",
        "(330.089600, 285.824300, 272.762900)",
        "(330.643300, 285.652900, 273.278400)",
        "(330.922700, 285.427200, 273.456000)",
        "(330.941000, 285.248200, 273.380800)",
        "(331.014100, 285.147700, 273.469700)",
        "(331.447600, 284.776100, 273.899600)",
        "(331.900600, 284.476700, 274.142200)",
        "(332.030600, 284.408900, 274.174700)",
        "(332.000200, 284.407100, 274.311700)",
        "(332.165100, 284.374100, 274.277300)",
        "(332.634900, 284.167500, 274.134000)",
        "(332.794100, 284.025200, 274.185900)",
        "(332.754800, 283.982800, 274.409200)",
        "(332.878400, 283.566300, 274.719800)",
        "(333.042800, 283.238300, 274.829900)",
        "(333.432500, 282.821900, 274.881000)",
        "(333.876300, 282.890500, 274.789600)",
        "(334.055900, 283.080800, 274.752900)",
        "(334.342500, 283.027600, 274.538600)",
        "(334.528600, 282.948100, 274.394700)",
        "(334.860100, 282.771300, 274.290400)",
        "(335.087400, 282.598300, 274.500000)",
        "(335.469100, 282.432600, 274.775800)",
        "(335.809700, 282.344800, 274.956800)",
        "(336.016000, 282.286100, 274.861100)",
        "(336.487300, 282.141900, 274.535000)",
        "(336.915200, 282.016900, 274.497800)",
        "(337.253200, 281.893800, 274.857500)",
        "(337.587000, 281.662400, 275.221400)",
        "(337.809600, 281.582600, 275.178300)",
        "(338.254600, 281.491000, 274.629000)",
        "(338.548500, 281.336900, 274.595000)",
        "(338.763300, 281.146300, 275.067700)",
        "(338.852200, 280.954500, 275.079800)",
        "(338.884600, 280.803200, 274.883400)",
        "(339.192900, 280.473900, 274.675700)",
        "(339.398700, 280.230400, 274.873600)",
        "(339.334200, 280.083400, 275.078000)",
        "(339.413100, 279.930300, 274.891600)",
        "(339.485200, 279.845100, 274.727400)",
        "(339.723900, 279.735900, 274.413000)",
        "(339.852500, 279.561800, 274.371200)",
        "(339.813800, 279.265700, 274.506700)",
        "(340.066800, 278.921300, 274.463700)",
        "(340.153300, 278.691700, 274.407400)",
        "(340.163900, 278.240000, 274.367300)",
        "(340.235900, 278.032900, 274.347800)",
        "(340.376600, 277.913200, 274.185700)",
        "(340.428300, 277.672900, 274.005100)",
        "(340.594600, 277.615000, 273.898600)",
        "(341.007600, 277.561600, 273.754700)",
        "(341.109500, 277.369100, 273.681000)",
        "(341.124100, 277.029800, 273.734500)",
        "(341.408800, 276.826400, 273.497800)",
        "(341.631700, 276.692800, 273.290600)",
        "(341.982300, 276.249400, 273.213200)",
        "(342.030800, 275.755200, 273.561800)",
        "(342.036500, 275.353500, 273.583800)",
        "(342.356900, 274.948400, 273.314500)",
        "(342.465800, 274.706400, 273.282800)",
        "(342.502700, 274.325400, 273.387400)",
        "(342.626300, 274.243200, 273.428300)",
        "(342.948800, 274.048600, 273.245800)",
        "(343.282200, 273.667100, 273.205600)",
        "(343.334700, 273.503100, 273.220200)",
        "(343.264800, 273.188800, 273.324800)",
        "(343.220300, 272.755300, 273.361100)",
        "(343.391000, 272.079900, 273.394000)",
        "(343.627600, 271.862200, 273.338100)",
        "(343.762100, 271.926000, 273.317400)",
        "(343.769300, 271.807700, 273.373100)",
        "(343.800900, 271.459600, 273.366000)",
        "(344.014300, 271.083500, 273.411100)",
        "(344.059500, 270.608800, 273.549000)",
        "(344.037000, 270.361900, 273.649400)",
        "(344.011500, 269.604200, 273.999800)",
        "(343.941700, 268.947900, 274.358600)",
        "(343.903500, 268.798000, 274.280100)",
        "(344.082100, 268.620800, 273.866200)",
        "(344.228900, 268.465100, 273.804100)",
        "(344.397200, 268.231300, 274.096900)",
        "(344.472000, 268.094800, 274.265800)",
        "(344.084400, 267.519300, 274.219300)",
        "(343.990400, 266.860500, 274.311200)",
        "(344.093700, 266.642500, 274.376300)",
        "(344.084200, 266.198900, 274.434200)",
        "(343.861300, 265.774300, 274.605100)",
        "(343.843800, 265.595700, 274.560400)",
        "(343.697300, 265.534400, 274.409900)",
        "(343.571900, 265.378200, 274.345100)",
        "(343.422700, 264.985600, 274.118400)",
        "(343.512000, 264.822900, 273.874000)",
        "(343.579400, 264.745500, 273.685100)",
        "(343.486600, 264.514800, 273.770500)",
        "(343.416700, 264.439800, 273.877200)",
        "(343.418800, 264.442300, 273.955400)",
        "(343.397000, 264.377400, 274.019500)",
        "(343.134600, 263.998600, 273.866900)",
        "(342.797300, 263.688900, 273.540000)",
        "(342.763500, 263.676800, 273.418000)",
        "(342.918100, 263.736800, 273.446700)",
        "(342.728100, 263.567000, 273.486500)",
        "(342.501900, 263.412200, 273.519500)",
        "(342.609600, 263.543400, 273.594300)",
        "(342.606800, 263.602500, 273.522200)",
        "(342.226500, 263.446200, 273.212400)",
        "(342.017200, 263.166700, 273.027000)",
        "(341.954900, 263.130600, 273.037400)",
        "(341.725300, 263.103700, 273.216600)",
        "(341.551100, 262.998400, 273.281300)",
        "(341.277200, 262.626900, 273.105000)",
        "(341.282000, 262.563200, 272.589800)",
        "(341.201500, 262.886800, 272.289700)",
        "(340.986800, 262.862400, 272.254000)",
        "(340.932000, 262.749100, 272.284400)",
        "(341.048300, 262.666000, 272.140200)",
        "(341.135100, 262.945100, 271.862800)",
        "(340.942300, 263.247500, 271.733900)",
        "(340.524600, 263.167300, 271.418200)",
        "(340.435700, 263.115800, 271.177000)",
        "(340.564100, 263.223000, 270.942000)",
        "(340.462100, 263.004600, 271.138200)",
        "(339.954900, 262.848900, 271.322100)",
        "(339.957700, 262.816800, 271.271500)",
        "(340.170800, 262.788000, 271.298400)",
        "(340.286300, 262.461300, 271.563400)",
        "(339.788300, 262.064800, 271.995900)",
        "(339.701400, 261.902800, 272.160400)",
        "(339.629500, 261.622000, 272.329700)",
        "(339.468800, 261.386600, 272.426000)",
        "(339.292200, 261.266300, 272.326000)",
        "(339.408400, 261.327600, 271.836200)",
        "(339.214200, 261.085300, 271.780200)",
        "(338.761200, 260.779400, 272.189000)",
        "(338.646500, 260.723000, 272.279300)",
        "(338.552900, 260.619200, 271.981700)",
        "(338.312200, 260.440900, 271.669700)",
        "(338.071600, 260.458500, 271.698500)",
        "(337.698900, 260.516100, 271.806700)",
        "(337.487400, 260.423200, 271.883700)",
        "(337.101500, 260.200000, 272.191800)",
        "(336.686700, 260.132000, 272.432900)",
        "(336.252300, 260.103000, 272.341100)",
        "(335.991000, 260.043600, 272.290000)",
        "(335.777200, 260.021300, 272.407800)",
        "(335.448000, 259.966200, 272.714700)",
        "(335.109300, 259.844700, 272.668400)",
        "(334.914300, 259.813200, 272.591100)",
        "(334.738100, 259.787100, 272.637000)",
        "(334.541100, 259.699600, 272.680900)",
        "(334.130200, 259.542400, 272.873200)",
        "(333.744400, 259.571200, 273.115300)",
        "(333.310200, 259.497700, 273.274500)",
        "(332.835400, 259.257400, 273.344500)",
        "(332.653600, 259.128500, 273.439800)",
        "(332.236400, 258.948200, 273.715200)",
        "(331.932300, 258.830100, 273.959000)",
        "(331.748500, 258.619000, 274.189100)",
        "(331.479200, 258.573100, 274.446400)",
        "(331.234600, 258.615200, 274.485400)",
        "(330.780200, 258.696700, 274.383400)",
        "(330.470800, 258.613600, 274.312300)",
        "(330.153500, 258.442700, 274.154100)",
        "(329.943100, 258.316900, 274.093400)",
        "(329.759000, 258.320200, 274.184500)",
        "(329.242900, 258.414800, 274.520800)",
        "(328.903600, 258.602400, 274.619700)",
        "(328.686000, 258.426000, 274.462600)",
        "(328.604000, 258.232600, 274.526600)",
        "(328.594800, 258.251000, 274.631600)",
        "(328.488900, 258.362800, 274.995700)",
        "(328.162000, 258.447000, 275.354400)",
        "(327.884800, 258.622400, 275.370200)",
        "(327.764000, 258.655700, 275.300300)",
        "(327.723200, 258.625300, 275.266000)",
        "(327.656300, 258.528500, 275.284900)",
        "(327.471400, 258.788100, 275.503700)",
        "(327.146800, 258.969600, 275.886500)",
        "(327.027700, 258.927200, 276.171800)",
        "(327.019100, 258.947600, 276.122200)",
        "(326.923000, 259.134100, 275.917800)",
        "(326.631800, 259.208600, 276.171600)",
        "(326.394700, 259.380200, 276.446000)",
        "(326.208000, 259.463500, 276.353000)",
        "(326.173000, 259.571200, 276.292400)",
        "(326.044000, 259.881200, 276.250200)",
        "(325.649800, 260.182500, 276.211600)",
        "(325.434700, 260.641800, 276.160600)",
        "(325.350000, 260.966500, 276.116900)",
        "(325.256900, 261.084000, 276.071100)",
        "(325.157200, 261.440700, 275.968900)",
        "(324.929100, 261.816100, 276.078200)",
        "(324.834900, 262.257400, 276.052200)",
        "(324.882400, 262.599400, 275.693400)",
        "(324.812200, 262.707000, 275.506000)",
        "(324.740000, 262.884100, 275.322800)",
        "(324.643700, 263.284400, 275.554100)",
        "(324.438300, 263.605700, 275.668100)",
        "(324.384200, 263.997700, 275.445800)",
        "(324.467200, 264.196000, 275.334000)",
        "(324.484200, 264.475100, 275.394700)",
        "(324.193200, 264.793300, 275.490500)",
        "(324.175800, 265.347800, 275.263300)",
        "(324.144200, 265.816200, 275.037700)",
        "(324.125500, 266.008000, 274.951800)",
        "(324.126300, 266.481500, 274.746000)",
        "(324.156200, 266.968400, 274.538800)",
        "(324.242500, 267.467800, 274.361700)",
        "(324.363000, 268.019300, 274.105400)",
        "(324.421600, 268.208400, 273.971800)",
        "(324.512300, 268.490900, 273.771900)",
        "(324.641000, 269.032300, 273.533100)",
        "(324.854200, 269.676400, 273.194900)",
        "(325.090600, 269.876000, 273.122500)",
        "(325.194800, 269.986400, 273.096900)",
        "(325.131400, 270.283000, 273.069600)",
        "(325.047500, 270.611000, 273.101100)",
        "(324.880300, 270.823100, 273.098600)",
        "(325.007200, 271.244700, 272.910400)",
        "(325.071800, 271.314900, 272.864100)",
        "(324.964100, 271.337000, 272.927200)",
        "(324.847700, 271.515300, 273.071700)",
        "(324.710600, 272.022300, 272.825100)",
        "(324.467000, 272.308400, 272.469400)",
        "(324.404200, 272.438600, 272.429900)",
        "(324.201500, 272.720100, 272.498100)",
        "(323.887100, 273.061800, 272.405300)",
        "(323.573600, 273.396900, 272.134400)",
        "(323.266900, 273.638000, 272.024300)",
        "(323.143900, 273.781700, 272.005200)",
        "(322.905300, 274.301500, 271.752100)",
        "(322.612200, 274.859600, 271.349100)",
        "(322.456200, 275.183200, 271.050000)",
        "(322.390400, 275.522700, 270.671100)",
        "(322.370600, 275.727100, 270.487400)",
        "(322.318100, 276.123700, 270.340100)",
        "(322.242200, 276.619800, 270.021100)",
        "(322.498800, 277.337200, 269.383400)",
        "(322.791100, 277.835100, 269.088000)",
        "(322.816200, 277.953600, 269.093000)",
        "(322.953800, 278.344900, 268.880900)",
        "(323.480700, 278.714800, 268.375300)",
        "(324.191700, 278.954500, 268.141200)",
        "(324.557700, 279.306000, 268.208400)",
        "(324.732600, 279.613200, 268.213700)",
        "(325.211900, 279.946500, 268.044000)",
        "(325.910400, 280.157300, 267.964600)",
        "(326.576400, 280.829200, 267.783000)",
        "(327.168800, 281.389800, 267.965400)",
        "(327.385800, 281.493600, 268.194300)",
        "(327.609700, 281.680600, 268.247100)",
        "(327.785400, 281.860600, 267.913400)",
        "(328.236100, 282.157800, 268.030700)",
        "(328.368300, 282.585100, 268.754900)",
        "(328.602900, 282.779300, 269.064500)",
        "(328.946000, 283.150500, 268.971900)",
        "(329.047900, 283.245400, 268.577500)",
        "(329.164200, 283.713600, 268.589500)",
        "(329.076700, 284.075000, 268.839300)",
        "(329.035100, 284.198800, 269.084100)",
        "(329.263500, 284.724000, 269.176400)",
        "(329.525800, 284.978000, 268.748200)",
        "(329.432000, 285.116500, 268.562600)",
        "(328.933500, 285.248300, 268.719300)",
        "(328.901500, 285.252300, 268.745000)",
        "(329.146500, 285.580200, 268.731400)",
        "(329.411800, 285.731100, 268.493700)",
        "(329.473100, 285.983000, 268.338000)",
        "(329.704400, 286.298400, 268.351800)",
        "(329.822200, 286.312300, 268.426500)",
        "(330.191700, 286.405400, 268.199100)",
        "(330.464100, 286.694900, 267.867700)",
        "(330.817000, 286.974200, 267.880500)",
        "(331.156900, 287.027100, 267.984100)",
        "(331.210200, 287.065000, 267.784200)",
        "(331.237700, 287.078900, 267.408000)",
        "(331.262100, 286.886400, 267.610400)",
        "(331.400300, 286.725500, 268.081200)",
        "(331.527100, 286.786900, 268.216200)",
        "(331.625000, 286.788600, 268.266300)",
        "(332.098100, 286.736800, 268.443100)",
        "(332.075800, 286.668700, 268.367100)",
        "(332.128700, 286.640300, 268.020100)",
        "(332.432300, 286.494600, 268.024500)",
        "(332.556400, 286.440700, 268.164500)",
        "(332.684600, 286.389700, 268.473100)",
        "(333.242500, 286.338900, 268.559800)",
        "(333.716600, 286.137700, 268.615800)",
        "(333.709300, 285.911300, 268.817400)",
        "(333.951700, 285.713400, 268.951500)",
        "(334.900100, 285.497600, 269.098100)",
        "(335.458400, 285.474200, 269.235800)",
        "(335.836000, 285.650800, 269.358600)",
        "(336.381300, 285.807600, 269.370600)",
        "(336.690500, 285.812300, 269.288100)",
        "(337.373700, 285.669700, 269.089400)",
        "(337.952500, 285.589300, 269.210600)",
        "(338.337600, 285.512600, 269.918200)",
        "(338.851800, 285.384900, 270.476500)",
        "(339.212200, 285.261000, 270.464700)",
        "(339.905500, 285.159300, 270.190800)",
        "(340.370400, 285.085400, 270.316600)",
        "(340.918900, 284.990400, 270.756900)",
        "(341.341100, 284.935200, 270.709900)",
        "(341.564200, 284.939000, 270.519300)",
        "(341.853000, 284.870800, 270.480000)",
        "(342.184700, 284.778600, 270.908900)",
        "(342.559700, 284.765700, 271.033800)",
        "(342.803500, 284.733400, 270.820600)",
        "(342.883600, 284.712700, 270.860800)",
        "(343.140500, 284.696900, 271.155900)",
        "(343.320100, 284.784500, 271.237400)",
        "(343.525200, 284.848200, 270.885600)",
        "(343.593800, 284.953400, 270.687100)",
        "(343.624800, 284.898500, 270.661700)",
        "(343.638200, 284.701400, 270.756700)",
        "(343.494600, 284.458300, 270.742000)",
        "(343.541000, 284.442800, 270.486500)",
        "(343.901200, 284.386400, 270.247400)",
        "(344.107900, 284.325400, 270.322500)",
        "(344.414500, 284.084600, 270.546300)",
        "(344.367700, 283.945000, 270.497000)",
        "(344.546000, 283.929400, 270.312600)",
        "(345.092200, 283.974400, 270.352400)",
        "(345.357900, 283.993000, 270.475200)",
        "(345.953200, 283.837000, 270.685700)",
        "(346.419900, 283.534700, 270.882300)",
        "(347.077100, 283.446500, 270.763200)",
        "(348.078700, 283.574200, 270.545200)",
        "(348.440700, 283.601900, 270.499100)",
        "(348.324800, 283.539700, 270.654800)",
        "(348.198900, 283.423300, 270.723700)",
        "(348.613500, 283.516200, 270.588700)",
        "(348.885800, 283.461800, 270.362900)",
        "(348.901700, 283.337500, 270.316400)",
        "(349.069000, 283.093900, 270.409200)",
        "(349.434500, 282.868200, 270.561800)",
        "(349.633500, 282.495900, 270.592100)",
        "(349.852700, 282.405600, 270.627000)",
        "(350.118700, 282.316800, 270.632000)",
        "(350.360800, 282.001800, 270.741200)",
        "(350.426300, 281.492400, 271.011100)",
        "(350.710700, 281.175200, 271.018100)",
        "(351.134500, 280.779100, 271.026400)",
        "(351.208000, 280.509600, 271.137400)",
        "(351.377700, 279.843800, 271.318700)",
        "(351.617000, 279.110300, 271.449200)",
        "(351.762100, 278.828200, 271.564800)",
        "(352.006100, 278.677300, 271.613900)",
        "(352.054100, 278.501800, 271.617700)",
        "(351.973800, 277.768900, 271.765300)",
        "(351.922200, 276.860400, 271.998600)",
        "(352.164900, 276.399000, 271.961000)",
        "(352.172400, 276.217100, 271.847500)",
        "(352.073500, 276.155900, 271.892000)",
        "(351.990400, 275.821400, 272.114400)",
        "(352.066800, 275.245200, 272.161200)",
        "(352.086000, 274.738200, 272.005000)",
        "(351.948300, 274.403800, 271.987800)",
        "(351.818900, 274.331400, 272.058400)",
        "(351.776500, 273.986200, 272.107500)",
        "(351.761200, 273.486400, 272.114700)",
        "(351.689400, 273.011800, 272.033000)",
        "(351.574700, 272.707100, 271.967300)",
        "(351.589500, 272.630200, 272.023100)",
        "(351.785800, 272.384100, 272.232600)",
        "(351.800400, 272.120300, 272.480400)",
        "(351.667500, 271.950700, 272.487500)",
        "(351.514000, 271.579900, 272.310900)",
        "(351.464000, 271.359500, 272.339100)",
        "(351.420500, 271.068100, 272.594800)",
        "(351.538100, 270.984700, 272.625200)",
        "(351.625600, 270.614100, 272.484200)",
        "(351.431700, 270.238100, 272.590500)",
        "(351.389800, 270.166500, 272.709400)",
        "(351.500800, 269.997200, 272.838700)",
        "(351.110300, 269.551100, 272.745400)",
        "(350.614200, 269.191600, 272.405300)",
        "(350.360100, 268.859600, 272.048500)",
        "(350.278300, 268.588700, 271.907200)",
        "(350.144100, 268.314500, 272.047000)",
        "(350.006800, 268.615500, 272.266500)",
        "(349.591100, 268.657700, 271.915000)",
        "(349.013900, 268.091700, 271.067400)",
        "(348.900000, 267.950900, 270.733600)",
        "(348.704600, 267.974500, 270.725500)",
        "(348.237700, 267.929900, 271.080400)",
        "(347.632400, 267.653200, 271.126000)",
        "(347.105100, 267.093100, 270.458800)",
        "(347.075600, 266.877100, 270.150500)",
        "(346.718200, 266.721200, 270.074000)",
        "(345.944100, 266.478500, 270.383500)",
        "(345.303100, 266.292300, 270.431300)",
        "(344.877800, 265.803500, 270.257300)",
        "(344.640400, 265.559100, 270.242300)",
        "(344.198800, 265.254400, 270.474200)",
        "(343.512200, 265.007900, 270.667000)",
        "(342.899000, 264.674700, 270.790600)",
        "(342.359600, 264.310900, 270.923900)",
        "(342.088200, 264.195100, 270.993400)",
        "(341.550300, 263.946300, 271.056800)",
        "(340.900800, 263.586200, 271.303000)",
        "(340.186700, 263.432300, 271.601600)",
        "(339.629000, 263.283800, 271.451200)",
        "(339.426700, 263.126700, 271.278400)",
        "(339.117700, 262.766400, 271.062100)",
        "(338.702500, 262.476900, 271.259300)",
        "(338.154800, 262.470500, 271.604200)",
        "(337.629500, 262.440100, 271.877300)",
        "(337.351500, 262.380200, 271.940000)",
        "(337.021600, 262.253200, 271.902700)",
        "(336.625200, 262.134200, 272.039900)",
        "(335.942200, 262.213500, 272.289100)",
        "(335.482400, 262.303700, 272.521700)",
        "(335.366500, 262.274400, 272.580700)",
        "(335.234300, 262.036300, 272.598900)",
        "(335.014200, 261.941000, 272.631800)",
        "(334.575900, 261.943100, 272.846800)",
        "(334.261900, 261.851200, 273.032600)",
        "(334.104600, 261.826900, 273.074700)",
        "(333.792600, 261.807000, 273.216100)",
        "(333.304800, 261.703400, 273.425000)",
        "(332.944600, 261.840900, 273.468400)",
        "(332.664800, 261.780900, 273.555900)",
        "(332.460400, 261.719800, 273.649500)",
        "(332.165900, 261.797000, 273.751400)",
        "(331.873400, 261.806100, 273.689700)",
        "(331.481100, 261.697100, 273.593100)",
        "(331.147300, 261.669000, 273.714400)",
        "(331.014000, 261.745200, 273.725800)",
        "(330.813000, 261.787200, 273.536900)",
        "(330.484200, 261.682600, 273.521400)",
        "(329.951800, 261.871300, 273.716300)",
        "(329.604600, 261.968200, 273.844200)",
        "(329.499900, 261.958700, 273.841400)",
        "(329.309300, 261.906200, 273.672200)",
        "(328.979700, 261.878600, 273.625200)",
        "(328.754800, 261.868600, 274.050200)",
        "(328.369500, 261.737900, 274.346600)",
        "(328.204900, 261.740800, 274.296600)",
        "(327.931000, 261.811000, 273.922000)",
        "(327.602100, 261.751600, 273.876700)",
        "(327.266900, 261.765000, 274.221100)",
        "(326.984400, 261.751700, 274.602800)",
        "(326.845800, 261.805800, 274.658500)",
        "(326.536100, 261.904200, 274.616100)",
        "(326.279800, 262.169800, 274.556900)",
        "(325.917800, 262.353300, 274.513800)",
        "(325.703400, 262.429000, 274.647700)",
        "(325.542500, 262.443400, 274.737500)",
        "(325.206000, 262.597100, 274.623600)",
        "(325.006000, 262.809400, 274.160600)",
        "(324.849800, 262.914900, 273.873500)",
        "(324.565200, 263.058800, 273.867000)",
        "(324.383800, 263.187600, 273.910200)",
        "(324.005800, 263.442500, 273.927200)",
        "(323.799700, 263.563500, 273.697600)",
        "(323.672100, 263.769900, 273.481000)",
        "(323.505200, 263.973500, 273.369600)",
        "(323.429400, 264.117600, 273.367600)",
        "(323.289100, 264.559000, 273.261700)",
        "(323.096800, 264.963500, 272.972000)",
        "(323.002800, 265.274500, 272.527300)",
        "(322.781100, 265.646200, 272.246100)",
        "(322.697200, 265.854200, 272.159800)",
        "(322.705200, 266.221800, 272.039000)",
        "(322.798500, 266.578000, 271.786800)",
        "(322.830600, 266.944700, 271.535700)",
        "(322.891200, 267.478900, 271.349000)",
        "(322.934800, 267.707000, 271.257500)",
        "(322.967600, 268.142600, 271.124600)",
        "(322.990100, 268.513500, 271.081300)",
        "(323.054200, 268.853900, 270.916400)",
        "(323.200000, 269.468900, 270.467500)",
        "(323.231700, 269.757000, 270.296200)",
        "(323.324600, 270.199300, 270.269300)",
        "(323.630900, 270.842300, 270.050200)",
        "(323.783400, 271.391800, 269.492200)",
        "(323.899400, 271.866600, 269.314800)",
        "(323.931500, 272.037800, 269.469200)",
        "(323.952700, 272.413000, 269.628700)",
        "(324.038100, 272.773600, 269.305600)",
        "(324.099600, 273.128400, 269.191300)",
        "(324.110300, 273.503100, 269.259600)",
        "(324.083900, 273.737500, 269.205000)",
        "(323.974200, 274.121700, 268.971300)",
        "(324.204300, 274.709500, 268.851100)",
        "(324.220500, 275.112600, 268.751700)",
        "(324.020700, 275.448500, 268.807400)",
        "(323.947900, 275.649000, 268.838200)",
        "(323.805600, 276.123400, 268.765200)",
        "(323.638100, 276.482100, 268.611000)",
        "(323.432900, 276.812900, 268.621600)",
        "(323.400500, 277.209200, 268.594900)",
        "(323.537400, 277.498000, 268.541500)",
        "(323.412000, 278.022400, 268.554400)",
        "(322.988500, 278.463000, 268.589900)",
        "(322.772400, 278.967700, 268.298400)",
        "(322.375600, 279.131200, 268.003100)",
        "(322.258000, 279.285000, 268.047800)",
        "(322.276300, 279.702500, 268.581700)",
        "(322.405300, 280.279800, 268.721800)",
        "(322.437000, 281.124700, 268.202900)",
        "(322.364300, 281.737200, 267.926500)",
        "(322.397000, 281.994100, 267.883100)",
        "(322.338000, 282.493300, 267.619100)",
        "(322.375300, 283.269800, 267.025100)",
        "(322.133200, 283.918000, 266.693100)",
        "(322.395100, 284.741100, 266.668900)",
        "(322.767600, 285.224100, 266.444900)",
        "(323.333700, 286.027000, 265.852000)",
        "(323.597000, 286.894300, 265.591700)",
        "(323.850300, 287.805200, 265.247700)",
        "(324.224300, 288.384000, 264.976900)",
        "(324.511400, 288.546000, 265.102400)",
        "(325.112700, 288.822100, 265.412400)",
        "(325.583900, 289.191700, 265.439900)",
        "(325.947400, 289.693600, 265.308500)",
        "(326.548000, 290.119900, 265.203700)",
        "(326.843400, 290.363400, 265.167600)",
        "(327.143600, 290.772500, 265.228100)",
        "(327.463500, 291.145300, 265.304800)",
        "(328.213300, 291.512700, 264.956600)",
        "(328.875200, 291.704400, 264.725300)",
        "(329.104800, 291.822400, 264.942000)",
        "(329.400300, 292.056500, 265.573400)",
        "(329.629100, 292.253300, 265.691300)",
        "(329.976800, 292.346600, 265.336100)",
        "(330.543600, 292.522300, 264.914600)",
        "(330.836800, 292.577200, 264.951100)",
        "(331.430000, 292.649800, 265.348400)",
        "(331.910700, 292.768000, 265.476200)",
        "(332.619000, 292.933400, 265.511800)",
        "(333.511700, 292.888400, 265.398400)",
        "(333.884200, 292.843700, 265.404700)",
        "(334.385100, 292.965500, 265.481200)",
        "(334.922800, 293.236100, 265.437300)",
        "(335.955900, 293.224200, 265.333100)",
        "(336.819900, 293.148300, 265.394300)",
        "(337.135600, 293.113000, 265.533300)",
        "(337.804300, 293.172500, 265.763800)",
        "(338.451900, 293.265600, 265.747300)",
        "(339.114600, 293.120900, 265.933400)",
        "(339.947700, 292.909600, 265.966500)",
        "(340.337600, 292.841900, 265.860700)",
        "(340.904600, 292.809700, 265.815600)",
        "(341.193500, 292.761600, 266.222900)",
        "(341.634000, 292.626000, 266.680600)",
        "(342.287800, 292.450800, 266.452000)",
        "(342.559000, 292.344800, 266.280300)",
        "(343.052100, 292.267100, 266.347000)",
        "(343.443200, 292.210100, 266.891000)",
        "(343.915800, 292.087500, 267.355400)",
        "(344.151300, 291.972800, 267.168000)",
        "(344.263800, 291.907900, 266.980600)",
        "(344.680900, 291.836200, 266.835800)",
        "(345.015800, 291.682600, 267.169600)",
        "(345.042200, 291.725700, 267.206300)",
        "(345.071100, 291.781000, 266.963000)",
        "(345.168900, 291.801000, 266.855900)",
        "(345.558200, 291.678900, 266.737600)",
        "(345.930500, 291.468800, 266.839900)",
        "(346.127300, 291.304000, 267.058500)",
        "(346.475800, 291.087100, 267.230100)",
        "(346.738400, 290.970500, 267.240200)",
        "(347.102700, 290.563400, 267.237500)",
        "(347.319800, 290.422300, 267.407900)",
        "(347.702300, 290.251000, 267.538900)",
        "(348.293700, 290.197900, 267.577200)",
        "(348.533500, 290.185500, 267.573200)",
        "(348.785300, 290.118000, 267.405300)",
        "(349.115100, 289.946600, 267.279900)",
        "(349.461200, 289.672100, 267.477400)",
        "(349.819200, 289.378000, 267.701800)",
        "(349.969600, 289.250300, 267.753200)",
        "(350.348400, 289.061200, 267.616500)",
        "(350.537900, 288.804500, 267.587900)",
        "(350.761400, 288.440500, 267.781900)",
        "(350.950800, 287.957600, 267.858400)",
        "(351.080800, 287.765100, 267.862900)",
        "(351.362200, 287.406900, 267.810300)",
        "(351.523500, 286.830600, 267.900000)",
        "(351.969800, 286.092300, 268.057200)",
        "(352.645200, 285.665200, 268.225000)",
        "(353.024000, 285.374300, 268.426500)",
        "(353.627800, 285.104500, 268.903100)",
        "(354.419500, 284.867100, 268.832500)",
        "(355.055800, 284.773600, 268.682600)",
        "(355.229100, 284.582800, 268.591700)",
        "(355.294400, 284.500000, 268.550900)",
        "(355.453100, 284.451200, 268.510500)",
        "(355.909000, 284.331400, 268.329900)",
        "(356.390000, 283.946700, 268.249700)",
        "(356.535900, 283.461700, 268.696400)",
        "(356.609600, 283.272300, 269.035500)",
        "(357.010000, 283.182300, 269.255700)",
        "(357.521900, 283.025800, 268.732500)",
        "(357.797600, 282.873800, 268.534300)",
        "(358.091400, 282.726200, 269.031800)",
        "(358.271700, 282.519700, 269.308200)",
        "(358.702300, 281.767000, 269.433200)",
        "(359.187000, 280.838200, 269.393400)",
        "(359.311100, 280.373300, 269.807600)",
        "(359.454400, 280.029600, 270.177100)",
        "(359.687500, 279.756800, 270.166400)",
        "(0.001590, 279.135900, 269.948300)",
        "(0.201286, 278.901100, 269.914200)",
        "(0.433612, 278.575000, 270.337400)",
        "(0.563179, 277.305800, 270.604900)",
        "(0.599724, 276.860600, 270.632800)",
        "(0.730792, 276.602200, 270.501000)",
        "(0.792474, 276.508900, 270.186400)",
        "(0.564365, 276.145400, 270.330000)",
        "(0.595682, 275.817500, 270.503700)",
        "(0.790847, 275.642800, 270.510300)",
        "(1.021687, 275.062700, 270.342000)",
        "(1.044232, 274.414600, 270.422900)",
        "(0.896465, 274.254400, 270.793200)",
        "(1.083068, 274.216000, 270.760500)",
        "(1.160412, 274.033200, 270.585700)",
        "(1.219011, 273.507900, 270.216000)",
        "(1.179385, 273.189500, 270.234000)",
        "(1.135826, 272.895700, 270.596600)",
        "(1.142900, 272.073300, 270.752700)",
        "(1.112194, 271.663300, 270.752300)",
        "(1.051845, 271.304700, 270.755100)",
        "(0.987681, 271.304200, 270.799200)",
        "(1.070051, 270.828000, 270.971400)",
        "(0.990442, 269.976600, 270.959300)",
        "(0.966876, 269.747400, 270.910900)",
        "(0.916994, 269.518700, 270.938700)",
        "(0.781313, 268.958700, 271.008200)",
        "(0.721857, 268.468200, 271.054000)",
        "(0.737428, 268.416600, 271.052000)",
        "(0.689557, 268.059400, 271.125600)",
        "(0.697463, 266.558700, 271.066800)",
        "(0.670600, 265.771100, 271.133700)",
        "(0.563594, 265.361400, 270.983100)",
        "(0.506696, 264.604400, 271.144500)",
        "(0.523275, 264.292400, 271.134600)",
        "(0.477084, 264.055300, 270.785100)",
        "(0.374569, 264.133300, 270.451400)",
        "(0.379845, 264.089800, 270.189500)",
        "(0.078267, 263.699800, 270.142900)",
        "(359.944600, 263.541000, 270.235400)",
        "(359.307400, 263.062500, 270.302400)",
        "(359.010500, 262.471600, 270.175200)",
        "(359.110900, 262.453700, 270.854700)",
        "(359.087500, 262.923600, 271.356100)",
        "(358.961300, 263.181600, 271.152100)",
        "(358.637000, 263.574900, 270.521200)",
        "(358.110200, 264.128400, 270.243000)",
        "(357.466100, 264.580200, 270.425800)",
        "(357.089200, 265.060500, 270.971000)",
        "(356.714300, 265.242000, 270.936600)",
        "(355.857400, 265.540400, 270.134300)",
        "(355.198500, 265.955100, 269.682000)",
        "(354.320000, 266.094400, 269.727100)",
        "(353.654800, 266.179100, 269.429500)",
        "(353.340400, 266.183300, 269.171500)",
        "(352.792700, 266.165500, 268.883700)",
        "(352.232200, 266.252700, 269.080100)",
        "(351.792100, 266.100100, 269.065600)",
        "(351.250000, 265.742200, 268.699000)",
        "(350.874100, 265.544800, 268.487100)",
        "(350.233000, 265.543300, 268.684000)",
        "(349.454300, 265.242300, 269.190400)",
        "(349.039200, 264.724200, 269.447400)",
        "(348.836300, 264.297500, 269.463900)",
        "(348.615500, 264.084100, 269.521600)",
        "(347.830900, 263.975600, 269.636400)",
        "(347.141700, 264.135100, 269.972200)",
        "(346.521900, 264.206100, 270.286900)",
        "(346.278900, 263.974500, 270.116900)",
        "(346.179000, 263.776900, 269.954600)",
        "(345.676600, 263.655100, 269.881300)",
        "(345.154100, 263.740700, 270.257400)",
        "(344.716600, 263.556500, 270.618200)",
        "(344.447100, 263.404700, 270.487100)",
        "(344.226000, 263.397200, 270.438700)",
        "(343.867200, 263.467500, 270.527600)",
        "(343.481700, 263.441800, 270.727900)",
        "(343.236200, 263.407400, 270.754600)",
        "(342.854400, 263.379500, 270.731600)",
        "(342.662300, 263.428800, 270.855100)",
        "(342.373700, 263.586900, 271.196400)",
        "(342.081000, 263.640300, 271.211500)",
        "(341.874900, 263.693600, 270.951800)",
        "(341.713100, 263.592700, 271.162400)",
        "(341.677000, 263.526000, 271.356100)",
        "(341.384300, 263.484300, 271.559400)",
        "(341.096600, 263.487900, 271.611100)",
        "(341.001600, 263.418700, 271.746400)",
        "(340.931500, 263.246000, 271.765100)",
        "(340.857200, 263.239200, 271.760100)",
        "(340.388500, 263.297100, 272.114400)",
        "(339.744500, 263.295800, 272.617600)",
        "(339.356400, 263.241900, 272.626600)",
        "(339.142000, 263.093300, 272.621200)",
        "(338.911300, 263.024700, 272.716200)",
        "(338.453400, 263.139200, 273.028800)",
        "(338.102000, 263.235700, 273.231000)",
        "(337.780300, 263.132900, 273.258200)",
        "(337.435600, 263.177100, 273.146400)",
        "(337.225100, 263.248200, 273.098400)",
        "(336.703400, 263.377100, 273.323200)",
        "(336.336200, 263.410200, 273.373400)",
        "(336.018300, 263.423300, 273.261300)",
        "(335.775100, 263.525500, 273.328200)",
        "(335.632400, 263.583300, 273.352800)",
        "(335.356000, 263.807300, 273.284000)",
        "(334.781300, 264.236300, 273.324600)",
        "(334.302100, 264.592900, 273.359700)",
        "(334.094700, 264.644200, 273.132200)",
        "(333.949200, 264.591200, 273.082900)",
        "(333.482800, 264.758100, 273.070200)",
        "(332.977200, 265.033200, 273.128200)",
        "(332.766500, 265.296500, 273.150900)",
        "(332.647100, 265.445100, 272.991300)",
        "(332.505200, 265.547600, 272.920700)",
        "(332.263800, 265.966700, 272.845000)",
        "(331.941600, 266.327200, 272.748800)",
        "(331.740500, 266.674700, 272.625200)",
        "(331.695600, 266.863300, 272.529300)",
        "(331.638100, 267.016500, 272.425500)",
        "(331.457100, 267.427700, 272.149300)",
        "(331.231900, 267.843000, 272.005200)",
        "(331.032100, 268.219700, 271.899500)",
        "(330.830700, 268.532500, 271.494000)",
        "(330.755800, 268.722400, 271.315500)",
        "(330.530800, 269.112600, 271.278600)",
        "(330.328000, 269.409400, 271.351000)",
        "(330.080700, 269.701900, 271.167700)",
        "(329.785100, 269.970700, 270.931200)",
        "(329.669900, 270.196700, 270.885900)",
        "(329.444600, 270.613500, 270.862900)",
        "(329.243900, 271.042400, 270.679100)",
        "(329.055300, 271.379100, 270.502600)",
        "(328.854900, 271.708000, 270.384900)",
        "(328.784100, 271.908400, 270.290100)",
        "(328.617000, 272.362400, 270.172600)",
        "(328.263000, 272.679100, 270.153700)",
        "(327.969400, 273.065800, 270.104600)",
        "(327.732000, 273.337000, 270.098400)",
        "(327.676500, 273.442100, 270.066500)",
        "(327.578800, 273.707700, 270.030900)",
        "(327.426600, 274.203200, 269.855400)",
        "(327.438400, 274.746800, 269.568500)",
        "(327.478500, 275.069700, 269.365200)",
        "(327.490800, 275.246000, 269.258900)",
        "(327.386400, 275.629100, 268.903800)",
        "(327.254100, 275.966600, 268.761400)",
        "(327.027100, 276.072600, 268.953800)",
        "(326.973100, 276.477400, 269.063800)",
        "(326.967600, 276.806100, 268.935600)",
        "(326.990300, 277.357800, 268.467500)",
        "(327.097100, 277.964100, 268.246100)",
        "(326.906400, 278.330100, 268.182300)",
        "(326.614000, 278.322100, 268.527000)",
        "(326.522400, 278.370100, 268.870200)",
        "(326.537800, 278.731800, 269.526600)",
        "(326.432300, 278.944800, 269.424000)",
        "(326.177700, 278.886100, 269.302300)",
        "(326.041400, 278.861000, 269.757400)",
        "(326.034300, 278.958100, 269.988400)",
        "(326.152200, 279.303400, 270.384300)",
        "(326.251300, 279.672300, 270.622900)",
        "(326.147100, 280.239000, 270.452100)",
        "(326.092400, 280.665100, 269.942800)",
        "(326.079000, 280.810200, 269.799400)",
        "(325.989700, 281.045200, 269.919900)",
        "(325.929800, 281.315200, 269.958500)",
        "(325.974200, 281.787700, 269.723700)",
        "(325.959500, 282.073800, 269.651800)",
        "(326.082400, 282.258400, 269.563300)",
        "(326.373200, 282.590900, 269.394900)",
        "(326.241000, 282.993000, 269.257100)",
        "(326.083400, 283.150800, 269.411500)",
        "(326.205700, 283.205700, 269.307300)",
        "(326.282200, 283.331700, 269.126000)",
        "(326.370300, 283.775600, 268.716700)",
        "(326.411000, 284.105100, 268.557300)",
        "(326.507000, 284.090100, 268.556700)",
        "(326.544900, 284.102400, 268.514000)",
        "(326.621900, 284.217600, 268.528000)",
        "(327.000700, 284.432700, 268.645400)",
        "(327.365800, 284.606600, 268.827000)",
        "(327.581500, 284.851200, 268.767300)",
        "(327.719700, 285.033500, 268.474900)",
        "(327.698100, 285.145800, 268.323500)",
        "(327.771000, 285.334200, 268.227500)",
        "(328.135600, 285.468600, 268.437900)",
        "(328.430900, 285.406700, 268.640100)",
        "(328.549700, 285.474500, 268.229500)",
        "(328.701100, 285.592100, 267.921500)",
        "(329.195000, 285.924200, 267.565300)",
        "(329.802300, 285.972600, 268.026000)",
        "(330.319200, 285.980300, 268.174700)",
        "(330.744500, 286.030900, 268.070900)",
        "(330.933000, 286.100500, 267.994000)",
        "(331.291400, 286.236900, 267.973300)",
        "(331.884200, 286.401600, 267.869600)",
        "(332.433700, 286.459600, 267.879700)",
        "(332.869300, 286.356400, 268.119000)",
        "(333.044800, 286.352200, 268.262900)",
        "(333.569300, 286.639400, 268.192600)",
        "(333.878800, 286.969100, 267.921200)",
        "(334.200300, 287.179100, 267.655200)",
        "(334.549000, 287.158200, 267.525800)",
        "(334.628800, 287.114200, 267.521500)",
        "(334.676100, 287.179500, 267.557200)",
        "(334.805100, 287.392800, 267.454700)",
        "(335.326600, 287.549200, 267.364000)",
        "(335.625100, 287.635100, 267.399300)",
        "(335.774300, 287.920000, 267.319300)",
        "(335.967000, 288.272700, 266.773100)",
        "(336.494800, 288.380200, 266.549900)",
        "(337.030000, 288.454700, 266.850500)",
        "(337.189500, 288.570700, 266.956800)",
        "(337.242600, 288.655000, 266.828200)",
        "(337.363600, 288.722900, 266.523900)",
        "(337.651000, 288.695100, 266.495500)",
        "(337.888900, 288.680800, 266.466500)",
        "(338.118200, 288.806100, 266.517700)",
        "(338.224100, 288.859700, 266.521200)",
        "(338.314300, 289.001300, 266.153600)",
        "(338.384600, 289.164600, 265.603700)",
        "(338.767800, 289.250900, 265.286300)",
        "(339.217700, 289.166500, 265.319200)",
        "(339.416200, 289.063400, 265.328700)",
        "(339.914700, 288.876600, 265.111600)",
        "(340.540300, 288.447900, 264.852100)",
        "(341.290500, 287.981300, 264.738400)",
        "(341.625500, 287.717700, 264.827600)",
        "(342.377400, 287.482600, 265.016800)",
        "(343.577500, 287.401600, 265.040900)",
        "(344.784900, 287.317100, 264.876300)",
        "(345.510600, 286.499100, 264.926500)",
        "(346.415500, 285.941700, 265.505000)",
        "(346.965900, 285.961100, 265.804400)",
        "(348.163200, 286.042400, 265.916800)",
        "(349.239000, 285.763100, 265.541900)",
        "(350.095200, 285.041700, 265.546600)",
        "(350.592000, 284.873300, 265.819500)",
        "(350.593400, 284.913900, 265.956800)",
        "(350.812400, 285.123600, 265.801900)",
        "(351.373100, 285.334000, 265.374500)",
        "(351.772700, 285.249300, 265.235700)",
        "(352.143800, 285.070000, 265.563900)",
        "(352.286800, 284.966900, 265.770800)",
        "(352.375500, 284.881000, 265.943800)",
        "(352.841900, 284.729100, 265.733000)",
        "(353.354600, 284.615000, 265.641100)",
        "(353.504500, 284.467000, 265.763800)",
        "(353.638000, 284.279500, 265.816600)",
        "(354.162800, 283.769800, 265.876600)",
        "(354.716300, 283.588200, 265.833000)",
        "(354.876500, 283.495700, 265.933400)",
        "(355.103500, 283.385000, 266.122400)",
        "(355.268600, 283.288800, 266.090500)",
        "(355.566300, 283.173200, 265.956800)",
        "(355.953600, 283.217700, 266.009300)",
        "(356.146200, 283.050200, 266.147800)",
        "(356.266500, 282.841300, 266.193900)",
        "(356.530400, 282.731600, 266.221500)",
        "(357.190900, 282.360900, 266.195000)",
        "(357.549500, 282.172400, 266.200900)",
        "(357.839400, 281.960700, 266.413300)",
        "(357.881100, 281.862900, 266.593800)",
        "(358.055900, 281.868900, 266.868800)",
        "(358.479000, 281.862000, 266.861400)",
        "(358.894300, 281.653400, 266.620000)",
        "(359.235400, 281.066300, 266.675700)",
        "(359.400900, 280.730000, 267.018900)",
        "(359.432000, 280.709400, 267.177500)",
        "(359.646100, 280.468200, 267.238100)",
        "(0.100185, 280.010400, 267.014000)",
        "(0.519132, 279.572800, 267.112400)",
        "(0.636339, 279.312300, 267.146800)",
        "(0.679698, 279.118400, 267.251100)",
        "(0.883940, 279.135800, 267.433500)",
        "(1.104404, 278.974000, 267.476400)",
        "(1.184159, 278.591800, 267.288500)",
        "(1.389555, 278.184400, 267.103300)",
        "(1.537279, 277.957400, 267.159500)",
        "(1.614252, 277.289200, 267.440300)",
        "(1.620508, 276.787800, 267.676900)",
        "(1.663538, 276.593700, 267.553200)",
        "(1.849296, 276.069700, 267.397900)",
        "(1.870735, 275.672700, 267.408200)",
        "(1.799084, 274.958200, 267.607500)",
        "(1.754887, 274.643800, 267.664200)",
        "(1.695582, 274.395600, 267.674700)",
        "(1.835072, 273.798900, 267.746800)",
        "(1.812570, 273.418600, 267.809200)",
        "(1.807153, 273.036500, 267.849600)",
        "(1.732730, 272.682100, 267.780000)",
        "(1.534370, 271.903100, 267.734900)",
        "(1.273869, 271.351600, 267.855800)",
        "(1.206794, 271.194900, 267.922400)",
        "(1.227697, 270.682900, 268.081800)",
        "(1.330825, 269.616500, 268.183600)",
        "(1.397471, 269.090100, 268.185000)",
        "(1.549619, 268.884100, 268.241900)",
        "(1.575004, 268.772900, 268.309700)",
        "(2.011064, 268.874600, 268.845300)",
        "(2.403147, 269.005600, 269.222800)",
        "(2.404469, 268.657100, 268.798500)",
        "(2.143327, 267.946000, 268.332500)",
        "(1.812532, 267.348300, 268.260100)",
        "(1.158382, 266.106600, 268.536500)",
        "(0.927862, 265.504600, 268.861600)",
        "(1.142609, 265.200600, 268.852400)",
        "(0.850105, 265.092300, 268.906800)",
        "(0.618730, 265.137700, 268.915500)",
        "(0.248060, 265.294600, 268.724500)",
        "(0.069704, 265.235100, 268.415000)",
        "(359.873200, 265.255300, 268.475300)",
        "(359.725900, 265.562700, 268.748700)",
        "(359.555100, 265.624200, 268.775800)",
        "(359.216300, 265.651600, 268.656600)",
        "(359.020800, 266.059400, 268.656900)",
        "(358.605700, 266.269700, 268.576000)",
        "(358.218900, 266.078900, 268.463000)",
        "(357.935000, 265.863200, 268.459500)",
        "(357.636600, 265.771900, 268.505000)",
        "(357.684200, 265.969100, 268.451400)",
        "(357.686700, 265.882100, 268.215100)",
        "(357.492300, 265.884300, 268.326400)",
        "(357.236600, 265.851700, 268.320700)",
        "(356.879500, 265.711100, 268.095300)",
        "(356.925000, 265.801200, 268.015100)",
        "(357.042400, 265.935300, 267.906300)",
        "(356.814800, 265.677700, 267.382500)",
        "(356.592600, 265.453400, 267.250900)",
        "(356.234500, 265.176400, 267.525700)",
        "(355.779300, 265.010300, 267.721100)",
        "(355.532500, 264.715600, 267.489200)",
        "(355.226300, 264.415500, 267.232700)",
        "(355.017800, 264.308800, 267.242900)",
        "(354.593300, 264.056000, 267.489000)",
        "(354.502500, 263.957000, 267.719600)",
        "(354.092500, 263.873400, 267.440100)",
        "(353.508800, 263.797800, 267.149400)",
        "(353.155000, 263.746400, 267.018000)",
        "(352.682500, 263.725100, 266.753200)",
        "(352.066600, 263.513200, 266.747700)",
        "(351.693600, 263.288600, 266.822100)",
        "(351.150200, 263.035900, 266.562600)",
        "(350.832400, 263.007400, 266.527900)",
        "(350.357400, 262.972000, 266.659100)",
        "(350.049400, 262.885400, 266.541900)",
        "(349.728000, 262.532400, 266.404400)",
        "(349.517300, 262.267100, 266.602900)",
        "(349.271600, 262.277600, 266.816300)",
        "(348.615100, 262.301300, 267.370600)",
        "(348.383800, 262.070200, 267.521300)",
        "(348.259400, 261.718100, 267.063900)",
        "(347.999100, 261.542500, 266.995700)",
        "(347.783500, 261.452800, 267.233500)",
        "(347.337300, 261.323700, 267.723300)",
        "(347.032400, 261.272400, 267.574400)",
        "(346.692700, 261.127700, 267.313900)",
        "(346.417000, 260.873100, 267.420800)",
        "(346.289100, 260.803100, 267.586800)",
        "(345.891600, 260.664700, 267.899000)",
        "(345.460000, 260.626100, 268.016600)",
        "(345.188300, 260.460400, 267.987900)",
        "(345.038300, 260.401400, 268.014500)",
        "(344.879800, 260.365300, 268.085300)",
        "(344.502100, 260.396900, 268.379100)",
        "(344.225900, 260.386600, 268.354200)",
        "(343.923600, 260.395500, 268.291900)",
        "(343.670900, 260.288300, 268.347000)",
        "(343.563700, 260.192700, 268.466100)",
        "(343.387200, 259.964200, 268.856400)",
        "(343.038500, 259.945500, 268.852700)",
        "(342.716100, 259.876600, 268.538400)",
        "(342.304400, 259.771700, 268.833400)",
        "(342.097300, 259.767000, 269.173300)",
        "(341.757900, 259.707600, 269.418200)",
        "(341.469200, 259.585700, 269.254300)",
        "(341.182900, 259.741800, 269.337000)",
        "(340.884900, 259.769300, 269.601600)",
        "(340.832200, 259.708500, 269.689300)",
        "(340.813600, 259.687900, 269.725100)",
        "(340.486800, 259.729900, 269.616500)",
        "(340.067700, 259.785700, 269.773000)",
        "(339.847600, 259.892300, 269.869100)",
        "(339.726400, 259.935400, 269.814300)",
        "(339.515600, 259.937600, 269.573100)",
        "(339.448300, 259.786400, 269.329200)",
        "(339.237800, 259.897200, 269.303300)",
        "(338.726400, 260.303200, 269.870100)",
        "(338.514900, 260.406500, 270.286500)",
        "(338.349800, 260.415100, 270.482500)",
        "(338.181800, 260.404100, 270.203200)",
        "(337.824600, 260.514100, 270.476400)",
        "(337.618600, 260.565300, 270.817000)",
        "(337.270700, 260.596300, 271.275100)",
        "(336.969700, 260.651700, 271.187300)",
        "(336.657000, 260.668300, 270.980700)",
        "(336.425200, 260.712700, 271.179100)",
        "(336.331700, 260.830200, 271.250800)",
        "(335.982400, 261.006300, 271.324800)",
        "(335.729900, 261.119300, 271.325200)",
        "(335.647100, 261.203600, 271.374200)",
        "(335.551400, 261.346500, 271.354600)",
        "(335.407800, 261.527200, 271.348100)",
        "(335.010200, 261.862800, 271.371200)",
        "(334.828400, 262.248400, 271.488000)",
        "(334.734400, 262.426600, 271.753100)",
        "(334.596700, 262.573900, 271.727900)",
        "(334.500600, 262.715500, 271.628500)",
        "(334.211300, 263.096100, 271.653500)",
        "(333.853800, 263.526500, 271.749700)",
        "(333.676200, 263.887400, 271.690700)",
        "(333.570300, 264.156200, 271.425400)",
        "(333.503700, 264.563100, 271.306000)",
        "(333.416100, 264.781000, 271.308100)",
        "(333.180200, 265.292200, 271.437500)",
        "(332.901500, 265.707600, 271.339400)",
        "(332.861600, 266.127100, 271.106500)",
        "(332.806900, 266.547100, 271.049000)",
        "(332.751600, 266.766600, 271.034000)",
        "(332.647800, 267.414400, 271.013900)",
        "(332.309100, 268.112300, 270.818200)",
        "(332.131300, 268.778400, 270.487400)",
        "(331.979100, 269.257000, 270.476300)",
        "(331.936300, 269.493000, 270.472700)",
        "(331.888900, 270.223900, 270.374800)",
        "(331.592600, 270.793500, 270.587600)",
        "(331.579200, 271.491300, 270.792700)",
        "(331.424100, 271.735700, 270.717200)",
        "(331.149700, 272.248000, 270.068400)",
        "(331.549700, 273.046400, 269.446200)",
        "(331.901300, 273.852500, 269.844500)",
        "(331.772600, 274.702900, 270.111600)",
        "(331.599200, 275.134200, 269.979800)",
        "(331.084500, 275.477200, 269.916700)",
        "(331.065100, 275.548600, 269.891500)",
        "(331.242800, 275.964500, 269.842200)",
        "(331.170000, 276.474000, 269.878400)",
        "(331.074400, 276.800200, 269.979500)",
        "(330.689200, 277.518700, 270.170900)",
        "(330.154800, 277.802800, 270.003000)",
        "(330.202300, 278.087400, 269.640100)",
        "(330.649400, 278.798600, 269.447700)",
        "(330.661800, 279.192500, 269.473600)",
        "(330.151300, 279.986100, 269.631300)",
        "(329.805100, 280.561700, 269.291700)",
        "(329.659700, 280.796500, 268.875400)",
        "(329.755600, 280.880100, 268.659600)",
        "(329.936700, 281.171600, 268.585900)",
        "(329.887100, 281.990900, 268.461200)",
        "(329.509300, 282.709400, 268.351900)",
        "(329.345200, 283.201300, 267.897500)",
        "(329.423900, 283.716100, 267.347400)",
        "(329.497000, 284.034900, 267.082500)",
        "(329.721300, 284.615300, 266.651600)",
        "(329.744200, 284.929800, 266.537000)",
        "(329.687000, 285.121400, 266.393600)",
        "(329.976000, 285.374400, 266.095900)",
        "(330.182300, 285.524500, 265.990600)",
        "(330.434100, 285.883000, 266.002300)",
        "(330.644000, 286.478000, 265.901800)",
        "(330.915800, 286.792100, 265.694800)",
[truncated: 524,067 more chars]
