# Supplementary material for: Playing the mirror game in virtual reality with an autonomous character
Source: Sci Rep. 2022 Dec 9;12:21329. doi: 10.1038/s41598-022-25197-z (PMC9734752; doi:10.1038/s41598-022-25197-z)
Supplement: Supplementary file 2 — Supplementary Information 1. [file 41598_2022_25197_MOESM2_ESM.zip › Data/Couple10/condition2_trial1_player1.json]

{
    "isFemale": false,
    "eyesLevel": 1.6915825605392457,
    "timestamps": [
        0.0,
        0.02001953125,
        0.03997802734375,
        0.05999755859375,
        0.08001708984375,
        0.0999755859375,
        0.1199951171875,
        0.1400146484375,
        0.15997314453125,
        0.17999267578125,
        0.20001220703125,
        0.22003173828125,
        0.239990234375,
        0.260009765625,
        0.280029296875,
        0.29998779296875,
        0.32000732421875,
        0.34002685546875,
        0.3599853515625,
        0.3800048828125,
        0.4000244140625,
        0.41998291015625,
        0.44000244140625,
        0.46002197265625,
        0.47998046875,
        0.5,
        0.52001953125,
        0.53997802734375,
        0.55999755859375,
        0.58001708984375,
        0.5999755859375,
        0.6199951171875,
        0.6400146484375,
        0.65997314453125,
        0.67999267578125,
        0.70001220703125,
        0.72003173828125,
        0.739990234375,
        0.760009765625,
        0.780029296875,
        0.79998779296875,
        0.82000732421875,
        0.84002685546875,
        0.8599853515625,
        0.8800048828125,
        0.9000244140625,
        0.91998291015625,
        0.94000244140625,
        0.96002197265625,
        0.97998046875,
        1.0,
        1.02001953125,
        1.03997802734375,
        1.05999755859375,
        1.08001708984375,
        1.0999755859375,
        1.1199951171875,
        1.1400146484375,
        1.15997314453125,
        1.17999267578125,
        1.20001220703125,
        1.22003173828125,
        1.239990234375,
        1.260009765625,
        1.280029296875,
        1.29998779296875,
        1.32000732421875,
        1.34002685546875,
        1.3599853515625,
        1.3800048828125,
        1.4000244140625,
        1.41998291015625,
        1.44000244140625,
        1.46002197265625,
        1.47998046875,
        1.5,
        1.52001953125,
        1.53997802734375,
        1.55999755859375,
        1.58001708984375,
        1.5999755859375,
        1.6199951171875,
        1.6400146484375,
        1.65997314453125,
        1.67999267578125,
        1.70001220703125,
        1.72003173828125,
        1.739990234375,
        1.760009765625,
        1.780029296875,
        1.79998779296875,
        1.82000732421875,
        1.84002685546875,
        1.8599853515625,
        1.8800048828125,
        1.9000244140625,
        1.91998291015625,
        1.94000244140625,
        1.96002197265625,
        1.97998046875,
        2.0,
        2.02001953125,
        2.03997802734375,
        2.05999755859375,
        2.08001708984375,
        2.0999755859375,
        2.1199951171875,
        2.1400146484375,
        2.15997314453125,
        2.17999267578125,
        2.20001220703125,
        2.22003173828125,
        2.239990234375,
        2.260009765625,
        2.280029296875,
        2.29998779296875,
        2.32000732421875,
        2.34002685546875,
        2.3599853515625,
        2.3800048828125,
        2.4000244140625,
        2.41998291015625,
        2.44000244140625,
        2.46002197265625,
        2.47998046875,
        2.5,
        2.52001953125,
        2.53997802734375,
        2.55999755859375,
        2.58001708984375,
        2.5999755859375,
        2.6199951171875,
        2.6400146484375,
        2.65997314453125,
        2.67999267578125,
        2.70001220703125,
        2.72003173828125,
        2.739990234375,
        2.760009765625,
        2.780029296875,
        2.79998779296875,
        2.82000732421875,
        2.84002685546875,
        2.8599853515625,
        2.8800048828125,
        2.9000244140625,
        2.91998291015625,
        2.94000244140625,
        2.96002197265625,
        2.97998046875,
        3.0,
        3.02001953125,
        3.03997802734375,
        3.05999755859375,
        3.08001708984375,
        3.0999755859375,
        3.1199951171875,
        3.1400146484375,
        3.15997314453125,
        3.17999267578125,
        3.20001220703125,
        3.22003173828125,
        3.239990234375,
        3.260009765625,
        3.280029296875,
        3.29998779296875,
        3.32000732421875,
        3.34002685546875,
        3.3599853515625,
        3.3800048828125,
        3.4000244140625,
        3.41998291015625,
        3.44000244140625,
        3.46002197265625,
        3.47998046875,
        3.5,
        3.52001953125,
        3.53997802734375,
        3.55999755859375,
        3.58001708984375,
        3.5999755859375,
        3.6199951171875,
        3.6400146484375,
        3.65997314453125,
        3.67999267578125,
        3.70001220703125,
        3.72003173828125,
        3.739990234375,
        3.760009765625,
        3.780029296875,
        3.79998779296875,
        3.82000732421875,
        3.84002685546875,
        3.8599853515625,
        3.8800048828125,
        3.9000244140625,
        3.91998291015625,
        3.94000244140625,
        3.96002197265625,
        3.97998046875,
        4.0,
        4.02001953125,
        4.03997802734375,
        4.05999755859375,
        4.08001708984375,
        4.0999755859375,
        4.1199951171875,
        4.1400146484375,
        4.15997314453125,
        4.17999267578125,
        4.20001220703125,
        4.22003173828125,
        4.239990234375,
        4.260009765625,
        4.280029296875,
        4.29998779296875,
        4.32000732421875,
        4.34002685546875,
        4.3599853515625,
        4.3800048828125,
        4.4000244140625,
        4.41998291015625,
        4.44000244140625,
        4.46002197265625,
        4.47998046875,
        4.5,
        4.52001953125,
        4.53997802734375,
        4.55999755859375,
        4.58001708984375,
        4.5999755859375,
        4.6199951171875,
        4.6400146484375,
        4.65997314453125,
        4.67999267578125,
        4.70001220703125,
        4.72003173828125,
        4.739990234375,
        4.760009765625,
        4.780029296875,
        4.79998779296875,
        4.82000732421875,
        4.84002685546875,
        4.8599853515625,
        4.8800048828125,
        4.9000244140625,
        4.91998291015625,
        4.94000244140625,
        4.96002197265625,
        4.97998046875,
        5.0,
        5.02001953125,
        5.03997802734375,
        5.05999755859375,
        5.08001708984375,
        5.0999755859375,
        5.1199951171875,
        5.1400146484375,
        5.15997314453125,
        5.17999267578125,
        5.20001220703125,
        5.22003173828125,
        5.239990234375,
        5.260009765625,
        5.280029296875,
        5.29998779296875,
        5.32000732421875,
        5.34002685546875,
        5.3599853515625,
        5.3800048828125,
        5.4000244140625,
        5.41998291015625,
        5.44000244140625,
        5.46002197265625,
        5.47998046875,
        5.5,
        5.52001953125,
        5.53997802734375,
        5.55999755859375,
        5.58001708984375,
        5.5999755859375,
        5.6199951171875,
        5.6400146484375,
        5.65997314453125,
        5.67999267578125,
        5.70001220703125,
        5.72003173828125,
        5.739990234375,
        5.760009765625,
        5.780029296875,
        5.79998779296875,
        5.82000732421875,
        5.84002685546875,
        5.8599853515625,
        5.8800048828125,
        5.9000244140625,
        5.91998291015625,
        5.94000244140625,
        5.96002197265625,
        5.97998046875,
        6.0,
        6.02001953125,
        6.03997802734375,
        6.05999755859375,
        6.08001708984375,
        6.0999755859375,
        6.1199951171875,
        6.1400146484375,
        6.15997314453125,
        6.17999267578125,
        6.20001220703125,
        6.22003173828125,
        6.239990234375,
        6.260009765625,
        6.280029296875,
        6.29998779296875,
        6.32000732421875,
        6.34002685546875,
        6.3599853515625,
        6.3800048828125,
        6.4000244140625,
        6.41998291015625,
        6.44000244140625,
        6.46002197265625,
        6.47998046875,
        6.5,
        6.52001953125,
        6.53997802734375,
        6.55999755859375,
        6.58001708984375,
        6.5999755859375,
        6.6199951171875,
        6.6400146484375,
        6.65997314453125,
        6.67999267578125,
        6.70001220703125,
        6.72003173828125,
        6.739990234375,
        6.760009765625,
        6.780029296875,
        6.79998779296875,
        6.82000732421875,
        6.84002685546875,
        6.8599853515625,
        6.8800048828125,
        6.9000244140625,
        6.91998291015625,
        6.94000244140625,
        6.96002197265625,
        6.97998046875,
        7.0,
        7.02001953125,
        7.03997802734375,
        7.05999755859375,
        7.08001708984375,
        7.0999755859375,
        7.1199951171875,
        7.1400146484375,
        7.15997314453125,
        7.17999267578125,
        7.20001220703125,
        7.22003173828125,
        7.239990234375,
        7.260009765625,
        7.280029296875,
        7.29998779296875,
        7.32000732421875,
        7.34002685546875,
        7.3599853515625,
        7.3800048828125,
        7.4000244140625,
        7.41998291015625,
        7.44000244140625,
        7.46002197265625,
        7.47998046875,
        7.5,
        7.52001953125,
        7.53997802734375,
        7.55999755859375,
        7.58001708984375,
        7.5999755859375,
        7.6199951171875,
        7.6400146484375,
        7.65997314453125,
        7.67999267578125,
        7.70001220703125,
        7.72003173828125,
        7.739990234375,
        7.760009765625,
        7.780029296875,
        7.79998779296875,
        7.82000732421875,
        7.84002685546875,
        7.8599853515625,
        7.8800048828125,
        7.9000244140625,
        7.91998291015625,
        7.94000244140625,
        7.96002197265625,
        7.97998046875,
        8.0,
        8.02001953125,
        8.03997802734375,
        8.05999755859375,
        8.08001708984375,
        8.0999755859375,
        8.1199951171875,
        8.1400146484375,
        8.15997314453125,
        8.17999267578125,
        8.20001220703125,
        8.22003173828125,
        8.239990234375,
        8.260009765625,
        8.280029296875,
        8.29998779296875,
        8.32000732421875,
        8.34002685546875,
        8.3599853515625,
        8.3800048828125,
        8.4000244140625,
        8.41998291015625,
        8.44000244140625,
        8.46002197265625,
        8.47998046875,
        8.5,
        8.52001953125,
        8.53997802734375,
        8.55999755859375,
        8.58001708984375,
        8.5999755859375,
        8.6199951171875,
        8.6400146484375,
        8.65997314453125,
        8.67999267578125,
        8.70001220703125,
        8.72003173828125,
        8.739990234375,
        8.760009765625,
        8.780029296875,
        8.79998779296875,
        8.82000732421875,
        8.84002685546875,
        8.8599853515625,
        8.8800048828125,
        8.9000244140625,
        8.91998291015625,
        8.94000244140625,
        8.96002197265625,
        8.97998046875,
        9.0,
        9.02001953125,
        9.03997802734375,
        9.05999755859375,
        9.08001708984375,
        9.0999755859375,
        9.1199951171875,
        9.1400146484375,
        9.15997314453125,
        9.17999267578125,
        9.20001220703125,
        9.22003173828125,
        9.239990234375,
        9.260009765625,
        9.280029296875,
        9.29998779296875,
        9.32000732421875,
        9.34002685546875,
        9.3599853515625,
        9.3800048828125,
        9.4000244140625,
        9.41998291015625,
        9.44000244140625,
        9.46002197265625,
        9.47998046875,
        9.5,
        9.52001953125,
        9.53997802734375,
        9.55999755859375,
        9.58001708984375,
        9.5999755859375,
        9.6199951171875,
        9.6400146484375,
        9.65997314453125,
        9.67999267578125,
        9.70001220703125,
        9.72003173828125,
        9.739990234375,
        9.760009765625,
        9.780029296875,
        9.79998779296875,
        9.82000732421875,
        9.84002685546875,
        9.8599853515625,
        9.8800048828125,
        9.9000244140625,
        9.91998291015625,
        9.94000244140625,
        9.96002197265625,
        9.97998046875,
        10.0,
        10.02001953125,
        10.03997802734375,
        10.05999755859375,
        10.08001708984375,
        10.0999755859375,
        10.1199951171875,
        10.1400146484375,
        10.15997314453125,
        10.17999267578125,
        10.20001220703125,
        10.219970703125,
        10.239990234375,
        10.260009765625,
        10.280029296875,
        10.29998779296875,
        10.32000732421875,
        10.34002685546875,
        10.3599853515625,
        10.3800048828125,
        10.4000244140625,
        10.41998291015625,
        10.44000244140625,
        10.46002197265625,
        10.47998046875,
        10.5,
        10.52001953125,
        10.53997802734375,
        10.55999755859375,
        10.58001708984375,
        10.5999755859375,
        10.6199951171875,
        10.6400146484375,
        10.65997314453125,
        10.67999267578125,
        10.70001220703125,
        10.719970703125,
        10.739990234375,
        10.760009765625,
        10.780029296875,
        10.79998779296875,
        10.82000732421875,
        10.84002685546875,
        10.8599853515625,
        10.8800048828125,
        10.9000244140625,
        10.91998291015625,
        10.94000244140625,
        10.96002197265625,
        10.97998046875,
        11.0,
        11.02001953125,
        11.03997802734375,
        11.05999755859375,
        11.08001708984375,
        11.0999755859375,
        11.1199951171875,
        11.1400146484375,
        11.15997314453125,
        11.17999267578125,
        11.20001220703125,
        11.219970703125,
        11.239990234375,
        11.260009765625,
        11.280029296875,
        11.29998779296875,
        11.32000732421875,
        11.34002685546875,
        11.3599853515625,
        11.3800048828125,
        11.4000244140625,
        11.41998291015625,
        11.44000244140625,
        11.46002197265625,
        11.47998046875,
        11.5,
        11.52001953125,
        11.53997802734375,
        11.55999755859375,
        11.58001708984375,
        11.5999755859375,
        11.6199951171875,
        11.6400146484375,
        11.65997314453125,
        11.67999267578125,
        11.70001220703125,
        11.719970703125,
        11.739990234375,
        11.760009765625,
        11.780029296875,
        11.79998779296875,
        11.82000732421875,
        11.84002685546875,
        11.8599853515625,
        11.8800048828125,
        11.9000244140625,
        11.91998291015625,
        11.94000244140625,
        11.96002197265625,
        11.97998046875,
        12.0,
        12.02001953125,
        12.03997802734375,
        12.05999755859375,
        12.08001708984375,
        12.0999755859375,
        12.1199951171875,
        12.1400146484375,
        12.15997314453125,
        12.17999267578125,
        12.20001220703125,
        12.219970703125,
        12.239990234375,
        12.260009765625,
        12.280029296875,
        12.29998779296875,
        12.32000732421875,
        12.34002685546875,
        12.3599853515625,
        12.3800048828125,
        12.4000244140625,
        12.41998291015625,
        12.44000244140625,
        12.46002197265625,
        12.47998046875,
        12.5,
        12.52001953125,
        12.53997802734375,
        12.55999755859375,
        12.58001708984375,
        12.5999755859375,
        12.6199951171875,
        12.6400146484375,
        12.65997314453125,
        12.67999267578125,
        12.70001220703125,
        12.719970703125,
        12.739990234375,
        12.760009765625,
        12.780029296875,
        12.79998779296875,
        12.82000732421875,
        12.84002685546875,
        12.8599853515625,
        12.8800048828125,
        12.9000244140625,
        12.91998291015625,
        12.94000244140625,
        12.96002197265625,
        12.97998046875,
        13.0,
        13.02001953125,
        13.03997802734375,
        13.05999755859375,
        13.08001708984375,
        13.0999755859375,
        13.1199951171875,
        13.1400146484375,
        13.15997314453125,
        13.17999267578125,
        13.20001220703125,
        13.219970703125,
        13.239990234375,
        13.260009765625,
        13.280029296875,
        13.29998779296875,
        13.32000732421875,
        13.34002685546875,
        13.3599853515625,
        13.3800048828125,
        13.4000244140625,
        13.41998291015625,
        13.44000244140625,
        13.46002197265625,
        13.47998046875,
        13.5,
        13.52001953125,
        13.53997802734375,
        13.55999755859375,
        13.58001708984375,
        13.5999755859375,
        13.6199951171875,
        13.6400146484375,
        13.65997314453125,
        13.67999267578125,
        13.70001220703125,
        13.719970703125,
        13.739990234375,
        13.760009765625,
        13.780029296875,
        13.79998779296875,
        13.82000732421875,
        13.84002685546875,
        13.8599853515625,
        13.8800048828125,
        13.9000244140625,
        13.91998291015625,
        13.94000244140625,
        13.96002197265625,
        13.97998046875,
        14.0,
        14.02001953125,
        14.03997802734375,
        14.05999755859375,
        14.08001708984375,
        14.0999755859375,
        14.1199951171875,
        14.1400146484375,
        14.15997314453125,
        14.17999267578125,
        14.20001220703125,
        14.219970703125,
        14.239990234375,
        14.260009765625,
        14.280029296875,
        14.29998779296875,
        14.32000732421875,
        14.34002685546875,
        14.3599853515625,
        14.3800048828125,
        14.4000244140625,
        14.41998291015625,
        14.44000244140625,
        14.46002197265625,
        14.47998046875,
        14.5,
        14.52001953125,
        14.53997802734375,
        14.55999755859375,
        14.58001708984375,
        14.5999755859375,
        14.6199951171875,
        14.6400146484375,
        14.65997314453125,
        14.67999267578125,
        14.70001220703125,
        14.719970703125,
        14.739990234375,
        14.760009765625,
        14.780029296875,
        14.79998779296875,
        14.82000732421875,
        14.84002685546875,
        14.8599853515625,
        14.8800048828125,
        14.9000244140625,
        14.91998291015625,
        14.94000244140625,
        14.96002197265625,
        14.97998046875,
        15.0,
        15.02001953125,
        15.03997802734375,
        15.05999755859375,
        15.08001708984375,
        15.0999755859375,
        15.1199951171875,
        15.1400146484375,
        15.15997314453125,
        15.17999267578125,
        15.20001220703125,
        15.219970703125,
        15.239990234375,
        15.260009765625,
        15.280029296875,
        15.29998779296875,
        15.32000732421875,
        15.34002685546875,
        15.3599853515625,
        15.3800048828125,
        15.4000244140625,
        15.41998291015625,
        15.44000244140625,
        15.46002197265625,
        15.47998046875,
        15.5,
        15.52001953125,
        15.53997802734375,
        15.55999755859375,
        15.58001708984375,
        15.5999755859375,
        15.6199951171875,
        15.6400146484375,
        15.65997314453125,
        15.67999267578125,
        15.70001220703125,
        15.719970703125,
        15.739990234375,
        15.760009765625,
        15.780029296875,
        15.79998779296875,
        15.82000732421875,
        15.84002685546875,
        15.8599853515625,
        15.8800048828125,
        15.9000244140625,
        15.91998291015625,
        15.94000244140625,
        15.96002197265625,
        15.97998046875,
        16.0,
        16.02001953125,
        16.03997802734375,
        16.05999755859375,
        16.08001708984375,
        16.0999755859375,
        16.1199951171875,
        16.1400146484375,
        16.15997314453125,
        16.17999267578125,
        16.20001220703125,
        16.219970703125,
        16.239990234375,
        16.260009765625,
        16.280029296875,
        16.29998779296875,
        16.32000732421875,
        16.34002685546875,
        16.3599853515625,
        16.3800048828125,
        16.4000244140625,
        16.41998291015625,
        16.44000244140625,
        16.46002197265625,
        16.47998046875,
        16.5,
        16.52001953125,
        16.53997802734375,
        16.55999755859375,
        16.58001708984375,
        16.5999755859375,
        16.6199951171875,
        16.6400146484375,
        16.65997314453125,
        16.67999267578125,
        16.70001220703125,
        16.719970703125,
        16.739990234375,
        16.760009765625,
        16.780029296875,
        16.79998779296875,
        16.82000732421875,
        16.84002685546875,
        16.8599853515625,
        16.8800048828125,
        16.9000244140625,
        16.91998291015625,
        16.94000244140625,
        16.96002197265625,
        16.97998046875,
        17.0,
        17.02001953125,
        17.03997802734375,
        17.05999755859375,
        17.08001708984375,
        17.0999755859375,
        17.1199951171875,
        17.1400146484375,
        17.15997314453125,
        17.17999267578125,
        17.20001220703125,
        17.219970703125,
        17.239990234375,
        17.260009765625,
        17.280029296875,
        17.29998779296875,
        17.32000732421875,
        17.34002685546875,
        17.3599853515625,
        17.3800048828125,
        17.4000244140625,
        17.41998291015625,
        17.44000244140625,
        17.46002197265625,
        17.47998046875,
        17.5,
        17.52001953125,
        17.53997802734375,
        17.55999755859375,
        17.58001708984375,
        17.5999755859375,
        17.6199951171875,
        17.6400146484375,
        17.65997314453125,
        17.67999267578125,
        17.70001220703125,
        17.719970703125,
        17.739990234375,
        17.760009765625,
        17.780029296875,
        17.79998779296875,
        17.82000732421875,
        17.84002685546875,
        17.8599853515625,
        17.8800048828125,
        17.9000244140625,
        17.91998291015625,
        17.94000244140625,
        17.96002197265625,
        17.97998046875,
        18.0,
        18.02001953125,
        18.03997802734375,
        18.05999755859375,
        18.08001708984375,
        18.0999755859375,
        18.1199951171875,
        18.1400146484375,
        18.15997314453125,
        18.17999267578125,
        18.20001220703125,
        18.219970703125,
        18.239990234375,
        18.260009765625,
        18.280029296875,
        18.29998779296875,
        18.32000732421875,
        18.34002685546875,
        18.3599853515625,
        18.3800048828125,
        18.4000244140625,
        18.41998291015625,
        18.44000244140625,
        18.46002197265625,
        18.47998046875,
        18.5,
        18.52001953125,
        18.53997802734375,
        18.55999755859375,
        18.58001708984375,
        18.5999755859375,
        18.6199951171875,
        18.6400146484375,
        18.65997314453125,
        18.67999267578125,
        18.70001220703125,
        18.719970703125,
        18.739990234375,
        18.760009765625,
        18.780029296875,
        18.79998779296875,
        18.82000732421875,
        18.84002685546875,
        18.8599853515625,
        18.8800048828125,
        18.9000244140625,
        18.91998291015625,
        18.94000244140625,
        18.96002197265625,
        18.97998046875,
        19.0,
        19.02001953125,
        19.03997802734375,
        19.05999755859375,
        19.08001708984375,
        19.0999755859375,
        19.1199951171875,
        19.1400146484375,
        19.15997314453125,
        19.17999267578125,
        19.20001220703125,
        19.219970703125,
        19.239990234375,
        19.260009765625,
        19.280029296875,
        19.29998779296875,
        19.32000732421875,
        19.34002685546875,
        19.3599853515625,
        19.3800048828125,
        19.4000244140625,
        19.41998291015625,
        19.44000244140625,
        19.46002197265625,
        19.47998046875,
        19.5,
        19.52001953125,
        19.53997802734375,
        19.55999755859375,
        19.58001708984375,
        19.5999755859375,
        19.6199951171875,
        19.6400146484375,
        19.65997314453125,
        19.67999267578125,
        19.70001220703125,
        19.719970703125,
        19.739990234375,
        19.760009765625,
        19.780029296875,
        19.79998779296875,
        19.82000732421875,
        19.84002685546875,
        19.8599853515625,
        19.8800048828125,
        19.9000244140625,
        19.91998291015625,
        19.94000244140625,
        19.96002197265625,
        19.97998046875,
        20.0,
        20.02001953125,
        20.03997802734375,
        20.05999755859375,
        20.08001708984375,
        20.0999755859375,
        20.1199951171875,
        20.1400146484375,
        20.15997314453125,
        20.17999267578125,
        20.20001220703125,
        20.219970703125,
        20.239990234375,
        20.260009765625,
        20.280029296875,
        20.29998779296875,
        20.32000732421875,
        20.34002685546875,
        20.3599853515625,
        20.3800048828125,
        20.4000244140625,
        20.41998291015625,
        20.44000244140625,
        20.46002197265625,
        20.47998046875,
        20.5,
        20.52001953125,
        20.53997802734375,
        20.55999755859375,
        20.58001708984375,
        20.5999755859375,
        20.6199951171875,
        20.6400146484375,
        20.65997314453125,
        20.67999267578125,
        20.70001220703125,
        20.719970703125,
        20.739990234375,
        20.760009765625,
        20.780029296875,
        20.79998779296875,
        20.82000732421875,
        20.84002685546875,
        20.8599853515625,
        20.8800048828125,
        20.9000244140625,
        20.91998291015625,
        20.94000244140625,
        20.96002197265625,
        20.97998046875,
        21.0,
        21.02001953125,
        21.03997802734375,
        21.05999755859375,
        21.08001708984375,
        21.0999755859375,
        21.1199951171875,
        21.1400146484375,
        21.15997314453125,
        21.17999267578125,
        21.20001220703125,
        21.219970703125,
        21.239990234375,
        21.260009765625,
        21.280029296875,
        21.29998779296875,
        21.32000732421875,
        21.34002685546875,
        21.3599853515625,
        21.3800048828125,
        21.4000244140625,
        21.41998291015625,
        21.44000244140625,
        21.46002197265625,
        21.47998046875,
        21.5,
        21.52001953125,
        21.53997802734375,
        21.55999755859375,
        21.58001708984375,
        21.5999755859375,
        21.6199951171875,
        21.6400146484375,
        21.65997314453125,
        21.67999267578125,
        21.70001220703125,
        21.719970703125,
        21.739990234375,
        21.760009765625,
        21.780029296875,
        21.79998779296875,
        21.82000732421875,
        21.84002685546875,
        21.8599853515625,
        21.8800048828125,
        21.9000244140625,
        21.91998291015625,
        21.94000244140625,
        21.96002197265625,
        21.97998046875,
        22.0,
        22.02001953125,
        22.03997802734375,
        22.05999755859375,
        22.08001708984375,
        22.0999755859375,
        22.1199951171875,
        22.1400146484375,
        22.15997314453125,
        22.17999267578125,
        22.20001220703125,
        22.219970703125,
        22.239990234375,
        22.260009765625,
        22.280029296875,
        22.29998779296875,
        22.32000732421875,
        22.34002685546875,
        22.3599853515625,
        22.3800048828125,
        22.4000244140625,
        22.41998291015625,
        22.44000244140625,
        22.46002197265625,
        22.47998046875,
        22.5,
        22.52001953125,
        22.53997802734375,
        22.55999755859375,
        22.58001708984375,
        22.5999755859375,
        22.6199951171875,
        22.6400146484375,
        22.65997314453125,
        22.67999267578125,
        22.70001220703125,
        22.719970703125,
        22.739990234375,
        22.760009765625,
        22.780029296875,
        22.79998779296875,
        22.82000732421875,
        22.84002685546875,
        22.8599853515625,
        22.8800048828125,
        22.9000244140625,
        22.91998291015625,
        22.94000244140625,
        22.96002197265625,
        22.97998046875,
        23.0,
        23.02001953125,
        23.03997802734375,
        23.05999755859375,
        23.08001708984375,
        23.0999755859375,
        23.1199951171875,
        23.1400146484375,
        23.15997314453125,
        23.17999267578125,
        23.20001220703125,
        23.219970703125,
        23.239990234375,
        23.260009765625,
        23.280029296875,
        23.29998779296875,
        23.32000732421875,
        23.34002685546875,
        23.3599853515625,
        23.3800048828125,
        23.4000244140625,
        23.41998291015625,
        23.44000244140625,
        23.46002197265625,
        23.47998046875,
        23.5,
        23.52001953125,
        23.53997802734375,
        23.55999755859375,
        23.58001708984375,
        23.5999755859375,
        23.6199951171875,
        23.6400146484375,
        23.65997314453125,
        23.67999267578125,
        23.70001220703125,
        23.719970703125,
        23.739990234375,
        23.760009765625,
        23.780029296875,
        23.79998779296875,
        23.82000732421875,
        23.84002685546875,
        23.8599853515625,
        23.8800048828125,
        23.9000244140625,
        23.91998291015625,
        23.94000244140625,
        23.96002197265625,
        23.97998046875,
        24.0,
        24.02001953125,
        24.03997802734375,
        24.05999755859375,
        24.08001708984375,
        24.0999755859375,
        24.1199951171875,
        24.1400146484375,
        24.15997314453125,
        24.17999267578125,
        24.20001220703125,
        24.219970703125,
        24.239990234375,
        24.260009765625,
        24.280029296875,
        24.29998779296875,
        24.32000732421875,
        24.34002685546875,
        24.3599853515625,
        24.3800048828125,
        24.4000244140625,
        24.41998291015625,
        24.44000244140625,
        24.46002197265625,
        24.47998046875,
        24.5,
        24.52001953125,
        24.53997802734375,
        24.55999755859375,
        24.58001708984375,
        24.5999755859375,
        24.6199951171875,
        24.6400146484375,
        24.65997314453125,
        24.67999267578125,
        24.70001220703125,
        24.719970703125,
        24.739990234375,
        24.760009765625,
        24.780029296875,
        24.79998779296875,
        24.82000732421875,
        24.84002685546875,
        24.8599853515625,
        24.8800048828125,
        24.9000244140625,
        24.91998291015625,
        24.94000244140625,
        24.96002197265625,
        24.97998046875,
        25.0,
        25.02001953125,
        25.03997802734375,
        25.05999755859375,
        25.08001708984375,
        25.0999755859375,
        25.1199951171875,
        25.1400146484375,
        25.15997314453125,
        25.17999267578125,
        25.20001220703125,
        25.219970703125,
        25.239990234375,
        25.260009765625,
        25.280029296875,
        25.29998779296875,
        25.32000732421875,
        25.34002685546875,
        25.3599853515625,
        25.3800048828125,
        25.4000244140625,
        25.41998291015625,
        25.44000244140625,
        25.46002197265625,
        25.47998046875,
        25.5,
        25.52001953125,
        25.53997802734375,
        25.55999755859375,
        25.58001708984375,
        25.5999755859375,
        25.6199951171875,
        25.6400146484375,
        25.65997314453125,
        25.67999267578125,
        25.70001220703125,
        25.719970703125,
        25.739990234375,
        25.760009765625,
        25.780029296875,
        25.79998779296875,
        25.82000732421875,
        25.84002685546875,
        25.8599853515625,
        25.8800048828125,
        25.9000244140625,
        25.91998291015625,
        25.94000244140625,
        25.96002197265625,
        25.97998046875,
        26.0,
        26.02001953125,
        26.03997802734375,
        26.05999755859375,
        26.08001708984375,
        26.0999755859375,
        26.1199951171875,
        26.1400146484375,
        26.15997314453125,
        26.17999267578125,
        26.20001220703125,
        26.219970703125,
        26.239990234375,
        26.260009765625,
        26.280029296875,
        26.29998779296875,
        26.32000732421875,
        26.34002685546875,
        26.3599853515625,
        26.3800048828125,
        26.4000244140625,
        26.41998291015625,
        26.44000244140625,
        26.46002197265625,
        26.47998046875,
        26.5,
        26.52001953125,
        26.53997802734375,
        26.55999755859375,
        26.58001708984375,
        26.5999755859375,
        26.6199951171875,
        26.6400146484375,
        26.65997314453125,
        26.67999267578125,
        26.70001220703125,
        26.719970703125,
        26.739990234375,
        26.760009765625,
        26.780029296875,
        26.79998779296875,
        26.82000732421875,
        26.84002685546875,
        26.8599853515625,
        26.8800048828125,
        26.9000244140625,
        26.91998291015625,
        26.94000244140625,
        26.96002197265625,
        26.97998046875,
        27.0,
        27.02001953125,
        27.03997802734375,
        27.05999755859375,
        27.08001708984375,
        27.0999755859375,
        27.1199951171875,
        27.1400146484375,
        27.15997314453125,
        27.17999267578125,
        27.20001220703125,
        27.219970703125,
        27.239990234375,
        27.260009765625,
        27.280029296875,
        27.29998779296875,
        27.32000732421875,
        27.34002685546875,
        27.3599853515625,
        27.3800048828125,
        27.4000244140625,
        27.41998291015625,
        27.44000244140625,
        27.46002197265625,
        27.47998046875,
        27.5,
        27.52001953125,
        27.53997802734375,
        27.55999755859375,
        27.58001708984375,
        27.5999755859375,
        27.6199951171875,
        27.6400146484375,
        27.65997314453125,
        27.67999267578125,
        27.70001220703125,
        27.719970703125,
        27.739990234375,
        27.760009765625,
        27.780029296875,
        27.79998779296875,
        27.82000732421875,
        27.84002685546875,
        27.8599853515625,
        27.8800048828125,
        27.9000244140625,
        27.91998291015625,
        27.94000244140625,
        27.96002197265625,
        27.97998046875,
        28.0,
        28.02001953125,
        28.03997802734375,
        28.05999755859375,
        28.08001708984375,
        28.0999755859375,
        28.1199951171875,
        28.1400146484375,
        28.15997314453125,
        28.17999267578125,
        28.20001220703125,
        28.219970703125,
        28.239990234375,
        28.260009765625,
        28.280029296875,
        28.29998779296875,
        28.32000732421875,
        28.34002685546875,
        28.3599853515625,
        28.3800048828125,
        28.4000244140625,
        28.41998291015625,
        28.44000244140625,
        28.46002197265625,
        28.47998046875,
        28.5,
        28.52001953125,
        28.53997802734375,
        28.55999755859375,
        28.58001708984375,
        28.5999755859375,
        28.6199951171875,
        28.6400146484375,
        28.65997314453125,
        28.67999267578125,
        28.70001220703125,
        28.719970703125,
        28.739990234375,
        28.760009765625,
        28.780029296875,
        28.79998779296875,
        28.82000732421875,
        28.84002685546875,
        28.8599853515625,
        28.8800048828125,
        28.9000244140625,
        28.91998291015625,
        28.94000244140625,
        28.96002197265625,
        28.97998046875,
        29.0,
        29.02001953125,
        29.03997802734375,
        29.05999755859375,
        29.08001708984375,
        29.0999755859375,
        29.1199951171875,
        29.1400146484375,
        29.15997314453125,
        29.17999267578125,
        29.20001220703125,
        29.219970703125,
        29.239990234375,
        29.260009765625,
        29.280029296875,
        29.29998779296875,
        29.32000732421875,
        29.34002685546875,
        29.3599853515625,
        29.3800048828125,
        29.4000244140625,
        29.41998291015625,
        29.44000244140625,
        29.46002197265625,
        29.47998046875,
        29.5,
        29.52001953125,
        29.53997802734375,
        29.55999755859375,
        29.58001708984375,
        29.5999755859375,
        29.6199951171875,
        29.6400146484375,
        29.65997314453125,
        29.67999267578125,
        29.70001220703125,
        29.719970703125,
        29.739990234375,
        29.760009765625,
        29.780029296875,
        29.79998779296875,
        29.82000732421875,
        29.84002685546875,
        29.8599853515625,
        29.8800048828125,
        29.9000244140625,
        29.91998291015625,
        29.94000244140625,
        29.96002197265625,
        29.97998046875,
        30.0,
        30.02001953125,
        30.03997802734375,
        30.05999755859375,
        30.08001708984375,
        30.0999755859375,
        30.1199951171875,
        30.1400146484375,
        30.15997314453125,
        30.17999267578125,
        30.20001220703125,
        30.219970703125,
        30.239990234375,
        30.260009765625,
        30.280029296875,
        30.29998779296875,
        30.32000732421875,
        30.34002685546875,
        30.3599853515625,
        30.3800048828125,
        30.4000244140625,
        30.41998291015625,
        30.44000244140625,
        30.46002197265625,
        30.47998046875,
        30.5,
        30.52001953125,
        30.53997802734375,
        30.55999755859375,
        30.58001708984375,
        30.5999755859375,
        30.6199951171875,
        30.6400146484375,
        30.65997314453125,
        30.67999267578125,
        30.70001220703125,
        30.719970703125,
        30.739990234375,
        30.760009765625,
        30.780029296875,
        30.79998779296875,
        30.82000732421875,
        30.84002685546875,
        30.8599853515625,
        30.8800048828125,
        30.9000244140625,
        30.91998291015625,
        30.94000244140625,
        30.96002197265625,
        30.97998046875,
        31.0,
        31.02001953125,
        31.03997802734375,
        31.05999755859375,
        31.08001708984375,
        31.0999755859375,
        31.1199951171875,
        31.1400146484375,
        31.15997314453125,
        31.17999267578125,
        31.20001220703125,
        31.219970703125,
        31.239990234375,
        31.260009765625,
        31.280029296875,
        31.29998779296875,
        31.32000732421875,
        31.34002685546875,
        31.3599853515625,
        31.3800048828125,
        31.4000244140625,
        31.41998291015625,
        31.44000244140625,
        31.46002197265625,
        31.47998046875,
        31.5,
        31.52001953125,
        31.53997802734375,
        31.55999755859375,
        31.58001708984375,
        31.5999755859375,
        31.6199951171875,
        31.6400146484375,
        31.65997314453125,
        31.67999267578125,
        31.70001220703125,
        31.719970703125,
        31.739990234375,
        31.760009765625,
        31.780029296875,
        31.79998779296875,
        31.82000732421875,
        31.84002685546875,
        31.8599853515625,
        31.8800048828125,
        31.9000244140625,
        31.91998291015625,
        31.94000244140625,
        31.96002197265625,
        31.97998046875,
        32.0,
        32.02001953125,
        32.03997802734375,
        32.05999755859375,
        32.08001708984375,
        32.0999755859375,
        32.1199951171875,
        32.1400146484375,
        32.15997314453125,
        32.17999267578125,
        32.20001220703125,
        32.219970703125,
        32.239990234375,
        32.260009765625,
        32.280029296875,
        32.29998779296875,
        32.32000732421875,
        32.34002685546875,
        32.3599853515625,
        32.3800048828125,
        32.4000244140625,
        32.41998291015625,
        32.44000244140625,
        32.46002197265625,
        32.47998046875,
        32.5,
        32.52001953125,
        32.53997802734375,
        32.55999755859375,
        32.58001708984375,
        32.5999755859375,
        32.6199951171875,
        32.6400146484375,
        32.65997314453125,
        32.67999267578125,
        32.70001220703125,
        32.719970703125,
        32.739990234375,
        32.760009765625,
        32.780029296875,
        32.79998779296875,
        32.82000732421875,
        32.84002685546875,
        32.8599853515625,
        32.8800048828125,
        32.9000244140625,
        32.91998291015625,
        32.94000244140625,
        32.96002197265625,
        32.97998046875,
        33.0,
        33.02001953125,
        33.03997802734375,
        33.05999755859375,
        33.08001708984375,
        33.0999755859375,
        33.1199951171875,
        33.1400146484375,
        33.15997314453125,
        33.17999267578125,
        33.20001220703125,
        33.219970703125,
        33.239990234375,
        33.260009765625,
        33.280029296875,
        33.29998779296875,
        33.32000732421875,
        33.34002685546875,
        33.3599853515625,
        33.3800048828125,
        33.4000244140625,
        33.41998291015625,
        33.44000244140625,
        33.46002197265625,
        33.47998046875,
        33.5,
        33.52001953125,
        33.53997802734375,
        33.55999755859375,
        33.58001708984375,
        33.5999755859375,
        33.6199951171875,
        33.6400146484375,
        33.65997314453125,
        33.67999267578125,
        33.70001220703125,
        33.719970703125,
        33.739990234375,
        33.760009765625,
        33.780029296875,
        33.79998779296875,
        33.82000732421875,
        33.84002685546875,
        33.8599853515625,
        33.8800048828125,
        33.9000244140625,
        33.91998291015625,
        33.94000244140625,
        33.96002197265625,
        33.97998046875,
        34.0,
        34.02001953125,
        34.03997802734375,
        34.05999755859375,
        34.08001708984375,
        34.0999755859375,
        34.1199951171875,
        34.1400146484375,
        34.15997314453125,
        34.17999267578125,
        34.20001220703125,
        34.219970703125,
        34.239990234375,
        34.260009765625,
        34.280029296875,
        34.29998779296875,
        34.32000732421875,
        34.34002685546875,
        34.3599853515625,
        34.3800048828125,
        34.4000244140625,
        34.41998291015625,
        34.44000244140625,
        34.46002197265625,
        34.47998046875,
        34.5,
        34.52001953125,
        34.53997802734375,
        34.55999755859375,
        34.58001708984375,
        34.5999755859375,
        34.6199951171875,
        34.6400146484375,
        34.65997314453125,
        34.67999267578125,
        34.70001220703125,
        34.719970703125,
        34.739990234375,
        34.760009765625,
        34.780029296875,
        34.79998779296875,
        34.82000732421875,
        34.84002685546875,
        34.8599853515625,
        34.8800048828125,
        34.9000244140625,
        34.91998291015625,
        34.94000244140625,
        34.96002197265625,
        34.97998046875,
        35.0,
        35.02001953125,
        35.03997802734375,
        35.05999755859375,
        35.08001708984375,
        35.0999755859375,
        35.1199951171875,
        35.1400146484375,
        35.15997314453125,
        35.17999267578125,
        35.20001220703125,
        35.219970703125,
        35.239990234375,
        35.260009765625,
        35.280029296875,
        35.29998779296875,
        35.32000732421875,
        35.34002685546875,
        35.3599853515625,
        35.3800048828125,
        35.4000244140625,
        35.41998291015625,
        35.44000244140625,
        35.46002197265625,
        35.47998046875,
        35.5,
        35.52001953125,
        35.53997802734375,
        35.55999755859375,
        35.58001708984375,
        35.5999755859375,
        35.6199951171875,
        35.6400146484375,
        35.65997314453125,
        35.67999267578125,
        35.70001220703125,
        35.719970703125,
        35.739990234375,
        35.760009765625,
        35.780029296875,
        35.79998779296875,
        35.82000732421875,
        35.84002685546875,
        35.8599853515625,
        35.8800048828125,
        35.9000244140625,
        35.91998291015625,
        35.94000244140625,
        35.96002197265625,
        35.97998046875,
        36.0,
        36.02001953125,
        36.03997802734375,
        36.05999755859375,
        36.08001708984375,
        36.0999755859375,
        36.1199951171875,
        36.1400146484375,
        36.15997314453125,
        36.17999267578125,
        36.20001220703125,
        36.219970703125,
        36.239990234375,
        36.260009765625,
        36.280029296875,
        36.29998779296875,
        36.32000732421875,
        36.34002685546875,
        36.3599853515625,
        36.3800048828125,
        36.4000244140625,
        36.41998291015625,
        36.44000244140625,
        36.46002197265625,
        36.47998046875,
        36.5,
        36.52001953125,
        36.53997802734375,
        36.55999755859375,
        36.58001708984375,
        36.5999755859375,
        36.6199951171875,
        36.6400146484375,
        36.65997314453125,
        36.67999267578125,
        36.70001220703125,
        36.719970703125,
        36.739990234375,
        36.760009765625,
        36.780029296875,
        36.79998779296875,
        36.82000732421875,
        36.84002685546875,
        36.8599853515625,
        36.8800048828125,
        36.9000244140625,
        36.91998291015625,
        36.94000244140625,
        36.96002197265625,
        36.97998046875,
        37.0,
        37.02001953125,
        37.03997802734375,
        37.05999755859375,
        37.08001708984375,
        37.0999755859375,
        37.1199951171875,
        37.1400146484375,
        37.15997314453125,
        37.17999267578125,
        37.20001220703125,
        37.219970703125,
        37.239990234375,
        37.260009765625,
        37.280029296875,
        37.29998779296875,
        37.32000732421875,
        37.34002685546875,
        37.3599853515625,
        37.3800048828125,
        37.4000244140625,
        37.41998291015625,
        37.44000244140625,
        37.46002197265625,
        37.47998046875,
        37.5,
        37.52001953125,
        37.53997802734375,
        37.55999755859375,
        37.58001708984375,
        37.5999755859375,
        37.6199951171875,
        37.6400146484375,
        37.65997314453125,
        37.67999267578125,
        37.70001220703125,
        37.719970703125,
        37.739990234375,
        37.760009765625,
        37.780029296875,
        37.79998779296875,
        37.82000732421875,
        37.84002685546875,
        37.8599853515625,
        37.8800048828125,
        37.9000244140625,
        37.91998291015625,
        37.94000244140625,
        37.96002197265625,
        37.97998046875,
        38.0,
        38.02001953125,
        38.03997802734375,
        38.05999755859375,
        38.08001708984375,
        38.0999755859375,
        38.1199951171875,
        38.1400146484375,
        38.15997314453125,
        38.17999267578125,
        38.20001220703125,
        38.219970703125,
        38.239990234375,
        38.260009765625,
        38.280029296875,
        38.29998779296875,
        38.32000732421875,
        38.34002685546875,
        38.3599853515625,
        38.3800048828125,
        38.4000244140625,
        38.41998291015625,
        38.44000244140625,
        38.46002197265625,
        38.47998046875,
        38.5,
        38.52001953125,
        38.53997802734375,
        38.55999755859375,
        38.58001708984375,
        38.5999755859375,
        38.6199951171875,
        38.6400146484375,
        38.65997314453125,
        38.67999267578125,
        38.70001220703125,
        38.719970703125,
        38.739990234375,
        38.760009765625,
        38.780029296875,
        38.79998779296875,
        38.82000732421875,
        38.84002685546875,
        38.8599853515625,
        38.8800048828125,
        38.9000244140625,
        38.91998291015625,
        38.94000244140625,
        38.96002197265625,
        38.97998046875,
        39.0,
        39.02001953125,
        39.03997802734375,
        39.05999755859375,
        39.08001708984375,
        39.0999755859375,
        39.1199951171875,
        39.1400146484375,
        39.15997314453125,
        39.17999267578125,
        39.20001220703125,
        39.219970703125,
        39.239990234375,
        39.260009765625,
        39.280029296875,
        39.29998779296875,
        39.32000732421875,
        39.34002685546875,
        39.3599853515625,
        39.3800048828125,
        39.4000244140625,
        39.41998291015625,
        39.44000244140625,
        39.46002197265625,
        39.47998046875,
        39.5,
        39.52001953125,
        39.53997802734375,
        39.55999755859375,
        39.58001708984375,
        39.5999755859375,
        39.6199951171875,
        39.6400146484375,
        39.65997314453125,
        39.67999267578125,
        39.70001220703125,
        39.719970703125,
        39.739990234375,
        39.760009765625,
        39.780029296875,
        39.79998779296875,
        39.82000732421875,
        39.84002685546875,
        39.8599853515625,
        39.8800048828125,
        39.9000244140625,
        39.91998291015625,
        39.94000244140625,
        39.96002197265625,
        39.97998046875,
        40.0,
        40.02001953125,
        40.03997802734375,
        40.05999755859375,
        40.08001708984375,
        40.0999755859375,
        40.1199951171875,
        40.1400146484375,
        40.15997314453125,
        40.17999267578125,
        40.20001220703125,
        40.219970703125,
        40.239990234375,
        40.260009765625,
        40.280029296875,
        40.29998779296875,
        40.32000732421875,
        40.34002685546875,
        40.3599853515625,
        40.3800048828125,
        40.4000244140625,
        40.41998291015625,
        40.44000244140625,
        40.46002197265625,
        40.47998046875,
        40.5,
        40.52001953125,
        40.53997802734375,
        40.55999755859375,
        40.58001708984375,
        40.5999755859375,
        40.6199951171875,
        40.6400146484375,
        40.65997314453125,
        40.67999267578125,
        40.70001220703125,
        40.719970703125,
        40.739990234375,
        40.760009765625,
        40.780029296875,
        40.79998779296875,
        40.82000732421875,
        40.84002685546875,
        40.8599853515625,
        40.8800048828125,
        40.9000244140625,
        40.91998291015625,
        40.94000244140625,
        40.96002197265625,
        40.97998046875,
        41.0,
        41.02001953125,
        41.03997802734375,
        41.05999755859375,
        41.08001708984375,
        41.0999755859375,
        41.1199951171875,
        41.1400146484375,
        41.15997314453125,
        41.17999267578125,
        41.20001220703125,
        41.219970703125,
        41.239990234375,
        41.260009765625,
        41.280029296875,
        41.29998779296875,
        41.32000732421875,
        41.34002685546875,
        41.3599853515625,
        41.3800048828125,
        41.4000244140625,
        41.41998291015625,
        41.44000244140625,
        41.46002197265625,
        41.47998046875,
        41.5,
        41.52001953125,
        41.53997802734375,
        41.55999755859375,
        41.58001708984375,
        41.5999755859375,
        41.6199951171875,
        41.6400146484375,
        41.65997314453125,
        41.67999267578125,
        41.70001220703125,
        41.719970703125,
        41.739990234375,
        41.760009765625,
        41.780029296875,
        41.79998779296875,
        41.82000732421875,
        41.84002685546875,
        41.8599853515625,
        41.8800048828125,
        41.9000244140625,
        41.91998291015625,
        41.94000244140625,
        41.96002197265625,
        41.97998046875,
        42.0,
        42.02001953125,
        42.03997802734375,
        42.05999755859375,
        42.08001708984375,
        42.0999755859375,
        42.1199951171875,
        42.1400146484375,
        42.15997314453125,
        42.17999267578125,
        42.20001220703125,
        42.219970703125,
        42.239990234375,
        42.260009765625,
        42.280029296875,
        42.29998779296875,
        42.32000732421875,
        42.34002685546875,
        42.3599853515625,
        42.3800048828125,
        42.4000244140625,
        42.41998291015625,
        42.44000244140625,
        42.46002197265625,
        42.47998046875,
        42.5,
        42.52001953125,
        42.53997802734375,
        42.55999755859375,
        42.58001708984375,
        42.5999755859375,
        42.6199951171875,
        42.6400146484375,
        42.65997314453125,
        42.67999267578125,
        42.70001220703125,
        42.719970703125,
        42.739990234375,
        42.760009765625,
        42.780029296875,
        42.79998779296875,
        42.82000732421875,
        42.84002685546875,
        42.8599853515625,
        42.8800048828125,
        42.9000244140625,
        42.91998291015625,
        42.94000244140625,
        42.96002197265625,
        42.97998046875,
        43.0,
        43.02001953125,
        43.03997802734375,
        43.05999755859375,
        43.08001708984375,
        43.0999755859375,
        43.1199951171875,
        43.1400146484375,
        43.15997314453125,
        43.17999267578125,
        43.20001220703125,
        43.219970703125,
        43.239990234375,
        43.260009765625,
        43.280029296875,
        43.29998779296875,
        43.32000732421875,
        43.34002685546875,
        43.3599853515625,
        43.3800048828125,
        43.4000244140625,
        43.41998291015625,
        43.44000244140625,
        43.46002197265625,
        43.47998046875,
        43.5,
        43.52001953125,
        43.53997802734375,
        43.55999755859375,
        43.58001708984375,
        43.5999755859375,
        43.6199951171875,
        43.6400146484375,
        43.65997314453125,
        43.67999267578125,
        43.70001220703125,
        43.719970703125,
        43.739990234375,
        43.760009765625,
        43.780029296875,
        43.79998779296875,
        43.82000732421875,
        43.84002685546875,
        43.8599853515625,
        43.8800048828125,
        43.9000244140625,
        43.91998291015625,
        43.94000244140625,
        43.96002197265625,
        43.97998046875,
        44.0,
        44.02001953125,
        44.03997802734375,
        44.05999755859375,
        44.08001708984375,
        44.0999755859375,
        44.1199951171875,
        44.1400146484375,
        44.15997314453125,
        44.17999267578125,
        44.20001220703125,
        44.219970703125,
        44.239990234375,
        44.260009765625,
        44.280029296875,
        44.29998779296875,
        44.32000732421875,
        44.34002685546875,
        44.3599853515625,
        44.3800048828125,
        44.4000244140625,
        44.41998291015625,
        44.44000244140625,
        44.46002197265625,
        44.47998046875,
        44.5,
        44.52001953125,
        44.53997802734375,
        44.55999755859375,
        44.58001708984375,
        44.5999755859375,
        44.6199951171875,
        44.6400146484375,
        44.65997314453125,
        44.67999267578125,
        44.70001220703125,
        44.719970703125,
        44.739990234375,
        44.760009765625,
        44.780029296875,
        44.79998779296875,
        44.82000732421875,
        44.84002685546875,
        44.8599853515625,
        44.8800048828125,
        44.9000244140625,
        44.91998291015625,
        44.94000244140625,
        44.96002197265625,
        44.97998046875,
        45.0,
        45.02001953125,
        45.03997802734375,
        45.05999755859375,
        45.08001708984375,
        45.0999755859375,
        45.1199951171875,
        45.1400146484375,
        45.15997314453125,
        45.17999267578125,
        45.20001220703125,
        45.219970703125,
        45.239990234375,
        45.260009765625,
        45.280029296875,
        45.29998779296875,
        45.32000732421875,
        45.34002685546875,
        45.3599853515625,
        45.3800048828125,
        45.4000244140625,
        45.41998291015625,
        45.44000244140625,
        45.46002197265625,
        45.47998046875,
        45.5,
        45.52001953125,
        45.53997802734375,
        45.55999755859375,
        45.58001708984375,
        45.5999755859375,
        45.6199951171875,
        45.6400146484375,
        45.65997314453125,
        45.67999267578125,
        45.70001220703125,
        45.719970703125,
        45.739990234375,
        45.760009765625,
        45.780029296875,
        45.79998779296875,
        45.82000732421875,
        45.84002685546875,
        45.8599853515625,
        45.8800048828125,
        45.9000244140625,
        45.91998291015625,
        45.94000244140625,
        45.96002197265625,
        45.97998046875,
        46.0,
        46.02001953125,
        46.03997802734375,
        46.05999755859375,
        46.08001708984375,
        46.0999755859375,
        46.1199951171875,
        46.1400146484375,
        46.15997314453125,
        46.17999267578125,
        46.20001220703125,
        46.219970703125,
        46.239990234375,
        46.260009765625,
        46.280029296875,
        46.29998779296875,
        46.32000732421875,
        46.34002685546875,
        46.3599853515625,
        46.3800048828125,
        46.4000244140625,
        46.41998291015625,
        46.44000244140625,
        46.46002197265625,
        46.47998046875,
        46.5,
        46.52001953125,
        46.53997802734375,
        46.55999755859375,
        46.58001708984375,
        46.5999755859375,
        46.6199951171875,
        46.6400146484375,
        46.65997314453125,
        46.67999267578125,
        46.70001220703125,
        46.719970703125,
        46.739990234375,
        46.760009765625,
        46.780029296875,
        46.79998779296875,
        46.82000732421875,
        46.84002685546875,
        46.8599853515625,
        46.8800048828125,
        46.9000244140625,
        46.91998291015625,
        46.94000244140625,
        46.96002197265625,
        46.97998046875,
        47.0,
        47.02001953125,
        47.03997802734375,
        47.05999755859375,
        47.08001708984375,
        47.0999755859375,
        47.1199951171875,
        47.1400146484375,
        47.15997314453125,
        47.17999267578125,
        47.20001220703125,
        47.219970703125,
        47.239990234375,
        47.260009765625,
        47.280029296875,
        47.29998779296875,
        47.32000732421875,
        47.34002685546875,
        47.3599853515625,
        47.3800048828125,
        47.4000244140625,
        47.41998291015625,
        47.44000244140625,
        47.46002197265625,
        47.47998046875,
        47.5,
        47.52001953125,
        47.53997802734375,
        47.55999755859375,
        47.58001708984375,
        47.5999755859375,
        47.6199951171875,
        47.6400146484375,
        47.65997314453125,
        47.67999267578125,
        47.70001220703125,
        47.719970703125,
        47.739990234375,
        47.760009765625,
        47.780029296875,
        47.79998779296875,
        47.82000732421875,
        47.84002685546875,
        47.8599853515625,
        47.8800048828125,
        47.9000244140625,
        47.91998291015625,
        47.94000244140625,
        47.96002197265625,
        47.97998046875,
        48.0,
        48.02001953125,
        48.03997802734375,
        48.05999755859375,
        48.08001708984375,
        48.0999755859375,
        48.1199951171875,
        48.1400146484375,
        48.15997314453125,
        48.17999267578125,
        48.20001220703125,
        48.219970703125,
        48.239990234375,
        48.260009765625,
        48.280029296875,
        48.29998779296875,
        48.32000732421875,
        48.34002685546875,
        48.3599853515625,
        48.3800048828125,
        48.4000244140625,
        48.41998291015625,
        48.44000244140625,
        48.46002197265625,
        48.47998046875,
        48.5,
        48.52001953125,
        48.53997802734375,
        48.55999755859375,
        48.58001708984375,
        48.5999755859375,
        48.6199951171875,
        48.6400146484375,
        48.65997314453125,
        48.67999267578125,
        48.70001220703125,
        48.719970703125,
        48.739990234375,
        48.760009765625,
        48.780029296875,
        48.79998779296875,
        48.82000732421875,
        48.84002685546875,
        48.8599853515625,
        48.8800048828125,
        48.9000244140625,
        48.91998291015625,
        48.94000244140625,
        48.96002197265625,
        48.97998046875,
        49.0,
        49.02001953125,
        49.03997802734375,
        49.05999755859375,
        49.08001708984375,
        49.0999755859375,
        49.1199951171875,
        49.1400146484375,
        49.15997314453125,
        49.17999267578125,
        49.20001220703125,
        49.219970703125,
        49.239990234375,
        49.260009765625,
        49.280029296875,
        49.29998779296875,
        49.32000732421875,
        49.34002685546875,
        49.3599853515625,
        49.3800048828125,
        49.4000244140625,
        49.41998291015625,
        49.44000244140625,
        49.46002197265625,
        49.47998046875,
        49.5,
        49.52001953125,
        49.53997802734375,
        49.55999755859375,
        49.58001708984375,
        49.5999755859375,
        49.6199951171875,
        49.6400146484375,
        49.65997314453125,
        49.67999267578125,
        49.70001220703125,
        49.719970703125,
        49.739990234375,
        49.760009765625,
        49.780029296875,
        49.79998779296875,
        49.82000732421875,
        49.84002685546875,
        49.8599853515625,
        49.8800048828125,
        49.9000244140625,
        49.91998291015625,
        49.94000244140625,
        49.96002197265625,
        49.97998046875,
        50.0,
        50.02001953125,
        50.03997802734375,
        50.05999755859375,
        50.08001708984375,
        50.0999755859375,
        50.1199951171875,
        50.1400146484375,
        50.15997314453125,
        50.17999267578125,
        50.20001220703125,
        50.219970703125,
        50.239990234375,
        50.260009765625,
        50.280029296875,
        50.29998779296875,
        50.32000732421875,
        50.34002685546875,
        50.3599853515625,
        50.3800048828125,
        50.4000244140625,
        50.41998291015625,
        50.44000244140625,
        50.46002197265625,
        50.47998046875,
        50.5,
        50.52001953125,
        50.53997802734375,
        50.55999755859375,
        50.58001708984375,
        50.5999755859375,
        50.6199951171875,
        50.6400146484375,
        50.65997314453125,
        50.67999267578125,
        50.70001220703125,
        50.719970703125,
        50.739990234375,
        50.760009765625,
        50.780029296875,
        50.79998779296875,
        50.82000732421875,
        50.84002685546875,
        50.8599853515625,
        50.8800048828125,
        50.9000244140625,
        50.91998291015625,
        50.94000244140625,
        50.96002197265625,
        50.97998046875,
        51.0,
        51.02001953125,
        51.03997802734375,
        51.05999755859375,
        51.08001708984375,
        51.0999755859375,
        51.1199951171875,
        51.1400146484375,
        51.15997314453125,
        51.17999267578125,
        51.20001220703125,
        51.219970703125,
        51.239990234375,
        51.260009765625,
        51.280029296875,
        51.29998779296875,
        51.32000732421875,
        51.34002685546875,
        51.3599853515625,
        51.3800048828125,
        51.4000244140625,
        51.41998291015625,
        51.44000244140625,
        51.46002197265625,
        51.47998046875,
        51.5,
        51.52001953125,
        51.53997802734375,
        51.55999755859375,
        51.58001708984375,
        51.5999755859375,
        51.6199951171875,
        51.6400146484375,
        51.65997314453125,
        51.67999267578125,
        51.70001220703125,
        51.719970703125,
        51.739990234375,
        51.760009765625,
        51.780029296875,
        51.79998779296875,
        51.82000732421875,
        51.84002685546875,
        51.8599853515625,
        51.8800048828125,
        51.9000244140625,
        51.91998291015625,
        51.94000244140625,
        51.96002197265625,
        51.97998046875,
        52.0,
        52.02001953125,
        52.03997802734375,
        52.05999755859375,
        52.08001708984375,
        52.0999755859375,
        52.1199951171875,
        52.1400146484375,
        52.15997314453125,
        52.17999267578125,
        52.20001220703125,
        52.219970703125,
        52.239990234375,
        52.260009765625,
        52.280029296875,
        52.29998779296875,
        52.32000732421875,
        52.34002685546875,
        52.3599853515625,
        52.3800048828125,
        52.4000244140625,
        52.41998291015625,
        52.44000244140625,
        52.46002197265625,
        52.47998046875,
        52.5,
        52.52001953125,
        52.53997802734375,
        52.55999755859375,
        52.58001708984375,
        52.5999755859375,
        52.6199951171875,
        52.6400146484375,
        52.65997314453125,
        52.67999267578125,
        52.70001220703125,
        52.719970703125,
        52.739990234375,
        52.760009765625,
        52.780029296875,
        52.79998779296875,
        52.82000732421875,
        52.84002685546875,
        52.8599853515625,
        52.8800048828125,
        52.9000244140625,
        52.91998291015625,
        52.94000244140625,
        52.96002197265625,
        52.97998046875,
        53.0,
        53.02001953125,
        53.03997802734375,
        53.05999755859375,
        53.08001708984375,
        53.0999755859375,
        53.1199951171875,
        53.1400146484375,
        53.15997314453125,
        53.17999267578125,
        53.20001220703125,
        53.219970703125,
        53.239990234375,
        53.260009765625,
        53.280029296875,
        53.29998779296875,
        53.32000732421875,
        53.34002685546875,
        53.3599853515625,
        53.3800048828125,
        53.4000244140625,
        53.41998291015625,
        53.44000244140625,
        53.46002197265625,
        53.47998046875,
        53.5,
        53.52001953125,
        53.53997802734375,
        53.55999755859375,
        53.58001708984375,
        53.5999755859375,
        53.6199951171875,
        53.6400146484375,
        53.65997314453125,
        53.67999267578125,
        53.70001220703125,
        53.719970703125,
        53.739990234375,
        53.760009765625,
        53.780029296875,
        53.79998779296875,
        53.82000732421875,
        53.84002685546875,
        53.8599853515625,
        53.8800048828125,
        53.9000244140625,
        53.91998291015625,
        53.94000244140625,
        53.96002197265625,
        53.97998046875,
        54.0,
        54.02001953125,
        54.03997802734375,
        54.05999755859375,
        54.08001708984375,
        54.0999755859375,
        54.1199951171875,
        54.1400146484375,
        54.15997314453125,
        54.17999267578125,
        54.20001220703125,
        54.219970703125,
        54.239990234375,
        54.260009765625,
        54.280029296875,
        54.29998779296875,
        54.32000732421875,
        54.34002685546875,
        54.3599853515625,
        54.3800048828125,
        54.4000244140625,
        54.41998291015625,
        54.44000244140625,
        54.46002197265625,
        54.47998046875,
        54.5,
        54.52001953125,
        54.53997802734375,
        54.55999755859375,
        54.58001708984375,
        54.5999755859375,
        54.6199951171875,
        54.6400146484375,
        54.65997314453125,
        54.67999267578125,
        54.70001220703125,
        54.719970703125,
        54.739990234375,
        54.760009765625,
        54.780029296875,
        54.79998779296875,
        54.82000732421875,
        54.84002685546875,
        54.8599853515625,
        54.8800048828125,
        54.9000244140625,
        54.91998291015625,
        54.94000244140625,
        54.96002197265625,
        54.97998046875,
        55.0,
        55.02001953125,
        55.03997802734375,
        55.05999755859375,
        55.08001708984375,
        55.0999755859375,
        55.1199951171875,
        55.1400146484375,
        55.15997314453125,
        55.17999267578125,
        55.20001220703125,
        55.219970703125,
        55.239990234375,
        55.260009765625,
        55.280029296875,
        55.29998779296875,
        55.32000732421875,
        55.34002685546875,
        55.3599853515625,
        55.3800048828125,
        55.4000244140625,
        55.41998291015625,
        55.44000244140625,
        55.46002197265625,
        55.47998046875,
        55.5,
        55.52001953125,
        55.53997802734375,
        55.55999755859375,
        55.58001708984375,
        55.5999755859375,
        55.6199951171875,
        55.6400146484375,
        55.65997314453125,
        55.67999267578125,
        55.70001220703125,
        55.719970703125,
        55.739990234375,
        55.760009765625,
        55.780029296875,
        55.79998779296875,
        55.82000732421875,
        55.84002685546875,
        55.8599853515625,
        55.8800048828125,
        55.9000244140625,
        55.91998291015625,
        55.94000244140625,
        55.96002197265625,
        55.97998046875,
        56.0,
        56.02001953125,
        56.03997802734375,
        56.05999755859375,
        56.08001708984375,
        56.0999755859375,
        56.1199951171875,
        56.1400146484375,
        56.15997314453125,
        56.17999267578125,
        56.20001220703125,
        56.219970703125,
        56.239990234375,
        56.260009765625,
        56.280029296875,
        56.29998779296875,
        56.32000732421875,
        56.34002685546875,
        56.3599853515625,
        56.3800048828125,
        56.4000244140625,
        56.41998291015625,
        56.44000244140625,
        56.46002197265625,
        56.47998046875,
        56.5,
        56.52001953125,
        56.53997802734375,
        56.55999755859375,
        56.58001708984375,
        56.5999755859375,
        56.6199951171875,
        56.6400146484375,
        56.65997314453125,
        56.67999267578125,
        56.70001220703125,
        56.719970703125,
        56.739990234375,
        56.760009765625,
        56.780029296875,
        56.79998779296875,
        56.82000732421875,
        56.84002685546875,
        56.8599853515625,
        56.8800048828125,
        56.9000244140625,
        56.91998291015625,
        56.94000244140625,
        56.96002197265625,
        56.97998046875,
        57.0,
        57.02001953125,
        57.03997802734375,
        57.05999755859375,
        57.08001708984375,
        57.0999755859375,
        57.1199951171875,
        57.1400146484375,
        57.15997314453125,
        57.17999267578125,
        57.20001220703125,
        57.219970703125,
        57.239990234375,
        57.260009765625,
        57.280029296875,
        57.29998779296875,
        57.32000732421875,
        57.34002685546875,
        57.3599853515625,
        57.3800048828125,
        57.4000244140625,
        57.41998291015625,
        57.44000244140625,
        57.46002197265625,
        57.47998046875,
        57.5,
        57.52001953125,
        57.53997802734375,
        57.55999755859375,
        57.58001708984375,
        57.5999755859375,
        57.6199951171875,
        57.6400146484375,
        57.65997314453125,
        57.67999267578125,
        57.70001220703125,
        57.719970703125,
        57.739990234375,
        57.760009765625,
        57.780029296875,
        57.79998779296875,
        57.82000732421875,
        57.84002685546875,
        57.8599853515625,
        57.8800048828125,
        57.9000244140625,
        57.91998291015625,
        57.94000244140625,
        57.96002197265625,
        57.97998046875,
        58.0,
        58.02001953125,
        58.03997802734375,
        58.05999755859375,
        58.08001708984375,
        58.0999755859375,
        58.1199951171875,
        58.1400146484375,
        58.15997314453125,
        58.17999267578125,
        58.20001220703125,
        58.219970703125,
        58.239990234375,
        58.260009765625,
        58.280029296875,
        58.29998779296875,
        58.32000732421875,
        58.34002685546875,
        58.3599853515625,
        58.3800048828125,
        58.4000244140625,
        58.41998291015625,
        58.44000244140625,
        58.46002197265625,
        58.47998046875,
        58.5,
        58.52001953125,
        58.53997802734375,
        58.55999755859375,
        58.58001708984375,
        58.5999755859375,
        58.6199951171875,
        58.6400146484375,
        58.65997314453125,
        58.67999267578125,
        58.70001220703125,
        58.719970703125,
        58.739990234375,
        58.760009765625,
        58.780029296875,
        58.79998779296875,
        58.82000732421875,
        58.84002685546875,
        58.8599853515625,
        58.8800048828125,
        58.9000244140625,
        58.91998291015625,
        58.94000244140625,
        58.96002197265625,
        58.97998046875,
        59.0,
        59.02001953125,
        59.03997802734375,
        59.05999755859375,
        59.08001708984375,
        59.0999755859375,
        59.1199951171875,
        59.1400146484375,
        59.15997314453125,
        59.17999267578125,
        59.20001220703125,
        59.219970703125,
        59.239990234375,
        59.260009765625,
        59.280029296875,
        59.29998779296875,
        59.32000732421875,
        59.34002685546875,
        59.3599853515625,
        59.3800048828125,
        59.4000244140625,
        59.41998291015625,
        59.44000244140625,
        59.46002197265625,
        59.47998046875,
        59.5,
        59.52001953125,
        59.53997802734375,
        59.55999755859375,
        59.58001708984375,
        59.5999755859375,
        59.6199951171875,
        59.6400146484375,
        59.65997314453125,
        59.67999267578125,
        59.70001220703125,
        59.719970703125,
        59.739990234375,
        59.760009765625,
        59.780029296875,
        59.79998779296875,
        59.82000732421875,
        59.84002685546875,
        59.8599853515625,
        59.8800048828125,
        59.9000244140625,
        59.91998291015625,
        59.94000244140625,
        59.96002197265625,
        59.97998046875,
        60.0
    ],
    "rightHandPositions": [
        "(-0.036488, 1.088915, -0.058171)",
        "(-0.280000, 1.348788, -0.043744)",
        "(-0.280000, 1.350395, -0.044500)",
        "(-0.280000, 1.351984, -0.045111)",
        "(-0.280000, 1.353571, -0.045587)",
        "(-0.280000, 1.355156, -0.045943)",
        "(-0.280000, 1.356737, -0.046198)",
        "(-0.280000, 1.358326, -0.046386)",
        "(-0.280000, 1.359916, -0.046546)",
        "(-0.280000, 1.361500, -0.046715)",
        "(-0.280000, 1.363087, -0.046906)",
        "(-0.280000, 1.364671, -0.047116)",
        "(-0.280000, 1.366252, -0.047346)",
        "(-0.280000, 1.367826, -0.047596)",
        "(-0.280000, 1.369401, -0.047866)",
        "(-0.280000, 1.370972, -0.048155)",
        "(-0.280000, 1.372535, -0.048464)",
        "(-0.280000, 1.374099, -0.048793)",
        "(-0.280000, 1.375659, -0.049142)",
        "(-0.280000, 1.377209, -0.049509)",
        "(-0.280000, 1.378759, -0.049897)",
        "(-0.280000, 1.380304, -0.050304)",
        "(-0.280000, 1.381840, -0.050729)",
        "(-0.280000, 1.383374, -0.051175)",
        "(-0.280000, 1.384903, -0.051641)",
        "(-0.280000, 1.386421, -0.052124)",
        "(-0.280000, 1.387938, -0.052627)",
        "(-0.280000, 1.389448, -0.053150)",
        "(-0.280000, 1.390947, -0.053690)",
        "(-0.280000, 1.392444, -0.054250)",
        "(-0.280000, 1.393933, -0.054829)",
        "(-0.280000, 1.395410, -0.055425)",
        "(-0.280000, 1.396885, -0.056041)",
        "(-0.280000, 1.398351, -0.056676)",
        "(-0.280000, 1.399805, -0.057328)",
        "(-0.280000, 1.401255, -0.057999)",
        "(-0.280000, 1.402697, -0.058689)",
        "(-0.280000, 1.404130, -0.059397)",
        "(-0.280000, 1.405549, -0.060120)",
        "(-0.280000, 1.406964, -0.060864)",
        "(-0.280000, 1.408369, -0.061625)",
        "(-0.280000, 1.409760, -0.062402)",
        "(-0.280000, 1.411145, -0.063198)",
        "(-0.280000, 1.412521, -0.064012)",
        "(-0.280000, 1.413881, -0.064840)",
        "(-0.280000, 1.415236, -0.065688)",
        "(-0.280000, 1.416579, -0.066553)",
        "(-0.280000, 1.417908, -0.067432)",
        "(-0.280000, 1.419230, -0.068331)",
        "(-0.280000, 1.420540, -0.069246)",
        "(-0.280000, 1.421834, -0.070174)",
        "(-0.280000, 1.423121, -0.071122)",
        "(-0.280000, 1.424396, -0.072086)",
        "(-0.280000, 1.425654, -0.073063)",
        "(-0.280000, 1.426904, -0.074058)",
        "(-0.280000, 1.428142, -0.075069)",
        "(-0.280000, 1.429363, -0.076093)",
        "(-0.280000, 1.430574, -0.077135)",
        "(-0.280000, 1.431773, -0.078192)",
        "(-0.280000, 1.432960, -0.079254)",
        "(-0.280000, 1.434171, -0.080299)",
        "(-0.280000, 1.435431, -0.081296)",
        "(-0.280000, 1.436763, -0.082226)",
        "(-0.280000, 1.438182, -0.083072)",
        "(-0.280000, 1.439710, -0.083835)",
        "(-0.280000, 1.441352, -0.084510)",
        "(-0.280000, 1.443108, -0.085100)",
        "(-0.280000, 1.444989, -0.085614)",
        "(-0.280000, 1.446989, -0.086061)",
        "(-0.280000, 1.448521, -0.086938)",
        "(-0.280000, 1.449595, -0.088220)",
        "(-0.280000, 1.450652, -0.089516)",
        "(-0.280000, 1.451690, -0.090820)",
        "(-0.280000, 1.452715, -0.092142)",
        "(-0.280000, 1.453722, -0.093477)",
        "(-0.280000, 1.454710, -0.094820)",
        "(-0.280000, 1.455684, -0.096179)",
        "(-0.280000, 1.456641, -0.097551)",
        "(-0.280000, 1.457578, -0.098930)",
        "(-0.280000, 1.458500, -0.100325)",
        "(-0.280000, 1.459404, -0.101732)",
        "(-0.280000, 1.460288, -0.103145)",
        "(-0.280000, 1.461157, -0.104574)",
        "(-0.280000, 1.462008, -0.106014)",
        "(-0.280000, 1.462838, -0.107460)",
        "(-0.280000, 1.463652, -0.108920)",
        "(-0.280000, 1.464448, -0.110391)",
        "(-0.280000, 1.465225, -0.111872)",
        "(-0.280000, 1.465982, -0.113358)",
        "(-0.280000, 1.466722, -0.114857)",
        "(-0.280000, 1.467443, -0.116366)",
        "(-0.280000, 1.468142, -0.117880)",
        "(-0.280000, 1.468825, -0.119406)",
        "(-0.280000, 1.469489, -0.120941)",
        "(-0.280000, 1.470131, -0.122480)",
        "(-0.280000, 1.470756, -0.124031)",
        "(-0.280000, 1.471361, -0.125590)",
        "(-0.280000, 1.471945, -0.127152)",
        "(-0.280000, 1.472510, -0.128725)",
        "(-0.280000, 1.473056, -0.130306)",
        "(-0.280000, 1.473581, -0.131889)",
        "(-0.280000, 1.474087, -0.133483)",
        "(-0.280000, 1.474573, -0.135083)",
        "(-0.280000, 1.475037, -0.136684)",
        "(-0.280000, 1.475483, -0.138296)",
        "(-0.280000, 1.475908, -0.139913)",
        "(-0.280000, 1.475033, -0.141842)",
        "(-0.280000, 1.473179, -0.143966)",
        "(-0.280000, 1.471291, -0.146039)",
        "(-0.280000, 1.469368, -0.148056)",
        "(-0.280000, 1.467362, -0.150035)",
        "(-0.280000, 1.465248, -0.151973)",
        "(-0.280000, 1.463003, -0.153871)",
        "(-0.280000, 1.460626, -0.155721)",
        "(-0.280000, 1.458102, -0.157528)",
        "(-0.280000, 1.455445, -0.159283)",
        "(-0.280000, 1.452680, -0.160974)",
        "(-0.280000, 1.449810, -0.162604)",
        "(-0.280000, 1.446871, -0.164165)",
        "(-0.280000, 1.443900, -0.165647)",
        "(-0.280000, 1.440914, -0.167056)",
        "(-0.280000, 1.437955, -0.168387)",
        "(-0.280000, 1.435069, -0.169636)",
        "(-0.280000, 1.432274, -0.170811)",
        "(-0.280000, 1.429613, -0.171915)",
        "(-0.280000, 1.427129, -0.172948)",
        "(-0.280000, 1.424839, -0.173924)",
        "(-0.280000, 1.422780, -0.174849)",
        "(-0.280000, 1.420983, -0.175730)",
        "(-0.280000, 1.419461, -0.176583)",
        "(-0.280000, 1.418238, -0.177418)",
        "(-0.280000, 1.417332, -0.178245)",
        "(-0.280000, 1.416747, -0.179082)",
        "(-0.280000, 1.416493, -0.179940)",
        "(-0.280000, 1.416569, -0.180828)",
        "(-0.280000, 1.416973, -0.181766)",
        "(-0.280000, 1.417696, -0.182761)",
        "(-0.280000, 1.418726, -0.183824)",
        "(-0.280000, 1.420042, -0.184962)",
        "(-0.280000, 1.421629, -0.186190)",
        "(-0.280000, 1.423461, -0.187509)",
        "(-0.280000, 1.425502, -0.188921)",
        "(-0.280000, 1.427734, -0.190437)",
        "(-0.280000, 1.430119, -0.192052)",
        "(-0.280000, 1.432613, -0.193760)",
        "(-0.280000, 1.435198, -0.195568)",
        "(-0.280000, 1.437829, -0.197466)",
        "(-0.280000, 1.440463, -0.199440)",
        "(-0.280000, 1.443083, -0.201494)",
        "(-0.280000, 1.445650, -0.203614)",
        "(-0.280000, 1.448126, -0.205781)",
        "(-0.280000, 1.450503, -0.207999)",
        "(-0.280000, 1.452753, -0.210251)",
        "(-0.280000, 1.454856, -0.212522)",
        "(-0.280000, 1.456820, -0.214818)",
        "(-0.280000, 1.458637, -0.217129)",
        "(-0.280000, 1.460315, -0.219445)",
        "(-0.280000, 1.461882, -0.221786)",
        "(-0.280000, 1.463366, -0.224155)",
        "(-0.280000, 1.464803, -0.226562)",
        "(-0.280000, 1.466244, -0.229040)",
        "(-0.280000, 1.466659, -0.231084)",
        "(-0.280000, 1.465917, -0.232583)",
        "(-0.280000, 1.465159, -0.234068)",
        "(-0.280000, 1.464380, -0.235548)",
        "(-0.280000, 1.463583, -0.237018)",
        "(-0.280000, 1.462769, -0.238473)",
        "(-0.280000, 1.461935, -0.239923)",
        "(-0.280000, 1.461083, -0.241361)",
        "(-0.280000, 1.460215, -0.242785)",
        "(-0.280000, 1.459327, -0.244202)",
        "(-0.280000, 1.458421, -0.245608)",
        "(-0.280000, 1.457500, -0.246998)",
        "(-0.280000, 1.456559, -0.248380)",
        "(-0.280000, 1.455601, -0.249751)",
        "(-0.280000, 1.454629, -0.251105)",
        "(-0.280000, 1.453636, -0.252451)",
        "(-0.280000, 1.452627, -0.253784)",
        "(-0.280000, 1.451604, -0.255101)",
        "(-0.280000, 1.450562, -0.256408)",
        "(-0.280000, 1.449503, -0.257703)",
        "(-0.280000, 1.448431, -0.258980)",
        "(-0.280000, 1.447340, -0.260247)",
        "(-0.280000, 1.446233, -0.261501)",
        "(-0.280000, 1.445114, -0.262737)",
        "(-0.280000, 1.443976, -0.263962)",
        "(-0.280000, 1.442822, -0.265173)",
        "(-0.280000, 1.441654, -0.266369)",
        "(-0.280000, 1.440474, -0.267547)",
        "(-0.280000, 1.439276, -0.268714)",
        "(-0.280000, 1.438063, -0.269865)",
        "(-0.280000, 1.436840, -0.270998)",
        "(-0.280000, 1.435598, -0.272119)",
        "(-0.280000, 1.434343, -0.273223)",
        "(-0.280000, 1.433078, -0.274309)",
        "(-0.280000, 1.431795, -0.275382)",
        "(-0.280000, 1.430499, -0.276439)",
        "(-0.280000, 1.429193, -0.277476)",
        "(-0.280000, 1.427871, -0.278500)",
        "(-0.280000, 1.426536, -0.279507)",
        "(-0.280000, 1.425193, -0.280494)",
        "(-0.280000, 1.423833, -0.281468)",
        "(-0.280000, 1.422461, -0.282424)",
        "(-0.280000, 1.421081, -0.283360)",
        "(-0.280000, 1.419685, -0.284281)",
        "(-0.280000, 1.418278, -0.285185)",
        "(-0.280000, 1.416209, -0.285004)",
        "(-0.280000, 1.413586, -0.283847)",
        "(-0.280000, 1.411026, -0.282683)",
        "(-0.280000, 1.408514, -0.281476)",
        "(-0.280000, 1.406013, -0.280180)",
        "(-0.280000, 1.403517, -0.278767)",
        "(-0.280000, 1.401019, -0.277217)",
        "(-0.280000, 1.398526, -0.275527)",
        "(-0.280000, 1.396027, -0.273684)",
        "(-0.280000, 1.393538, -0.271698)",
        "(-0.280000, 1.391077, -0.269590)",
        "(-0.280000, 1.388640, -0.267363)",
        "(-0.280000, 1.386249, -0.265049)",
        "(-0.280000, 1.383922, -0.262681)",
        "(-0.280000, 1.381660, -0.260275)",
        "(-0.280000, 1.379481, -0.257872)",
        "(-0.280000, 1.377403, -0.255512)",
        "(-0.280000, 1.375422, -0.253216)",
        "(-0.280000, 1.373551, -0.251026)",
        "(-0.280000, 1.371802, -0.248982)",
        "(-0.280000, 1.370167, -0.247105)",
        "(-0.280000, 1.368652, -0.245432)",
        "(-0.280000, 1.367259, -0.243994)",
        "(-0.280000, 1.365978, -0.242810)",
        "(-0.280000, 1.364806, -0.241905)",
        "(-0.280000, 1.363740, -0.241298)",
        "(-0.280000, 1.362763, -0.241000)",
        "(-0.280000, 1.361869, -0.241023)",
        "(-0.280000, 1.361047, -0.241369)",
        "(-0.280000, 1.360280, -0.242043)",
        "(-0.280000, 1.359557, -0.243038)",
        "(-0.280000, 1.358863, -0.244346)",
        "(-0.280000, 1.358187, -0.245948)",
        "(-0.280000, 1.357509, -0.247837)",
        "(-0.280000, 1.356819, -0.249987)",
        "(-0.280000, 1.356106, -0.252364)",
        "(-0.280000, 1.355354, -0.254955)",
        "(-0.280000, 1.354553, -0.257721)",
        "(-0.280000, 1.353698, -0.260621)",
        "(-0.280000, 1.352776, -0.263637)",
        "(-0.280000, 1.351783, -0.266726)",
        "(-0.280000, 1.350718, -0.269841)",
        "(-0.280000, 1.349573, -0.272967)",
        "(-0.280000, 1.348349, -0.276062)",
        "(-0.280000, 1.347052, -0.279086)",
        "(-0.280000, 1.345675, -0.282032)",
        "(-0.280000, 1.344227, -0.284867)",
        "(-0.280000, 1.342716, -0.287569)",
        "(-0.280000, 1.341138, -0.290145)",
        "(-0.280000, 1.339502, -0.292587)",
        "(-0.280000, 1.337816, -0.294897)",
        "(-0.280000, 1.336073, -0.297111)",
        "(-0.280000, 1.334277, -0.299253)",
        "(-0.280000, 1.332432, -0.301363)",
        "(-0.280000, 1.330520, -0.303498)",
        "(-0.280000, 1.328703, -0.304524)",
        "(-0.280000, 1.327048, -0.304281)",
        "(-0.280000, 1.325402, -0.304018)",
        "(-0.280000, 1.323754, -0.303734)",
        "(-0.280000, 1.322110, -0.303429)",
        "(-0.280000, 1.320474, -0.303105)",
        "(-0.280000, 1.318838, -0.302759)",
        "(-0.280000, 1.317207, -0.302392)",
        "(-0.280000, 1.315585, -0.302006)",
        "(-0.280000, 1.313963, -0.301598)",
        "(-0.280000, 1.312346, -0.301170)",
        "(-0.280000, 1.310740, -0.300724)",
        "(-0.280000, 1.309135, -0.300255)",
        "(-0.280000, 1.307535, -0.299767)",
        "(-0.280000, 1.305947, -0.299260)",
        "(-0.280000, 1.304360, -0.298731)",
        "(-0.280000, 1.302781, -0.298182)",
        "(-0.280000, 1.301213, -0.297616)",
        "(-0.280000, 1.299647, -0.297028)",
        "(-0.280000, 1.298089, -0.296420)",
        "(-0.280000, 1.296544, -0.295795)",
        "(-0.280000, 1.295001, -0.295148)",
        "(-0.280000, 1.293467, -0.294482)",
        "(-0.280000, 1.291947, -0.293799)",
        "(-0.280000, 1.290430, -0.293095)",
        "(-0.280000, 1.288922, -0.292371)",
        "(-0.280000, 1.287423, -0.291629)",
        "(-0.280000, 1.285939, -0.290870)",
        "(-0.280000, 1.284459, -0.290091)",
        "(-0.280000, 1.282990, -0.289292)",
        "(-0.280000, 1.281535, -0.288478)",
        "(-0.280000, 1.280086, -0.287643)",
        "(-0.280000, 1.278648, -0.286790)",
        "(-0.280000, 1.277224, -0.285922)",
        "(-0.280000, 1.275808, -0.285033)",
        "(-0.280000, 1.274403, -0.284126)",
        "(-0.280000, 1.273013, -0.283205)",
        "(-0.280000, 1.271631, -0.282263)",
        "(-0.280000, 1.270261, -0.281304)",
        "(-0.280000, 1.268908, -0.280331)",
        "(-0.280000, 1.267562, -0.279338)",
        "(-0.280000, 1.266229, -0.278328)",
        "(-0.280000, 1.264913, -0.277304)",
        "(-0.280000, 1.263606, -0.276261)",
        "(-0.280000, 1.262312, -0.275201)",
        "(-0.280000, 1.261846, -0.273177)",
        "(-0.280000, 1.262136, -0.270325)",
        "(-0.280000, 1.262453, -0.267531)",
        "(-0.280000, 1.262820, -0.264776)",
        "(-0.280000, 1.263242, -0.262038)",
        "(-0.280000, 1.263714, -0.259332)",
        "(-0.280000, 1.264228, -0.256665)",
        "(-0.280000, 1.264774, -0.254052)",
        "(-0.280000, 1.265343, -0.251488)",
        "(-0.280000, 1.265922, -0.248990)",
        "(-0.280000, 1.266494, -0.246577)",
        "(-0.280000, 1.267049, -0.244242)",
        "(-0.280000, 1.267569, -0.242004)",
        "(-0.280000, 1.268036, -0.239876)",
        "(-0.280000, 1.268439, -0.237853)",
        "(-0.280000, 1.268759, -0.235947)",
        "(-0.280000, 1.268982, -0.234170)",
        "(-0.280000, 1.269094, -0.232511)",
        "(-0.280000, 1.269083, -0.230979)",
        "(-0.280000, 1.268937, -0.229578)",
        "(-0.280000, 1.268645, -0.228296)",
        "(-0.280000, 1.268200, -0.227135)",
        "(-0.280000, 1.267598, -0.226093)",
        "(-0.280000, 1.266830, -0.225155)",
        "(-0.280000, 1.265897, -0.224319)",
        "(-0.280000, 1.264803, -0.223575)",
        "(-0.280000, 1.263545, -0.222910)",
        "(-0.280000, 1.262131, -0.222314)",
        "(-0.280000, 1.260574, -0.221776)",
        "(-0.280000, 1.258874, -0.221281)",
        "(-0.280000, 1.257049, -0.220816)",
        "(-0.280000, 1.255115, -0.220369)",
        "(-0.280000, 1.253093, -0.219927)",
        "(-0.280000, 1.250991, -0.219475)",
        "(-0.280000, 1.248834, -0.219001)",
        "(-0.280000, 1.246652, -0.218495)",
        "(-0.280000, 1.244453, -0.217943)",
        "(-0.280000, 1.242267, -0.217337)",
        "(-0.280000, 1.240124, -0.216669)",
        "(-0.280000, 1.238035, -0.215928)",
        "(-0.280000, 1.236028, -0.215112)",
        "(-0.280000, 1.234131, -0.214218)",
        "(-0.280000, 1.232351, -0.213238)",
        "(-0.280000, 1.230711, -0.212175)",
        "(-0.280000, 1.229230, -0.211034)",
        "(-0.280000, 1.227909, -0.209810)",
        "(-0.280000, 1.226759, -0.208512)",
        "(-0.280000, 1.225783, -0.207151)",
        "(-0.280000, 1.224969, -0.205726)",
        "(-0.280000, 1.224309, -0.204252)",
        "(-0.280000, 1.223783, -0.202743)",
        "(-0.280000, 1.223361, -0.201201)",
        "(-0.280000, 1.223007, -0.199643)",
        "(-0.280000, 1.222672, -0.198085)",
        "(-0.280000, 1.222309, -0.196527)",
        "(-0.280000, 1.221878, -0.194980)",
        "(-0.280000, 1.221348, -0.193444)",
        "(-0.280000, 1.220700, -0.191925)",
        "(-0.280000, 1.219914, -0.190408)",
        "(-0.280000, 1.218984, -0.188896)",
        "(-0.280000, 1.217912, -0.187385)",
        "(-0.280000, 1.216694, -0.185862)",
        "(-0.280000, 1.215341, -0.184323)",
        "(-0.280000, 1.214619, -0.182712)",
        "(-0.280000, 1.214506, -0.181044)",
        "(-0.280000, 1.214414, -0.179374)",
        "(-0.280000, 1.214344, -0.177708)",
        "(-0.280000, 1.214294, -0.176036)",
        "(-0.280000, 1.214265, -0.174364)",
        "(-0.280000, 1.214257, -0.172697)",
        "(-0.280000, 1.214270, -0.171025)",
        "(-0.280000, 1.214304, -0.169353)",
        "(-0.280000, 1.214359, -0.167687)",
        "(-0.280000, 1.214436, -0.166016)",
        "(-0.280000, 1.214533, -0.164347)",
        "(-0.280000, 1.214651, -0.162684)",
        "(-0.280000, 1.214790, -0.161017)",
        "(-0.280000, 1.214950, -0.159352)",
        "(-0.280000, 1.215130, -0.157695)",
        "(-0.280000, 1.215332, -0.156035)",
        "(-0.280000, 1.215555, -0.154377)",
        "(-0.280000, 1.215798, -0.152723)",
        "(-0.280000, 1.216062, -0.151077)",
        "(-0.280000, 1.216347, -0.149429)",
        "(-0.280000, 1.216653, -0.147785)",
        "(-0.280000, 1.216978, -0.146150)",
        "(-0.280000, 1.217325, -0.144514)",
        "(-0.280000, 1.217692, -0.142882)",
        "(-0.280000, 1.218079, -0.141260)",
        "(-0.280000, 1.218488, -0.139639)",
        "(-0.280000, 1.218916, -0.138022)",
        "(-0.280000, 1.219364, -0.136416)",
        "(-0.280000, 1.219833, -0.134811)",
        "(-0.280000, 1.220323, -0.133212)",
        "(-0.280000, 1.220831, -0.131624)",
        "(-0.280000, 1.221360, -0.130038)",
        "(-0.280000, 1.221909, -0.128458)",
        "(-0.280000, 1.222477, -0.126891)",
        "(-0.280000, 1.223066, -0.125325)",
        "(-0.280000, 1.223674, -0.123768)",
        "(-0.280000, 1.225517, -0.122725)",
        "(-0.280000, 1.228266, -0.122099)",
        "(-0.280000, 1.231014, -0.121535)",
        "(-0.280000, 1.233748, -0.121033)",
        "(-0.280000, 1.236482, -0.120590)",
        "(-0.280000, 1.239201, -0.120204)",
        "(-0.280000, 1.241898, -0.119869)",
        "(-0.280000, 1.244551, -0.119582)",
        "(-0.280000, 1.247166, -0.119332)",
        "(-0.280000, 1.249720, -0.119112)",
        "(-0.280000, 1.252192, -0.118911)",
        "(-0.280000, 1.254584, -0.118718)",
        "(-0.280000, 1.256874, -0.118522)",
        "(-0.280000, 1.259042, -0.118310)",
        "(-0.280000, 1.261091, -0.118068)",
        "(-0.280000, 1.263002, -0.117785)",
        "(-0.280000, 1.264762, -0.117448)",
        "(-0.280000, 1.266374, -0.117044)",
        "(-0.280000, 1.267827, -0.116560)",
        "(-0.280000, 1.269115, -0.115989)",
        "(-0.280000, 1.270244, -0.115316)",
        "(-0.280000, 1.271211, -0.114534)",
        "(-0.280000, 1.272017, -0.113639)",
        "(-0.280000, 1.272672, -0.112620)",
        "(-0.280000, 1.273180, -0.111474)",
        "(-0.280000, 1.273549, -0.110204)",
        "(-0.280000, 1.273794, -0.108802)",
        "(-0.280000, 1.273924, -0.107273)",
        "(-0.280000, 1.273955, -0.105626)",
        "(-0.280000, 1.273901, -0.103856)",
        "(-0.280000, 1.273780, -0.101978)",
        "(-0.280000, 1.273609, -0.099999)",
        "(-0.280000, 1.273405, -0.097940)",
        "(-0.280000, 1.273186, -0.095801)",
        "(-0.280000, 1.272972, -0.093603)",
        "(-0.280000, 1.272779, -0.091371)",
        "(-0.280000, 1.272626, -0.089109)",
        "(-0.280000, 1.272528, -0.086843)",
        "(-0.280000, 1.272502, -0.084599)",
        "(-0.280000, 1.272562, -0.082383)",
        "(-0.280000, 1.272719, -0.080222)",
        "(-0.280000, 1.272984, -0.078141)",
        "(-0.280000, 1.273366, -0.076146)",
        "(-0.280000, 1.273872, -0.074258)",
        "(-0.280000, 1.274500, -0.072497)",
        "(-0.280000, 1.275257, -0.070863)",
        "(-0.280000, 1.276136, -0.069368)",
        "(-0.280000, 1.277129, -0.068020)",
        "(-0.280000, 1.278233, -0.066806)",
        "(-0.280000, 1.279432, -0.065723)",
        "(-0.280000, 1.280705, -0.064757)",
        "(-0.280000, 1.282042, -0.063880)",
        "(-0.280000, 1.283414, -0.063062)",
        "(-0.280000, 1.284793, -0.062263)",
        "(-0.280000, 1.286162, -0.061437)",
        "(-0.280000, 1.287501, -0.060549)",
        "(-0.280000, 1.288798, -0.059571)",
        "(-0.280000, 1.290044, -0.058486)",
        "(-0.280000, 1.291243, -0.057270)",
        "(-0.280000, 1.292395, -0.055919)",
        "(-0.280000, 1.293501, -0.054433)",
        "(-0.280000, 1.294574, -0.052804)",
        "(-0.280000, 1.295621, -0.051043)",
        "(-0.280000, 1.296930, -0.049859)",
        "(-0.280000, 1.298482, -0.049236)",
        "(-0.280000, 1.300042, -0.048634)",
        "(-0.280000, 1.301605, -0.048052)",
        "(-0.280000, 1.303179, -0.047489)",
        "(-0.280000, 1.304761, -0.046945)",
        "(-0.280000, 1.306344, -0.046423)",
        "(-0.280000, 1.307939, -0.045920)",
        "(-0.280000, 1.309540, -0.045436)",
        "(-0.280000, 1.311142, -0.044974)",
        "(-0.280000, 1.312754, -0.044531)",
        "(-0.280000, 1.314372, -0.044109)",
        "(-0.280000, 1.315990, -0.043707)",
        "(-0.280000, 1.317618, -0.043325)",
        "(-0.280000, 1.319251, -0.042964)",
        "(-0.280000, 1.320884, -0.042624)",
        "(-0.280000, 1.322525, -0.042304)",
        "(-0.280000, 1.324170, -0.042004)",
        "(-0.280000, 1.325819, -0.041725)",
        "(-0.280000, 1.327466, -0.041468)",
        "(-0.280000, 1.329122, -0.041230)",
        "(-0.280000, 1.330780, -0.041014)",
        "(-0.280000, 1.332436, -0.040818)",
        "(-0.280000, 1.334099, -0.040644)",
        "(-0.280000, 1.335764, -0.040490)",
        "(-0.280000, 1.337426, -0.040357)",
        "(-0.280000, 1.339095, -0.040245)",
        "(-0.280000, 1.340764, -0.040154)",
        "(-0.280000, 1.342430, -0.040084)",
        "(-0.280000, 1.344102, -0.040035)",
        "(-0.280000, 1.345774, -0.040007)",
        "(-0.280000, 1.347441, -0.040000)",
        "(-0.280000, 1.349113, -0.040014)",
        "(-0.280000, 1.350785, -0.040049)",
        "(-0.280000, 1.352452, -0.040105)",
        "(-0.280000, 1.354122, -0.040182)",
        "(-0.280000, 1.355791, -0.040280)",
        "(-0.280000, 1.357352, -0.041712)",
        "(-0.280000, 1.358796, -0.044133)",
        "(-0.280000, 1.360180, -0.046573)",
        "(-0.280000, 1.361501, -0.049018)",
        "(-0.280000, 1.362767, -0.051482)",
        "(-0.280000, 1.363974, -0.053950)",
        "(-0.280000, 1.365120, -0.056404)",
        "(-0.280000, 1.366216, -0.058846)",
        "(-0.280000, 1.367260, -0.061256)",
        "(-0.280000, 1.368258, -0.063618)",
        "(-0.280000, 1.369212, -0.065908)",
        "(-0.280000, 1.370134, -0.068123)",
        "(-0.280000, 1.371027, -0.070240)",
        "(-0.280000, 1.371898, -0.072237)",
        "(-0.280000, 1.372760, -0.074111)",
        "(-0.280000, 1.373619, -0.075842)",
        "(-0.280000, 1.374483, -0.077412)",
        "(-0.280000, 1.375365, -0.078820)",
        "(-0.280000, 1.376274, -0.080054)",
        "(-0.280000, 1.377215, -0.081103)",
        "(-0.280000, 1.378203, -0.081969)",
        "(-0.280000, 1.379245, -0.082647)",
        "(-0.280000, 1.380345, -0.083138)",
        "(-0.280000, 1.381517, -0.083446)",
        "(-0.280000, 1.382763, -0.083575)",
        "(-0.280000, 1.384085, -0.083535)",
        "(-0.280000, 1.385494, -0.083335)",
        "(-0.280000, 1.386989, -0.082987)",
        "(-0.280000, 1.388565, -0.082508)",
        "(-0.280000, 1.390232, -0.081911)",
        "(-0.280000, 1.391982, -0.081216)",
        "(-0.280000, 1.393805, -0.080444)",
        "(-0.280000, 1.395706, -0.079613)",
        "(-0.280000, 1.397673, -0.078745)",
        "(-0.280000, 1.399698, -0.077862)",
        "(-0.280000, 1.401761, -0.076990)",
        "(-0.280000, 1.403866, -0.076146)",
        "(-0.280000, 1.405991, -0.075354)",
        "(-0.280000, 1.408118, -0.074637)",
        "(-0.280000, 1.410244, -0.074009)",
        "(-0.280000, 1.412348, -0.073492)",
        "(-0.280000, 1.414409, -0.073102)",
        "(-0.280000, 1.416425, -0.072850)",
        "(-0.280000, 1.418376, -0.072748)",
        "(-0.280000, 1.420245, -0.072802)",
        "(-0.280000, 1.422033, -0.073017)",
        "(-0.280000, 1.423726, -0.073393)",
        "(-0.280000, 1.425315, -0.073921)",
        "(-0.280000, 1.426811, -0.074596)",
        "(-0.280000, 1.428211, -0.075403)",
        "(-0.280000, 1.429522, -0.076316)",
        "(-0.280000, 1.430769, -0.077316)",
        "(-0.280000, 1.431971, -0.078369)",
        "(-0.280000, 1.433150, -0.079441)",
        "(-0.280000, 1.434319, -0.080530)",
        "(-0.280000, 1.435475, -0.081634)",
        "(-0.280000, 1.436613, -0.082749)",
        "(-0.280000, 1.437740, -0.083882)",
        "(-0.280000, 1.438853, -0.085028)",
        "(-0.280000, 1.439952, -0.086189)",
        "(-0.280000, 1.441032, -0.087360)",
        "(-0.280000, 1.442101, -0.088548)",
        "(-0.280000, 1.443155, -0.089749)",
        "(-0.280000, 1.444191, -0.090960)",
        "(-0.280000, 1.445214, -0.092187)",
        "(-0.280000, 1.446222, -0.093427)",
        "(-0.280000, 1.447211, -0.094676)",
        "(-0.280000, 1.448187, -0.095941)",
        "(-0.280000, 1.449148, -0.097218)",
        "(-0.280000, 1.450089, -0.098503)",
        "(-0.280000, 1.451017, -0.099804)",
        "(-0.280000, 1.451929, -0.101117)",
        "(-0.280000, 1.452821, -0.102437)",
        "(-0.280000, 1.453699, -0.103772)",
        "(-0.280000, 1.454561, -0.105118)",
        "(-0.280000, 1.455403, -0.106470)",
        "(-0.280000, 1.456230, -0.107838)",
        "(-0.280000, 1.457040, -0.109215)",
        "(-0.280000, 1.457831, -0.110598)",
        "(-0.280000, 1.458606, -0.111996)",
        "(-0.280000, 1.459363, -0.113403)",
        "(-0.280000, 1.460101, -0.114815)",
        "(-0.280000, 1.460823, -0.116241)",
        "(-0.280000, 1.461527, -0.117675)",
        "(-0.280000, 1.462213, -0.119119)",
        "(-0.280000, 1.462878, -0.120566)",
        "(-0.280000, 1.463528, -0.122026)",
        "(-0.280000, 1.464159, -0.123494)",
        "(-0.280000, 1.464769, -0.124966)",
        "(-0.280000, 1.465363, -0.126449)",
        "(-0.280000, 1.465939, -0.127940)",
        "(-0.280000, 1.466493, -0.129434)",
        "(-0.280000, 1.467031, -0.130939)",
        "(-0.280000, 1.467549, -0.132450)",
        "(-0.280000, 1.468047, -0.133964)",
        "(-0.280000, 1.468528, -0.135488)",
        "(-0.280000, 1.468989, -0.137018)",
        "(-0.280000, 1.469430, -0.138549)",
        "(-0.280000, 1.469852, -0.140090)",
        "(-0.280000, 1.470255, -0.141636)",
        "(-0.280000, 1.470638, -0.143183)",
        "(-0.280000, 1.471002, -0.144739)",
        "(-0.280000, 1.471347, -0.146299)",
        "(-0.280000, 1.471679, -0.147858)",
        "(-0.280000, 1.472041, -0.149416)",
        "(-0.280000, 1.472471, -0.150964)",
        "(-0.280000, 1.472997, -0.152495)",
        "(-0.280000, 1.473645, -0.154020)",
        "(-0.280000, 1.474429, -0.155537)",
        "(-0.280000, 1.475358, -0.157050)",
        "(-0.280000, 1.476428, -0.158562)",
        "(-0.280000, 1.477645, -0.160087)",
        "(-0.280000, 1.478996, -0.161627)",
        "(-0.280000, 1.479717, -0.163239)",
        "(-0.280000, 1.479828, -0.164907)",
        "(-0.280000, 1.479918, -0.166577)",
        "(-0.280000, 1.479987, -0.168243)",
        "(-0.280000, 1.480035, -0.169915)",
        "(-0.280000, 1.480062, -0.171587)",
        "(-0.280000, 1.480068, -0.173254)",
        "(-0.280000, 1.480053, -0.174926)",
        "(-0.280000, 1.480017, -0.176598)",
        "(-0.280000, 1.479961, -0.178264)",
        "(-0.280000, 1.479883, -0.179935)",
        "(-0.280000, 1.479784, -0.181604)",
        "(-0.280000, 1.479664, -0.183267)",
        "(-0.280000, 1.479523, -0.184933)",
        "(-0.280000, 1.479361, -0.186598)",
        "(-0.280000, 1.479179, -0.188255)",
        "(-0.280000, 1.478976, -0.189915)",
        "(-0.280000, 1.478751, -0.191572)",
        "(-0.280000, 1.478507, -0.193221)",
        "(-0.280000, 1.478241, -0.194873)",
        "(-0.280000, 1.477954, -0.196520)",
        "(-0.280000, 1.477646, -0.198164)",
        "(-0.280000, 1.477319, -0.199799)",
        "(-0.280000, 1.476971, -0.201434)",
        "(-0.280000, 1.476601, -0.203065)",
        "(-0.280000, 1.476213, -0.204687)",
        "(-0.280000, 1.475803, -0.206308)",
        "(-0.280000, 1.475372, -0.207924)",
        "(-0.280000, 1.474923, -0.209529)",
        "(-0.280000, 1.474452, -0.211134)",
        "(-0.280000, 1.473961, -0.212733)",
        "(-0.280000, 1.473451, -0.214320)",
        "(-0.280000, 1.472920, -0.215906)",
        "(-0.280000, 1.472369, -0.217485)",
        "(-0.280000, 1.471800, -0.219052)",
        "(-0.280000, 1.471210, -0.220616)",
        "(-0.280000, 1.470600, -0.222174)",
        "(-0.280000, 1.468755, -0.223215)",
        "(-0.280000, 1.466006, -0.223838)",
        "(-0.280000, 1.463258, -0.224399)",
        "(-0.280000, 1.460515, -0.224894)",
        "(-0.280000, 1.457729, -0.225309)",
        "(-0.280000, 1.454878, -0.225628)",
        "(-0.280000, 1.451955, -0.225837)",
        "(-0.280000, 1.448936, -0.225930)",
        "(-0.280000, 1.445831, -0.225901)",
        "(-0.280000, 1.442651, -0.225752)",
        "(-0.280000, 1.439421, -0.225486)",
        "(-0.280000, 1.436141, -0.225112)",
        "(-0.280000, 1.432847, -0.224639)",
        "(-0.280000, 1.429574, -0.224084)",
        "(-0.280000, 1.426331, -0.223462)",
        "(-0.280000, 1.423157, -0.222792)",
        "(-0.280000, 1.420090, -0.222098)",
        "(-0.280000, 1.417138, -0.221400)",
        "(-0.280000, 1.414339, -0.220722)",
        "(-0.280000, 1.411724, -0.220092)",
        "(-0.280000, 1.409299, -0.219530)",
        "(-0.280000, 1.407090, -0.219063)",
        "(-0.280000, 1.405120, -0.218715)",
        "(-0.280000, 1.403387, -0.218506)",
        "(-0.280000, 1.401907, -0.218460)",
        "(-0.280000, 1.400688, -0.218593)",
        "(-0.280000, 1.399722, -0.218925)",
        "(-0.280000, 1.399010, -0.219467)",
        "(-0.280000, 1.398548, -0.220230)",
        "(-0.280000, 1.398322, -0.221225)",
        "(-0.280000, 1.398319, -0.222455)",
        "(-0.280000, 1.398523, -0.223917)",
        "(-0.280000, 1.398915, -0.225616)",
        "(-0.280000, 1.399474, -0.227544)",
        "(-0.280000, 1.400175, -0.229690)",
        "(-0.280000, 1.400991, -0.232033)",
        "(-0.280000, 1.401900, -0.234573)",
        "(-0.280000, 1.402874, -0.237284)",
        "(-0.280000, 1.403881, -0.240134)",
        "(-0.280000, 1.404902, -0.243119)",
        "(-0.280000, 1.405908, -0.246203)",
        "(-0.280000, 1.406872, -0.249351)",
        "(-0.280000, 1.407777, -0.252555)",
        "(-0.280000, 1.408600, -0.255780)",
        "(-0.280000, 1.409322, -0.258990)",
        "(-0.280000, 1.409934, -0.262183)",
        "(-0.280000, 1.410423, -0.265329)",
        "(-0.280000, 1.410783, -0.268404)",
        "(-0.280000, 1.411015, -0.271416)",
        "(-0.280000, 1.411121, -0.274353)",
        "(-0.280000, 1.411109, -0.277213)",
        "(-0.280000, 1.410995, -0.280029)",
        "(-0.280000, 1.410796, -0.282817)",
        "(-0.280000, 1.410534, -0.285600)",
        "(-0.280000, 1.410209, -0.288401)",
        "(-0.280000, 1.409370, -0.290355)",
        "(-0.280000, 1.407892, -0.291126)",
        "(-0.280000, 1.406400, -0.291881)",
        "(-0.280000, 1.404898, -0.292616)",
        "(-0.280000, 1.403387, -0.293333)",
        "(-0.280000, 1.401872, -0.294029)",
        "(-0.280000, 1.400344, -0.294708)",
        "(-0.280000, 1.398807, -0.295368)",
        "(-0.280000, 1.397267, -0.296006)",
        "(-0.280000, 1.395714, -0.296626)",
        "(-0.280000, 1.394153, -0.297228)",
        "(-0.280000, 1.392590, -0.297807)",
        "(-0.280000, 1.391015, -0.298369)",
        "(-0.280000, 1.389433, -0.298911)",
        "(-0.280000, 1.387849, -0.299431)",
        "(-0.280000, 1.386254, -0.299933)",
        "(-0.280000, 1.384652, -0.300415)",
        "(-0.280000, 1.383050, -0.300875)",
        "(-0.280000, 1.381437, -0.301316)",
        "(-0.280000, 1.379818, -0.301738)",
        "(-0.280000, 1.378200, -0.302137)",
        "(-0.280000, 1.376571, -0.302517)",
        "(-0.280000, 1.374938, -0.302877)",
        "(-0.280000, 1.373306, -0.303215)",
        "(-0.280000, 1.371664, -0.303534)",
        "(-0.280000, 1.370018, -0.303832)",
        "(-0.280000, 1.368374, -0.304108)",
        "(-0.280000, 1.366722, -0.304365)",
        "(-0.280000, 1.365066, -0.304600)",
        "(-0.280000, 1.363407, -0.304815)",
        "(-0.280000, 1.361752, -0.305009)",
        "(-0.280000, 1.360088, -0.305182)",
        "(-0.280000, 1.358423, -0.305334)",
        "(-0.280000, 1.356761, -0.305465)",
        "(-0.280000, 1.355092, -0.305575)",
        "(-0.280000, 1.353422, -0.305664)",
        "(-0.280000, 1.351756, -0.305732)",
        "(-0.280000, 1.350072, -0.305189)",
        "(-0.280000, 1.348396, -0.304010)",
        "(-0.280000, 1.346754, -0.302967)",
        "(-0.280000, 1.345132, -0.302062)",
        "(-0.280000, 1.343527, -0.301301)",
        "(-0.280000, 1.341940, -0.300686)",
        "(-0.280000, 1.340354, -0.300204)",
        "(-0.280000, 1.338771, -0.299843)",
        "(-0.280000, 1.337190, -0.299583)",
        "(-0.280000, 1.335602, -0.299390)",
        "(-0.280000, 1.334013, -0.299226)",
        "(-0.280000, 1.332428, -0.299059)",
        "(-0.280000, 1.330835, -0.298921)",
        "(-0.280000, 1.329230, -0.298850)",
        "(-0.280000, 1.327611, -0.298876)",
        "(-0.280000, 1.325960, -0.299021)",
        "(-0.280000, 1.324275, -0.299297)",
        "(-0.280000, 1.322548, -0.299711)",
        "(-0.280000, 1.320779, -0.300261)",
        "(-0.280000, 1.318953, -0.300945)",
        "(-0.280000, 1.317070, -0.301753)",
        "(-0.280000, 1.315315, -0.301940)",
        "(-0.280000, 1.313693, -0.301529)",
        "(-0.280000, 1.312078, -0.301097)",
        "(-0.280000, 1.310472, -0.300647)",
        "(-0.280000, 1.308868, -0.300175)",
        "(-0.280000, 1.307270, -0.299683)",
        "(-0.280000, 1.305683, -0.299173)",
        "(-0.280000, 1.304097, -0.298641)",
        "(-0.280000, 1.302518, -0.298089)",
        "(-0.280000, 1.300952, -0.297519)",
        "(-0.280000, 1.299387, -0.296928)",
        "(-0.280000, 1.297831, -0.296317)",
        "(-0.280000, 1.296286, -0.295689)",
        "(-0.280000, 1.294745, -0.295039)",
        "(-0.280000, 1.293213, -0.294370)",
        "(-0.280000, 1.291693, -0.293683)",
        "(-0.280000, 1.290178, -0.292976)",
        "(-0.280000, 1.288672, -0.292249)",
        "(-0.280000, 1.287179, -0.291506)",
        "(-0.280000, 1.285692, -0.290742)",
        "(-0.280000, 1.284214, -0.289959)",
        "(-0.280000, 1.282746, -0.289158)",
        "(-0.280000, 1.281293, -0.288341)",
        "(-0.280000, 1.279846, -0.287503)",
        "(-0.280000, 1.278409, -0.286647)",
        "(-0.280000, 1.276988, -0.285775)",
        "(-0.280000, 1.275573, -0.284883)",
        "(-0.280000, 1.274170, -0.283974)",
        "(-0.280000, 1.272782, -0.283049)",
        "(-0.280000, 1.271402, -0.282105)",
        "(-0.280000, 1.270034, -0.281143)",
        "(-0.280000, 1.268683, -0.280167)",
        "(-0.280000, 1.267339, -0.279171)",
        "(-0.280000, 1.266009, -0.278158)",
        "(-0.280000, 1.264695, -0.277132)",
        "(-0.280000, 1.263390, -0.276086)",
        "(-0.280000, 1.262098, -0.275024)",
        "(-0.280000, 1.261679, -0.272948)",
        "(-0.280000, 1.261938, -0.270140)",
        "(-0.280000, 1.262256, -0.267354)",
        "(-0.280000, 1.262628, -0.264599)",
        "(-0.280000, 1.263056, -0.261863)",
        "(-0.280000, 1.263533, -0.259157)",
        "(-0.280000, 1.264051, -0.256499)",
        "(-0.280000, 1.264604, -0.253879)",
        "(-0.280000, 1.265179, -0.251316)",
        "(-0.280000, 1.265763, -0.248820)",
        "(-0.280000, 1.266340, -0.246407)",
        "(-0.280000, 1.266900, -0.244074)",
        "(-0.280000, 1.267424, -0.241837)",
        "(-0.280000, 1.267896, -0.239710)",
        "(-0.280000, 1.268303, -0.237688)",
        "(-0.280000, 1.268627, -0.235783)",
        "(-0.280000, 1.268854, -0.234006)",
        "(-0.280000, 1.268970, -0.232348)",
        "(-0.280000, 1.268962, -0.230816)",
        "(-0.280000, 1.268818, -0.229414)",
        "(-0.280000, 1.268529, -0.228132)",
        "(-0.280000, 1.268087, -0.226970)",
        "(-0.280000, 1.267486, -0.225926)",
        "(-0.280000, 1.266721, -0.224987)",
        "(-0.280000, 1.265790, -0.224148)",
        "(-0.280000, 1.264697, -0.223403)",
        "(-0.280000, 1.263441, -0.222735)",
        "(-0.280000, 1.262028, -0.222136)",
        "(-0.280000, 1.260471, -0.221595)",
        "(-0.280000, 1.258773, -0.221096)",
        "(-0.280000, 1.256949, -0.220628)",
        "(-0.280000, 1.255022, -0.220178)",
        "(-0.280000, 1.252995, -0.219730)",
        "(-0.280000, 1.250894, -0.219274)",
        "(-0.280000, 1.248738, -0.218795)",
        "(-0.280000, 1.246557, -0.218285)",
        "(-0.280000, 1.244359, -0.217728)",
        "(-0.280000, 1.242174, -0.217117)",
        "(-0.280000, 1.240033, -0.216445)",
        "(-0.280000, 1.237945, -0.215700)",
        "(-0.280000, 1.235940, -0.214879)",
        "(-0.280000, 1.234045, -0.213981)",
        "(-0.280000, 1.232267, -0.212997)",
        "(-0.280000, 1.230629, -0.211931)",
        "(-0.280000, 1.229151, -0.210786)",
        "(-0.280000, 1.227832, -0.209560)",
        "(-0.280000, 1.226685, -0.208260)",
        "(-0.280000, 1.225711, -0.206897)",
        "(-0.280000, 1.224900, -0.205470)",
        "(-0.280000, 1.224243, -0.203995)",
        "(-0.280000, 1.223721, -0.202484)",
        "(-0.280000, 1.223302, -0.200941)",
        "(-0.280000, 1.222951, -0.199383)",
        "(-0.280000, 1.222620, -0.197824)",
        "(-0.280000, 1.222260, -0.196266)",
        "(-0.280000, 1.221832, -0.194717)",
        "(-0.280000, 1.221307, -0.193185)",
        "(-0.280000, 1.220660, -0.191660)",
        "(-0.280000, 1.219878, -0.190142)",
        "(-0.280000, 1.218951, -0.188627)",
        "(-0.280000, 1.217882, -0.187115)",
        "(-0.280000, 1.216667, -0.185588)",
        "(-0.280000, 1.215318, -0.184047)",
        "(-0.280000, 1.214599, -0.182435)",
        "(-0.280000, 1.214489, -0.180766)",
        "(-0.280000, 1.214401, -0.179096)",
        "(-0.280000, 1.214334, -0.177430)",
        "(-0.280000, 1.214287, -0.175758)",
        "(-0.280000, 1.214262, -0.174086)",
        "(-0.280000, 1.214258, -0.172419)",
        "(-0.280000, 1.214274, -0.170747)",
        "(-0.280000, 1.214312, -0.169075)",
        "(-0.280000, 1.214371, -0.167409)",
        "(-0.280000, 1.214450, -0.165738)",
        "(-0.280000, 1.214551, -0.164069)",
        "(-0.280000, 1.214672, -0.162406)",
        "(-0.280000, 1.214815, -0.160740)",
        "(-0.280000, 1.214978, -0.159076)",
        "(-0.280000, 1.215162, -0.157418)",
        "(-0.280000, 1.215368, -0.155759)",
        "(-0.280000, 1.215594, -0.154102)",
        "(-0.280000, 1.215840, -0.152453)",
        "(-0.280000, 1.216108, -0.150802)",
        "(-0.280000, 1.216396, -0.149155)",
        "(-0.280000, 1.216705, -0.147511)",
        "(-0.280000, 1.217034, -0.145877)",
        "(-0.280000, 1.217385, -0.144242)",
        "(-0.280000, 1.217756, -0.142611)",
        "(-0.280000, 1.218146, -0.140990)",
        "(-0.280000, 1.218558, -0.139369)",
        "(-0.280000, 1.218990, -0.137754)",
        "(-0.280000, 1.219441, -0.136149)",
        "(-0.280000, 1.219913, -0.134545)",
        "(-0.280000, 1.220406, -0.132947)",
        "(-0.280000, 1.220917, -0.131360)",
        "(-0.280000, 1.221450, -0.129774)",
        "(-0.280000, 1.222003, -0.128196)",
        "(-0.280000, 1.222574, -0.126630)",
        "(-0.280000, 1.223166, -0.125066)",
        "(-0.280000, 1.223777, -0.123509)",
        "(-0.280000, 1.225623, -0.122470)",
        "(-0.280000, 1.228373, -0.121850)",
        "(-0.280000, 1.231122, -0.121292)",
        "(-0.280000, 1.233857, -0.120796)",
        "(-0.280000, 1.236592, -0.120358)",
        "(-0.280000, 1.239312, -0.119978)",
        "(-0.280000, 1.242001, -0.119650)",
        "(-0.280000, 1.244663, -0.119367)",
        "(-0.280000, 1.247278, -0.119123)",
        "(-0.280000, 1.249833, -0.118908)",
        "(-0.280000, 1.252306, -0.118713)",
        "(-0.280000, 1.254698, -0.118525)",
        "(-0.280000, 1.256988, -0.118333)",
        "(-0.280000, 1.259157, -0.118125)",
        "(-0.280000, 1.261206, -0.117888)",
        "(-0.280000, 1.263117, -0.117609)",
        "(-0.280000, 1.264878, -0.117276)",
        "(-0.280000, 1.266491, -0.116875)",
        "(-0.280000, 1.267945, -0.116394)",
        "(-0.280000, 1.269235, -0.115825)",
        "(-0.280000, 1.270365, -0.115155)",
        "(-0.280000, 1.271334, -0.114375)",
        "(-0.280000, 1.272141, -0.113482)",
        "(-0.280000, 1.272798, -0.112464)",
        "(-0.280000, 1.273309, -0.111319)",
        "(-0.280000, 1.273681, -0.110050)",
        "(-0.280000, 1.273928, -0.108649)",
        "(-0.280000, 1.274062, -0.107120)",
        "(-0.280000, 1.274096, -0.105473)",
        "(-0.280000, 1.274046, -0.103703)",
        "(-0.280000, 1.273929, -0.101824)",
        "(-0.280000, 1.273762, -0.099852)",
        "(-0.280000, 1.273562, -0.097786)",
        "(-0.280000, 1.273348, -0.095646)",
        "(-0.280000, 1.273138, -0.093448)",
        "(-0.280000, 1.272950, -0.091216)",
        "(-0.280000, 1.272801, -0.088953)",
        "(-0.280000, 1.272709, -0.086687)",
        "(-0.280000, 1.272687, -0.084442)",
        "(-0.280000, 1.272751, -0.082227)",
        "(-0.280000, 1.272913, -0.080066)",
        "(-0.280000, 1.273183, -0.077986)",
        "(-0.280000, 1.273569, -0.075991)",
        "(-0.280000, 1.274078, -0.074105)",
        "(-0.280000, 1.274711, -0.072345)",
        "(-0.280000, 1.275470, -0.070713)",
        "(-0.280000, 1.276353, -0.069220)",
        "(-0.280000, 1.277349, -0.067873)",
        "(-0.280000, 1.278455, -0.066662)",
        "(-0.280000, 1.279656, -0.065581)",
        "(-0.280000, 1.280932, -0.064618)",
        "(-0.280000, 1.282270, -0.063744)",
        "(-0.280000, 1.283644, -0.062929)",
        "(-0.280000, 1.285033, -0.062148)",
        "(-0.280000, 1.286459, -0.061425)",
        "(-0.280000, 1.287935, -0.060800)",
        "(-0.280000, 1.289467, -0.060301)",
        "(-0.280000, 1.291069, -0.059947)",
        "(-0.280000, 1.292738, -0.059757)",
        "(-0.280000, 1.294472, -0.059738)",
        "(-0.280000, 1.296260, -0.059895)",
        "(-0.280000, 1.298106, -0.060228)",
        "(-0.280000, 1.299994, -0.060729)",
        "(-0.280000, 1.301909, -0.061389)",
        "(-0.280000, 1.303851, -0.062198)",
        "(-0.280000, 1.305804, -0.063137)",
        "(-0.280000, 1.307749, -0.064185)",
        "(-0.280000, 1.309688, -0.065329)",
        "(-0.280000, 1.311605, -0.066542)",
        "(-0.280000, 1.313485, -0.067798)",
        "(-0.280000, 1.315330, -0.069080)",
        "(-0.280000, 1.317129, -0.070360)",
        "(-0.280000, 1.318870, -0.071611)",
        "(-0.280000, 1.320560, -0.072817)",
        "(-0.280000, 1.322190, -0.073950)",
        "(-0.280000, 1.323755, -0.074988)",
        "(-0.280000, 1.325263, -0.075916)",
        "(-0.280000, 1.326711, -0.076712)",
        "(-0.280000, 1.328098, -0.077358)",
        "(-0.280000, 1.329436, -0.077845)",
        "(-0.280000, 1.330725, -0.078158)",
        "(-0.280000, 1.331968, -0.078288)",
        "(-0.280000, 1.333178, -0.078228)",
        "(-0.280000, 1.334358, -0.077975)",
        "(-0.280000, 1.335518, -0.077525)",
        "(-0.280000, 1.336660, -0.076883)",
        "(-0.280000, 1.337801, -0.076049)",
        "(-0.280000, 1.338944, -0.075029)",
        "(-0.280000, 1.340094, -0.073836)",
        "(-0.280000, 1.341266, -0.072474)",
        "(-0.280000, 1.342463, -0.070957)",
        "(-0.280000, 1.343689, -0.069306)",
        "(-0.280000, 1.344956, -0.067526)",
        "(-0.280000, 1.346266, -0.065639)",
        "(-0.280000, 1.347620, -0.063667)",
        "(-0.280000, 1.349029, -0.061616)",
        "(-0.280000, 1.350492, -0.059511)",
        "(-0.280000, 1.352006, -0.057374)",
        "(-0.280000, 1.353581, -0.055210)",
        "(-0.280000, 1.355214, -0.053038)",
        "(-0.280000, 1.356898, -0.050878)",
        "(-0.280000, 1.358643, -0.048728)",
        "(-0.280000, 1.360445, -0.046600)",
        "(-0.280000, 1.362297, -0.044496)",
        "(-0.280000, 1.364216, -0.042367)",
        "(-0.280000, 1.366036, -0.041347)",
        "(-0.280000, 1.367684, -0.041594)",
        "(-0.280000, 1.369335, -0.041863)",
        "(-0.280000, 1.370982, -0.042152)",
        "(-0.280000, 1.372625, -0.042462)",
        "(-0.280000, 1.374260, -0.042792)",
        "(-0.280000, 1.375895, -0.043143)",
        "(-0.280000, 1.377525, -0.043515)",
        "(-0.280000, 1.379146, -0.043906)",
        "(-0.280000, 1.380767, -0.044318)",
        "(-0.280000, 1.382382, -0.044751)",
        "(-0.280000, 1.383987, -0.045203)",
        "(-0.280000, 1.385591, -0.045677)",
        "(-0.280000, 1.387188, -0.046170)",
        "(-0.280000, 1.388775, -0.046682)",
        "(-0.280000, 1.390360, -0.047216)",
        "(-0.280000, 1.391938, -0.047769)",
        "(-0.280000, 1.393504, -0.048341)",
        "(-0.280000, 1.395068, -0.048934)",
        "(-0.280000, 1.396624, -0.049546)",
        "(-0.280000, 1.398168, -0.050177)",
        "(-0.280000, 1.399708, -0.050828)",
        "(-0.280000, 1.401240, -0.051499)",
        "(-0.280000, 1.402758, -0.052187)",
        "(-0.280000, 1.404273, -0.052896)",
        "(-0.280000, 1.405778, -0.053624)",
        "(-0.280000, 1.407270, -0.054369)",
        "(-0.280000, 1.408757, -0.055134)",
        "(-0.280000, 1.410234, -0.055919)",
        "(-0.280000, 1.411701, -0.056722)",
        "(-0.280000, 1.413153, -0.057540)",
        "(-0.280000, 1.414600, -0.058380)",
        "(-0.280000, 1.416035, -0.059237)",
        "(-0.280000, 1.417456, -0.060110)",
        "(-0.280000, 1.418869, -0.061004)",
        "(-0.280000, 1.420272, -0.061915)",
        "(-0.280000, 1.421658, -0.062841)",
        "(-0.280000, 1.423037, -0.063787)",
        "(-0.280000, 1.424404, -0.064750)",
        "(-0.280000, 1.425755, -0.065727)",
        "(-0.280000, 1.427097, -0.066725)",
        "(-0.280000, 1.428427, -0.067739)",
        "(-0.280000, 1.429740, -0.068767)",
        "(-0.280000, 1.431044, -0.069814)",
        "(-0.280000, 1.432334, -0.070877)",
        "(-0.280000, 1.432794, -0.072903)",
        "(-0.280000, 1.432495, -0.075754)",
        "(-0.280000, 1.432169, -0.078547)",
        "(-0.280000, 1.431799, -0.081295)",
        "(-0.280000, 1.431408, -0.083989)",
        "(-0.280000, 1.431030, -0.086590)",
        "(-0.280000, 1.430698, -0.089063)",
        "(-0.280000, 1.430437, -0.091402)",
        "(-0.280000, 1.430273, -0.093584)",
        "(-0.280000, 1.430230, -0.095599)",
        "(-0.280000, 1.430326, -0.097435)",
        "(-0.280000, 1.430577, -0.099100)",
        "(-0.280000, 1.430996, -0.100589)",
        "(-0.280000, 1.431591, -0.101903)",
        "(-0.280000, 1.432373, -0.103057)",
        "(-0.280000, 1.433343, -0.104056)",
        "(-0.280000, 1.434498, -0.104911)",
        "(-0.280000, 1.435843, -0.105638)",
        "(-0.280000, 1.437370, -0.106252)",
        "(-0.280000, 1.439064, -0.106766)",
        "(-0.280000, 1.440927, -0.107200)",
        "(-0.280000, 1.442940, -0.107571)",
        "(-0.280000, 1.445081, -0.107895)",
        "(-0.280000, 1.447347, -0.108192)",
        "(-0.280000, 1.449711, -0.108479)",
        "(-0.280000, 1.452146, -0.108772)",
        "(-0.280000, 1.454643, -0.109089)",
        "(-0.280000, 1.457173, -0.109445)",
        "(-0.280000, 1.459703, -0.109854)",
        "(-0.280000, 1.462224, -0.110331)",
        "(-0.280000, 1.464701, -0.110887)",
        "(-0.280000, 1.465478, -0.112362)",
        "(-0.280000, 1.466230, -0.113856)",
        "(-0.280000, 1.466964, -0.115359)",
        "(-0.280000, 1.467678, -0.116871)",
        "(-0.280000, 1.468372, -0.118387)",
        "(-0.280000, 1.469048, -0.119916)",
        "(-0.280000, 1.469705, -0.121454)",
        "(-0.280000, 1.470341, -0.122995)",
        "(-0.280000, 1.470959, -0.124549)",
        "(-0.280000, 1.471558, -0.126111)",
        "(-0.280000, 1.472135, -0.127675)",
        "(-0.280000, 1.472694, -0.129251)",
        "(-0.280000, 1.473234, -0.130834)",
        "(-0.280000, 1.473752, -0.132418)",
        "(-0.280000, 1.474251, -0.134014)",
        "(-0.280000, 1.474730, -0.135617)",
        "(-0.280000, 1.475188, -0.137220)",
        "(-0.280000, 1.475627, -0.138834)",
        "(-0.280000, 1.476045, -0.140453)",
        "(-0.280000, 1.475097, -0.142393)",
        "(-0.280000, 1.473291, -0.144496)",
        "(-0.280000, 1.471402, -0.146559)",
        "(-0.280000, 1.469479, -0.148566)",
        "(-0.280000, 1.467522, -0.150526)",
        "(-0.280000, 1.465544, -0.152432)",
        "(-0.280000, 1.463559, -0.154276)",
        "(-0.280000, 1.461570, -0.156068)",
        "(-0.280000, 1.459597, -0.157801)",
        "(-0.280000, 1.457655, -0.159475)",
        "(-0.280000, 1.455768, -0.161085)",
        "(-0.280000, 1.453941, -0.162641)",
        "(-0.280000, 1.452200, -0.164141)",
        "(-0.280000, 1.450567, -0.165582)",
        "(-0.280000, 1.449047, -0.166977)",
        "(-0.280000, 1.447664, -0.168326)",
        "(-0.280000, 1.446434, -0.169629)",
        "(-0.280000, 1.445364, -0.170901)",
        "(-0.280000, 1.444468, -0.172144)",
        "(-0.280000, 1.443759, -0.173361)",
        "(-0.280000, 1.443237, -0.174568)",
        "(-0.280000, 1.442911, -0.175767)",
        "(-0.280000, 1.442781, -0.176965)",
        "(-0.280000, 1.442848, -0.178174)",
        "(-0.280000, 1.443106, -0.179400)",
        "(-0.280000, 1.443550, -0.180646)",
        "(-0.280000, 1.444173, -0.181926)",
        "(-0.280000, 1.444962, -0.183242)",
        "(-0.280000, 1.445902, -0.184596)",
        "(-0.280000, 1.446981, -0.185999)",
        "(-0.280000, 1.448179, -0.187451)",
        "(-0.280000, 1.449472, -0.188950)",
        "(-0.280000, 1.450847, -0.190505)",
        "(-0.280000, 1.452276, -0.192111)",
        "(-0.280000, 1.453737, -0.193767)",
        "(-0.280000, 1.455199, -0.195464)",
        "(-0.280000, 1.456648, -0.197208)",
        "(-0.280000, 1.458054, -0.198989)",
        "(-0.280000, 1.459389, -0.200793)",
        "(-0.280000, 1.460638, -0.202624)",
        "(-0.280000, 1.461775, -0.204468)",
        "(-0.280000, 1.462778, -0.206310)",
        "(-0.280000, 1.463637, -0.208152)",
        "(-0.280000, 1.464332, -0.209978)",
        "(-0.280000, 1.464853, -0.211774)",
        "(-0.280000, 1.465197, -0.213541)",
        "(-0.280000, 1.465359, -0.215268)",
        "(-0.280000, 1.465343, -0.216943)",
        "(-0.280000, 1.465159, -0.218573)",
        "(-0.280000, 1.464821, -0.220153)",
        "(-0.280000, 1.464354, -0.221681)",
        "(-0.280000, 1.463784, -0.223175)",
        "(-0.280000, 1.463150, -0.224642)",
        "(-0.280000, 1.462492, -0.226092)",
        "(-0.280000, 1.461813, -0.227539)",
        "(-0.280000, 1.461117, -0.228978)",
        "(-0.280000, 1.460405, -0.230403)",
        "(-0.280000, 1.459672, -0.231823)",
        "(-0.280000, 1.458922, -0.233234)",
        "(-0.280000, 1.458154, -0.234635)",
        "(-0.280000, 1.457371, -0.236023)",
        "(-0.280000, 1.456568, -0.237405)",
        "(-0.280000, 1.455748, -0.238776)",
        "(-0.280000, 1.454913, -0.240133)",
        "(-0.280000, 1.454059, -0.241483)",
        "(-0.280000, 1.453187, -0.242823)",
        "(-0.280000, 1.452302, -0.244148)",
        "(-0.280000, 1.451397, -0.245465)",
        "(-0.280000, 1.450476, -0.246771)",
        "(-0.280000, 1.449541, -0.248061)",
        "(-0.280000, 1.448587, -0.249343)",
        "(-0.280000, 1.447618, -0.250613)",
        "(-0.280000, 1.446635, -0.251867)",
        "(-0.280000, 1.445634, -0.253112)",
        "(-0.280000, 1.444617, -0.254345)",
        "(-0.280000, 1.443587, -0.255561)",
        "(-0.280000, 1.442540, -0.256768)",
        "(-0.280000, 1.441477, -0.257961)",
        "(-0.280000, 1.440403, -0.259138)",
        "(-0.280000, 1.439310, -0.260304)",
        "(-0.280000, 1.438203, -0.261457)",
        "(-0.280000, 1.437085, -0.262592)",
        "(-0.280000, 1.435950, -0.263716)",
        "(-0.280000, 1.434800, -0.264826)",
        "(-0.280000, 1.433637, -0.265921)",
        "(-0.280000, 1.432463, -0.266999)",
        "(-0.280000, 1.431272, -0.268065)",
        "(-0.280000, 1.430068, -0.269115)",
        "(-0.280000, 1.428855, -0.270148)",
        "(-0.280000, 1.427625, -0.271168)",
        "(-0.280000, 1.426382, -0.272173)",
        "(-0.280000, 1.425131, -0.273159)",
        "(-0.280000, 1.423863, -0.274132)",
        "(-0.280000, 1.422583, -0.275089)",
        "(-0.280000, 1.421296, -0.276027)",
        "(-0.280000, 1.419992, -0.276951)",
        "(-0.280000, 1.418677, -0.277860)",
        "(-0.280000, 1.417355, -0.278748)",
        "(-0.280000, 1.416018, -0.279623)",
        "(-0.280000, 1.414670, -0.280481)",
        "(-0.280000, 1.413315, -0.281320)",
        "(-0.280000, 1.411945, -0.282143)",
        "(-0.280000, 1.410566, -0.282950)",
        "(-0.280000, 1.409180, -0.283736)",
        "(-0.280000, 1.407781, -0.284508)",
        "(-0.280000, 1.406372, -0.285262)",
        "(-0.280000, 1.404958, -0.285996)",
        "(-0.280000, 1.403530, -0.286714)",
        "(-0.280000, 1.402094, -0.287414)",
        "(-0.280000, 1.400649, -0.288096)",
        "(-0.280000, 1.399200, -0.288758)",
        "(-0.280000, 1.397738, -0.289404)",
        "(-0.280000, 1.396268, -0.290031)",
        "(-0.280000, 1.394795, -0.290638)",
        "(-0.280000, 1.393310, -0.291228)",
        "(-0.280000, 1.391817, -0.291799)",
        "(-0.280000, 1.390322, -0.292350)",
        "(-0.280000, 1.388816, -0.292883)",
        "(-0.280000, 1.387303, -0.293398)",
        "(-0.280000, 1.385788, -0.293892)",
        "(-0.280000, 1.384263, -0.294369)",
        "(-0.280000, 1.382732, -0.294826)",
        "(-0.280000, 1.381200, -0.295262)",
        "(-0.280000, 1.379657, -0.295681)",
        "(-0.280000, 1.378110, -0.296080)",
        "(-0.280000, 1.376562, -0.296459)",
        "(-0.280000, 1.375006, -0.296819)",
        "(-0.280000, 1.373444, -0.297159)",
        "(-0.280000, 1.371884, -0.297479)",
        "(-0.280000, 1.370314, -0.297780)",
        "(-0.280000, 1.368741, -0.298062)",
        "(-0.280000, 1.367169, -0.298323)",
        "(-0.280000, 1.365590, -0.298564)",
        "(-0.280000, 1.364007, -0.298786)",
        "(-0.280000, 1.362422, -0.298988)",
        "(-0.280000, 1.360839, -0.299170)",
        "(-0.280000, 1.359249, -0.299332)",
        "(-0.280000, 1.357658, -0.299474)",
        "(-0.280000, 1.356069, -0.299596)",
        "(-0.280000, 1.354474, -0.299698)",
        "(-0.280000, 1.352878, -0.299780)",
        "(-0.280000, 1.351286, -0.299841)",
        "(-0.280000, 1.349689, -0.299883)",
        "(-0.280000, 1.348091, -0.299905)",
        "(-0.280000, 1.346498, -0.299907)",
        "(-0.280000, 1.344900, -0.299888)",
        "(-0.280000, 1.343302, -0.299850)",
        "(-0.280000, 1.341710, -0.299791)",
        "(-0.280000, 1.340114, -0.299713)",
        "(-0.280000, 1.338519, -0.299614)",
        "(-0.280000, 1.336930, -0.299495)",
        "(-0.280000, 1.335338, -0.299357)",
        "(-0.280000, 1.333748, -0.299198)",
        "(-0.280000, 1.332166, -0.299011)",
        "(-0.280000, 1.330588, -0.298755)",
        "(-0.280000, 1.329027, -0.298392)",
        "(-0.280000, 1.327495, -0.297894)",
        "(-0.280000, 1.325992, -0.297236)",
        "(-0.280000, 1.324531, -0.296407)",
        "(-0.280000, 1.323118, -0.295401)",
        "(-0.280000, 1.321765, -0.294222)",
        "(-0.280000, 1.320469, -0.292866)",
        "(-0.280000, 1.319238, -0.291349)",
        "(-0.280000, 1.318079, -0.289688)",
        "(-0.280000, 1.316985, -0.287891)",
        "(-0.280000, 1.315960, -0.285982)",
        "(-0.280000, 1.315005, -0.283989)",
        "(-0.280000, 1.314111, -0.281923)",
        "(-0.280000, 1.313276, -0.279814)",
        "(-0.280000, 1.312496, -0.277692)",
        "(-0.280000, 1.311759, -0.275569)",
        "(-0.280000, 1.311059, -0.273475)",
        "(-0.280000, 1.310388, -0.271439)",
        "(-0.280000, 1.309732, -0.269470)",
        "(-0.280000, 1.309082, -0.267593)",
        "(-0.280000, 1.308429, -0.265834)",
        "(-0.280000, 1.307756, -0.264196)",
        "(-0.280000, 1.307054, -0.262700)",
        "(-0.280000, 1.306314, -0.261360)",
        "(-0.280000, 1.305519, -0.260179)",
        "(-0.280000, 1.304661, -0.259167)",
        "(-0.280000, 1.303733, -0.258331)",
        "(-0.280000, 1.302720, -0.257666)",
        "(-0.280000, 1.301616, -0.257176)",
        "(-0.280000, 1.300415, -0.256857)",
        "(-0.280000, 1.299114, -0.256703)",
        "(-0.280000, 1.297700, -0.256706)",
        "(-0.280000, 1.296176, -0.256857)",
        "(-0.280000, 1.294544, -0.257144)",
        "(-0.280000, 1.292795, -0.257555)",
        "(-0.280000, 1.290934, -0.258076)",
        "(-0.280000, 1.288971, -0.258689)",
        "(-0.280000, 1.286899, -0.259381)",
        "(-0.280000, 1.284728, -0.260136)",
        "(-0.280000, 1.282473, -0.260932)",
        "(-0.280000, 1.280127, -0.261760)",
        "(-0.280000, 1.277704, -0.262600)",
        "(-0.280000, 1.275223, -0.263436)",
        "(-0.280000, 1.272675, -0.264258)",
        "(-0.280000, 1.270077, -0.265052)",
        "(-0.280000, 1.267444, -0.265806)",
        "(-0.280000, 1.264767, -0.266516)",
        "(-0.280000, 1.262058, -0.267176)",
        "(-0.280000, 1.259328, -0.267779)",
        "(-0.280000, 1.256563, -0.268329)",
        "(-0.280000, 1.254446, -0.268130)",
        "(-0.280000, 1.253259, -0.266959)",
        "(-0.280000, 1.252083, -0.265770)",
        "(-0.280000, 1.250922, -0.264567)",
        "(-0.280000, 1.249776, -0.263348)",
        "(-0.280000, 1.248649, -0.262120)",
        "(-0.280000, 1.247535, -0.260873)",
        "(-0.280000, 1.246436, -0.259612)",
        "(-0.280000, 1.245356, -0.258342)",
        "(-0.280000, 1.244289, -0.257054)",
        "(-0.280000, 1.243238, -0.255753)",
        "(-0.280000, 1.242207, -0.254443)",
        "(-0.280000, 1.241190, -0.253116)",
        "(-0.280000, 1.240189, -0.251776)",
        "(-0.280000, 1.239208, -0.250428)",
        "(-0.280000, 1.238241, -0.249064)",
        "(-0.280000, 1.237291, -0.247687)",
        "(-0.280000, 1.236362, -0.246303)",
        "(-0.280000, 1.235447, -0.244903)",
        "(-0.280000, 1.234550, -0.243492)",
        "(-0.280000, 1.233673, -0.242074)",
        "(-0.280000, 1.232812, -0.240640)",
        "(-0.280000, 1.231969, -0.239196)",
        "(-0.280000, 1.231146, -0.237746)",
        "(-0.280000, 1.230340, -0.236281)",
        "(-0.280000, 1.229552, -0.234806)",
        "(-0.280000, 1.228784, -0.233326)",
        "(-0.280000, 1.228034, -0.231831)",
        "(-0.280000, 1.227301, -0.230328)",
        "(-0.280000, 1.226588, -0.228815)",
        "(-0.280000, 1.225897, -0.227298)",
        "(-0.280000, 1.225222, -0.225768)",
        "(-0.280000, 1.224566, -0.224230)",
        "(-0.280000, 1.223932, -0.222688)",
        "(-0.280000, 1.223316, -0.221133)",
        "(-0.280000, 1.222719, -0.219571)",
        "(-0.280000, 1.222143, -0.218006)",
        "(-0.280000, 1.222144, -0.216236)",
        "(-0.280000, 1.222751, -0.214280)",
        "(-0.280000, 1.223241, -0.212397)",
        "(-0.280000, 1.223606, -0.210575)",
        "(-0.280000, 1.223838, -0.208815)",
        "(-0.280000, 1.223937, -0.207115)",
        "(-0.280000, 1.223909, -0.205458)",
        "(-0.280000, 1.223767, -0.203840)",
        "(-0.280000, 1.223530, -0.202256)",
        "(-0.280000, 1.223227, -0.200686)",
        "(-0.280000, 1.222896, -0.199122)",
        "(-0.280000, 1.222577, -0.197561)",
        "(-0.280000, 1.222276, -0.195992)",
        "(-0.280000, 1.221996, -0.194419)",
        "(-0.280000, 1.221736, -0.192847)",
        "(-0.280000, 1.221495, -0.191267)",
        "(-0.280000, 1.221274, -0.189684)",
        "(-0.280000, 1.221072, -0.188099)",
        "(-0.280000, 1.220892, -0.186516)",
        "(-0.280000, 1.220731, -0.184926)",
        "(-0.280000, 1.220589, -0.183335)",
        "(-0.280000, 1.220468, -0.181746)",
        "(-0.280000, 1.220367, -0.180151)",
        "(-0.280000, 1.220286, -0.178555)",
        "(-0.280000, 1.220225, -0.176963)",
        "(-0.280000, 1.220184, -0.175366)",
        "(-0.280000, 1.220163, -0.173768)",
        "(-0.280000, 1.220163, -0.172175)",
        "(-0.280000, 1.220182, -0.170577)",
        "(-0.280000, 1.220221, -0.168979)",
        "(-0.280000, 1.220280, -0.167387)",
        "(-0.280000, 1.220360, -0.165791)",
        "(-0.280000, 1.220459, -0.164196)",
        "(-0.280000, 1.220579, -0.162607)",
        "(-0.280000, 1.220718, -0.161015)",
        "(-0.280000, 1.220878, -0.159425)",
        "(-0.280000, 1.221057, -0.157842)",
        "(-0.280000, 1.221256, -0.156257)",
        "(-0.280000, 1.221476, -0.154674)",
        "(-0.280000, 1.221714, -0.153099)",
        "(-0.280000, 1.221974, -0.151522)",
        "(-0.280000, 1.222253, -0.149948)",
        "(-0.280000, 1.222551, -0.148378)",
        "(-0.280000, 1.222869, -0.146817)",
        "(-0.280000, 1.223207, -0.145255)",
        "(-0.280000, 1.223565, -0.143698)",
        "(-0.280000, 1.223941, -0.142150)",
        "(-0.280000, 1.224338, -0.140602)",
        "(-0.280000, 1.224754, -0.139059)",
        "(-0.280000, 1.225188, -0.137526)",
        "(-0.280000, 1.225643, -0.135994)",
        "(-0.280000, 1.226117, -0.134468)",
        "(-0.280000, 1.226609, -0.132953)",
        "(-0.280000, 1.227121, -0.131439)",
        "(-0.280000, 1.227652, -0.129932)",
        "(-0.280000, 1.228201, -0.128436)",
        "(-0.280000, 1.228769, -0.126943)",
        "(-0.280000, 1.229357, -0.125457)",
        "(-0.280000, 1.229962, -0.123983)",
        "(-0.280000, 1.230587, -0.122512)",
        "(-0.280000, 1.231230, -0.121049)",
        "(-0.280000, 1.231882, -0.119595)",
        "(-0.280000, 1.232510, -0.118124)",
        "(-0.280000, 1.233077, -0.116621)",
        "(-0.280000, 1.233557, -0.115074)",
        "(-0.280000, 1.233934, -0.113461)",
        "(-0.280000, 1.234197, -0.111774)",
        "(-0.280000, 1.234341, -0.110004)",
        "(-0.280000, 1.234370, -0.108152)",
        "(-0.280000, 1.234288, -0.106203)",
        "(-0.280000, 1.234107, -0.104162)",
        "(-0.280000, 1.234478, -0.102436)",
        "(-0.280000, 1.235373, -0.101024)",
        "(-0.280000, 1.236286, -0.099623)",
        "(-0.280000, 1.237214, -0.098238)",
        "(-0.280000, 1.238163, -0.096860)",
        "(-0.280000, 1.239128, -0.095495)",
        "(-0.280000, 1.240108, -0.094145)",
        "(-0.280000, 1.241107, -0.092805)",
        "(-0.280000, 1.242123, -0.091477)",
        "(-0.280000, 1.243153, -0.090165)",
        "(-0.280000, 1.244202, -0.088863)",
        "(-0.280000, 1.245268, -0.087574)",
        "(-0.280000, 1.246347, -0.086303)",
        "(-0.280000, 1.247444, -0.085041)",
        "(-0.280000, 1.248558, -0.083794)",
        "(-0.280000, 1.249683, -0.082564)",
        "(-0.280000, 1.250828, -0.081344)",
        "(-0.280000, 1.251987, -0.080139)",
        "(-0.280000, 1.253159, -0.078953)",
        "(-0.280000, 1.254348, -0.077777)",
        "(-0.280000, 1.255553, -0.076617)",
        "(-0.280000, 1.256771, -0.075472)",
        "(-0.280000, 1.258001, -0.074346)",
        "(-0.280000, 1.259248, -0.073232)",
        "(-0.280000, 1.260509, -0.072133)",
        "(-0.280000, 1.261780, -0.071054)",
        "(-0.280000, 1.263068, -0.069988)",
        "(-0.280000, 1.264370, -0.068938)",
        "(-0.280000, 1.265680, -0.067908)",
        "(-0.280000, 1.267008, -0.066891)",
        "(-0.280000, 1.268348, -0.065891)",
        "(-0.280000, 1.269697, -0.064910)",
        "(-0.280000, 1.271062, -0.063944)",
        "(-0.280000, 1.272439, -0.062995)",
        "(-0.280000, 1.273824, -0.062067)",
        "(-0.280000, 1.275224, -0.061153)",
        "(-0.280000, 1.276636, -0.060256)",
        "(-0.280000, 1.278739, -0.060505)",
        "(-0.280000, 1.281326, -0.061626)",
        "(-0.280000, 1.283875, -0.062796)",
        "(-0.280000, 1.286376, -0.064008)",
        "(-0.280000, 1.288843, -0.065267)",
        "(-0.280000, 1.291265, -0.066564)",
        "(-0.280000, 1.293630, -0.067885)",
        "(-0.280000, 1.295947, -0.069226)",
        "(-0.280000, 1.298203, -0.070571)",
        "(-0.280000, 1.300393, -0.071904)",
        "(-0.280000, 1.302505, -0.073204)",
        "(-0.280000, 1.304548, -0.074463)",
        "(-0.280000, 1.306511, -0.075658)",
        "(-0.280000, 1.308385, -0.076769)",
        "(-0.280000, 1.310179, -0.077786)",
        "(-0.280000, 1.311888, -0.078688)",
        "(-0.280000, 1.313507, -0.079457)",
        "(-0.280000, 1.315046, -0.080084)",
        "(-0.280000, 1.316504, -0.080553)",
        "(-0.280000, 1.317881, -0.080854)",
        "(-0.280000, 1.319189, -0.080979)",
        "(-0.280000, 1.320431, -0.080920)",
        "(-0.280000, 1.321610, -0.080675)",
        "(-0.280000, 1.322741, -0.080240)",
        "(-0.280000, 1.323828, -0.079617)",
        "(-0.280000, 1.324877, -0.078811)",
        "(-0.280000, 1.325903, -0.077825)",
        "(-0.280000, 1.326912, -0.076669)",
        "(-0.280000, 1.327911, -0.075359)",
        "(-0.280000, 1.328915, -0.073901)",
        "(-0.280000, 1.329928, -0.072314)",
        "(-0.280000, 1.330956, -0.070622)",
        "(-0.280000, 1.332013, -0.068836)",
        "(-0.280000, 1.333102, -0.066982)",
        "(-0.280000, 1.334228, -0.065082)",
        "(-0.280000, 1.335393, -0.063169)",
        "(-0.280000, 1.336607, -0.061254)",
        "(-0.280000, 1.337868, -0.059368)",
        "(-0.280000, 1.339174, -0.057543)",
        "(-0.280000, 1.340532, -0.055791)",
        "(-0.280000, 1.341937, -0.054142)",
        "(-0.280000, 1.343381, -0.052621)",
        "(-0.280000, 1.344870, -0.051238)",
        "(-0.280000, 1.346393, -0.050014)",
        "(-0.280000, 1.347941, -0.048966)",
        "(-0.280000, 1.349517, -0.048095)",
        "(-0.280000, 1.351111, -0.047410)",
        "(-0.280000, 1.352709, -0.046910)",
        "(-0.280000, 1.354317, -0.046584)",
        "(-0.280000, 1.355924, -0.046419)",
        "(-0.280000, 1.357522, -0.046393)",
        "(-0.280000, 1.359119, -0.046476)",
        "(-0.280000, 1.360709, -0.046628)",
        "(-0.280000, 1.362292, -0.046808)",
        "(-0.280000, 1.363878, -0.047008)",
        "(-0.280000, 1.365461, -0.047229)",
        "(-0.280000, 1.367036, -0.047468)",
        "(-0.280000, 1.368612, -0.047728)",
        "(-0.280000, 1.370186, -0.048008)",
        "(-0.280000, 1.371755, -0.048307)",
        "(-0.280000, 1.373317, -0.048626)",
        "(-0.280000, 1.374878, -0.048965)",
        "(-0.280000, 1.376435, -0.049323)",
        "(-0.280000, 1.377983, -0.049700)",
        "(-0.280000, 1.379531, -0.050098)",
        "(-0.280000, 1.381074, -0.050515)",
        "(-0.280000, 1.382607, -0.050950)",
        "(-0.280000, 1.384138, -0.051405)",
        "(-0.280000, 1.385664, -0.051880)",
        "(-0.280000, 1.387179, -0.052373)",
        "(-0.280000, 1.388693, -0.052886)",
        "(-0.280000, 1.390200, -0.053418)",
        "(-0.280000, 1.391695, -0.053967)",
        "(-0.280000, 1.393188, -0.054537)",
        "(-0.280000, 1.394674, -0.055125)",
        "(-0.280000, 1.396147, -0.055730)",
        "(-0.280000, 1.397618, -0.056356)",
        "(-0.280000, 1.399080, -0.057000)",
        "(-0.280000, 1.400530, -0.057661)",
        "(-0.280000, 1.401976, -0.058341)",
        "(-0.280000, 1.403413, -0.059040)",
        "(-0.280000, 1.404837, -0.059755)",
        "(-0.280000, 1.406256, -0.060489)",
        "(-0.280000, 1.407666, -0.061242)",
        "(-0.280000, 1.409066, -0.062012)",
        "(-0.280000, 1.410453, -0.062797)",
        "(-0.280000, 1.411833, -0.063602)",
        "(-0.280000, 1.413203, -0.064424)",
        "(-0.280000, 1.414559, -0.065261)",
        "(-0.280000, 1.415908, -0.066118)",
        "(-0.280000, 1.417246, -0.066991)",
        "(-0.280000, 1.418569, -0.067879)",
        "(-0.280000, 1.419885, -0.068786)",
        "(-0.280000, 1.421190, -0.069709)",
        "(-0.280000, 1.422478, -0.070646)",
        "(-0.280000, 1.423759, -0.071601)",
        "(-0.280000, 1.425027, -0.072573)",
        "(-0.280000, 1.426280, -0.073558)",
        "(-0.280000, 1.427524, -0.074561)",
        "(-0.280000, 1.428755, -0.075580)",
        "(-0.280000, 1.429969, -0.076611)",
        "(-0.280000, 1.431174, -0.077661)",
        "(-0.280000, 1.432366, -0.078725)",
        "(-0.280000, 1.433541, -0.079802)",
        "(-0.280000, 1.434705, -0.080896)",
        "(-0.280000, 1.435856, -0.082005)",
        "(-0.280000, 1.436990, -0.083124)",
        "(-0.280000, 1.438112, -0.084262)",
        "(-0.280000, 1.439220, -0.085413)",
        "(-0.280000, 1.440314, -0.086578)",
        "(-0.280000, 1.441389, -0.087754)",
        "(-0.280000, 1.442453, -0.088946)",
        "(-0.280000, 1.443502, -0.090152)",
        "(-0.280000, 1.444533, -0.091367)",
        "(-0.280000, 1.445551, -0.092598)",
        "(-0.280000, 1.446554, -0.093843)",
        "(-0.280000, 1.447538, -0.095096)",
        "(-0.280000, 1.448509, -0.096365)",
        "(-0.280000, 1.449464, -0.097646)",
        "(-0.280000, 1.450400, -0.098935)",
        "(-0.280000, 1.451322, -0.100240)",
        "(-0.280000, 1.452229, -0.101556)",
        "(-0.280000, 1.453115, -0.102880)",
        "(-0.280000, 1.453988, -0.104219)",
        "(-0.280000, 1.454844, -0.105568)",
        "(-0.280000, 1.455680, -0.106924)",
        "(-0.280000, 1.456502, -0.108295)",
        "(-0.280000, 1.457306, -0.109676)",
        "(-0.280000, 1.458090, -0.111062)",
        "(-0.280000, 1.458860, -0.112463)",
        "(-0.280000, 1.459612, -0.113873)",
        "(-0.280000, 1.460343, -0.115288)",
        "(-0.280000, 1.461059, -0.116717)",
        "(-0.280000, 1.461757, -0.118155)",
        "(-0.280000, 1.462437, -0.119601)",
        "(-0.280000, 1.463097, -0.121051)",
        "(-0.280000, 1.463740, -0.122514)",
        "(-0.280000, 1.464365, -0.123985)",
        "(-0.280000, 1.464969, -0.125459)",
        "(-0.280000, 1.465557, -0.126945)",
        "(-0.280000, 1.466126, -0.128438)",
        "(-0.280000, 1.466674, -0.129934)",
        "(-0.280000, 1.467206, -0.131441)",
        "(-0.280000, 1.467718, -0.132955)",
        "(-0.280000, 1.468209, -0.134470)",
        "(-0.280000, 1.468683, -0.135996)",
        "(-0.280000, 1.469138, -0.137528)",
        "(-0.280000, 1.469572, -0.139061)",
        "(-0.280000, 1.469989, -0.140604)",
        "(-0.280000, 1.470385, -0.142152)",
        "(-0.280000, 1.470761, -0.143700)",
        "(-0.280000, 1.471119, -0.145258)",
        "(-0.280000, 1.471457, -0.146820)",
        "(-0.280000, 1.471775, -0.148381)",
        "(-0.280000, 1.472073, -0.149951)",
        "(-0.280000, 1.472352, -0.151524)",
        "(-0.280000, 1.472611, -0.153096)",
        "(-0.280000, 1.472850, -0.154676)",
        "(-0.280000, 1.473069, -0.156259)",
        "(-0.280000, 1.473269, -0.157845)",
        "(-0.280000, 1.473448, -0.159428)",
        "(-0.280000, 1.473607, -0.161018)",
        "(-0.280000, 1.473747, -0.162610)",
        "(-0.280000, 1.473866, -0.164199)",
        "(-0.280000, 1.473966, -0.165793)",
        "(-0.280000, 1.474045, -0.167390)",
        "(-0.280000, 1.474104, -0.168982)",
        "(-0.280000, 1.474144, -0.170579)",
        "(-0.280000, 1.474163, -0.172177)",
        "(-0.280000, 1.474162, -0.173770)",
        "(-0.280000, 1.474141, -0.175368)",
        "(-0.280000, 1.474100, -0.176966)",
        "(-0.280000, 1.474039, -0.178558)",
        "(-0.280000, 1.473958, -0.180154)",
        "(-0.280000, 1.473857, -0.181748)",
        "(-0.280000, 1.473736, -0.183337)",
        "(-0.280000, 1.473595, -0.184929)",
        "(-0.280000, 1.473433, -0.186519)",
        "(-0.280000, 1.473253, -0.188102)",
        "(-0.280000, 1.473052, -0.189687)",
        "(-0.280000, 1.472830, -0.191270)",
        "(-0.280000, 1.472590, -0.192845)",
        "(-0.280000, 1.472329, -0.194421)",
        "(-0.280000, 1.472049, -0.195994)",
        "(-0.280000, 1.471748, -0.197564)",
        "(-0.280000, 1.471429, -0.199125)",
        "(-0.280000, 1.471089, -0.200686)",
        "(-0.280000, 1.470730, -0.202243)",
        "(-0.280000, 1.470352, -0.203791)",
        "(-0.280000, 1.469954, -0.205339)",
        "(-0.280000, 1.469536, -0.206881)",
        "(-0.280000, 1.469100, -0.208414)",
        "(-0.280000, 1.468644, -0.209945)",
        "(-0.280000, 1.468168, -0.211471)",
        "(-0.280000, 1.467675, -0.212986)",
        "(-0.280000, 1.467161, -0.214499)",
        "(-0.280000, 1.466628, -0.216005)",
        "(-0.280000, 1.466078, -0.217500)",
        "(-0.280000, 1.465508, -0.218993)",
        "(-0.280000, 1.464918, -0.220479)",
        "(-0.280000, 1.464313, -0.221952)",
        "(-0.280000, 1.463686, -0.223422)",
        "(-0.280000, 1.463041, -0.224884)",
        "(-0.280000, 1.462372, -0.226330)",
        "(-0.280000, 1.461639, -0.227751)",
        "(-0.280000, 1.460809, -0.229122)",
        "(-0.280000, 1.459859, -0.230423)",
        "(-0.280000, 1.458768, -0.231647)",
        "(-0.280000, 1.457526, -0.232779)",
        "(-0.280000, 1.456131, -0.233809)",
        "(-0.280000, 1.454589, -0.234729)",
        "(-0.280000, 1.452898, -0.235540)",
        "(-0.280000, 1.451073, -0.236238)",
        "(-0.280000, 1.449135, -0.236825)",
        "(-0.280000, 1.447087, -0.237306)",
        "(-0.280000, 1.444954, -0.237688)",
        "(-0.280000, 1.442763, -0.237977)",
        "(-0.280000, 1.440521, -0.238185)",
        "(-0.280000, 1.438257, -0.238323)",
        "(-0.280000, 1.435998, -0.238406)",
        "(-0.280000, 1.433751, -0.238447)",
        "(-0.280000, 1.431544, -0.238462)",
        "(-0.280000, 1.429400, -0.238467)",
        "(-0.280000, 1.427324, -0.238479)",
        "(-0.280000, 1.425339, -0.238514)",
        "(-0.280000, 1.423463, -0.238588)",
        "(-0.280000, 1.421697, -0.238719)",
        "(-0.280000, 1.420057, -0.238921)",
        "(-0.280000, 1.418554, -0.239209)",
        "(-0.280000, 1.417184, -0.239598)",
        "(-0.280000, 1.415956, -0.240099)",
        "(-0.280000, 1.414873, -0.240721)",
        "(-0.280000, 1.413926, -0.241477)",
        "(-0.280000, 1.413117, -0.242374)",
        "(-0.280000, 1.412441, -0.243418)",
        "(-0.280000, 1.411890, -0.244607)",
        "(-0.280000, 1.411454, -0.245951)",
        "(-0.280000, 1.411124, -0.247447)",
        "(-0.280000, 1.410890, -0.249087)",
        "(-0.280000, 1.410738, -0.250878)",
        "(-0.280000, 1.410655, -0.252808)",
        "(-0.280000, 1.410628, -0.254864)",
        "(-0.280000, 1.410642, -0.257049)",
        "(-0.280000, 1.410685, -0.259347)",
        "(-0.280000, 1.410742, -0.261738)",
        "(-0.280000, 1.410800, -0.264225)",
        "(-0.280000, 1.410846, -0.266789)",
        "(-0.280000, 1.410869, -0.269407)",
        "(-0.280000, 1.410860, -0.272084)",
        "(-0.280000, 1.410808, -0.274801)",
        "(-0.280000, 1.410707, -0.277537)",
        "(-0.280000, 1.410550, -0.280303)",
        "(-0.280000, 1.410335, -0.283082)",
        "(-0.280000, 1.410057, -0.285857)",
        "(-0.280000, 1.409693, -0.288606)",
        "(-0.280000, 1.408878, -0.290614)",
        "(-0.280000, 1.407396, -0.291379)",
        "(-0.280000, 1.405901, -0.292128)",
        "(-0.280000, 1.404396, -0.292857)",
        "(-0.280000, 1.402882, -0.293568)",
        "(-0.280000, 1.401364, -0.294257)",
        "(-0.280000, 1.399833, -0.294930)",
        "(-0.280000, 1.398294, -0.295583)",
        "(-0.280000, 1.396751, -0.296215)",
        "(-0.280000, 1.395195, -0.296829)",
        "(-0.280000, 1.393632, -0.297423)",
        "(-0.280000, 1.392067, -0.297996)",
        "(-0.280000, 1.390489, -0.298551)",
        "(-0.280000, 1.388905, -0.299087)",
        "(-0.280000, 1.387319, -0.299600)",
        "(-0.280000, 1.385721, -0.300096)",
        "(-0.280000, 1.384118, -0.300571)",
        "(-0.280000, 1.382514, -0.301024)",
        "(-0.280000, 1.380899, -0.301459)",
        "(-0.280000, 1.379277, -0.301865)",
        "(-0.280000, 1.377217, -0.300393)",
        "(-0.280000, 1.375181, -0.298832)",
        "(-0.280000, 1.373184, -0.297214)",
        "(-0.280000, 1.371238, -0.295571)",
        "(-0.280000, 1.369336, -0.293920)",
        "(-0.280000, 1.367490, -0.292296)",
        "(-0.280000, 1.365705, -0.290729)",
        "(-0.280000, 1.363973, -0.289238)",
        "(-0.280000, 1.362299, -0.287853)",
        "(-0.280000, 1.360681, -0.286600)",
        "(-0.280000, 1.359120, -0.285504)",
        "(-0.280000, 1.357603, -0.284580)",
        "(-0.280000, 1.356128, -0.283851)",
        "(-0.280000, 1.354694, -0.283334)",
        "(-0.280000, 1.353282, -0.283041)",
        "(-0.280000, 1.351891, -0.282985)",
        "(-0.280000, 1.350514, -0.283170)",
        "(-0.280000, 1.349133, -0.283603)",
        "(-0.280000, 1.347744, -0.284283)",
        "(-0.280000, 1.346340, -0.285203)",
        "(-0.280000, 1.344903, -0.286358)",
        "(-0.280000, 1.343430, -0.287733)",
        "(-0.280000, 1.341917, -0.289305)",
        "(-0.280000, 1.340347, -0.291058)",
        "(-0.280000, 1.338721, -0.292960)",
        "(-0.280000, 1.337039, -0.294969)",
        "(-0.280000, 1.335291, -0.297056)",
        "(-0.280000, 1.333484, -0.299170)",
        "(-0.280000, 1.331627, -0.301251)",
        "(-0.280000, 1.329717, -0.303260)",
        "(-0.280000, 1.327877, -0.304405)",
        "(-0.280000, 1.326229, -0.304153)",
        "(-0.280000, 1.324579, -0.303879)",
        "(-0.280000, 1.322933, -0.303585)",
        "(-0.280000, 1.321290, -0.303269)",
        "(-0.280000, 1.319657, -0.302934)",
        "(-0.280000, 1.318023, -0.302578)",
        "(-0.280000, 1.316394, -0.302201)",
        "(-0.280000, 1.314774, -0.301805)",
        "(-0.280000, 1.313155, -0.301387)",
        "(-0.280000, 1.311541, -0.300949)",
        "(-0.280000, 1.309938, -0.300492)",
        "(-0.280000, 1.308335, -0.300014)",
        "(-0.280000, 1.306739, -0.299515)",
        "(-0.280000, 1.305154, -0.298998)",
        "(-0.280000, 1.303571, -0.298460)",
        "(-0.280000, 1.301995, -0.297901)",
        "(-0.280000, 1.300430, -0.297325)",
        "(-0.280000, 1.298868, -0.296727)",
        "(-0.280000, 1.297318, -0.296101)",
        "(-0.280000, 1.296517, -0.293700)",
        "(-0.280000, 1.295788, -0.291241)",
        "(-0.280000, 1.295124, -0.288757)",
        "(-0.280000, 1.294516, -0.286284)",
        "(-0.280000, 1.293948, -0.283831)",
        "(-0.280000, 1.293409, -0.281431)",
        "(-0.280000, 1.292887, -0.279114)",
        "(-0.280000, 1.292363, -0.276890)",
        "(-0.280000, 1.291823, -0.274786)",
        "(-0.280000, 1.291251, -0.272820)",
        "(-0.280000, 1.290633, -0.271016)",
        "(-0.280000, 1.289949, -0.269377)",
        "(-0.280000, 1.289184, -0.267920)",
        "(-0.280000, 1.288328, -0.266659)",
        "(-0.280000, 1.287358, -0.265592)",
        "(-0.280000, 1.286266, -0.264728)",
        "(-0.280000, 1.285043, -0.264068)",
        "(-0.280000, 1.283671, -0.263607)",
        "(-0.280000, 1.282148, -0.263340)",
        "(-0.280000, 1.280472, -0.263258)",
        "(-0.280000, 1.278630, -0.263348)",
        "(-0.280000, 1.276630, -0.263595)",
        "(-0.280000, 1.274482, -0.263976)",
        "(-0.280000, 1.272181, -0.264471)",
        "(-0.280000, 1.269747, -0.265053)",
        "(-0.280000, 1.267206, -0.265689)",
        "(-0.280000, 1.264565, -0.266350)",
        "(-0.280000, 1.261861, -0.266997)",
        "(-0.280000, 1.259135, -0.267589)",
        "(-0.280000, 1.256409, -0.268091)",
        "(-0.280000, 1.254247, -0.267935)",
        "(-0.280000, 1.253062, -0.266762)",
        "(-0.280000, 1.251889, -0.265571)",
        "(-0.280000, 1.250730, -0.264365)",
        "(-0.280000, 1.249587, -0.263144)",
        "(-0.280000, 1.248463, -0.261913)",
        "(-0.280000, 1.247351, -0.260664)",
        "(-0.280000, 1.246254, -0.259401)",
        "(-0.280000, 1.245177, -0.258129)",
        "(-0.280000, 1.244113, -0.256839)",
        "(-0.280000, 1.243065, -0.255536)",
        "(-0.280000, 1.242037, -0.254223)",
        "(-0.280000, 1.241022, -0.252894)",
        "(-0.280000, 1.240024, -0.251552)",
        "(-0.280000, 1.239046, -0.250202)",
        "(-0.280000, 1.238082, -0.248836)",
        "(-0.280000, 1.237135, -0.247457)",
        "(-0.280000, 1.236208, -0.246071)",
        "(-0.280000, 1.235297, -0.244669)",
        "(-0.280000, 1.234410, -0.243251)",
        "(-0.280000, 1.235174, -0.240838)",
        "(-0.280000, 1.236030, -0.238420)",
        "(-0.280000, 1.236953, -0.236021)",
        "(-0.280000, 1.237916, -0.233663)",
        "(-0.280000, 1.238899, -0.231345)",
        "(-0.280000, 1.239874, -0.229086)",
        "(-0.280000, 1.240814, -0.226906)",
        "(-0.280000, 1.241697, -0.224798)",
        "(-0.280000, 1.242498, -0.222778)",
        "(-0.280000, 1.243191, -0.220852)",
        "(-0.280000, 1.243752, -0.219030)",
        "(-0.280000, 1.244162, -0.217301)",
        "(-0.280000, 1.244401, -0.215673)",
        "(-0.280000, 1.244449, -0.214149)",
        "(-0.280000, 1.244292, -0.212717)",
        "(-0.280000, 1.243917, -0.211376)",
        "(-0.280000, 1.243315, -0.210123)",
        "(-0.280000, 1.242477, -0.208944)",
        "(-0.280000, 1.241401, -0.207832)",
        "(-0.280000, 1.240093, -0.206780)",
        "(-0.280000, 1.238551, -0.205770)",
        "(-0.280000, 1.236789, -0.204794)",
        "(-0.280000, 1.234827, -0.203839)",
        "(-0.280000, 1.232674, -0.202887)",
        "(-0.280000, 1.230364, -0.201927)",
        "(-0.280000, 1.227934, -0.200947)",
        "(-0.280000, 1.225409, -0.199929)",
        "(-0.280000, 1.222841, -0.198862)",
        "(-0.280000, 1.220272, -0.197742)",
        "(-0.280000, 1.217658, -0.196565)",
        "(-0.280000, 1.216130, -0.195144)",
        "(-0.280000, 1.215862, -0.193499)",
        "(-0.280000, 1.215613, -0.191845)",
        "(-0.280000, 1.215385, -0.190189)",
        "(-0.280000, 1.215178, -0.188529)",
        "(-0.280000, 1.214993, -0.186872)",
        "(-0.280000, 1.214827, -0.185208)",
        "(-0.280000, 1.214683, -0.183542)",
        "(-0.280000, 1.214560, -0.181879)",
        "(-0.280000, 1.214458, -0.180210)",
        "(-0.280000, 1.214376, -0.178540)",
        "(-0.280000, 1.214316, -0.176874)",
        "(-0.280000, 1.214277, -0.175202)",
        "(-0.280000, 1.214258, -0.173530)",
        "(-0.280000, 1.214261, -0.171862)",
        "(-0.280000, 1.214285, -0.170190)",
        "(-0.280000, 1.214329, -0.168518)",
        "(-0.280000, 1.214395, -0.166853)",
        "(-0.280000, 1.214481, -0.165182)",
        "(-0.280000, 1.214589, -0.163514)",
        "(-0.280000, 1.214717, -0.161851)",
        "(-0.280000, 1.214867, -0.160186)",
        "(-0.280000, 1.215037, -0.158522)",
        "(-0.280000, 1.215228, -0.156866)",
        "(-0.280000, 1.215441, -0.155207)",
        "(-0.280000, 1.215674, -0.153551)",
        "(-0.280000, 1.215927, -0.151903)",
        "(-0.280000, 1.216202, -0.150254)",
        "(-0.280000, 1.216497, -0.148608)",
        "(-0.280000, 1.216813, -0.146965)",
        "(-0.280000, 1.217149, -0.145332)",
        "(-0.280000, 1.217506, -0.143699)",
        "(-0.280000, 1.217884, -0.142069)",
        "(-0.280000, 1.218281, -0.140450)",
        "(-0.280000, 1.218699, -0.138831)",
        "(-0.280000, 1.219138, -0.137217)",
        "(-0.280000, 1.219596, -0.135614)",
        "(-0.280000, 1.220075, -0.134012)",
        "(-0.280000, 1.220575, -0.132416)",
        "(-0.280000, 1.221092, -0.130831)",
        "(-0.280000, 1.221632, -0.129248)",
        "(-0.280000, 1.222191, -0.127672)",
        "(-0.280000, 1.222768, -0.126108)",
        "(-0.280000, 1.223367, -0.124547)",
        "(-0.280000, 1.223985, -0.122993)",
        "(-0.280000, 1.225774, -0.121936)",
        "(-0.280000, 1.228580, -0.121349)",
        "(-0.280000, 1.231339, -0.120806)",
        "(-0.280000, 1.234068, -0.120318)",
        "(-0.280000, 1.236753, -0.119867)",
        "(-0.280000, 1.239344, -0.119432)",
        "(-0.280000, 1.241800, -0.118993)",
        "(-0.280000, 1.244108, -0.118527)",
        "(-0.280000, 1.246236, -0.118015)",
        "(-0.280000, 1.248167, -0.117440)",
        "(-0.280000, 1.249886, -0.116788)",
        "(-0.280000, 1.251394, -0.116041)",
        "(-0.280000, 1.252684, -0.115186)",
        "(-0.280000, 1.253753, -0.114218)",
        "(-0.280000, 1.254613, -0.113121)",
        "(-0.280000, 1.255268, -0.111892)",
        "(-0.280000, 1.255729, -0.110531)",
        "(-0.280000, 1.256011, -0.109028)",
        "(-0.280000, 1.256128, -0.107387)",
        "(-0.280000, 1.256099, -0.105616)",
        "(-0.280000, 1.255944, -0.103710)",
        "(-0.280000, 1.255681, -0.101680)",
        "(-0.280000, 1.255335, -0.099542)",
        "(-0.280000, 1.254926, -0.097294)",
        "(-0.280000, 1.254476, -0.094955)",
        "(-0.280000, 1.254011, -0.092548)",
        "(-0.280000, 1.253550, -0.090072)",
        "(-0.280000, 1.253116, -0.087555)",
        "(-0.280000, 1.252732, -0.085021)",
        "(-0.280000, 1.252416, -0.082475)",
        "(-0.280000, 1.252188, -0.079946)",
        "(-0.280000, 1.253356, -0.078756)",
        "(-0.280000, 1.254548, -0.077583)",
        "(-0.280000, 1.255754, -0.076425)",
        "(-0.280000, 1.256976, -0.075283)",
        "(-0.280000, 1.258207, -0.074159)",
        "(-0.280000, 1.259457, -0.073048)",
        "(-0.280000, 1.260720, -0.071952)",
        "(-0.280000, 1.261993, -0.070876)",
        "(-0.280000, 1.263284, -0.069812)",
        "(-0.280000, 1.264588, -0.068765)",
        "(-0.280000, 1.265900, -0.067737)",
        "(-0.280000, 1.267230, -0.066723)",
        "(-0.280000, 1.268573, -0.065726)",
        "(-0.280000, 1.269923, -0.064748)",
        "(-0.280000, 1.271290, -0.063785)",
        "(-0.280000, 1.272669, -0.062839)",
        "(-0.280000, 1.274056, -0.061913)",
        "(-0.280000, 1.275458, -0.061002)",
        "(-0.280000, 1.276872, -0.060109)",
        "(-0.280000, 1.279009, -0.060419)",
        "(-0.280000, 1.281564, -0.061496)",
        "(-0.280000, 1.284106, -0.062664)",
        "(-0.280000, 1.286609, -0.063889)",
        "(-0.280000, 1.289100, -0.065204)",
        "(-0.280000, 1.291586, -0.066635)",
        "(-0.280000, 1.294065, -0.068198)",
        "(-0.280000, 1.296553, -0.069911)",
        "(-0.280000, 1.299038, -0.071773)",
        "(-0.280000, 1.301512, -0.073776)",
        "(-0.280000, 1.303958, -0.075903)",
        "(-0.280000, 1.306378, -0.078147)",
        "(-0.280000, 1.308753, -0.080479)",
        "(-0.280000, 1.311062, -0.082864)",
        "(-0.280000, 1.313307, -0.085286)",
        "(-0.280000, 1.315468, -0.087705)",
        "(-0.280000, 1.317529, -0.090081)",
        "(-0.280000, 1.319493, -0.092391)",
        "(-0.280000, 1.321347, -0.094595)",
        "(-0.280000, 1.323081, -0.096651)",
        "(-0.280000, 1.324703, -0.098540)",
        "(-0.280000, 1.326206, -0.100225)",
        "(-0.280000, 1.327588, -0.101672)",
        "(-0.280000, 1.328861, -0.102866)",
        "(-0.280000, 1.330026, -0.103780)",
        "(-0.280000, 1.331087, -0.104394)",
        "(-0.280000, 1.332062, -0.104699)",
        "(-0.280000, 1.332956, -0.104683)",
        "(-0.280000, 1.333780, -0.104343)",
        "(-0.280000, 1.334552, -0.103675)",
        "(-0.280000, 1.335283, -0.102685)",
        "(-0.280000, 1.335984, -0.101387)",
        "(-0.280000, 1.336674, -0.099785)",
        "(-0.280000, 1.337366, -0.097901)",
        "(-0.280000, 1.338071, -0.095757)",
        "(-0.280000, 1.338802, -0.093385)",
        "(-0.280000, 1.339573, -0.090800)",
        "(-0.280000, 1.340394, -0.088039)",
        "(-0.280000, 1.341270, -0.085145)",
        "(-0.280000, 1.342214, -0.082136)",
        "(-0.280000, 1.343230, -0.079055)",
        "(-0.280000, 1.344318, -0.075948)",
        "(-0.280000, 1.345486, -0.072830)",
        "(-0.280000, 1.346733, -0.069744)",
        "(-0.280000, 1.348052, -0.066729)",
        "(-0.280000, 1.349450, -0.063794)",
        "(-0.280000, 1.350919, -0.060969)",
        "(-0.280000, 1.352449, -0.058279)",
        "(-0.280000, 1.354046, -0.055714)",
        "(-0.280000, 1.355700, -0.053284)",
        "(-0.280000, 1.357403, -0.050986)",
        "(-0.280000, 1.359162, -0.048786)",
        "(-0.280000, 1.360974, -0.046657)",
        "(-0.280000, 1.362835, -0.044561)",
        "(-0.280000, 1.364762, -0.042439)",
        "(-0.280000, 1.366586, -0.041427)",
        "(-0.280000, 1.368234, -0.041681)",
        "(-0.280000, 1.369884, -0.041957)",
        "(-0.280000, 1.371530, -0.042253)",
        "(-0.280000, 1.373172, -0.042570)",
        "(-0.280000, 1.374804, -0.042906)",
        "(-0.280000, 1.376438, -0.043264)",
        "(-0.280000, 1.378067, -0.043643)",
        "(-0.280000, 1.379686, -0.044041)",
        "(-0.280000, 1.381305, -0.044460)",
        "(-0.280000, 1.382918, -0.044900)",
        "(-0.280000, 1.384521, -0.045359)",
        "(-0.280000, 1.386123, -0.045839)",
        "(-0.280000, 1.387719, -0.046339)",
        "(-0.280000, 1.389303, -0.046858)",
        "(-0.280000, 1.390886, -0.047398)",
        "(-0.280000, 1.392462, -0.047958)",
        "(-0.280000, 1.394026, -0.048536)",
        "(-0.280000, 1.395587, -0.049136)",
        "(-0.280000, 1.397140, -0.049755)",
        "(-0.280000, 1.398681, -0.050391)",
        "(-0.280000, 1.400219, -0.051049)",
        "(-0.280000, 1.401748, -0.051726)",
        "(-0.280000, 1.403263, -0.052421)",
        "(-0.280000, 1.404775, -0.053136)",
        "(-0.280000, 1.406277, -0.053871)",
        "(-0.280000, 1.407766, -0.054621)",
        "(-0.280000, 1.409250, -0.055393)",
        "(-0.280000, 1.410723, -0.056184)",
        "(-0.280000, 1.412187, -0.056993)",
        "(-0.280000, 1.413636, -0.057818)",
        "(-0.280000, 1.415079, -0.058663)",
        "(-0.280000, 1.416511, -0.059527)",
        "(-0.280000, 1.417928, -0.060406)",
        "(-0.280000, 1.419337, -0.061305)",
        "(-0.280000, 1.420736, -0.062222)",
        "(-0.280000, 1.422119, -0.063153)",
        "(-0.280000, 1.423494, -0.064105)",
        "(-0.280000, 1.424857, -0.065074)",
        "(-0.280000, 1.426203, -0.066057)",
        "(-0.280000, 1.427541, -0.067060)",
        "(-0.280000, 1.428867, -0.068080)",
        "(-0.280000, 1.430175, -0.069113)",
        "(-0.280000, 1.431475, -0.070166)",
        "(-0.280000, 1.432761, -0.071235)",
        "(-0.280000, 1.433212, -0.073263)",
        "(-0.280000, 1.432901, -0.076113)",
        "(-0.280000, 1.432563, -0.078904)",
        "(-0.280000, 1.432170, -0.081663)",
        "(-0.280000, 1.431688, -0.084439)",
        "(-0.280000, 1.431094, -0.087245)",
        "(-0.280000, 1.430373, -0.090085)",
        "(-0.280000, 1.429511, -0.092981)",
        "(-0.280000, 1.428507, -0.095919)",
        "(-0.280000, 1.427365, -0.098891)",
        "(-0.280000, 1.426097, -0.101873)",
        "(-0.280000, 1.424709, -0.104868)",
        "(-0.280000, 1.423224, -0.107847)",
        "(-0.280000, 1.421668, -0.110779)",
        "(-0.280000, 1.420057, -0.113661)",
        "(-0.280000, 1.418423, -0.116464)",
        "(-0.280000, 1.416799, -0.119157)",
        "(-0.280000, 1.415208, -0.121739)",
        "(-0.280000, 1.413684, -0.124183)",
        "(-0.280000, 1.412263, -0.126467)",
        "(-0.280000, 1.410967, -0.128592)",
        "(-0.280000, 1.409828, -0.130541)",
        "(-0.280000, 1.408878, -0.132302)",
        "(-0.280000, 1.408135, -0.133882)",
        "(-0.280000, 1.407626, -0.135272)",
        "(-0.280000, 1.407369, -0.136471)",
        "(-0.280000, 1.407379, -0.137492)",
        "(-0.280000, 1.407671, -0.138338)",
        "(-0.280000, 1.408249, -0.139017)",
        "(-0.280000, 1.409122, -0.139545)",
        "(-0.280000, 1.410289, -0.139934)",
        "(-0.280000, 1.411741, -0.140201)",
        "(-0.280000, 1.413478, -0.140363)",
        "(-0.280000, 1.415483, -0.140439)",
        "(-0.280000, 1.417740, -0.140449)",
        "(-0.280000, 1.420222, -0.140412)",
        "(-0.280000, 1.422919, -0.140347)",
        "(-0.280000, 1.425798, -0.140276)",
        "(-0.280000, 1.428821, -0.140216)",
        "(-0.280000, 1.431975, -0.140186)",
        "(-0.280000, 1.435219, -0.140201)",
        "(-0.280000, 1.438510, -0.140277)",
        "(-0.280000, 1.441836, -0.140426)",
        "(-0.280000, 1.445156, -0.140659)",
        "(-0.280000, 1.448431, -0.140984)",
        "(-0.280000, 1.451654, -0.141408)",
        "(-0.280000, 1.454794, -0.141933)",
        "(-0.280000, 1.457826, -0.142558)",
        "(-0.280000, 1.460758, -0.143286)",
        "(-0.280000, 1.463580, -0.144109)",
        "(-0.280000, 1.466291, -0.145020)",
        "(-0.280000, 1.468928, -0.146014)",
        "(-0.280000, 1.471511, -0.147080)",
        "(-0.280000, 1.474080, -0.148203)",
        "(-0.280000, 1.476692, -0.149382)",
        "(-0.280000, 1.478218, -0.150805)",
        "(-0.280000, 1.478485, -0.152450)",
        "(-0.280000, 1.478732, -0.154104)",
        "(-0.280000, 1.478958, -0.155761)",
        "(-0.280000, 1.479163, -0.157421)",
        "(-0.280000, 1.479347, -0.159078)",
        "(-0.280000, 1.479511, -0.160742)",
        "(-0.280000, 1.479653, -0.162409)",
        "(-0.280000, 1.479775, -0.164071)",
        "(-0.280000, 1.479875, -0.165741)",
        "(-0.280000, 1.479955, -0.167411)",
        "(-0.280000, 1.480013, -0.169077)",
        "(-0.280000, 1.480051, -0.170749)",
        "(-0.280000, 1.480068, -0.172421)",
        "(-0.280000, 1.480063, -0.174089)",
        "(-0.280000, 1.480038, -0.175761)",
        "(-0.280000, 1.479992, -0.177432)",
        "(-0.280000, 1.479924, -0.179098)",
        "(-0.280000, 1.479836, -0.180768)",
        "(-0.280000, 1.479726, -0.182437)",
        "(-0.280000, 1.479596, -0.184099)",
        "(-0.280000, 1.479445, -0.185765)",
        "(-0.280000, 1.479273, -0.187428)",
        "(-0.280000, 1.479080, -0.189084)",
        "(-0.280000, 1.478866, -0.190743)",
        "(-0.280000, 1.478631, -0.192399)",
        "(-0.280000, 1.478377, -0.194046)",
        "(-0.280000, 1.478100, -0.195695)",
        "(-0.280000, 1.477803, -0.197341)",
        "(-0.280000, 1.477485, -0.198983)",
        "(-0.280000, 1.477148, -0.200616)",
        "(-0.280000, 1.476789, -0.202249)",
        "(-0.280000, 1.476409, -0.203878)",
        "(-0.280000, 1.476011, -0.205497)",
        "(-0.280000, 1.475590, -0.207115)",
        "(-0.280000, 1.475150, -0.208729)",
        "(-0.280000, 1.474690, -0.210331)",
        "(-0.280000, 1.474209, -0.211933)",
        "(-0.280000, 1.473708, -0.213528)",
        "(-0.280000, 1.473189, -0.215113)",
        "(-0.280000, 1.472648, -0.216695)",
        "(-0.280000, 1.472087, -0.218270)",
        "(-0.280000, 1.471508, -0.219834)",
        "(-0.280000, 1.470908, -0.221395)",
        "(-0.280000, 1.470288, -0.222948)",
        "(-0.280000, 1.468498, -0.224003)",
        "(-0.280000, 1.465692, -0.224587)",
        "(-0.280000, 1.462932, -0.225127)",
        "(-0.280000, 1.460202, -0.225612)",
        "(-0.280000, 1.457517, -0.226060)",
        "(-0.280000, 1.454925, -0.226493)",
        "(-0.280000, 1.452469, -0.226929)",
        "(-0.280000, 1.450161, -0.227393)",
        "(-0.280000, 1.448032, -0.227903)",
        "(-0.280000, 1.446100, -0.228475)",
        "(-0.280000, 1.444381, -0.229125)",
        "(-0.280000, 1.442872, -0.229872)",
        "(-0.280000, 1.441581, -0.230725)",
        "(-0.280000, 1.440511, -0.231692)",
        "(-0.280000, 1.439650, -0.232788)",
        "(-0.280000, 1.438993, -0.234016)",
        "(-0.280000, 1.438531, -0.235377)",
        "(-0.280000, 1.438248, -0.236879)",
        "(-0.280000, 1.438129, -0.238520)",
        "(-0.280000, 1.438156, -0.240291)",
        "(-0.280000, 1.438309, -0.242197)",
        "(-0.280000, 1.438569, -0.244228)",
        "(-0.280000, 1.438913, -0.246366)",
        "(-0.280000, 1.439320, -0.248614)",
        "(-0.280000, 1.439767, -0.250954)",
        "(-0.280000, 1.440230, -0.253362)",
        "(-0.280000, 1.440689, -0.255837)",
        "(-0.280000, 1.441120, -0.258356)",
        "(-0.280000, 1.441501, -0.260890)",
        "(-0.280000, 1.441815, -0.263436)",
        "(-0.280000, 1.442040, -0.265965)",
        "(-0.280000, 1.440871, -0.267154)",
        "(-0.280000, 1.439678, -0.268326)",
        "(-0.280000, 1.438470, -0.269482)",
        "(-0.280000, 1.437248, -0.270623)",
        "(-0.280000, 1.436015, -0.271746)",
        "(-0.280000, 1.434764, -0.272856)",
        "(-0.280000, 1.433500, -0.273950)",
        "(-0.280000, 1.432225, -0.275025)",
        "(-0.280000, 1.430934, -0.276087)",
        "(-0.280000, 1.429629, -0.277133)",
        "(-0.280000, 1.428315, -0.278160)",
        "(-0.280000, 1.426984, -0.279172)",
        "(-0.280000, 1.425641, -0.280168)",
        "(-0.280000, 1.424289, -0.281144)",
        "(-0.280000, 1.422921, -0.282106)",
        "(-0.280000, 1.421541, -0.283051)",
        "(-0.280000, 1.420153, -0.283975)",
        "(-0.280000, 1.418750, -0.284885)",
        "(-0.280000, 1.417335, -0.285777)",
        "(-0.280000, 1.415199, -0.285464)",
        "(-0.280000, 1.412645, -0.284385)",
        "(-0.280000, 1.410104, -0.283214)",
        "(-0.280000, 1.407607, -0.281994)",
        "(-0.280000, 1.405144, -0.280727)",
        "(-0.280000, 1.402726, -0.279423)",
        "(-0.280000, 1.400366, -0.278095)",
        "(-0.280000, 1.398053, -0.276746)",
        "(-0.280000, 1.395801, -0.275394)",
        "(-0.280000, 1.393615, -0.274055)",
        "(-0.280000, 1.391507, -0.272748)",
        "(-0.280000, 1.389468, -0.271483)",
        "(-0.280000, 1.387509, -0.270281)",
        "(-0.280000, 1.385639, -0.269164)",
        "(-0.280000, 1.383847, -0.268142)",
        "(-0.280000, 1.382141, -0.267235)",
        "(-0.280000, 1.380525, -0.266460)",
        "(-0.280000, 1.378988, -0.265829)",
        "(-0.280000, 1.377531, -0.265354)",
        "(-0.280000, 1.376155, -0.265049)",
        "(-0.280000, 1.374847, -0.264920)",
        "(-0.280000, 1.373605, -0.264975)",
        "(-0.280000, 1.372426, -0.265216)",
        "(-0.280000, 1.371293, -0.265648)",
        "(-0.280000, 1.370204, -0.266268)",
        "(-0.280000, 1.369153, -0.267070)",
        "(-0.280000, 1.368124, -0.268053)",
        "(-0.280000, 1.367111, -0.269206)",
        "(-0.280000, 1.366108, -0.270513)",
        "(-0.280000, 1.365100, -0.271968)",
        "(-0.280000, 1.364082, -0.273552)",
        "(-0.280000, 1.363048, -0.275240)",
        "(-0.280000, 1.361986, -0.277023)",
        "(-0.280000, 1.360891, -0.278874)",
        "(-0.280000, 1.359759, -0.280770)",
        "(-0.280000, 1.358588, -0.282680)",
        "(-0.280000, 1.357368, -0.284591)",
        "(-0.280000, 1.356101, -0.286472)",
        "(-0.280000, 1.354789, -0.288293)",
        "(-0.280000, 1.353425, -0.290041)",
        "(-0.280000, 1.352015, -0.291686)",
        "(-0.280000, 1.350567, -0.293203)",
        "(-0.280000, 1.349074, -0.294581)",
        "(-0.280000, 1.347546, -0.295800)",
        "(-0.280000, 1.345995, -0.296843)",
        "(-0.280000, 1.344416, -0.297709)",
        "(-0.280000, 1.342821, -0.298389)",
        "(-0.280000, 1.341221, -0.298884)",
        "(-0.280000, 1.339612, -0.299205)",
        "(-0.280000, 1.338004, -0.299365)",
        "(-0.280000, 1.336406, -0.299385)",
        "(-0.280000, 1.334810, -0.299297)",
        "(-0.280000, 1.333220, -0.299141)",
        "(-0.280000, 1.331637, -0.298956)",
        "(-0.280000, 1.330052, -0.298750)",
        "(-0.280000, 1.328470, -0.298525)",
        "(-0.280000, 1.326896, -0.298281)",
        "(-0.280000, 1.325320, -0.298016)",
        "(-0.280000, 1.323748, -0.297731)",
        "(-0.280000, 1.322179, -0.297427)",
        "(-0.280000, 1.320619, -0.297103)",
        "(-0.280000, 1.319058, -0.296760)",
        "(-0.280000, 1.317502, -0.296396)",
        "(-0.280000, 1.315955, -0.296014)",
        "(-0.280000, 1.314409, -0.295612)",
        "(-0.280000, 1.312867, -0.295190)",
        "(-0.280000, 1.311336, -0.294750)",
        "(-0.280000, 1.309806, -0.294290)",
        "(-0.280000, 1.308281, -0.293810)",
        "(-0.280000, 1.306768, -0.293313)",
        "(-0.280000, 1.305256, -0.292795)",
        "(-0.280000, 1.303751, -0.292258)",
        "(-0.280000, 1.302257, -0.291704)",
        "(-0.280000, 1.300766, -0.291130)",
        "(-0.280000, 1.299282, -0.290537)",
        "(-0.280000, 1.297810, -0.289927)",
        "(-0.280000, 1.296342, -0.289297)",
        "(-0.280000, 1.294881, -0.288648)",
        "(-0.280000, 1.293433, -0.287983)",
        "(-0.280000, 1.291990, -0.287298)",
        "(-0.280000, 1.290555, -0.286595)",
        "(-0.280000, 1.289133, -0.285876)",
        "(-0.280000, 1.287716, -0.285137)",
        "(-0.280000, 1.286309, -0.284380)",
        "(-0.280000, 1.284911, -0.283605)",
        "(-0.280000, 1.283527, -0.282816)",
        "(-0.280000, 1.282149, -0.282006)",
        "(-0.280000, 1.280782, -0.281179)",
        "(-0.280000, 1.279429, -0.280338)",
        "(-0.280000, 1.278082, -0.279478)",
        "(-0.280000, 1.276747, -0.278600)",
        "(-0.280000, 1.275427, -0.277708)",
        "(-0.280000, 1.274114, -0.276797)",
        "(-0.280000, 1.272812, -0.275870)",
        "(-0.280000, 1.271526, -0.274929)",
        "(-0.280000, 1.270249, -0.273969)",
        "(-0.280000, 1.268983, -0.272994)",
        "(-0.280000, 1.267734, -0.272005)",
        "(-0.280000, 1.266493, -0.270998)",
        "(-0.280000, 1.265265, -0.269975)",
        "(-0.280000, 1.264054, -0.268940)",
        "(-0.280000, 1.262852, -0.267887)",
        "(-0.280000, 1.261664, -0.266818)",
        "(-0.280000, 1.260493, -0.265739)",
        "(-0.280000, 1.259331, -0.264641)",
        "(-0.280000, 1.258184, -0.263528)",
        "(-0.280000, 1.257054, -0.262405)",
        "(-0.280000, 1.255935, -0.261264)",
        "(-0.280000, 1.254831, -0.260109)",
        "(-0.280000, 1.253741, -0.258941)",
        "(-0.280000, 1.252669, -0.257762)",
        "(-0.280000, 1.251609, -0.256566)",
        "(-0.280000, 1.250564, -0.255357)",
        "(-0.280000, 1.249537, -0.254139)",
        "(-0.280000, 1.248523, -0.252904)",
        "(-0.280000, 1.247524, -0.251657)",
        "(-0.280000, 1.246544, -0.250401)",
        "(-0.280000, 1.245577, -0.249128)",
        "(-0.280000, 1.244626, -0.247844)",
        "(-0.280000, 1.243694, -0.246552)",
        "(-0.280000, 1.242775, -0.245244)",
        "(-0.280000, 1.241873, -0.243925)",
        "(-0.280000, 1.240991, -0.242599)",
        "(-0.280000, 1.240122, -0.241257)",
        "(-0.280000, 1.239271, -0.239905)",
        "(-0.280000, 1.238439, -0.238546)",
        "(-0.280000, 1.237621, -0.237173)",
        "(-0.280000, 1.236821, -0.235790)",
        "(-0.280000, 1.236041, -0.234401)",
        "(-0.280000, 1.235276, -0.232998)",
        "(-0.280000, 1.234529, -0.231585)",
        "(-0.280000, 1.233802, -0.230168)",
        "(-0.280000, 1.233090, -0.228737)",
        "(-0.280000, 1.232397, -0.227297)",
        "(-0.280000, 1.231722, -0.225849)",
        "(-0.280000, 1.231066, -0.224396)",
        "(-0.280000, 1.230428, -0.222932)",
        "(-0.280000, 1.229808, -0.221459)",
        "(-0.280000, 1.229208, -0.219983)",
        "(-0.280000, 1.228625, -0.218495)",
        "(-0.280000, 1.228061, -0.217000)",
        "(-0.280000, 1.227517, -0.215502)",
        "(-0.280000, 1.226990, -0.213993)",
        "(-0.280000, 1.226483, -0.212478)",
        "(-0.280000, 1.225996, -0.210961)",
        "(-0.280000, 1.225527, -0.209434)",
        "(-0.280000, 1.225077, -0.207900)",
        "(-0.280000, 1.224647, -0.206366)",
        "(-0.280000, 1.224236, -0.204822)",
        "(-0.280000, 1.223844, -0.203273)",
        "(-0.280000, 1.223473, -0.201723)",
        "(-0.280000, 1.223120, -0.200165)",
        "(-0.280000, 1.222787, -0.198602)",
        "(-0.280000, 1.222466, -0.197041)",
        "(-0.280000, 1.222116, -0.195481)",
        "(-0.280000, 1.221697, -0.193929)",
        "(-0.280000, 1.221182, -0.192394)",
        "(-0.280000, 1.220545, -0.190865)",
        "(-0.280000, 1.219772, -0.189342)",
        "(-0.280000, 1.218855, -0.187822)",
        "(-0.280000, 1.217795, -0.186302)",
        "(-0.280000, 1.216590, -0.184769)",
        "(-0.280000, 1.215250, -0.183218)",
        "(-0.280000, 1.214542, -0.181602)",
        "(-0.280000, 1.214443, -0.179932)",
        "(-0.280000, 1.214365, -0.178262)",
        "(-0.280000, 1.214308, -0.176595)",
        "(-0.280000, 1.214272, -0.174924)",
        "(-0.280000, 1.214257, -0.173251)",
        "(-0.280000, 1.214263, -0.171584)",
        "(-0.280000, 1.214290, -0.169912)",
        "(-0.280000, 1.214339, -0.168240)",
        "(-0.280000, 1.214408, -0.166575)",
        "(-0.280000, 1.214498, -0.164905)",
        "(-0.280000, 1.214609, -0.163236)",
        "(-0.280000, 1.214741, -0.161574)",
        "(-0.280000, 1.214894, -0.159909)",
        "(-0.280000, 1.215068, -0.158245)",
        "(-0.280000, 1.215262, -0.156590)",
        "(-0.280000, 1.215478, -0.154931)",
        "(-0.280000, 1.215714, -0.153276)",
        "(-0.280000, 1.215971, -0.151628)",
        "(-0.280000, 1.216249, -0.149979)",
        "(-0.280000, 1.216548, -0.148334)",
        "(-0.280000, 1.216868, -0.146692)",
        "(-0.280000, 1.217207, -0.145060)",
        "(-0.280000, 1.217567, -0.143427)",
        "(-0.280000, 1.217948, -0.141799)",
        "(-0.280000, 1.218349, -0.140180)",
        "(-0.280000, 1.218771, -0.138562)",
        "(-0.280000, 1.219213, -0.136949)",
        "(-0.280000, 1.219674, -0.135347)",
        "(-0.280000, 1.220157, -0.133746)",
        "(-0.280000, 1.220660, -0.132151)",
        "(-0.280000, 1.221181, -0.130567)",
        "(-0.280000, 1.221724, -0.128986)",
        "(-0.280000, 1.222286, -0.127411)",
        "(-0.280000, 1.222867, -0.125848)",
        "(-0.280000, 1.223469, -0.124288)",
        "(-0.280000, 1.224090, -0.122735)",
        "(-0.280000, 1.225942, -0.121707)",
        "(-0.280000, 1.228696, -0.121105)",
        "(-0.280000, 1.231448, -0.120564)",
        "(-0.280000, 1.234194, -0.120089)",
        "(-0.280000, 1.236983, -0.119694)",
        "(-0.280000, 1.239837, -0.119396)",
        "(-0.280000, 1.242761, -0.119208)",
        "(-0.280000, 1.245781, -0.119138)",
        "(-0.280000, 1.248885, -0.119189)",
        "(-0.280000, 1.252065, -0.119362)",
        "(-0.280000, 1.255293, -0.119651)",
        "(-0.280000, 1.258569, -0.120050)",
        "(-0.280000, 1.261860, -0.120547)",
        "(-0.280000, 1.265129, -0.121125)",
        "(-0.280000, 1.268367, -0.121771)",
        "(-0.280000, 1.271536, -0.122465)",
        "(-0.280000, 1.274598, -0.123181)",
        "(-0.280000, 1.277544, -0.123901)",
        "(-0.280000, 1.280339, -0.124599)",
        "(-0.280000, 1.282949, -0.125248)",
        "(-0.280000, 1.285370, -0.125828)",
        "(-0.280000, 1.287575, -0.126311)",
        "(-0.280000, 1.289543, -0.126674)",
        "(-0.280000, 1.291274, -0.126895)",
        "(-0.280000, 1.292754, -0.126952)",
        "(-0.280000, 1.293974, -0.126827)",
        "(-0.280000, 1.294942, -0.126503)",
        "(-0.280000, 1.295658, -0.125966)",
        "(-0.280000, 1.296126, -0.125207)",
        "(-0.280000, 1.296359, -0.124213)",
        "(-0.280000, 1.296371, -0.122983)",
        "(-0.280000, 1.296178, -0.121520)",
        "(-0.280000, 1.295798, -0.119818)",
        "(-0.280000, 1.295254, -0.117886)",
        "(-0.280000, 1.294568, -0.115735)",
        "(-0.280000, 1.293769, -0.113386)",
        "(-0.280000, 1.292879, -0.110839)",
        "(-0.280000, 1.291925, -0.108121)",
        "(-0.280000, 1.290938, -0.105264)",
        "(-0.280000, 1.289939, -0.102272)",
        "(-0.280000, 1.288956, -0.099181)",
        "(-0.280000, 1.288015, -0.096026)",
        "(-0.280000, 1.287134, -0.092815)",
        "(-0.280000, 1.286335, -0.089584)",
        "(-0.280000, 1.285636, -0.086368)",
        "(-0.280000, 1.285048, -0.083171)",
        "(-0.280000, 1.284582, -0.080021)",
        "(-0.280000, 1.284244, -0.076944)",
        "(-0.280000, 1.284034, -0.073931)",
        "(-0.280000, 1.283950, -0.070992)",
        "(-0.280000, 1.283982, -0.068133)",
        "(-0.280000, 1.284117, -0.065318)",
        "(-0.280000, 1.284337, -0.062532)",
        "(-0.280000, 1.284619, -0.059750)",
        "(-0.280000, 1.284965, -0.056952)",
        "(-0.280000, 1.285818, -0.055004)",
        "(-0.280000, 1.287301, -0.054244)",
        "(-0.280000, 1.288799, -0.053500)",
        "(-0.280000, 1.290306, -0.052776)",
        "(-0.280000, 1.291822, -0.052070)",
        "(-0.280000, 1.293342, -0.051385)",
        "(-0.280000, 1.294876, -0.050717)",
        "(-0.280000, 1.296417, -0.050069)",
        "(-0.280000, 1.297962, -0.049442)",
        "(-0.280000, 1.299520, -0.048833)",
        "(-0.280000, 1.301084, -0.048243)",
        "(-0.280000, 1.302652, -0.047675)",
        "(-0.280000, 1.304231, -0.047125)",
        "(-0.280000, 1.305817, -0.046595)",
        "(-0.280000, 1.307405, -0.046086)",
        "(-0.280000, 1.309004, -0.045596)",
        "(-0.280000, 1.310609, -0.045126)",
        "(-0.280000, 1.312214, -0.044677)",
        "(-0.280000, 1.313831, -0.044248)",
        "(-0.280000, 1.315452, -0.043838)",
        "(-0.280000, 1.317074, -0.043451)",
        "(-0.280000, 1.318705, -0.043082)",
        "(-0.280000, 1.320341, -0.042735)",
        "(-0.280000, 1.321976, -0.042408)",
        "(-0.280000, 1.323620, -0.042102)",
        "(-0.280000, 1.325267, -0.041816)",
        "(-0.280000, 1.326913, -0.041552)",
        "(-0.280000, 1.328568, -0.041307)",
        "(-0.280000, 1.330225, -0.041084)",
        "(-0.280000, 1.331885, -0.040881)",
        "(-0.280000, 1.333542, -0.040700)",
        "(-0.280000, 1.335207, -0.040539)",
        "(-0.280000, 1.336874, -0.040399)",
        "(-0.280000, 1.338537, -0.040280)",
        "(-0.280000, 1.340206, -0.040182)",
        "(-0.280000, 1.341877, -0.040105)",
        "(-0.280000, 1.343543, -0.040049)",
        "(-0.280000, 1.345223, -0.040605)",
        "(-0.280000, 1.346891, -0.041796)",
        "(-0.280000, 1.348524, -0.042851)",
        "(-0.280000, 1.350140, -0.043768)",
        "(-0.280000, 1.351739, -0.044541)",
        "(-0.280000, 1.353322, -0.045168)",
        "(-0.280000, 1.354904, -0.045661)",
        "(-0.280000, 1.356485, -0.046033)",
        "(-0.280000, 1.358063, -0.046306)",
        "(-0.280000, 1.359650, -0.046510)",
        "(-0.280000, 1.361238, -0.046686)",
        "(-0.280000, 1.362820, -0.046872)",
        "(-0.280000, 1.364405, -0.047079)",
        "(-0.280000, 1.365987, -0.047306)",
        "(-0.280000, 1.367561, -0.047552)",
        "(-0.280000, 1.369136, -0.047819)",
        "(-0.280000, 1.370709, -0.048105)",
        "(-0.280000, 1.372277, -0.048411)",
        "(-0.280000, 1.373837, -0.048736)",
        "(-0.280000, 1.375397, -0.049082)",
        "(-0.280000, 1.376953, -0.049447)",
        "(-0.280000, 1.378499, -0.049830)",
        "(-0.280000, 1.380045, -0.050234)",
        "(-0.280000, 1.381586, -0.050658)",
        "(-0.280000, 1.383117, -0.051099)",
        "(-0.280000, 1.384647, -0.051561)",
        "(-0.280000, 1.386171, -0.052042)",
        "(-0.280000, 1.387684, -0.052541)",
        "(-0.280000, 1.389195, -0.053061)",
        "(-0.280000, 1.390700, -0.053599)",
        "(-0.280000, 1.392193, -0.054155)",
        "(-0.280000, 1.393683, -0.054731)",
        "(-0.280000, 1.395167, -0.055325)",
        "(-0.280000, 1.396638, -0.055937)",
        "(-0.280000, 1.398106, -0.056568)",
        "(-0.280000, 1.399565, -0.057219)",
        "(-0.280000, 1.401012, -0.057885)",
        "(-0.280000, 1.402455, -0.058572)",
        "(-0.280000, 1.403890, -0.059277)",
        "(-0.280000, 1.405311, -0.059997)",
        "(-0.280000, 1.406727, -0.060738)",
        "(-0.280000, 1.408133, -0.061496)",
        "(-0.280000, 1.409530, -0.062272)",
        "(-0.280000, 1.410913, -0.063063)",
        "(-0.280000, 1.412290, -0.063874)",
        "(-0.280000, 1.413657, -0.064702)",
        "(-0.280000, 1.415009, -0.065545)",
        "(-0.280000, 1.416355, -0.066407)",
        "(-0.280000, 1.417689, -0.067286)",
        "(-0.280000, 1.419008, -0.068179)",
        "(-0.280000, 1.420321, -0.069091)",
        "(-0.280000, 1.421621, -0.070020)",
        "(-0.280000, 1.422906, -0.070962)",
        "(-0.280000, 1.424183, -0.071923)",
        "(-0.280000, 1.425447, -0.072900)",
        "(-0.280000, 1.426695, -0.073890)",
        "(-0.280000, 1.427935, -0.074899)",
        "(-0.280000, 1.429162, -0.075923)",
        "(-0.280000, 1.430372, -0.076959)",
        "(-0.280000, 1.431572, -0.078013)",
        "(-0.280000, 1.432760, -0.079083)",
        "(-0.280000, 1.433936, -0.080158)",
        "(-0.280000, 1.435136, -0.081215)",
        "(-0.280000, 1.436385, -0.082226)",
        "(-0.280000, 1.437703, -0.083166)",
        "(-0.280000, 1.439117, -0.084030)",
        "(-0.280000, 1.440637, -0.084809)",
        "(-0.280000, 1.442272, -0.085501)",
        "(-0.280000, 1.444022, -0.086109)",
        "(-0.280000, 1.445898, -0.086643)",
        "(-0.280000, 1.447892, -0.087111)",
        "(-0.280000, 1.449415, -0.088004)",
        "(-0.280000, 1.450476, -0.089297)",
        "(-0.280000, 1.451519, -0.090604)",
        "(-0.280000, 1.452544, -0.091919)",
        "(-0.280000, 1.453554, -0.093252)",
        "(-0.280000, 1.454548, -0.094597)",
        "(-0.280000, 1.455522, -0.095950)",
        "(-0.280000, 1.456482, -0.097319)",
        "(-0.280000, 1.457424, -0.098701)",
        "(-0.280000, 1.458346, -0.100090)",
        "(-0.280000, 1.459254, -0.101495)",
        "(-0.280000, 1.460143, -0.102911)",
        "(-0.280000, 1.461012, -0.104333)",
        "(-0.280000, 1.461866, -0.105771)",
        "(-0.280000, 1.462702, -0.107220)",
        "(-0.280000, 1.463517, -0.108674)",
        "(-0.280000, 1.464316, -0.110143)",
        "(-0.280000, 1.465096, -0.111623)",
        "(-0.280000, 1.465856, -0.113107)",
        "(-0.280000, 1.466599, -0.114605)",
        "(-0.280000, 1.467323, -0.116112)",
        "(-0.280000, 1.468028, -0.117629)",
        "(-0.280000, 1.468712, -0.119149)",
        "(-0.280000, 1.469379, -0.120683)",
        "(-0.280000, 1.470026, -0.122225)",
        "(-0.280000, 1.470652, -0.123770)",
        "(-0.280000, 1.471261, -0.125328)",
        "(-0.280000, 1.471849, -0.126893)",
        "(-0.280000, 1.472417, -0.128461)",
        "(-0.280000, 1.472966, -0.130040)",
        "(-0.280000, 1.473496, -0.131626)",
        "(-0.280000, 1.474003, -0.133214)",
        "(-0.280000, 1.474493, -0.134814)",
        "(-0.280000, 1.474962, -0.136419)",
        "(-0.280000, 1.475410, -0.138025)",
        "(-0.280000, 1.475838, -0.139641)",
        "(-0.280000, 1.476247, -0.141263)",
        "(-0.280000, 1.475351, -0.143182)",
        "(-0.280000, 1.473475, -0.145287)",
        "(-0.280000, 1.471565, -0.147340)",
        "(-0.280000, 1.469630, -0.149335)",
        "(-0.280000, 1.467660, -0.151283)",
        "(-0.280000, 1.465670, -0.153176)",
        "(-0.280000, 1.463674, -0.155007)",
        "(-0.280000, 1.461674, -0.156787)",
        "(-0.280000, 1.459689, -0.158507)",
        "(-0.280000, 1.457737, -0.160169)",
        "(-0.280000, 1.455840, -0.161767)",
        "(-0.280000, 1.454004, -0.163312)",
        "(-0.280000, 1.452253, -0.164801)",
        "(-0.280000, 1.450610, -0.166232)",
        "(-0.280000, 1.449082, -0.167617)",
        "(-0.280000, 1.447690, -0.168957)",
        "(-0.280000, 1.446452, -0.170253)",
        "(-0.280000, 1.445374, -0.171518)",
        "(-0.280000, 1.444471, -0.172755)",
        "(-0.280000, 1.443754, -0.173968)",
        "(-0.280000, 1.443225, -0.175171)",
        "(-0.280000, 1.442891, -0.176369)",
        "(-0.280000, 1.442754, -0.177565)",
        "(-0.280000, 1.442813, -0.178775)",
        "(-0.280000, 1.443064, -0.180003)",
        "(-0.280000, 1.443500, -0.181252)",
        "(-0.280000, 1.444114, -0.182535)",
        "(-0.280000, 1.444895, -0.183856)",
        "(-0.280000, 1.445826, -0.185216)",
        "(-0.280000, 1.446896, -0.186626)",
        "(-0.280000, 1.448085, -0.188086)",
        "(-0.280000, 1.449369, -0.189592)",
        "(-0.280000, 1.450734, -0.191156)",
        "(-0.280000, 1.452153, -0.192771)",
        "(-0.280000, 1.453604, -0.194436)",
        "(-0.280000, 1.455055, -0.196142)",
        "(-0.280000, 1.456493, -0.197896)",
        "(-0.280000, 1.457888, -0.199685)",
        "(-0.280000, 1.459211, -0.201497)",
        "(-0.280000, 1.460449, -0.203336)",
        "(-0.280000, 1.461575, -0.205187)",
        "(-0.280000, 1.462566, -0.207036)",
        "(-0.280000, 1.463413, -0.208883)",
        "(-0.280000, 1.464097, -0.210713)",
        "(-0.280000, 1.464607, -0.212512)",
        "(-0.280000, 1.464939, -0.214282)",
        "(-0.280000, 1.465090, -0.216009)",
        "(-0.280000, 1.465064, -0.217684)",
        "(-0.280000, 1.464869, -0.219313)",
        "(-0.280000, 1.464522, -0.220891)",
        "(-0.280000, 1.464045, -0.222416)",
        "(-0.280000, 1.463466, -0.223906)",
        "(-0.280000, 1.462823, -0.225369)",
        "(-0.280000, 1.462147, -0.226812)",
        "(-0.280000, 1.461408, -0.228230)",
        "(-0.280000, 1.460573, -0.229597)",
        "(-0.280000, 1.459618, -0.230895)",
        "(-0.280000, 1.458521, -0.232114)",
        "(-0.280000, 1.457274, -0.233241)",
        "(-0.280000, 1.455875, -0.234265)",
        "(-0.280000, 1.454329, -0.235178)",
        "(-0.280000, 1.452635, -0.235982)",
        "(-0.280000, 1.450807, -0.236673)",
        "(-0.280000, 1.448866, -0.237251)",
        "(-0.280000, 1.446816, -0.237724)",
        "(-0.280000, 1.444682, -0.238097)",
        "(-0.280000, 1.442490, -0.238376)",
        "(-0.280000, 1.440247, -0.238575)",
        "(-0.280000, 1.437982, -0.238704)",
        "(-0.280000, 1.435723, -0.238777)",
        "(-0.280000, 1.433476, -0.238809)",
        "(-0.280000, 1.431268, -0.238815)",
        "(-0.280000, 1.429124, -0.238811)",
        "(-0.280000, 1.427049, -0.238814)",
        "(-0.280000, 1.425063, -0.238840)",
        "(-0.280000, 1.423187, -0.238907)",
        "(-0.280000, 1.421421, -0.239030)",
        "(-0.280000, 1.419780, -0.239226)",
        "(-0.280000, 1.418276, -0.239508)",
        "(-0.280000, 1.416904, -0.239890)",
        "(-0.280000, 1.415674, -0.240386)",
        "(-0.280000, 1.414588, -0.241004)",
        "(-0.280000, 1.413639, -0.241756)",
        "(-0.280000, 1.412826, -0.242650)",
        "(-0.280000, 1.412145, -0.243690)",
        "(-0.280000, 1.411589, -0.244877)",
        "(-0.280000, 1.411148, -0.246220)",
        "(-0.280000, 1.410812, -0.247714)",
        "(-0.280000, 1.410571, -0.249353)",
        "(-0.280000, 1.410411, -0.251143)",
        "(-0.280000, 1.410320, -0.253073)",
        "(-0.280000, 1.410284, -0.255129)",
        "(-0.280000, 1.410289, -0.257314)",
        "(-0.280000, 1.410322, -0.259612)",
        "(-0.280000, 1.410369, -0.262003)",
        "(-0.280000, 1.410417, -0.264491)",
        "(-0.280000, 1.410452, -0.267054)",
        "(-0.280000, 1.410465, -0.269673)",
        "(-0.280000, 1.410444, -0.272350)",
        "(-0.280000, 1.410380, -0.275066)",
        "(-0.280000, 1.410268, -0.277802)",
        "(-0.280000, 1.410100, -0.280567)",
        "(-0.280000, 1.409873, -0.283346)",
        "(-0.280000, 1.409592, -0.286135)",
        "(-0.280000, 1.409271, -0.288983)",
        "(-0.280000, 1.408384, -0.290872)",
        "(-0.280000, 1.406900, -0.291630)",
        "(-0.280000, 1.405401, -0.292373)",
        "(-0.280000, 1.403893, -0.293096)",
        "(-0.280000, 1.402377, -0.293800)",
        "(-0.280000, 1.400856, -0.294483)",
        "(-0.280000, 1.399322, -0.295149)",
        "(-0.280000, 1.397780, -0.295796)",
        "(-0.280000, 1.396234, -0.296421)",
        "(-0.280000, 1.394676, -0.297029)",
        "(-0.280000, 1.393110, -0.297617)",
        "(-0.280000, 1.391542, -0.298183)",
        "(-0.280000, 1.389963, -0.298732)",
        "(-0.280000, 1.388376, -0.299260)",
        "(-0.280000, 1.386788, -0.299767)",
        "(-0.280000, 1.385188, -0.300256)",
        "(-0.280000, 1.383583, -0.300724)",
        "(-0.280000, 1.381977, -0.301171)",
        "(-0.280000, 1.380360, -0.301599)",
        "(-0.280000, 1.378738, -0.302007)",
        "(-0.280000, 1.377116, -0.302393)",
        "(-0.280000, 1.375485, -0.302759)",
        "(-0.280000, 1.373849, -0.303105)",
        "(-0.280000, 1.372213, -0.303430)",
        "(-0.280000, 1.370569, -0.303735)",
        "(-0.280000, 1.368921, -0.304019)",
        "(-0.280000, 1.367275, -0.304281)",
        "(-0.280000, 1.365620, -0.304524)",
        "(-0.280000, 1.363962, -0.304746)",
        "(-0.280000, 1.362302, -0.304947)",
        "(-0.280000, 1.360645, -0.305126)",
        "(-0.280000, 1.358980, -0.305285)",
        "(-0.280000, 1.357313, -0.305424)",
        "(-0.280000, 1.355650, -0.305541)",
        "(-0.280000, 1.353981, -0.305637)",
        "(-0.280000, 1.352310, -0.305712)",
        "(-0.280000, 1.350644, -0.305766)",
        "(-0.280000, 1.348972, -0.305800)",
        "(-0.280000, 1.347299, -0.305812)",
        "(-0.280000, 1.345632, -0.305803)",
        "(-0.280000, 1.343960, -0.305773)",
        "(-0.280000, 1.342288, -0.305722)",
        "(-0.280000, 1.340623, -0.305651)",
        "(-0.280000, 1.338953, -0.305558)",
        "(-0.280000, 1.337285, -0.305444)",
        "(-0.280000, 1.335731, -0.304065)",
        "(-0.280000, 1.334315, -0.301572)",
        "(-0.280000, 1.332955, -0.299111)",
        "(-0.280000, 1.331658, -0.296653)",
        "(-0.280000, 1.330415, -0.294177)",
        "(-0.280000, 1.329232, -0.291699)",
        "(-0.280000, 1.328108, -0.289234)",
        "(-0.280000, 1.327036, -0.286781)",
        "(-0.280000, 1.326014, -0.284361)",
        "(-0.280000, 1.325038, -0.281990)",
        "(-0.280000, 1.324106, -0.279692)",
        "(-0.280000, 1.323205, -0.277468)",
        "(-0.280000, 1.322332, -0.275342)",
        "(-0.280000, 1.321480, -0.273337)",
        "(-0.280000, 1.320636, -0.271455)",
        "(-0.280000, 1.319793, -0.269716)",
        "(-0.280000, 1.318944, -0.268138)",
        "(-0.280000, 1.318075, -0.266722)",
        "(-0.280000, 1.317178, -0.265480)",
        "(-0.280000, 1.316247, -0.264422)",
        "(-0.280000, 1.315267, -0.263547)",
        "(-0.280000, 1.314231, -0.262858)",
        "(-0.280000, 1.313136, -0.262358)",
        "(-0.280000, 1.311967, -0.262039)",
        "(-0.280000, 1.310722, -0.261897)",
        "(-0.280000, 1.309400, -0.261925)",
        "(-0.280000, 1.307989, -0.262112)",
        "(-0.280000, 1.306491, -0.262446)",
        "(-0.280000, 1.304910, -0.262910)",
        "(-0.280000, 1.303238, -0.263491)",
        "(-0.280000, 1.301482, -0.264170)",
        "(-0.280000, 1.299652, -0.264924)",
        "(-0.280000, 1.297742, -0.265738)",
        "(-0.280000, 1.295767, -0.266587)",
        "(-0.280000, 1.293735, -0.267450)",
        "(-0.280000, 1.291663, -0.268303)",
        "(-0.280000, 1.289551, -0.269127)",
        "(-0.280000, 1.287418, -0.269899)",
        "(-0.280000, 1.285285, -0.270597)",
        "(-0.280000, 1.283153, -0.271204)",
        "(-0.280000, 1.281044, -0.271701)",
        "(-0.280000, 1.278979, -0.272072)",
        "(-0.280000, 1.276961, -0.272305)",
        "(-0.280000, 1.275009, -0.272389)",
        "(-0.280000, 1.273140, -0.272316)",
        "(-0.280000, 1.271355, -0.272085)",
        "(-0.280000, 1.269665, -0.271693)",
        "(-0.280000, 1.268081, -0.271150)",
        "(-0.280000, 1.266592, -0.270461)",
        "(-0.280000, 1.265200, -0.269641)",
        "(-0.280000, 1.263897, -0.268716)",
        "(-0.280000, 1.262659, -0.267704)",
        "(-0.280000, 1.261467, -0.266639)",
        "(-0.280000, 1.260304, -0.265551)",
        "(-0.280000, 1.259185, -0.264409)",
        "(-0.280000, 1.258144, -0.263191)",
        "(-0.280000, 1.257206, -0.261881)",
        "(-0.280000, 1.256386, -0.260460)",
        "(-0.280000, 1.255700, -0.258926)",
        "(-0.280000, 1.255160, -0.257278)",
        "(-0.280000, 1.254770, -0.255526)",
        "(-0.280000, 1.254530, -0.253666)",
        "(-0.280000, 1.254439, -0.251714)",
        "(-0.280000, 1.254490, -0.249690)",
        "(-0.280000, 1.254675, -0.247594)",
        "(-0.280000, 1.254982, -0.245449)",
        "(-0.280000, 1.255395, -0.243278)",
        "(-0.280000, 1.255900, -0.241084)",
        "(-0.280000, 1.256478, -0.238891)",
        "(-0.280000, 1.257109, -0.236720)",
        "(-0.280000, 1.257774, -0.234574)",
        "(-0.280000, 1.258452, -0.232472)",
        "(-0.280000, 1.259120, -0.230435)",
        "(-0.280000, 1.259760, -0.228460)",
        "(-0.280000, 1.260349, -0.226564)",
        "(-0.280000, 1.260867, -0.224760)",
        "(-0.280000, 1.261296, -0.223042)",
        "(-0.280000, 1.261618, -0.221421)",
        "(-0.280000, 1.261816, -0.219904)",
        "(-0.280000, 1.261877, -0.218481)",
        "(-0.280000, 1.261786, -0.217158)",
        "(-0.280000, 1.261535, -0.215934)",
        "(-0.280000, 1.261114, -0.214798)",
        "(-0.280000, 1.260515, -0.213749)",
        "(-0.280000, 1.259737, -0.212779)",
        "(-0.280000, 1.258781, -0.211883)",
        "(-0.280000, 1.257641, -0.211048)",
        "(-0.280000, 1.256324, -0.210266)",
        "(-0.280000, 1.254840, -0.209529)",
        "(-0.280000, 1.253187, -0.208823)",
        "(-0.280000, 1.251380, -0.208139)",
        "(-0.280000, 1.249437, -0.207468)",
        "(-0.280000, 1.247357, -0.206797)",
        "(-0.280000, 1.245162, -0.206117)",
        "(-0.280000, 1.242874, -0.205421)",
        "(-0.280000, 1.240494, -0.204696)",
        "(-0.280000, 1.238045, -0.203936)",
        "(-0.280000, 1.235551, -0.203137)",
        "(-0.280000, 1.233012, -0.202288)",
        "(-0.280000, 1.230449, -0.201387)",
        "(-0.280000, 1.227883, -0.200433)",
        "(-0.280000, 1.225306, -0.199417)",
        "(-0.280000, 1.222733, -0.198341)",
        "(-0.280000, 1.220186, -0.197207)",
        "(-0.280000, 1.217690, -0.196000)",
        "(-0.280000, 1.216039, -0.194595)",
        "(-0.280000, 1.215777, -0.192949)",
        "(-0.280000, 1.215535, -0.191294)",
        "(-0.280000, 1.215314, -0.189637)",
        "(-0.280000, 1.215114, -0.187976)",
        "(-0.280000, 1.214935, -0.186319)",
        "(-0.280000, 1.214777, -0.184654)",
        "(-0.280000, 1.214640, -0.182987)",
        "(-0.280000, 1.214524, -0.181324)",
        "(-0.280000, 1.214428, -0.179654)",
        "(-0.280000, 1.214354, -0.177984)",
        "(-0.280000, 1.214301, -0.176317)",
        "(-0.280000, 1.214268, -0.174645)",
        "(-0.280000, 1.214257, -0.172973)",
        "(-0.280000, 1.214266, -0.171306)",
        "(-0.280000, 1.214297, -0.169634)",
        "(-0.280000, 1.214349, -0.167962)",
        "(-0.280000, 1.214421, -0.166297)",
        "(-0.280000, 1.214515, -0.164627)",
        "(-0.280000, 1.214638, -0.162959)",
        "(-0.280000, 1.216682, -0.161465)",
        "(-0.280000, 1.218802, -0.160021)",
        "(-0.280000, 1.220965, -0.158632)",
        "(-0.280000, 1.223136, -0.157300)",
        "(-0.280000, 1.225299, -0.156012)",
        "(-0.280000, 1.227421, -0.154768)",
        "(-0.280000, 1.229468, -0.153564)",
        "(-0.280000, 1.231427, -0.152388)",
        "(-0.280000, 1.233267, -0.151232)",
        "(-0.280000, 1.234965, -0.150089)",
        "(-0.280000, 1.236495, -0.148950)",
        "(-0.280000, 1.237848, -0.147799)",
        "(-0.280000, 1.239003, -0.146628)",
        "(-0.280000, 1.239943, -0.145427)",
        "(-0.280000, 1.240664, -0.144179)",
        "(-0.280000, 1.241154, -0.142876)",
        "(-0.280000, 1.241410, -0.141510)",
        "(-0.280000, 1.241431, -0.140063)",
        "(-0.280000, 1.241221, -0.138530)",
        "(-0.280000, 1.240788, -0.136909)",
        "(-0.280000, 1.240142, -0.135183)",
        "(-0.280000, 1.239298, -0.133353)",
        "(-0.280000, 1.238280, -0.131423)",
        "(-0.280000, 1.237108, -0.129382)",
        "(-0.280000, 1.235812, -0.127241)",
        "(-0.280000, 1.234432, -0.125015)",
        "(-0.280000, 1.232998, -0.122701)",
        "(-0.280000, 1.231558, -0.120322)",
        "(-0.280000, 1.230148, -0.117899)",
        "(-0.280000, 1.228736, -0.115404)",
        "(-0.280000, 1.228345, -0.113355)",
        "(-0.280000, 1.229101, -0.111870)",
        "(-0.280000, 1.229878, -0.110389)",
        "(-0.280000, 1.230674, -0.108918)",
        "(-0.280000, 1.231489, -0.107458)",
        "(-0.280000, 1.232319, -0.106012)",
        "(-0.280000, 1.233170, -0.104572)",
        "(-0.280000, 1.234038, -0.103143)",
        "(-0.280000, 1.234922, -0.101729)",
        "(-0.280000, 1.235827, -0.100323)",
        "(-0.280000, 1.236749, -0.098928)",
        "(-0.280000, 1.237686, -0.097548)",
        "(-0.280000, 1.238643, -0.096177)",
        "(-0.280000, 1.239617, -0.094817)",
        "(-0.280000, 1.240605, -0.093475)",
        "(-0.280000, 1.241612, -0.092140)",
        "(-0.280000, 1.242637, -0.090818)",
        "(-0.280000, 1.243675, -0.089514)",
        "(-0.280000, 1.244732, -0.088218)",
        "(-0.280000, 1.245806, -0.086936)",
        "(-0.280000, 1.246893, -0.085671)",
        "(-0.280000, 1.247998, -0.084417)",
        "(-0.280000, 1.249119, -0.083176)",
        "(-0.280000, 1.250253, -0.081953)",
        "(-0.280000, 1.251405, -0.080741)",
        "(-0.280000, 1.252572, -0.079543)",
        "(-0.280000, 1.253751, -0.078364)",
        "(-0.280000, 1.254948, -0.077196)",
        "(-0.280000, 1.256159, -0.076044)",
        "(-0.280000, 1.257385, -0.074906)",
        "(-0.280000, 1.258621, -0.073788)",
        "(-0.280000, 1.259876, -0.072681)",
        "(-0.280000, 1.261144, -0.071591)",
        "(-0.280000, 1.262421, -0.070520)",
        "(-0.280000, 1.263716, -0.069462)",
        "(-0.280000, 1.265025, -0.068420)",
        "(-0.280000, 1.266342, -0.067398)",
        "(-0.280000, 1.267676, -0.066389)",
        "(-0.280000, 1.269022, -0.065398)",
        "(-0.280000, 1.270377, -0.064426)",
        "(-0.280000, 1.271748, -0.063468)",
        "(-0.280000, 1.273131, -0.062528)",
        "(-0.280000, 1.274521, -0.061608)",
        "(-0.280000, 1.275927, -0.060703)",
        "(-0.280000, 1.277345, -0.059815)",
        "(-0.280000, 1.279412, -0.060020)",
        "(-0.280000, 1.282022, -0.061207)",
        "(-0.280000, 1.284568, -0.062400)",
        "(-0.280000, 1.287061, -0.063628)",
        "(-0.280000, 1.289521, -0.064903)",
        "(-0.280000, 1.291934, -0.066215)",
        "(-0.280000, 1.294290, -0.067550)",
        "(-0.280000, 1.296599, -0.068906)",
        "(-0.280000, 1.298847, -0.070265)",
        "(-0.280000, 1.301028, -0.071612)",
        "(-0.280000, 1.303133, -0.072925)",
        "(-0.280000, 1.305167, -0.074197)",
        "(-0.280000, 1.307123, -0.075405)",
        "(-0.280000, 1.308989, -0.076528)",
        "(-0.280000, 1.310778, -0.077555)",
        "(-0.280000, 1.312481, -0.078468)",
        "(-0.280000, 1.314094, -0.079247)",
        "(-0.280000, 1.315630, -0.079884)",
        "(-0.280000, 1.317085, -0.080363)",
        "(-0.280000, 1.318460, -0.080672)",
        "(-0.280000, 1.319767, -0.080805)",
        "(-0.280000, 1.321010, -0.080754)",
        "(-0.280000, 1.322190, -0.080517)",
        "(-0.280000, 1.323323, -0.080089)",
        "(-0.280000, 1.324414, -0.079472)",
        "(-0.280000, 1.325468, -0.078673)",
        "(-0.280000, 1.326501, -0.077694)",
        "(-0.280000, 1.327517, -0.076544)",
        "(-0.280000, 1.328524, -0.075240)",
        "(-0.280000, 1.329537, -0.073788)",
        "(-0.280000, 1.330560, -0.072208)",
        "(-0.280000, 1.331599, -0.070523)",
        "(-0.280000, 1.332667, -0.068743)",
        "(-0.280000, 1.333767, -0.066895)",
        "(-0.280000, 1.334905, -0.065003)",
        "(-0.280000, 1.336082, -0.063097)",
        "(-0.280000, 1.337308, -0.061190)",
        "(-0.280000, 1.338581, -0.059312)",
        "(-0.280000, 1.339899, -0.057495)",
        "(-0.280000, 1.341268, -0.055752)",
        "(-0.280000, 1.342683, -0.054111)",
        "(-0.280000, 1.344137, -0.052599)",
        "(-0.280000, 1.345634, -0.051226)",
        "(-0.280000, 1.347165, -0.050012)",
        "(-0.280000, 1.348720, -0.048973)"
    ],
    "leftHandPositions": [
        "(-0.036692, 1.107396, 0.085490)",
        "(-0.280000, 1.372917, 0.043747)",
        "(-0.280000, 1.374952, 0.044511)",
        "(-0.280000, 1.376968, 0.045135)",
        "(-0.280000, 1.378984, 0.045630)",
        "(-0.280000, 1.380997, 0.046010)",
        "(-0.280000, 1.383004, 0.046295)",
        "(-0.280000, 1.385020, 0.046518)",
        "(-0.280000, 1.387036, 0.046718)",
        "(-0.280000, 1.389045, 0.046933)",
        "(-0.280000, 1.391058, 0.047175)",
        "(-0.280000, 1.393067, 0.047441)",
        "(-0.280000, 1.395072, 0.047733)",
        "(-0.280000, 1.397068, 0.048050)",
        "(-0.280000, 1.399065, 0.048392)",
        "(-0.280000, 1.401059, 0.048759)",
        "(-0.280000, 1.403041, 0.049151)",
        "(-0.280000, 1.405024, 0.049568)",
        "(-0.280000, 1.407002, 0.050010)",
        "(-0.280000, 1.408968, 0.050476)",
        "(-0.280000, 1.410934, 0.050968)",
        "(-0.280000, 1.412894, 0.051484)",
        "(-0.280000, 1.414841, 0.052024)",
        "(-0.280000, 1.416787, 0.052589)",
        "(-0.280000, 1.418726, 0.053180)",
        "(-0.280000, 1.420651, 0.053792)",
        "(-0.280000, 1.422575, 0.054431)",
        "(-0.280000, 1.424490, 0.055093)",
        "(-0.280000, 1.426391, 0.055778)",
        "(-0.280000, 1.428289, 0.056489)",
        "(-0.280000, 1.430178, 0.057223)",
        "(-0.280000, 1.432052, 0.057979)",
        "(-0.280000, 1.433922, 0.058761)",
        "(-0.280000, 1.435782, 0.059566)",
        "(-0.280000, 1.437626, 0.060392)",
        "(-0.280000, 1.439465, 0.061243)",
        "(-0.280000, 1.441293, 0.062118)",
        "(-0.280000, 1.443110, 0.063016)",
        "(-0.280000, 1.444910, 0.063933)",
        "(-0.280000, 1.446704, 0.064876)",
        "(-0.280000, 1.448486, 0.065842)",
        "(-0.280000, 1.450250, 0.066827)",
        "(-0.280000, 1.452007, 0.067837)",
        "(-0.280000, 1.453751, 0.068869)",
        "(-0.280000, 1.455477, 0.069919)",
        "(-0.280000, 1.457195, 0.070995)",
        "(-0.280000, 1.458899, 0.072092)",
        "(-0.280000, 1.460584, 0.073207)",
        "(-0.280000, 1.462260, 0.074346)",
        "(-0.280000, 1.463922, 0.075507)",
        "(-0.280000, 1.465563, 0.076685)",
        "(-0.280000, 1.467195, 0.077887)",
        "(-0.280000, 1.468812, 0.079109)",
        "(-0.280000, 1.470408, 0.080348)",
        "(-0.280000, 1.471993, 0.081610)",
        "(-0.280000, 1.473563, 0.082893)",
        "(-0.280000, 1.475111, 0.084191)",
        "(-0.280000, 1.476648, 0.085512)",
        "(-0.280000, 1.478168, 0.086853)",
        "(-0.280000, 1.479672, 0.088202)",
        "(-0.280000, 1.481197, 0.089538)",
        "(-0.280000, 1.482767, 0.090831)",
        "(-0.280000, 1.484406, 0.092059)",
        "(-0.280000, 1.486127, 0.093208)",
        "(-0.280000, 1.487954, 0.094278)",
        "(-0.280000, 1.489892, 0.095264)",
        "(-0.280000, 1.491938, 0.096167)",
        "(-0.280000, 1.494107, 0.096999)",
        "(-0.280000, 1.496390, 0.097768)",
        "(-0.280000, 1.498201, 0.098969)",
        "(-0.280000, 1.499549, 0.100580)",
        "(-0.280000, 1.500878, 0.102207)",
        "(-0.280000, 1.502182, 0.103846)",
        "(-0.280000, 1.503469, 0.105507)",
        "(-0.280000, 1.504735, 0.107184)",
        "(-0.280000, 1.505976, 0.108871)",
        "(-0.280000, 1.507200, 0.110579)",
        "(-0.280000, 1.508402, 0.112302)",
        "(-0.280000, 1.509579, 0.114034)",
        "(-0.280000, 1.510737, 0.115787)",
        "(-0.280000, 1.511873, 0.117554)",
        "(-0.280000, 1.512984, 0.119330)",
        "(-0.280000, 1.514076, 0.121125)",
        "(-0.280000, 1.515144, 0.122934)",
        "(-0.280000, 1.516187, 0.124751)",
        "(-0.280000, 1.517210, 0.126586)",
        "(-0.280000, 1.518210, 0.128434)",
        "(-0.280000, 1.519187, 0.130294)",
        "(-0.280000, 1.520137, 0.132160)",
        "(-0.280000, 1.521066, 0.134045)",
        "(-0.280000, 1.521972, 0.135940)",
        "(-0.280000, 1.522851, 0.137841)",
        "(-0.280000, 1.523709, 0.139759)",
        "(-0.280000, 1.524543, 0.141688)",
        "(-0.280000, 1.525349, 0.143621)",
        "(-0.280000, 1.526134, 0.145570)",
        "(-0.280000, 1.526895, 0.147528)",
        "(-0.280000, 1.527628, 0.149490)",
        "(-0.280000, 1.528339, 0.151467)",
        "(-0.280000, 1.529025, 0.153453)",
        "(-0.280000, 1.529684, 0.155441)",
        "(-0.280000, 1.530320, 0.157444)",
        "(-0.280000, 1.530930, 0.159454)",
        "(-0.280000, 1.531514, 0.161466)",
        "(-0.280000, 1.532073, 0.163491)",
        "(-0.280000, 1.532608, 0.165522)",
        "(-0.280000, 1.531836, 0.167865)",
        "(-0.280000, 1.530081, 0.170407)",
        "(-0.280000, 1.528286, 0.172899)",
        "(-0.280000, 1.526450, 0.175334)",
        "(-0.280000, 1.524528, 0.177733)",
        "(-0.280000, 1.522491, 0.180093)",
        "(-0.280000, 1.520318, 0.182414)",
        "(-0.280000, 1.518008, 0.184685)",
        "(-0.280000, 1.515545, 0.186917)",
        "(-0.280000, 1.512944, 0.189097)",
        "(-0.280000, 1.510230, 0.191211)",
        "(-0.280000, 1.507406, 0.193268)",
        "(-0.280000, 1.504506, 0.195256)",
        "(-0.280000, 1.501570, 0.197164)",
        "(-0.280000, 1.498613, 0.199001)",
        "(-0.280000, 1.495679, 0.200759)",
        "(-0.280000, 1.492811, 0.202435)",
        "(-0.280000, 1.490029, 0.204039)",
        "(-0.280000, 1.487376, 0.205571)",
        "(-0.280000, 1.484895, 0.207031)",
        "(-0.280000, 1.482602, 0.208436)",
        "(-0.280000, 1.480534, 0.209790)",
        "(-0.280000, 1.478724, 0.211098)",
        "(-0.280000, 1.477183, 0.212379)",
        "(-0.280000, 1.475936, 0.213642)",
        "(-0.280000, 1.475000, 0.214896)",
        "(-0.280000, 1.474380, 0.216160)",
        "(-0.280000, 1.474085, 0.217444)",
        "(-0.280000, 1.474115, 0.218758)",
        "(-0.280000, 1.474468, 0.220120)",
        "(-0.280000, 1.475134, 0.221540)",
        "(-0.280000, 1.476102, 0.223028)",
        "(-0.280000, 1.477351, 0.224588)",
        "(-0.280000, 1.478866, 0.226238)",
        "(-0.280000, 1.480619, 0.227979)",
        "(-0.280000, 1.482577, 0.229810)",
        "(-0.280000, 1.484721, 0.231745)",
        "(-0.280000, 1.487012, 0.233778)",
        "(-0.280000, 1.489408, 0.235902)",
        "(-0.280000, 1.491888, 0.238126)",
        "(-0.280000, 1.494409, 0.240438)",
        "(-0.280000, 1.496930, 0.242824)",
        "(-0.280000, 1.499430, 0.245290)",
        "(-0.280000, 1.501871, 0.247820)",
        "(-0.280000, 1.504218, 0.250394)",
        "(-0.280000, 1.506459, 0.253019)",
        "(-0.280000, 1.508569, 0.255676)",
        "(-0.280000, 1.510527, 0.258349)",
        "(-0.280000, 1.512340, 0.261047)",
        "(-0.280000, 1.514002, 0.263756)",
        "(-0.280000, 1.515520, 0.266469)",
        "(-0.280000, 1.516922, 0.269206)",
        "(-0.280000, 1.518234, 0.271968)",
        "(-0.280000, 1.519497, 0.274764)",
        "(-0.280000, 1.520758, 0.277631)",
        "(-0.280000, 1.520987, 0.280062)",
        "(-0.280000, 1.520056, 0.281945)",
        "(-0.280000, 1.519103, 0.283811)",
        "(-0.280000, 1.518125, 0.285670)",
        "(-0.280000, 1.517123, 0.287517)",
        "(-0.280000, 1.516101, 0.289345)",
        "(-0.280000, 1.515053, 0.291166)",
        "(-0.280000, 1.513982, 0.292974)",
        "(-0.280000, 1.512892, 0.294762)",
        "(-0.280000, 1.511776, 0.296542)",
        "(-0.280000, 1.510638, 0.298308)",
        "(-0.280000, 1.509481, 0.300054)",
        "(-0.280000, 1.508299, 0.301791)",
        "(-0.280000, 1.507095, 0.303513)",
        "(-0.280000, 1.505874, 0.305214)",
        "(-0.280000, 1.504627, 0.306905)",
        "(-0.280000, 1.503359, 0.308580)",
        "(-0.280000, 1.502074, 0.310235)",
        "(-0.280000, 1.500764, 0.311877)",
        "(-0.280000, 1.499434, 0.313504)",
        "(-0.280000, 1.498087, 0.315108)",
        "(-0.280000, 1.496717, 0.316700)",
        "(-0.280000, 1.495326, 0.318275)",
        "(-0.280000, 1.493920, 0.319828)",
        "(-0.280000, 1.492490, 0.321367)",
        "(-0.280000, 1.491041, 0.322888)",
        "(-0.280000, 1.489573, 0.324391)",
        "(-0.280000, 1.488091, 0.325871)",
        "(-0.280000, 1.486586, 0.327337)",
        "(-0.280000, 1.485062, 0.328783)",
        "(-0.280000, 1.483525, 0.330206)",
        "(-0.280000, 1.481965, 0.331614)",
        "(-0.280000, 1.480388, 0.333002)",
        "(-0.280000, 1.478799, 0.334366)",
        "(-0.280000, 1.477187, 0.335714)",
        "(-0.280000, 1.475559, 0.337042)",
        "(-0.280000, 1.473919, 0.338345)",
        "(-0.280000, 1.472258, 0.339631)",
        "(-0.280000, 1.470581, 0.340897)",
        "(-0.280000, 1.468893, 0.342137)",
        "(-0.280000, 1.467184, 0.343360)",
        "(-0.280000, 1.465461, 0.344561)",
        "(-0.280000, 1.463727, 0.345737)",
        "(-0.280000, 1.461974, 0.346894)",
        "(-0.280000, 1.460206, 0.348030)",
        "(-0.280000, 1.457774, 0.348075)",
        "(-0.280000, 1.454785, 0.347141)",
        "(-0.280000, 1.451856, 0.346195)",
        "(-0.280000, 1.448974, 0.345200)",
        "(-0.280000, 1.446098, 0.344112)",
        "(-0.280000, 1.443224, 0.342903)",
        "(-0.280000, 1.440347, 0.341553)",
        "(-0.280000, 1.437473, 0.340056)",
        "(-0.280000, 1.434590, 0.338402)",
        "(-0.280000, 1.431714, 0.336601)",
        "(-0.280000, 1.428865, 0.334672)",
        "(-0.280000, 1.426037, 0.332620)",
        "(-0.280000, 1.423251, 0.330476)",
        "(-0.280000, 1.420531, 0.328272)",
        "(-0.280000, 1.417871, 0.326027)",
        "(-0.280000, 1.415292, 0.323778)",
        "(-0.280000, 1.412814, 0.321567)",
        "(-0.280000, 1.410429, 0.319416)",
        "(-0.280000, 1.408153, 0.317366)",
        "(-0.280000, 1.405998, 0.315456)",
        "(-0.280000, 1.403954, 0.313709)",
        "(-0.280000, 1.402029, 0.312160)",
        "(-0.280000, 1.400226, 0.310841)",
        "(-0.280000, 1.398531, 0.309771)",
        "(-0.280000, 1.396945, 0.308974)",
        "(-0.280000, 1.395464, 0.308471)",
        "(-0.280000, 1.394070, 0.308271)",
        "(-0.280000, 1.392758, 0.308387)",
        "(-0.280000, 1.391518, 0.308821)",
        "(-0.280000, 1.390330, 0.309577)",
        "(-0.280000, 1.389185, 0.310650)",
        "(-0.280000, 1.388069, 0.312030)",
        "(-0.280000, 1.386970, 0.313698)",
        "(-0.280000, 1.385869, 0.315649)",
        "(-0.280000, 1.384754, 0.317854)",
        "(-0.280000, 1.383616, 0.320282)",
        "(-0.280000, 1.382437, 0.322918)",
        "(-0.280000, 1.381210, 0.325724)",
        "(-0.280000, 1.379930, 0.328659)",
        "(-0.280000, 1.378580, 0.331704)",
        "(-0.280000, 1.377159, 0.334816)",
        "(-0.280000, 1.375667, 0.337950)",
        "(-0.280000, 1.374093, 0.341089)",
        "(-0.280000, 1.372440, 0.344192)",
        "(-0.280000, 1.370716, 0.347218)",
        "(-0.280000, 1.368911, 0.350160)",
        "(-0.280000, 1.367034, 0.352987)",
        "(-0.280000, 1.365096, 0.355675)",
        "(-0.280000, 1.363090, 0.358232)",
        "(-0.280000, 1.361026, 0.360649)",
        "(-0.280000, 1.358914, 0.362929)",
        "(-0.280000, 1.356743, 0.365107)",
        "(-0.280000, 1.354521, 0.367209)",
        "(-0.280000, 1.352251, 0.369273)",
        "(-0.280000, 1.349913, 0.371357)",
        "(-0.280000, 1.347672, 0.372325)",
        "(-0.280000, 1.345593, 0.372020)",
        "(-0.280000, 1.343524, 0.371690)",
        "(-0.280000, 1.341454, 0.371333)",
        "(-0.280000, 1.339388, 0.370950)",
        "(-0.280000, 1.337334, 0.370542)",
        "(-0.280000, 1.335278, 0.370108)",
        "(-0.280000, 1.333228, 0.369647)",
        "(-0.280000, 1.331191, 0.369162)",
        "(-0.280000, 1.329153, 0.368650)",
        "(-0.280000, 1.327122, 0.368112)",
        "(-0.280000, 1.325104, 0.367551)",
        "(-0.280000, 1.323087, 0.366963)",
        "(-0.280000, 1.321078, 0.366349)",
        "(-0.280000, 1.319083, 0.365712)",
        "(-0.280000, 1.317089, 0.365048)",
        "(-0.280000, 1.315105, 0.364359)",
        "(-0.280000, 1.313135, 0.363647)",
        "(-0.280000, 1.311168, 0.362908)",
        "(-0.280000, 1.309211, 0.362145)",
        "(-0.280000, 1.307269, 0.361359)",
        "(-0.280000, 1.305331, 0.360547)",
        "(-0.280000, 1.303404, 0.359710)",
        "(-0.280000, 1.301494, 0.358852)",
        "(-0.280000, 1.299588, 0.357967)",
        "(-0.280000, 1.297694, 0.357058)",
        "(-0.280000, 1.295811, 0.356126)",
        "(-0.280000, 1.293946, 0.355172)",
        "(-0.280000, 1.292087, 0.354193)",
        "(-0.280000, 1.290241, 0.353190)",
        "(-0.280000, 1.288413, 0.352167)",
        "(-0.280000, 1.286593, 0.351118)",
        "(-0.280000, 1.284786, 0.350046)",
        "(-0.280000, 1.282998, 0.348955)",
        "(-0.280000, 1.281218, 0.347839)",
        "(-0.280000, 1.279453, 0.346700)",
        "(-0.280000, 1.277707, 0.345542)",
        "(-0.280000, 1.275971, 0.344359)",
        "(-0.280000, 1.274250, 0.343154)",
        "(-0.280000, 1.272549, 0.341931)",
        "(-0.280000, 1.270859, 0.340684)",
        "(-0.280000, 1.269185, 0.339415)",
        "(-0.280000, 1.267531, 0.338129)",
        "(-0.280000, 1.265889, 0.336818)",
        "(-0.280000, 1.264264, 0.335487)",
        "(-0.280000, 1.263470, 0.333188)",
        "(-0.280000, 1.263436, 0.330056)",
        "(-0.280000, 1.263432, 0.326978)",
        "(-0.280000, 1.263482, 0.323936)",
        "(-0.280000, 1.263590, 0.320907)",
        "(-0.280000, 1.263752, 0.317905)",
        "(-0.280000, 1.263959, 0.314937)",
        "(-0.280000, 1.264203, 0.312022)",
        "(-0.280000, 1.264474, 0.309151)",
        "(-0.280000, 1.264757, 0.306342)",
        "(-0.280000, 1.265040, 0.303615)",
        "(-0.280000, 1.265307, 0.300962)",
        "(-0.280000, 1.265544, 0.298402)",
        "(-0.280000, 1.265733, 0.295949)",
        "(-0.280000, 1.265861, 0.293597)",
        "(-0.280000, 1.265911, 0.291360)",
        "(-0.280000, 1.265868, 0.289247)",
        "(-0.280000, 1.265718, 0.287250)",
        "(-0.280000, 1.265449, 0.285376)",
        "(-0.280000, 1.265050, 0.283630)",
        "(-0.280000, 1.264509, 0.281999)",
        "(-0.280000, 1.263819, 0.280486)",
        "(-0.280000, 1.262977, 0.279090)",
        "(-0.280000, 1.261973, 0.277795)",
        "(-0.280000, 1.260809, 0.276597)",
        "(-0.280000, 1.259489, 0.275491)",
        "(-0.280000, 1.258008, 0.274460)",
        "(-0.280000, 1.256376, 0.273495)",
        "(-0.280000, 1.254606, 0.272586)",
        "(-0.280000, 1.252699, 0.271716)",
        "(-0.280000, 1.250671, 0.270874)",
        "(-0.280000, 1.248537, 0.270047)",
        "(-0.280000, 1.246322, 0.269224)",
        "(-0.280000, 1.244030, 0.268388)",
        "(-0.280000, 1.241690, 0.267527)",
        "(-0.280000, 1.239328, 0.266633)",
        "(-0.280000, 1.236954, 0.265689)",
        "(-0.280000, 1.234599, 0.264689)",
        "(-0.280000, 1.232292, 0.263627)",
        "(-0.280000, 1.230043, 0.262488)",
        "(-0.280000, 1.227882, 0.261272)",
        "(-0.280000, 1.225835, 0.259977)",
        "(-0.280000, 1.223910, 0.258594)",
        "(-0.280000, 1.222131, 0.257126)",
        "(-0.280000, 1.220516, 0.255579)",
        "(-0.280000, 1.219066, 0.253946)",
        "(-0.280000, 1.217792, 0.252238)",
        "(-0.280000, 1.216697, 0.250467)",
        "(-0.280000, 1.215769, 0.248629)",
        "(-0.280000, 1.215000, 0.246740)",
        "(-0.280000, 1.214372, 0.244816)",
        "(-0.280000, 1.213852, 0.242857)",
        "(-0.280000, 1.213404, 0.240880)",
        "(-0.280000, 1.212983, 0.238904)",
        "(-0.280000, 1.212537, 0.236925)",
        "(-0.280000, 1.212029, 0.234956)",
        "(-0.280000, 1.211427, 0.232998)",
        "(-0.280000, 1.210713, 0.231057)",
        "(-0.280000, 1.209866, 0.229116)",
        "(-0.280000, 1.208880, 0.227178)",
        "(-0.280000, 1.207758, 0.225244)",
        "(-0.280000, 1.206495, 0.223294)",
        "(-0.280000, 1.205103, 0.221328)",
        "(-0.280000, 1.204346, 0.219291)",
        "(-0.280000, 1.204204, 0.217195)",
        "(-0.280000, 1.204089, 0.215097)",
        "(-0.280000, 1.204000, 0.213005)",
        "(-0.280000, 1.203937, 0.210905)",
        "(-0.280000, 1.203901, 0.208804)",
        "(-0.280000, 1.203891, 0.206710)",
        "(-0.280000, 1.203908, 0.204609)",
        "(-0.280000, 1.203951, 0.202508)",
        "(-0.280000, 1.204020, 0.200415)",
        "(-0.280000, 1.204115, 0.198316)",
        "(-0.280000, 1.204237, 0.196218)",
        "(-0.280000, 1.204386, 0.194129)",
        "(-0.280000, 1.204560, 0.192035)",
        "(-0.280000, 1.204761, 0.189944)",
        "(-0.280000, 1.204988, 0.187862)",
        "(-0.280000, 1.205242, 0.185776)",
        "(-0.280000, 1.205521, 0.183694)",
        "(-0.280000, 1.205827, 0.181615)",
        "(-0.280000, 1.206158, 0.179547)",
        "(-0.280000, 1.206517, 0.177477)",
        "(-0.280000, 1.206901, 0.175411)",
        "(-0.280000, 1.207309, 0.173357)",
        "(-0.280000, 1.207745, 0.171302)",
        "(-0.280000, 1.208207, 0.169252)",
        "(-0.280000, 1.208693, 0.167215)",
        "(-0.280000, 1.209206, 0.165178)",
        "(-0.280000, 1.209745, 0.163147)",
        "(-0.280000, 1.210307, 0.161129)",
        "(-0.280000, 1.210897, 0.159113)",
        "(-0.280000, 1.211512, 0.157104)",
        "(-0.280000, 1.212150, 0.155109)",
        "(-0.280000, 1.212815, 0.153116)",
        "(-0.280000, 1.213505, 0.151131)",
        "(-0.280000, 1.214218, 0.149162)",
        "(-0.280000, 1.214958, 0.147196)",
        "(-0.280000, 1.215722, 0.145239)",
        "(-0.280000, 1.217726, 0.143799)",
        "(-0.280000, 1.220641, 0.142778)",
        "(-0.280000, 1.223559, 0.141821)",
        "(-0.280000, 1.226468, 0.140930)",
        "(-0.280000, 1.229383, 0.140098)",
        "(-0.280000, 1.232288, 0.139325)",
        "(-0.280000, 1.235175, 0.138607)",
        "(-0.280000, 1.238023, 0.137939)",
        "(-0.280000, 1.240838, 0.137310)",
        "(-0.280000, 1.243597, 0.136713)",
        "(-0.280000, 1.246278, 0.136140)",
        "(-0.280000, 1.248884, 0.135576)",
        "(-0.280000, 1.251393, 0.135011)",
        "(-0.280000, 1.253784, 0.134434)",
        "(-0.280000, 1.256060, 0.133830)",
        "(-0.280000, 1.258204, 0.133186)",
        "(-0.280000, 1.260200, 0.132494)",
        "(-0.280000, 1.262054, 0.131735)",
        "(-0.280000, 1.263753, 0.130900)",
        "(-0.280000, 1.265291, 0.129982)",
        "(-0.280000, 1.266675, 0.128964)",
        "(-0.280000, 1.267901, 0.127841)",
        "(-0.280000, 1.268969, 0.126609)",
        "(-0.280000, 1.269891, 0.125255)",
        "(-0.280000, 1.270671, 0.123778)",
        "(-0.280000, 1.271316, 0.122181)",
        "(-0.280000, 1.271840, 0.120454)",
        "(-0.280000, 1.272254, 0.118604)",
        "(-0.280000, 1.272573, 0.116640)",
        "(-0.280000, 1.272811, 0.114557)",
        "(-0.280000, 1.272986, 0.112368)",
        "(-0.280000, 1.273114, 0.110084)",
        "(-0.280000, 1.273213, 0.107723)",
        "(-0.280000, 1.273302, 0.105285)",
        "(-0.280000, 1.273398, 0.102793)",
        "(-0.280000, 1.273520, 0.100271)",
        "(-0.280000, 1.273685, 0.097722)",
        "(-0.280000, 1.273909, 0.095172)",
        "(-0.280000, 1.274208, 0.092650)",
        "(-0.280000, 1.274596, 0.090160)",
        "(-0.280000, 1.275086, 0.087728)",
        "(-0.280000, 1.275686, 0.085382)",
        "(-0.280000, 1.276408, 0.083124)",
        "(-0.280000, 1.277255, 0.080979)",
        "(-0.280000, 1.278229, 0.078965)",
        "(-0.280000, 1.279334, 0.077082)",
        "(-0.280000, 1.280565, 0.075343)",
        "(-0.280000, 1.281912, 0.073755)",
        "(-0.280000, 1.283374, 0.072305)",
        "(-0.280000, 1.284934, 0.070991)",
        "(-0.280000, 1.286570, 0.069799)",
        "(-0.280000, 1.288273, 0.068700)",
        "(-0.280000, 1.290015, 0.067664)",
        "(-0.280000, 1.291765, 0.066653)",
        "(-0.280000, 1.293509, 0.065619)",
        "(-0.280000, 1.295225, 0.064528)",
        "(-0.280000, 1.296902, 0.063351)",
        "(-0.280000, 1.298528, 0.062073)",
        "(-0.280000, 1.300113, 0.060668)",
        "(-0.280000, 1.301652, 0.059133)",
        "(-0.280000, 1.303146, 0.057468)",
        "(-0.280000, 1.304610, 0.055665)",
        "(-0.280000, 1.306050, 0.053734)",
        "(-0.280000, 1.307754, 0.052386)",
        "(-0.280000, 1.309704, 0.051604)",
        "(-0.280000, 1.311664, 0.050846)",
        "(-0.280000, 1.313627, 0.050116)",
        "(-0.280000, 1.315605, 0.049408)",
        "(-0.280000, 1.317592, 0.048726)",
        "(-0.280000, 1.319582, 0.048070)",
        "(-0.280000, 1.321585, 0.047437)",
        "(-0.280000, 1.323596, 0.046830)",
        "(-0.280000, 1.325609, 0.046249)",
        "(-0.280000, 1.327635, 0.045693)",
        "(-0.280000, 1.329667, 0.045162)",
        "(-0.280000, 1.331700, 0.044658)",
        "(-0.280000, 1.333746, 0.044178)",
        "(-0.280000, 1.335797, 0.043724)",
        "(-0.280000, 1.337848, 0.043297)",
        "(-0.280000, 1.339910, 0.042894)",
        "(-0.280000, 1.341977, 0.042518)",
        "(-0.280000, 1.344048, 0.042167)",
        "(-0.280000, 1.346118, 0.041844)",
        "(-0.280000, 1.348197, 0.041545)",
        "(-0.280000, 1.350281, 0.041273)",
        "(-0.280000, 1.352361, 0.041028)",
        "(-0.280000, 1.354450, 0.040809)",
        "(-0.280000, 1.356542, 0.040615)",
        "(-0.280000, 1.358630, 0.040449)",
        "(-0.280000, 1.360726, 0.040308)",
        "(-0.280000, 1.362824, 0.040194)",
        "(-0.280000, 1.364917, 0.040106)",
        "(-0.280000, 1.367017, 0.040044)",
        "(-0.280000, 1.369118, 0.040009)",
        "(-0.280000, 1.371212, 0.040000)",
        "(-0.280000, 1.373313, 0.040018)",
        "(-0.280000, 1.375414, 0.040062)",
        "(-0.280000, 1.377507, 0.040132)",
        "(-0.280000, 1.379606, 0.040229)",
        "(-0.280000, 1.381703, 0.040352)",
        "(-0.280000, 1.383690, 0.041814)",
        "(-0.280000, 1.385561, 0.044271)",
        "(-0.280000, 1.387372, 0.046752)",
        "(-0.280000, 1.389117, 0.049244)",
        "(-0.280000, 1.390808, 0.051760)",
        "(-0.280000, 1.392440, 0.054285)",
        "(-0.280000, 1.394010, 0.056801)",
        "(-0.280000, 1.395529, 0.059312)",
        "(-0.280000, 1.396995, 0.061795)",
        "(-0.280000, 1.398415, 0.064235)",
        "(-0.280000, 1.399788, 0.066609)",
        "(-0.280000, 1.401128, 0.068913)",
        "(-0.280000, 1.402440, 0.071125)",
        "(-0.280000, 1.403726, 0.073221)",
        "(-0.280000, 1.405004, 0.075200)",
        "(-0.280000, 1.406278, 0.077041)",
        "(-0.280000, 1.407553, 0.078726)",
        "(-0.280000, 1.408846, 0.080255)",
        "(-0.280000, 1.410165, 0.081614)",
        "(-0.280000, 1.411513, 0.082793)",
        "(-0.280000, 1.412908, 0.083795)",
        "(-0.280000, 1.414355, 0.084615)",
        "(-0.280000, 1.415856, 0.085251)",
        "(-0.280000, 1.417429, 0.085710)",
        "(-0.280000, 1.419075, 0.085996)",
        "(-0.280000, 1.420792, 0.086116)",
        "(-0.280000, 1.422597, 0.086082)",
        "(-0.280000, 1.424484, 0.085905)",
        "(-0.280000, 1.426450, 0.085602)",
        "(-0.280000, 1.428506, 0.085186)",
        "(-0.280000, 1.430642, 0.084676)",
        "(-0.280000, 1.432847, 0.084095)",
        "(-0.280000, 1.435130, 0.083459)",
        "(-0.280000, 1.437477, 0.082791)",
        "(-0.280000, 1.439877, 0.082114)",
        "(-0.280000, 1.442314, 0.081451)",
        "(-0.280000, 1.444789, 0.080821)",
        "(-0.280000, 1.447283, 0.080248)",
        "(-0.280000, 1.449774, 0.079753)",
        "(-0.280000, 1.452263, 0.079354)",
        "(-0.280000, 1.454727, 0.079070)",
        "(-0.280000, 1.457144, 0.078916)",
        "(-0.280000, 1.459514, 0.078906)",
        "(-0.280000, 1.461816, 0.079050)",
        "(-0.280000, 1.464032, 0.079355)",
        "(-0.280000, 1.466164, 0.079825)",
        "(-0.280000, 1.468199, 0.080459)",
        "(-0.280000, 1.470125, 0.081250)",
        "(-0.280000, 1.471955, 0.082193)",
        "(-0.280000, 1.473687, 0.083271)",
        "(-0.280000, 1.475325, 0.084460)",
        "(-0.280000, 1.476896, 0.085740)",
        "(-0.280000, 1.478419, 0.087078)",
        "(-0.280000, 1.479914, 0.088436)",
        "(-0.280000, 1.481397, 0.089818)",
        "(-0.280000, 1.482863, 0.091218)",
        "(-0.280000, 1.484306, 0.092632)",
        "(-0.280000, 1.485736, 0.094068)",
        "(-0.280000, 1.487147, 0.095523)",
        "(-0.280000, 1.488540, 0.096995)",
        "(-0.280000, 1.489910, 0.098480)",
        "(-0.280000, 1.491266, 0.099986)",
        "(-0.280000, 1.492603, 0.101510)",
        "(-0.280000, 1.493916, 0.103045)",
        "(-0.280000, 1.495214, 0.104602)",
        "(-0.280000, 1.496492, 0.106174)",
        "(-0.280000, 1.497747, 0.107758)",
        "(-0.280000, 1.498985, 0.109362)",
        "(-0.280000, 1.500203, 0.110982)",
        "(-0.280000, 1.501397, 0.112612)",
        "(-0.280000, 1.502574, 0.114262)",
        "(-0.280000, 1.503730, 0.115927)",
        "(-0.280000, 1.504862, 0.117601)",
        "(-0.280000, 1.505976, 0.119294)",
        "(-0.280000, 1.507068, 0.121001)",
        "(-0.280000, 1.508136, 0.122716)",
        "(-0.280000, 1.509185, 0.124450)",
        "(-0.280000, 1.510213, 0.126197)",
        "(-0.280000, 1.511215, 0.127951)",
        "(-0.280000, 1.512198, 0.129724)",
        "(-0.280000, 1.513159, 0.131508)",
        "(-0.280000, 1.514094, 0.133299)",
        "(-0.280000, 1.515010, 0.135107)",
        "(-0.280000, 1.515903, 0.136927)",
        "(-0.280000, 1.516773, 0.138757)",
        "(-0.280000, 1.517617, 0.140593)",
        "(-0.280000, 1.518440, 0.142445)",
        "(-0.280000, 1.519241, 0.144307)",
        "(-0.280000, 1.520015, 0.146173)",
        "(-0.280000, 1.520768, 0.148054)",
        "(-0.280000, 1.521498, 0.149945)",
        "(-0.280000, 1.522201, 0.151839)",
        "(-0.280000, 1.522883, 0.153748)",
        "(-0.280000, 1.523540, 0.155665)",
        "(-0.280000, 1.524172, 0.157584)",
        "(-0.280000, 1.524781, 0.159517)",
        "(-0.280000, 1.525366, 0.161457)",
        "(-0.280000, 1.525925, 0.163399)",
        "(-0.280000, 1.526461, 0.165354)",
        "(-0.280000, 1.526972, 0.167315)",
        "(-0.280000, 1.527458, 0.169276)",
        "(-0.280000, 1.527920, 0.171249)",
        "(-0.280000, 1.528357, 0.173228)",
        "(-0.280000, 1.528776, 0.175205)",
        "(-0.280000, 1.529220, 0.177184)",
        "(-0.280000, 1.529726, 0.179154)",
        "(-0.280000, 1.530323, 0.181106)",
        "(-0.280000, 1.531038, 0.183055)",
        "(-0.280000, 1.531882, 0.184996)",
        "(-0.280000, 1.532866, 0.186935)",
        "(-0.280000, 1.533986, 0.188871)",
        "(-0.280000, 1.535247, 0.190822)",
        "(-0.280000, 1.536638, 0.192789)",
        "(-0.280000, 1.537392, 0.194827)",
        "(-0.280000, 1.537532, 0.196923)",
        "(-0.280000, 1.537645, 0.199021)",
        "(-0.280000, 1.537732, 0.201113)",
        "(-0.280000, 1.537792, 0.203214)",
        "(-0.280000, 1.537826, 0.205314)",
        "(-0.280000, 1.537834, 0.207409)",
        "(-0.280000, 1.537815, 0.209510)",
        "(-0.280000, 1.537770, 0.211610)",
        "(-0.280000, 1.537699, 0.213704)",
        "(-0.280000, 1.537601, 0.215802)",
        "(-0.280000, 1.537476, 0.217899)",
        "(-0.280000, 1.537326, 0.219989)",
        "(-0.280000, 1.537149, 0.222082)",
        "(-0.280000, 1.536946, 0.224173)",
        "(-0.280000, 1.536717, 0.226255)",
        "(-0.280000, 1.536461, 0.228341)",
        "(-0.280000, 1.536179, 0.230423)",
        "(-0.280000, 1.535872, 0.232494)",
        "(-0.280000, 1.535538, 0.234569)",
        "(-0.280000, 1.535178, 0.236639)",
        "(-0.280000, 1.534791, 0.238704)",
        "(-0.280000, 1.534380, 0.240758)",
        "(-0.280000, 1.533942, 0.242812)",
        "(-0.280000, 1.533478, 0.244861)",
        "(-0.280000, 1.532990, 0.246898)",
        "(-0.280000, 1.532475, 0.248935)",
        "(-0.280000, 1.531934, 0.250965)",
        "(-0.280000, 1.531370, 0.252982)",
        "(-0.280000, 1.530778, 0.254998)",
        "(-0.280000, 1.530161, 0.257007)",
        "(-0.280000, 1.529521, 0.259001)",
        "(-0.280000, 1.528854, 0.260993)",
        "(-0.280000, 1.528162, 0.262977)",
        "(-0.280000, 1.527447, 0.264946)",
        "(-0.280000, 1.526705, 0.266911)",
        "(-0.280000, 1.525938, 0.268867)",
        "(-0.280000, 1.523933, 0.270304)",
        "(-0.280000, 1.521017, 0.271322)",
        "(-0.280000, 1.518098, 0.272276)",
        "(-0.280000, 1.515180, 0.273161)",
        "(-0.280000, 1.512212, 0.273965)",
        "(-0.280000, 1.509175, 0.274670)",
        "(-0.280000, 1.506062, 0.275262)",
        "(-0.280000, 1.502847, 0.275735)",
        "(-0.280000, 1.499542, 0.276086)",
        "(-0.280000, 1.496156, 0.276313)",
        "(-0.280000, 1.492717, 0.276420)",
        "(-0.280000, 1.489223, 0.276416)",
        "(-0.280000, 1.485709, 0.276312)",
        "(-0.280000, 1.482213, 0.276122)",
        "(-0.280000, 1.478742, 0.275862)",
        "(-0.280000, 1.475335, 0.275552)",
        "(-0.280000, 1.472031, 0.275214)",
        "(-0.280000, 1.468838, 0.274869)",
        "(-0.280000, 1.465792, 0.274543)",
        "(-0.280000, 1.462927, 0.274259)",
        "(-0.280000, 1.460247, 0.274041)",
        "(-0.280000, 1.457779, 0.273915)",
        "(-0.280000, 1.455545, 0.273904)",
        "(-0.280000, 1.453545, 0.274031)",
        "(-0.280000, 1.451793, 0.274315)",
        "(-0.280000, 1.450298, 0.274776)",
        "(-0.280000, 1.449052, 0.275431)",
        "(-0.280000, 1.448056, 0.276295)",
        "(-0.280000, 1.447306, 0.277373)",
        "(-0.280000, 1.446787, 0.278682)",
        "(-0.280000, 1.446488, 0.280222)",
        "(-0.280000, 1.446393, 0.281989)",
        "(-0.280000, 1.446481, 0.283990)",
        "(-0.280000, 1.446732, 0.286216)",
        "(-0.280000, 1.447122, 0.288656)",
        "(-0.280000, 1.447623, 0.291290)",
        "(-0.280000, 1.448214, 0.294116)",
        "(-0.280000, 1.448865, 0.297109)",
        "(-0.280000, 1.449548, 0.300237)",
        "(-0.280000, 1.450240, 0.303496)",
        "(-0.280000, 1.450913, 0.306850)",
        "(-0.280000, 1.451542, 0.310263)",
        "(-0.280000, 1.452107, 0.313729)",
        "(-0.280000, 1.452587, 0.317212)",
        "(-0.280000, 1.452964, 0.320675)",
        "(-0.280000, 1.453227, 0.324116)",
        "(-0.280000, 1.453364, 0.327507)",
        "(-0.280000, 1.453370, 0.330820)",
        "(-0.280000, 1.453244, 0.334068)",
        "(-0.280000, 1.452988, 0.337236)",
        "(-0.280000, 1.452614, 0.340322)",
        "(-0.280000, 1.452133, 0.343359)",
        "(-0.280000, 1.451564, 0.346364)",
        "(-0.280000, 1.450931, 0.349359)",
        "(-0.280000, 1.450231, 0.352368)",
        "(-0.280000, 1.449015, 0.354524)",
        "(-0.280000, 1.447158, 0.355493)",
        "(-0.280000, 1.445283, 0.356441)",
        "(-0.280000, 1.443396, 0.357366)",
        "(-0.280000, 1.441498, 0.358267)",
        "(-0.280000, 1.439595, 0.359141)",
        "(-0.280000, 1.437675, 0.359994)",
        "(-0.280000, 1.435744, 0.360822)",
        "(-0.280000, 1.433809, 0.361624)",
        "(-0.280000, 1.431858, 0.362404)",
        "(-0.280000, 1.429898, 0.363159)",
        "(-0.280000, 1.427934, 0.363887)",
        "(-0.280000, 1.425955, 0.364593)",
        "(-0.280000, 1.423967, 0.365274)",
        "(-0.280000, 1.421977, 0.365927)",
        "(-0.280000, 1.419973, 0.366558)",
        "(-0.280000, 1.417961, 0.367163)",
        "(-0.280000, 1.415948, 0.367741)",
        "(-0.280000, 1.413922, 0.368296)",
        "(-0.280000, 1.411888, 0.368825)",
        "(-0.280000, 1.409855, 0.369327)",
        "(-0.280000, 1.407809, 0.369805)",
        "(-0.280000, 1.405757, 0.370257)",
        "(-0.280000, 1.403706, 0.370681)",
        "(-0.280000, 1.401644, 0.371082)",
        "(-0.280000, 1.399576, 0.371456)",
        "(-0.280000, 1.397511, 0.371803)",
        "(-0.280000, 1.395435, 0.372126)",
        "(-0.280000, 1.393355, 0.372422)",
        "(-0.280000, 1.391271, 0.372692)",
        "(-0.280000, 1.389191, 0.372935)",
        "(-0.280000, 1.387101, 0.373152)",
        "(-0.280000, 1.385009, 0.373343)",
        "(-0.280000, 1.382921, 0.373508)",
        "(-0.280000, 1.380824, 0.373646)",
        "(-0.280000, 1.378726, 0.373758)",
        "(-0.280000, 1.376634, 0.373844)",
        "(-0.280000, 1.374520, 0.373312)",
        "(-0.280000, 1.372416, 0.372141)",
        "(-0.280000, 1.370347, 0.371099)",
        "(-0.280000, 1.368296, 0.370189)",
        "(-0.280000, 1.366263, 0.369419)",
        "(-0.280000, 1.364249, 0.368789)",
        "(-0.280000, 1.362235, 0.368287)",
        "(-0.280000, 1.360223, 0.367901)",
        "(-0.280000, 1.358217, 0.367609)",
        "(-0.280000, 1.356202, 0.367380)",
        "(-0.280000, 1.354185, 0.367174)",
        "(-0.280000, 1.352176, 0.366961)",
        "(-0.280000, 1.350157, 0.366770)",
        "(-0.280000, 1.348127, 0.366642)",
        "(-0.280000, 1.346086, 0.366605)",
        "(-0.280000, 1.344012, 0.366681)",
        "(-0.280000, 1.341904, 0.366883)",
        "(-0.280000, 1.339756, 0.367218)",
        "(-0.280000, 1.337569, 0.367684)",
        "(-0.280000, 1.335323, 0.368279)",
        "(-0.280000, 1.333022, 0.368992)",
        "(-0.280000, 1.330851, 0.369079)",
        "(-0.280000, 1.328815, 0.368562)",
        "(-0.280000, 1.326785, 0.368021)",
        "(-0.280000, 1.324768, 0.367455)",
        "(-0.280000, 1.322752, 0.366862)",
        "(-0.280000, 1.320744, 0.366244)",
        "(-0.280000, 1.318750, 0.365603)",
        "(-0.280000, 1.316759, 0.364935)",
        "(-0.280000, 1.314775, 0.364242)",
        "(-0.280000, 1.312807, 0.363526)",
        "(-0.280000, 1.310842, 0.362783)",
        "(-0.280000, 1.308886, 0.362015)",
        "(-0.280000, 1.306946, 0.361226)",
        "(-0.280000, 1.305010, 0.360409)",
        "(-0.280000, 1.303085, 0.359568)",
        "(-0.280000, 1.301176, 0.358706)",
        "(-0.280000, 1.299272, 0.357817)",
        "(-0.280000, 1.297380, 0.356905)",
        "(-0.280000, 1.295505, 0.355971)",
        "(-0.280000, 1.293636, 0.355011)",
        "(-0.280000, 1.291779, 0.354028)",
        "(-0.280000, 1.289935, 0.353021)",
        "(-0.280000, 1.288110, 0.351994)",
        "(-0.280000, 1.286291, 0.350941)",
        "(-0.280000, 1.284487, 0.349866)",
        "(-0.280000, 1.282701, 0.348771)",
        "(-0.280000, 1.280924, 0.347651)",
        "(-0.280000, 1.279161, 0.346508)",
        "(-0.280000, 1.277418, 0.345347)",
        "(-0.280000, 1.275684, 0.344160)",
        "(-0.280000, 1.273965, 0.342951)",
        "(-0.280000, 1.272267, 0.341725)",
        "(-0.280000, 1.270579, 0.340474)",
        "(-0.280000, 1.268907, 0.339202)",
        "(-0.280000, 1.267257, 0.337912)",
        "(-0.280000, 1.265617, 0.336598)",
        "(-0.280000, 1.263995, 0.335264)",
        "(-0.280000, 1.263249, 0.332912)",
        "(-0.280000, 1.263184, 0.329824)",
        "(-0.280000, 1.263181, 0.326753)",
        "(-0.280000, 1.263237, 0.323711)",
        "(-0.280000, 1.263352, 0.320682)",
        "(-0.280000, 1.263520, 0.317680)",
        "(-0.280000, 1.263733, 0.314722)",
        "(-0.280000, 1.263983, 0.311799)",
        "(-0.280000, 1.264260, 0.308928)",
        "(-0.280000, 1.264549, 0.306120)",
        "(-0.280000, 1.264837, 0.303393)",
        "(-0.280000, 1.265111, 0.300741)",
        "(-0.280000, 1.265353, 0.298181)",
        "(-0.280000, 1.265547, 0.295729)",
        "(-0.280000, 1.265680, 0.293377)",
        "(-0.280000, 1.265734, 0.291140)",
        "(-0.280000, 1.265696, 0.289027)",
        "(-0.280000, 1.265550, 0.287029)",
        "(-0.280000, 1.265285, 0.285155)",
        "(-0.280000, 1.264889, 0.283408)",
        "(-0.280000, 1.264352, 0.281776)",
        "(-0.280000, 1.263665, 0.280262)",
        "(-0.280000, 1.262826, 0.278864)",
        "(-0.280000, 1.261825, 0.277567)",
        "(-0.280000, 1.260663, 0.276367)",
        "(-0.280000, 1.259346, 0.275258)",
        "(-0.280000, 1.257867, 0.274223)",
        "(-0.280000, 1.256237, 0.273255)",
        "(-0.280000, 1.254469, 0.272342)",
        "(-0.280000, 1.252563, 0.271469)",
        "(-0.280000, 1.250537, 0.270622)",
        "(-0.280000, 1.248412, 0.269794)",
        "(-0.280000, 1.246192, 0.268964)",
        "(-0.280000, 1.243902, 0.268122)",
        "(-0.280000, 1.241563, 0.267256)",
        "(-0.280000, 1.239204, 0.266357)",
        "(-0.280000, 1.236832, 0.265409)",
        "(-0.280000, 1.234478, 0.264403)",
        "(-0.280000, 1.232174, 0.263336)",
        "(-0.280000, 1.229927, 0.262193)",
        "(-0.280000, 1.227768, 0.260973)",
        "(-0.280000, 1.225724, 0.259674)",
        "(-0.280000, 1.223802, 0.258286)",
        "(-0.280000, 1.222026, 0.256814)",
        "(-0.280000, 1.220415, 0.255264)",
        "(-0.280000, 1.218968, 0.253628)",
        "(-0.280000, 1.217697, 0.251918)",
        "(-0.280000, 1.216606, 0.250144)",
        "(-0.280000, 1.215682, 0.248304)",
        "(-0.280000, 1.214917, 0.246413)",
        "(-0.280000, 1.214293, 0.244488)",
        "(-0.280000, 1.213777, 0.242528)",
        "(-0.280000, 1.213333, 0.240550)",
        "(-0.280000, 1.212916, 0.238573)",
        "(-0.280000, 1.212474, 0.236594)",
        "(-0.280000, 1.211970, 0.234624)",
        "(-0.280000, 1.211375, 0.232670)",
        "(-0.280000, 1.210663, 0.230721)",
        "(-0.280000, 1.209820, 0.228779)",
        "(-0.280000, 1.208838, 0.226839)",
        "(-0.280000, 1.207720, 0.224902)",
        "(-0.280000, 1.206461, 0.222950)",
        "(-0.280000, 1.205073, 0.220981)",
        "(-0.280000, 1.204321, 0.218943)",
        "(-0.280000, 1.204183, 0.216846)",
        "(-0.280000, 1.204072, 0.214748)",
        "(-0.280000, 1.203988, 0.212655)",
        "(-0.280000, 1.203929, 0.210555)",
        "(-0.280000, 1.203897, 0.208454)",
        "(-0.280000, 1.203892, 0.206360)",
        "(-0.280000, 1.203913, 0.204259)",
        "(-0.280000, 1.203960, 0.202159)",
        "(-0.280000, 1.204034, 0.200065)",
        "(-0.280000, 1.204134, 0.197967)",
        "(-0.280000, 1.204260, 0.195870)",
        "(-0.280000, 1.204413, 0.193781)",
        "(-0.280000, 1.204592, 0.191687)",
        "(-0.280000, 1.204797, 0.189596)",
        "(-0.280000, 1.205028, 0.187515)",
        "(-0.280000, 1.205286, 0.185430)",
        "(-0.280000, 1.205570, 0.183348)",
        "(-0.280000, 1.205880, 0.181276)",
        "(-0.280000, 1.206216, 0.179202)",
        "(-0.280000, 1.206579, 0.177133)",
        "(-0.280000, 1.206967, 0.175068)",
        "(-0.280000, 1.207380, 0.173015)",
        "(-0.280000, 1.207820, 0.170960)",
        "(-0.280000, 1.208286, 0.168912)",
        "(-0.280000, 1.208777, 0.166876)",
        "(-0.280000, 1.209294, 0.164839)",
        "(-0.280000, 1.209837, 0.162810)",
        "(-0.280000, 1.210404, 0.160793)",
        "(-0.280000, 1.210997, 0.158778)",
        "(-0.280000, 1.211616, 0.156770)",
        "(-0.280000, 1.212259, 0.154777)",
        "(-0.280000, 1.212928, 0.152785)",
        "(-0.280000, 1.213622, 0.150802)",
        "(-0.280000, 1.214339, 0.148834)",
        "(-0.280000, 1.215083, 0.146869)",
        "(-0.280000, 1.215852, 0.144914)",
        "(-0.280000, 1.217858, 0.143479)",
        "(-0.280000, 1.220775, 0.142464)",
        "(-0.280000, 1.223696, 0.141513)",
        "(-0.280000, 1.226607, 0.140628)",
        "(-0.280000, 1.229523, 0.139802)",
        "(-0.280000, 1.232430, 0.139035)",
        "(-0.280000, 1.235310, 0.138325)",
        "(-0.280000, 1.238168, 0.137661)",
        "(-0.280000, 1.240984, 0.137038)",
        "(-0.280000, 1.243744, 0.136447)",
        "(-0.280000, 1.246427, 0.135879)",
        "(-0.280000, 1.249034, 0.135321)",
        "(-0.280000, 1.251544, 0.134761)",
        "(-0.280000, 1.253936, 0.134189)",
        "(-0.280000, 1.256213, 0.133590)",
        "(-0.280000, 1.258359, 0.132951)",
        "(-0.280000, 1.260356, 0.132262)",
        "(-0.280000, 1.262212, 0.131507)",
        "(-0.280000, 1.263913, 0.130676)",
        "(-0.280000, 1.265453, 0.129761)",
        "(-0.280000, 1.266838, 0.128746)",
        "(-0.280000, 1.268067, 0.127626)",
        "(-0.280000, 1.269138, 0.126396)",
        "(-0.280000, 1.270063, 0.125044)",
        "(-0.280000, 1.270845, 0.123568)",
        "(-0.280000, 1.271493, 0.121973)",
        "(-0.280000, 1.272021, 0.120247)",
        "(-0.280000, 1.272440, 0.118398)",
        "(-0.280000, 1.272762, 0.116435)",
        "(-0.280000, 1.273005, 0.114352)",
        "(-0.280000, 1.273184, 0.112164)",
        "(-0.280000, 1.273317, 0.109886)",
        "(-0.280000, 1.273421, 0.107519)",
        "(-0.280000, 1.273515, 0.105081)",
        "(-0.280000, 1.273617, 0.102589)",
        "(-0.280000, 1.273744, 0.100067)",
        "(-0.280000, 1.273914, 0.097518)",
        "(-0.280000, 1.274144, 0.094970)",
        "(-0.280000, 1.274448, 0.092448)",
        "(-0.280000, 1.274841, 0.089958)",
        "(-0.280000, 1.275336, 0.087528)",
        "(-0.280000, 1.275941, 0.085183)",
        "(-0.280000, 1.276667, 0.082927)",
        "(-0.280000, 1.277519, 0.080783)",
        "(-0.280000, 1.278497, 0.078772)",
        "(-0.280000, 1.279606, 0.076891)",
        "(-0.280000, 1.280841, 0.075154)",
        "(-0.280000, 1.282192, 0.073569)",
        "(-0.280000, 1.283656, 0.072122)",
        "(-0.280000, 1.285219, 0.070811)",
        "(-0.280000, 1.286857, 0.069623)",
        "(-0.280000, 1.288563, 0.068527)",
        "(-0.280000, 1.290307, 0.067495)",
        "(-0.280000, 1.292067, 0.066503)",
        "(-0.280000, 1.293868, 0.065573)",
        "(-0.280000, 1.295722, 0.064745)",
        "(-0.280000, 1.297632, 0.064049)",
        "(-0.280000, 1.299617, 0.063502)",
        "(-0.280000, 1.301671, 0.063123)",
        "(-0.280000, 1.303793, 0.062922)",
        "(-0.280000, 1.305969, 0.062901)",
        "(-0.280000, 1.308207, 0.063059)",
        "(-0.280000, 1.310490, 0.063393)",
        "(-0.280000, 1.312800, 0.063889)",
        "(-0.280000, 1.315140, 0.064539)",
        "(-0.280000, 1.317493, 0.065325)",
        "(-0.280000, 1.319839, 0.066225)",
        "(-0.280000, 1.322182, 0.067225)",
        "(-0.280000, 1.324504, 0.068299)",
        "(-0.280000, 1.326790, 0.069422)",
        "(-0.280000, 1.329045, 0.070576)",
        "(-0.280000, 1.331254, 0.071733)",
        "(-0.280000, 1.333406, 0.072867)",
        "(-0.280000, 1.335509, 0.073960)",
        "(-0.280000, 1.337554, 0.074986)",
        "(-0.280000, 1.339534, 0.075922)",
        "(-0.280000, 1.341459, 0.076752)",
        "(-0.280000, 1.343326, 0.077457)",
        "(-0.280000, 1.345132, 0.078017)",
        "(-0.280000, 1.346891, 0.078422)",
        "(-0.280000, 1.348602, 0.078659)",
        "(-0.280000, 1.350266, 0.078719)",
        "(-0.280000, 1.351900, 0.078594)",
        "(-0.280000, 1.353505, 0.078280)",
        "(-0.280000, 1.355089, 0.077776)",
        "(-0.280000, 1.356656, 0.077085)",
        "(-0.280000, 1.358223, 0.076207)",
        "(-0.280000, 1.359793, 0.075148)",
        "(-0.280000, 1.361369, 0.073923)",
        "(-0.280000, 1.362969, 0.072532)",
        "(-0.280000, 1.364594, 0.070994)",
        "(-0.280000, 1.366247, 0.069326)",
        "(-0.280000, 1.367942, 0.067534)",
        "(-0.280000, 1.369682, 0.065640)",
        "(-0.280000, 1.371463, 0.063667)",
        "(-0.280000, 1.373300, 0.061621)",
        "(-0.280000, 1.375192, 0.059526)",
        "(-0.280000, 1.377133, 0.057404)",
        "(-0.280000, 1.379136, 0.055260)",
        "(-0.280000, 1.381196, 0.053114)",
        "(-0.280000, 1.383307, 0.050986)",
        "(-0.280000, 1.385479, 0.048873)",
        "(-0.280000, 1.387707, 0.046787)",
        "(-0.280000, 1.389984, 0.044730)",
        "(-0.280000, 1.392329, 0.042654)",
        "(-0.280000, 1.394573, 0.041692)",
        "(-0.280000, 1.396644, 0.042002)",
        "(-0.280000, 1.398718, 0.042340)",
        "(-0.280000, 1.400787, 0.042703)",
        "(-0.280000, 1.402852, 0.043093)",
        "(-0.280000, 1.404905, 0.043507)",
        "(-0.280000, 1.406959, 0.043948)",
        "(-0.280000, 1.409008, 0.044416)",
        "(-0.280000, 1.411044, 0.044907)",
        "(-0.280000, 1.413080, 0.045425)",
        "(-0.280000, 1.415109, 0.045969)",
        "(-0.280000, 1.417125, 0.046537)",
        "(-0.280000, 1.419140, 0.047132)",
        "(-0.280000, 1.421148, 0.047752)",
        "(-0.280000, 1.423141, 0.048395)",
        "(-0.280000, 1.425132, 0.049065)",
        "(-0.280000, 1.427115, 0.049761)",
        "(-0.280000, 1.429082, 0.050479)",
        "(-0.280000, 1.431047, 0.051224)",
        "(-0.280000, 1.433002, 0.051993)",
        "(-0.280000, 1.434941, 0.052785)",
        "(-0.280000, 1.436876, 0.053603)",
        "(-0.280000, 1.438800, 0.054446)",
        "(-0.280000, 1.440708, 0.055310)",
        "(-0.280000, 1.442611, 0.056201)",
        "(-0.280000, 1.444502, 0.057116)",
        "(-0.280000, 1.446376, 0.058052)",
        "(-0.280000, 1.448244, 0.059013)",
        "(-0.280000, 1.450100, 0.059999)",
        "(-0.280000, 1.451943, 0.061008)",
        "(-0.280000, 1.453767, 0.062036)",
        "(-0.280000, 1.455585, 0.063091)",
        "(-0.280000, 1.457388, 0.064168)",
        "(-0.280000, 1.459173, 0.065265)",
        "(-0.280000, 1.460949, 0.066387)",
        "(-0.280000, 1.462711, 0.067532)",
        "(-0.280000, 1.464453, 0.068695)",
        "(-0.280000, 1.466185, 0.069883)",
        "(-0.280000, 1.467902, 0.071094)",
        "(-0.280000, 1.469599, 0.072322)",
        "(-0.280000, 1.471286, 0.073575)",
        "(-0.280000, 1.472956, 0.074849)",
        "(-0.280000, 1.474605, 0.076140)",
        "(-0.280000, 1.476243, 0.077456)",
        "(-0.280000, 1.477865, 0.078792)",
        "(-0.280000, 1.478651, 0.081094)",
        "(-0.280000, 1.478676, 0.084226)",
        "(-0.280000, 1.478670, 0.087303)",
        "(-0.280000, 1.478616, 0.090339)",
        "(-0.280000, 1.478538, 0.093326)",
        "(-0.280000, 1.478469, 0.096223)",
        "(-0.280000, 1.478441, 0.098996)",
        "(-0.280000, 1.478482, 0.101640)",
        "(-0.280000, 1.478617, 0.104130)",
        "(-0.280000, 1.478868, 0.106457)",
        "(-0.280000, 1.479252, 0.108607)",
        "(-0.280000, 1.479789, 0.110591)",
        "(-0.280000, 1.480491, 0.112403)",
        "(-0.280000, 1.481363, 0.114043)",
        "(-0.280000, 1.482418, 0.115527)",
        "(-0.280000, 1.483658, 0.116859)",
        "(-0.280000, 1.485078, 0.118049)",
        "(-0.280000, 1.486684, 0.119117)",
        "(-0.280000, 1.488467, 0.120073)",
        "(-0.280000, 1.490414, 0.120932)",
        "(-0.280000, 1.492525, 0.121716)",
        "(-0.280000, 1.494782, 0.122439)",
        "(-0.280000, 1.497162, 0.123118)",
        "(-0.280000, 1.499662, 0.123774)",
        "(-0.280000, 1.502257, 0.124422)",
        "(-0.280000, 1.504916, 0.125078)",
        "(-0.280000, 1.507635, 0.125763)",
        "(-0.280000, 1.510381, 0.126489)",
        "(-0.280000, 1.513122, 0.127269)",
        "(-0.280000, 1.515850, 0.128122)",
        "(-0.280000, 1.518530, 0.129055)",
        "(-0.280000, 1.519504, 0.130910)",
        "(-0.280000, 1.520449, 0.132786)",
        "(-0.280000, 1.521371, 0.134674)",
        "(-0.280000, 1.522268, 0.136574)",
        "(-0.280000, 1.523139, 0.138478)",
        "(-0.280000, 1.523989, 0.140400)",
        "(-0.280000, 1.524815, 0.142332)",
        "(-0.280000, 1.525613, 0.144268)",
        "(-0.280000, 1.526390, 0.146220)",
        "(-0.280000, 1.527142, 0.148182)",
        "(-0.280000, 1.527867, 0.150147)",
        "(-0.280000, 1.528570, 0.152127)",
        "(-0.280000, 1.529248, 0.154116)",
        "(-0.280000, 1.529898, 0.156107)",
        "(-0.280000, 1.530526, 0.158112)",
        "(-0.280000, 1.531128, 0.160125)",
        "(-0.280000, 1.531703, 0.162139)",
        "(-0.280000, 1.532254, 0.164166)",
        "(-0.280000, 1.532780, 0.166200)",
        "(-0.280000, 1.531933, 0.168555)",
        "(-0.280000, 1.530224, 0.171076)",
        "(-0.280000, 1.528427, 0.173558)",
        "(-0.280000, 1.526590, 0.175984)",
        "(-0.280000, 1.524714, 0.178365)",
        "(-0.280000, 1.522811, 0.180692)",
        "(-0.280000, 1.520897, 0.182958)",
        "(-0.280000, 1.518973, 0.185173)",
        "(-0.280000, 1.517059, 0.187331)",
        "(-0.280000, 1.515172, 0.189430)",
        "(-0.280000, 1.513333, 0.191464)",
        "(-0.280000, 1.511551, 0.193447)",
        "(-0.280000, 1.509848, 0.195374)",
        "(-0.280000, 1.508247, 0.197241)",
        "(-0.280000, 1.506755, 0.199064)",
        "(-0.280000, 1.505394, 0.200841)",
        "(-0.280000, 1.504181, 0.202571)",
        "(-0.280000, 1.503122, 0.204271)",
        "(-0.280000, 1.502233, 0.205943)",
        "(-0.280000, 1.501524, 0.207587)",
        "(-0.280000, 1.500998, 0.209223)",
        "(-0.280000, 1.500661, 0.210851)",
        "(-0.280000, 1.500517, 0.212475)",
        "(-0.280000, 1.500562, 0.214113)",
        "(-0.280000, 1.500794, 0.215767)",
        "(-0.280000, 1.501207, 0.217439)",
        "(-0.280000, 1.501792, 0.219146)",
        "(-0.280000, 1.502539, 0.220888)",
        "(-0.280000, 1.503431, 0.222667)",
        "(-0.280000, 1.504457, 0.224495)",
        "(-0.280000, 1.505597, 0.226372)",
        "(-0.280000, 1.506826, 0.228293)",
        "(-0.280000, 1.508132, 0.230272)",
        "(-0.280000, 1.509487, 0.232300)",
        "(-0.280000, 1.510868, 0.234377)",
        "(-0.280000, 1.512246, 0.236493)",
        "(-0.280000, 1.513604, 0.238656)",
        "(-0.280000, 1.514915, 0.240854)",
        "(-0.280000, 1.516149, 0.243074)",
        "(-0.280000, 1.517292, 0.245320)",
        "(-0.280000, 1.518318, 0.247578)",
        "(-0.280000, 1.519206, 0.249832)",
        "(-0.280000, 1.519942, 0.252084)",
        "(-0.280000, 1.520511, 0.254320)",
        "(-0.280000, 1.520901, 0.256522)",
        "(-0.280000, 1.521107, 0.258696)",
        "(-0.280000, 1.521127, 0.260827)",
        "(-0.280000, 1.520965, 0.262903)",
        "(-0.280000, 1.520628, 0.264934)",
        "(-0.280000, 1.520133, 0.266913)",
        "(-0.280000, 1.519504, 0.268837)",
        "(-0.280000, 1.518767, 0.270725)",
        "(-0.280000, 1.517961, 0.272584)",
        "(-0.280000, 1.517126, 0.274425)",
        "(-0.280000, 1.516266, 0.276260)",
        "(-0.280000, 1.515383, 0.278084)",
        "(-0.280000, 1.514479, 0.279891)",
        "(-0.280000, 1.513550, 0.281692)",
        "(-0.280000, 1.512599, 0.283482)",
        "(-0.280000, 1.511625, 0.285259)",
        "(-0.280000, 1.510632, 0.287019)",
        "(-0.280000, 1.509614, 0.288771)",
        "(-0.280000, 1.508574, 0.290510)",
        "(-0.280000, 1.507515, 0.292231)",
        "(-0.280000, 1.506431, 0.293944)",
        "(-0.280000, 1.505326, 0.295643)",
        "(-0.280000, 1.504203, 0.297322)",
        "(-0.280000, 1.503056, 0.298993)",
        "(-0.280000, 1.501887, 0.300649)",
        "(-0.280000, 1.500702, 0.302285)",
        "(-0.280000, 1.499493, 0.303912)",
        "(-0.280000, 1.498263, 0.305522)",
        "(-0.280000, 1.497016, 0.307113)",
        "(-0.280000, 1.495746, 0.308692)",
        "(-0.280000, 1.494457, 0.310255)",
        "(-0.280000, 1.493151, 0.311798)",
        "(-0.280000, 1.491823, 0.313328)",
        "(-0.280000, 1.490475, 0.314842)",
        "(-0.280000, 1.489112, 0.316334)",
        "(-0.280000, 1.487727, 0.317813)",
        "(-0.280000, 1.486323, 0.319274)",
        "(-0.280000, 1.484905, 0.320714)",
        "(-0.280000, 1.483465, 0.322140)",
        "(-0.280000, 1.482007, 0.323548)",
        "(-0.280000, 1.480531, 0.324937)",
        "(-0.280000, 1.479043, 0.326303)",
        "(-0.280000, 1.477533, 0.327655)",
        "(-0.280000, 1.476006, 0.328988)",
        "(-0.280000, 1.474467, 0.330297)",
        "(-0.280000, 1.472907, 0.331591)",
        "(-0.280000, 1.471331, 0.332865)",
        "(-0.280000, 1.469744, 0.334115)",
        "(-0.280000, 1.468136, 0.335349)",
        "(-0.280000, 1.466513, 0.336563)",
        "(-0.280000, 1.464880, 0.337753)",
        "(-0.280000, 1.463227, 0.338925)",
        "(-0.280000, 1.461559, 0.340077)",
        "(-0.280000, 1.459883, 0.341204)",
        "(-0.280000, 1.458187, 0.342314)",
        "(-0.280000, 1.456477, 0.343402)",
        "(-0.280000, 1.454759, 0.344465)",
        "(-0.280000, 1.453022, 0.345510)",
        "(-0.280000, 1.451272, 0.346533)",
        "(-0.280000, 1.449515, 0.347530)",
        "(-0.280000, 1.447740, 0.348509)",
        "(-0.280000, 1.445953, 0.349465)",
        "(-0.280000, 1.444160, 0.350396)",
        "(-0.280000, 1.442350, 0.351307)",
        "(-0.280000, 1.440528, 0.352195)",
        "(-0.280000, 1.438695, 0.353060)",
        "(-0.280000, 1.436857, 0.353899)",
        "(-0.280000, 1.435003, 0.354718)",
        "(-0.280000, 1.433139, 0.355513)",
        "(-0.280000, 1.431271, 0.356283)",
        "(-0.280000, 1.429388, 0.357031)",
        "(-0.280000, 1.427495, 0.357756)",
        "(-0.280000, 1.425599, 0.358454)",
        "(-0.280000, 1.423689, 0.359131)",
        "(-0.280000, 1.421770, 0.359783)",
        "(-0.280000, 1.419849, 0.360410)",
        "(-0.280000, 1.417914, 0.361014)",
        "(-0.280000, 1.415972, 0.361594)",
        "(-0.280000, 1.414029, 0.362148)",
        "(-0.280000, 1.412073, 0.362679)",
        "(-0.280000, 1.410111, 0.363185)",
        "(-0.280000, 1.408148, 0.363665)",
        "(-0.280000, 1.406174, 0.364122)",
        "(-0.280000, 1.404194, 0.364554)",
        "(-0.280000, 1.402214, 0.364959)",
        "(-0.280000, 1.400224, 0.365341)",
        "(-0.280000, 1.398229, 0.365698)",
        "(-0.280000, 1.396236, 0.366029)",
        "(-0.280000, 1.394232, 0.366336)",
        "(-0.280000, 1.392225, 0.366617)",
        "(-0.280000, 1.390215, 0.366873)",
        "(-0.280000, 1.388207, 0.367103)",
        "(-0.280000, 1.386191, 0.367309)",
        "(-0.280000, 1.384173, 0.367489)",
        "(-0.280000, 1.382158, 0.367643)",
        "(-0.280000, 1.380135, 0.367773)",
        "(-0.280000, 1.378111, 0.367877)",
        "(-0.280000, 1.376092, 0.367955)",
        "(-0.280000, 1.374066, 0.368008)",
        "(-0.280000, 1.372040, 0.368036)",
        "(-0.280000, 1.370019, 0.368038)",
        "(-0.280000, 1.367993, 0.368014)",
        "(-0.280000, 1.365967, 0.367966)",
        "(-0.280000, 1.363948, 0.367891)",
        "(-0.280000, 1.361923, 0.367792)",
        "(-0.280000, 1.359901, 0.367667)",
        "(-0.280000, 1.357886, 0.367516)",
        "(-0.280000, 1.355867, 0.367340)",
        "(-0.280000, 1.353850, 0.367139)",
        "(-0.280000, 1.351843, 0.366904)",
        "(-0.280000, 1.349840, 0.366595)",
        "(-0.280000, 1.347854, 0.366174)",
        "(-0.280000, 1.345900, 0.365611)",
        "(-0.280000, 1.343974, 0.364885)",
        "(-0.280000, 1.342090, 0.363981)",
        "(-0.280000, 1.340257, 0.362895)",
        "(-0.280000, 1.338485, 0.361630)",
        "(-0.280000, 1.336770, 0.360185)",
        "(-0.280000, 1.335121, 0.358571)",
        "(-0.280000, 1.333546, 0.356810)",
        "(-0.280000, 1.332037, 0.354907)",
        "(-0.280000, 1.330598, 0.352886)",
        "(-0.280000, 1.329232, 0.350777)",
        "(-0.280000, 1.327927, 0.348589)",
        "(-0.280000, 1.326682, 0.346353)",
        "(-0.280000, 1.325496, 0.344100)",
        "(-0.280000, 1.324353, 0.341840)",
        "(-0.280000, 1.323249, 0.339604)",
        "(-0.280000, 1.322177, 0.337420)",
        "(-0.280000, 1.321120, 0.335299)",
        "(-0.280000, 1.320071, 0.333265)",
        "(-0.280000, 1.319023, 0.331343)",
        "(-0.280000, 1.317955, 0.329538)",
        "(-0.280000, 1.316861, 0.327869)",
        "(-0.280000, 1.315731, 0.326353)",
        "(-0.280000, 1.314549, 0.324990)",
        "(-0.280000, 1.313305, 0.323791)",
        "(-0.280000, 1.311995, 0.322763)",
        "(-0.280000, 1.310601, 0.321902)",
        "(-0.280000, 1.309119, 0.321210)",
        "(-0.280000, 1.307541, 0.320685)",
        "(-0.280000, 1.305868, 0.320321)",
        "(-0.280000, 1.304084, 0.320108)",
        "(-0.280000, 1.302192, 0.320040)",
        "(-0.280000, 1.300196, 0.320102)",
        "(-0.280000, 1.298085, 0.320284)",
        "(-0.280000, 1.295865, 0.320571)",
        "(-0.280000, 1.293547, 0.320946)",
        "(-0.280000, 1.291122, 0.321396)",
        "(-0.280000, 1.288601, 0.321903)",
        "(-0.280000, 1.286000, 0.322448)",
        "(-0.280000, 1.283309, 0.323020)",
        "(-0.280000, 1.280547, 0.323600)",
        "(-0.280000, 1.277729, 0.324172)",
        "(-0.280000, 1.274847, 0.324726)",
        "(-0.280000, 1.271919, 0.325247)",
        "(-0.280000, 1.268960, 0.325724)",
        "(-0.280000, 1.265959, 0.326154)",
        "(-0.280000, 1.262930, 0.326527)",
        "(-0.280000, 1.259885, 0.326843)",
        "(-0.280000, 1.256807, 0.327099)",
        "(-0.280000, 1.254381, 0.326603)",
        "(-0.280000, 1.252890, 0.325132)",
        "(-0.280000, 1.251412, 0.323639)",
        "(-0.280000, 1.249954, 0.322126)",
        "(-0.280000, 1.248514, 0.320596)",
        "(-0.280000, 1.247099, 0.319052)",
        "(-0.280000, 1.245698, 0.317486)",
        "(-0.280000, 1.244318, 0.315903)",
        "(-0.280000, 1.242961, 0.314307)",
        "(-0.280000, 1.241621, 0.312689)",
        "(-0.280000, 1.240301, 0.311054)",
        "(-0.280000, 1.239005, 0.309408)",
        "(-0.280000, 1.237727, 0.307741)",
        "(-0.280000, 1.236470, 0.306058)",
        "(-0.280000, 1.235237, 0.304364)",
        "(-0.280000, 1.234022, 0.302650)",
        "(-0.280000, 1.232829, 0.300921)",
        "(-0.280000, 1.231662, 0.299182)",
        "(-0.280000, 1.230512, 0.297423)",
        "(-0.280000, 1.229385, 0.295650)",
        "(-0.280000, 1.228284, 0.293868)",
        "(-0.280000, 1.227202, 0.292067)",
        "(-0.280000, 1.226143, 0.290253)",
        "(-0.280000, 1.225110, 0.288431)",
        "(-0.280000, 1.224096, 0.286591)",
        "(-0.280000, 1.223106, 0.284738)",
        "(-0.280000, 1.222142, 0.282878)",
        "(-0.280000, 1.221199, 0.281001)",
        "(-0.280000, 1.220279, 0.279112)",
        "(-0.280000, 1.219383, 0.277211)",
        "(-0.280000, 1.218514, 0.275306)",
        "(-0.280000, 1.217666, 0.273383)",
        "(-0.280000, 1.216843, 0.271450)",
        "(-0.280000, 1.216046, 0.269513)",
        "(-0.280000, 1.215271, 0.267560)",
        "(-0.280000, 1.214522, 0.265598)",
        "(-0.280000, 1.213798, 0.263632)",
        "(-0.280000, 1.213656, 0.261458)",
        "(-0.280000, 1.214126, 0.259095)",
        "(-0.280000, 1.214483, 0.256807)",
        "(-0.280000, 1.214720, 0.254576)",
        "(-0.280000, 1.214830, 0.252404)",
        "(-0.280000, 1.214812, 0.250294)",
        "(-0.280000, 1.214673, 0.248223)",
        "(-0.280000, 1.214423, 0.246190)",
        "(-0.280000, 1.214085, 0.244191)",
        "(-0.280000, 1.213686, 0.242202)",
        "(-0.280000, 1.213263, 0.240220)",
        "(-0.280000, 1.212859, 0.238241)",
        "(-0.280000, 1.212478, 0.236250)",
        "(-0.280000, 1.212122, 0.234255)",
        "(-0.280000, 1.211792, 0.232262)",
        "(-0.280000, 1.211487, 0.230258)",
        "(-0.280000, 1.211206, 0.228251)",
        "(-0.280000, 1.210951, 0.226240)",
        "(-0.280000, 1.210722, 0.224233)",
        "(-0.280000, 1.210518, 0.222216)",
        "(-0.280000, 1.210338, 0.220198)",
        "(-0.280000, 1.210185, 0.218183)",
        "(-0.280000, 1.210057, 0.216160)",
        "(-0.280000, 1.209954, 0.214136)",
        "(-0.280000, 1.209877, 0.212117)",
        "(-0.280000, 1.209825, 0.210091)",
        "(-0.280000, 1.209798, 0.208065)",
        "(-0.280000, 1.209797, 0.206044)",
        "(-0.280000, 1.209822, 0.204018)",
        "(-0.280000, 1.209871, 0.201992)",
        "(-0.280000, 1.209947, 0.199973)",
        "(-0.280000, 1.210047, 0.197948)",
        "(-0.280000, 1.210174, 0.195926)",
        "(-0.280000, 1.210325, 0.193911)",
        "(-0.280000, 1.210502, 0.191892)",
        "(-0.280000, 1.210704, 0.189875)",
        "(-0.280000, 1.210931, 0.187868)",
        "(-0.280000, 1.211185, 0.185857)",
        "(-0.280000, 1.211463, 0.183849)",
        "(-0.280000, 1.211765, 0.181852)",
        "(-0.280000, 1.212094, 0.179852)",
        "(-0.280000, 1.212448, 0.177856)",
        "(-0.280000, 1.212827, 0.175865)",
        "(-0.280000, 1.213229, 0.173885)",
        "(-0.280000, 1.213658, 0.171904)",
        "(-0.280000, 1.214112, 0.169929)",
        "(-0.280000, 1.214589, 0.167966)",
        "(-0.280000, 1.215092, 0.166003)",
        "(-0.280000, 1.215620, 0.164046)",
        "(-0.280000, 1.216171, 0.162102)",
        "(-0.280000, 1.216747, 0.160159)",
        "(-0.280000, 1.217349, 0.158224)",
        "(-0.280000, 1.217972, 0.156302)",
        "(-0.280000, 1.218622, 0.154382)",
        "(-0.280000, 1.219296, 0.152471)",
        "(-0.280000, 1.219991, 0.150574)",
        "(-0.280000, 1.220713, 0.148680)",
        "(-0.280000, 1.221458, 0.146795)",
        "(-0.280000, 1.222225, 0.144926)",
        "(-0.280000, 1.223017, 0.143060)",
        "(-0.280000, 1.223833, 0.141205)",
        "(-0.280000, 1.224662, 0.139362)",
        "(-0.280000, 1.225472, 0.137503)",
        "(-0.280000, 1.226227, 0.135615)",
        "(-0.280000, 1.226898, 0.133686)",
        "(-0.280000, 1.227472, 0.131692)",
        "(-0.280000, 1.227936, 0.129626)",
        "(-0.280000, 1.228287, 0.127481)",
        "(-0.280000, 1.228526, 0.125257)",
        "(-0.280000, 1.228661, 0.122937)",
        "(-0.280000, 1.228700, 0.120529)",
        "(-0.280000, 1.229294, 0.118439)",
        "(-0.280000, 1.230420, 0.116665)",
        "(-0.280000, 1.231567, 0.114905)",
        "(-0.280000, 1.232733, 0.113165)",
        "(-0.280000, 1.233924, 0.111434)",
        "(-0.280000, 1.235137, 0.109719)",
        "(-0.280000, 1.236368, 0.108024)",
        "(-0.280000, 1.237623, 0.106339)",
        "(-0.280000, 1.238900, 0.104671)",
        "(-0.280000, 1.240194, 0.103024)",
        "(-0.280000, 1.241512, 0.101388)",
        "(-0.280000, 1.242851, 0.099768)",
        "(-0.280000, 1.244206, 0.098171)",
        "(-0.280000, 1.245585, 0.096586)",
        "(-0.280000, 1.246984, 0.095018)",
        "(-0.280000, 1.248398, 0.093473)",
        "(-0.280000, 1.249835, 0.091941)",
        "(-0.280000, 1.251292, 0.090428)",
        "(-0.280000, 1.252764, 0.088937)",
        "(-0.280000, 1.254258, 0.087460)",
        "(-0.280000, 1.255771, 0.086003)",
        "(-0.280000, 1.257302, 0.084564)",
        "(-0.280000, 1.258847, 0.083149)",
        "(-0.280000, 1.260414, 0.081749)",
        "(-0.280000, 1.261998, 0.080370)",
        "(-0.280000, 1.263595, 0.079014)",
        "(-0.280000, 1.265213, 0.077674)",
        "(-0.280000, 1.266849, 0.076355)",
        "(-0.280000, 1.268495, 0.075061)",
        "(-0.280000, 1.270163, 0.073783)",
        "(-0.280000, 1.271847, 0.072527)",
        "(-0.280000, 1.273541, 0.071295)",
        "(-0.280000, 1.275256, 0.070081)",
        "(-0.280000, 1.276986, 0.068889)",
        "(-0.280000, 1.278726, 0.067723)",
        "(-0.280000, 1.280485, 0.066574)",
        "(-0.280000, 1.282259, 0.065448)",
        "(-0.280000, 1.284725, 0.065473)",
        "(-0.280000, 1.287680, 0.066373)",
        "(-0.280000, 1.290599, 0.067327)",
        "(-0.280000, 1.293472, 0.068328)",
        "(-0.280000, 1.296315, 0.069381)",
        "(-0.280000, 1.299115, 0.070476)",
        "(-0.280000, 1.301859, 0.071600)",
        "(-0.280000, 1.304559, 0.072749)",
        "(-0.280000, 1.307201, 0.073907)",
        "(-0.280000, 1.309779, 0.075057)",
        "(-0.280000, 1.312280, 0.076180)",
        "(-0.280000, 1.314715, 0.077266)",
        "(-0.280000, 1.317072, 0.078294)",
        "(-0.280000, 1.319341, 0.079243)",
        "(-0.280000, 1.321535, 0.080101)",
        "(-0.280000, 1.323644, 0.080850)",
        "(-0.280000, 1.325663, 0.081472)",
        "(-0.280000, 1.327607, 0.081956)",
        "(-0.280000, 1.329471, 0.082288)",
        "(-0.280000, 1.331254, 0.082457)",
        "(-0.280000, 1.332972, 0.082455)",
        "(-0.280000, 1.334625, 0.082274)",
        "(-0.280000, 1.336215, 0.081912)",
        "(-0.280000, 1.337759, 0.081365)",
        "(-0.280000, 1.339261, 0.080635)",
        "(-0.280000, 1.340725, 0.079729)",
        "(-0.280000, 1.342169, 0.078646)",
        "(-0.280000, 1.343598, 0.077399)",
        "(-0.280000, 1.345015, 0.076004)",
        "(-0.280000, 1.346440, 0.074465)",
        "(-0.280000, 1.347875, 0.072803)",
        "(-0.280000, 1.349325, 0.071042)",
        "(-0.280000, 1.350805, 0.069191)",
        "(-0.280000, 1.352319, 0.067278)",
        "(-0.280000, 1.353870, 0.065325)",
        "(-0.280000, 1.355460, 0.063363)",
        "(-0.280000, 1.357100, 0.061405)",
        "(-0.280000, 1.358788, 0.059482)",
        "(-0.280000, 1.360520, 0.057625)",
        "(-0.280000, 1.362306, 0.055846)",
        "(-0.280000, 1.364139, 0.054175)",
        "(-0.280000, 1.366011, 0.052637)",
        "(-0.280000, 1.367928, 0.051244)",
        "(-0.280000, 1.369880, 0.050015)",
        "(-0.280000, 1.371855, 0.048966)",
        "(-0.280000, 1.373860, 0.048101)",
        "(-0.280000, 1.375882, 0.047427)",
        "(-0.280000, 1.377907, 0.046943)",
        "(-0.280000, 1.379943, 0.046638)",
        "(-0.280000, 1.381978, 0.046500)",
        "(-0.280000, 1.384002, 0.046507)",
        "(-0.280000, 1.386026, 0.046628)",
        "(-0.280000, 1.388043, 0.046822)",
        "(-0.280000, 1.390050, 0.047051)",
        "(-0.280000, 1.392061, 0.047305)",
        "(-0.280000, 1.394068, 0.047584)",
        "(-0.280000, 1.396066, 0.047888)",
        "(-0.280000, 1.398066, 0.048217)",
        "(-0.280000, 1.400061, 0.048572)",
        "(-0.280000, 1.402052, 0.048952)",
        "(-0.280000, 1.404032, 0.049356)",
        "(-0.280000, 1.406012, 0.049786)",
        "(-0.280000, 1.407987, 0.050240)",
        "(-0.280000, 1.409950, 0.050718)",
        "(-0.280000, 1.411913, 0.051223)",
        "(-0.280000, 1.413870, 0.051751)",
        "(-0.280000, 1.415813, 0.052303)",
        "(-0.280000, 1.417756, 0.052881)",
        "(-0.280000, 1.419691, 0.053483)",
        "(-0.280000, 1.421613, 0.054108)",
        "(-0.280000, 1.423532, 0.054758)",
        "(-0.280000, 1.425443, 0.055433)",
        "(-0.280000, 1.427340, 0.056130)",
        "(-0.280000, 1.429233, 0.056852)",
        "(-0.280000, 1.431118, 0.057599)",
        "(-0.280000, 1.432986, 0.058366)",
        "(-0.280000, 1.434851, 0.059160)",
        "(-0.280000, 1.436706, 0.059977)",
        "(-0.280000, 1.438545, 0.060814)",
        "(-0.280000, 1.440379, 0.061677)",
        "(-0.280000, 1.442201, 0.062563)",
        "(-0.280000, 1.444007, 0.063470)",
        "(-0.280000, 1.445807, 0.064401)",
        "(-0.280000, 1.447595, 0.065356)",
        "(-0.280000, 1.449371, 0.066332)",
        "(-0.280000, 1.451129, 0.067328)",
        "(-0.280000, 1.452880, 0.068349)",
        "(-0.280000, 1.454617, 0.069392)",
        "(-0.280000, 1.456336, 0.070454)",
        "(-0.280000, 1.458047, 0.071540)",
        "(-0.280000, 1.459745, 0.072648)",
        "(-0.280000, 1.461423, 0.073773)",
        "(-0.280000, 1.463091, 0.074923)",
        "(-0.280000, 1.464746, 0.076094)",
        "(-0.280000, 1.466380, 0.077282)",
        "(-0.280000, 1.468004, 0.078494)",
        "(-0.280000, 1.469613, 0.079727)",
        "(-0.280000, 1.471202, 0.080975)",
        "(-0.280000, 1.472779, 0.082248)",
        "(-0.280000, 1.474340, 0.083540)",
        "(-0.280000, 1.475880, 0.084848)",
        "(-0.280000, 1.477409, 0.086179)",
        "(-0.280000, 1.478920, 0.087529)",
        "(-0.280000, 1.480410, 0.088894)",
        "(-0.280000, 1.481887, 0.090282)",
        "(-0.280000, 1.483346, 0.091688)",
        "(-0.280000, 1.484784, 0.093108)",
        "(-0.280000, 1.486207, 0.094550)",
        "(-0.280000, 1.487613, 0.096011)",
        "(-0.280000, 1.489000, 0.097488)",
        "(-0.280000, 1.490364, 0.098979)",
        "(-0.280000, 1.491713, 0.100491)",
        "(-0.280000, 1.493043, 0.102020)",
        "(-0.280000, 1.494350, 0.103561)",
        "(-0.280000, 1.495642, 0.105123)",
        "(-0.280000, 1.496913, 0.106701)",
        "(-0.280000, 1.498161, 0.108290)",
        "(-0.280000, 1.499393, 0.109900)",
        "(-0.280000, 1.500604, 0.111525)",
        "(-0.280000, 1.501791, 0.113160)",
        "(-0.280000, 1.502961, 0.114815)",
        "(-0.280000, 1.504110, 0.116484)",
        "(-0.280000, 1.505235, 0.118163)",
        "(-0.280000, 1.506342, 0.119860)",
        "(-0.280000, 1.507427, 0.121572)",
        "(-0.280000, 1.508487, 0.123292)",
        "(-0.280000, 1.509529, 0.125030)",
        "(-0.280000, 1.510550, 0.126781)",
        "(-0.280000, 1.511544, 0.128540)",
        "(-0.280000, 1.512520, 0.130316)",
        "(-0.280000, 1.513474, 0.132105)",
        "(-0.280000, 1.514401, 0.133900)",
        "(-0.280000, 1.515310, 0.135711)",
        "(-0.280000, 1.516195, 0.137535)",
        "(-0.280000, 1.517057, 0.139369)",
        "(-0.280000, 1.517893, 0.141208)",
        "(-0.280000, 1.518709, 0.143063)",
        "(-0.280000, 1.519502, 0.144928)",
        "(-0.280000, 1.520268, 0.146798)",
        "(-0.280000, 1.521014, 0.148683)",
        "(-0.280000, 1.521735, 0.150576)",
        "(-0.280000, 1.522431, 0.152473)",
        "(-0.280000, 1.523104, 0.154385)",
        "(-0.280000, 1.523754, 0.156305)",
        "(-0.280000, 1.524378, 0.158227)",
        "(-0.280000, 1.524979, 0.160162)",
        "(-0.280000, 1.525556, 0.162105)",
        "(-0.280000, 1.526106, 0.164049)",
        "(-0.280000, 1.526634, 0.166006)",
        "(-0.280000, 1.527137, 0.167969)",
        "(-0.280000, 1.527614, 0.169932)",
        "(-0.280000, 1.528068, 0.171908)",
        "(-0.280000, 1.528497, 0.173888)",
        "(-0.280000, 1.528899, 0.175868)",
        "(-0.280000, 1.529278, 0.177859)",
        "(-0.280000, 1.529632, 0.179855)",
        "(-0.280000, 1.529959, 0.181849)",
        "(-0.280000, 1.530263, 0.183852)",
        "(-0.280000, 1.530541, 0.185860)",
        "(-0.280000, 1.530794, 0.187871)",
        "(-0.280000, 1.531021, 0.189878)",
        "(-0.280000, 1.531224, 0.191895)",
        "(-0.280000, 1.531401, 0.193914)",
        "(-0.280000, 1.531552, 0.195929)",
        "(-0.280000, 1.531678, 0.197951)",
        "(-0.280000, 1.531779, 0.199976)",
        "(-0.280000, 1.531854, 0.201995)",
        "(-0.280000, 1.531904, 0.204021)",
        "(-0.280000, 1.531928, 0.206047)",
        "(-0.280000, 1.531927, 0.208068)",
        "(-0.280000, 1.531901, 0.210094)",
        "(-0.280000, 1.531848, 0.212120)",
        "(-0.280000, 1.531771, 0.214139)",
        "(-0.280000, 1.531668, 0.216163)",
        "(-0.280000, 1.531540, 0.218186)",
        "(-0.280000, 1.531387, 0.220201)",
        "(-0.280000, 1.531207, 0.222220)",
        "(-0.280000, 1.531003, 0.224236)",
        "(-0.280000, 1.530774, 0.226243)",
        "(-0.280000, 1.530519, 0.228254)",
        "(-0.280000, 1.530238, 0.230261)",
        "(-0.280000, 1.529933, 0.232258)",
        "(-0.280000, 1.529603, 0.234258)",
        "(-0.280000, 1.529247, 0.236253)",
        "(-0.280000, 1.528866, 0.238244)",
        "(-0.280000, 1.528461, 0.240223)",
        "(-0.280000, 1.528030, 0.242204)",
        "(-0.280000, 1.527575, 0.244178)",
        "(-0.280000, 1.527095, 0.246141)",
        "(-0.280000, 1.526590, 0.248104)",
        "(-0.280000, 1.526060, 0.250060)",
        "(-0.280000, 1.525508, 0.252004)",
        "(-0.280000, 1.524929, 0.253946)",
        "(-0.280000, 1.524325, 0.255881)",
        "(-0.280000, 1.523700, 0.257802)",
        "(-0.280000, 1.523048, 0.259721)",
        "(-0.280000, 1.522372, 0.261632)",
        "(-0.280000, 1.521675, 0.263528)",
        "(-0.280000, 1.520951, 0.265421)",
        "(-0.280000, 1.520204, 0.267305)",
        "(-0.280000, 1.519436, 0.269174)",
        "(-0.280000, 1.518641, 0.271038)",
        "(-0.280000, 1.517823, 0.272892)",
        "(-0.280000, 1.516977, 0.274727)",
        "(-0.280000, 1.516061, 0.276535)",
        "(-0.280000, 1.515043, 0.278292)",
        "(-0.280000, 1.513902, 0.279975)",
        "(-0.280000, 1.512613, 0.281580)",
        "(-0.280000, 1.511169, 0.283090)",
        "(-0.280000, 1.509567, 0.284495)",
        "(-0.280000, 1.507815, 0.285786)",
        "(-0.280000, 1.505908, 0.286968)",
        "(-0.280000, 1.503862, 0.288034)",
        "(-0.280000, 1.501698, 0.288983)",
        "(-0.280000, 1.499421, 0.289827)",
        "(-0.280000, 1.497053, 0.290567)",
        "(-0.280000, 1.494624, 0.291210)",
        "(-0.280000, 1.492139, 0.291772)",
        "(-0.280000, 1.489627, 0.292260)",
        "(-0.280000, 1.487117, 0.292688)",
        "(-0.280000, 1.484614, 0.293072)",
        "(-0.280000, 1.482145, 0.293427)",
        "(-0.280000, 1.479737, 0.293768)",
        "(-0.280000, 1.477391, 0.294113)",
        "(-0.280000, 1.475133, 0.294478)",
        "(-0.280000, 1.472980, 0.294879)",
        "(-0.280000, 1.470933, 0.295333)",
        "(-0.280000, 1.469007, 0.295855)",
        "(-0.280000, 1.467215, 0.296457)",
        "(-0.280000, 1.465552, 0.297158)",
        "(-0.280000, 1.464026, 0.297967)",
        "(-0.280000, 1.462642, 0.298894)",
        "(-0.280000, 1.461390, 0.299951)",
        "(-0.280000, 1.460273, 0.301145)",
        "(-0.280000, 1.459283, 0.302481)",
        "(-0.280000, 1.458417, 0.303959)",
        "(-0.280000, 1.457661, 0.305588)",
        "(-0.280000, 1.457008, 0.307365)",
        "(-0.280000, 1.456448, 0.309282)",
        "(-0.280000, 1.455965, 0.311346)",
        "(-0.280000, 1.455548, 0.313545)",
        "(-0.280000, 1.455184, 0.315864)",
        "(-0.280000, 1.454859, 0.318310)",
        "(-0.280000, 1.454557, 0.320863)",
        "(-0.280000, 1.454268, 0.323506)",
        "(-0.280000, 1.453976, 0.326240)",
        "(-0.280000, 1.453669, 0.329046)",
        "(-0.280000, 1.453338, 0.331902)",
        "(-0.280000, 1.452969, 0.334813)",
        "(-0.280000, 1.452554, 0.337759)",
        "(-0.280000, 1.452089, 0.340720)",
        "(-0.280000, 1.451565, 0.343705)",
        "(-0.280000, 1.450980, 0.346701)",
        "(-0.280000, 1.450330, 0.349686)",
        "(-0.280000, 1.449590, 0.352641)",
        "(-0.280000, 1.448396, 0.354850)",
        "(-0.280000, 1.446535, 0.355811)",
        "(-0.280000, 1.444656, 0.356752)",
        "(-0.280000, 1.442766, 0.357668)",
        "(-0.280000, 1.440864, 0.358561)",
        "(-0.280000, 1.438957, 0.359427)",
        "(-0.280000, 1.437033, 0.360272)",
        "(-0.280000, 1.435099, 0.361093)",
        "(-0.280000, 1.433161, 0.361886)",
        "(-0.280000, 1.431207, 0.362658)",
        "(-0.280000, 1.429243, 0.363405)",
        "(-0.280000, 1.427276, 0.364125)",
        "(-0.280000, 1.425294, 0.364822)",
        "(-0.280000, 1.423304, 0.365495)",
        "(-0.280000, 1.421311, 0.366140)",
        "(-0.280000, 1.419304, 0.366762)",
        "(-0.280000, 1.417290, 0.367359)",
        "(-0.280000, 1.415275, 0.367929)",
        "(-0.280000, 1.413246, 0.368475)",
        "(-0.280000, 1.411208, 0.368987)",
        "(-0.280000, 1.408733, 0.367616)",
        "(-0.280000, 1.406280, 0.366151)",
        "(-0.280000, 1.403864, 0.364623)",
        "(-0.280000, 1.401499, 0.363065)",
        "(-0.280000, 1.399176, 0.361494)",
        "(-0.280000, 1.396907, 0.359944)",
        "(-0.280000, 1.394701, 0.358447)",
        "(-0.280000, 1.392545, 0.357019)",
        "(-0.280000, 1.390447, 0.355693)",
        "(-0.280000, 1.388403, 0.354493)",
        "(-0.280000, 1.386418, 0.353445)",
        "(-0.280000, 1.384474, 0.352564)",
        "(-0.280000, 1.382572, 0.351872)",
        "(-0.280000, 1.380711, 0.351387)",
        "(-0.280000, 1.378872, 0.351121)",
        "(-0.280000, 1.377053, 0.351085)",
        "(-0.280000, 1.375248, 0.351286)",
        "(-0.280000, 1.373439, 0.351730)",
        "(-0.280000, 1.371621, 0.352415)",
        "(-0.280000, 1.369790, 0.353334)",
        "(-0.280000, 1.367925, 0.354483)",
        "(-0.280000, 1.366023, 0.355847)",
        "(-0.280000, 1.364083, 0.357402)",
        "(-0.280000, 1.362085, 0.359133)",
        "(-0.280000, 1.360031, 0.361008)",
        "(-0.280000, 1.357923, 0.362984)",
        "(-0.280000, 1.355749, 0.365033)",
        "(-0.280000, 1.353515, 0.367103)",
        "(-0.280000, 1.351233, 0.369135)",
        "(-0.280000, 1.348898, 0.371091)",
        "(-0.280000, 1.346633, 0.372176)",
        "(-0.280000, 1.344563, 0.371859)",
        "(-0.280000, 1.342490, 0.371515)",
        "(-0.280000, 1.340422, 0.371145)",
        "(-0.280000, 1.338359, 0.370749)",
        "(-0.280000, 1.336307, 0.370329)",
        "(-0.280000, 1.334254, 0.369881)",
        "(-0.280000, 1.332207, 0.369407)",
        "(-0.280000, 1.330173, 0.368910)",
        "(-0.280000, 1.328138, 0.368385)",
        "(-0.280000, 1.326111, 0.367835)",
        "(-0.280000, 1.324096, 0.367261)",
        "(-0.280000, 1.322083, 0.366659)",
        "(-0.280000, 1.320078, 0.366033)",
        "(-0.280000, 1.318087, 0.365383)",
        "(-0.280000, 1.316097, 0.364707)",
        "(-0.280000, 1.314117, 0.364005)",
        "(-0.280000, 1.312152, 0.363281)",
        "(-0.280000, 1.310190, 0.362530)",
        "(-0.280000, 1.308240, 0.361746)",
        "(-0.280000, 1.307044, 0.359182)",
        "(-0.280000, 1.305921, 0.356554)",
        "(-0.280000, 1.304865, 0.353898)",
        "(-0.280000, 1.303868, 0.351247)",
        "(-0.280000, 1.302913, 0.348611)",
        "(-0.280000, 1.301989, 0.346023)",
        "(-0.280000, 1.301085, 0.343515)",
        "(-0.280000, 1.300180, 0.341093)",
        "(-0.280000, 1.299262, 0.338786)",
        "(-0.280000, 1.298315, 0.336614)",
        "(-0.280000, 1.297325, 0.334599)",
        "(-0.280000, 1.296271, 0.332743)",
        "(-0.280000, 1.295140, 0.331065)",
        "(-0.280000, 1.293920, 0.329579)",
        "(-0.280000, 1.292589, 0.328282)",
        "(-0.280000, 1.291138, 0.327183)",
        "(-0.280000, 1.289560, 0.326286)",
        "(-0.280000, 1.287836, 0.325581)",
        "(-0.280000, 1.285962, 0.325066)",
        "(-0.280000, 1.283941, 0.324732)",
        "(-0.280000, 1.281756, 0.324566)",
        "(-0.280000, 1.279416, 0.324551)",
        "(-0.280000, 1.276932, 0.324668)",
        "(-0.280000, 1.274298, 0.324894)",
        "(-0.280000, 1.271535, 0.325202)",
        "(-0.280000, 1.268668, 0.325561)",
        "(-0.280000, 1.265704, 0.325940)",
        "(-0.280000, 1.262680, 0.326301)",
        "(-0.280000, 1.259640, 0.326604)",
        "(-0.280000, 1.256601, 0.326812)",
        "(-0.280000, 1.254131, 0.326359)",
        "(-0.280000, 1.252643, 0.324885)",
        "(-0.280000, 1.251168, 0.323388)",
        "(-0.280000, 1.249713, 0.321873)",
        "(-0.280000, 1.248277, 0.320340)",
        "(-0.280000, 1.246864, 0.318793)",
        "(-0.280000, 1.245467, 0.317224)",
        "(-0.280000, 1.244090, 0.315637)",
        "(-0.280000, 1.242737, 0.314039)",
        "(-0.280000, 1.241400, 0.312418)",
        "(-0.280000, 1.240083, 0.310781)",
        "(-0.280000, 1.238791, 0.309132)",
        "(-0.280000, 1.237516, 0.307462)",
        "(-0.280000, 1.236262, 0.305776)",
        "(-0.280000, 1.235034, 0.304080)",
        "(-0.280000, 1.233822, 0.302363)",
        "(-0.280000, 1.232633, 0.300631)",
        "(-0.280000, 1.231469, 0.298890)",
        "(-0.280000, 1.230323, 0.297129)",
        "(-0.280000, 1.229208, 0.295349)",
        "(-0.280000, 1.229748, 0.292571)",
        "(-0.280000, 1.230384, 0.289786)",
        "(-0.280000, 1.231092, 0.287016)",
        "(-0.280000, 1.231844, 0.284286)",
        "(-0.280000, 1.232621, 0.281592)",
        "(-0.280000, 1.233395, 0.278955)",
        "(-0.280000, 1.234139, 0.276394)",
        "(-0.280000, 1.234831, 0.273904)",
        "(-0.280000, 1.235445, 0.271498)",
        "(-0.280000, 1.235956, 0.269184)",
        "(-0.280000, 1.236340, 0.266972)",
        "(-0.280000, 1.236578, 0.264851)",
        "(-0.280000, 1.236650, 0.262829)",
        "(-0.280000, 1.236536, 0.260909)",
        "(-0.280000, 1.236222, 0.259078)",
        "(-0.280000, 1.235695, 0.257336)",
        "(-0.280000, 1.234946, 0.255682)",
        "(-0.280000, 1.233966, 0.254098)",
        "(-0.280000, 1.232754, 0.252580)",
        "(-0.280000, 1.231314, 0.251121)",
        "(-0.280000, 1.229645, 0.249702)",
        "(-0.280000, 1.227761, 0.248314)",
        "(-0.280000, 1.225683, 0.246949)",
        "(-0.280000, 1.223420, 0.245583)",
        "(-0.280000, 1.221003, 0.244207)",
        "(-0.280000, 1.218473, 0.242812)",
        "(-0.280000, 1.215852, 0.241376)",
        "(-0.280000, 1.213194, 0.239890)",
        "(-0.280000, 1.210540, 0.238351)",
        "(-0.280000, 1.207846, 0.236753)",
        "(-0.280000, 1.206245, 0.234910)",
        "(-0.280000, 1.205907, 0.232843)",
        "(-0.280000, 1.205595, 0.230765)",
        "(-0.280000, 1.205309, 0.228684)",
        "(-0.280000, 1.205048, 0.226599)",
        "(-0.280000, 1.204815, 0.224518)",
        "(-0.280000, 1.204608, 0.222427)",
        "(-0.280000, 1.204426, 0.220334)",
        "(-0.280000, 1.204272, 0.218245)",
        "(-0.280000, 1.204143, 0.216148)",
        "(-0.280000, 1.204041, 0.214050)",
        "(-0.280000, 1.203965, 0.211956)",
        "(-0.280000, 1.203916, 0.209856)",
        "(-0.280000, 1.203893, 0.207755)",
        "(-0.280000, 1.203896, 0.205661)",
        "(-0.280000, 1.203926, 0.203560)",
        "(-0.280000, 1.203982, 0.201460)",
        "(-0.280000, 1.204064, 0.199367)",
        "(-0.280000, 1.204173, 0.197269)",
        "(-0.280000, 1.204308, 0.195172)",
        "(-0.280000, 1.204469, 0.193084)",
        "(-0.280000, 1.204657, 0.190991)",
        "(-0.280000, 1.204872, 0.188901)",
        "(-0.280000, 1.205111, 0.186820)",
        "(-0.280000, 1.205378, 0.184736)",
        "(-0.280000, 1.205671, 0.182656)",
        "(-0.280000, 1.205989, 0.180586)",
        "(-0.280000, 1.206334, 0.178513)",
        "(-0.280000, 1.206705, 0.176445)",
        "(-0.280000, 1.207102, 0.174382)",
        "(-0.280000, 1.207524, 0.172331)",
        "(-0.280000, 1.207973, 0.170278)",
        "(-0.280000, 1.208447, 0.168231)",
        "(-0.280000, 1.208946, 0.166197)",
        "(-0.280000, 1.209472, 0.164163)",
        "(-0.280000, 1.210023, 0.162136)",
        "(-0.280000, 1.210598, 0.160122)",
        "(-0.280000, 1.211201, 0.158109)",
        "(-0.280000, 1.211828, 0.156104)",
        "(-0.280000, 1.212479, 0.154113)",
        "(-0.280000, 1.213156, 0.152124)",
        "(-0.280000, 1.213859, 0.150144)",
        "(-0.280000, 1.214584, 0.148179)",
        "(-0.280000, 1.215336, 0.146217)",
        "(-0.280000, 1.216113, 0.144265)",
        "(-0.280000, 1.218064, 0.142813)",
        "(-0.280000, 1.221039, 0.141832)",
        "(-0.280000, 1.223971, 0.140897)",
        "(-0.280000, 1.226878, 0.140021)",
        "(-0.280000, 1.229746, 0.139182)",
        "(-0.280000, 1.232526, 0.138362)",
        "(-0.280000, 1.235174, 0.137541)",
        "(-0.280000, 1.237679, 0.136694)",
        "(-0.280000, 1.240009, 0.135805)",
        "(-0.280000, 1.242148, 0.134855)",
        "(-0.280000, 1.244078, 0.133832)",
        "(-0.280000, 1.245803, 0.132714)",
        "(-0.280000, 1.247314, 0.131492)",
        "(-0.280000, 1.248608, 0.130161)",
        "(-0.280000, 1.249698, 0.128702)",
        "(-0.280000, 1.250588, 0.127115)",
        "(-0.280000, 1.251287, 0.125399)",
        "(-0.280000, 1.251813, 0.123544)",
        "(-0.280000, 1.252179, 0.121553)",
        "(-0.280000, 1.252402, 0.119437)",
        "(-0.280000, 1.252503, 0.117188)",
        "(-0.280000, 1.252502, 0.114818)",
        "(-0.280000, 1.252421, 0.112344)",
        "(-0.280000, 1.252281, 0.109763)",
        "(-0.280000, 1.252105, 0.107095)",
        "(-0.280000, 1.251917, 0.104362)",
        "(-0.280000, 1.251738, 0.101564)",
        "(-0.280000, 1.251590, 0.098727)",
        "(-0.280000, 1.251495, 0.095878)",
        "(-0.280000, 1.251473, 0.093021)",
        "(-0.280000, 1.251543, 0.090184)",
        "(-0.280000, 1.253011, 0.088690)",
        "(-0.280000, 1.254509, 0.087216)",
        "(-0.280000, 1.256025, 0.085762)",
        "(-0.280000, 1.257559, 0.084326)",
        "(-0.280000, 1.259106, 0.082915)",
        "(-0.280000, 1.260676, 0.081518)",
        "(-0.280000, 1.262263, 0.080142)",
        "(-0.280000, 1.263863, 0.078790)",
        "(-0.280000, 1.265484, 0.077454)",
        "(-0.280000, 1.267122, 0.076138)",
        "(-0.280000, 1.268772, 0.074847)",
        "(-0.280000, 1.270442, 0.073573)",
        "(-0.280000, 1.272129, 0.072320)",
        "(-0.280000, 1.273825, 0.071092)",
        "(-0.280000, 1.275543, 0.069882)",
        "(-0.280000, 1.277275, 0.068693)",
        "(-0.280000, 1.279017, 0.067530)",
        "(-0.280000, 1.280779, 0.066385)",
        "(-0.280000, 1.282555, 0.065263)",
        "(-0.280000, 1.285056, 0.065349)",
        "(-0.280000, 1.287979, 0.066206)",
        "(-0.280000, 1.290892, 0.067159)",
        "(-0.280000, 1.293767, 0.068174)",
        "(-0.280000, 1.296634, 0.069284)",
        "(-0.280000, 1.299499, 0.070514)",
        "(-0.280000, 1.302358, 0.071881)",
        "(-0.280000, 1.305229, 0.073403)",
        "(-0.280000, 1.308100, 0.075078)",
        "(-0.280000, 1.310963, 0.076900)",
        "(-0.280000, 1.313798, 0.078850)",
        "(-0.280000, 1.316611, 0.080922)",
        "(-0.280000, 1.319380, 0.083087)",
        "(-0.280000, 1.322085, 0.085310)",
        "(-0.280000, 1.324728, 0.087576)",
        "(-0.280000, 1.327290, 0.089843)",
        "(-0.280000, 1.329752, 0.092072)",
        "(-0.280000, 1.332121, 0.094241)",
        "(-0.280000, 1.334382, 0.096307)",
        "(-0.280000, 1.336523, 0.098233)",
        "(-0.280000, 1.338554, 0.099995)",
        "(-0.280000, 1.340468, 0.101558)",
        "(-0.280000, 1.342261, 0.102890)",
        "(-0.280000, 1.343948, 0.103973)",
        "(-0.280000, 1.345528, 0.104781)",
        "(-0.280000, 1.347005, 0.105295)",
        "(-0.280000, 1.348398, 0.105505)",
        "(-0.280000, 1.349711, 0.105399)",
        "(-0.280000, 1.350954, 0.104974)",
        "(-0.280000, 1.352147, 0.104226)",
        "(-0.280000, 1.353300, 0.103162)",
        "(-0.280000, 1.354423, 0.101795)",
        "(-0.280000, 1.355538, 0.100130)",
        "(-0.280000, 1.356654, 0.098188)",
        "(-0.280000, 1.357785, 0.095991)",
        "(-0.280000, 1.358940, 0.093572)",
        "(-0.280000, 1.360138, 0.090944)",
        "(-0.280000, 1.361385, 0.088147)",
        "(-0.280000, 1.362688, 0.085222)",
        "(-0.280000, 1.364060, 0.082186)",
        "(-0.280000, 1.365504, 0.079085)",
        "(-0.280000, 1.367018, 0.075962)",
        "(-0.280000, 1.368615, 0.072834)",
        "(-0.280000, 1.370291, 0.069744)",
        "(-0.280000, 1.372037, 0.066730)",
        "(-0.280000, 1.373864, 0.063802)",
        "(-0.280000, 1.375761, 0.060988)",
        "(-0.280000, 1.377718, 0.058315)",
        "(-0.280000, 1.379743, 0.055773)",
        "(-0.280000, 1.381825, 0.053371)",
        "(-0.280000, 1.383954, 0.051106)",
        "(-0.280000, 1.386140, 0.048944)",
        "(-0.280000, 1.388378, 0.046859)",
        "(-0.280000, 1.390664, 0.044812)",
        "(-0.280000, 1.393017, 0.042745)",
        "(-0.280000, 1.395265, 0.041793)",
        "(-0.280000, 1.397335, 0.042112)",
        "(-0.280000, 1.399407, 0.042458)",
        "(-0.280000, 1.401475, 0.042830)",
        "(-0.280000, 1.403538, 0.043228)",
        "(-0.280000, 1.405589, 0.043651)",
        "(-0.280000, 1.407642, 0.044101)",
        "(-0.280000, 1.409688, 0.044577)",
        "(-0.280000, 1.411722, 0.045077)",
        "(-0.280000, 1.413756, 0.045603)",
        "(-0.280000, 1.415783, 0.046156)",
        "(-0.280000, 1.417797, 0.046732)",
        "(-0.280000, 1.419809, 0.047335)",
        "(-0.280000, 1.421814, 0.047964)",
        "(-0.280000, 1.423805, 0.048615)",
        "(-0.280000, 1.425793, 0.049294)",
        "(-0.280000, 1.427773, 0.049998)",
        "(-0.280000, 1.429737, 0.050724)",
        "(-0.280000, 1.431698, 0.051477)",
        "(-0.280000, 1.433650, 0.052255)",
        "(-0.280000, 1.435586, 0.053055)",
        "(-0.280000, 1.437518, 0.053881)",
        "(-0.280000, 1.439438, 0.054732)",
        "(-0.280000, 1.441343, 0.055604)",
        "(-0.280000, 1.443242, 0.056503)",
        "(-0.280000, 1.445129, 0.057426)",
        "(-0.280000, 1.446999, 0.058369)",
        "(-0.280000, 1.448863, 0.059339)",
        "(-0.280000, 1.450715, 0.060332)",
        "(-0.280000, 1.452553, 0.061348)",
        "(-0.280000, 1.454374, 0.062385)",
        "(-0.280000, 1.456186, 0.063447)",
        "(-0.280000, 1.457986, 0.064532)",
        "(-0.280000, 1.459765, 0.065636)",
        "(-0.280000, 1.461537, 0.066766)",
        "(-0.280000, 1.463294, 0.067918)",
        "(-0.280000, 1.465031, 0.069088)",
        "(-0.280000, 1.466758, 0.070284)",
        "(-0.280000, 1.468470, 0.071501)",
        "(-0.280000, 1.470162, 0.072736)",
        "(-0.280000, 1.471843, 0.073996)",
        "(-0.280000, 1.473508, 0.075277)",
        "(-0.280000, 1.475152, 0.076575)",
        "(-0.280000, 1.476785, 0.077898)",
        "(-0.280000, 1.478401, 0.079241)",
        "(-0.280000, 1.479177, 0.081546)",
        "(-0.280000, 1.479189, 0.084678)",
        "(-0.280000, 1.479170, 0.087756)",
        "(-0.280000, 1.479092, 0.090804)",
        "(-0.280000, 1.478921, 0.093874)",
        "(-0.280000, 1.478635, 0.096978)",
        "(-0.280000, 1.478217, 0.100120)",
        "(-0.280000, 1.477656, 0.103321)",
        "(-0.280000, 1.476949, 0.106568)",
        "(-0.280000, 1.476099, 0.109853)",
        "(-0.280000, 1.475119, 0.113152)",
        "(-0.280000, 1.474016, 0.116467)",
        "(-0.280000, 1.472812, 0.119769)",
        "(-0.280000, 1.471531, 0.123028)",
        "(-0.280000, 1.470193, 0.126242)",
        "(-0.280000, 1.468826, 0.129378)",
        "(-0.280000, 1.467466, 0.132408)",
        "(-0.280000, 1.466135, 0.135331)",
        "(-0.280000, 1.464866, 0.138119)",
        "(-0.280000, 1.463696, 0.140749)",
        "(-0.280000, 1.462646, 0.143225)",
        "(-0.280000, 1.461750, 0.145528)",
        "(-0.280000, 1.461037, 0.147645)",
        "(-0.280000, 1.460528, 0.149583)",
        "(-0.280000, 1.460247, 0.151336)",
        "(-0.280000, 1.460213, 0.152900)",
        "(-0.280000, 1.460443, 0.154289)",
        "(-0.280000, 1.460950, 0.155506)",
        "(-0.280000, 1.461738, 0.156557)",
        "(-0.280000, 1.462817, 0.157461)",
        "(-0.280000, 1.464185, 0.158229)",
        "(-0.280000, 1.465832, 0.158875)",
        "(-0.280000, 1.467759, 0.159421)",
        "(-0.280000, 1.469951, 0.159884)",
        "(-0.280000, 1.472390, 0.160281)",
        "(-0.280000, 1.475048, 0.160634)",
        "(-0.280000, 1.477917, 0.160962)",
        "(-0.280000, 1.480963, 0.161286)",
        "(-0.280000, 1.484146, 0.161622)",
        "(-0.280000, 1.487457, 0.161990)",
        "(-0.280000, 1.490853, 0.162406)",
        "(-0.280000, 1.494291, 0.162883)",
        "(-0.280000, 1.497759, 0.163437)",
        "(-0.280000, 1.501215, 0.164077)",
        "(-0.280000, 1.504621, 0.164808)",
        "(-0.280000, 1.507970, 0.165641)",
        "(-0.280000, 1.511232, 0.166578)",
        "(-0.280000, 1.514379, 0.167615)",
        "(-0.280000, 1.517422, 0.168756)",
        "(-0.280000, 1.520349, 0.169995)",
        "(-0.280000, 1.523160, 0.171321)",
        "(-0.280000, 1.525892, 0.172734)",
        "(-0.280000, 1.528565, 0.174218)",
        "(-0.280000, 1.531218, 0.175761)",
        "(-0.280000, 1.533910, 0.177361)",
        "(-0.280000, 1.535509, 0.179206)",
        "(-0.280000, 1.535845, 0.181273)",
        "(-0.280000, 1.536155, 0.183351)",
        "(-0.280000, 1.536439, 0.185433)",
        "(-0.280000, 1.536697, 0.187518)",
        "(-0.280000, 1.536928, 0.189600)",
        "(-0.280000, 1.537134, 0.191691)",
        "(-0.280000, 1.537313, 0.193784)",
        "(-0.280000, 1.537465, 0.195873)",
        "(-0.280000, 1.537592, 0.197970)",
        "(-0.280000, 1.537692, 0.200069)",
        "(-0.280000, 1.537765, 0.202162)",
        "(-0.280000, 1.537812, 0.204262)",
        "(-0.280000, 1.537833, 0.206363)",
        "(-0.280000, 1.537828, 0.208458)",
        "(-0.280000, 1.537796, 0.210558)",
        "(-0.280000, 1.537737, 0.212659)",
        "(-0.280000, 1.537653, 0.214751)",
        "(-0.280000, 1.537542, 0.216849)",
        "(-0.280000, 1.537404, 0.218946)",
        "(-0.280000, 1.537241, 0.221034)",
        "(-0.280000, 1.537051, 0.223126)",
        "(-0.280000, 1.536835, 0.225216)",
        "(-0.280000, 1.536593, 0.227297)",
        "(-0.280000, 1.536324, 0.229380)",
        "(-0.280000, 1.536029, 0.231461)",
        "(-0.280000, 1.535709, 0.233531)",
        "(-0.280000, 1.535361, 0.235603)",
        "(-0.280000, 1.534988, 0.237670)",
        "(-0.280000, 1.534589, 0.239733)",
        "(-0.280000, 1.534165, 0.241784)",
        "(-0.280000, 1.533714, 0.243836)",
        "(-0.280000, 1.533237, 0.245882)",
        "(-0.280000, 1.532736, 0.247916)",
        "(-0.280000, 1.532208, 0.249950)",
        "(-0.280000, 1.531655, 0.251976)",
        "(-0.280000, 1.531078, 0.253990)",
        "(-0.280000, 1.530473, 0.256002)",
        "(-0.280000, 1.529844, 0.258006)",
        "(-0.280000, 1.529191, 0.259997)",
        "(-0.280000, 1.528511, 0.261985)",
        "(-0.280000, 1.527807, 0.263964)",
        "(-0.280000, 1.527079, 0.265928)",
        "(-0.280000, 1.526325, 0.267889)",
        "(-0.280000, 1.525547, 0.269840)",
        "(-0.280000, 1.523594, 0.271291)",
        "(-0.280000, 1.520618, 0.272268)",
        "(-0.280000, 1.517685, 0.273200)",
        "(-0.280000, 1.514777, 0.274073)",
        "(-0.280000, 1.511908, 0.274909)",
        "(-0.280000, 1.509127, 0.275726)",
        "(-0.280000, 1.506478, 0.276544)",
        "(-0.280000, 1.503973, 0.277389)",
        "(-0.280000, 1.501641, 0.278276)",
        "(-0.280000, 1.499501, 0.279223)",
        "(-0.280000, 1.497571, 0.280245)",
        "(-0.280000, 1.495845, 0.281361)",
        "(-0.280000, 1.494333, 0.282581)",
        "(-0.280000, 1.493037, 0.283911)",
        "(-0.280000, 1.491945, 0.285368)",
        "(-0.280000, 1.491053, 0.286955)",
        "(-0.280000, 1.490352, 0.288670)",
        "(-0.280000, 1.489825, 0.290525)",
        "(-0.280000, 1.489457, 0.292515)",
        "(-0.280000, 1.489232, 0.294630)",
        "(-0.280000, 1.489128, 0.296880)",
        "(-0.280000, 1.489127, 0.299250)",
        "(-0.280000, 1.489206, 0.301723)",
        "(-0.280000, 1.489343, 0.304304)",
        "(-0.280000, 1.489516, 0.306973)",
        "(-0.280000, 1.489701, 0.309706)",
        "(-0.280000, 1.489877, 0.312504)",
        "(-0.280000, 1.490022, 0.315342)",
        "(-0.280000, 1.490114, 0.318190)",
        "(-0.280000, 1.490133, 0.321048)",
        "(-0.280000, 1.490060, 0.323885)",
        "(-0.280000, 1.488590, 0.325377)",
        "(-0.280000, 1.487091, 0.326849)",
        "(-0.280000, 1.485574, 0.328302)",
        "(-0.280000, 1.484038, 0.329736)",
        "(-0.280000, 1.482489, 0.331146)",
        "(-0.280000, 1.480918, 0.332540)",
        "(-0.280000, 1.479329, 0.333915)",
        "(-0.280000, 1.477728, 0.335266)",
        "(-0.280000, 1.476105, 0.336600)",
        "(-0.280000, 1.474466, 0.337914)",
        "(-0.280000, 1.472815, 0.339204)",
        "(-0.280000, 1.471143, 0.340476)",
        "(-0.280000, 1.469456, 0.341727)",
        "(-0.280000, 1.467757, 0.342953)",
        "(-0.280000, 1.466039, 0.344162)",
        "(-0.280000, 1.464305, 0.345348)",
        "(-0.280000, 1.462562, 0.346510)",
        "(-0.280000, 1.460799, 0.347652)",
        "(-0.280000, 1.459022, 0.348773)",
        "(-0.280000, 1.456520, 0.348684)",
        "(-0.280000, 1.453599, 0.347824)",
        "(-0.280000, 1.450687, 0.346868)",
        "(-0.280000, 1.447817, 0.345857)",
        "(-0.280000, 1.444978, 0.344796)",
        "(-0.280000, 1.442181, 0.343692)",
        "(-0.280000, 1.439441, 0.342559)",
        "(-0.280000, 1.436744, 0.341402)",
        "(-0.280000, 1.434106, 0.340236)",
        "(-0.280000, 1.431532, 0.339078)",
        "(-0.280000, 1.429034, 0.337947)",
        "(-0.280000, 1.426602, 0.336853)",
        "(-0.280000, 1.424249, 0.335818)",
        "(-0.280000, 1.421982, 0.334862)",
        "(-0.280000, 1.419792, 0.333997)",
        "(-0.280000, 1.417685, 0.333241)",
        "(-0.280000, 1.415668, 0.332613)",
        "(-0.280000, 1.413725, 0.332123)",
        "(-0.280000, 1.411862, 0.331785)",
        "(-0.280000, 1.410080, 0.331610)",
        "(-0.280000, 1.408362, 0.331607)",
        "(-0.280000, 1.406709, 0.331783)",
        "(-0.280000, 1.405118, 0.332140)",
        "(-0.280000, 1.403571, 0.332682)",
        "(-0.280000, 1.402067, 0.333407)",
        "(-0.280000, 1.400600, 0.334309)",
        "(-0.280000, 1.399153, 0.335387)",
        "(-0.280000, 1.397720, 0.336629)",
        "(-0.280000, 1.396298, 0.338020)",
        "(-0.280000, 1.394869, 0.339555)",
        "(-0.280000, 1.393429, 0.341212)",
        "(-0.280000, 1.391973, 0.342968)",
        "(-0.280000, 1.390487, 0.344815)",
        "(-0.280000, 1.388968, 0.346723)",
        "(-0.280000, 1.387410, 0.348671)",
        "(-0.280000, 1.385815, 0.350628)",
        "(-0.280000, 1.384168, 0.352581)",
        "(-0.280000, 1.382474, 0.354499)",
        "(-0.280000, 1.380736, 0.356351)",
        "(-0.280000, 1.378944, 0.358124)",
        "(-0.280000, 1.377106, 0.359789)",
        "(-0.280000, 1.375230, 0.361321)",
        "(-0.280000, 1.373309, 0.362708)",
        "(-0.280000, 1.371353, 0.363931)",
        "(-0.280000, 1.369374, 0.364973)",
        "(-0.280000, 1.367366, 0.365832)",
        "(-0.280000, 1.365343, 0.366500)",
        "(-0.280000, 1.363315, 0.366978)",
        "(-0.280000, 1.361279, 0.367276)",
        "(-0.280000, 1.359243, 0.367407)",
        "(-0.280000, 1.357219, 0.367394)",
        "(-0.280000, 1.355196, 0.367267)",
        "(-0.280000, 1.353179, 0.367066)",
        "(-0.280000, 1.351173, 0.366832)",
        "(-0.280000, 1.349163, 0.366572)",
        "(-0.280000, 1.347156, 0.366286)",
        "(-0.280000, 1.345160, 0.365976)",
        "(-0.280000, 1.343161, 0.365640)",
        "(-0.280000, 1.341167, 0.365279)",
        "(-0.280000, 1.339177, 0.364893)",
        "(-0.280000, 1.337199, 0.364483)",
        "(-0.280000, 1.335220, 0.364047)",
        "(-0.280000, 1.333246, 0.363586)",
        "(-0.280000, 1.331284, 0.363102)",
        "(-0.280000, 1.329323, 0.362591)",
        "(-0.280000, 1.327368, 0.362056)",
        "(-0.280000, 1.325426, 0.361498)",
        "(-0.280000, 1.323485, 0.360914)",
        "(-0.280000, 1.321552, 0.360306)",
        "(-0.280000, 1.319633, 0.359676)",
        "(-0.280000, 1.317715, 0.359019)",
        "(-0.280000, 1.315806, 0.358338)",
        "(-0.280000, 1.313912, 0.357636)",
        "(-0.280000, 1.312021, 0.356907)",
        "(-0.280000, 1.310139, 0.356155)",
        "(-0.280000, 1.308272, 0.355381)",
        "(-0.280000, 1.306410, 0.354582)",
        "(-0.280000, 1.304558, 0.353759)",
        "(-0.280000, 1.302722, 0.352916)",
        "(-0.280000, 1.300891, 0.352047)",
        "(-0.280000, 1.299071, 0.351155)",
        "(-0.280000, 1.297268, 0.350243)",
        "(-0.280000, 1.295471, 0.349306)",
        "(-0.280000, 1.293686, 0.348346)",
        "(-0.280000, 1.291913, 0.347364)",
        "(-0.280000, 1.290158, 0.346362)",
        "(-0.280000, 1.288411, 0.345336)",
        "(-0.280000, 1.286676, 0.344288)",
        "(-0.280000, 1.284960, 0.343221)",
        "(-0.280000, 1.283253, 0.342129)",
        "(-0.280000, 1.281559, 0.341016)",
        "(-0.280000, 1.279885, 0.339885)",
        "(-0.280000, 1.278219, 0.338730)",
        "(-0.280000, 1.276569, 0.337554)",
        "(-0.280000, 1.274938, 0.336361)",
        "(-0.280000, 1.273318, 0.335144)",
        "(-0.280000, 1.271713, 0.333906)",
        "(-0.280000, 1.270128, 0.332652)",
        "(-0.280000, 1.268555, 0.331375)",
        "(-0.280000, 1.266998, 0.330078)",
        "(-0.280000, 1.265462, 0.328765)",
        "(-0.280000, 1.263938, 0.327429)",
        "(-0.280000, 1.262430, 0.326074)",
        "(-0.280000, 1.260945, 0.324705)",
        "(-0.280000, 1.259472, 0.323312)",
        "(-0.280000, 1.258017, 0.321902)",
        "(-0.280000, 1.256584, 0.320477)",
        "(-0.280000, 1.255165, 0.319030)",
        "(-0.280000, 1.253765, 0.317566)",
        "(-0.280000, 1.252382, 0.316083)",
        "(-0.280000, 1.251023, 0.314589)",
        "(-0.280000, 1.249678, 0.313072)",
        "(-0.280000, 1.248353, 0.311539)",
        "(-0.280000, 1.247051, 0.309994)",
        "(-0.280000, 1.245764, 0.308428)",
        "(-0.280000, 1.244498, 0.306846)",
        "(-0.280000, 1.243255, 0.305253)",
        "(-0.280000, 1.242028, 0.303639)",
        "(-0.280000, 1.240822, 0.302011)",
        "(-0.280000, 1.239640, 0.300372)",
        "(-0.280000, 1.238475, 0.298714)",
        "(-0.280000, 1.237331, 0.297041)",
        "(-0.280000, 1.236212, 0.295358)",
        "(-0.280000, 1.235111, 0.293657)",
        "(-0.280000, 1.234031, 0.291942)",
        "(-0.280000, 1.232975, 0.290219)",
        "(-0.280000, 1.231939, 0.288478)",
        "(-0.280000, 1.230924, 0.286723)",
        "(-0.280000, 1.229935, 0.284961)",
        "(-0.280000, 1.228965, 0.283182)",
        "(-0.280000, 1.228017, 0.281391)",
        "(-0.280000, 1.227095, 0.279593)",
        "(-0.280000, 1.226193, 0.277778)",
        "(-0.280000, 1.225313, 0.275952)",
        "(-0.280000, 1.224457, 0.274115)",
        "(-0.280000, 1.223626, 0.272273)",
        "(-0.280000, 1.222816, 0.270416)",
        "(-0.280000, 1.222029, 0.268548)",
        "(-0.280000, 1.221269, 0.266676)",
        "(-0.280000, 1.220529, 0.264789)",
        "(-0.280000, 1.219814, 0.262893)",
        "(-0.280000, 1.219124, 0.260994)",
        "(-0.280000, 1.218456, 0.259080)",
        "(-0.280000, 1.217813, 0.257158)",
        "(-0.280000, 1.217195, 0.255235)",
        "(-0.280000, 1.216600, 0.253297)",
        "(-0.280000, 1.216030, 0.251353)",
        "(-0.280000, 1.215485, 0.249407)",
        "(-0.280000, 1.214963, 0.247449)",
        "(-0.280000, 1.214466, 0.245484)",
        "(-0.280000, 1.213996, 0.243519)",
        "(-0.280000, 1.213548, 0.241542)",
        "(-0.280000, 1.213126, 0.239560)",
        "(-0.280000, 1.212721, 0.237580)",
        "(-0.280000, 1.212291, 0.235598)",
        "(-0.280000, 1.211800, 0.233625)",
        "(-0.280000, 1.211217, 0.231668)",
        "(-0.280000, 1.210517, 0.229714)",
        "(-0.280000, 1.209686, 0.227767)",
        "(-0.280000, 1.208717, 0.225821)",
        "(-0.280000, 1.207611, 0.223877)",
        "(-0.280000, 1.206364, 0.221917)",
        "(-0.280000, 1.204988, 0.219939)",
        "(-0.280000, 1.204249, 0.217896)",
        "(-0.280000, 1.204124, 0.215799)",
        "(-0.280000, 1.204026, 0.213700)",
        "(-0.280000, 1.203955, 0.211607)",
        "(-0.280000, 1.203910, 0.209506)",
        "(-0.280000, 1.203891, 0.207406)",
        "(-0.280000, 1.203899, 0.205311)",
        "(-0.280000, 1.203933, 0.203210)",
        "(-0.280000, 1.203994, 0.201110)",
        "(-0.280000, 1.204080, 0.199018)",
        "(-0.280000, 1.204194, 0.196920)",
        "(-0.280000, 1.204333, 0.194823)",
        "(-0.280000, 1.204499, 0.192735)",
        "(-0.280000, 1.204691, 0.190643)",
        "(-0.280000, 1.204910, 0.188554)",
        "(-0.280000, 1.205154, 0.186473)",
        "(-0.280000, 1.205425, 0.184390)",
        "(-0.280000, 1.205722, 0.182310)",
        "(-0.280000, 1.206045, 0.180240)",
        "(-0.280000, 1.206394, 0.178169)",
        "(-0.280000, 1.206769, 0.176102)",
        "(-0.280000, 1.207171, 0.174039)",
        "(-0.280000, 1.207597, 0.171989)",
        "(-0.280000, 1.208050, 0.169937)",
        "(-0.280000, 1.208529, 0.167891)",
        "(-0.280000, 1.209032, 0.165858)",
        "(-0.280000, 1.209562, 0.163825)",
        "(-0.280000, 1.210117, 0.161799)",
        "(-0.280000, 1.210697, 0.159786)",
        "(-0.280000, 1.211303, 0.157775)",
        "(-0.280000, 1.211935, 0.155771)",
        "(-0.280000, 1.212590, 0.153781)",
        "(-0.280000, 1.213271, 0.151794)",
        "(-0.280000, 1.213978, 0.149815)",
        "(-0.280000, 1.214707, 0.147852)",
        "(-0.280000, 1.215464, 0.145892)",
        "(-0.280000, 1.216245, 0.143941)",
        "(-0.280000, 1.218260, 0.142519)",
        "(-0.280000, 1.221184, 0.141522)",
        "(-0.280000, 1.224110, 0.140590)",
        "(-0.280000, 1.227034, 0.139727)",
        "(-0.280000, 1.230008, 0.138944)",
        "(-0.280000, 1.233050, 0.138262)",
        "(-0.280000, 1.236167, 0.137693)",
        "(-0.280000, 1.239386, 0.137243)",
        "(-0.280000, 1.242693, 0.136917)",
        "(-0.280000, 1.246080, 0.136714)",
        "(-0.280000, 1.249520, 0.136632)",
        "(-0.280000, 1.253014, 0.136662)",
        "(-0.280000, 1.256527, 0.136792)",
        "(-0.280000, 1.260021, 0.137008)",
        "(-0.280000, 1.263491, 0.137293)",
        "(-0.280000, 1.266896, 0.137628)",
        "(-0.280000, 1.270197, 0.137990)",
        "(-0.280000, 1.273388, 0.138358)",
        "(-0.280000, 1.276431, 0.138707)",
        "(-0.280000, 1.279294, 0.139012)",
        "(-0.280000, 1.281973, 0.139249)",
        "(-0.280000, 1.284440, 0.139393)",
        "(-0.280000, 1.286673, 0.139420)",
        "(-0.280000, 1.288674, 0.139309)",
        "(-0.280000, 1.290428, 0.139037)",
        "(-0.280000, 1.291926, 0.138588)",
        "(-0.280000, 1.293177, 0.137941)",
        "(-0.280000, 1.294179, 0.137085)",
        "(-0.280000, 1.294937, 0.136012)",
        "(-0.280000, 1.295466, 0.134707)",
        "(-0.280000, 1.295776, 0.133169)",
        "(-0.280000, 1.295884, 0.131403)",
        "(-0.280000, 1.295810, 0.129401)",
        "(-0.280000, 1.295576, 0.127174)",
        "(-0.280000, 1.295204, 0.124731)",
        "(-0.280000, 1.294722, 0.122094)",
        "(-0.280000, 1.294152, 0.119263)",
        "(-0.280000, 1.293523, 0.116265)",
        "(-0.280000, 1.292863, 0.113132)",
        "(-0.280000, 1.292195, 0.109868)",
        "(-0.280000, 1.291546, 0.106509)",
        "(-0.280000, 1.290943, 0.103092)",
        "(-0.280000, 1.290403, 0.099621)",
        "(-0.280000, 1.289948, 0.096136)",
        "(-0.280000, 1.289596, 0.092670)",
        "(-0.280000, 1.289359, 0.089227)",
        "(-0.280000, 1.289247, 0.085836)",
        "(-0.280000, 1.289265, 0.082522)",
        "(-0.280000, 1.289415, 0.079275)",
        "(-0.280000, 1.289694, 0.076109)",
        "(-0.280000, 1.290091, 0.073026)",
        "(-0.280000, 1.290594, 0.069993)",
        "(-0.280000, 1.291185, 0.066992)",
        "(-0.280000, 1.291840, 0.064001)",
        "(-0.280000, 1.292562, 0.060998)",
        "(-0.280000, 1.293794, 0.058850)",
        "(-0.280000, 1.295658, 0.057895)",
        "(-0.280000, 1.297540, 0.056961)",
        "(-0.280000, 1.299433, 0.056050)",
        "(-0.280000, 1.301338, 0.055163)",
        "(-0.280000, 1.303247, 0.054303)",
        "(-0.280000, 1.305174, 0.053464)",
        "(-0.280000, 1.307110, 0.052650)",
        "(-0.280000, 1.309051, 0.051862)",
        "(-0.280000, 1.311008, 0.051097)",
        "(-0.280000, 1.312974, 0.050356)",
        "(-0.280000, 1.314943, 0.049642)",
        "(-0.280000, 1.316927, 0.048951)",
        "(-0.280000, 1.318920, 0.048285)",
        "(-0.280000, 1.320914, 0.047646)",
        "(-0.280000, 1.322923, 0.047030)",
        "(-0.280000, 1.324939, 0.046440)",
        "(-0.280000, 1.326957, 0.045876)",
        "(-0.280000, 1.328987, 0.045336)",
        "(-0.280000, 1.331024, 0.044822)",
        "(-0.280000, 1.333061, 0.044335)",
        "(-0.280000, 1.335111, 0.043873)",
        "(-0.280000, 1.337166, 0.043436)",
        "(-0.280000, 1.339220, 0.043026)",
        "(-0.280000, 1.341285, 0.042641)",
        "(-0.280000, 1.343355, 0.042281)",
        "(-0.280000, 1.345423, 0.041949)",
        "(-0.280000, 1.347502, 0.041642)",
        "(-0.280000, 1.349584, 0.041361)",
        "(-0.280000, 1.351669, 0.041107)",
        "(-0.280000, 1.353751, 0.040879)",
        "(-0.280000, 1.355842, 0.040677)",
        "(-0.280000, 1.357936, 0.040501)",
        "(-0.280000, 1.360025, 0.040352)",
        "(-0.280000, 1.362123, 0.040229)",
        "(-0.280000, 1.364221, 0.040132)",
        "(-0.280000, 1.366315, 0.040062)",
        "(-0.280000, 1.368424, 0.040609)",
        "(-0.280000, 1.370520, 0.041796)",
        "(-0.280000, 1.372581, 0.042853)",
        "(-0.280000, 1.374625, 0.043777)",
        "(-0.280000, 1.376653, 0.044562)",
        "(-0.280000, 1.378662, 0.045208)",
        "(-0.280000, 1.380672, 0.045724)",
        "(-0.280000, 1.382681, 0.046125)",
        "(-0.280000, 1.384685, 0.046431)",
        "(-0.280000, 1.386699, 0.046675)",
        "(-0.280000, 1.388713, 0.046896)",
        "(-0.280000, 1.390720, 0.047132)",
        "(-0.280000, 1.392730, 0.047395)",
        "(-0.280000, 1.394736, 0.047683)",
        "(-0.280000, 1.396732, 0.047995)",
        "(-0.280000, 1.398730, 0.048333)",
        "(-0.280000, 1.400724, 0.048696)",
        "(-0.280000, 1.402713, 0.049084)",
        "(-0.280000, 1.404691, 0.049496)",
        "(-0.280000, 1.406670, 0.049934)",
        "(-0.280000, 1.408643, 0.050397)",
        "(-0.280000, 1.410604, 0.050883)",
        "(-0.280000, 1.412565, 0.051396)",
        "(-0.280000, 1.414519, 0.051933)",
        "(-0.280000, 1.416461, 0.052493)",
        "(-0.280000, 1.418401, 0.053079)",
        "(-0.280000, 1.420334, 0.053689)",
        "(-0.280000, 1.422252, 0.054322)",
        "(-0.280000, 1.424169, 0.054980)",
        "(-0.280000, 1.426077, 0.055663)",
        "(-0.280000, 1.427971, 0.056368)",
        "(-0.280000, 1.429861, 0.057098)",
        "(-0.280000, 1.431743, 0.057852)",
        "(-0.280000, 1.433608, 0.058628)",
        "(-0.280000, 1.435470, 0.059429)",
        "(-0.280000, 1.437321, 0.060254)",
        "(-0.280000, 1.439156, 0.061099)",
        "(-0.280000, 1.440987, 0.061970)",
        "(-0.280000, 1.442805, 0.062864)",
        "(-0.280000, 1.444607, 0.063777)",
        "(-0.280000, 1.446403, 0.064717)",
        "(-0.280000, 1.448187, 0.065678)",
        "(-0.280000, 1.449959, 0.066662)",
        "(-0.280000, 1.451713, 0.067666)",
        "(-0.280000, 1.453459, 0.068694)",
        "(-0.280000, 1.455193, 0.069744)",
        "(-0.280000, 1.456907, 0.070813)",
        "(-0.280000, 1.458614, 0.071906)",
        "(-0.280000, 1.460306, 0.073021)",
        "(-0.280000, 1.461980, 0.074154)",
        "(-0.280000, 1.463644, 0.075311)",
        "(-0.280000, 1.465293, 0.076488)",
        "(-0.280000, 1.466922, 0.077683)",
        "(-0.280000, 1.468541, 0.078902)",
        "(-0.280000, 1.470145, 0.080141)",
        "(-0.280000, 1.471728, 0.081397)",
        "(-0.280000, 1.473300, 0.082676)",
        "(-0.280000, 1.474856, 0.083975)",
        "(-0.280000, 1.476391, 0.085289)",
        "(-0.280000, 1.477914, 0.086626)",
        "(-0.280000, 1.479419, 0.087983)",
        "(-0.280000, 1.480909, 0.089348)",
        "(-0.280000, 1.482420, 0.090700)",
        "(-0.280000, 1.483977, 0.092009)",
        "(-0.280000, 1.485598, 0.093251)",
        "(-0.280000, 1.487312, 0.094421)",
        "(-0.280000, 1.489128, 0.095510)",
        "(-0.280000, 1.491055, 0.096516)",
        "(-0.280000, 1.493091, 0.097440)",
        "(-0.280000, 1.495252, 0.098295)",
        "(-0.280000, 1.497526, 0.099088)",
        "(-0.280000, 1.499324, 0.100308)",
        "(-0.280000, 1.500656, 0.101933)",
        "(-0.280000, 1.501968, 0.103574)",
        "(-0.280000, 1.503254, 0.105227)",
        "(-0.280000, 1.504524, 0.106901)",
        "(-0.280000, 1.505773, 0.108591)",
        "(-0.280000, 1.506996, 0.110291)",
        "(-0.280000, 1.508202, 0.112011)",
        "(-0.280000, 1.509386, 0.113747)",
        "(-0.280000, 1.510544, 0.115492)",
        "(-0.280000, 1.511684, 0.117257)",
        "(-0.280000, 1.512802, 0.119036)",
        "(-0.280000, 1.513894, 0.120823)",
        "(-0.280000, 1.514966, 0.122629)",
        "(-0.280000, 1.516016, 0.124449)",
        "(-0.280000, 1.517040, 0.126277)",
        "(-0.280000, 1.518044, 0.128122)",
        "(-0.280000, 1.519024, 0.129980)",
        "(-0.280000, 1.519979, 0.131845)",
        "(-0.280000, 1.520912, 0.133727)",
        "(-0.280000, 1.521822, 0.135621)",
        "(-0.280000, 1.522707, 0.137526)",
        "(-0.280000, 1.523567, 0.139436)",
        "(-0.280000, 1.524404, 0.141363)",
        "(-0.280000, 1.525218, 0.143300)",
        "(-0.280000, 1.526004, 0.145242)",
        "(-0.280000, 1.526769, 0.147199)",
        "(-0.280000, 1.527508, 0.149165)",
        "(-0.280000, 1.528221, 0.151134)",
        "(-0.280000, 1.528911, 0.153119)",
        "(-0.280000, 1.529577, 0.155112)",
        "(-0.280000, 1.530215, 0.157107)",
        "(-0.280000, 1.530829, 0.159116)",
        "(-0.280000, 1.531419, 0.161132)",
        "(-0.280000, 1.531981, 0.163150)",
        "(-0.280000, 1.532520, 0.165181)",
        "(-0.280000, 1.533033, 0.167218)",
        "(-0.280000, 1.532236, 0.169553)",
        "(-0.280000, 1.530455, 0.172076)",
        "(-0.280000, 1.528634, 0.174549)",
        "(-0.280000, 1.526781, 0.176963)",
        "(-0.280000, 1.524890, 0.179332)",
        "(-0.280000, 1.522973, 0.181647)",
        "(-0.280000, 1.521045, 0.183900)",
        "(-0.280000, 1.519107, 0.186104)",
        "(-0.280000, 1.517179, 0.188250)",
        "(-0.280000, 1.515279, 0.190337)",
        "(-0.280000, 1.513428, 0.192360)",
        "(-0.280000, 1.511633, 0.194331)",
        "(-0.280000, 1.509918, 0.196247)",
        "(-0.280000, 1.508305, 0.198104)",
        "(-0.280000, 1.506802, 0.199918)",
        "(-0.280000, 1.505430, 0.201686)",
        "(-0.280000, 1.504206, 0.203408)",
        "(-0.280000, 1.503137, 0.205102)",
        "(-0.280000, 1.502237, 0.206768)",
        "(-0.280000, 1.501518, 0.208408)",
        "(-0.280000, 1.500981, 0.210040)",
        "(-0.280000, 1.500634, 0.211666)",
        "(-0.280000, 1.500479, 0.213290)",
        "(-0.280000, 1.500514, 0.214928)",
        "(-0.280000, 1.500736, 0.216583)",
        "(-0.280000, 1.501138, 0.218257)",
        "(-0.280000, 1.501713, 0.219968)",
        "(-0.280000, 1.502449, 0.221715)",
        "(-0.280000, 1.503330, 0.223499)",
        "(-0.280000, 1.504344, 0.225334)",
        "(-0.280000, 1.505472, 0.227218)",
        "(-0.280000, 1.506690, 0.229147)",
        "(-0.280000, 1.507983, 0.231133)",
        "(-0.280000, 1.509325, 0.233170)",
        "(-0.280000, 1.510693, 0.235256)",
        "(-0.280000, 1.512058, 0.237380)",
        "(-0.280000, 1.513403, 0.239552)",
        "(-0.280000, 1.514699, 0.241758)",
        "(-0.280000, 1.515920, 0.243986)",
        "(-0.280000, 1.517048, 0.246239)",
        "(-0.280000, 1.518060, 0.248504)",
        "(-0.280000, 1.518933, 0.250763)",
        "(-0.280000, 1.519656, 0.253020)",
        "(-0.280000, 1.520211, 0.255259)",
        "(-0.280000, 1.520586, 0.257464)",
        "(-0.280000, 1.520779, 0.259639)",
        "(-0.280000, 1.520786, 0.261770)",
        "(-0.280000, 1.520610, 0.263845)",
        "(-0.280000, 1.520261, 0.265874)",
        "(-0.280000, 1.519754, 0.267849)",
        "(-0.280000, 1.519112, 0.269769)",
        "(-0.280000, 1.518363, 0.271653)",
        "(-0.280000, 1.517546, 0.273507)",
        "(-0.280000, 1.516692, 0.275338)",
        "(-0.280000, 1.515768, 0.277143)",
        "(-0.280000, 1.514743, 0.278895)",
        "(-0.280000, 1.513595, 0.280573)",
        "(-0.280000, 1.512299, 0.282173)",
        "(-0.280000, 1.510849, 0.283676)",
        "(-0.280000, 1.509241, 0.285075)",
        "(-0.280000, 1.507483, 0.286359)",
        "(-0.280000, 1.505571, 0.287532)",
        "(-0.280000, 1.503521, 0.288590)",
        "(-0.280000, 1.501354, 0.289531)",
        "(-0.280000, 1.499073, 0.290364)",
        "(-0.280000, 1.496702, 0.291095)",
        "(-0.280000, 1.494270, 0.291728)",
        "(-0.280000, 1.491783, 0.292279)",
        "(-0.280000, 1.489269, 0.292757)",
        "(-0.280000, 1.486757, 0.293174)",
        "(-0.280000, 1.484252, 0.293548)",
        "(-0.280000, 1.481782, 0.293893)",
        "(-0.280000, 1.479372, 0.294223)",
        "(-0.280000, 1.477026, 0.294559)",
        "(-0.280000, 1.474765, 0.294914)",
        "(-0.280000, 1.472611, 0.295306)",
        "(-0.280000, 1.470562, 0.295751)",
        "(-0.280000, 1.468634, 0.296265)",
        "(-0.280000, 1.466839, 0.296860)",
        "(-0.280000, 1.465173, 0.297554)",
        "(-0.280000, 1.463644, 0.298357)",
        "(-0.280000, 1.462256, 0.299277)",
        "(-0.280000, 1.461000, 0.300329)",
        "(-0.280000, 1.459877, 0.301519)",
        "(-0.280000, 1.458882, 0.302851)",
        "(-0.280000, 1.458010, 0.304325)",
        "(-0.280000, 1.457247, 0.305951)",
        "(-0.280000, 1.456587, 0.307725)",
        "(-0.280000, 1.456019, 0.309640)",
        "(-0.280000, 1.455527, 0.311701)",
        "(-0.280000, 1.455101, 0.313898)",
        "(-0.280000, 1.454728, 0.316217)",
        "(-0.280000, 1.454392, 0.318660)",
        "(-0.280000, 1.454080, 0.321213)",
        "(-0.280000, 1.453779, 0.323854)",
        "(-0.280000, 1.453476, 0.326587)",
        "(-0.280000, 1.453157, 0.329392)",
        "(-0.280000, 1.452814, 0.332247)",
        "(-0.280000, 1.452433, 0.335156)",
        "(-0.280000, 1.452006, 0.338100)",
        "(-0.280000, 1.451529, 0.341059)",
        "(-0.280000, 1.450992, 0.344042)",
        "(-0.280000, 1.450394, 0.347035)",
        "(-0.280000, 1.449740, 0.350033)",
        "(-0.280000, 1.449042, 0.353086)",
        "(-0.280000, 1.447776, 0.355174)",
        "(-0.280000, 1.445911, 0.356127)",
        "(-0.280000, 1.444028, 0.357059)",
        "(-0.280000, 1.442134, 0.357968)",
        "(-0.280000, 1.440229, 0.358853)",
        "(-0.280000, 1.438318, 0.359711)",
        "(-0.280000, 1.436391, 0.360548)",
        "(-0.280000, 1.434453, 0.361360)",
        "(-0.280000, 1.432512, 0.362146)",
        "(-0.280000, 1.430554, 0.362909)",
        "(-0.280000, 1.428587, 0.363648)",
        "(-0.280000, 1.426618, 0.364360)",
        "(-0.280000, 1.424633, 0.365049)",
        "(-0.280000, 1.422639, 0.365713)",
        "(-0.280000, 1.420644, 0.366350)",
        "(-0.280000, 1.418635, 0.366964)",
        "(-0.280000, 1.416618, 0.367552)",
        "(-0.280000, 1.414600, 0.368113)",
        "(-0.280000, 1.412569, 0.368651)",
        "(-0.280000, 1.410531, 0.369163)",
        "(-0.280000, 1.408494, 0.369648)",
        "(-0.280000, 1.406444, 0.370108)",
        "(-0.280000, 1.404388, 0.370543)",
        "(-0.280000, 1.402334, 0.370951)",
        "(-0.280000, 1.400268, 0.371334)",
        "(-0.280000, 1.398198, 0.371691)",
        "(-0.280000, 1.396129, 0.372021)",
        "(-0.280000, 1.394051, 0.372326)",
        "(-0.280000, 1.391968, 0.372604)",
        "(-0.280000, 1.389882, 0.372857)",
        "(-0.280000, 1.387800, 0.373082)",
        "(-0.280000, 1.385709, 0.373282)",
        "(-0.280000, 1.383615, 0.373456)",
        "(-0.280000, 1.381526, 0.373603)",
        "(-0.280000, 1.379428, 0.373724)",
        "(-0.280000, 1.377329, 0.373818)",
        "(-0.280000, 1.375236, 0.373886)",
        "(-0.280000, 1.373135, 0.373928)",
        "(-0.280000, 1.371034, 0.373943)",
        "(-0.280000, 1.368940, 0.373932)",
        "(-0.280000, 1.366839, 0.373895)",
        "(-0.280000, 1.364739, 0.373831)",
        "(-0.280000, 1.362646, 0.373741)",
        "(-0.280000, 1.360549, 0.373625)",
        "(-0.280000, 1.358453, 0.373482)",
        "(-0.280000, 1.356473, 0.372068)",
        "(-0.280000, 1.354631, 0.369535)",
        "(-0.280000, 1.352844, 0.367029)",
        "(-0.280000, 1.351122, 0.364520)",
        "(-0.280000, 1.349455, 0.361989)",
        "(-0.280000, 1.347847, 0.359449)",
        "(-0.280000, 1.346302, 0.356918)",
        "(-0.280000, 1.344806, 0.354393)",
        "(-0.280000, 1.343363, 0.351896)",
        "(-0.280000, 1.341967, 0.349442)",
        "(-0.280000, 1.340616, 0.347056)",
        "(-0.280000, 1.339297, 0.344739)",
        "(-0.280000, 1.338007, 0.342515)",
        "(-0.280000, 1.336740, 0.340406)",
        "(-0.280000, 1.335481, 0.338416)",
        "(-0.280000, 1.334225, 0.336563)",
        "(-0.280000, 1.332966, 0.334866)",
        "(-0.280000, 1.331686, 0.333325)",
        "(-0.280000, 1.330381, 0.331954)",
        "(-0.280000, 1.329044, 0.330762)",
        "(-0.280000, 1.327659, 0.329747)",
        "(-0.280000, 1.326220, 0.328913)",
        "(-0.280000, 1.324724, 0.328263)",
        "(-0.280000, 1.323156, 0.327790)",
        "(-0.280000, 1.321513, 0.327488)",
        "(-0.280000, 1.319796, 0.327352)",
        "(-0.280000, 1.317992, 0.327369)",
        "(-0.280000, 1.316102, 0.327528)",
        "(-0.280000, 1.314134, 0.327813)",
        "(-0.280000, 1.312075, 0.328209)",
        "(-0.280000, 1.309934, 0.328698)",
        "(-0.280000, 1.307723, 0.329259)",
        "(-0.280000, 1.305434, 0.329874)",
        "(-0.280000, 1.303081, 0.330519)",
        "(-0.280000, 1.300675, 0.331174)",
        "(-0.280000, 1.298232, 0.331814)",
        "(-0.280000, 1.295751, 0.332420)",
        "(-0.280000, 1.293251, 0.332970)",
        "(-0.280000, 1.290756, 0.333441)",
        "(-0.280000, 1.288263, 0.333817)",
        "(-0.280000, 1.285797, 0.334078)",
        "(-0.280000, 1.283379, 0.334208)",
        "(-0.280000, 1.281008, 0.334196)",
        "(-0.280000, 1.278708, 0.334031)",
        "(-0.280000, 1.276495, 0.333705)",
        "(-0.280000, 1.274367, 0.333215)",
        "(-0.280000, 1.272339, 0.332562)",
        "(-0.280000, 1.270420, 0.331752)",
        "(-0.280000, 1.268599, 0.330792)",
        "(-0.280000, 1.266878, 0.329698)",
        "(-0.280000, 1.265251, 0.328494)",
        "(-0.280000, 1.263691, 0.327199)",
        "(-0.280000, 1.262181, 0.325847)",
        "(-0.280000, 1.260705, 0.324468)",
        "(-0.280000, 1.259275, 0.323031)",
        "(-0.280000, 1.257926, 0.321514)",
        "(-0.280000, 1.256686, 0.319902)",
        "(-0.280000, 1.255566, 0.318175)",
        "(-0.280000, 1.254585, 0.316331)",
        "(-0.280000, 1.253753, 0.314369)",
        "(-0.280000, 1.253076, 0.312300)",
        "(-0.280000, 1.252553, 0.310119)",
        "(-0.280000, 1.252182, 0.307842)",
        "(-0.280000, 1.251958, 0.305490)",
        "(-0.280000, 1.251872, 0.303062)",
        "(-0.280000, 1.251912, 0.300582)",
        "(-0.280000, 1.252062, 0.298074)",
        "(-0.280000, 1.252309, 0.295538)",
        "(-0.280000, 1.252633, 0.293000)",
        "(-0.280000, 1.253014, 0.290482)",
        "(-0.280000, 1.253434, 0.287984)",
        "(-0.280000, 1.253871, 0.285529)",
        "(-0.280000, 1.254302, 0.283135)",
        "(-0.280000, 1.254710, 0.280800)",
        "(-0.280000, 1.255072, 0.278541)",
        "(-0.280000, 1.255367, 0.276371)",
        "(-0.280000, 1.255578, 0.274285)",
        "(-0.280000, 1.255686, 0.272292)",
        "(-0.280000, 1.255676, 0.270402)",
        "(-0.280000, 1.255532, 0.268603)",
        "(-0.280000, 1.255242, 0.266900)",
        "(-0.280000, 1.254796, 0.265295)",
        "(-0.280000, 1.254184, 0.263775)",
        "(-0.280000, 1.253401, 0.262339)",
        "(-0.280000, 1.252443, 0.260981)",
        "(-0.280000, 1.251311, 0.259695)",
        "(-0.280000, 1.250001, 0.258467)",
        "(-0.280000, 1.248518, 0.257289)",
        "(-0.280000, 1.246874, 0.256156)",
        "(-0.280000, 1.245066, 0.255050)",
        "(-0.280000, 1.243109, 0.253965)",
        "(-0.280000, 1.241020, 0.252892)",
        "(-0.280000, 1.238800, 0.251816)",
        "(-0.280000, 1.236470, 0.250729)",
        "(-0.280000, 1.234052, 0.249626)",
        "(-0.280000, 1.231547, 0.248491)",
        "(-0.280000, 1.228978, 0.247320)",
        "(-0.280000, 1.226370, 0.246109)",
        "(-0.280000, 1.223722, 0.244846)",
        "(-0.280000, 1.221054, 0.243529)",
        "(-0.280000, 1.218389, 0.242159)",
        "(-0.280000, 1.215718, 0.240725)",
        "(-0.280000, 1.213058, 0.239230)",
        "(-0.280000, 1.210427, 0.237676)",
        "(-0.280000, 1.207853, 0.236047)",
        "(-0.280000, 1.206129, 0.234221)",
        "(-0.280000, 1.205800, 0.232152)",
        "(-0.280000, 1.205497, 0.230073)",
        "(-0.280000, 1.205219, 0.227991)",
        "(-0.280000, 1.204968, 0.225905)",
        "(-0.280000, 1.204743, 0.223822)",
        "(-0.280000, 1.204544, 0.221731)",
        "(-0.280000, 1.204372, 0.219637)",
        "(-0.280000, 1.204226, 0.217547)",
        "(-0.280000, 1.204106, 0.215450)",
        "(-0.280000, 1.204013, 0.213351)",
        "(-0.280000, 1.203946, 0.211257)",
        "(-0.280000, 1.203905, 0.209157)",
        "(-0.280000, 1.203891, 0.207056)",
        "(-0.280000, 1.203903, 0.204961)",
        "(-0.280000, 1.203941, 0.202861)",
        "(-0.280000, 1.204006, 0.200761)",
        "(-0.280000, 1.204097, 0.198668)",
        "(-0.280000, 1.204215, 0.196571)",
        "(-0.280000, 1.204368, 0.194475)",
        "(-0.280000, 1.206446, 0.192555)",
        "(-0.280000, 1.208606, 0.190685)",
        "(-0.280000, 1.210815, 0.188870)",
        "(-0.280000, 1.213036, 0.187113)",
        "(-0.280000, 1.215256, 0.185400)",
        "(-0.280000, 1.217439, 0.183731)",
        "(-0.280000, 1.219553, 0.182106)",
        "(-0.280000, 1.221584, 0.180507)",
        "(-0.280000, 1.223502, 0.178930)",
        "(-0.280000, 1.225282, 0.177366)",
        "(-0.280000, 1.226900, 0.175809)",
        "(-0.280000, 1.228346, 0.174240)",
        "(-0.280000, 1.229600, 0.172651)",
        "(-0.280000, 1.230644, 0.171036)",
        "(-0.280000, 1.231473, 0.169373)",
        "(-0.280000, 1.232078, 0.167657)",
        "(-0.280000, 1.232452, 0.165880)",
        "(-0.280000, 1.232599, 0.164023)",
        "(-0.280000, 1.232518, 0.162082)",
        "(-0.280000, 1.232220, 0.160055)",
        "(-0.280000, 1.231713, 0.157924)",
        "(-0.280000, 1.231014, 0.155690)",
        "(-0.280000, 1.230147, 0.153360)",
        "(-0.280000, 1.229129, 0.150920)",
        "(-0.280000, 1.227993, 0.148382)",
        "(-0.280000, 1.226778, 0.145761)",
        "(-0.280000, 1.225514, 0.143053)",
        "(-0.280000, 1.224249, 0.140283)",
        "(-0.280000, 1.223019, 0.137472)",
        "(-0.280000, 1.221791, 0.134591)",
        "(-0.280000, 1.221590, 0.132158)",
        "(-0.280000, 1.222540, 0.130291)",
        "(-0.280000, 1.223517, 0.128431)",
        "(-0.280000, 1.224516, 0.126583)",
        "(-0.280000, 1.225540, 0.124748)",
        "(-0.280000, 1.226582, 0.122931)",
        "(-0.280000, 1.227651, 0.121123)",
        "(-0.280000, 1.228743, 0.119328)",
        "(-0.280000, 1.229853, 0.117552)",
        "(-0.280000, 1.230990, 0.115784)",
        "(-0.280000, 1.232148, 0.114032)",
        "(-0.280000, 1.233325, 0.112299)",
        "(-0.280000, 1.234527, 0.110576)",
        "(-0.280000, 1.235751, 0.108868)",
        "(-0.280000, 1.236992, 0.107181)",
        "(-0.280000, 1.238258, 0.105504)",
        "(-0.280000, 1.239545, 0.103844)",
        "(-0.280000, 1.240849, 0.102205)",
        "(-0.280000, 1.242178, 0.100577)",
        "(-0.280000, 1.243527, 0.098966)",
        "(-0.280000, 1.244892, 0.097378)",
        "(-0.280000, 1.246281, 0.095801)",
        "(-0.280000, 1.247689, 0.094242)",
        "(-0.280000, 1.249113, 0.092706)",
        "(-0.280000, 1.250560, 0.091183)",
        "(-0.280000, 1.252027, 0.089679)",
        "(-0.280000, 1.253507, 0.088197)",
        "(-0.280000, 1.255011, 0.086730)",
        "(-0.280000, 1.256533, 0.085282)",
        "(-0.280000, 1.258074, 0.083853)",
        "(-0.280000, 1.259627, 0.082448)",
        "(-0.280000, 1.261202, 0.081058)",
        "(-0.280000, 1.262795, 0.079688)",
        "(-0.280000, 1.264401, 0.078343)",
        "(-0.280000, 1.266028, 0.077013)",
        "(-0.280000, 1.267671, 0.075705)",
        "(-0.280000, 1.269326, 0.074420)",
        "(-0.280000, 1.271002, 0.073153)",
        "(-0.280000, 1.272693, 0.071907)",
        "(-0.280000, 1.274395, 0.070687)",
        "(-0.280000, 1.276118, 0.069484)",
        "(-0.280000, 1.277855, 0.068302)",
        "(-0.280000, 1.279602, 0.067147)",
        "(-0.280000, 1.281369, 0.066009)",
        "(-0.280000, 1.283149, 0.064894)",
        "(-0.280000, 1.285582, 0.064877)",
        "(-0.280000, 1.288560, 0.065845)",
        "(-0.280000, 1.291478, 0.066825)",
        "(-0.280000, 1.294345, 0.067845)",
        "(-0.280000, 1.297181, 0.068916)",
        "(-0.280000, 1.299973, 0.070028)",
        "(-0.280000, 1.302711, 0.071169)",
        "(-0.280000, 1.305403, 0.072336)",
        "(-0.280000, 1.308038, 0.073509)",
        "(-0.280000, 1.310609, 0.074676)",
        "(-0.280000, 1.313103, 0.075815)",
        "(-0.280000, 1.315531, 0.076916)",
        "(-0.280000, 1.317882, 0.077958)",
        "(-0.280000, 1.320145, 0.078921)",
        "(-0.280000, 1.322333, 0.079794)",
        "(-0.280000, 1.324437, 0.080556)",
        "(-0.280000, 1.326452, 0.081191)",
        "(-0.280000, 1.328393, 0.081687)",
        "(-0.280000, 1.330255, 0.082031)",
        "(-0.280000, 1.332037, 0.082211)",
        "(-0.280000, 1.333755, 0.082219)",
        "(-0.280000, 1.335409, 0.082049)",
        "(-0.280000, 1.337001, 0.081697)",
        "(-0.280000, 1.338549, 0.081160)",
        "(-0.280000, 1.340055, 0.080439)",
        "(-0.280000, 1.341525, 0.079542)",
        "(-0.280000, 1.342976, 0.078468)",
        "(-0.280000, 1.344412, 0.077230)",
        "(-0.280000, 1.345839, 0.075844)",
        "(-0.280000, 1.347273, 0.074314)",
        "(-0.280000, 1.348718, 0.072661)",
        "(-0.280000, 1.350179, 0.070909)",
        "(-0.280000, 1.351671, 0.069068)",
        "(-0.280000, 1.353197, 0.067164)",
        "(-0.280000, 1.354760, 0.065221)",
        "(-0.280000, 1.356362, 0.063269)",
        "(-0.280000, 1.358015, 0.061321)",
        "(-0.280000, 1.359715, 0.059409)",
        "(-0.280000, 1.361459, 0.057563)",
        "(-0.280000, 1.363256, 0.055795)",
        "(-0.280000, 1.365099, 0.054136)",
        "(-0.280000, 1.366980, 0.052610)",
        "(-0.280000, 1.368906, 0.051228)",
        "(-0.280000, 1.370866, 0.050012)",
        "(-0.280000, 1.372848, 0.048976)"
    ],
    "rightHandRotations": [
        "(5.779345, 81.206040, 258.552100)",
        "(290.000000, 70.000000, 0.000000)",
        "(290.000000, 70.000000, 0.000000)",
        "(290.000000, 70.000000, 0.000000)",
        "(290.000000, 70.000000, 0.000000)",
        "(290.000000, 70.000000, 0.000000)",
        "(290.000000, 70.000000, 0.000000)",
        "(290.000000, 70.000000, 0.000000)",
        "(290.000000, 70.000000, 0.000000)",
        "(290.000000, 70.000000, 0.000000)",
        "(290.000000, 70.000000, 0.000000)",
        "(290.000000, 70.000000, 0.000000)",
        "(290.000000, 70.000000, 0.000000)",
        "(290.000000, 70.000000, 0.000000)",
        "(290.000000, 70.000000, 0.000000)",
        "(290.000000, 70.000000, 0.000000)",
        "(290.000000, 70.000000, 0.000000)",
        "(290.000000, 70.000000, 0.000000)",
        "(290.000000, 70.000000, 0.000000)",
        "(290.000000, 70.000000, 0.000000)",
        "(290.000000, 70.000000, 0.000000)",
        "(290.000000, 70.000000, 0.000000)",
        "(290.000000, 70.000000, 0.000000)",
        "(290.000000, 70.000000, 0.000000)",
        "(290.000000, 70.000000, 0.000000)",
        "(290.000000, 70.000000, 0.000000)",
        "(290.000000, 70.000000, 0.000000)",
        "(290.000000, 70.000000, 0.000000)",
        "(290.000000, 70.000000, 0.000000)",
        "(290.000000, 70.000000, 0.000000)",
        "(290.000000, 70.000000, 0.000000)",
        "(290.000000, 70.000000, 0.000000)",
        "(290.000000, 70.000000, 0.000000)",
        "(290.000000, 70.000000, 0.000000)",
        "(290.000000, 70.000000, 0.000000)",
        "(290.000000, 70.000000, 0.000000)",
        "(290.000000, 70.000000, 0.000000)",
        "(290.000000, 70.000000, 0.000000)",
        "(290.000000, 70.000000, 0.000000)",
        "(290.000000, 70.000000, 0.000000)",
        "(290.000000, 70.000000, 0.000000)",
        "(290.000000, 70.000000, 0.000000)",
        "(290.000000, 70.000000, 0.000000)",
        "(290.000000, 70.000000, 0.000000)",
        "(290.000000, 70.000000, 0.000000)",
        "(290.000000, 70.000000, 0.000000)",
        "(290.000000, 70.000000, 0.000000)",
        "(290.000000, 70.000000, 0.000000)",
        "(290.000000, 70.000000, 0.000000)",
        "(290.000000, 70.000000, 0.000000)",
        "(290.000000, 70.000000, 0.000000)",
        "(290.000000, 70.000000, 0.000000)",
        "(290.000000, 70.000000, 0.000000)",
        "(290.000000, 70.000000, 0.000000)",
        "(290.000000, 70.000000, 0.000000)",
        "(290.000000, 70.000000, 0.000000)",
        "(290.000000, 70.000000, 0.000000)",
        "(290.000000, 70.000000, 0.000000)",
        "(290.000000, 70.000000, 0.000000)",
        "(290.000000, 70.000000, 0.000000)",
        "(290.000000, 70.000000, 0.000000)",
        "(290.000000, 70.000000, 0.000000)",
        "(290.000000, 70.000000, 0.000000)",
        "(290.000000, 70.000000, 0.000000)",
        "(290.000000, 70.000000, 0.000000)",
        "(290.000000, 70.000000, 0.000000)",
        "(290.000000, 70.000000, 0.000000)",
        "(290.000000, 70.000000, 0.000000)",
        "(290.000000, 70.000000, 0.000000)",
        "(290.000000, 70.000000, 0.000000)",
        "(290.000000, 70.000000, 0.000000)",
        "(290.000000, 70.000000, 0.000000)",
        "(290.000000, 70.000000, 0.000000)",
        "(290.000000, 70.000000, 0.000000)",
        "(290.000000, 70.000000, 0.000000)",
        "(290.000000, 70.000000, 0.000000)",
        "(290.000000, 70.000000, 0.000000)",
        "(290.000000, 70.000000, 0.000000)",
        "(290.000000, 70.000000, 0.000000)",
        "(290.000000, 70.000000, 0.000000)",
        "(290.000000, 70.000000, 0.000000)",
        "(290.000000, 70.000000, 0.000000)",
        "(290.000000, 70.000000, 0.000000)",
        "(290.000000, 70.000000, 0.000000)",
        "(290.000000, 70.000000, 0.000000)",
        "(290.000000, 70.000000, 0.000000)",
        "(290.000000, 70.000000, 0.000000)",
        "(290.000000, 70.000000, 0.000000)",
        "(290.000000, 70.000000, 0.000000)",
        "(290.000000, 70.000000, 0.000000)",
        "(290.000000, 70.000000, 0.000000)",
        "(290.000000, 70.000000, 0.000000)",
        "(290.000000, 70.000000, 0.000000)",
        "(290.000000, 70.000000, 0.000000)",
        "(290.000000, 70.000000, 0.000000)",
        "(290.000000, 70.000000, 0.000000)",
        "(290.000000, 70.000000, 0.000000)",
        "(290.000000, 70.000000, 0.000000)",
        "(290.000000, 70.000000, 0.000000)",
        "(290.000000, 70.000000, 0.000000)",
        "(290.000000, 70.000000, 0.000000)",
        "(290.000000, 70.000000, 0.000000)",
        "(290.000000, 70.000000, 0.000000)",
        "(290.000000, 70.000000, 0.000000)",
        "(290.000000, 70.000000, 0.000000)",
        "(290.000000, 70.000000, 0.000000)",
        "(290.000000, 70.000000, 0.000000)",
        "(290.000000, 70.000000, 0.000000)",
        "(290.000000, 70.000000, 0.000000)",
        "(290.000000, 70.000000, 0.000000)",
        "(290.000000, 70.000000, 0.000000)",
        "(290.000000, 70.000000, 0.000000)",
        "(290.000000, 70.000000, 0.000000)",
        "(290.000000, 70.000000, 0.000000)",
        "(290.000000, 70.000000, 0.000000)",
        "(290.000000, 70.000000, 0.000000)",
        "(290.000000, 70.000000, 0.000000)",
        "(290.000000, 70.000000, 0.000000)",
        "(290.000000, 70.000000, 0.000000)",
        "(290.000000, 70.000000, 0.000000)",
        "(290.000000, 70.000000, 0.000000)",
        "(290.000000, 70.000000, 0.000000)",
        "(290.000000, 70.000000, 0.000000)",
        "(290.000000, 70.000000, 0.000000)",
        "(290.000000, 70.000000, 0.000000)",
        "(290.000000, 70.000000, 0.000000)",
        "(290.000000, 70.000000, 0.000000)",
        "(290.000000, 70.000000, 0.000000)",
        "(290.000000, 70.000000, 0.000000)",
        "(290.000000, 70.000000, 0.000000)",
        "(290.000000, 70.000000, 0.000000)",
        "(290.000000, 70.000000, 0.000000)",
        "(290.000000, 70.000000, 0.000000)",
        "(290.000000, 70.000000, 0.000000)",
        "(290.000000, 70.000000, 0.000000)",
        "(290.000000, 70.000000, 0.000000)",
        "(290.000000, 70.000000, 0.000000)",
        "(290.000000, 70.000000, 0.000000)",
        "(290.000000, 70.000000, 0.000000)",
        "(290.000000, 70.000000, 0.000000)",
        "(290.000000, 70.000000, 0.000000)",
        "(290.000000, 70.000000, 0.000000)",
        "(290.000000, 70.000000, 0.000000)",
        "(290.000000, 70.000000, 0.000000)",
        "(290.000000, 70.000000, 0.000000)",
        "(290.000000, 70.000000, 0.000000)",
        "(290.000000, 70.000000, 0.000000)",
        "(290.000000, 70.000000, 0.000000)",
        "(290.000000, 70.000000, 0.000000)",
        "(290.000000, 70.000000, 0.000000)",
        "(290.000000, 70.000000, 0.000000)",
        "(290.000000, 70.000000, 0.000000)",
        "(290.000000, 70.000000, 0.000000)",
        "(290.000000, 70.000000, 0.000000)",
        "(290.000000, 70.000000, 0.000000)",
        "(290.000000, 70.000000, 0.000000)",
        "(290.000000, 70.000000, 0.000000)",
        "(290.000000, 70.000000, 0.000000)",
        "(290.000000, 70.000000, 0.000000)",
        "(290.000000, 70.000000, 0.000000)",
        "(290.000000, 70.000000, 0.000000)",
        "(290.000000, 70.000000, 0.000000)",
        "(290.000000, 70.000000, 0.000000)",
        "(290.000000, 70.000000, 0.000000)",
        "(290.000000, 70.000000, 0.000000)",
        "(290.000000, 70.000000, 0.000000)",
        "(290.000000, 70.000000, 0.000000)",
        "(290.000000, 70.000000, 0.000000)",
        "(290.000000, 70.000000, 0.000000)",
        "(290.000000, 70.000000, 0.000000)",
        "(290.000000, 70.000000, 0.000000)",
        "(290.000000, 70.000000, 0.000000)",
        "(290.000000, 70.000000, 0.000000)",
        "(290.000000, 70.000000, 0.000000)",
        "(290.000000, 70.000000, 0.000000)",
        "(290.000000, 70.000000, 0.000000)",
        "(290.000000, 70.000000, 0.000000)",
        "(290.000000, 70.000000, 0.000000)",
        "(290.000000, 70.000000, 0.000000)",
        "(290.000000, 70.000000, 0.000000)",
        "(290.000000, 70.000000, 0.000000)",
        "(290.000000, 70.000000, 0.000000)",
        "(290.000000, 70.000000, 0.000000)",
        "(290.000000, 70.000000, 0.000000)",
        "(290.000000, 70.000000, 0.000000)",
        "(290.000000, 70.000000, 0.000000)",
        "(290.000000, 70.000000, 0.000000)",
        "(290.000000, 70.000000, 0.000000)",
        "(290.000000, 70.000000, 0.000000)",
        "(290.000000, 70.000000, 0.000000)",
        "(290.000000, 70.000000, 0.000000)",
        "(290.000000, 70.000000, 0.000000)",
        "(290.000000, 70.000000, 0.000000)",
        "(290.000000, 70.000000, 0.000000)",
        "(290.000000, 70.000000, 0.000000)",
        "(290.000000, 70.000000, 0.000000)",
        "(290.000000, 70.000000, 0.000000)",
        "(290.000000, 70.000000, 0.000000)",
        "(290.000000, 70.000000, 0.000000)",
        "(290.000000, 70.000000, 0.000000)",
        "(290.000000, 70.000000, 0.000000)",
        "(290.000000, 70.000000, 0.000000)",
        "(290.000000, 70.000000, 0.000000)",
        "(290.000000, 70.000000, 0.000000)",
        "(290.000000, 70.000000, 0.000000)",
        "(290.000000, 70.000000, 0.000000)",
        "(290.000000, 70.000000, 0.000000)",
        "(290.000000, 70.000000, 0.000000)",
        "(290.000000, 70.000000, 0.000000)",
        "(290.000000, 70.000000, 0.000000)",
        "(290.000000, 70.000000, 0.000000)",
        "(290.000000, 70.000000, 0.000000)",
        "(290.000000, 70.000000, 0.000000)",
        "(290.000000, 70.000000, 0.000000)",
        "(290.000000, 70.000000, 0.000000)",
        "(290.000000, 70.000000, 0.000000)",
        "(290.000000, 70.000000, 0.000000)",
        "(290.000000, 70.000000, 0.000000)",
        "(290.000000, 70.000000, 0.000000)",
        "(290.000000, 70.000000, 0.000000)",
        "(290.000000, 70.000000, 0.000000)",
        "(290.000000, 70.000000, 0.000000)",
        "(290.000000, 70.000000, 0.000000)",
        "(290.000000, 70.000000, 0.000000)",
        "(290.000000, 70.000000, 0.000000)",
        "(290.000000, 70.000000, 0.000000)",
        "(290.000000, 70.000000, 0.000000)",
        "(290.000000, 70.000000, 0.000000)",
        "(290.000000, 70.000000, 0.000000)",
        "(290.000000, 70.000000, 0.000000)",
        "(290.000000, 70.000000, 0.000000)",
        "(290.000000, 70.000000, 0.000000)",
        "(290.000000, 70.000000, 0.000000)",
        "(290.000000, 70.000000, 0.000000)",
        "(290.000000, 70.000000, 0.000000)",
        "(290.000000, 70.000000, 0.000000)",
        "(290.000000, 70.000000, 0.000000)",
        "(290.000000, 70.000000, 0.000000)",
        "(290.000000, 70.000000, 0.000000)",
        "(290.000000, 70.000000, 0.000000)",
        "(290.000000, 70.000000, 0.000000)",
        "(290.000000, 70.000000, 0.000000)",
        "(290.000000, 70.000000, 0.000000)",
        "(290.000000, 70.000000, 0.000000)",
        "(290.000000, 70.000000, 0.000000)",
        "(290.000000, 70.000000, 0.000000)",
        "(290.000000, 70.000000, 0.000000)",
        "(290.000000, 70.000000, 0.000000)",
        "(290.000000, 70.000000, 0.000000)",
        "(290.000000, 70.000000, 0.000000)",
        "(290.000000, 70.000000, 0.000000)",
        "(290.000000, 70.000000, 0.000000)",
        "(290.000000, 70.000000, 0.000000)",
        "(290.000000, 70.000000, 0.000000)",
        "(290.000000, 70.000000, 0.000000)",
        "(290.000000, 70.000000, 0.000000)",
        "(290.000000, 70.000000, 0.000000)",
        "(290.000000, 70.000000, 0.000000)",
        "(290.000000, 70.000000, 0.000000)",
        "(290.000000, 70.000000, 0.000000)",
        "(290.000000, 70.000000, 0.000000)",
        "(290.000000, 70.000000, 0.000000)",
        "(290.000000, 70.000000, 0.000000)",
        "(290.000000, 70.000000, 0.000000)",
        "(290.000000, 70.000000, 0.000000)",
        "(290.000000, 70.000000, 0.000000)",
        "(290.000000, 70.000000, 0.000000)",
        "(290.000000, 70.000000, 0.000000)",
        "(290.000000, 70.000000, 0.000000)",
        "(290.000000, 70.000000, 0.000000)",
        "(290.000000, 70.000000, 0.000000)",
        "(290.000000, 70.000000, 0.000000)",
        "(290.000000, 70.000000, 0.000000)",
        "(290.000000, 70.000000, 0.000000)",
        "(290.000000, 70.000000, 0.000000)",
        "(290.000000, 70.000000, 0.000000)",
        "(290.000000, 70.000000, 0.000000)",
        "(290.000000, 70.000000, 0.000000)",
        "(290.000000, 70.000000, 0.000000)",
        "(290.000000, 70.000000, 0.000000)",
        "(290.000000, 70.000000, 0.000000)",
        "(290.000000, 70.000000, 0.000000)",
        "(290.000000, 70.000000, 0.000000)",
        "(290.000000, 70.000000, 0.000000)",
        "(290.000000, 70.000000, 0.000000)",
        "(290.000000, 70.000000, 0.000000)",
        "(290.000000, 70.000000, 0.000000)",
        "(290.000000, 70.000000, 0.000000)",
        "(290.000000, 70.000000, 0.000000)",
        "(290.000000, 70.000000, 0.000000)",
        "(290.000000, 70.000000, 0.000000)",
        "(290.000000, 70.000000, 0.000000)",
        "(290.000000, 70.000000, 0.000000)",
        "(290.000000, 70.000000, 0.000000)",
        "(290.000000, 70.000000, 0.000000)",
        "(290.000000, 70.000000, 0.000000)",
        "(290.000000, 70.000000, 0.000000)",
        "(290.000000, 70.000000, 0.000000)",
        "(290.000000, 70.000000, 0.000000)",
        "(290.000000, 70.000000, 0.000000)",
        "(290.000000, 70.000000, 0.000000)",
        "(290.000000, 70.000000, 0.000000)",
        "(290.000000, 70.000000, 0.000000)",
        "(290.000000, 70.000000, 0.000000)",
        "(290.000000, 70.000000, 0.000000)",
        "(290.000000, 70.000000, 0.000000)",
        "(290.000000, 70.000000, 0.000000)",
        "(290.000000, 70.000000, 0.000000)",
        "(290.000000, 70.000000, 0.000000)",
        "(290.000000, 70.000000, 0.000000)",
        "(290.000000, 70.000000, 0.000000)",
        "(290.000000, 70.000000, 0.000000)",
        "(290.000000, 70.000000, 0.000000)",
        "(290.000000, 70.000000, 0.000000)",
        "(290.000000, 70.000000, 0.000000)",
        "(290.000000, 70.000000, 0.000000)",
        "(290.000000, 70.000000, 0.000000)",
        "(290.000000, 70.000000, 0.000000)",
        "(290.000000, 70.000000, 0.000000)",
        "(290.000000, 70.000000, 0.000000)",
        "(290.000000, 70.000000, 0.000000)",
        "(290.000000, 70.000000, 0.000000)",
        "(290.000000, 70.000000, 0.000000)",
        "(290.000000, 70.000000, 0.000000)",
        "(290.000000, 70.000000, 0.000000)",
        "(290.000000, 70.000000, 0.000000)",
        "(290.000000, 70.000000, 0.000000)",
        "(290.000000, 70.000000, 0.000000)",
        "(290.000000, 70.000000, 0.000000)",
        "(290.000000, 70.000000, 0.000000)",
        "(290.000000, 70.000000, 0.000000)",
        "(290.000000, 70.000000, 0.000000)",
        "(290.000000, 70.000000, 0.000000)",
        "(290.000000, 70.000000, 0.000000)",
        "(290.000000, 70.000000, 0.000000)",
        "(290.000000, 70.000000, 0.000000)",
        "(290.000000, 70.000000, 0.000000)",
        "(290.000000, 70.000000, 0.000000)",
        "(290.000000, 70.000000, 0.000000)",
        "(290.000000, 70.000000, 0.000000)",
        "(290.000000, 70.000000, 0.000000)",
        "(290.000000, 70.000000, 0.000000)",
        "(290.000000, 70.000000, 0.000000)",
        "(290.000000, 70.000000, 0.000000)",
        "(290.000000, 70.000000, 0.000000)",
        "(290.000000, 70.000000, 0.000000)",
        "(290.000000, 70.000000, 0.000000)",
        "(290.000000, 70.000000, 0.000000)",
        "(290.000000, 70.000000, 0.000000)",
        "(290.000000, 70.000000, 0.000000)",
        "(290.000000, 70.000000, 0.000000)",
        "(290.000000, 70.000000, 0.000000)",
        "(290.000000, 70.000000, 0.000000)",
        "(290.000000, 70.000000, 0.000000)",
        "(290.000000, 70.000000, 0.000000)",
        "(290.000000, 70.000000, 0.000000)",
        "(290.000000, 70.000000, 0.000000)",
        "(290.000000, 70.000000, 0.000000)",
        "(290.000000, 70.000000, 0.000000)",
        "(290.000000, 70.000000, 0.000000)",
        "(290.000000, 70.000000, 0.000000)",
        "(290.000000, 70.000000, 0.000000)",
        "(290.000000, 70.000000, 0.000000)",
        "(290.000000, 70.000000, 0.000000)",
        "(290.000000, 70.000000, 0.000000)",
        "(290.000000, 70.000000, 0.000000)",
        "(290.000000, 70.000000, 0.000000)",
        "(290.000000, 70.000000, 0.000000)",
        "(290.000000, 70.000000, 0.000000)",
        "(290.000000, 70.000000, 0.000000)",
        "(290.000000, 70.000000, 0.000000)",
        "(290.000000, 70.000000, 0.000000)",
        "(290.000000, 70.000000, 0.000000)",
        "(290.000000, 70.000000, 0.000000)",
        "(290.000000, 70.000000, 0.000000)",
        "(290.000000, 70.000000, 0.000000)",
        "(290.000000, 70.000000, 0.000000)",
        "(290.000000, 70.000000, 0.000000)",
        "(290.000000, 70.000000, 0.000000)",
        "(290.000000, 70.000000, 0.000000)",
        "(290.000000, 70.000000, 0.000000)",
        "(290.000000, 70.000000, 0.000000)",
        "(290.000000, 70.000000, 0.000000)",
        "(290.000000, 70.000000, 0.000000)",
        "(290.000000, 70.000000, 0.000000)",
        "(290.000000, 70.000000, 0.000000)",
        "(290.000000, 70.000000, 0.000000)",
        "(290.000000, 70.000000, 0.000000)",
        "(290.000000, 70.000000, 0.000000)",
        "(290.000000, 70.000000, 0.000000)",
        "(290.000000, 70.000000, 0.000000)",
        "(290.000000, 70.000000, 0.000000)",
        "(290.000000, 70.000000, 0.000000)",
        "(290.000000, 70.000000, 0.000000)",
        "(290.000000, 70.000000, 0.000000)",
        "(290.000000, 70.000000, 0.000000)",
        "(290.000000, 70.000000, 0.000000)",
        "(290.000000, 70.000000, 0.000000)",
        "(290.000000, 70.000000, 0.000000)",
        "(290.000000, 70.000000, 0.000000)",
        "(290.000000, 70.000000, 0.000000)",
        "(290.000000, 70.000000, 0.000000)",
        "(290.000000, 70.000000, 0.000000)",
        "(290.000000, 70.000000, 0.000000)",
        "(290.000000, 70.000000, 0.000000)",
        "(290.000000, 70.000000, 0.000000)",
        "(290.000000, 70.000000, 0.000000)",
        "(290.000000, 70.000000, 0.000000)",
        "(290.000000, 70.000000, 0.000000)",
        "(290.000000, 70.000000, 0.000000)",
        "(290.000000, 70.000000, 0.000000)",
        "(290.000000, 70.000000, 0.000000)",
        "(290.000000, 70.000000, 0.000000)",
        "(290.000000, 70.000000, 0.000000)",
        "(290.000000, 70.000000, 0.000000)",
        "(290.000000, 70.000000, 0.000000)",
        "(290.000000, 70.000000, 0.000000)",
        "(290.000000, 70.000000, 0.000000)",
        "(290.000000, 70.000000, 0.000000)",
        "(290.000000, 70.000000, 0.000000)",
        "(290.000000, 70.000000, 0.000000)",
        "(290.000000, 70.000000, 0.000000)",
        "(290.000000, 70.000000, 0.000000)",
        "(290.000000, 70.000000, 0.000000)",
        "(290.000000, 70.000000, 0.000000)",
        "(290.000000, 70.000000, 0.000000)",
        "(290.000000, 70.000000, 0.000000)",
        "(290.000000, 70.000000, 0.000000)",
        "(290.000000, 70.000000, 0.000000)",
        "(290.000000, 70.000000, 0.000000)",
        "(290.000000, 70.000000, 0.000000)",
        "(290.000000, 70.000000, 0.000000)",
        "(290.000000, 70.000000, 0.000000)",
        "(290.000000, 70.000000, 0.000000)",
        "(290.000000, 70.000000, 0.000000)",
        "(290.000000, 70.000000, 0.000000)",
        "(290.000000, 70.000000, 0.000000)",
        "(290.000000, 70.000000, 0.000000)",
        "(290.000000, 70.000000, 0.000000)",
        "(290.000000, 70.000000, 0.000000)",
        "(290.000000, 70.000000, 0.000000)",
        "(290.000000, 70.000000, 0.000000)",
        "(290.000000, 70.000000, 0.000000)",
        "(290.000000, 70.000000, 0.000000)",
        "(290.000000, 70.000000, 0.000000)",
        "(290.000000, 70.000000, 0.000000)",
        "(290.000000, 70.000000, 0.000000)",
        "(290.000000, 70.000000, 0.000000)",
        "(290.000000, 70.000000, 0.000000)",
        "(290.000000, 70.000000, 0.000000)",
        "(290.000000, 70.000000, 0.000000)",
        "(290.000000, 70.000000, 0.000000)",
        "(290.000000, 70.000000, 0.000000)",
        "(290.000000, 70.000000, 0.000000)",
        "(290.000000, 70.000000, 0.000000)",
        "(290.000000, 70.000000, 0.000000)",
        "(290.000000, 70.000000, 0.000000)",
        "(290.000000, 70.000000, 0.000000)",
        "(290.000000, 70.000000, 0.000000)",
        "(290.000000, 70.000000, 0.000000)",
        "(290.000000, 70.000000, 0.000000)",
        "(290.000000, 70.000000, 0.000000)",
        "(290.000000, 70.000000, 0.000000)",
        "(290.000000, 70.000000, 0.000000)",
        "(290.000000, 70.000000, 0.000000)",
        "(290.000000, 70.000000, 0.000000)",
        "(290.000000, 70.000000, 0.000000)",
        "(290.000000, 70.000000, 0.000000)",
        "(290.000000, 70.000000, 0.000000)",
        "(290.000000, 70.000000, 0.000000)",
        "(290.000000, 70.000000, 0.000000)",
        "(290.000000, 70.000000, 0.000000)",
        "(290.000000, 70.000000, 0.000000)",
        "(290.000000, 70.000000, 0.000000)",
        "(290.000000, 70.000000, 0.000000)",
        "(290.000000, 70.000000, 0.000000)",
        "(290.000000, 70.000000, 0.000000)",
        "(290.000000, 70.000000, 0.000000)",
        "(290.000000, 70.000000, 0.000000)",
        "(290.000000, 70.000000, 0.000000)",
        "(290.000000, 70.000000, 0.000000)",
        "(290.000000, 70.000000, 0.000000)",
        "(290.000000, 70.000000, 0.000000)",
        "(290.000000, 70.000000, 0.000000)",
        "(290.000000, 70.000000, 0.000000)",
        "(290.000000, 70.000000, 0.000000)",
        "(290.000000, 70.000000, 0.000000)",
        "(290.000000, 70.000000, 0.000000)",
        "(290.000000, 70.000000, 0.000000)",
        "(290.000000, 70.000000, 0.000000)",
        "(290.000000, 70.000000, 0.000000)",
        "(290.000000, 70.000000, 0.000000)",
        "(290.000000, 70.000000, 0.000000)",
        "(290.000000, 70.000000, 0.000000)",
        "(290.000000, 70.000000, 0.000000)",
        "(290.000000, 70.000000, 0.000000)",
        "(290.000000, 70.000000, 0.000000)",
        "(290.000000, 70.000000, 0.000000)",
        "(290.000000, 70.000000, 0.000000)",
        "(290.000000, 70.000000, 0.000000)",
        "(290.000000, 70.000000, 0.000000)",
        "(290.000000, 70.000000, 0.000000)",
        "(290.000000, 70.000000, 0.000000)",
        "(290.000000, 70.000000, 0.000000)",
        "(290.000000, 70.000000, 0.000000)",
        "(290.000000, 70.000000, 0.000000)",
        "(290.000000, 70.000000, 0.000000)",
        "(290.000000, 70.000000, 0.000000)",
        "(290.000000, 70.000000, 0.000000)",
        "(290.000000, 70.000000, 0.000000)",
        "(290.000000, 70.000000, 0.000000)",
        "(290.000000, 70.000000, 0.000000)",
        "(290.000000, 70.000000, 0.000000)",
        "(290.000000, 70.000000, 0.000000)",
        "(290.000000, 70.000000, 0.000000)",
        "(290.000000, 70.000000, 0.000000)",
        "(290.000000, 70.000000, 0.000000)",
        "(290.000000, 70.000000, 0.000000)",
        "(290.000000, 70.000000, 0.000000)",
        "(290.000000, 70.000000, 0.000000)",
        "(290.000000, 70.000000, 0.000000)",
        "(290.000000, 70.000000, 0.000000)",
        "(290.000000, 70.000000, 0.000000)",
        "(290.000000, 70.000000, 0.000000)",
        "(290.000000, 70.000000, 0.000000)",
        "(290.000000, 70.000000, 0.000000)",
        "(290.000000, 70.000000, 0.000000)",
        "(290.000000, 70.000000, 0.000000)",
        "(290.000000, 70.000000, 0.000000)",
        "(290.000000, 70.000000, 0.000000)",
        "(290.000000, 70.000000, 0.000000)",
        "(290.000000, 70.000000, 0.000000)",
        "(290.000000, 70.000000, 0.000000)",
        "(290.000000, 70.000000, 0.000000)",
        "(290.000000, 70.000000, 0.000000)",
        "(290.000000, 70.000000, 0.000000)",
        "(290.000000, 70.000000, 0.000000)",
        "(290.000000, 70.000000, 0.000000)",
        "(290.000000, 70.000000, 0.000000)",
        "(290.000000, 70.000000, 0.000000)",
        "(290.000000, 70.000000, 0.000000)",
        "(290.000000, 70.000000, 0.000000)",
        "(290.000000, 70.000000, 0.000000)",
        "(290.000000, 70.000000, 0.000000)",
        "(290.000000, 70.000000, 0.000000)",
        "(290.000000, 70.000000, 0.000000)",
        "(290.000000, 70.000000, 0.000000)",
        "(290.000000, 70.000000, 0.000000)",
        "(290.000000, 70.000000, 0.000000)",
        "(290.000000, 70.000000, 0.000000)",
        "(290.000000, 70.000000, 0.000000)",
        "(290.000000, 70.000000, 0.000000)",
        "(290.000000, 70.000000, 0.000000)",
        "(290.000000, 70.000000, 0.000000)",
        "(290.000000, 70.000000, 0.000000)",
        "(290.000000, 70.000000, 0.000000)",
        "(290.000000, 70.000000, 0.000000)",
        "(290.000000, 70.000000, 0.000000)",
        "(290.000000, 70.000000, 0.000000)",
        "(290.000000, 70.000000, 0.000000)",
        "(290.000000, 70.000000, 0.000000)",
        "(290.000000, 70.000000, 0.000000)",
        "(290.000000, 70.000000, 0.000000)",
        "(290.000000, 70.000000, 0.000000)",
        "(290.000000, 70.000000, 0.000000)",
        "(290.000000, 70.000000, 0.000000)",
        "(290.000000, 70.000000, 0.000000)",
        "(290.000000, 70.000000, 0.000000)",
        "(290.000000, 70.000000, 0.000000)",
        "(290.000000, 70.000000, 0.000000)",
        "(290.000000, 70.000000, 0.000000)",
        "(290.000000, 70.000000, 0.000000)",
        "(290.000000, 70.000000, 0.000000)",
        "(290.000000, 70.000000, 0.000000)",
        "(290.000000, 70.000000, 0.000000)",
        "(290.000000, 70.000000, 0.000000)",
        "(290.000000, 70.000000, 0.000000)",
        "(290.000000, 70.000000, 0.000000)",
        "(290.000000, 70.000000, 0.000000)",
        "(290.000000, 70.000000, 0.000000)",
        "(290.000000, 70.000000, 0.000000)",
        "(290.000000, 70.000000, 0.000000)",
        "(290.000000, 70.000000, 0.000000)",
        "(290.000000, 70.000000, 0.000000)",
        "(290.000000, 70.000000, 0.000000)",
        "(290.000000, 70.000000, 0.000000)",
        "(290.000000, 70.000000, 0.000000)",
        "(290.000000, 70.000000, 0.000000)",
        "(290.000000, 70.000000, 0.000000)",
        "(290.000000, 70.000000, 0.000000)",
        "(290.000000, 70.000000, 0.000000)",
        "(290.000000, 70.000000, 0.000000)",
        "(290.000000, 70.000000, 0.000000)",
        "(290.000000, 70.000000, 0.000000)",
        "(290.000000, 70.000000, 0.000000)",
        "(290.000000, 70.000000, 0.000000)",
        "(290.000000, 70.000000, 0.000000)",
        "(290.000000, 70.000000, 0.000000)",
        "(290.000000, 70.000000, 0.000000)",
        "(290.000000, 70.000000, 0.000000)",
        "(290.000000, 70.000000, 0.000000)",
        "(290.000000, 70.000000, 0.000000)",
        "(290.000000, 70.000000, 0.000000)",
        "(290.000000, 70.000000, 0.000000)",
        "(290.000000, 70.000000, 0.000000)",
        "(290.000000, 70.000000, 0.000000)",
        "(290.000000, 70.000000, 0.000000)",
        "(290.000000, 70.000000, 0.000000)",
        "(290.000000, 70.000000, 0.000000)",
        "(290.000000, 70.000000, 0.000000)",
        "(290.000000, 70.000000, 0.000000)",
        "(290.000000, 70.000000, 0.000000)",
        "(290.000000, 70.000000, 0.000000)",
        "(290.000000, 70.000000, 0.000000)",
        "(290.000000, 70.000000, 0.000000)",
        "(290.000000, 70.000000, 0.000000)",
        "(290.000000, 70.000000, 0.000000)",
        "(290.000000, 70.000000, 0.000000)",
        "(290.000000, 70.000000, 0.000000)",
        "(290.000000, 70.000000, 0.000000)",
        "(290.000000, 70.000000, 0.000000)",
        "(290.000000, 70.000000, 0.000000)",
        "(290.000000, 70.000000, 0.000000)",
        "(290.000000, 70.000000, 0.000000)",
        "(290.000000, 70.000000, 0.000000)",
        "(290.000000, 70.000000, 0.000000)",
        "(290.000000, 70.000000, 0.000000)",
        "(290.000000, 70.000000, 0.000000)",
        "(290.000000, 70.000000, 0.000000)",
        "(290.000000, 70.000000, 0.000000)",
        "(290.000000, 70.000000, 0.000000)",
        "(290.000000, 70.000000, 0.000000)",
        "(290.000000, 70.000000, 0.000000)",
        "(290.000000, 70.000000, 0.000000)",
        "(290.000000, 70.000000, 0.000000)",
        "(290.000000, 70.000000, 0.000000)",
        "(290.000000, 70.000000, 0.000000)",
        "(290.000000, 70.000000, 0.000000)",
        "(290.000000, 70.000000, 0.000000)",
        "(290.000000, 70.000000, 0.000000)",
        "(290.000000, 70.000000, 0.000000)",
        "(290.000000, 70.000000, 0.000000)",
        "(290.000000, 70.000000, 0.000000)",
        "(290.000000, 70.000000, 0.000000)",
        "(290.000000, 70.000000, 0.000000)",
        "(290.000000, 70.000000, 0.000000)",
        "(290.000000, 70.000000, 0.000000)",
        "(290.000000, 70.000000, 0.000000)",
        "(290.000000, 70.000000, 0.000000)",
        "(290.000000, 70.000000, 0.000000)",
        "(290.000000, 70.000000, 0.000000)",
        "(290.000000, 70.000000, 0.000000)",
        "(290.000000, 70.000000, 0.000000)",
        "(290.000000, 70.000000, 0.000000)",
        "(290.000000, 70.000000, 0.000000)",
        "(290.000000, 70.000000, 0.000000)",
        "(290.000000, 70.000000, 0.000000)",
        "(290.000000, 70.000000, 0.000000)",
        "(290.000000, 70.000000, 0.000000)",
        "(290.000000, 70.000000, 0.000000)",
        "(290.000000, 70.000000, 0.000000)",
        "(290.000000, 70.000000, 0.000000)",
        "(290.000000, 70.000000, 0.000000)",
        "(290.000000, 70.000000, 0.000000)",
        "(290.000000, 70.000000, 0.000000)",
        "(290.000000, 70.000000, 0.000000)",
        "(290.000000, 70.000000, 0.000000)",
        "(290.000000, 70.000000, 0.000000)",
        "(290.000000, 70.000000, 0.000000)",
        "(290.000000, 70.000000, 0.000000)",
        "(290.000000, 70.000000, 0.000000)",
        "(290.000000, 70.000000, 0.000000)",
        "(290.000000, 70.000000, 0.000000)",
        "(290.000000, 70.000000, 0.000000)",
        "(290.000000, 70.000000, 0.000000)",
        "(290.000000, 70.000000, 0.000000)",
        "(290.000000, 70.000000, 0.000000)",
        "(290.000000, 70.000000, 0.000000)",
        "(290.000000, 70.000000, 0.000000)",
        "(290.000000, 70.000000, 0.000000)",
        "(290.000000, 70.000000, 0.000000)",
        "(290.000000, 70.000000, 0.000000)",
        "(290.000000, 70.000000, 0.000000)",
        "(290.000000, 70.000000, 0.000000)",
        "(290.000000, 70.000000, 0.000000)",
        "(290.000000, 70.000000, 0.000000)",
        "(290.000000, 70.000000, 0.000000)",
        "(290.000000, 70.000000, 0.000000)",
        "(290.000000, 70.000000, 0.000000)",
        "(290.000000, 70.000000, 0.000000)",
        "(290.000000, 70.000000, 0.000000)",
        "(290.000000, 70.000000, 0.000000)",
        "(290.000000, 70.000000, 0.000000)",
        "(290.000000, 70.000000, 0.000000)",
        "(290.000000, 70.000000, 0.000000)",
        "(290.000000, 70.000000, 0.000000)",
        "(290.000000, 70.000000, 0.000000)",
        "(290.000000, 70.000000, 0.000000)",
        "(290.000000, 70.000000, 0.000000)",
        "(290.000000, 70.000000, 0.000000)",
        "(290.000000, 70.000000, 0.000000)",
        "(290.000000, 70.000000, 0.000000)",
        "(290.000000, 70.000000, 0.000000)",
        "(290.000000, 70.000000, 0.000000)",
        "(290.000000, 70.000000, 0.000000)",
        "(290.000000, 70.000000, 0.000000)",
        "(290.000000, 70.000000, 0.000000)",
        "(290.000000, 70.000000, 0.000000)",
        "(290.000000, 70.000000, 0.000000)",
        "(290.000000, 70.000000, 0.000000)",
        "(290.000000, 70.000000, 0.000000)",
        "(290.000000, 70.000000, 0.000000)",
        "(290.000000, 70.000000, 0.000000)",
        "(290.000000, 70.000000, 0.000000)",
        "(290.000000, 70.000000, 0.000000)",
        "(290.000000, 70.000000, 0.000000)",
        "(290.000000, 70.000000, 0.000000)",
        "(290.000000, 70.000000, 0.000000)",
        "(290.000000, 70.000000, 0.000000)",
        "(290.000000, 70.000000, 0.000000)",
        "(290.000000, 70.000000, 0.000000)",
        "(290.000000, 70.000000, 0.000000)",
        "(290.000000, 70.000000, 0.000000)",
        "(290.000000, 70.000000, 0.000000)",
        "(290.000000, 70.000000, 0.000000)",
        "(290.000000, 70.000000, 0.000000)",
        "(290.000000, 70.000000, 0.000000)",
        "(290.000000, 70.000000, 0.000000)",
        "(290.000000, 70.000000, 0.000000)",
        "(290.000000, 70.000000, 0.000000)",
        "(290.000000, 70.000000, 0.000000)",
        "(290.000000, 70.000000, 0.000000)",
        "(290.000000, 70.000000, 0.000000)",
        "(290.000000, 70.000000, 0.000000)",
        "(290.000000, 70.000000, 0.000000)",
        "(290.000000, 70.000000, 0.000000)",
        "(290.000000, 70.000000, 0.000000)",
        "(290.000000, 70.000000, 0.000000)",
        "(290.000000, 70.000000, 0.000000)",
        "(290.000000, 70.000000, 0.000000)",
        "(290.000000, 70.000000, 0.000000)",
        "(290.000000, 70.000000, 0.000000)",
        "(290.000000, 70.000000, 0.000000)",
        "(290.000000, 70.000000, 0.000000)",
        "(290.000000, 70.000000, 0.000000)",
        "(290.000000, 70.000000, 0.000000)",
        "(290.000000, 70.000000, 0.000000)",
        "(290.000000, 70.000000, 0.000000)",
        "(290.000000, 70.000000, 0.000000)",
        "(290.000000, 70.000000, 0.000000)",
        "(290.000000, 70.000000, 0.000000)",
        "(290.000000, 70.000000, 0.000000)",
        "(290.000000, 70.000000, 0.000000)",
        "(290.000000, 70.000000, 0.000000)",
        "(290.000000, 70.000000, 0.000000)",
        "(290.000000, 70.000000, 0.000000)",
        "(290.000000, 70.000000, 0.000000)",
        "(290.000000, 70.000000, 0.000000)",
        "(290.000000, 70.000000, 0.000000)",
        "(290.000000, 70.000000, 0.000000)",
        "(290.000000, 70.000000, 0.000000)",
        "(290.000000, 70.000000, 0.000000)",
        "(290.000000, 70.000000, 0.000000)",
        "(290.000000, 70.000000, 0.000000)",
        "(290.000000, 70.000000, 0.000000)",
        "(290.000000, 70.000000, 0.000000)",
        "(290.000000, 70.000000, 0.000000)",
        "(290.000000, 70.000000, 0.000000)",
        "(290.000000, 70.000000, 0.000000)",
        "(290.000000, 70.000000, 0.000000)",
        "(290.000000, 70.000000, 0.000000)",
        "(290.000000, 70.000000, 0.000000)",
        "(290.000000, 70.000000, 0.000000)",
        "(290.000000, 70.000000, 0.000000)",
        "(290.000000, 70.000000, 0.000000)",
        "(290.000000, 70.000000, 0.000000)",
        "(290.000000, 70.000000, 0.000000)",
        "(290.000000, 70.000000, 0.000000)",
        "(290.000000, 70.000000, 0.000000)",
        "(290.000000, 70.000000, 0.000000)",
        "(290.000000, 70.000000, 0.000000)",
        "(290.000000, 70.000000, 0.000000)",
        "(290.000000, 70.000000, 0.000000)",
        "(290.000000, 70.000000, 0.000000)",
        "(290.000000, 70.000000, 0.000000)",
        "(290.000000, 70.000000, 0.000000)",
        "(290.000000, 70.000000, 0.000000)",
        "(290.000000, 70.000000, 0.000000)",
        "(290.000000, 70.000000, 0.000000)",
        "(290.000000, 70.000000, 0.000000)",
        "(290.000000, 70.000000, 0.000000)",
        "(290.000000, 70.000000, 0.000000)",
        "(290.000000, 70.000000, 0.000000)",
        "(290.000000, 70.000000, 0.000000)",
        "(290.000000, 70.000000, 0.000000)",
        "(290.000000, 70.000000, 0.000000)",
        "(290.000000, 70.000000, 0.000000)",
        "(290.000000, 70.000000, 0.000000)",
        "(290.000000, 70.000000, 0.000000)",
        "(290.000000, 70.000000, 0.000000)",
        "(290.000000, 70.000000, 0.000000)",
        "(290.000000, 70.000000, 0.000000)",
        "(290.000000, 70.000000, 0.000000)",
        "(290.000000, 70.000000, 0.000000)",
        "(290.000000, 70.000000, 0.000000)",
        "(290.000000, 70.000000, 0.000000)",
        "(290.000000, 70.000000, 0.000000)",
        "(290.000000, 70.000000, 0.000000)",
        "(290.000000, 70.000000, 0.000000)",
        "(290.000000, 70.000000, 0.000000)",
        "(290.000000, 70.000000, 0.000000)",
        "(290.000000, 70.000000, 0.000000)",
        "(290.000000, 70.000000, 0.000000)",
        "(290.000000, 70.000000, 0.000000)",
        "(290.000000, 70.000000, 0.000000)",
        "(290.000000, 70.000000, 0.000000)",
        "(290.000000, 70.000000, 0.000000)",
        "(290.000000, 70.000000, 0.000000)",
        "(290.000000, 70.000000, 0.000000)",
        "(290.000000, 70.000000, 0.000000)",
        "(290.000000, 70.000000, 0.000000)",
        "(290.000000, 70.000000, 0.000000)",
        "(290.000000, 70.000000, 0.000000)",
        "(290.000000, 70.000000, 0.000000)",
        "(290.000000, 70.000000, 0.000000)",
        "(290.000000, 70.000000, 0.000000)",
        "(290.000000, 70.000000, 0.000000)",
        "(290.000000, 70.000000, 0.000000)",
        "(290.000000, 70.000000, 0.000000)",
        "(290.000000, 70.000000, 0.000000)",
        "(290.000000, 70.000000, 0.000000)",
        "(290.000000, 70.000000, 0.000000)",
        "(290.000000, 70.000000, 0.000000)",
        "(290.000000, 70.000000, 0.000000)",
        "(290.000000, 70.000000, 0.000000)",
        "(290.000000, 70.000000, 0.000000)",
        "(290.000000, 70.000000, 0.000000)",
        "(290.000000, 70.000000, 0.000000)",
        "(290.000000, 70.000000, 0.000000)",
        "(290.000000, 70.000000, 0.000000)",
        "(290.000000, 70.000000, 0.000000)",
        "(290.000000, 70.000000, 0.000000)",
        "(290.000000, 70.000000, 0.000000)",
        "(290.000000, 70.000000, 0.000000)",
        "(290.000000, 70.000000, 0.000000)",
        "(290.000000, 70.000000, 0.000000)",
        "(290.000000, 70.000000, 0.000000)",
        "(290.000000, 70.000000, 0.000000)",
        "(290.000000, 70.000000, 0.000000)",
        "(290.000000, 70.000000, 0.000000)",
        "(290.000000, 70.000000, 0.000000)",
        "(290.000000, 70.000000, 0.000000)",
        "(290.000000, 70.000000, 0.000000)",
        "(290.000000, 70.000000, 0.000000)",
        "(290.000000, 70.000000, 0.000000)",
        "(290.000000, 70.000000, 0.000000)",
        "(290.000000, 70.000000, 0.000000)",
        "(290.000000, 70.000000, 0.000000)",
        "(290.000000, 70.000000, 0.000000)",
        "(290.000000, 70.000000, 0.000000)",
        "(290.000000, 70.000000, 0.000000)",
        "(290.000000, 70.000000, 0.000000)",
        "(290.000000, 70.000000, 0.000000)",
        "(290.000000, 70.000000, 0.000000)",
        "(290.000000, 70.000000, 0.000000)",
        "(290.000000, 70.000000, 0.000000)",
        "(290.000000, 70.000000, 0.000000)",
        "(290.000000, 70.000000, 0.000000)",
        "(290.000000, 70.000000, 0.000000)",
        "(290.000000, 70.000000, 0.000000)",
        "(290.000000, 70.000000, 0.000000)",
        "(290.000000, 70.000000, 0.000000)",
        "(290.000000, 70.000000, 0.000000)",
        "(290.000000, 70.000000, 0.000000)",
        "(290.000000, 70.000000, 0.000000)",
        "(290.000000, 70.000000, 0.000000)",
        "(290.000000, 70.000000, 0.000000)",
        "(290.000000, 70.000000, 0.000000)",
        "(290.000000, 70.000000, 0.000000)",
        "(290.000000, 70.000000, 0.000000)",
        "(290.000000, 70.000000, 0.000000)",
        "(290.000000, 70.000000, 0.000000)",
        "(290.000000, 70.000000, 0.000000)",
        "(290.000000, 70.000000, 0.000000)",
        "(290.000000, 70.000000, 0.000000)",
        "(290.000000, 70.000000, 0.000000)",
        "(290.000000, 70.000000, 0.000000)",
        "(290.000000, 70.000000, 0.000000)",
        "(290.000000, 70.000000, 0.000000)",
        "(290.000000, 70.000000, 0.000000)",
        "(290.000000, 70.000000, 0.000000)",
        "(290.000000, 70.000000, 0.000000)",
        "(290.000000, 70.000000, 0.000000)",
        "(290.000000, 70.000000, 0.000000)",
        "(290.000000, 70.000000, 0.000000)",
        "(290.000000, 70.000000, 0.000000)",
        "(290.000000, 70.000000, 0.000000)",
        "(290.000000, 70.000000, 0.000000)",
        "(290.000000, 70.000000, 0.000000)",
        "(290.000000, 70.000000, 0.000000)",
        "(290.000000, 70.000000, 0.000000)",
        "(290.000000, 70.000000, 0.000000)",
        "(290.000000, 70.000000, 0.000000)",
        "(290.000000, 70.000000, 0.000000)",
        "(290.000000, 70.000000, 0.000000)",
        "(290.000000, 70.000000, 0.000000)",
        "(290.000000, 70.000000, 0.000000)",
        "(290.000000, 70.000000, 0.000000)",
        "(290.000000, 70.000000, 0.000000)",
        "(290.000000, 70.000000, 0.000000)",
        "(290.000000, 70.000000, 0.000000)",
        "(290.000000, 70.000000, 0.000000)",
        "(290.000000, 70.000000, 0.000000)",
        "(290.000000, 70.000000, 0.000000)",
        "(290.000000, 70.000000, 0.000000)",
        "(290.000000, 70.000000, 0.000000)",
        "(290.000000, 70.000000, 0.000000)",
        "(290.000000, 70.000000, 0.000000)",
        "(290.000000, 70.000000, 0.000000)",
        "(290.000000, 70.000000, 0.000000)",
        "(290.000000, 70.000000, 0.000000)",
        "(290.000000, 70.000000, 0.000000)",
        "(290.000000, 70.000000, 0.000000)",
        "(290.000000, 70.000000, 0.000000)",
        "(290.000000, 70.000000, 0.000000)",
        "(290.000000, 70.000000, 0.000000)",
        "(290.000000, 70.000000, 0.000000)",
        "(290.000000, 70.000000, 0.000000)",
        "(290.000000, 70.000000, 0.000000)",
        "(290.000000, 70.000000, 0.000000)",
        "(290.000000, 70.000000, 0.000000)",
        "(290.000000, 70.000000, 0.000000)",
        "(290.000000, 70.000000, 0.000000)",
        "(290.000000, 70.000000, 0.000000)",
        "(290.000000, 70.000000, 0.000000)",
        "(290.000000, 70.000000, 0.000000)",
        "(290.000000, 70.000000, 0.000000)",
        "(290.000000, 70.000000, 0.000000)",
        "(290.000000, 70.000000, 0.000000)",
        "(290.000000, 70.000000, 0.000000)",
        "(290.000000, 70.000000, 0.000000)",
        "(290.000000, 70.000000, 0.000000)",
        "(290.000000, 70.000000, 0.000000)",
        "(290.000000, 70.000000, 0.000000)",
        "(290.000000, 70.000000, 0.000000)",
        "(290.000000, 70.000000, 0.000000)",
        "(290.000000, 70.000000, 0.000000)",
        "(290.000000, 70.000000, 0.000000)",
        "(290.000000, 70.000000, 0.000000)",
        "(290.000000, 70.000000, 0.000000)",
        "(290.000000, 70.000000, 0.000000)",
        "(290.000000, 70.000000, 0.000000)",
        "(290.000000, 70.000000, 0.000000)",
        "(290.000000, 70.000000, 0.000000)",
        "(290.000000, 70.000000, 0.000000)",
        "(290.000000, 70.000000, 0.000000)",
        "(290.000000, 70.000000, 0.000000)",
        "(290.000000, 70.000000, 0.000000)",
        "(290.000000, 70.000000, 0.000000)",
        "(290.000000, 70.000000, 0.000000)",
        "(290.000000, 70.000000, 0.000000)",
        "(290.000000, 70.000000, 0.000000)",
        "(290.000000, 70.000000, 0.000000)",
        "(290.000000, 70.000000, 0.000000)",
        "(290.000000, 70.000000, 0.000000)",
        "(290.000000, 70.000000, 0.000000)",
        "(290.000000, 70.000000, 0.000000)",
        "(290.000000, 70.000000, 0.000000)",
        "(290.000000, 70.000000, 0.000000)",
        "(290.000000, 70.000000, 0.000000)",
        "(290.000000, 70.000000, 0.000000)",
        "(290.000000, 70.000000, 0.000000)",
        "(290.000000, 70.000000, 0.000000)",
        "(290.000000, 70.000000, 0.000000)",
        "(290.000000, 70.000000, 0.000000)",
        "(290.000000, 70.000000, 0.000000)",
        "(290.000000, 70.000000, 0.000000)",
        "(290.000000, 70.000000, 0.000000)",
        "(290.000000, 70.000000, 0.000000)",
        "(290.000000, 70.000000, 0.000000)",
        "(290.000000, 70.000000, 0.000000)",
        "(290.000000, 70.000000, 0.000000)",
        "(290.000000, 70.000000, 0.000000)",
        "(290.000000, 70.000000, 0.000000)",
        "(290.000000, 70.000000, 0.000000)",
        "(290.000000, 70.000000, 0.000000)",
        "(290.000000, 70.000000, 0.000000)",
        "(290.000000, 70.000000, 0.000000)",
        "(290.000000, 70.000000, 0.000000)",
        "(290.000000, 70.000000, 0.000000)",
        "(290.000000, 70.000000, 0.000000)",
        "(290.000000, 70.000000, 0.000000)",
        "(290.000000, 70.000000, 0.000000)",
        "(290.000000, 70.000000, 0.000000)",
        "(290.000000, 70.000000, 0.000000)",
        "(290.000000, 70.000000, 0.000000)",
        "(290.000000, 70.000000, 0.000000)",
        "(290.000000, 70.000000, 0.000000)",
        "(290.000000, 70.000000, 0.000000)",
        "(290.000000, 70.000000, 0.000000)",
        "(290.000000, 70.000000, 0.000000)",
        "(290.000000, 70.000000, 0.000000)",
        "(290.000000, 70.000000, 0.000000)",
        "(290.000000, 70.000000, 0.000000)",
        "(290.000000, 70.000000, 0.000000)",
        "(290.000000, 70.000000, 0.000000)",
        "(290.000000, 70.000000, 0.000000)",
        "(290.000000, 70.000000, 0.000000)",
        "(290.000000, 70.000000, 0.000000)",
        "(290.000000, 70.000000, 0.000000)",
        "(290.000000, 70.000000, 0.000000)",
        "(290.000000, 70.000000, 0.000000)",
        "(290.000000, 70.000000, 0.000000)",
        "(290.000000, 70.000000, 0.000000)",
        "(290.000000, 70.000000, 0.000000)",
        "(290.000000, 70.000000, 0.000000)",
        "(290.000000, 70.000000, 0.000000)",
        "(290.000000, 70.000000, 0.000000)",
        "(290.000000, 70.000000, 0.000000)",
        "(290.000000, 70.000000, 0.000000)",
        "(290.000000, 70.000000, 0.000000)",
        "(290.000000, 70.000000, 0.000000)",
        "(290.000000, 70.000000, 0.000000)",
        "(290.000000, 70.000000, 0.000000)",
        "(290.000000, 70.000000, 0.000000)",
        "(290.000000, 70.000000, 0.000000)",
        "(290.000000, 70.000000, 0.000000)",
        "(290.000000, 70.000000, 0.000000)",
        "(290.000000, 70.000000, 0.000000)",
        "(290.000000, 70.000000, 0.000000)",
        "(290.000000, 70.000000, 0.000000)",
        "(290.000000, 70.000000, 0.000000)",
        "(290.000000, 70.000000, 0.000000)",
        "(290.000000, 70.000000, 0.000000)",
        "(290.000000, 70.000000, 0.000000)",
        "(290.000000, 70.000000, 0.000000)",
        "(290.000000, 70.000000, 0.000000)",
        "(290.000000, 70.000000, 0.000000)",
        "(290.000000, 70.000000, 0.000000)",
        "(290.000000, 70.000000, 0.000000)",
        "(290.000000, 70.000000, 0.000000)",
        "(290.000000, 70.000000, 0.000000)",
        "(290.000000, 70.000000, 0.000000)",
        "(290.000000, 70.000000, 0.000000)",
        "(290.000000, 70.000000, 0.000000)",
        "(290.000000, 70.000000, 0.000000)",
        "(290.000000, 70.000000, 0.000000)",
        "(290.000000, 70.000000, 0.000000)",
        "(290.000000, 70.000000, 0.000000)",
        "(290.000000, 70.000000, 0.000000)",
        "(290.000000, 70.000000, 0.000000)",
        "(290.000000, 70.000000, 0.000000)",
        "(290.000000, 70.000000, 0.000000)",
        "(290.000000, 70.000000, 0.000000)",
        "(290.000000, 70.000000, 0.000000)",
        "(290.000000, 70.000000, 0.000000)",
        "(290.000000, 70.000000, 0.000000)",
        "(290.000000, 70.000000, 0.000000)",
        "(290.000000, 70.000000, 0.000000)",
        "(290.000000, 70.000000, 0.000000)",
        "(290.000000, 70.000000, 0.000000)",
        "(290.000000, 70.000000, 0.000000)",
        "(290.000000, 70.000000, 0.000000)",
        "(290.000000, 70.000000, 0.000000)",
        "(290.000000, 70.000000, 0.000000)",
        "(290.000000, 70.000000, 0.000000)",
        "(290.000000, 70.000000, 0.000000)",
        "(290.000000, 70.000000, 0.000000)",
        "(290.000000, 70.000000, 0.000000)",
        "(290.000000, 70.000000, 0.000000)",
        "(290.000000, 70.000000, 0.000000)",
        "(290.000000, 70.000000, 0.000000)",
        "(290.000000, 70.000000, 0.000000)",
        "(290.000000, 70.000000, 0.000000)",
        "(290.000000, 70.000000, 0.000000)",
        "(290.000000, 70.000000, 0.000000)",
        "(290.000000, 70.000000, 0.000000)",
        "(290.000000, 70.000000, 0.000000)",
        "(290.000000, 70.000000, 0.000000)",
        "(290.000000, 70.000000, 0.000000)",
        "(290.000000, 70.000000, 0.000000)",
        "(290.000000, 70.000000, 0.000000)",
        "(290.000000, 70.000000, 0.000000)",
        "(290.000000, 70.000000, 0.000000)",
        "(290.000000, 70.000000, 0.000000)",
        "(290.000000, 70.000000, 0.000000)",
        "(290.000000, 70.000000, 0.000000)",
        "(290.000000, 70.000000, 0.000000)",
        "(290.000000, 70.000000, 0.000000)",
        "(290.000000, 70.000000, 0.000000)",
        "(290.000000, 70.000000, 0.000000)",
        "(290.000000, 70.000000, 0.000000)",
        "(290.000000, 70.000000, 0.000000)",
        "(290.000000, 70.000000, 0.000000)",
        "(290.000000, 70.000000, 0.000000)",
        "(290.000000, 70.000000, 0.000000)",
        "(290.000000, 70.000000, 0.000000)",
        "(290.000000, 70.000000, 0.000000)",
        "(290.000000, 70.000000, 0.000000)",
        "(290.000000, 70.000000, 0.000000)",
        "(290.000000, 70.000000, 0.000000)",
        "(290.000000, 70.000000, 0.000000)",
        "(290.000000, 70.000000, 0.000000)",
        "(290.000000, 70.000000, 0.000000)",
        "(290.000000, 70.000000, 0.000000)",
        "(290.000000, 70.000000, 0.000000)",
        "(290.000000, 70.000000, 0.000000)",
        "(290.000000, 70.000000, 0.000000)",
        "(290.000000, 70.000000, 0.000000)",
        "(290.000000, 70.000000, 0.000000)",
        "(290.000000, 70.000000, 0.000000)",
        "(290.000000, 70.000000, 0.000000)",
        "(290.000000, 70.000000, 0.000000)",
        "(290.000000, 70.000000, 0.000000)",
        "(290.000000, 70.000000, 0.000000)",
        "(290.000000, 70.000000, 0.000000)",
        "(290.000000, 70.000000, 0.000000)",
        "(290.000000, 70.000000, 0.000000)",
        "(290.000000, 70.000000, 0.000000)",
        "(290.000000, 70.000000, 0.000000)",
        "(290.000000, 70.000000, 0.000000)",
        "(290.000000, 70.000000, 0.000000)",
        "(290.000000, 70.000000, 0.000000)",
        "(290.000000, 70.000000, 0.000000)",
        "(290.000000, 70.000000, 0.000000)",
        "(290.000000, 70.000000, 0.000000)",
        "(290.000000, 70.000000, 0.000000)",
        "(290.000000, 70.000000, 0.000000)",
        "(290.000000, 70.000000, 0.000000)",
        "(290.000000, 70.000000, 0.000000)",
        "(290.000000, 70.000000, 0.000000)",
        "(290.000000, 70.000000, 0.000000)",
        "(290.000000, 70.000000, 0.000000)",
        "(290.000000, 70.000000, 0.000000)",
        "(290.000000, 70.000000, 0.000000)",
        "(290.000000, 70.000000, 0.000000)",
        "(290.000000, 70.000000, 0.000000)",
        "(290.000000, 70.000000, 0.000000)",
        "(290.000000, 70.000000, 0.000000)",
        "(290.000000, 70.000000, 0.000000)",
        "(290.000000, 70.000000, 0.000000)",
        "(290.000000, 70.000000, 0.000000)",
        "(290.000000, 70.000000, 0.000000)",
        "(290.000000, 70.000000, 0.000000)",
        "(290.000000, 70.000000, 0.000000)",
        "(290.000000, 70.000000, 0.000000)",
        "(290.000000, 70.000000, 0.000000)",
        "(290.000000, 70.000000, 0.000000)",
        "(290.000000, 70.000000, 0.000000)",
        "(290.000000, 70.000000, 0.000000)",
        "(290.000000, 70.000000, 0.000000)",
        "(290.000000, 70.000000, 0.000000)",
        "(290.000000, 70.000000, 0.000000)",
        "(290.000000, 70.000000, 0.000000)",
        "(290.000000, 70.000000, 0.000000)",
        "(290.000000, 70.000000, 0.000000)",
        "(290.000000, 70.000000, 0.000000)",
        "(290.000000, 70.000000, 0.000000)",
        "(290.000000, 70.000000, 0.000000)",
        "(290.000000, 70.000000, 0.000000)",
        "(290.000000, 70.000000, 0.000000)",
        "(290.000000, 70.000000, 0.000000)",
        "(290.000000, 70.000000, 0.000000)",
        "(290.000000, 70.000000, 0.000000)",
        "(290.000000, 70.000000, 0.000000)",
        "(290.000000, 70.000000, 0.000000)",
        "(290.000000, 70.000000, 0.000000)",
        "(290.000000, 70.000000, 0.000000)",
        "(290.000000, 70.000000, 0.000000)",
        "(290.000000, 70.000000, 0.000000)",
        "(290.000000, 70.000000, 0.000000)",
        "(290.000000, 70.000000, 0.000000)",
        "(290.000000, 70.000000, 0.000000)",
        "(290.000000, 70.000000, 0.000000)",
        "(290.000000, 70.000000, 0.000000)",
        "(290.000000, 70.000000, 0.000000)",
        "(290.000000, 70.000000, 0.000000)",
        "(290.000000, 70.000000, 0.000000)",
        "(290.000000, 70.000000, 0.000000)",
        "(290.000000, 70.000000, 0.000000)",
        "(290.000000, 70.000000, 0.000000)",
        "(290.000000, 70.000000, 0.000000)",
        "(290.000000, 70.000000, 0.000000)",
        "(290.000000, 70.000000, 0.000000)",
        "(290.000000, 70.000000, 0.000000)",
        "(290.000000, 70.000000, 0.000000)",
        "(290.000000, 70.000000, 0.000000)",
        "(290.000000, 70.000000, 0.000000)",
        "(290.000000, 70.000000, 0.000000)",
        "(290.000000, 70.000000, 0.000000)",
        "(290.000000, 70.000000, 0.000000)",
        "(290.000000, 70.000000, 0.000000)",
        "(290.000000, 70.000000, 0.000000)",
        "(290.000000, 70.000000, 0.000000)",
        "(290.000000, 70.000000, 0.000000)",
        "(290.000000, 70.000000, 0.000000)",
        "(290.000000, 70.000000, 0.000000)",
        "(290.000000, 70.000000, 0.000000)",
        "(290.000000, 70.000000, 0.000000)",
        "(290.000000, 70.000000, 0.000000)",
        "(290.000000, 70.000000, 0.000000)",
        "(290.000000, 70.000000, 0.000000)",
        "(290.000000, 70.000000, 0.000000)",
        "(290.000000, 70.000000, 0.000000)",
        "(290.000000, 70.000000, 0.000000)",
        "(290.000000, 70.000000, 0.000000)",
        "(290.000000, 70.000000, 0.000000)",
        "(290.000000, 70.000000, 0.000000)",
        "(290.000000, 70.000000, 0.000000)",
        "(290.000000, 70.000000, 0.000000)",
        "(290.000000, 70.000000, 0.000000)",
        "(290.000000, 70.000000, 0.000000)",
        "(290.000000, 70.000000, 0.000000)",
        "(290.000000, 70.000000, 0.000000)",
        "(290.000000, 70.000000, 0.000000)",
        "(290.000000, 70.000000, 0.000000)",
        "(290.000000, 70.000000, 0.000000)",
        "(290.000000, 70.000000, 0.000000)",
        "(290.000000, 70.000000, 0.000000)",
        "(290.000000, 70.000000, 0.000000)",
        "(290.000000, 70.000000, 0.000000)",
        "(290.000000, 70.000000, 0.000000)",
        "(290.000000, 70.000000, 0.000000)",
        "(290.000000, 70.000000, 0.000000)",
        "(290.000000, 70.000000, 0.000000)",
        "(290.000000, 70.000000, 0.000000)",
        "(290.000000, 70.000000, 0.000000)",
        "(290.000000, 70.000000, 0.000000)",
        "(290.000000, 70.000000, 0.000000)",
        "(290.000000, 70.000000, 0.000000)",
        "(290.000000, 70.000000, 0.000000)",
        "(290.000000, 70.000000, 0.000000)",
        "(290.000000, 70.000000, 0.000000)",
        "(290.000000, 70.000000, 0.000000)",
        "(290.000000, 70.000000, 0.000000)",
        "(290.000000, 70.000000, 0.000000)",
        "(290.000000, 70.000000, 0.000000)",
        "(290.000000, 70.000000, 0.000000)",
        "(290.000000, 70.000000, 0.000000)",
        "(290.000000, 70.000000, 0.000000)",
        "(290.000000, 70.000000, 0.000000)",
        "(290.000000, 70.000000, 0.000000)",
        "(290.000000, 70.000000, 0.000000)",
        "(290.000000, 70.000000, 0.000000)",
        "(290.000000, 70.000000, 0.000000)",
        "(290.000000, 70.000000, 0.000000)",
        "(290.000000, 70.000000, 0.000000)",
        "(290.000000, 70.000000, 0.000000)",
        "(290.000000, 70.000000, 0.000000)",
        "(290.000000, 70.000000, 0.000000)",
        "(290.000000, 70.000000, 0.000000)",
        "(290.000000, 70.000000, 0.000000)",
        "(290.000000, 70.000000, 0.000000)",
        "(290.000000, 70.000000, 0.000000)",
        "(290.000000, 70.000000, 0.000000)",
        "(290.000000, 70.000000, 0.000000)",
        "(290.000000, 70.000000, 0.000000)",
        "(290.000000, 70.000000, 0.000000)",
        "(290.000000, 70.000000, 0.000000)",
        "(290.000000, 70.000000, 0.000000)",
        "(290.000000, 70.000000, 0.000000)",
        "(290.000000, 70.000000, 0.000000)",
        "(290.000000, 70.000000, 0.000000)",
        "(290.000000, 70.000000, 0.000000)",
        "(290.000000, 70.000000, 0.000000)",
        "(290.000000, 70.000000, 0.000000)",
        "(290.000000, 70.000000, 0.000000)",
        "(290.000000, 70.000000, 0.000000)",
        "(290.000000, 70.000000, 0.000000)",
        "(290.000000, 70.000000, 0.000000)",
        "(290.000000, 70.000000, 0.000000)",
        "(290.000000, 70.000000, 0.000000)",
        "(290.000000, 70.000000, 0.000000)",
        "(290.000000, 70.000000, 0.000000)",
        "(290.000000, 70.000000, 0.000000)",
        "(290.000000, 70.000000, 0.000000)",
        "(290.000000, 70.000000, 0.000000)",
        "(290.000000, 70.000000, 0.000000)",
        "(290.000000, 70.000000, 0.000000)",
        "(290.000000, 70.000000, 0.000000)",
        "(290.000000, 70.000000, 0.000000)",
        "(290.000000, 70.000000, 0.000000)",
        "(290.000000, 70.000000, 0.000000)",
        "(290.000000, 70.000000, 0.000000)",
        "(290.000000, 70.000000, 0.000000)",
        "(290.000000, 70.000000, 0.000000)",
        "(290.000000, 70.000000, 0.000000)",
        "(290.000000, 70.000000, 0.000000)",
        "(290.000000, 70.000000, 0.000000)",
        "(290.000000, 70.000000, 0.000000)",
        "(290.000000, 70.000000, 0.000000)",
        "(290.000000, 70.000000, 0.000000)",
        "(290.000000, 70.000000, 0.000000)",
        "(290.000000, 70.000000, 0.000000)",
        "(290.000000, 70.000000, 0.000000)",
        "(290.000000, 70.000000, 0.000000)",
        "(290.000000, 70.000000, 0.000000)",
        "(290.000000, 70.000000, 0.000000)",
        "(290.000000, 70.000000, 0.000000)",
        "(290.000000, 70.000000, 0.000000)",
        "(290.000000, 70.000000, 0.000000)",
        "(290.000000, 70.000000, 0.000000)",
        "(290.000000, 70.000000, 0.000000)",
        "(290.000000, 70.000000, 0.000000)",
        "(290.000000, 70.000000, 0.000000)",
        "(290.000000, 70.000000, 0.000000)",
        "(290.000000, 70.000000, 0.000000)",
        "(290.000000, 70.000000, 0.000000)",
        "(290.000000, 70.000000, 0.000000)",
        "(290.000000, 70.000000, 0.000000)",
        "(290.000000, 70.000000, 0.000000)",
        "(290.000000, 70.000000, 0.000000)",
        "(290.000000, 70.000000, 0.000000)",
        "(290.000000, 70.000000, 0.000000)",
        "(290.000000, 70.000000, 0.000000)",
        "(290.000000, 70.000000, 0.000000)",
        "(290.000000, 70.000000, 0.000000)",
        "(290.000000, 70.000000, 0.000000)",
        "(290.000000, 70.000000, 0.000000)",
        "(290.000000, 70.000000, 0.000000)",
        "(290.000000, 70.000000, 0.000000)",
        "(290.000000, 70.000000, 0.000000)",
        "(290.000000, 70.000000, 0.000000)",
        "(290.000000, 70.000000, 0.000000)",
        "(290.000000, 70.000000, 0.000000)",
        "(290.000000, 70.000000, 0.000000)",
        "(290.000000, 70.000000, 0.000000)",
        "(290.000000, 70.000000, 0.000000)",
        "(290.000000, 70.000000, 0.000000)",
        "(290.000000, 70.000000, 0.000000)",
        "(290.000000, 70.000000, 0.000000)",
        "(290.000000, 70.000000, 0.000000)",
        "(290.000000, 70.000000, 0.000000)",
        "(290.000000, 70.000000, 0.000000)",
        "(290.000000, 70.000000, 0.000000)",
        "(290.000000, 70.000000, 0.000000)",
        "(290.000000, 70.000000, 0.000000)",
        "(290.000000, 70.000000, 0.000000)",
        "(290.000000, 70.000000, 0.000000)",
        "(290.000000, 70.000000, 0.000000)",
        "(290.000000, 70.000000, 0.000000)",
        "(290.000000, 70.000000, 0.000000)",
        "(290.000000, 70.000000, 0.000000)",
        "(290.000000, 70.000000, 0.000000)",
        "(290.000000, 70.000000, 0.000000)",
        "(290.000000, 70.000000, 0.000000)",
        "(290.000000, 70.000000, 0.000000)",
        "(290.000000, 70.000000, 0.000000)",
        "(290.000000, 70.000000, 0.000000)",
        "(290.000000, 70.000000, 0.000000)",
        "(290.000000, 70.000000, 0.000000)",
        "(290.000000, 70.000000, 0.000000)",
        "(290.000000, 70.000000, 0.000000)",
        "(290.000000, 70.000000, 0.000000)",
        "(290.000000, 70.000000, 0.000000)",
        "(290.000000, 70.000000, 0.000000)",
        "(290.000000, 70.000000, 0.000000)",
        "(290.000000, 70.000000, 0.000000)",
        "(290.000000, 70.000000, 0.000000)",
        "(290.000000, 70.000000, 0.000000)",
        "(290.000000, 70.000000, 0.000000)",
        "(290.000000, 70.000000, 0.000000)",
        "(290.000000, 70.000000, 0.000000)",
        "(290.000000, 70.000000, 0.000000)",
        "(290.000000, 70.000000, 0.000000)",
        "(290.000000, 70.000000, 0.000000)",
        "(290.000000, 70.000000, 0.000000)",
        "(290.000000, 70.000000, 0.000000)",
        "(290.000000, 70.000000, 0.000000)",
        "(290.000000, 70.000000, 0.000000)",
        "(290.000000, 70.000000, 0.000000)",
        "(290.000000, 70.000000, 0.000000)",
        "(290.000000, 70.000000, 0.000000)",
        "(290.000000, 70.000000, 0.000000)",
        "(290.000000, 70.000000, 0.000000)",
        "(290.000000, 70.000000, 0.000000)",
        "(290.000000, 70.000000, 0.000000)",
        "(290.000000, 70.000000, 0.000000)",
        "(290.000000, 70.000000, 0.000000)",
        "(290.000000, 70.000000, 0.000000)",
[truncated: 250,139 more chars]
