# Supplementary material for: Playing the mirror game in virtual reality with an autonomous character
Source: Sci Rep. 2022 Dec 9;12:21329. doi: 10.1038/s41598-022-25197-z (PMC9734752; doi:10.1038/s41598-022-25197-z)
Supplement: Supplementary file 2 — Supplementary Information 1. [file 41598_2022_25197_MOESM2_ESM.zip › Data/Couple10/condition2_trial1_player2.json]

{
    "isFemale": false,
    "eyesLevel": 1.694561243057251,
    "timestamps": [
        0.0,
        0.02001953125,
        0.03997802734375,
        0.05999755859375,
        0.08001708984375,
        0.0999755859375,
        0.1199951171875,
        0.1400146484375,
        0.15997314453125,
        0.17999267578125,
        0.20001220703125,
        0.22003173828125,
        0.239990234375,
        0.260009765625,
        0.280029296875,
        0.29998779296875,
        0.32000732421875,
        0.34002685546875,
        0.3599853515625,
        0.3800048828125,
        0.4000244140625,
        0.41998291015625,
        0.44000244140625,
        0.46002197265625,
        0.47998046875,
        0.5,
        0.52001953125,
        0.53997802734375,
        0.55999755859375,
        0.58001708984375,
        0.5999755859375,
        0.6199951171875,
        0.6400146484375,
        0.65997314453125,
        0.67999267578125,
        0.70001220703125,
        0.72003173828125,
        0.739990234375,
        0.760009765625,
        0.780029296875,
        0.79998779296875,
        0.82000732421875,
        0.84002685546875,
        0.8599853515625,
        0.8800048828125,
        0.9000244140625,
        0.91998291015625,
        0.94000244140625,
        0.96002197265625,
        0.97998046875,
        1.0,
        1.02001953125,
        1.03997802734375,
        1.05999755859375,
        1.08001708984375,
        1.0999755859375,
        1.1199951171875,
        1.1400146484375,
        1.15997314453125,
        1.17999267578125,
        1.20001220703125,
        1.22003173828125,
        1.239990234375,
        1.260009765625,
        1.280029296875,
        1.29998779296875,
        1.32000732421875,
        1.34002685546875,
        1.3599853515625,
        1.3800048828125,
        1.4000244140625,
        1.41998291015625,
        1.44000244140625,
        1.46002197265625,
        1.47998046875,
        1.5,
        1.52001953125,
        1.53997802734375,
        1.55999755859375,
        1.58001708984375,
        1.5999755859375,
        1.6199951171875,
        1.6400146484375,
        1.65997314453125,
        1.67999267578125,
        1.70001220703125,
        1.72003173828125,
        1.739990234375,
        1.760009765625,
        1.780029296875,
        1.79998779296875,
        1.82000732421875,
        1.84002685546875,
        1.8599853515625,
        1.8800048828125,
        1.9000244140625,
        1.91998291015625,
        1.94000244140625,
        1.96002197265625,
        1.97998046875,
        2.0,
        2.02001953125,
        2.03997802734375,
        2.05999755859375,
        2.08001708984375,
        2.0999755859375,
        2.1199951171875,
        2.1400146484375,
        2.15997314453125,
        2.17999267578125,
        2.20001220703125,
        2.22003173828125,
        2.239990234375,
        2.260009765625,
        2.280029296875,
        2.29998779296875,
        2.32000732421875,
        2.34002685546875,
        2.3599853515625,
        2.3800048828125,
        2.4000244140625,
        2.41998291015625,
        2.44000244140625,
        2.46002197265625,
        2.47998046875,
        2.5,
        2.52001953125,
        2.53997802734375,
        2.55999755859375,
        2.58001708984375,
        2.5999755859375,
        2.6199951171875,
        2.6400146484375,
        2.65997314453125,
        2.67999267578125,
        2.70001220703125,
        2.72003173828125,
        2.739990234375,
        2.760009765625,
        2.780029296875,
        2.79998779296875,
        2.82000732421875,
        2.84002685546875,
        2.8599853515625,
        2.8800048828125,
        2.9000244140625,
        2.91998291015625,
        2.94000244140625,
        2.96002197265625,
        2.97998046875,
        3.0,
        3.02001953125,
        3.03997802734375,
        3.05999755859375,
        3.08001708984375,
        3.0999755859375,
        3.1199951171875,
        3.1400146484375,
        3.15997314453125,
        3.17999267578125,
        3.20001220703125,
        3.22003173828125,
        3.239990234375,
        3.260009765625,
        3.280029296875,
        3.29998779296875,
        3.32000732421875,
        3.34002685546875,
        3.3599853515625,
        3.3800048828125,
        3.4000244140625,
        3.41998291015625,
        3.44000244140625,
        3.46002197265625,
        3.47998046875,
        3.5,
        3.52001953125,
        3.53997802734375,
        3.55999755859375,
        3.58001708984375,
        3.5999755859375,
        3.6199951171875,
        3.6400146484375,
        3.65997314453125,
        3.67999267578125,
        3.70001220703125,
        3.72003173828125,
        3.739990234375,
        3.760009765625,
        3.780029296875,
        3.79998779296875,
        3.82000732421875,
        3.84002685546875,
        3.8599853515625,
        3.8800048828125,
        3.9000244140625,
        3.91998291015625,
        3.94000244140625,
        3.96002197265625,
        3.97998046875,
        4.0,
        4.02001953125,
        4.03997802734375,
        4.05999755859375,
        4.08001708984375,
        4.0999755859375,
        4.1199951171875,
        4.1400146484375,
        4.15997314453125,
        4.17999267578125,
        4.20001220703125,
        4.22003173828125,
        4.239990234375,
        4.260009765625,
        4.280029296875,
        4.29998779296875,
        4.32000732421875,
        4.34002685546875,
        4.3599853515625,
        4.3800048828125,
        4.4000244140625,
        4.41998291015625,
        4.44000244140625,
        4.46002197265625,
        4.47998046875,
        4.5,
        4.52001953125,
        4.53997802734375,
        4.55999755859375,
        4.58001708984375,
        4.5999755859375,
        4.6199951171875,
        4.6400146484375,
        4.65997314453125,
        4.67999267578125,
        4.70001220703125,
        4.72003173828125,
        4.739990234375,
        4.760009765625,
        4.780029296875,
        4.79998779296875,
        4.82000732421875,
        4.84002685546875,
        4.8599853515625,
        4.8800048828125,
        4.9000244140625,
        4.91998291015625,
        4.94000244140625,
        4.96002197265625,
        4.97998046875,
        5.0,
        5.02001953125,
        5.03997802734375,
        5.05999755859375,
        5.08001708984375,
        5.0999755859375,
        5.1199951171875,
        5.1400146484375,
        5.15997314453125,
        5.17999267578125,
        5.20001220703125,
        5.22003173828125,
        5.239990234375,
        5.260009765625,
        5.280029296875,
        5.29998779296875,
        5.32000732421875,
        5.34002685546875,
        5.3599853515625,
        5.3800048828125,
        5.4000244140625,
        5.41998291015625,
        5.44000244140625,
        5.46002197265625,
        5.47998046875,
        5.5,
        5.52001953125,
        5.53997802734375,
        5.55999755859375,
        5.58001708984375,
        5.5999755859375,
        5.6199951171875,
        5.6400146484375,
        5.65997314453125,
        5.67999267578125,
        5.70001220703125,
        5.72003173828125,
        5.739990234375,
        5.760009765625,
        5.780029296875,
        5.79998779296875,
        5.82000732421875,
        5.84002685546875,
        5.8599853515625,
        5.8800048828125,
        5.9000244140625,
        5.91998291015625,
        5.94000244140625,
        5.96002197265625,
        5.97998046875,
        6.0,
        6.02001953125,
        6.03997802734375,
        6.05999755859375,
        6.08001708984375,
        6.0999755859375,
        6.1199951171875,
        6.1400146484375,
        6.15997314453125,
        6.17999267578125,
        6.20001220703125,
        6.22003173828125,
        6.239990234375,
        6.260009765625,
        6.280029296875,
        6.29998779296875,
        6.32000732421875,
        6.34002685546875,
        6.3599853515625,
        6.3800048828125,
        6.4000244140625,
        6.41998291015625,
        6.44000244140625,
        6.46002197265625,
        6.47998046875,
        6.5,
        6.52001953125,
        6.53997802734375,
        6.55999755859375,
        6.58001708984375,
        6.5999755859375,
        6.6199951171875,
        6.6400146484375,
        6.65997314453125,
        6.67999267578125,
        6.70001220703125,
        6.72003173828125,
        6.739990234375,
        6.760009765625,
        6.780029296875,
        6.79998779296875,
        6.82000732421875,
        6.84002685546875,
        6.8599853515625,
        6.8800048828125,
        6.9000244140625,
        6.91998291015625,
        6.94000244140625,
        6.96002197265625,
        6.97998046875,
        7.0,
        7.02001953125,
        7.03997802734375,
        7.05999755859375,
        7.08001708984375,
        7.0999755859375,
        7.1199951171875,
        7.1400146484375,
        7.15997314453125,
        7.17999267578125,
        7.20001220703125,
        7.22003173828125,
        7.239990234375,
        7.260009765625,
        7.280029296875,
        7.29998779296875,
        7.32000732421875,
        7.34002685546875,
        7.3599853515625,
        7.3800048828125,
        7.4000244140625,
        7.41998291015625,
        7.44000244140625,
        7.46002197265625,
        7.47998046875,
        7.5,
        7.52001953125,
        7.53997802734375,
        7.55999755859375,
        7.58001708984375,
        7.5999755859375,
        7.6199951171875,
        7.6400146484375,
        7.65997314453125,
        7.67999267578125,
        7.70001220703125,
        7.72003173828125,
        7.739990234375,
        7.760009765625,
        7.780029296875,
        7.79998779296875,
        7.82000732421875,
        7.84002685546875,
        7.8599853515625,
        7.8800048828125,
        7.9000244140625,
        7.91998291015625,
        7.94000244140625,
        7.96002197265625,
        7.97998046875,
        8.0,
        8.02001953125,
        8.03997802734375,
        8.05999755859375,
        8.08001708984375,
        8.0999755859375,
        8.1199951171875,
        8.1400146484375,
        8.15997314453125,
        8.17999267578125,
        8.20001220703125,
        8.22003173828125,
        8.239990234375,
        8.260009765625,
        8.280029296875,
        8.29998779296875,
        8.32000732421875,
        8.34002685546875,
        8.3599853515625,
        8.3800048828125,
        8.4000244140625,
        8.41998291015625,
        8.44000244140625,
        8.46002197265625,
        8.47998046875,
        8.5,
        8.52001953125,
        8.53997802734375,
        8.55999755859375,
        8.58001708984375,
        8.5999755859375,
        8.6199951171875,
        8.6400146484375,
        8.65997314453125,
        8.67999267578125,
        8.70001220703125,
        8.72003173828125,
        8.739990234375,
        8.760009765625,
        8.780029296875,
        8.79998779296875,
        8.82000732421875,
        8.84002685546875,
        8.8599853515625,
        8.8800048828125,
        8.9000244140625,
        8.91998291015625,
        8.94000244140625,
        8.96002197265625,
        8.97998046875,
        9.0,
        9.02001953125,
        9.03997802734375,
        9.05999755859375,
        9.08001708984375,
        9.0999755859375,
        9.1199951171875,
        9.1400146484375,
        9.15997314453125,
        9.17999267578125,
        9.20001220703125,
        9.22003173828125,
        9.239990234375,
        9.260009765625,
        9.280029296875,
        9.29998779296875,
        9.32000732421875,
        9.34002685546875,
        9.3599853515625,
        9.3800048828125,
        9.4000244140625,
        9.41998291015625,
        9.44000244140625,
        9.46002197265625,
        9.47998046875,
        9.5,
        9.52001953125,
        9.53997802734375,
        9.55999755859375,
        9.58001708984375,
        9.5999755859375,
        9.6199951171875,
        9.6400146484375,
        9.65997314453125,
        9.67999267578125,
        9.70001220703125,
        9.72003173828125,
        9.739990234375,
        9.760009765625,
        9.780029296875,
        9.79998779296875,
        9.82000732421875,
        9.84002685546875,
        9.8599853515625,
        9.8800048828125,
        9.9000244140625,
        9.91998291015625,
        9.94000244140625,
        9.96002197265625,
        9.97998046875,
        10.0,
        10.02001953125,
        10.03997802734375,
        10.05999755859375,
        10.08001708984375,
        10.0999755859375,
        10.1199951171875,
        10.1400146484375,
        10.15997314453125,
        10.17999267578125,
        10.20001220703125,
        10.219970703125,
        10.239990234375,
        10.260009765625,
        10.280029296875,
        10.29998779296875,
        10.32000732421875,
        10.34002685546875,
        10.3599853515625,
        10.3800048828125,
        10.4000244140625,
        10.41998291015625,
        10.44000244140625,
        10.46002197265625,
        10.47998046875,
        10.5,
        10.52001953125,
        10.53997802734375,
        10.55999755859375,
        10.58001708984375,
        10.5999755859375,
        10.6199951171875,
        10.6400146484375,
        10.65997314453125,
        10.67999267578125,
        10.70001220703125,
        10.719970703125,
        10.739990234375,
        10.760009765625,
        10.780029296875,
        10.79998779296875,
        10.82000732421875,
        10.84002685546875,
        10.8599853515625,
        10.8800048828125,
        10.9000244140625,
        10.91998291015625,
        10.94000244140625,
        10.96002197265625,
        10.97998046875,
        11.0,
        11.02001953125,
        11.03997802734375,
        11.05999755859375,
        11.08001708984375,
        11.0999755859375,
        11.1199951171875,
        11.1400146484375,
        11.15997314453125,
        11.17999267578125,
        11.20001220703125,
        11.219970703125,
        11.239990234375,
        11.260009765625,
        11.280029296875,
        11.29998779296875,
        11.32000732421875,
        11.34002685546875,
        11.3599853515625,
        11.3800048828125,
        11.4000244140625,
        11.41998291015625,
        11.44000244140625,
        11.46002197265625,
        11.47998046875,
        11.5,
        11.52001953125,
        11.53997802734375,
        11.55999755859375,
        11.58001708984375,
        11.5999755859375,
        11.6199951171875,
        11.6400146484375,
        11.65997314453125,
        11.67999267578125,
        11.70001220703125,
        11.719970703125,
        11.739990234375,
        11.760009765625,
        11.780029296875,
        11.79998779296875,
        11.82000732421875,
        11.84002685546875,
        11.8599853515625,
        11.8800048828125,
        11.9000244140625,
        11.91998291015625,
        11.94000244140625,
        11.96002197265625,
        11.97998046875,
        12.0,
        12.02001953125,
        12.03997802734375,
        12.05999755859375,
        12.08001708984375,
        12.0999755859375,
        12.1199951171875,
        12.1400146484375,
        12.15997314453125,
        12.17999267578125,
        12.20001220703125,
        12.219970703125,
        12.239990234375,
        12.260009765625,
        12.280029296875,
        12.29998779296875,
        12.32000732421875,
        12.34002685546875,
        12.3599853515625,
        12.3800048828125,
        12.4000244140625,
        12.41998291015625,
        12.44000244140625,
        12.46002197265625,
        12.47998046875,
        12.5,
        12.52001953125,
        12.53997802734375,
        12.55999755859375,
        12.58001708984375,
        12.5999755859375,
        12.6199951171875,
        12.6400146484375,
        12.65997314453125,
        12.67999267578125,
        12.70001220703125,
        12.719970703125,
        12.739990234375,
        12.760009765625,
        12.780029296875,
        12.79998779296875,
        12.82000732421875,
        12.84002685546875,
        12.8599853515625,
        12.8800048828125,
        12.9000244140625,
        12.91998291015625,
        12.94000244140625,
        12.96002197265625,
        12.97998046875,
        13.0,
        13.02001953125,
        13.03997802734375,
        13.05999755859375,
        13.08001708984375,
        13.0999755859375,
        13.1199951171875,
        13.1400146484375,
        13.15997314453125,
        13.17999267578125,
        13.20001220703125,
        13.219970703125,
        13.239990234375,
        13.260009765625,
        13.280029296875,
        13.29998779296875,
        13.32000732421875,
        13.34002685546875,
        13.3599853515625,
        13.3800048828125,
        13.4000244140625,
        13.41998291015625,
        13.44000244140625,
        13.46002197265625,
        13.47998046875,
        13.5,
        13.52001953125,
        13.53997802734375,
        13.55999755859375,
        13.58001708984375,
        13.5999755859375,
        13.6199951171875,
        13.6400146484375,
        13.65997314453125,
        13.67999267578125,
        13.70001220703125,
        13.719970703125,
        13.739990234375,
        13.760009765625,
        13.780029296875,
        13.79998779296875,
        13.82000732421875,
        13.84002685546875,
        13.8599853515625,
        13.8800048828125,
        13.9000244140625,
        13.91998291015625,
        13.94000244140625,
        13.96002197265625,
        13.97998046875,
        14.0,
        14.02001953125,
        14.03997802734375,
        14.05999755859375,
        14.08001708984375,
        14.0999755859375,
        14.1199951171875,
        14.1400146484375,
        14.15997314453125,
        14.17999267578125,
        14.20001220703125,
        14.219970703125,
        14.239990234375,
        14.260009765625,
        14.280029296875,
        14.29998779296875,
        14.32000732421875,
        14.34002685546875,
        14.3599853515625,
        14.3800048828125,
        14.4000244140625,
        14.41998291015625,
        14.44000244140625,
        14.46002197265625,
        14.47998046875,
        14.5,
        14.52001953125,
        14.53997802734375,
        14.55999755859375,
        14.58001708984375,
        14.5999755859375,
        14.6199951171875,
        14.6400146484375,
        14.65997314453125,
        14.67999267578125,
        14.70001220703125,
        14.719970703125,
        14.739990234375,
        14.760009765625,
        14.780029296875,
        14.79998779296875,
        14.82000732421875,
        14.84002685546875,
        14.8599853515625,
        14.8800048828125,
        14.9000244140625,
        14.91998291015625,
        14.94000244140625,
        14.96002197265625,
        14.97998046875,
        15.0,
        15.02001953125,
        15.03997802734375,
        15.05999755859375,
        15.08001708984375,
        15.0999755859375,
        15.1199951171875,
        15.1400146484375,
        15.15997314453125,
        15.17999267578125,
        15.20001220703125,
        15.219970703125,
        15.239990234375,
        15.260009765625,
        15.280029296875,
        15.29998779296875,
        15.32000732421875,
        15.34002685546875,
        15.3599853515625,
        15.3800048828125,
        15.4000244140625,
        15.41998291015625,
        15.44000244140625,
        15.46002197265625,
        15.47998046875,
        15.5,
        15.52001953125,
        15.53997802734375,
        15.55999755859375,
        15.58001708984375,
        15.5999755859375,
        15.6199951171875,
        15.6400146484375,
        15.65997314453125,
        15.67999267578125,
        15.70001220703125,
        15.719970703125,
        15.739990234375,
        15.760009765625,
        15.780029296875,
        15.79998779296875,
        15.82000732421875,
        15.84002685546875,
        15.8599853515625,
        15.8800048828125,
        15.9000244140625,
        15.91998291015625,
        15.94000244140625,
        15.96002197265625,
        15.97998046875,
        16.0,
        16.02001953125,
        16.03997802734375,
        16.05999755859375,
        16.08001708984375,
        16.0999755859375,
        16.1199951171875,
        16.1400146484375,
        16.15997314453125,
        16.17999267578125,
        16.20001220703125,
        16.219970703125,
        16.239990234375,
        16.260009765625,
        16.280029296875,
        16.29998779296875,
        16.32000732421875,
        16.34002685546875,
        16.3599853515625,
        16.3800048828125,
        16.4000244140625,
        16.41998291015625,
        16.44000244140625,
        16.46002197265625,
        16.47998046875,
        16.5,
        16.52001953125,
        16.53997802734375,
        16.55999755859375,
        16.58001708984375,
        16.5999755859375,
        16.6199951171875,
        16.6400146484375,
        16.65997314453125,
        16.67999267578125,
        16.70001220703125,
        16.719970703125,
        16.739990234375,
        16.760009765625,
        16.780029296875,
        16.79998779296875,
        16.82000732421875,
        16.84002685546875,
        16.8599853515625,
        16.8800048828125,
        16.9000244140625,
        16.91998291015625,
        16.94000244140625,
        16.96002197265625,
        16.97998046875,
        17.0,
        17.02001953125,
        17.03997802734375,
        17.05999755859375,
        17.08001708984375,
        17.0999755859375,
        17.1199951171875,
        17.1400146484375,
        17.15997314453125,
        17.17999267578125,
        17.20001220703125,
        17.219970703125,
        17.239990234375,
        17.260009765625,
        17.280029296875,
        17.29998779296875,
        17.32000732421875,
        17.34002685546875,
        17.3599853515625,
        17.3800048828125,
        17.4000244140625,
        17.41998291015625,
        17.44000244140625,
        17.46002197265625,
        17.47998046875,
        17.5,
        17.52001953125,
        17.53997802734375,
        17.55999755859375,
        17.58001708984375,
        17.5999755859375,
        17.6199951171875,
        17.6400146484375,
        17.65997314453125,
        17.67999267578125,
        17.70001220703125,
        17.719970703125,
        17.739990234375,
        17.760009765625,
        17.780029296875,
        17.79998779296875,
        17.82000732421875,
        17.84002685546875,
        17.8599853515625,
        17.8800048828125,
        17.9000244140625,
        17.91998291015625,
        17.94000244140625,
        17.96002197265625,
        17.97998046875,
        18.0,
        18.02001953125,
        18.03997802734375,
        18.05999755859375,
        18.08001708984375,
        18.0999755859375,
        18.1199951171875,
        18.1400146484375,
        18.15997314453125,
        18.17999267578125,
        18.20001220703125,
        18.219970703125,
        18.239990234375,
        18.260009765625,
        18.280029296875,
        18.29998779296875,
        18.32000732421875,
        18.34002685546875,
        18.3599853515625,
        18.3800048828125,
        18.4000244140625,
        18.41998291015625,
        18.44000244140625,
        18.46002197265625,
        18.47998046875,
        18.5,
        18.52001953125,
        18.53997802734375,
        18.55999755859375,
        18.58001708984375,
        18.5999755859375,
        18.6199951171875,
        18.6400146484375,
        18.65997314453125,
        18.67999267578125,
        18.70001220703125,
        18.719970703125,
        18.739990234375,
        18.760009765625,
        18.780029296875,
        18.79998779296875,
        18.82000732421875,
        18.84002685546875,
        18.8599853515625,
        18.8800048828125,
        18.9000244140625,
        18.91998291015625,
        18.94000244140625,
        18.96002197265625,
        18.97998046875,
        19.0,
        19.02001953125,
        19.03997802734375,
        19.05999755859375,
        19.08001708984375,
        19.0999755859375,
        19.1199951171875,
        19.1400146484375,
        19.15997314453125,
        19.17999267578125,
        19.20001220703125,
        19.219970703125,
        19.239990234375,
        19.260009765625,
        19.280029296875,
        19.29998779296875,
        19.32000732421875,
        19.34002685546875,
        19.3599853515625,
        19.3800048828125,
        19.4000244140625,
        19.41998291015625,
        19.44000244140625,
        19.46002197265625,
        19.47998046875,
        19.5,
        19.52001953125,
        19.53997802734375,
        19.55999755859375,
        19.58001708984375,
        19.5999755859375,
        19.6199951171875,
        19.6400146484375,
        19.65997314453125,
        19.67999267578125,
        19.70001220703125,
        19.719970703125,
        19.739990234375,
        19.760009765625,
        19.780029296875,
        19.79998779296875,
        19.82000732421875,
        19.84002685546875,
        19.8599853515625,
        19.8800048828125,
        19.9000244140625,
        19.91998291015625,
        19.94000244140625,
        19.96002197265625,
        19.97998046875,
        20.0,
        20.02001953125,
        20.03997802734375,
        20.05999755859375,
        20.08001708984375,
        20.0999755859375,
        20.1199951171875,
        20.1400146484375,
        20.15997314453125,
        20.17999267578125,
        20.20001220703125,
        20.219970703125,
        20.239990234375,
        20.260009765625,
        20.280029296875,
        20.29998779296875,
        20.32000732421875,
        20.34002685546875,
        20.3599853515625,
        20.3800048828125,
        20.4000244140625,
        20.41998291015625,
        20.44000244140625,
        20.46002197265625,
        20.47998046875,
        20.5,
        20.52001953125,
        20.53997802734375,
        20.55999755859375,
        20.58001708984375,
        20.5999755859375,
        20.6199951171875,
        20.6400146484375,
        20.65997314453125,
        20.67999267578125,
        20.70001220703125,
        20.719970703125,
        20.739990234375,
        20.760009765625,
        20.780029296875,
        20.79998779296875,
        20.82000732421875,
        20.84002685546875,
        20.8599853515625,
        20.8800048828125,
        20.9000244140625,
        20.91998291015625,
        20.94000244140625,
        20.96002197265625,
        20.97998046875,
        21.0,
        21.02001953125,
        21.03997802734375,
        21.05999755859375,
        21.08001708984375,
        21.0999755859375,
        21.1199951171875,
        21.1400146484375,
        21.15997314453125,
        21.17999267578125,
        21.20001220703125,
        21.219970703125,
        21.239990234375,
        21.260009765625,
        21.280029296875,
        21.29998779296875,
        21.32000732421875,
        21.34002685546875,
        21.3599853515625,
        21.3800048828125,
        21.4000244140625,
        21.41998291015625,
        21.44000244140625,
        21.46002197265625,
        21.47998046875,
        21.5,
        21.52001953125,
        21.53997802734375,
        21.55999755859375,
        21.58001708984375,
        21.5999755859375,
        21.6199951171875,
        21.6400146484375,
        21.65997314453125,
        21.67999267578125,
        21.70001220703125,
        21.719970703125,
        21.739990234375,
        21.760009765625,
        21.780029296875,
        21.79998779296875,
        21.82000732421875,
        21.84002685546875,
        21.8599853515625,
        21.8800048828125,
        21.9000244140625,
        21.91998291015625,
        21.94000244140625,
        21.96002197265625,
        21.97998046875,
        22.0,
        22.02001953125,
        22.03997802734375,
        22.05999755859375,
        22.08001708984375,
        22.0999755859375,
        22.1199951171875,
        22.1400146484375,
        22.15997314453125,
        22.17999267578125,
        22.20001220703125,
        22.219970703125,
        22.239990234375,
        22.260009765625,
        22.280029296875,
        22.29998779296875,
        22.32000732421875,
        22.34002685546875,
        22.3599853515625,
        22.3800048828125,
        22.4000244140625,
        22.41998291015625,
        22.44000244140625,
        22.46002197265625,
        22.47998046875,
        22.5,
        22.52001953125,
        22.53997802734375,
        22.55999755859375,
        22.58001708984375,
        22.5999755859375,
        22.6199951171875,
        22.6400146484375,
        22.65997314453125,
        22.67999267578125,
        22.70001220703125,
        22.719970703125,
        22.739990234375,
        22.760009765625,
        22.780029296875,
        22.79998779296875,
        22.82000732421875,
        22.84002685546875,
        22.8599853515625,
        22.8800048828125,
        22.9000244140625,
        22.91998291015625,
        22.94000244140625,
        22.96002197265625,
        22.97998046875,
        23.0,
        23.02001953125,
        23.03997802734375,
        23.05999755859375,
        23.08001708984375,
        23.0999755859375,
        23.1199951171875,
        23.1400146484375,
        23.15997314453125,
        23.17999267578125,
        23.20001220703125,
        23.219970703125,
        23.239990234375,
        23.260009765625,
        23.280029296875,
        23.29998779296875,
        23.32000732421875,
        23.34002685546875,
        23.3599853515625,
        23.3800048828125,
        23.4000244140625,
        23.41998291015625,
        23.44000244140625,
        23.46002197265625,
        23.47998046875,
        23.5,
        23.52001953125,
        23.53997802734375,
        23.55999755859375,
        23.58001708984375,
        23.5999755859375,
        23.6199951171875,
        23.6400146484375,
        23.65997314453125,
        23.67999267578125,
        23.70001220703125,
        23.719970703125,
        23.739990234375,
        23.760009765625,
        23.780029296875,
        23.79998779296875,
        23.82000732421875,
        23.84002685546875,
        23.8599853515625,
        23.8800048828125,
        23.9000244140625,
        23.91998291015625,
        23.94000244140625,
        23.96002197265625,
        23.97998046875,
        24.0,
        24.02001953125,
        24.03997802734375,
        24.05999755859375,
        24.08001708984375,
        24.0999755859375,
        24.1199951171875,
        24.1400146484375,
        24.15997314453125,
        24.17999267578125,
        24.20001220703125,
        24.219970703125,
        24.239990234375,
        24.260009765625,
        24.280029296875,
        24.29998779296875,
        24.32000732421875,
        24.34002685546875,
        24.3599853515625,
        24.3800048828125,
        24.4000244140625,
        24.41998291015625,
        24.44000244140625,
        24.46002197265625,
        24.47998046875,
        24.5,
        24.52001953125,
        24.53997802734375,
        24.55999755859375,
        24.58001708984375,
        24.5999755859375,
        24.6199951171875,
        24.6400146484375,
        24.65997314453125,
        24.67999267578125,
        24.70001220703125,
        24.719970703125,
        24.739990234375,
        24.760009765625,
        24.780029296875,
        24.79998779296875,
        24.82000732421875,
        24.84002685546875,
        24.8599853515625,
        24.8800048828125,
        24.9000244140625,
        24.91998291015625,
        24.94000244140625,
        24.96002197265625,
        24.97998046875,
        25.0,
        25.02001953125,
        25.03997802734375,
        25.05999755859375,
        25.08001708984375,
        25.0999755859375,
        25.1199951171875,
        25.1400146484375,
        25.15997314453125,
        25.17999267578125,
        25.20001220703125,
        25.219970703125,
        25.239990234375,
        25.260009765625,
        25.280029296875,
        25.29998779296875,
        25.32000732421875,
        25.34002685546875,
        25.3599853515625,
        25.3800048828125,
        25.4000244140625,
        25.41998291015625,
        25.44000244140625,
        25.46002197265625,
        25.47998046875,
        25.5,
        25.52001953125,
        25.53997802734375,
        25.55999755859375,
        25.58001708984375,
        25.5999755859375,
        25.6199951171875,
        25.6400146484375,
        25.65997314453125,
        25.67999267578125,
        25.70001220703125,
        25.719970703125,
        25.739990234375,
        25.760009765625,
        25.780029296875,
        25.79998779296875,
        25.82000732421875,
        25.84002685546875,
        25.8599853515625,
        25.8800048828125,
        25.9000244140625,
        25.91998291015625,
        25.94000244140625,
        25.96002197265625,
        25.97998046875,
        26.0,
        26.02001953125,
        26.03997802734375,
        26.05999755859375,
        26.08001708984375,
        26.0999755859375,
        26.1199951171875,
        26.1400146484375,
        26.15997314453125,
        26.17999267578125,
        26.20001220703125,
        26.219970703125,
        26.239990234375,
        26.260009765625,
        26.280029296875,
        26.29998779296875,
        26.32000732421875,
        26.34002685546875,
        26.3599853515625,
        26.3800048828125,
        26.4000244140625,
        26.41998291015625,
        26.44000244140625,
        26.46002197265625,
        26.47998046875,
        26.5,
        26.52001953125,
        26.53997802734375,
        26.55999755859375,
        26.58001708984375,
        26.5999755859375,
        26.6199951171875,
        26.6400146484375,
        26.65997314453125,
        26.67999267578125,
        26.70001220703125,
        26.719970703125,
        26.739990234375,
        26.760009765625,
        26.780029296875,
        26.79998779296875,
        26.82000732421875,
        26.84002685546875,
        26.8599853515625,
        26.8800048828125,
        26.9000244140625,
        26.91998291015625,
        26.94000244140625,
        26.96002197265625,
        26.97998046875,
        27.0,
        27.02001953125,
        27.03997802734375,
        27.05999755859375,
        27.08001708984375,
        27.0999755859375,
        27.1199951171875,
        27.1400146484375,
        27.15997314453125,
        27.17999267578125,
        27.20001220703125,
        27.219970703125,
        27.239990234375,
        27.260009765625,
        27.280029296875,
        27.29998779296875,
        27.32000732421875,
        27.34002685546875,
        27.3599853515625,
        27.3800048828125,
        27.4000244140625,
        27.41998291015625,
        27.44000244140625,
        27.46002197265625,
        27.47998046875,
        27.5,
        27.52001953125,
        27.53997802734375,
        27.55999755859375,
        27.58001708984375,
        27.5999755859375,
        27.6199951171875,
        27.6400146484375,
        27.65997314453125,
        27.67999267578125,
        27.70001220703125,
        27.719970703125,
        27.739990234375,
        27.760009765625,
        27.780029296875,
        27.79998779296875,
        27.82000732421875,
        27.84002685546875,
        27.8599853515625,
        27.8800048828125,
        27.9000244140625,
        27.91998291015625,
        27.94000244140625,
        27.96002197265625,
        27.97998046875,
        28.0,
        28.02001953125,
        28.03997802734375,
        28.05999755859375,
        28.08001708984375,
        28.0999755859375,
        28.1199951171875,
        28.1400146484375,
        28.15997314453125,
        28.17999267578125,
        28.20001220703125,
        28.219970703125,
        28.239990234375,
        28.260009765625,
        28.280029296875,
        28.29998779296875,
        28.32000732421875,
        28.34002685546875,
        28.3599853515625,
        28.3800048828125,
        28.4000244140625,
        28.41998291015625,
        28.44000244140625,
        28.46002197265625,
        28.47998046875,
        28.5,
        28.52001953125,
        28.53997802734375,
        28.55999755859375,
        28.58001708984375,
        28.5999755859375,
        28.6199951171875,
        28.6400146484375,
        28.65997314453125,
        28.67999267578125,
        28.70001220703125,
        28.719970703125,
        28.739990234375,
        28.760009765625,
        28.780029296875,
        28.79998779296875,
        28.82000732421875,
        28.84002685546875,
        28.8599853515625,
        28.8800048828125,
        28.9000244140625,
        28.91998291015625,
        28.94000244140625,
        28.96002197265625,
        28.97998046875,
        29.0,
        29.02001953125,
        29.03997802734375,
        29.05999755859375,
        29.08001708984375,
        29.0999755859375,
        29.1199951171875,
        29.1400146484375,
        29.15997314453125,
        29.17999267578125,
        29.20001220703125,
        29.219970703125,
        29.239990234375,
        29.260009765625,
        29.280029296875,
        29.29998779296875,
        29.32000732421875,
        29.34002685546875,
        29.3599853515625,
        29.3800048828125,
        29.4000244140625,
        29.41998291015625,
        29.44000244140625,
        29.46002197265625,
        29.47998046875,
        29.5,
        29.52001953125,
        29.53997802734375,
        29.55999755859375,
        29.58001708984375,
        29.5999755859375,
        29.6199951171875,
        29.6400146484375,
        29.65997314453125,
        29.67999267578125,
        29.70001220703125,
        29.719970703125,
        29.739990234375,
        29.760009765625,
        29.780029296875,
        29.79998779296875,
        29.82000732421875,
        29.84002685546875,
        29.8599853515625,
        29.8800048828125,
        29.9000244140625,
        29.91998291015625,
        29.94000244140625,
        29.96002197265625,
        29.97998046875,
        30.0,
        30.02001953125,
        30.03997802734375,
        30.05999755859375,
        30.08001708984375,
        30.0999755859375,
        30.1199951171875,
        30.1400146484375,
        30.15997314453125,
        30.17999267578125,
        30.20001220703125,
        30.219970703125,
        30.239990234375,
        30.260009765625,
        30.280029296875,
        30.29998779296875,
        30.32000732421875,
        30.34002685546875,
        30.3599853515625,
        30.3800048828125,
        30.4000244140625,
        30.41998291015625,
        30.44000244140625,
        30.46002197265625,
        30.47998046875,
        30.5,
        30.52001953125,
        30.53997802734375,
        30.55999755859375,
        30.58001708984375,
        30.5999755859375,
        30.6199951171875,
        30.6400146484375,
        30.65997314453125,
        30.67999267578125,
        30.70001220703125,
        30.719970703125,
        30.739990234375,
        30.760009765625,
        30.780029296875,
        30.79998779296875,
        30.82000732421875,
        30.84002685546875,
        30.8599853515625,
        30.8800048828125,
        30.9000244140625,
        30.91998291015625,
        30.94000244140625,
        30.96002197265625,
        30.97998046875,
        31.0,
        31.02001953125,
        31.03997802734375,
        31.05999755859375,
        31.08001708984375,
        31.0999755859375,
        31.1199951171875,
        31.1400146484375,
        31.15997314453125,
        31.17999267578125,
        31.20001220703125,
        31.219970703125,
        31.239990234375,
        31.260009765625,
        31.280029296875,
        31.29998779296875,
        31.32000732421875,
        31.34002685546875,
        31.3599853515625,
        31.3800048828125,
        31.4000244140625,
        31.41998291015625,
        31.44000244140625,
        31.46002197265625,
        31.47998046875,
        31.5,
        31.52001953125,
        31.53997802734375,
        31.55999755859375,
        31.58001708984375,
        31.5999755859375,
        31.6199951171875,
        31.6400146484375,
        31.65997314453125,
        31.67999267578125,
        31.70001220703125,
        31.719970703125,
        31.739990234375,
        31.760009765625,
        31.780029296875,
        31.79998779296875,
        31.82000732421875,
        31.84002685546875,
        31.8599853515625,
        31.8800048828125,
        31.9000244140625,
        31.91998291015625,
        31.94000244140625,
        31.96002197265625,
        31.97998046875,
        32.0,
        32.02001953125,
        32.03997802734375,
        32.05999755859375,
        32.08001708984375,
        32.0999755859375,
        32.1199951171875,
        32.1400146484375,
        32.15997314453125,
        32.17999267578125,
        32.20001220703125,
        32.219970703125,
        32.239990234375,
        32.260009765625,
        32.280029296875,
        32.29998779296875,
        32.32000732421875,
        32.34002685546875,
        32.3599853515625,
        32.3800048828125,
        32.4000244140625,
        32.41998291015625,
        32.44000244140625,
        32.46002197265625,
        32.47998046875,
        32.5,
        32.52001953125,
        32.53997802734375,
        32.55999755859375,
        32.58001708984375,
        32.5999755859375,
        32.6199951171875,
        32.6400146484375,
        32.65997314453125,
        32.67999267578125,
        32.70001220703125,
        32.719970703125,
        32.739990234375,
        32.760009765625,
        32.780029296875,
        32.79998779296875,
        32.82000732421875,
        32.84002685546875,
        32.8599853515625,
        32.8800048828125,
        32.9000244140625,
        32.91998291015625,
        32.94000244140625,
        32.96002197265625,
        32.97998046875,
        33.0,
        33.02001953125,
        33.03997802734375,
        33.05999755859375,
        33.08001708984375,
        33.0999755859375,
        33.1199951171875,
        33.1400146484375,
        33.15997314453125,
        33.17999267578125,
        33.20001220703125,
        33.219970703125,
        33.239990234375,
        33.260009765625,
        33.280029296875,
        33.29998779296875,
        33.32000732421875,
        33.34002685546875,
        33.3599853515625,
        33.3800048828125,
        33.4000244140625,
        33.41998291015625,
        33.44000244140625,
        33.46002197265625,
        33.47998046875,
        33.5,
        33.52001953125,
        33.53997802734375,
        33.55999755859375,
        33.58001708984375,
        33.5999755859375,
        33.6199951171875,
        33.6400146484375,
        33.65997314453125,
        33.67999267578125,
        33.70001220703125,
        33.719970703125,
        33.739990234375,
        33.760009765625,
        33.780029296875,
        33.79998779296875,
        33.82000732421875,
        33.84002685546875,
        33.8599853515625,
        33.8800048828125,
        33.9000244140625,
        33.91998291015625,
        33.94000244140625,
        33.96002197265625,
        33.97998046875,
        34.0,
        34.02001953125,
        34.03997802734375,
        34.05999755859375,
        34.08001708984375,
        34.0999755859375,
        34.1199951171875,
        34.1400146484375,
        34.15997314453125,
        34.17999267578125,
        34.20001220703125,
        34.219970703125,
        34.239990234375,
        34.260009765625,
        34.280029296875,
        34.29998779296875,
        34.32000732421875,
        34.34002685546875,
        34.3599853515625,
        34.3800048828125,
        34.4000244140625,
        34.41998291015625,
        34.44000244140625,
        34.46002197265625,
        34.47998046875,
        34.5,
        34.52001953125,
        34.53997802734375,
        34.55999755859375,
        34.58001708984375,
        34.5999755859375,
        34.6199951171875,
        34.6400146484375,
        34.65997314453125,
        34.67999267578125,
        34.70001220703125,
        34.719970703125,
        34.739990234375,
        34.760009765625,
        34.780029296875,
        34.79998779296875,
        34.82000732421875,
        34.84002685546875,
        34.8599853515625,
        34.8800048828125,
        34.9000244140625,
        34.91998291015625,
        34.94000244140625,
        34.96002197265625,
        34.97998046875,
        35.0,
        35.02001953125,
        35.03997802734375,
        35.05999755859375,
        35.08001708984375,
        35.0999755859375,
        35.1199951171875,
        35.1400146484375,
        35.15997314453125,
        35.17999267578125,
        35.20001220703125,
        35.219970703125,
        35.239990234375,
        35.260009765625,
        35.280029296875,
        35.29998779296875,
        35.32000732421875,
        35.34002685546875,
        35.3599853515625,
        35.3800048828125,
        35.4000244140625,
        35.41998291015625,
        35.44000244140625,
        35.46002197265625,
        35.47998046875,
        35.5,
        35.52001953125,
        35.53997802734375,
        35.55999755859375,
        35.58001708984375,
        35.5999755859375,
        35.6199951171875,
        35.6400146484375,
        35.65997314453125,
        35.67999267578125,
        35.70001220703125,
        35.719970703125,
        35.739990234375,
        35.760009765625,
        35.780029296875,
        35.79998779296875,
        35.82000732421875,
        35.84002685546875,
        35.8599853515625,
        35.8800048828125,
        35.9000244140625,
        35.91998291015625,
        35.94000244140625,
        35.96002197265625,
        35.97998046875,
        36.0,
        36.02001953125,
        36.03997802734375,
        36.05999755859375,
        36.08001708984375,
        36.0999755859375,
        36.1199951171875,
        36.1400146484375,
        36.15997314453125,
        36.17999267578125,
        36.20001220703125,
        36.219970703125,
        36.239990234375,
        36.260009765625,
        36.280029296875,
        36.29998779296875,
        36.32000732421875,
        36.34002685546875,
        36.3599853515625,
        36.3800048828125,
        36.4000244140625,
        36.41998291015625,
        36.44000244140625,
        36.46002197265625,
        36.47998046875,
        36.5,
        36.52001953125,
        36.53997802734375,
        36.55999755859375,
        36.58001708984375,
        36.5999755859375,
        36.6199951171875,
        36.6400146484375,
        36.65997314453125,
        36.67999267578125,
        36.70001220703125,
        36.719970703125,
        36.739990234375,
        36.760009765625,
        36.780029296875,
        36.79998779296875,
        36.82000732421875,
        36.84002685546875,
        36.8599853515625,
        36.8800048828125,
        36.9000244140625,
        36.91998291015625,
        36.94000244140625,
        36.96002197265625,
        36.97998046875,
        37.0,
        37.02001953125,
        37.03997802734375,
        37.05999755859375,
        37.08001708984375,
        37.0999755859375,
        37.1199951171875,
        37.1400146484375,
        37.15997314453125,
        37.17999267578125,
        37.20001220703125,
        37.219970703125,
        37.239990234375,
        37.260009765625,
        37.280029296875,
        37.29998779296875,
        37.32000732421875,
        37.34002685546875,
        37.3599853515625,
        37.3800048828125,
        37.4000244140625,
        37.41998291015625,
        37.44000244140625,
        37.46002197265625,
        37.47998046875,
        37.5,
        37.52001953125,
        37.53997802734375,
        37.55999755859375,
        37.58001708984375,
        37.5999755859375,
        37.6199951171875,
        37.6400146484375,
        37.65997314453125,
        37.67999267578125,
        37.70001220703125,
        37.719970703125,
        37.739990234375,
        37.760009765625,
        37.780029296875,
        37.79998779296875,
        37.82000732421875,
        37.84002685546875,
        37.8599853515625,
        37.8800048828125,
        37.9000244140625,
        37.91998291015625,
        37.94000244140625,
        37.96002197265625,
        37.97998046875,
        38.0,
        38.02001953125,
        38.03997802734375,
        38.05999755859375,
        38.08001708984375,
        38.0999755859375,
        38.1199951171875,
        38.1400146484375,
        38.15997314453125,
        38.17999267578125,
        38.20001220703125,
        38.219970703125,
        38.239990234375,
        38.260009765625,
        38.280029296875,
        38.29998779296875,
        38.32000732421875,
        38.34002685546875,
        38.3599853515625,
        38.3800048828125,
        38.4000244140625,
        38.41998291015625,
        38.44000244140625,
        38.46002197265625,
        38.47998046875,
        38.5,
        38.52001953125,
        38.53997802734375,
        38.55999755859375,
        38.58001708984375,
        38.5999755859375,
        38.6199951171875,
        38.6400146484375,
        38.65997314453125,
        38.67999267578125,
        38.70001220703125,
        38.719970703125,
        38.739990234375,
        38.760009765625,
        38.780029296875,
        38.79998779296875,
        38.82000732421875,
        38.84002685546875,
        38.8599853515625,
        38.8800048828125,
        38.9000244140625,
        38.91998291015625,
        38.94000244140625,
        38.96002197265625,
        38.97998046875,
        39.0,
        39.02001953125,
        39.03997802734375,
        39.05999755859375,
        39.08001708984375,
        39.0999755859375,
        39.1199951171875,
        39.1400146484375,
        39.15997314453125,
        39.17999267578125,
        39.20001220703125,
        39.219970703125,
        39.239990234375,
        39.260009765625,
        39.280029296875,
        39.29998779296875,
        39.32000732421875,
        39.34002685546875,
        39.3599853515625,
        39.3800048828125,
        39.4000244140625,
        39.41998291015625,
        39.44000244140625,
        39.46002197265625,
        39.47998046875,
        39.5,
        39.52001953125,
        39.53997802734375,
        39.55999755859375,
        39.58001708984375,
        39.5999755859375,
        39.6199951171875,
        39.6400146484375,
        39.65997314453125,
        39.67999267578125,
        39.70001220703125,
        39.719970703125,
        39.739990234375,
        39.760009765625,
        39.780029296875,
        39.79998779296875,
        39.82000732421875,
        39.84002685546875,
        39.8599853515625,
        39.8800048828125,
        39.9000244140625,
        39.91998291015625,
        39.94000244140625,
        39.96002197265625,
        39.97998046875,
        40.0,
        40.02001953125,
        40.03997802734375,
        40.05999755859375,
        40.08001708984375,
        40.0999755859375,
        40.1199951171875,
        40.1400146484375,
        40.15997314453125,
        40.17999267578125,
        40.20001220703125,
        40.219970703125,
        40.239990234375,
        40.260009765625,
        40.280029296875,
        40.29998779296875,
        40.32000732421875,
        40.34002685546875,
        40.3599853515625,
        40.3800048828125,
        40.4000244140625,
        40.41998291015625,
        40.44000244140625,
        40.46002197265625,
        40.47998046875,
        40.5,
        40.52001953125,
        40.53997802734375,
        40.55999755859375,
        40.58001708984375,
        40.5999755859375,
        40.6199951171875,
        40.6400146484375,
        40.65997314453125,
        40.67999267578125,
        40.70001220703125,
        40.719970703125,
        40.739990234375,
        40.760009765625,
        40.780029296875,
        40.79998779296875,
        40.82000732421875,
        40.84002685546875,
        40.8599853515625,
        40.8800048828125,
        40.9000244140625,
        40.91998291015625,
        40.94000244140625,
        40.96002197265625,
        40.97998046875,
        41.0,
        41.02001953125,
        41.03997802734375,
        41.05999755859375,
        41.08001708984375,
        41.0999755859375,
        41.1199951171875,
        41.1400146484375,
        41.15997314453125,
        41.17999267578125,
        41.20001220703125,
        41.219970703125,
        41.239990234375,
        41.260009765625,
        41.280029296875,
        41.29998779296875,
        41.32000732421875,
        41.34002685546875,
        41.3599853515625,
        41.3800048828125,
        41.4000244140625,
        41.41998291015625,
        41.44000244140625,
        41.46002197265625,
        41.47998046875,
        41.5,
        41.52001953125,
        41.53997802734375,
        41.55999755859375,
        41.58001708984375,
        41.5999755859375,
        41.6199951171875,
        41.6400146484375,
        41.65997314453125,
        41.67999267578125,
        41.70001220703125,
        41.719970703125,
        41.739990234375,
        41.760009765625,
        41.780029296875,
        41.79998779296875,
        41.82000732421875,
        41.84002685546875,
        41.8599853515625,
        41.8800048828125,
        41.9000244140625,
        41.91998291015625,
        41.94000244140625,
        41.96002197265625,
        41.97998046875,
        42.0,
        42.02001953125,
        42.03997802734375,
        42.05999755859375,
        42.08001708984375,
        42.0999755859375,
        42.1199951171875,
        42.1400146484375,
        42.15997314453125,
        42.17999267578125,
        42.20001220703125,
        42.219970703125,
        42.239990234375,
        42.260009765625,
        42.280029296875,
        42.29998779296875,
        42.32000732421875,
        42.34002685546875,
        42.3599853515625,
        42.3800048828125,
        42.4000244140625,
        42.41998291015625,
        42.44000244140625,
        42.46002197265625,
        42.47998046875,
        42.5,
        42.52001953125,
        42.53997802734375,
        42.55999755859375,
        42.58001708984375,
        42.5999755859375,
        42.6199951171875,
        42.6400146484375,
        42.65997314453125,
        42.67999267578125,
        42.70001220703125,
        42.719970703125,
        42.739990234375,
        42.760009765625,
        42.780029296875,
        42.79998779296875,
        42.82000732421875,
        42.84002685546875,
        42.8599853515625,
        42.8800048828125,
        42.9000244140625,
        42.91998291015625,
        42.94000244140625,
        42.96002197265625,
        42.97998046875,
        43.0,
        43.02001953125,
        43.03997802734375,
        43.05999755859375,
        43.08001708984375,
        43.0999755859375,
        43.1199951171875,
        43.1400146484375,
        43.15997314453125,
        43.17999267578125,
        43.20001220703125,
        43.219970703125,
        43.239990234375,
        43.260009765625,
        43.280029296875,
        43.29998779296875,
        43.32000732421875,
        43.34002685546875,
        43.3599853515625,
        43.3800048828125,
        43.4000244140625,
        43.41998291015625,
        43.44000244140625,
        43.46002197265625,
        43.47998046875,
        43.5,
        43.52001953125,
        43.53997802734375,
        43.55999755859375,
        43.58001708984375,
        43.5999755859375,
        43.6199951171875,
        43.6400146484375,
        43.65997314453125,
        43.67999267578125,
        43.70001220703125,
        43.719970703125,
        43.739990234375,
        43.760009765625,
        43.780029296875,
        43.79998779296875,
        43.82000732421875,
        43.84002685546875,
        43.8599853515625,
        43.8800048828125,
        43.9000244140625,
        43.91998291015625,
        43.94000244140625,
        43.96002197265625,
        43.97998046875,
        44.0,
        44.02001953125,
        44.03997802734375,
        44.05999755859375,
        44.08001708984375,
        44.0999755859375,
        44.1199951171875,
        44.1400146484375,
        44.15997314453125,
        44.17999267578125,
        44.20001220703125,
        44.219970703125,
        44.239990234375,
        44.260009765625,
        44.280029296875,
        44.29998779296875,
        44.32000732421875,
        44.34002685546875,
        44.3599853515625,
        44.3800048828125,
        44.4000244140625,
        44.41998291015625,
        44.44000244140625,
        44.46002197265625,
        44.47998046875,
        44.5,
        44.52001953125,
        44.53997802734375,
        44.55999755859375,
        44.58001708984375,
        44.5999755859375,
        44.6199951171875,
        44.6400146484375,
        44.65997314453125,
        44.67999267578125,
        44.70001220703125,
        44.719970703125,
        44.739990234375,
        44.760009765625,
        44.780029296875,
        44.79998779296875,
        44.82000732421875,
        44.84002685546875,
        44.8599853515625,
        44.8800048828125,
        44.9000244140625,
        44.91998291015625,
        44.94000244140625,
        44.96002197265625,
        44.97998046875,
        45.0,
        45.02001953125,
        45.03997802734375,
        45.05999755859375,
        45.08001708984375,
        45.0999755859375,
        45.1199951171875,
        45.1400146484375,
        45.15997314453125,
        45.17999267578125,
        45.20001220703125,
        45.219970703125,
        45.239990234375,
        45.260009765625,
        45.280029296875,
        45.29998779296875,
        45.32000732421875,
        45.34002685546875,
        45.3599853515625,
        45.3800048828125,
        45.4000244140625,
        45.41998291015625,
        45.44000244140625,
        45.46002197265625,
        45.47998046875,
        45.5,
        45.52001953125,
        45.53997802734375,
        45.55999755859375,
        45.58001708984375,
        45.5999755859375,
        45.6199951171875,
        45.6400146484375,
        45.65997314453125,
        45.67999267578125,
        45.70001220703125,
        45.719970703125,
        45.739990234375,
        45.760009765625,
        45.780029296875,
        45.79998779296875,
        45.82000732421875,
        45.84002685546875,
        45.8599853515625,
        45.8800048828125,
        45.9000244140625,
        45.91998291015625,
        45.94000244140625,
        45.96002197265625,
        45.97998046875,
        46.0,
        46.02001953125,
        46.03997802734375,
        46.05999755859375,
        46.08001708984375,
        46.0999755859375,
        46.1199951171875,
        46.1400146484375,
        46.15997314453125,
        46.17999267578125,
        46.20001220703125,
        46.219970703125,
        46.239990234375,
        46.260009765625,
        46.280029296875,
        46.29998779296875,
        46.32000732421875,
        46.34002685546875,
        46.3599853515625,
        46.3800048828125,
        46.4000244140625,
        46.41998291015625,
        46.44000244140625,
        46.46002197265625,
        46.47998046875,
        46.5,
        46.52001953125,
        46.53997802734375,
        46.55999755859375,
        46.58001708984375,
        46.5999755859375,
        46.6199951171875,
        46.6400146484375,
        46.65997314453125,
        46.67999267578125,
        46.70001220703125,
        46.719970703125,
        46.739990234375,
        46.760009765625,
        46.780029296875,
        46.79998779296875,
        46.82000732421875,
        46.84002685546875,
        46.8599853515625,
        46.8800048828125,
        46.9000244140625,
        46.91998291015625,
        46.94000244140625,
        46.96002197265625,
        46.97998046875,
        47.0,
        47.02001953125,
        47.03997802734375,
        47.05999755859375,
        47.08001708984375,
        47.0999755859375,
        47.1199951171875,
        47.1400146484375,
        47.15997314453125,
        47.17999267578125,
        47.20001220703125,
        47.219970703125,
        47.239990234375,
        47.260009765625,
        47.280029296875,
        47.29998779296875,
        47.32000732421875,
        47.34002685546875,
        47.3599853515625,
        47.3800048828125,
        47.4000244140625,
        47.41998291015625,
        47.44000244140625,
        47.46002197265625,
        47.47998046875,
        47.5,
        47.52001953125,
        47.53997802734375,
        47.55999755859375,
        47.58001708984375,
        47.5999755859375,
        47.6199951171875,
        47.6400146484375,
        47.65997314453125,
        47.67999267578125,
        47.70001220703125,
        47.719970703125,
        47.739990234375,
        47.760009765625,
        47.780029296875,
        47.79998779296875,
        47.82000732421875,
        47.84002685546875,
        47.8599853515625,
        47.8800048828125,
        47.9000244140625,
        47.91998291015625,
        47.94000244140625,
        47.96002197265625,
        47.97998046875,
        48.0,
        48.02001953125,
        48.03997802734375,
        48.05999755859375,
        48.08001708984375,
        48.0999755859375,
        48.1199951171875,
        48.1400146484375,
        48.15997314453125,
        48.17999267578125,
        48.20001220703125,
        48.219970703125,
        48.239990234375,
        48.260009765625,
        48.280029296875,
        48.29998779296875,
        48.32000732421875,
        48.34002685546875,
        48.3599853515625,
        48.3800048828125,
        48.4000244140625,
        48.41998291015625,
        48.44000244140625,
        48.46002197265625,
        48.47998046875,
        48.5,
        48.52001953125,
        48.53997802734375,
        48.55999755859375,
        48.58001708984375,
        48.5999755859375,
        48.6199951171875,
        48.6400146484375,
        48.65997314453125,
        48.67999267578125,
        48.70001220703125,
        48.719970703125,
        48.739990234375,
        48.760009765625,
        48.780029296875,
        48.79998779296875,
        48.82000732421875,
        48.84002685546875,
        48.8599853515625,
        48.8800048828125,
        48.9000244140625,
        48.91998291015625,
        48.94000244140625,
        48.96002197265625,
        48.97998046875,
        49.0,
        49.02001953125,
        49.03997802734375,
        49.05999755859375,
        49.08001708984375,
        49.0999755859375,
        49.1199951171875,
        49.1400146484375,
        49.15997314453125,
        49.17999267578125,
        49.20001220703125,
        49.219970703125,
        49.239990234375,
        49.260009765625,
        49.280029296875,
        49.29998779296875,
        49.32000732421875,
        49.34002685546875,
        49.3599853515625,
        49.3800048828125,
        49.4000244140625,
        49.41998291015625,
        49.44000244140625,
        49.46002197265625,
        49.47998046875,
        49.5,
        49.52001953125,
        49.53997802734375,
        49.55999755859375,
        49.58001708984375,
        49.5999755859375,
        49.6199951171875,
        49.6400146484375,
        49.65997314453125,
        49.67999267578125,
        49.70001220703125,
        49.719970703125,
        49.739990234375,
        49.760009765625,
        49.780029296875,
        49.79998779296875,
        49.82000732421875,
        49.84002685546875,
        49.8599853515625,
        49.8800048828125,
        49.9000244140625,
        49.91998291015625,
        49.94000244140625,
        49.96002197265625,
        49.97998046875,
        50.0,
        50.02001953125,
        50.03997802734375,
        50.05999755859375,
        50.08001708984375,
        50.0999755859375,
        50.1199951171875,
        50.1400146484375,
        50.15997314453125,
        50.17999267578125,
        50.20001220703125,
        50.219970703125,
        50.239990234375,
        50.260009765625,
        50.280029296875,
        50.29998779296875,
        50.32000732421875,
        50.34002685546875,
        50.3599853515625,
        50.3800048828125,
        50.4000244140625,
        50.41998291015625,
        50.44000244140625,
        50.46002197265625,
        50.47998046875,
        50.5,
        50.52001953125,
        50.53997802734375,
        50.55999755859375,
        50.58001708984375,
        50.5999755859375,
        50.6199951171875,
        50.6400146484375,
        50.65997314453125,
        50.67999267578125,
        50.70001220703125,
        50.719970703125,
        50.739990234375,
        50.760009765625,
        50.780029296875,
        50.79998779296875,
        50.82000732421875,
        50.84002685546875,
        50.8599853515625,
        50.8800048828125,
        50.9000244140625,
        50.91998291015625,
        50.94000244140625,
        50.96002197265625,
        50.97998046875,
        51.0,
        51.02001953125,
        51.03997802734375,
        51.05999755859375,
        51.08001708984375,
        51.0999755859375,
        51.1199951171875,
        51.1400146484375,
        51.15997314453125,
        51.17999267578125,
        51.20001220703125,
        51.219970703125,
        51.239990234375,
        51.260009765625,
        51.280029296875,
        51.29998779296875,
        51.32000732421875,
        51.34002685546875,
        51.3599853515625,
        51.3800048828125,
        51.4000244140625,
        51.41998291015625,
        51.44000244140625,
        51.46002197265625,
        51.47998046875,
        51.5,
        51.52001953125,
        51.53997802734375,
        51.55999755859375,
        51.58001708984375,
        51.5999755859375,
        51.6199951171875,
        51.6400146484375,
        51.65997314453125,
        51.67999267578125,
        51.70001220703125,
        51.719970703125,
        51.739990234375,
        51.760009765625,
        51.780029296875,
        51.79998779296875,
        51.82000732421875,
        51.84002685546875,
        51.8599853515625,
        51.8800048828125,
        51.9000244140625,
        51.91998291015625,
        51.94000244140625,
        51.96002197265625,
        51.97998046875,
        52.0,
        52.02001953125,
        52.03997802734375,
        52.05999755859375,
        52.08001708984375,
        52.0999755859375,
        52.1199951171875,
        52.1400146484375,
        52.15997314453125,
        52.17999267578125,
        52.20001220703125,
        52.219970703125,
        52.239990234375,
        52.260009765625,
        52.280029296875,
        52.29998779296875,
        52.32000732421875,
        52.34002685546875,
        52.3599853515625,
        52.3800048828125,
        52.4000244140625,
        52.41998291015625,
        52.44000244140625,
        52.46002197265625,
        52.47998046875,
        52.5,
        52.52001953125,
        52.53997802734375,
        52.55999755859375,
        52.58001708984375,
        52.5999755859375,
        52.6199951171875,
        52.6400146484375,
        52.65997314453125,
        52.67999267578125,
        52.70001220703125,
        52.719970703125,
        52.739990234375,
        52.760009765625,
        52.780029296875,
        52.79998779296875,
        52.82000732421875,
        52.84002685546875,
        52.8599853515625,
        52.8800048828125,
        52.9000244140625,
        52.91998291015625,
        52.94000244140625,
        52.96002197265625,
        52.97998046875,
        53.0,
        53.02001953125,
        53.03997802734375,
        53.05999755859375,
        53.08001708984375,
        53.0999755859375,
        53.1199951171875,
        53.1400146484375,
        53.15997314453125,
        53.17999267578125,
        53.20001220703125,
        53.219970703125,
        53.239990234375,
        53.260009765625,
        53.280029296875,
        53.29998779296875,
        53.32000732421875,
        53.34002685546875,
        53.3599853515625,
        53.3800048828125,
        53.4000244140625,
        53.41998291015625,
        53.44000244140625,
        53.46002197265625,
        53.47998046875,
        53.5,
        53.52001953125,
        53.53997802734375,
        53.55999755859375,
        53.58001708984375,
        53.5999755859375,
        53.6199951171875,
        53.6400146484375,
        53.65997314453125,
        53.67999267578125,
        53.70001220703125,
        53.719970703125,
        53.739990234375,
        53.760009765625,
        53.780029296875,
        53.79998779296875,
        53.82000732421875,
        53.84002685546875,
        53.8599853515625,
        53.8800048828125,
        53.9000244140625,
        53.91998291015625,
        53.94000244140625,
        53.96002197265625,
        53.97998046875,
        54.0,
        54.02001953125,
        54.03997802734375,
        54.05999755859375,
        54.08001708984375,
        54.0999755859375,
        54.1199951171875,
        54.1400146484375,
        54.15997314453125,
        54.17999267578125,
        54.20001220703125,
        54.219970703125,
        54.239990234375,
        54.260009765625,
        54.280029296875,
        54.29998779296875,
        54.32000732421875,
        54.34002685546875,
        54.3599853515625,
        54.3800048828125,
        54.4000244140625,
        54.41998291015625,
        54.44000244140625,
        54.46002197265625,
        54.47998046875,
        54.5,
        54.52001953125,
        54.53997802734375,
        54.55999755859375,
        54.58001708984375,
        54.5999755859375,
        54.6199951171875,
        54.6400146484375,
        54.65997314453125,
        54.67999267578125,
        54.70001220703125,
        54.719970703125,
        54.739990234375,
        54.760009765625,
        54.780029296875,
        54.79998779296875,
        54.82000732421875,
        54.84002685546875,
        54.8599853515625,
        54.8800048828125,
        54.9000244140625,
        54.91998291015625,
        54.94000244140625,
        54.96002197265625,
        54.97998046875,
        55.0,
        55.02001953125,
        55.03997802734375,
        55.05999755859375,
        55.08001708984375,
        55.0999755859375,
        55.1199951171875,
        55.1400146484375,
        55.15997314453125,
        55.17999267578125,
        55.20001220703125,
        55.219970703125,
        55.239990234375,
        55.260009765625,
        55.280029296875,
        55.29998779296875,
        55.32000732421875,
        55.34002685546875,
        55.3599853515625,
        55.3800048828125,
        55.4000244140625,
        55.41998291015625,
        55.44000244140625,
        55.46002197265625,
        55.47998046875,
        55.5,
        55.52001953125,
        55.53997802734375,
        55.55999755859375,
        55.58001708984375,
        55.5999755859375,
        55.6199951171875,
        55.6400146484375,
        55.65997314453125,
        55.67999267578125,
        55.70001220703125,
        55.719970703125,
        55.739990234375,
        55.760009765625,
        55.780029296875,
        55.79998779296875,
        55.82000732421875,
        55.84002685546875,
        55.8599853515625,
        55.8800048828125,
        55.9000244140625,
        55.91998291015625,
        55.94000244140625,
        55.96002197265625,
        55.97998046875,
        56.0,
        56.02001953125,
        56.03997802734375,
        56.05999755859375,
        56.08001708984375,
        56.0999755859375,
        56.1199951171875,
        56.1400146484375,
        56.15997314453125,
        56.17999267578125,
        56.20001220703125,
        56.219970703125,
        56.239990234375,
        56.260009765625,
        56.280029296875,
        56.29998779296875,
        56.32000732421875,
        56.34002685546875,
        56.3599853515625,
        56.3800048828125,
        56.4000244140625,
        56.41998291015625,
        56.44000244140625,
        56.46002197265625,
        56.47998046875,
        56.5,
        56.52001953125,
        56.53997802734375,
        56.55999755859375,
        56.58001708984375,
        56.5999755859375,
        56.6199951171875,
        56.6400146484375,
        56.65997314453125,
        56.67999267578125,
        56.70001220703125,
        56.719970703125,
        56.739990234375,
        56.760009765625,
        56.780029296875,
        56.79998779296875,
        56.82000732421875,
        56.84002685546875,
        56.8599853515625,
        56.8800048828125,
        56.9000244140625,
        56.91998291015625,
        56.94000244140625,
        56.96002197265625,
        56.97998046875,
        57.0,
        57.02001953125,
        57.03997802734375,
        57.05999755859375,
        57.08001708984375,
        57.0999755859375,
        57.1199951171875,
        57.1400146484375,
        57.15997314453125,
        57.17999267578125,
        57.20001220703125,
        57.219970703125,
        57.239990234375,
        57.260009765625,
        57.280029296875,
        57.29998779296875,
        57.32000732421875,
        57.34002685546875,
        57.3599853515625,
        57.3800048828125,
        57.4000244140625,
        57.41998291015625,
        57.44000244140625,
        57.46002197265625,
        57.47998046875,
        57.5,
        57.52001953125,
        57.53997802734375,
        57.55999755859375,
        57.58001708984375,
        57.5999755859375,
        57.6199951171875,
        57.6400146484375,
        57.65997314453125,
        57.67999267578125,
        57.70001220703125,
        57.719970703125,
        57.739990234375,
        57.760009765625,
        57.780029296875,
        57.79998779296875,
        57.82000732421875,
        57.84002685546875,
        57.8599853515625,
        57.8800048828125,
        57.9000244140625,
        57.91998291015625,
        57.94000244140625,
        57.96002197265625,
        57.97998046875,
        58.0,
        58.02001953125,
        58.03997802734375,
        58.05999755859375,
        58.08001708984375,
        58.0999755859375,
        58.1199951171875,
        58.1400146484375,
        58.15997314453125,
        58.17999267578125,
        58.20001220703125,
        58.219970703125,
        58.239990234375,
        58.260009765625,
        58.280029296875,
        58.29998779296875,
        58.32000732421875,
        58.34002685546875,
        58.3599853515625,
        58.3800048828125,
        58.4000244140625,
        58.41998291015625,
        58.44000244140625,
        58.46002197265625,
        58.47998046875,
        58.5,
        58.52001953125,
        58.53997802734375,
        58.55999755859375,
        58.58001708984375,
        58.5999755859375,
        58.6199951171875,
        58.6400146484375,
        58.65997314453125,
        58.67999267578125,
        58.70001220703125,
        58.719970703125,
        58.739990234375,
        58.760009765625,
        58.780029296875,
        58.79998779296875,
        58.82000732421875,
        58.84002685546875,
        58.8599853515625,
        58.8800048828125,
        58.9000244140625,
        58.91998291015625,
        58.94000244140625,
        58.96002197265625,
        58.97998046875,
        59.0,
        59.02001953125,
        59.03997802734375,
        59.05999755859375,
        59.08001708984375,
        59.0999755859375,
        59.1199951171875,
        59.1400146484375,
        59.15997314453125,
        59.17999267578125,
        59.20001220703125,
        59.219970703125,
        59.239990234375,
        59.260009765625,
        59.280029296875,
        59.29998779296875,
        59.32000732421875,
        59.34002685546875,
        59.3599853515625,
        59.3800048828125,
        59.4000244140625,
        59.41998291015625,
        59.44000244140625,
        59.46002197265625,
        59.47998046875,
        59.5,
        59.52001953125,
        59.53997802734375,
        59.55999755859375,
        59.58001708984375,
        59.5999755859375,
        59.6199951171875,
        59.6400146484375,
        59.65997314453125,
        59.67999267578125,
        59.70001220703125,
        59.719970703125,
        59.739990234375,
        59.760009765625,
        59.780029296875,
        59.79998779296875,
        59.82000732421875,
        59.84002685546875,
        59.8599853515625,
        59.8800048828125,
        59.9000244140625,
        59.91998291015625,
        59.94000244140625,
        59.96002197265625,
        59.97998046875,
        60.0
    ],
    "rightHandPositions": [
        "(0.142857, 1.208304, 0.155738)",
        "(0.142682, 1.208361, 0.155713)",
        "(0.142425, 1.208514, 0.155680)",
        "(0.142223, 1.208630, 0.155680)",
        "(0.141993, 1.208709, 0.155628)",
        "(0.141735, 1.208745, 0.155509)",
        "(0.141487, 1.208742, 0.155384)",
        "(0.141200, 1.208752, 0.155255)",
        "(0.140857, 1.208803, 0.155048)",
        "(0.140567, 1.208891, 0.154776)",
        "(0.140151, 1.208974, 0.154227)",
        "(0.140017, 1.208955, 0.154011)",
        "(0.139695, 1.208978, 0.153414)",
        "(0.139560, 1.209102, 0.153064)",
        "(0.139515, 1.209379, 0.152818)",
        "(0.139434, 1.209673, 0.152467)",
        "(0.139418, 1.209742, 0.152290)",
        "(0.139431, 1.209916, 0.151760)",
        "(0.139498, 1.209948, 0.151265)",
        "(0.139480, 1.209878, 0.151056)",
        "(0.139540, 1.209667, 0.150511)",
        "(0.139574, 1.209605, 0.150346)",
        "(0.139668, 1.209491, 0.150025)",
        "(0.139776, 1.209285, 0.149451)",
        "(0.139793, 1.209279, 0.148824)",
        "(0.139913, 1.209654, 0.148263)",
        "(0.140083, 1.210077, 0.147973)",
        "(0.140529, 1.210962, 0.147392)",
        "(0.140796, 1.211680, 0.146694)",
        "(0.140959, 1.212470, 0.146024)",
        "(0.140859, 1.213457, 0.145488)",
        "(0.140630, 1.214038, 0.145171)",
        "(0.140246, 1.215501, 0.144321)",
        "(0.139929, 1.217498, 0.143447)",
        "(0.139412, 1.219849, 0.142674)",
        "(0.138872, 1.222590, 0.142066)",
        "(0.138587, 1.224017, 0.141780)",
        "(0.137834, 1.227082, 0.141473)",
        "(0.136961, 1.230164, 0.141517)",
        "(0.136010, 1.233298, 0.141664)",
        "(0.135075, 1.236472, 0.141728)",
        "(0.134618, 1.238035, 0.141708)",
        "(0.133597, 1.241105, 0.141547)",
        "(0.132462, 1.244046, 0.141361)",
        "(0.131444, 1.247104, 0.141256)",
        "(0.130259, 1.249931, 0.140962)",
        "(0.129684, 1.251334, 0.140749)",
        "(0.128662, 1.254162, 0.140296)",
        "(0.127742, 1.256990, 0.139865)",
        "(0.126853, 1.259796, 0.139517)",
        "(0.125871, 1.262593, 0.139067)",
        "(0.125317, 1.263975, 0.138773)",
        "(0.124090, 1.266876, 0.138210)",
        "(0.122995, 1.269953, 0.137726)",
        "(0.121957, 1.273367, 0.137403)",
        "(0.120942, 1.277105, 0.137047)",
        "(0.120434, 1.279013, 0.136846)",
        "(0.119412, 1.282997, 0.136400)",
        "(0.118291, 1.287220, 0.136220)",
        "(0.117174, 1.291561, 0.136327)",
        "(0.115960, 1.295849, 0.136530)",
        "(0.115264, 1.297975, 0.136536)",
        "(0.113941, 1.302260, 0.136461)",
        "(0.112939, 1.306758, 0.136394)",
        "(0.112073, 1.311465, 0.136458)",
        "(0.111053, 1.316120, 0.136559)",
        "(0.110480, 1.318419, 0.136643)",
        "(0.109328, 1.323113, 0.136921)",
        "(0.108228, 1.327924, 0.137484)",
        "(0.107216, 1.332577, 0.137917)",
        "(0.106234, 1.336995, 0.138188)",
        "(0.105773, 1.339146, 0.138273)",
        "(0.105002, 1.343420, 0.138428)",
        "(0.104391, 1.347695, 0.138779)",
        "(0.103810, 1.351872, 0.139327)",
        "(0.103154, 1.355940, 0.139903)",
        "(0.102854, 1.357879, 0.140264)",
        "(0.102401, 1.361580, 0.140891)",
        "(0.101939, 1.365026, 0.141501)",
        "(0.101575, 1.368349, 0.142150)",
        "(0.101375, 1.371633, 0.143046)",
        "(0.101316, 1.373279, 0.143602)",
        "(0.101069, 1.376419, 0.144768)",
        "(0.100786, 1.379341, 0.145862)",
        "(0.100541, 1.382224, 0.147093)",
        "(0.100259, 1.385183, 0.148635)",
        "(0.100071, 1.386642, 0.149452)",
        "(0.099672, 1.389512, 0.151124)",
        "(0.099311, 1.392347, 0.152805)",
        "(0.099048, 1.395238, 0.154503)",
        "(0.098848, 1.398163, 0.156207)",
        "(0.098715, 1.399618, 0.157059)",
        "(0.098405, 1.402427, 0.158759)",
        "(0.098188, 1.405366, 0.160640)",
        "(0.097885, 1.408277, 0.162625)",
        "(0.097497, 1.411079, 0.164564)",
        "(0.097308, 1.412476, 0.165572)",
        "(0.096995, 1.415286, 0.167654)",
        "(0.096656, 1.418031, 0.169806)",
        "(0.096164, 1.420598, 0.171815)",
        "(0.095627, 1.423149, 0.173952)",
        "(0.095408, 1.424462, 0.175112)",
        "(0.094875, 1.426976, 0.177434)",
        "(0.094326, 1.429409, 0.179584)",
        "(0.093978, 1.431899, 0.181870)",
        "(0.093845, 1.434530, 0.184554)",
        "(0.093748, 1.435832, 0.185933)",
        "(0.093589, 1.438353, 0.188689)",
        "(0.093507, 1.440718, 0.191495)",
        "(0.093262, 1.442921, 0.194267)",
        "(0.093034, 1.444953, 0.196875)",
        "(0.092986, 1.445944, 0.198188)",
        "(0.092975, 1.447996, 0.201034)",
        "(0.092884, 1.449955, 0.204040)",
        "(0.092588, 1.451699, 0.207013)",
        "(0.092318, 1.453302, 0.210017)",
        "(0.092202, 1.453966, 0.211593)",
        "(0.091707, 1.455066, 0.214825)",
        "(0.090881, 1.455704, 0.218120)",
        "(0.089862, 1.455824, 0.221506)",
        "(0.088797, 1.455445, 0.224988)",
        "(0.088303, 1.455124, 0.226721)",
        "(0.087583, 1.454081, 0.230375)",
        "(0.087016, 1.452511, 0.234290)",
        "(0.086336, 1.450047, 0.238535)",
        "(0.085690, 1.447004, 0.242903)",
        "(0.085474, 1.445162, 0.245128)",
        "(0.085075, 1.441037, 0.249504)",
        "(0.084877, 1.436413, 0.253700)",
        "(0.085221, 1.431371, 0.257572)",
        "(0.085552, 1.425745, 0.260970)",
        "(0.085538, 1.422676, 0.262417)",
        "(0.085371, 1.416262, 0.264968)",
        "(0.085538, 1.409601, 0.266842)",
        "(0.086146, 1.403262, 0.268578)",
        "(0.086958, 1.396985, 0.269832)",
        "(0.087152, 1.393714, 0.270287)",
        "(0.086937, 1.386999, 0.271147)",
        "(0.086947, 1.380616, 0.271695)",
        "(0.087290, 1.374609, 0.272085)",
        "(0.087573, 1.368896, 0.272323)",
        "(0.087802, 1.366135, 0.272328)",
        "(0.088195, 1.360701, 0.272303)",
        "(0.088176, 1.355643, 0.272181)",
        "(0.088617, 1.351078, 0.272020)",
        "(0.089153, 1.346747, 0.271920)",
        "(0.089328, 1.344616, 0.271886)",
        "(0.089790, 1.340560, 0.271833)",
        "(0.090296, 1.336749, 0.271959)",
        "(0.090761, 1.333310, 0.272232)",
        "(0.091244, 1.329883, 0.272361)",
        "(0.091524, 1.328220, 0.272365)",
        "(0.092350, 1.325141, 0.272373)",
        "(0.093521, 1.322196, 0.272516)",
        "(0.094544, 1.319059, 0.272691)",
        "(0.095182, 1.315901, 0.273058)",
        "(0.095557, 1.314333, 0.273252)",
        "(0.096517, 1.311051, 0.273496)",
        "(0.097437, 1.307636, 0.273611)",
        "(0.098378, 1.304206, 0.273585)",
        "(0.099249, 1.300555, 0.273410)",
        "(0.099592, 1.298606, 0.273183)",
        "(0.100273, 1.294602, 0.272540)",
        "(0.101079, 1.290779, 0.271755)",
        "(0.102081, 1.287060, 0.270989)",
        "(0.103021, 1.283315, 0.270108)",
        "(0.103439, 1.281453, 0.269626)",
        "(0.104344, 1.277771, 0.268595)",
        "(0.105219, 1.274011, 0.267255)",
        "(0.105819, 1.270280, 0.265952)",
        "(0.106499, 1.266806, 0.264736)",
        "(0.106872, 1.265161, 0.264179)",
        "(0.107388, 1.261932, 0.263019)",
        "(0.107874, 1.258741, 0.261790)",
        "(0.108439, 1.255744, 0.260526)",
        "(0.108932, 1.252874, 0.259322)",
        "(0.109188, 1.251459, 0.258720)",
        "(0.109668, 1.248672, 0.257545)",
        "(0.110181, 1.245948, 0.256435)",
        "(0.110627, 1.243196, 0.255171)",
        "(0.111207, 1.240418, 0.253802)",
        "(0.111493, 1.239075, 0.253164)",
        "(0.112082, 1.236409, 0.251855)",
        "(0.112662, 1.233722, 0.250307)",
        "(0.113308, 1.230923, 0.248450)",
        "(0.113815, 1.227947, 0.246496)",
        "(0.113991, 1.226431, 0.245515)",
        "(0.114417, 1.223448, 0.243432)",
        "(0.114969, 1.220740, 0.241370)",
        "(0.115579, 1.218232, 0.239484)",
        "(0.115921, 1.215711, 0.237637)",
        "(0.116030, 1.214446, 0.236634)",
        "(0.116281, 1.212001, 0.234382)",
        "(0.116681, 1.209942, 0.231987)",
        "(0.117160, 1.208337, 0.229740)",
        "(0.117651, 1.206977, 0.227517)",
        "(0.117924, 1.206386, 0.226368)",
        "(0.118537, 1.205361, 0.223939)",
        "(0.119052, 1.204361, 0.221466)",
        "(0.119522, 1.203381, 0.218992)",
        "(0.120028, 1.202390, 0.216385)",
        "(0.120318, 1.201900, 0.214997)",
        "(0.120912, 1.200897, 0.212119)",
        "(0.121477, 1.199901, 0.209204)",
        "(0.122167, 1.199068, 0.206322)",
        "(0.122858, 1.198256, 0.203273)",
        "(0.123195, 1.197839, 0.201659)",
        "(0.123951, 1.197047, 0.198512)",
        "(0.124619, 1.196376, 0.195613)",
        "(0.125183, 1.195663, 0.192867)",
        "(0.125764, 1.194934, 0.189948)",
        "(0.126097, 1.194577, 0.188425)",
        "(0.126733, 1.193956, 0.185490)",
        "(0.127322, 1.193518, 0.182916)",
        "(0.127918, 1.193156, 0.180461)",
        "(0.128537, 1.192769, 0.177980)",
        "(0.128826, 1.192577, 0.176738)",
        "(0.129389, 1.192189, 0.174248)",
        "(0.130085, 1.191828, 0.171817)",
        "(0.130838, 1.191549, 0.169447)",
        "(0.131487, 1.191178, 0.167143)",
        "(0.131775, 1.190981, 0.165985)",
        "(0.132359, 1.190536, 0.163569)",
        "(0.133074, 1.190158, 0.160972)",
        "(0.133934, 1.189899, 0.158198)",
        "(0.134846, 1.189693, 0.155292)",
        "(0.135334, 1.189644, 0.153869)",
        "(0.136252, 1.189633, 0.151137)",
        "(0.137091, 1.189619, 0.148327)",
        "(0.137924, 1.189617, 0.145290)",
        "(0.138755, 1.189855, 0.142230)",
        "(0.139169, 1.190118, 0.140742)",
        "(0.140012, 1.190723, 0.137786)",
        "(0.140759, 1.191521, 0.134824)",
        "(0.141421, 1.192844, 0.132080)",
        "(0.141944, 1.194751, 0.129520)",
        "(0.142210, 1.195879, 0.128222)",
        "(0.142696, 1.198607, 0.125476)",
        "(0.143098, 1.201852, 0.122742)",
        "(0.143435, 1.205499, 0.120165)",
        "(0.143593, 1.209349, 0.117655)",
        "(0.143580, 1.211384, 0.116439)",
        "(0.143466, 1.215674, 0.114224)",
        "(0.143188, 1.220218, 0.112308)",
        "(0.142782, 1.225080, 0.110587)",
        "(0.142478, 1.230234, 0.109022)",
        "(0.142376, 1.232858, 0.108332)",
        "(0.142115, 1.238234, 0.107186)",
        "(0.141571, 1.243469, 0.106231)",
        "(0.141071, 1.248822, 0.105342)",
        "(0.140864, 1.254380, 0.104700)",
        "(0.140767, 1.257197, 0.104426)",
        "(0.140554, 1.262787, 0.103887)",
        "(0.140295, 1.268135, 0.103419)",
        "(0.139853, 1.273485, 0.103172)",
        "(0.139393, 1.278998, 0.103237)",
        "(0.139169, 1.281787, 0.103319)",
        "(0.138895, 1.287420, 0.103576)",
        "(0.138680, 1.293076, 0.104118)",
        "(0.138374, 1.298576, 0.104836)",
        "(0.137985, 1.303960, 0.105710)",
        "(0.137830, 1.306623, 0.106202)",
        "(0.137595, 1.311931, 0.107481)",
        "(0.137267, 1.317186, 0.108985)",
        "(0.136823, 1.322181, 0.110539)",
        "(0.136294, 1.326952, 0.112302)",
        "(0.135988, 1.329353, 0.113291)",
        "(0.135210, 1.333983, 0.115492)",
        "(0.134309, 1.338187, 0.117795)",
        "(0.133300, 1.342197, 0.120495)",
        "(0.132250, 1.346028, 0.123751)",
        "(0.131703, 1.347880, 0.125471)",
        "(0.130741, 1.351506, 0.129084)",
        "(0.129853, 1.354945, 0.132948)",
        "(0.128778, 1.357958, 0.136896)",
        "(0.127478, 1.360575, 0.140874)",
        "(0.126834, 1.361732, 0.142932)",
        "(0.125678, 1.363942, 0.147172)",
        "(0.124406, 1.365879, 0.151421)",
        "(0.123307, 1.367537, 0.155615)",
        "(0.122711, 1.368961, 0.159950)",
        "(0.122390, 1.369536, 0.162144)",
        "(0.121266, 1.370322, 0.166492)",
        "(0.120115, 1.370967, 0.170883)",
        "(0.119194, 1.371476, 0.175424)",
        "(0.118334, 1.371841, 0.179921)",
        "(0.117912, 1.371935, 0.182130)",
        "(0.117059, 1.371829, 0.186488)",
        "(0.115974, 1.371490, 0.190688)",
        "(0.115031, 1.371001, 0.194745)",
        "(0.114273, 1.370389, 0.198704)",
        "(0.113881, 1.370050, 0.200652)",
        "(0.112977, 1.369091, 0.204435)",
        "(0.111978, 1.367802, 0.207997)",
        "(0.111275, 1.366457, 0.211307)",
        "(0.110954, 1.364938, 0.214554)",
        "(0.110754, 1.364117, 0.216132)",
        "(0.110102, 1.362301, 0.219121)",
        "(0.109571, 1.360128, 0.221875)",
        "(0.109118, 1.357624, 0.224589)",
        "(0.108514, 1.354866, 0.227196)",
        "(0.108164, 1.353335, 0.228450)",
        "(0.107457, 1.349953, 0.230860)",
        "(0.106673, 1.346372, 0.233316)",
        "(0.105868, 1.342739, 0.235680)",
        "(0.105439, 1.338981, 0.237801)",
        "(0.105270, 1.337028, 0.238806)",
        "(0.104804, 1.333123, 0.240586)",
        "(0.104449, 1.329435, 0.242145)",
        "(0.104550, 1.325820, 0.243464)",
        "(0.104620, 1.322091, 0.244547)",
        "(0.104513, 1.320217, 0.245028)",
        "(0.104218, 1.316420, 0.245893)",
        "(0.103763, 1.312516, 0.246710)",
        "(0.103188, 1.308713, 0.247369)",
        "(0.102728, 1.304860, 0.247697)",
        "(0.102579, 1.302961, 0.247710)",
        "(0.102581, 1.299492, 0.247661)",
        "(0.102940, 1.296428, 0.247629)",
        "(0.103190, 1.293295, 0.247561)",
        "(0.102806, 1.289882, 0.247284)",
        "(0.102532, 1.288276, 0.247084)",
        "(0.102279, 1.285424, 0.246811)",
        "(0.102313, 1.282808, 0.246624)",
        "(0.102187, 1.280158, 0.246343)",
        "(0.101816, 1.277597, 0.245966)",
        "(0.101660, 1.276455, 0.245851)",
        "(0.101534, 1.274363, 0.245855)",
        "(0.101340, 1.272253, 0.245918)",
        "(0.100941, 1.270136, 0.245807)",
        "(0.100599, 1.268156, 0.245559)",
        "(0.100474, 1.267234, 0.245421)",
        "(0.100387, 1.265462, 0.244960)",
        "(0.100304, 1.263723, 0.244281)",
        "(0.100215, 1.262077, 0.243431)",
        "(0.100077, 1.260342, 0.242442)",
        "(0.099986, 1.259452, 0.241908)",
        "(0.099758, 1.257636, 0.240803)",
        "(0.099517, 1.255862, 0.239724)",
        "(0.099353, 1.254106, 0.238561)",
        "(0.099308, 1.252401, 0.237441)",
        "(0.099297, 1.251584, 0.236941)",
        "(0.099253, 1.249850, 0.235961)",
        "(0.099122, 1.247913, 0.234907)",
        "(0.098754, 1.245816, 0.233818)",
        "(0.098447, 1.243731, 0.232636)",
        "(0.098377, 1.242741, 0.232024)",
        "(0.098386, 1.240878, 0.230711)",
        "(0.098526, 1.239231, 0.229461)",
        "(0.098690, 1.237620, 0.228246)",
        "(0.098740, 1.235839, 0.226936)",
        "(0.098729, 1.234913, 0.226232)",
        "(0.098869, 1.233127, 0.224749)",
        "(0.099299, 1.231516, 0.223383)",
        "(0.099597, 1.229919, 0.222096)",
        "(0.099703, 1.228288, 0.220843)",
        "(0.099734, 1.227433, 0.220144)",
        "(0.099909, 1.225811, 0.218688)",
        "(0.100227, 1.224355, 0.217234)",
        "(0.100388, 1.223032, 0.215751)",
        "(0.100610, 1.221881, 0.214132)",
        "(0.100796, 1.221345, 0.213264)",
        "(0.101102, 1.220326, 0.211468)",
        "(0.101470, 1.219713, 0.209736)",
        "(0.101910, 1.219297, 0.208046)",
        "(0.102233, 1.218901, 0.206038)",
        "(0.102445, 1.218729, 0.205013)",
        "(0.102866, 1.218492, 0.203021)",
        "(0.103183, 1.218266, 0.200888)",
        "(0.103480, 1.218101, 0.198734)",
        "(0.103923, 1.218082, 0.196520)",
        "(0.104153, 1.218108, 0.195388)",
        "(0.104664, 1.218238, 0.193077)",
        "(0.105155, 1.218477, 0.190854)",
        "(0.105578, 1.218783, 0.188589)",
        "(0.106066, 1.219126, 0.186271)",
        "(0.106310, 1.219327, 0.185141)",
        "(0.106759, 1.219722, 0.182892)",
        "(0.107189, 1.220157, 0.180754)",
        "(0.107580, 1.220604, 0.178783)",
        "(0.107937, 1.220910, 0.176836)",
        "(0.108140, 1.221064, 0.175887)",
        "(0.108440, 1.221332, 0.174121)",
        "(0.108605, 1.221606, 0.172565)",
        "(0.108986, 1.221981, 0.171048)",
        "(0.109392, 1.222417, 0.169531)",
        "(0.109565, 1.222654, 0.168805)",
        "(0.109927, 1.223095, 0.167390)",
        "(0.110290, 1.223443, 0.165941)",
        "(0.110618, 1.223840, 0.164578)",
        "(0.110979, 1.224182, 0.163290)",
        "(0.111129, 1.224325, 0.162574)",
        "(0.111399, 1.224658, 0.161031)",
        "(0.111725, 1.225171, 0.159495)",
        "(0.112093, 1.225870, 0.158001)",
        "(0.112556, 1.226846, 0.156527)",
        "(0.112831, 1.227363, 0.155810)",
        "(0.113326, 1.228433, 0.154346)",
        "(0.113681, 1.229524, 0.152627)",
        "(0.114153, 1.230854, 0.150870)",
        "(0.114670, 1.232406, 0.149152)",
        "(0.114939, 1.233192, 0.148263)",
        "(0.115409, 1.234913, 0.146352)",
        "(0.115814, 1.236916, 0.144530)",
        "(0.116024, 1.239116, 0.142904)",
        "(0.116186, 1.241580, 0.141291)",
        "(0.116291, 1.242978, 0.140519)",
        "(0.116503, 1.246105, 0.139014)",
        "(0.116913, 1.249619, 0.137516)",
        "(0.117195, 1.253286, 0.135958)",
        "(0.117235, 1.257170, 0.134467)",
        "(0.117278, 1.259165, 0.133806)",
        "(0.117315, 1.263308, 0.132605)",
        "(0.117361, 1.267668, 0.131418)",
        "(0.117522, 1.272045, 0.130150)",
        "(0.117553, 1.276382, 0.128912)",
        "(0.117503, 1.278604, 0.128373)",
        "(0.117379, 1.283205, 0.127408)",
        "(0.117587, 1.287879, 0.126495)",
        "(0.117769, 1.292537, 0.125656)",
        "(0.117807, 1.297298, 0.125072)",
        "(0.117791, 1.299605, 0.124827)",
        "(0.117395, 1.303950, 0.124363)",
        "(0.117130, 1.308311, 0.124030)",
        "(0.116982, 1.312584, 0.123890)",
        "(0.116673, 1.316766, 0.123738)",
        "(0.116632, 1.318807, 0.123725)",
        "(0.116736, 1.322910, 0.123751)",
        "(0.116839, 1.326858, 0.123803)",
        "(0.116890, 1.330620, 0.124024)",
        "(0.116858, 1.334200, 0.124454)",
        "(0.116833, 1.335982, 0.124726)",
        "(0.116747, 1.339425, 0.125424)",
        "(0.116880, 1.342697, 0.126224)",
        "(0.116809, 1.345919, 0.127149)",
        "(0.116599, 1.349126, 0.128214)",
        "(0.116508, 1.350650, 0.128824)",
        "(0.116186, 1.353627, 0.130085)",
        "(0.116069, 1.356650, 0.131418)",
        "(0.116216, 1.359672, 0.132932)",
        "(0.116112, 1.362426, 0.134305)",
        "(0.115991, 1.363701, 0.134942)",
        "(0.115749, 1.366152, 0.136307)",
        "(0.115376, 1.368446, 0.137896)",
        "(0.114917, 1.370685, 0.139614)",
        "(0.114603, 1.372818, 0.141398)",
        "(0.114500, 1.373898, 0.142325)",
        "(0.114356, 1.376146, 0.144250)",
        "(0.114334, 1.378344, 0.146058)",
        "(0.114199, 1.380301, 0.147808)",
        "(0.113980, 1.382172, 0.149699)",
        "(0.113878, 1.383049, 0.150682)",
        "(0.113719, 1.384579, 0.152644)",
        "(0.113485, 1.385872, 0.154586)",
        "(0.113172, 1.386995, 0.156591)",
        "(0.112888, 1.387951, 0.158603)",
        "(0.112695, 1.388304, 0.159572)",
        "(0.111948, 1.388757, 0.161424)",
        "(0.111238, 1.389025, 0.163263)",
        "(0.110680, 1.389243, 0.165103)",
        "(0.110256, 1.389388, 0.166614)",
        "(0.110183, 1.389451, 0.167198)",
        "(0.110052, 1.389530, 0.168108)",
        "(0.109752, 1.389622, 0.168633)",
        "(0.109472, 1.389643, 0.168711)",
        "(0.109199, 1.389683, 0.168265)",
        "(0.108939, 1.389799, 0.167810)",
        "(0.108300, 1.390504, 0.166133)",
        "(0.108018, 1.391705, 0.163636)",
        "(0.107821, 1.393172, 0.160187)",
        "(0.107408, 1.394727, 0.156114)",
        "(0.107179, 1.395463, 0.153988)",
        "(0.106557, 1.396790, 0.149567)",
        "(0.105794, 1.398036, 0.144960)",
        "(0.105349, 1.399279, 0.140464)",
        "(0.105122, 1.400435, 0.136211)",
        "(0.105002, 1.400983, 0.134059)",
        "(0.105015, 1.402070, 0.129835)",
        "(0.105024, 1.403025, 0.125872)",
        "(0.104574, 1.403763, 0.121858)",
        "(0.104198, 1.404276, 0.117665)",
        "(0.104214, 1.404588, 0.115631)",
        "(0.104607, 1.405393, 0.111949)",
        "(0.104827, 1.406058, 0.108541)",
        "(0.104603, 1.406349, 0.105073)",
        "(0.104498, 1.406761, 0.101802)",
        "(0.104650, 1.407015, 0.100275)",
        "(0.105278, 1.407582, 0.097461)",
        "(0.105727, 1.408125, 0.094617)",
        "(0.106165, 1.408670, 0.091852)",
        "(0.106675, 1.409335, 0.089609)",
        "(0.106869, 1.409701, 0.088516)",
        "(0.107259, 1.410580, 0.086569)",
        "(0.107816, 1.411497, 0.084754)",
        "(0.108202, 1.412506, 0.083309)",
        "(0.108657, 1.413787, 0.082086)",
        "(0.108770, 1.414310, 0.081395)",
        "(0.108924, 1.415307, 0.080049)",
        "(0.108952, 1.416274, 0.078796)",
        "(0.108576, 1.417072, 0.077779)",
        "(0.108008, 1.418057, 0.077835)",
        "(0.107808, 1.418596, 0.077885)",
        "(0.107576, 1.419583, 0.078059)",
        "(0.107203, 1.420990, 0.078001)",
        "(0.107153, 1.421921, 0.077792)",
        "(0.107114, 1.423946, 0.077646)",
        "(0.107052, 1.424750, 0.077628)",
        "(0.106945, 1.426333, 0.077589)",
        "(0.106813, 1.427851, 0.077641)",
        "(0.106765, 1.429304, 0.077658)",
        "(0.106764, 1.430659, 0.077708)",
        "(0.106742, 1.431322, 0.077721)",
        "(0.106596, 1.432615, 0.077655)",
        "(0.106429, 1.433839, 0.077402)",
        "(0.106540, 1.435001, 0.077285)",
        "(0.106551, 1.435634, 0.077325)",
        "(0.106315, 1.437032, 0.077601)",
        "(0.105975, 1.438361, 0.077980)",
        "(0.105675, 1.439572, 0.078383)",
        "(0.105322, 1.440971, 0.079330)",
        "(0.104841, 1.442470, 0.080881)",
        "(0.104532, 1.443203, 0.081829)",
        "(0.103903, 1.444595, 0.083789)",
        "(0.103200, 1.446011, 0.085837)",
        "(0.102527, 1.447519, 0.088020)",
        "(0.102331, 1.448329, 0.089213)",
        "(0.101914, 1.450091, 0.091933)",
        "(0.101403, 1.451886, 0.094600)",
        "(0.100893, 1.453426, 0.097028)",
        "(0.100434, 1.454808, 0.099337)",
        "(0.100188, 1.455458, 0.100451)",
        "(0.099729, 1.456550, 0.102532)",
        "(0.099398, 1.457352, 0.104411)",
        "(0.098873, 1.457947, 0.106223)",
        "(0.098262, 1.458250, 0.107926)",
        "(0.097776, 1.458505, 0.109641)",
        "(0.097532, 1.458640, 0.110482)",
        "(0.097219, 1.458914, 0.112159)",
        "(0.097021, 1.459066, 0.113480)",
        "(0.096783, 1.459071, 0.114430)",
        "(0.096548, 1.458951, 0.115340)",
        "(0.096533, 1.458883, 0.115823)",
        "(0.096416, 1.458697, 0.116988)",
        "(0.096109, 1.458452, 0.118031)",
        "(0.095777, 1.458168, 0.118938)",
        "(0.095458, 1.457874, 0.119847)",
        "(0.095380, 1.457764, 0.120362)",
        "(0.095254, 1.457535, 0.121365)",
        "(0.095011, 1.457248, 0.122069)",
        "(0.094591, 1.456900, 0.122841)",
        "(0.094248, 1.456724, 0.123570)",
        "(0.094092, 1.456676, 0.123894)",
        "(0.094122, 1.456695, 0.124206)",
        "(0.094207, 1.456702, 0.124485)",
        "(0.094210, 1.456858, 0.124661)",
        "(0.094254, 1.457074, 0.124631)",
        "(0.094235, 1.457133, 0.124463)",
        "(0.094106, 1.457257, 0.123706)",
        "(0.093863, 1.457572, 0.122458)",
        "(0.093823, 1.458181, 0.120727)",
        "(0.093989, 1.458809, 0.118814)",
        "(0.093998, 1.459230, 0.117731)",
        "(0.093853, 1.460332, 0.115533)",
        "(0.093796, 1.461548, 0.113264)",
        "(0.093790, 1.462930, 0.110930)",
        "(0.093804, 1.464503, 0.108788)",
        "(0.093846, 1.465328, 0.107772)",
        "(0.094061, 1.466997, 0.105834)",
        "(0.094289, 1.468635, 0.104034)",
        "(0.094466, 1.470350, 0.102549)",
        "(0.094615, 1.471896, 0.101282)",
        "(0.094645, 1.472597, 0.100708)",
        "(0.094568, 1.473878, 0.099657)",
        "(0.094572, 1.475126, 0.098927)",
        "(0.094611, 1.476237, 0.098624)",
        "(0.094490, 1.477172, 0.098513)",
        "(0.094375, 1.477594, 0.098524)",
        "(0.094168, 1.478132, 0.098779)",
        "(0.093766, 1.478995, 0.099320)",
        "(0.093360, 1.479437, 0.099835)",
        "(0.093168, 1.479658, 0.100281)",
        "(0.093113, 1.479837, 0.100686)",
        "(0.093060, 1.480051, 0.101439)",
        "(0.092980, 1.480135, 0.102376)",
        "(0.092884, 1.480050, 0.103437)",
        "(0.092802, 1.479836, 0.104571)",
        "(0.092777, 1.479689, 0.105179)",
        "(0.092794, 1.479336, 0.106465)",
        "(0.092728, 1.478856, 0.107748)",
        "(0.092591, 1.478188, 0.108950)",
        "(0.092543, 1.477795, 0.109520)",
        "(0.092407, 1.476907, 0.110577)",
        "(0.092067, 1.475845, 0.111488)",
        "(0.091661, 1.474654, 0.112484)",
        "(0.091390, 1.473560, 0.113792)",
        "(0.091265, 1.473018, 0.114494)",
        "(0.091031, 1.471921, 0.115864)",
        "(0.090902, 1.470830, 0.117527)",
        "(0.090644, 1.469836, 0.119321)",
        "(0.090342, 1.468869, 0.121081)",
        "(0.090264, 1.468375, 0.121946)",
        "(0.090220, 1.467392, 0.123611)",
        "(0.090148, 1.466460, 0.125162)",
        "(0.090052, 1.465542, 0.126714)",
        "(0.089890, 1.464610, 0.128249)",
        "(0.089841, 1.464161, 0.129028)",
        "(0.089793, 1.463263, 0.130635)",
        "(0.089778, 1.462408, 0.132375)",
        "(0.089691, 1.461572, 0.134184)",
        "(0.089656, 1.460679, 0.136074)",
        "(0.089475, 1.459794, 0.138045)",
        "(0.089374, 1.459358, 0.139049)",
        "(0.089323, 1.458568, 0.141259)",
        "(0.089258, 1.457894, 0.143719)",
        "(0.089117, 1.457272, 0.146195)",
        "(0.089075, 1.456777, 0.148800)",
        "(0.089068, 1.456547, 0.150134)",
        "(0.089173, 1.456091, 0.152864)",
        "(0.089194, 1.455618, 0.155642)",
        "(0.089164, 1.455114, 0.158451)",
        "(0.088991, 1.454522, 0.161136)",
        "(0.088843, 1.454195, 0.162375)",
        "(0.088633, 1.453556, 0.164734)",
        "(0.088670, 1.453034, 0.167064)",
        "(0.088875, 1.452682, 0.169386)",
        "(0.088990, 1.452400, 0.171551)",
        "(0.089029, 1.452264, 0.172593)",
        "(0.089137, 1.452039, 0.174691)",
        "(0.089183, 1.451806, 0.176776)",
        "(0.089219, 1.451595, 0.178658)",
        "(0.089420, 1.451335, 0.180433)",
        "(0.089564, 1.451182, 0.181348)",
        "(0.089692, 1.450791, 0.183184)",
        "(0.089726, 1.450218, 0.184905)",
        "(0.089688, 1.449390, 0.186471)",
        "(0.089656, 1.448502, 0.188044)",
        "(0.089690, 1.448028, 0.188817)",
        "(0.089855, 1.446983, 0.190261)",
        "(0.090010, 1.445830, 0.191631)",
        "(0.090191, 1.444609, 0.193016)",
        "(0.090145, 1.443354, 0.194345)",
        "(0.090043, 1.442708, 0.194931)",
        "(0.089916, 1.441471, 0.196003)",
        "(0.090032, 1.440486, 0.197089)",
        "(0.090157, 1.439601, 0.198025)",
        "(0.090277, 1.439152, 0.198438)",
        "(0.090696, 1.438479, 0.199235)",
        "(0.091095, 1.437618, 0.200434)",
        "(0.091344, 1.436858, 0.201515)",
        "(0.091535, 1.436126, 0.202694)",
        "(0.091824, 1.435454, 0.204063)",
        "(0.092007, 1.435149, 0.204786)",
        "(0.092384, 1.434538, 0.206272)",
        "(0.092648, 1.434055, 0.207747)",
        "(0.092929, 1.433576, 0.209197)",
        "(0.093188, 1.433146, 0.210660)",
        "(0.093321, 1.432955, 0.211431)",
        "(0.093649, 1.432656, 0.213100)",
        "(0.093899, 1.432342, 0.214798)",
        "(0.094136, 1.431988, 0.216428)",
        "(0.094437, 1.431429, 0.218039)",
        "(0.094598, 1.431070, 0.218914)",
        "(0.094897, 1.430364, 0.220784)",
        "(0.095027, 1.429577, 0.222645)",
        "(0.095219, 1.428687, 0.224229)",
        "(0.095338, 1.427733, 0.225792)",
        "(0.095399, 1.427281, 0.226587)",
        "(0.095653, 1.426202, 0.227995)",
        "(0.095670, 1.425020, 0.229289)",
        "(0.095587, 1.423776, 0.230491)",
        "(0.095586, 1.423121, 0.231049)",
        "(0.095698, 1.421657, 0.231959)",
        "(0.095879, 1.419995, 0.232573)",
        "(0.095966, 1.418078, 0.232971)",
        "(0.095966, 1.415904, 0.233062)",
        "(0.096066, 1.414765, 0.233006)",
        "(0.096357, 1.412373, 0.232628)",
        "(0.096404, 1.409937, 0.231817)",
        "(0.096724, 1.407293, 0.230673)",
        "(0.097164, 1.404548, 0.229196)",
        "(0.097426, 1.403090, 0.228316)",
        "(0.097863, 1.399980, 0.226288)",
        "(0.098195, 1.396583, 0.224062)",
        "(0.098441, 1.393092, 0.221972)",
        "(0.098772, 1.389506, 0.220056)",
        "(0.098961, 1.387672, 0.219076)",
        "(0.099213, 1.383855, 0.216936)",
        "(0.099490, 1.380074, 0.214970)",
        "(0.100179, 1.376596, 0.213891)",
        "(0.100776, 1.373138, 0.213116)",
        "(0.101116, 1.369894, 0.212241)",
        "(0.101319, 1.368321, 0.211767)",
        "(0.101558, 1.365352, 0.210693)",
        "(0.101960, 1.362738, 0.209516)",
        "(0.102508, 1.360518, 0.208520)",
        "(0.102944, 1.358674, 0.207949)",
        "(0.103164, 1.357882, 0.207737)",
        "(0.103555, 1.356607, 0.207205)",
        "(0.103957, 1.355713, 0.206544)",
        "(0.104376, 1.355178, 0.206039)",
        "(0.104495, 1.355311, 0.206152)",
        "(0.104605, 1.355307, 0.206194)",
        "(0.105246, 1.355246, 0.206702)",
        "(0.105604, 1.355612, 0.208097)",
        "(0.105903, 1.356233, 0.209947)",
        "(0.106138, 1.356599, 0.211016)",
        "(0.106697, 1.357532, 0.213706)",
        "(0.107191, 1.358418, 0.216970)",
        "(0.107554, 1.359218, 0.220462)",
        "(0.107930, 1.359887, 0.224049)",
        "(0.108421, 1.360623, 0.227898)",
        "(0.108643, 1.361069, 0.230000)",
        "(0.109128, 1.362100, 0.234578)",
        "(0.109724, 1.363139, 0.239043)",
        "(0.110280, 1.364102, 0.242912)",
        "(0.110461, 1.364482, 0.244447)",
        "(0.110794, 1.365123, 0.247076)",
        "(0.111174, 1.365813, 0.249500)",
        "(0.111651, 1.366643, 0.251751)",
        "(0.112002, 1.367494, 0.253616)",
        "(0.112503, 1.367848, 0.254681)",
        "(0.112658, 1.368026, 0.255111)",
        "(0.112628, 1.368170, 0.255507)",
        "(0.112779, 1.368346, 0.255623)",
        "(0.112923, 1.368374, 0.255416)",
        "(0.113064, 1.368322, 0.255061)",
        "(0.113094, 1.368145, 0.254590)",
        "(0.113111, 1.367509, 0.253656)",
        "(0.113044, 1.366690, 0.252975)",
        "(0.112950, 1.365721, 0.252298)",
        "(0.112969, 1.365243, 0.251971)",
        "(0.113193, 1.364276, 0.251432)",
        "(0.113500, 1.363469, 0.251064)",
        "(0.113779, 1.362320, 0.250589)",
        "(0.113918, 1.361112, 0.250274)",
        "(0.113967, 1.360506, 0.250219)",
        "(0.113964, 1.359398, 0.250360)",
        "(0.113848, 1.358486, 0.250598)",
        "(0.113692, 1.357703, 0.250755)",
        "(0.113690, 1.357228, 0.250971)",
        "(0.113744, 1.357300, 0.251003)",
        "(0.113691, 1.356786, 0.251294)",
        "(0.113658, 1.356436, 0.251369)",
        "(0.113507, 1.355786, 0.251311)",
        "(0.113454, 1.355245, 0.250907)",
        "(0.113462, 1.355007, 0.250675)",
        "(0.113450, 1.354229, 0.249943)",
        "(0.113391, 1.352885, 0.248869)",
        "(0.113262, 1.351407, 0.247867)",
        "(0.113126, 1.349650, 0.246682)",
        "(0.112914, 1.347625, 0.245402)",
        "(0.112862, 1.346496, 0.244731)",
        "(0.112558, 1.344061, 0.243326)",
        "(0.112073, 1.341451, 0.241818)",
        "(0.111818, 1.338880, 0.240359)",
        "(0.111777, 1.337682, 0.239701)",
        "(0.111792, 1.335407, 0.238584)",
        "(0.111570, 1.333175, 0.237527)",
        "(0.111278, 1.331035, 0.236396)",
        "(0.111032, 1.329032, 0.235125)",
        "(0.111022, 1.328149, 0.234504)",
        "(0.111111, 1.326511, 0.233296)",
        "(0.110996, 1.324901, 0.231943)",
        "(0.111078, 1.323229, 0.230320)",
        "(0.110970, 1.321694, 0.228791)",
        "(0.110928, 1.320942, 0.228003)",
        "(0.110890, 1.319547, 0.226543)",
        "(0.110822, 1.318237, 0.225265)",
        "(0.110852, 1.316970, 0.223928)",
        "(0.110921, 1.315825, 0.222610)",
        "(0.110946, 1.315274, 0.221986)",
        "(0.110994, 1.314272, 0.221004)",
        "(0.111051, 1.313282, 0.220298)",
        "(0.111095, 1.312378, 0.219876)",
        "(0.111088, 1.311328, 0.219488)",
        "(0.111086, 1.310866, 0.219429)",
        "(0.111117, 1.310257, 0.219658)",
        "(0.111173, 1.309631, 0.220079)",
        "(0.111194, 1.308434, 0.220862)",
        "(0.111207, 1.307114, 0.222013)",
        "(0.111235, 1.306520, 0.222617)",
        "(0.111346, 1.305297, 0.223996)",
        "(0.111578, 1.304001, 0.225364)",
        "(0.112098, 1.302503, 0.226556)",
        "(0.112538, 1.300709, 0.227655)",
        "(0.112696, 1.299718, 0.228215)",
        "(0.112933, 1.297536, 0.229322)",
        "(0.113267, 1.295215, 0.230184)",
        "(0.113816, 1.292760, 0.230838)",
        "(0.114271, 1.290315, 0.231383)",
        "(0.114476, 1.289090, 0.231633)",
        "(0.114935, 1.286623, 0.232084)",
        "(0.115395, 1.284237, 0.232394)",
        "(0.115854, 1.281849, 0.232469)",
        "(0.116142, 1.279421, 0.232488)",
        "(0.116303, 1.278227, 0.232490)",
        "(0.116725, 1.275929, 0.232547)",
        "(0.116996, 1.273659, 0.232706)",
        "(0.117067, 1.271335, 0.232831)",
        "(0.117093, 1.269039, 0.232936)",
        "(0.117059, 1.267938, 0.232967)",
        "(0.116908, 1.265781, 0.232966)",
        "(0.116965, 1.263906, 0.232938)",
        "(0.117216, 1.262314, 0.232881)",
        "(0.117448, 1.260863, 0.232779)",
        "(0.117515, 1.260184, 0.232702)",
        "(0.117619, 1.258767, 0.232453)",
        "(0.117716, 1.257470, 0.232079)",
        "(0.117768, 1.256239, 0.231743)",
        "(0.117820, 1.255115, 0.231469)",
        "(0.117874, 1.254791, 0.231362)",
        "(0.118053, 1.253652, 0.230963)",
        "(0.118213, 1.252445, 0.230463)",
        "(0.118309, 1.251297, 0.229935)",
        "(0.118380, 1.250018, 0.229226)",
        "(0.118423, 1.249427, 0.228841)",
        "(0.118576, 1.248262, 0.227961)",
        "(0.118727, 1.247172, 0.226974)",
        "(0.118866, 1.246070, 0.225768)",
        "(0.118879, 1.245003, 0.224384)",
        "(0.118871, 1.244508, 0.223655)",
        "(0.118839, 1.243634, 0.222063)",
        "(0.119025, 1.242892, 0.220156)",
        "(0.119241, 1.242327, 0.217971)",
        "(0.119366, 1.241955, 0.215592)",
        "(0.119455, 1.241797, 0.214346)",
        "(0.119625, 1.241515, 0.211747)",
        "(0.119721, 1.241253, 0.209053)",
        "(0.119722, 1.240977, 0.206282)",
        "(0.119792, 1.240741, 0.203514)",
        "(0.119846, 1.240645, 0.202151)",
        "(0.119793, 1.240486, 0.199603)",
        "(0.119716, 1.240322, 0.197031)",
        "(0.119724, 1.240235, 0.194542)",
        "(0.119773, 1.240258, 0.192111)",
        "(0.119797, 1.240334, 0.190883)",
        "(0.119977, 1.240613, 0.188353)",
        "(0.120331, 1.240919, 0.185707)",
        "(0.120578, 1.241182, 0.183218)",
        "(0.120678, 1.241421, 0.180929)",
        "(0.120755, 1.241520, 0.179831)",
        "(0.120946, 1.241690, 0.177744)",
        "(0.121054, 1.241859, 0.175890)",
        "(0.121029, 1.241865, 0.174130)",
        "(0.121113, 1.241724, 0.172244)",
        "(0.121221, 1.241617, 0.171291)",
        "(0.121408, 1.241424, 0.169541)",
        "(0.121542, 1.241234, 0.168067)",
        "(0.121727, 1.240971, 0.166608)",
        "(0.122022, 1.240496, 0.165047)",
        "(0.122125, 1.240260, 0.164232)",
        "(0.122416, 1.239808, 0.162795)",
        "(0.122702, 1.239350, 0.161625)",
        "(0.122950, 1.238814, 0.160479)",
        "(0.123231, 1.238299, 0.159184)",
        "(0.123409, 1.238069, 0.158572)",
        "(0.123850, 1.237738, 0.157585)",
        "(0.124181, 1.237653, 0.157097)",
        "(0.124605, 1.237389, 0.155999)",
        "(0.124939, 1.237231, 0.155070)",
        "(0.125121, 1.237180, 0.154666)",
        "(0.125340, 1.237181, 0.154236)",
        "(0.125599, 1.237144, 0.153597)",
        "(0.125944, 1.237167, 0.152899)",
        "(0.126395, 1.237245, 0.152079)",
        "(0.126512, 1.237307, 0.151843)",
        "(0.127105, 1.237563, 0.150710)",
        "(0.127542, 1.237770, 0.149818)",
        "(0.127856, 1.237925, 0.149018)",
        "(0.128259, 1.238089, 0.147923)",
        "(0.128493, 1.238145, 0.147381)",
        "(0.128946, 1.238251, 0.146230)",
        "(0.129285, 1.238401, 0.145054)",
        "(0.129641, 1.238629, 0.143861)",
        "(0.130129, 1.238892, 0.142608)",
        "(0.130377, 1.239018, 0.141946)",
        "(0.130740, 1.239228, 0.140649)",
        "(0.131054, 1.239473, 0.139364)",
        "(0.131354, 1.239673, 0.138003)",
        "(0.131661, 1.239892, 0.136632)",
        "(0.131788, 1.239980, 0.135962)",
        "(0.131945, 1.240226, 0.134671)",
        "(0.132140, 1.240498, 0.133425)",
        "(0.132375, 1.240854, 0.132209)",
        "(0.132498, 1.241179, 0.130993)",
        "(0.132559, 1.241337, 0.130395)",
        "(0.132736, 1.241656, 0.129280)",
        "(0.132893, 1.242182, 0.128344)",
        "(0.133110, 1.242769, 0.127413)",
        "(0.133332, 1.243354, 0.126431)",
        "(0.133435, 1.243665, 0.125980)",
        "(0.133485, 1.244275, 0.125186)",
        "(0.133431, 1.244869, 0.124438)",
        "(0.133548, 1.245630, 0.123625)",
        "(0.133563, 1.246539, 0.123006)",
        "(0.133548, 1.246886, 0.122851)",
        "(0.133661, 1.248145, 0.122279)",
        "(0.133816, 1.249246, 0.121810)",
        "(0.133835, 1.250296, 0.121379)",
        "(0.133842, 1.251449, 0.121097)",
        "(0.133841, 1.252036, 0.120965)",
        "(0.133871, 1.253226, 0.120687)",
        "(0.133943, 1.254505, 0.120511)",
        "(0.133905, 1.255744, 0.120490)",
        "(0.133761, 1.257162, 0.120525)",
        "(0.133705, 1.257608, 0.120498)",
        "(0.133583, 1.258615, 0.120379)",
        "(0.133519, 1.260466, 0.120260)",
        "(0.133431, 1.261678, 0.120234)",
        "(0.133215, 1.263298, 0.120103)",
        "(0.133197, 1.263997, 0.120014)",
        "(0.133355, 1.265716, 0.119751)",
        "(0.133525, 1.267399, 0.119388)",
        "(0.133406, 1.268738, 0.118983)",
        "(0.133163, 1.270511, 0.118420)",
        "(0.133068, 1.271362, 0.118171)",
        "(0.133023, 1.273219, 0.117767)",
        "(0.132964, 1.275227, 0.117400)",
        "(0.132770, 1.277370, 0.117065)",
        "(0.132532, 1.279690, 0.116873)",
        "(0.132508, 1.281003, 0.116834)",
        "(0.132703, 1.283899, 0.116910)",
        "(0.132560, 1.286894, 0.116918)",
        "(0.132167, 1.290096, 0.116843)",
        "(0.131945, 1.293457, 0.116802)",
        "(0.131783, 1.295131, 0.116764)",
        "(0.131267, 1.298625, 0.116592)",
        "(0.130979, 1.302256, 0.116478)",
        "(0.130566, 1.305878, 0.116355)",
        "(0.130036, 1.309534, 0.116287)",
        "(0.129782, 1.311409, 0.116286)",
        "(0.129384, 1.314998, 0.116310)",
        "(0.128862, 1.318562, 0.116411)",
        "(0.128387, 1.322321, 0.116543)",
        "(0.128187, 1.325974, 0.116722)",
        "(0.128019, 1.327714, 0.116743)",
        "(0.127565, 1.331053, 0.116746)",
        "(0.127086, 1.334157, 0.116802)",
        "(0.126422, 1.337002, 0.116785)",
        "(0.125841, 1.339613, 0.116730)",
        "(0.125596, 1.340892, 0.116714)",
        "(0.125126, 1.343299, 0.116654)",
        "(0.124642, 1.345515, 0.116537)",
        "(0.124201, 1.347446, 0.116294)",
        "(0.123706, 1.349269, 0.116079)",
        "(0.123487, 1.350119, 0.115931)",
        "(0.123031, 1.351624, 0.115386)",
        "(0.122567, 1.352773, 0.114370)",
        "(0.122505, 1.353880, 0.113054)",
        "(0.122553, 1.354971, 0.111581)",
        "(0.122482, 1.355419, 0.110682)",
        "(0.122401, 1.356059, 0.108458)",
        "(0.122432, 1.356652, 0.106061)",
        "(0.122429, 1.357072, 0.103554)",
        "(0.122498, 1.357137, 0.100982)",
        "(0.122485, 1.357069, 0.099694)",
        "(0.122462, 1.356875, 0.097096)",
        "(0.122576, 1.356779, 0.094644)",
        "(0.122999, 1.356680, 0.092171)",
        "(0.123439, 1.356571, 0.089682)",
        "(0.123651, 1.356507, 0.088498)",
        "(0.124004, 1.356341, 0.086227)",
        "(0.124275, 1.356164, 0.084099)",
        "(0.124447, 1.356157, 0.082124)",
        "(0.124670, 1.356146, 0.080235)",
        "(0.124656, 1.356134, 0.079590)",
        "(0.124255, 1.356340, 0.079775)",
        "(0.123883, 1.356384, 0.079521)",
        "(0.123837, 1.356367, 0.079280)",
        "(0.123907, 1.356535, 0.079015)",
        "(0.124001, 1.356697, 0.078781)",
        "(0.124196, 1.357089, 0.078324)",
        "(0.124272, 1.357629, 0.078082)",
        "(0.124331, 1.358538, 0.077909)",
        "(0.124321, 1.359763, 0.077743)",
        "(0.124299, 1.360405, 0.077662)",
        "(0.124312, 1.361838, 0.077398)",
        "(0.124328, 1.363467, 0.077100)",
        "(0.124309, 1.365322, 0.076948)",
        "(0.124335, 1.367216, 0.076783)",
        "(0.124333, 1.368202, 0.076720)",
        "(0.124272, 1.370374, 0.076739)",
        "(0.124173, 1.372624, 0.076806)",
        "(0.123951, 1.374864, 0.076851)",
        "(0.123683, 1.377214, 0.076981)",
        "(0.123532, 1.378419, 0.077029)",
        "(0.123300, 1.380953, 0.077208)",
        "(0.123146, 1.383547, 0.077459)",
        "(0.123072, 1.386243, 0.077795)",
        "(0.122915, 1.388914, 0.078221)",
        "(0.122826, 1.390250, 0.078438)",
        "(0.122653, 1.392973, 0.079015)",
        "(0.122431, 1.395797, 0.079765)",
        "(0.122307, 1.398461, 0.080469)",
        "(0.122251, 1.400999, 0.081212)",
        "(0.122221, 1.402285, 0.081682)",
        "(0.122244, 1.404828, 0.082873)",
        "(0.122193, 1.407030, 0.084067)",
        "(0.121994, 1.408827, 0.085119)",
        "(0.121661, 1.410382, 0.086356)",
        "(0.121448, 1.411057, 0.087043)",
        "(0.120927, 1.412202, 0.088374)",
        "(0.120443, 1.413028, 0.089618)",
        "(0.119932, 1.413823, 0.091192)",
        "(0.119502, 1.414629, 0.092971)",
        "(0.119325, 1.414962, 0.093807)",
        "(0.118970, 1.415424, 0.095276)",
        "(0.118451, 1.415792, 0.096844)",
        "(0.117894, 1.416118, 0.098650)",
        "(0.117536, 1.416280, 0.100465)",
        "(0.117357, 1.416305, 0.101320)",
        "(0.116951, 1.416258, 0.103032)",
        "(0.116459, 1.416201, 0.104890)",
        "(0.115827, 1.416104, 0.106872)",
        "(0.115249, 1.415881, 0.108690)",
        "(0.114967, 1.415771, 0.109548)",
        "(0.114417, 1.415639, 0.111187)",
        "(0.114032, 1.415513, 0.112593)",
        "(0.113784, 1.415362, 0.113778)",
        "(0.113501, 1.415315, 0.115022)",
        "(0.113338, 1.415333, 0.115661)",
        "(0.112969, 1.415307, 0.116829)",
        "(0.112535, 1.415162, 0.117647)",
        "(0.112149, 1.415054, 0.118236)",
        "(0.111798, 1.415160, 0.118747)",
        "(0.111516, 1.415265, 0.119016)",
        "(0.111359, 1.415397, 0.118943)",
        "(0.110932, 1.415677, 0.118793)",
        "(0.110471, 1.416264, 0.118339)",
        "(0.110083, 1.417475, 0.117458)",
        "(0.109999, 1.417984, 0.117046)",
        "(0.109695, 1.419053, 0.116059)",
        "(0.109336, 1.420218, 0.115073)",
        "(0.108997, 1.421439, 0.114176)",
        "(0.108673, 1.422722, 0.113559)",
        "(0.108579, 1.423436, 0.113357)",
        "(0.108566, 1.424949, 0.113203)",
        "(0.108568, 1.426431, 0.113241)",
        "(0.108373, 1.427728, 0.113387)",
        "(0.108152, 1.428958, 0.113855)",
        "(0.108078, 1.429578, 0.114238)",
        "(0.107861, 1.430703, 0.115239)",
        "(0.107478, 1.431653, 0.116418)",
        "(0.107032, 1.432420, 0.117840)",
        "(0.106639, 1.433144, 0.119420)",
        "(0.106419, 1.433468, 0.120256)",
        "(0.105944, 1.434072, 0.122043)",
        "(0.105539, 1.434610, 0.123948)",
        "(0.105110, 1.435106, 0.125954)",
        "(0.104649, 1.435548, 0.127912)",
        "(0.104420, 1.435748, 0.128871)",
        "(0.103993, 1.436170, 0.130795)",
        "(0.103584, 1.436607, 0.132797)",
        "(0.103169, 1.437012, 0.134758)",
        "(0.102696, 1.437443, 0.136820)",
        "(0.102431, 1.437714, 0.137897)",
        "(0.101968, 1.438359, 0.140038)",
        "(0.101675, 1.439059, 0.142101)",
        "(0.101439, 1.439865, 0.144199)",
        "(0.101274, 1.440645, 0.146183)",
        "(0.101193, 1.440999, 0.147141)",
        "(0.101009, 1.441652, 0.148996)",
        "(0.100776, 1.442225, 0.150755)",
        "(0.100475, 1.442774, 0.152541)",
        "(0.100187, 1.443227, 0.154347)",
        "(0.100082, 1.443439, 0.155227)",
        "(0.099888, 1.443820, 0.156946)",
        "(0.099844, 1.444138, 0.158726)",
        "(0.099838, 1.444279, 0.160508)",
        "(0.099676, 1.444183, 0.162315)",
        "(0.099582, 1.444056, 0.163271)",
        "(0.099294, 1.443676, 0.165338)",
        "(0.099046, 1.443118, 0.167610)",
        "(0.098665, 1.442407, 0.169869)",
        "(0.098215, 1.441600, 0.172102)",
        "(0.098018, 1.441158, 0.173216)",
        "(0.097687, 1.440191, 0.175426)",
        "(0.097249, 1.439217, 0.177632)",
        "(0.096810, 1.438326, 0.179801)",
        "(0.096501, 1.437422, 0.181864)",
        "(0.096365, 1.436977, 0.182848)",
        "(0.096053, 1.436145, 0.184745)",
        "(0.095785, 1.435463, 0.186643)",
        "(0.095647, 1.434879, 0.188452)",
        "(0.095530, 1.434286, 0.190080)",
        "(0.095483, 1.433969, 0.190871)",
        "(0.095384, 1.433349, 0.192421)",
        "(0.095371, 1.432751, 0.193986)",
        "(0.095380, 1.432021, 0.195527)",
        "(0.095154, 1.431120, 0.197122)",
        "(0.094988, 1.430670, 0.197961)",
        "(0.094585, 1.429646, 0.199711)",
        "(0.094269, 1.428563, 0.201415)",
        "(0.093944, 1.427516, 0.203145)",
        "(0.093656, 1.426536, 0.204881)",
        "(0.093535, 1.426019, 0.205700)",
        "(0.093289, 1.425018, 0.207185)",
        "(0.093093, 1.424093, 0.208684)",
        "(0.092991, 1.423287, 0.210438)",
        "(0.092704, 1.422380, 0.212125)",
        "(0.092526, 1.421907, 0.212914)",
        "(0.092231, 1.421025, 0.214512)",
        "(0.092042, 1.420244, 0.216081)",
        "(0.091812, 1.419461, 0.217342)",
        "(0.091592, 1.418767, 0.218499)",
        "(0.091508, 1.418470, 0.219109)",
        "(0.091416, 1.417989, 0.220284)",
        "(0.091233, 1.417462, 0.221201)",
        "(0.091087, 1.417038, 0.222106)",
        "(0.091034, 1.416783, 0.223138)",
        "(0.090958, 1.416655, 0.223676)",
        "(0.090736, 1.416425, 0.224723)",
        "(0.090569, 1.416185, 0.225737)",
        "(0.090403, 1.416002, 0.226807)",
        "(0.090261, 1.415828, 0.227931)",
        "(0.090182, 1.415699, 0.228459)",
        "(0.090098, 1.415373, 0.229390)",
        "(0.090036, 1.414879, 0.230277)",
        "(0.089920, 1.414303, 0.231253)",
        "(0.089818, 1.413619, 0.232172)",
        "(0.089744, 1.413227, 0.232594)",
        "(0.089514, 1.412345, 0.233443)",
        "(0.089335, 1.411456, 0.234343)",
        "(0.089224, 1.410565, 0.235115)",
        "(0.089126, 1.409630, 0.235759)",
        "(0.089077, 1.409166, 0.236079)",
        "(0.089044, 1.408298, 0.236786)",
        "(0.089034, 1.407454, 0.237515)",
        "(0.089094, 1.406682, 0.238118)",
        "(0.089089, 1.405634, 0.238962)",
        "(0.089054, 1.405187, 0.239393)",
        "(0.088995, 1.404253, 0.240258)",
        "(0.088882, 1.403297, 0.241017)",
        "(0.088826, 1.402412, 0.241678)",
        "(0.088976, 1.402063, 0.242095)",
        "(0.089058, 1.401658, 0.242520)",
        "(0.089133, 1.400609, 0.243687)",
        "(0.089321, 1.399961, 0.244422)",
        "(0.089460, 1.399451, 0.245046)",
        "(0.089422, 1.398494, 0.246110)",
        "(0.089396, 1.398069, 0.246514)",
        "(0.089379, 1.397161, 0.247300)",
        "(0.089237, 1.396290, 0.248194)",
        "(0.089280, 1.395426, 0.249044)",
        "(0.089362, 1.394519, 0.249808)",
        "(0.089338, 1.394060, 0.250177)",
        "(0.089414, 1.393127, 0.250945)",
        "(0.089480, 1.392142, 0.251777)",
        "(0.089395, 1.391139, 0.252530)",
        "(0.089415, 1.390133, 0.253216)",
        "(0.089504, 1.389657, 0.253593)",
        "(0.089674, 1.388766, 0.254358)",
        "(0.089745, 1.387850, 0.255005)",
        "(0.089759, 1.386925, 0.255596)",
        "(0.089899, 1.386142, 0.256280)",
        "(0.089968, 1.385823, 0.256604)",
        "(0.090094, 1.385059, 0.257331)",
        "(0.090321, 1.384436, 0.257764)",
        "(0.090558, 1.383997, 0.258072)",
        "(0.090845, 1.383361, 0.258619)",
        "(0.090974, 1.383070, 0.258862)",
        "(0.091191, 1.382383, 0.259325)",
        "(0.091451, 1.381171, 0.260067)",
        "(0.091562, 1.380319, 0.260649)",
        "(0.091750, 1.379404, 0.261062)",
        "(0.091861, 1.379017, 0.261200)",
        "(0.092072, 1.378211, 0.261463)",
        "(0.092237, 1.377176, 0.261757)",
        "(0.092446, 1.376243, 0.261973)",
        "(0.092706, 1.375329, 0.262214)",
        "(0.092822, 1.374982, 0.262312)",
        "(0.093080, 1.374269, 0.262530)",
        "(0.093385, 1.373528, 0.262704)",
        "(0.093709, 1.372800, 0.262855)",
        "(0.094046, 1.372116, 0.263035)",
        "(0.094197, 1.371761, 0.263131)",
        "(0.094566, 1.370655, 0.263428)",
        "(0.094773, 1.369390, 0.263776)",
        "(0.095046, 1.368376, 0.264000)",
        "(0.095344, 1.367558, 0.264118)",
        "(0.095450, 1.367141, 0.264155)",
        "(0.095693, 1.365280, 0.264311)",
        "(0.095651, 1.363491, 0.264455)",
        "(0.095715, 1.361711, 0.264656)",
        "(0.095837, 1.359895, 0.264877)",
        "(0.095921, 1.358941, 0.264957)",
        "(0.096033, 1.356895, 0.265049)",
        "(0.096227, 1.354837, 0.265107)",
        "(0.096638, 1.352859, 0.265212)",
        "(0.097107, 1.350830, 0.265270)",
        "(0.097267, 1.349795, 0.265283)",
        "(0.097500, 1.347738, 0.265358)",
        "(0.097669, 1.345679, 0.265528)",
        "(0.097889, 1.343634, 0.265633)",
        "(0.098103, 1.341684, 0.265682)",
        "(0.098201, 1.340783, 0.265742)",
        "(0.098543, 1.339063, 0.265952)",
        "(0.098942, 1.337423, 0.266232)",
        "(0.099334, 1.335869, 0.266556)",
        "(0.099694, 1.334388, 0.266846)",
        "(0.099875, 1.333645, 0.266971)",
        "(0.100289, 1.332251, 0.267272)",
        "(0.100707, 1.331045, 0.267707)",
        "(0.101014, 1.329673, 0.268191)",
        "(0.101248, 1.328376, 0.268528)",
        "(0.101399, 1.327723, 0.268665)",
        "(0.101598, 1.326464, 0.268876)",
        "(0.101782, 1.325250, 0.269080)",
        "(0.102031, 1.324608, 0.269213)",
        "(0.102245, 1.323648, 0.269401)",
        "(0.102356, 1.322679, 0.269586)",
        "(0.102355, 1.321451, 0.269862)",
        "(0.102454, 1.320595, 0.270101)",
        "(0.102637, 1.320021, 0.270249)",
        "(0.102826, 1.319737, 0.270375)",
        "(0.102920, 1.319556, 0.270446)",
        "(0.103096, 1.319198, 0.270607)",
        "(0.103293, 1.318864, 0.270748)",
        "(0.103513, 1.318318, 0.270952)",
        "(0.103653, 1.317899, 0.271122)",
        "(0.103723, 1.317577, 0.271250)",
        "(0.103844, 1.316854, 0.271456)",
        "(0.104073, 1.316545, 0.271450)",
        "(0.104434, 1.315892, 0.271476)",
        "(0.104868, 1.315221, 0.271467)",
        "(0.105013, 1.314847, 0.271435)",
        "(0.105195, 1.313778, 0.271234)",
        "(0.105375, 1.312563, 0.270971)",
        "(0.105510, 1.311612, 0.270790)",
        "(0.105729, 1.310289, 0.270496)",
        "(0.105861, 1.309738, 0.270354)",
        "(0.106194, 1.308424, 0.269998)",
        "(0.106405, 1.306931, 0.269616)",
        "(0.106542, 1.305573, 0.269353)",
        "(0.106692, 1.304216, 0.269139)",
        "(0.106777, 1.303517, 0.268980)",
        "(0.106956, 1.302122, 0.268546)",
        "(0.107091, 1.300839, 0.268030)",
        "(0.107365, 1.299704, 0.267569)",
        "(0.107665, 1.298625, 0.267078)",
        "(0.107782, 1.298109, 0.266815)",
        "(0.107966, 1.297152, 0.266290)",
        "(0.108243, 1.296440, 0.265947)",
        "(0.108565, 1.295509, 0.265432)",
        "(0.108767, 1.294796, 0.264881)",
        "(0.108893, 1.294467, 0.264567)",
        "(0.109203, 1.294039, 0.264083)",
        "(0.109675, 1.293351, 0.263438)",
        "(0.109982, 1.292723, 0.262864)",
        "(0.110251, 1.292131, 0.262288)",
        "(0.110414, 1.291923, 0.262086)",
        "(0.110941, 1.291172, 0.261423)",
        "(0.111385, 1.290426, 0.260725)",
        "(0.111748, 1.289521, 0.259752)",
        "(0.112238, 1.288563, 0.258754)",
        "(0.112518, 1.288042, 0.258278)",
        "(0.112911, 1.286838, 0.257252)",
        "(0.113235, 1.285478, 0.256171)",
        "(0.113516, 1.284102, 0.255182)",
        "(0.113849, 1.282730, 0.254208)",
        "(0.114010, 1.282055, 0.253660)",
        "(0.114309, 1.280749, 0.252526)",
        "(0.114624, 1.279567, 0.251505)",
        "(0.115131, 1.278517, 0.250518)",
        "(0.115553, 1.277337, 0.249409)",
        "(0.115721, 1.276733, 0.248842)",
        "(0.116218, 1.275443, 0.247754)",
        "(0.116674, 1.274166, 0.246707)",
        "(0.117097, 1.272836, 0.245613)",
        "(0.117410, 1.271467, 0.244543)",
        "(0.117572, 1.270808, 0.244010)",
        "(0.118090, 1.269451, 0.242999)",
        "(0.118472, 1.268178, 0.242127)",
        "(0.118923, 1.266964, 0.241240)",
        "(0.119433, 1.265831, 0.240417)",
        "(0.119810, 1.265229, 0.239990)",
        "(0.120244, 1.264086, 0.239339)",
        "(0.120628, 1.262946, 0.238660)",
        "(0.120935, 1.261867, 0.237858)",
        "(0.121368, 1.260926, 0.237012)",
        "(0.121624, 1.260530, 0.236575)",
        "(0.122180, 1.259816, 0.235673)",
        "(0.122690, 1.259037, 0.234604)",
        "(0.123173, 1.258200, 0.233311)",
        "(0.123553, 1.257258, 0.231828)",
        "(0.123672, 1.256782, 0.231067)",
        "(0.123952, 1.255886, 0.229469)",
        "(0.124214, 1.255124, 0.227827)",
        "(0.124469, 1.254557, 0.226289)",
        "(0.124745, 1.254061, 0.224635)",
        "(0.124893, 1.253844, 0.223735)",
        "(0.125215, 1.253510, 0.221969)",
        "(0.125470, 1.253329, 0.220522)",
        "(0.125759, 1.253163, 0.219058)",
        "(0.126067, 1.252928, 0.217355)",
        "(0.126205, 1.252811, 0.216518)",
        "(0.126491, 1.252571, 0.215062)",
        "(0.126657, 1.252284, 0.213655)",
        "(0.126919, 1.251945, 0.212035)",
        "(0.127227, 1.251573, 0.210228)",
        "(0.127387, 1.251406, 0.209383)",
        "(0.127669, 1.251077, 0.207860)",
        "(0.127966, 1.250655, 0.206437)",
        "(0.128203, 1.250038, 0.204807)",
        "(0.128439, 1.249490, 0.203254)",
        "(0.128591, 1.249251, 0.202556)",
        "(0.128930, 1.248825, 0.201280)",
        "(0.129280, 1.248376, 0.200002)",
        "(0.129724, 1.247931, 0.198788)",
        "(0.130154, 1.247533, 0.197837)",
        "(0.130347, 1.247336, 0.197450)",
        "(0.130617, 1.246942, 0.196913)",
        "(0.131008, 1.246346, 0.196122)",
        "(0.131298, 1.245865, 0.195619)",
        "(0.131473, 1.245676, 0.195535)",
        "(0.131593, 1.245547, 0.195465)",
        "(0.131794, 1.245310, 0.195392)",
        "(0.132228, 1.244565, 0.195242)",
        "(0.132510, 1.243752, 0.195003)",
        "(0.132782, 1.242934, 0.194687)",
        "(0.132885, 1.242579, 0.194552)",
        "(0.132941, 1.241849, 0.194260)",
        "(0.132973, 1.240908, 0.193930)",
        "(0.132429, 1.239780, 0.193817)",
        "(0.131797, 1.238778, 0.193897)",
        "(0.131818, 1.238333, 0.193857)",
        "(0.132035, 1.237487, 0.194024)",
        "(0.131816, 1.236405, 0.194268)",
        "(0.131757, 1.235396, 0.194510)",
        "(0.131840, 1.234547, 0.194690)",
        "(0.131915, 1.234297, 0.194688)",
        "(0.132099, 1.233712, 0.194755)",
        "(0.132378, 1.232913, 0.195029)",
        "(0.132501, 1.231951, 0.195338)",
        "(0.132515, 1.230890, 0.195635)",
        "(0.132593, 1.230476, 0.195800)",
        "(0.132767, 1.229971, 0.196132)",
        "(0.132993, 1.229141, 0.196869)",
        "(0.133088, 1.228566, 0.197372)",
        "(0.133101, 1.227598, 0.198131)",
        "(0.133112, 1.227282, 0.198447)",
        "(0.133252, 1.227007, 0.198912)",
        "(0.133466, 1.226359, 0.199855)",
        "(0.133578, 1.225844, 0.200627)",
        "(0.133653, 1.225420, 0.201281)",
        "(0.133723, 1.225322, 0.201486)",
        "(0.133901, 1.225087, 0.201848)",
        "(0.134114, 1.224645, 0.202479)",
        "(0.134233, 1.224223, 0.202983)",
        "(0.134310, 1.223647, 0.203644)",
        "(0.134316, 1.223367, 0.203962)",
        "(0.134339, 1.222928, 0.204367)",
        "(0.134266, 1.222231, 0.204744)",
        "(0.134289, 1.221697, 0.204820)",
        "(0.134387, 1.221458, 0.204852)",
        "(0.134402, 1.221348, 0.204878)",
        "(0.134410, 1.220808, 0.204977)",
        "(0.134380, 1.220321, 0.204806)",
        "(0.134428, 1.219904, 0.204417)",
        "(0.134543, 1.219257, 0.203503)",
        "(0.134560, 1.219009, 0.203127)",
        "(0.134535, 1.218525, 0.202348)",
        "(0.134587, 1.218076, 0.201570)",
        "(0.134618, 1.217732, 0.200767)",
        "(0.134577, 1.217134, 0.199157)",
        "(0.134571, 1.216888, 0.198340)",
        "(0.134668, 1.216485, 0.196466)",
        "(0.134843, 1.216125, 0.194364)",
        "(0.135115, 1.215864, 0.192365)",
        "(0.135241, 1.215879, 0.190633)",
        "(0.135332, 1.215855, 0.189743)",
        "(0.135331, 1.215832, 0.187806)",
        "(0.135687, 1.215692, 0.185496)",
        "(0.135990, 1.215525, 0.183028)",
        "(0.136184, 1.215202, 0.180450)",
        "(0.136306, 1.215044, 0.179164)",
        "(0.136588, 1.214763, 0.176584)",
        "(0.136919, 1.214469, 0.173815)",
        "(0.137302, 1.214089, 0.170990)",
        "(0.137536, 1.213651, 0.168349)",
        "(0.137620, 1.213472, 0.167133)",
        "(0.137729, 1.213161, 0.164885)",
        "(0.137876, 1.212903, 0.162827)",
        "(0.138027, 1.212600, 0.160733)",
        "(0.138163, 1.212296, 0.158621)",
        "(0.138271, 1.212196, 0.157634)",
        "(0.138507, 1.212103, 0.155846)",
        "(0.138664, 1.211998, 0.154176)",
        "(0.138796, 1.211814, 0.152395)",
        "(0.138955, 1.211642, 0.150635)",
        "(0.139026, 1.211606, 0.149849)",
        "(0.139061, 1.211584, 0.148446)",
        "(0.139134, 1.211588, 0.147013)",
        "(0.139282, 1.211621, 0.145422)",
        "(0.139496, 1.211711, 0.143872)",
        "(0.139574, 1.211759, 0.143184)",
        "(0.139571, 1.211810, 0.141974)",
        "(0.139566, 1.211804, 0.140732)",
        "(0.139667, 1.211860, 0.139451)",
        "(0.139758, 1.212127, 0.138389)",
        "(0.139782, 1.212299, 0.137921)",
        "(0.139840, 1.212656, 0.137002)",
        "(0.139886, 1.212958, 0.135965)",
        "(0.139865, 1.213256, 0.134955)",
        "(0.139733, 1.213584, 0.134106)",
        "(0.139701, 1.213771, 0.133723)",
        "(0.139700, 1.214104, 0.133120)",
        "(0.139639, 1.214404, 0.132453)",
        "(0.139585, 1.214775, 0.131494)",
        "(0.139523, 1.215003, 0.130728)",
        "(0.139500, 1.215075, 0.130520)",
        "(0.139431, 1.215264, 0.129802)",
        "(0.139356, 1.215373, 0.128996)",
        "(0.139276, 1.215432, 0.128455)",
        "(0.139123, 1.215472, 0.127942)",
        "(0.139057, 1.215498, 0.127632)",
        "(0.138940, 1.215563, 0.126861)",
        "(0.138928, 1.215616, 0.126246)",
        "(0.138892, 1.215606, 0.125145)",
        "(0.138906, 1.215538, 0.124024)",
        "(0.138941, 1.215505, 0.123547)",
        "(0.138905, 1.215420, 0.122548)",
        "(0.138820, 1.215422, 0.121535)",
        "(0.138765, 1.215457, 0.120464)",
        "(0.138753, 1.215505, 0.119276)",
        "(0.138757, 1.215537, 0.118702)",
        "(0.138639, 1.215664, 0.117644)",
        "(0.138457, 1.215772, 0.116611)",
        "(0.138264, 1.215835, 0.115488)",
        "(0.138058, 1.216036, 0.114366)",
        "(0.137976, 1.216189, 0.113820)",
        "(0.137870, 1.216494, 0.112746)",
        "(0.137778, 1.216794, 0.111647)",
        "(0.137588, 1.217054, 0.110576)",
        "(0.137387, 1.217264, 0.109627)",
        "(0.137371, 1.217342, 0.109203)",
        "(0.137353, 1.217455, 0.108343)",
        "(0.137309, 1.217509, 0.107407)",
        "(0.137187, 1.217614, 0.106543)",
        "(0.136965, 1.217662, 0.105922)",
        "(0.136856, 1.217671, 0.105684)",
        "(0.136520, 1.217775, 0.104586)",
        "(0.136370, 1.218096, 0.103573)",
        "(0.136319, 1.218645, 0.102657)",
        "(0.136386, 1.219293, 0.101792)",
        "(0.136364, 1.219607, 0.101350)",
        "(0.136208, 1.220331, 0.100605)",
        "(0.136000, 1.220988, 0.100171)",
        "(0.135816, 1.222253, 0.099376)",
        "(0.135647, 1.223506, 0.098829)",
        "(0.135564, 1.224160, 0.098634)",
        "(0.135316, 1.225548, 0.098326)",
        "(0.135150, 1.227106, 0.097981)",
        "(0.135112, 1.229051, 0.097639)",
        "(0.135114, 1.231230, 0.097370)",
        "(0.135063, 1.232314, 0.097234)",
        "(0.134895, 1.234582, 0.097040)",
        "(0.134624, 1.236929, 0.096898)",
        "(0.134313, 1.239188, 0.096801)",
        "(0.134001, 1.241319, 0.096687)",
        "(0.133882, 1.242407, 0.096646)",
        "(0.133637, 1.244522, 0.096554)",
        "(0.133315, 1.246507, 0.096302)",
        "(0.133011, 1.248398, 0.096095)",
        "(0.132650, 1.250267, 0.095905)",
        "(0.132557, 1.251246, 0.095828)",
        "(0.132518, 1.253315, 0.095680)",
        "(0.132541, 1.255366, 0.095503)",
        "(0.132559, 1.257395, 0.095246)",
        "(0.132683, 1.259489, 0.094963)",
        "(0.132742, 1.260538, 0.094861)",
        "(0.132663, 1.262622, 0.094702)",
        "(0.132403, 1.264526, 0.094598)",
        "(0.131994, 1.266349, 0.094486)",
        "(0.131632, 1.268263, 0.094592)",
        "(0.131479, 1.269327, 0.094698)",
        "(0.131357, 1.271611, 0.095053)",
        "(0.131260, 1.273939, 0.095528)",
        "(0.130925, 1.276235, 0.096197)",
        "(0.130514, 1.278614, 0.097069)",
        "(0.130326, 1.279818, 0.097545)",
        "(0.129978, 1.282118, 0.098566)",
        "(0.129591, 1.284387, 0.099581)",
        "(0.129242, 1.286640, 0.100545)",
        "(0.128877, 1.288796, 0.101568)",
        "(0.128544, 1.289822, 0.102082)",
        "(0.127865, 1.291862, 0.103064)",
        "(0.127479, 1.294012, 0.104052)",
        "(0.127094, 1.296114, 0.105005)",
        "(0.126717, 1.298101, 0.105876)",
        "(0.126508, 1.299057, 0.106272)",
        "(0.126038, 1.300960, 0.107105)",
        "(0.125653, 1.302592, 0.108029)",
        "(0.125387, 1.304091, 0.108819)",
        "(0.124964, 1.305736, 0.109752)",
        "(0.124640, 1.306586, 0.110310)",
        "(0.124068, 1.308101, 0.111427)",
        "(0.123483, 1.309438, 0.112512)",
        "(0.122797, 1.310550, 0.113607)",
        "(0.122089, 1.311426, 0.114761)",
        "(0.121717, 1.311813, 0.115371)",
        "(0.121050, 1.312606, 0.116705)",
        "(0.120345, 1.313276, 0.118188)",
        "(0.119654, 1.313912, 0.119689)",
        "(0.118989, 1.314524, 0.121152)",
        "(0.118660, 1.314820, 0.121830)",
        "(0.118082, 1.315357, 0.123110)",
        "(0.117414, 1.315889, 0.124384)",
        "(0.116810, 1.316467, 0.125683)",
        "(0.116122, 1.317049, 0.126815)",
        "(0.115752, 1.317385, 0.127265)",
        "(0.115120, 1.318149, 0.127992)",
        "(0.114650, 1.318951, 0.128478)",
        "(0.114043, 1.320127, 0.128967)",
        "(0.113445, 1.321190, 0.129068)",
        "(0.113204, 1.321523, 0.128960)",
        "(0.112638, 1.322415, 0.128710)",
        "(0.111901, 1.323974, 0.128138)",
        "(0.111378, 1.325139, 0.127374)",
        "(0.110943, 1.326326, 0.126487)",
        "(0.110733, 1.326910, 0.126007)",
        "(0.110316, 1.328124, 0.124869)",
        "(0.110072, 1.329291, 0.123657)",
        "(0.109786, 1.330336, 0.122331)",
        "(0.109474, 1.331324, 0.120855)",
        "(0.109316, 1.331808, 0.120084)",
        "(0.109023, 1.332786, 0.118535)",
        "(0.108840, 1.333770, 0.116905)",
        "(0.108691, 1.334751, 0.115300)",
        "(0.108422, 1.335742, 0.113757)",
        "(0.108217, 1.336202, 0.113019)",
        "(0.107787, 1.337154, 0.111557)",
        "(0.107419, 1.338126, 0.110230)",
        "(0.107183, 1.339013, 0.108999)",
        "(0.106453, 1.340076, 0.107770)",
        "(0.106054, 1.340792, 0.107170)",
        "(0.105639, 1.342463, 0.106445)",
        "(0.105081, 1.344429, 0.105938)",
        "(0.104487, 1.346577, 0.105395)",
        "(0.103960, 1.348714, 0.104865)",
        "(0.103767, 1.349787, 0.104579)",
        "(0.103524, 1.352063, 0.103983)",
        "(0.103340, 1.354320, 0.103415)",
        "(0.103011, 1.356419, 0.102811)",
        "(0.102640, 1.358546, 0.102237)",
        "(0.102408, 1.359619, 0.102006)",
        "(0.101787, 1.361890, 0.101608)",
        "(0.101184, 1.364213, 0.101307)",
        "(0.100473, 1.366710, 0.101043)",
        "(0.099670, 1.369386, 0.100786)",
        "(0.099272, 1.370763, 0.100687)",
        "(0.098512, 1.373689, 0.100625)",
        "(0.097730, 1.376759, 0.100702)",
        "(0.097067, 1.379957, 0.100957)",
        "(0.096451, 1.383221, 0.101511)",
        "(0.096026, 1.384871, 0.101921)",
        "(0.095110, 1.388071, 0.102888)",
        "(0.094148, 1.391146, 0.104205)",
        "(0.093254, 1.394113, 0.105789)",
        "(0.092157, 1.397089, 0.107565)",
        "(0.091619, 1.398582, 0.108547)",
        "(0.090808, 1.401411, 0.110711)",
        "(0.089760, 1.403996, 0.112945)",
        "(0.088567, 1.406351, 0.115252)",
        "(0.087311, 1.408555, 0.117617)",
        "(0.086750, 1.409575, 0.118838)",
        "(0.085742, 1.411597, 0.121498)",
        "(0.084696, 1.413552, 0.124334)",
        "(0.083688, 1.415246, 0.127059)",
        "(0.082682, 1.416635, 0.129663)",
        "(0.082120, 1.417276, 0.130987)",
        "(0.081159, 1.418566, 0.133695)",
        "(0.080359, 1.419862, 0.136533)",
        "(0.079650, 1.421098, 0.139368)",
        "(0.078939, 1.422263, 0.142287)",
        "(0.078493, 1.422789, 0.143788)",
        "(0.077524, 1.423753, 0.146868)",
        "(0.076621, 1.424749, 0.150038)",
        "(0.076008, 1.425815, 0.153315)",
        "(0.075536, 1.426888, 0.156444)",
        "(0.075315, 1.427438, 0.157931)",
        "(0.074971, 1.428528, 0.160834)",
        "(0.074686, 1.429632, 0.163816)",
        "(0.074388, 1.430642, 0.166844)",
        "(0.074061, 1.431599, 0.169774)",
        "(0.073933, 1.432018, 0.171218)",
        "(0.073691, 1.432806, 0.174132)",
        "(0.073448, 1.433441, 0.177077)",
        "(0.073209, 1.433942, 0.179911)",
        "(0.073004, 1.434226, 0.182666)",
        "(0.072841, 1.434296, 0.183994)",
        "(0.072452, 1.434349, 0.186531)",
        "(0.072163, 1.434264, 0.188839)",
        "(0.072059, 1.434041, 0.190981)",
        "(0.072134, 1.433743, 0.192966)",
        "(0.072146, 1.433473, 0.193812)",
        "(0.072045, 1.432651, 0.195199)",
        "(0.071844, 1.431633, 0.196506)",
        "(0.071604, 1.430499, 0.198072)",
        "(0.071263, 1.429170, 0.199578)",
        "(0.071077, 1.428459, 0.200271)",
        "(0.070786, 1.427031, 0.201672)",
        "(0.070455, 1.425700, 0.202934)",
        "(0.070231, 1.424356, 0.203934)",
        "(0.070140, 1.423099, 0.204845)",
        "(0.070136, 1.422544, 0.205324)",
        "(0.070094, 1.421445, 0.206171)",
        "(0.069962, 1.420283, 0.206791)",
        "(0.069912, 1.419109, 0.207359)",
        "(0.069844, 1.417942, 0.208035)",
        "(0.069813, 1.417384, 0.208437)",
        "(0.069817, 1.416175, 0.209314)",
        "(0.069797, 1.414881, 0.210225)",
        "(0.069622, 1.413625, 0.211237)",
        "(0.069473, 1.412388, 0.212365)",
        "(0.069452, 1.411808, 0.212987)",
        "(0.069343, 1.410729, 0.214365)",
        "(0.069235, 1.409666, 0.215739)",
        "(0.069266, 1.408553, 0.217054)",
        "(0.069232, 1.407448, 0.218357)",
        "(0.069255, 1.406942, 0.219037)",
        "(0.069436, 1.405968, 0.220440)",
        "(0.069800, 1.405010, 0.221808)",
        "(0.070199, 1.403912, 0.223255)",
        "(0.070221, 1.402894, 0.224891)",
        "(0.070267, 1.402361, 0.225684)",
        "(0.070468, 1.401383, 0.227258)",
        "(0.070889, 1.400580, 0.228954)",
        "(0.071348, 1.399888, 0.230684)",
        "(0.071746, 1.399185, 0.232266)",
        "(0.071984, 1.398853, 0.233024)",
        "(0.072447, 1.398316, 0.234647)",
        "(0.072989, 1.397747, 0.236292)",
        "(0.073457, 1.397068, 0.237810)",
        "(0.073876, 1.396317, 0.239325)",
        "(0.074099, 1.395926, 0.240100)",
        "(0.074541, 1.395028, 0.241614)",
        "(0.074873, 1.393992, 0.243197)",
        "(0.075154, 1.392890, 0.244846)",
        "(0.075396, 1.391692, 0.246427)",
        "(0.075575, 1.391042, 0.247162)",
        "(0.075896, 1.389803, 0.248636)",
        "(0.076139, 1.388621, 0.250129)",
        "(0.076324, 1.387315, 0.251414)",
        "(0.076352, 1.385876, 0.252510)",
        "(0.076346, 1.385157, 0.253056)",
        "(0.076500, 1.383829, 0.254135)",
        "(0.076671, 1.382464, 0.255021)",
        "(0.076837, 1.381096, 0.255659)",
        "(0.076955, 1.379751, 0.256241)",
        "(0.077000, 1.379070, 0.256565)",
        "(0.077075, 1.377789, 0.257199)",
        "(0.077089, 1.376585, 0.257671)",
        "(0.077175, 1.375450, 0.258037)",
        "(0.077322, 1.374526, 0.258437)",
        "(0.077395, 1.374112, 0.258668)",
        "(0.077549, 1.373336, 0.259182)",
        "(0.077744, 1.372623, 0.259764)",
        "(0.077899, 1.371994, 0.260447)",
        "(0.077997, 1.371448, 0.260960)",
        "(0.078029, 1.371147, 0.261219)",
        "(0.078163, 1.370439, 0.261965)",
        "(0.078406, 1.370021, 0.262707)",
        "(0.078685, 1.369622, 0.263398)",
        "(0.078931, 1.369136, 0.264012)",
        "(0.079001, 1.368851, 0.264346)",
        "(0.079121, 1.368381, 0.264949)",
        "(0.079274, 1.368120, 0.265283)",
        "(0.079473, 1.367602, 0.265947)",
        "(0.079630, 1.367337, 0.266283)",
        "(0.079698, 1.367230, 0.266429)",
        "(0.079860, 1.366752, 0.266928)",
        "(0.079926, 1.366038, 0.267533)",
        "(0.080040, 1.365475, 0.268055)",
        "(0.080238, 1.364836, 0.268381)",
        "(0.080374, 1.364390, 0.268496)",
        "(0.080764, 1.363469, 0.268631)",
        "(0.081252, 1.362099, 0.268736)",
        "(0.081794, 1.360446, 0.268639)",
        "(0.082212, 1.358362, 0.268396)",
        "(0.082384, 1.357152, 0.268235)",
        "(0.082799, 1.354322, 0.267654)",
        "(0.083257, 1.351246, 0.266938)",
        "(0.083743, 1.348078, 0.266381)",
        "(0.084150, 1.344778, 0.265873)",
        "(0.084271, 1.343042, 0.265575)",
        "(0.084295, 1.339622, 0.264965)",
        "(0.084388, 1.336480, 0.264345)",
        "(0.084409, 1.333607, 0.263839)",
        "(0.084384, 1.331091, 0.263432)",
        "(0.084486, 1.329983, 0.263158)",
        "(0.084687, 1.328004, 0.262526)",
        "(0.084955, 1.326384, 0.262134)",
        "(0.085336, 1.324905, 0.261945)",
        "(0.085581, 1.323461, 0.261722)",
        "(0.085693, 1.322761, 0.261613)",
        "(0.086013, 1.321457, 0.261477)",
        "(0.086316, 1.320165, 0.261347)",
        "(0.086438, 1.318829, 0.261137)",
        "(0.086506, 1.317470, 0.260988)",
        "(0.086589, 1.316795, 0.260929)",
        "(0.086721, 1.315410, 0.260819)",
        "(0.086811, 1.314025, 0.260663)",
        "(0.086924, 1.312617, 0.260530)",
        "(0.087188, 1.311331, 0.260480)",
        "(0.087275, 1.310980, 0.260486)",
        "(0.087424, 1.309604, 0.260564)",
        "(0.087604, 1.308659, 0.260800)",
        "(0.087890, 1.307492, 0.261238)",
        "(0.088283, 1.306825, 0.261567)",
        "(0.088416, 1.306698, 0.261660)",
        "(0.088915, 1.305811, 0.262174)",
        "(0.089316, 1.305166, 0.262541)",
        "(0.089991, 1.304268, 0.262696)",
        "(0.090507, 1.303509, 0.262835)",
        "(0.090630, 1.303248, 0.263173)",
        "(0.091083, 1.302728, 0.263790)",
        "(0.091491, 1.301823, 0.264467)",
        "(0.091675, 1.300918, 0.264998)",
        "(0.091970, 1.300193, 0.265500)",
        "(0.092148, 1.299947, 0.265829)",
        "(0.092720, 1.299477, 0.266412)",
        "(0.093200, 1.299021, 0.266875)",
        "(0.093624, 1.298679, 0.267309)",
        "(0.094228, 1.298186, 0.267986)",
        "(0.094474, 1.297932, 0.268300)",
        "(0.094930, 1.297511, 0.268818)",
        "(0.095353, 1.297023, 0.269445)",
        "(0.095738, 1.296462, 0.270091)",
        "(0.095997, 1.296075, 0.270383)",
        "(0.096156, 1.295884, 0.270541)",
        "(0.096576, 1.295232, 0.271073)",
        "(0.096880, 1.294704, 0.271533)",
        "(0.097132, 1.294185, 0.272086)",
        "(0.097405, 1.293844, 0.272535)",
        "(0.097562, 1.293716, 0.272717)",
        "(0.098126, 1.293068, 0.273581)",
        "(0.098477, 1.292755, 0.274028)",
        "(0.098746, 1.292482, 0.274344)",
        "(0.099057, 1.291857, 0.274850)",
        "(0.099193, 1.291379, 0.275074)",
        "(0.099423, 1.290755, 0.275183)",
        "(0.099655, 1.290429, 0.275202)",
        "(0.100030, 1.289798, 0.275224)",
        "(0.100471, 1.288911, 0.275132)",
        "(0.100724, 1.288066, 0.275005)",
        "(0.100971, 1.286810, 0.274815)",
        "(0.101259, 1.285668, 0.274539)",
        "(0.101652, 1.284448, 0.274015)",
        "(0.102008, 1.283299, 0.273165)",
        "(0.102110, 1.282704, 0.272495)",
        "(0.102173, 1.281648, 0.271068)",
        "(0.102477, 1.280808, 0.269877)",
        "(0.102816, 1.280057, 0.268655)",
        "(0.102968, 1.279358, 0.267260)",
        "(0.103120, 1.279045, 0.266541)",
        "(0.103551, 1.278580, 0.265304)",
        "(0.103835, 1.278100, 0.264172)",
        "(0.103858, 1.277587, 0.263015)",
        "(0.104021, 1.277075, 0.261756)",
        "(0.104119, 1.276803, 0.261153)",
        "(0.104094, 1.276313, 0.260079)",
        "(0.104226, 1.275948, 0.259209)",
        "(0.104482, 1.275558, 0.258367)",
        "(0.104737, 1.275043, 0.257509)",
        "(0.104832, 1.274750, 0.257173)",
        "(0.104967, 1.274174, 0.256763)",
        "(0.105096, 1.273780, 0.256719)",
        "(0.105243, 1.273215, 0.256569)",
        "(0.105430, 1.272752, 0.256415)",
        "(0.105517, 1.272378, 0.256217)",
        "(0.105743, 1.271666, 0.255841)",
        "(0.105818, 1.271707, 0.255988)",
        "(0.105993, 1.271133, 0.256038)",
        "(0.106143, 1.270816, 0.256095)",
        "(0.106237, 1.270672, 0.256125)",
        "(0.106514, 1.270264, 0.256226)",
        "(0.106851, 1.269587, 0.256438)",
        "(0.107039, 1.268948, 0.256730)",
        "(0.107353, 1.268324, 0.256997)",
        "(0.107591, 1.267739, 0.257194)",
        "(0.107939, 1.267035, 0.257564)",
        "(0.108244, 1.266719, 0.257914)",
        "(0.108744, 1.265779, 0.258657)",
        "(0.109167, 1.265211, 0.259176)",
        "(0.109445, 1.264951, 0.259511)",
        "(0.109978, 1.264360, 0.260314)",
        "(0.110487, 1.263886, 0.260930)",
        "(0.110978, 1.263214, 0.261517)",
        "(0.111347, 1.262376, 0.261954)",
        "(0.111547, 1.261945, 0.262209)",
        "(0.111912, 1.261215, 0.263012)",
        "(0.112534, 1.260620, 0.263921)",
        "(0.112949, 1.259977, 0.264662)",
        "(0.113191, 1.259352, 0.265189)",
        "(0.113316, 1.259064, 0.265351)",
        "(0.113570, 1.258424, 0.265424)",
        "(0.113681, 1.257771, 0.265153)",
        "(0.113756, 1.257060, 0.264803)",
        "(0.113752, 1.256344, 0.264414)",
        "(0.113761, 1.255956, 0.264108)",
        "(0.113702, 1.255161, 0.263433)",
        "(0.113840, 1.254510, 0.262763)",
        "(0.114083, 1.254014, 0.262158)",
        "(0.114220, 1.253763, 0.261762)",
        "(0.114273, 1.253286, 0.261056)",
        "(0.114235, 1.252783, 0.260057)",
        "(0.114186, 1.252354, 0.259211)",
        "(0.114148, 1.251841, 0.258619)",
        "(0.114118, 1.251378, 0.258360)",
        "(0.113936, 1.250850, 0.258026)",
        "(0.113673, 1.250012, 0.257355)",
        "(0.113884, 1.249222, 0.256658)",
        "(0.113912, 1.248524, 0.256072)",
        "(0.113980, 1.247648, 0.255319)",
        "(0.113986, 1.247151, 0.254874)",
        "(0.114124, 1.246029, 0.253817)",
        "(0.114140, 1.244563, 0.252767)",
        "(0.113975, 1.243027, 0.251821)",
        "(0.113861, 1.241394, 0.250997)",
        "(0.113848, 1.240538, 0.250548)",
        "(0.113780, 1.238930, 0.249604)",
        "(0.113790, 1.237368, 0.248574)",
        "(0.113660, 1.235813, 0.247427)",
        "(0.113546, 1.234402, 0.246314)",
        "(0.113470, 1.233732, 0.245753)",
        "(0.113258, 1.232398, 0.244523)",
        "(0.113055, 1.231220, 0.243229)",
        "(0.112994, 1.230345, 0.241885)",
        "(0.113036, 1.229678, 0.240374)",
        "(0.113102, 1.229362, 0.239451)",
        "(0.113278, 1.228737, 0.237379)",
        "(0.113361, 1.228099, 0.235143)",
        "(0.113464, 1.227550, 0.232808)",
        "(0.113612, 1.226996, 0.230435)",
        "(0.113687, 1.226696, 0.229258)",
        "(0.113878, 1.226074, 0.226985)",
        "(0.113949, 1.225404, 0.224791)",
        "(0.113953, 1.224768, 0.222629)",
        "(0.114062, 1.224144, 0.220306)",
        "(0.114152, 1.223822, 0.219048)",
        "(0.114351, 1.223246, 0.216605)",
        "(0.114543, 1.222832, 0.214409)",
        "(0.114689, 1.222449, 0.212318)",
        "(0.114766, 1.222110, 0.210320)",
        "(0.114856, 1.221933, 0.209274)",
        "(0.114957, 1.221618, 0.207093)",
        "(0.115011, 1.221441, 0.205205)",
        "(0.115034, 1.221372, 0.203678)",
        "(0.115027, 1.221244, 0.202095)",
        "(0.115017, 1.221164, 0.201202)",
        "(0.115043, 1.221078, 0.199350)",
        "(0.115155, 1.221136, 0.197686)",
        "(0.115220, 1.221179, 0.196087)",
        "(0.115257, 1.221152, 0.194386)",
        "(0.115279, 1.221174, 0.193627)",
        "(0.115293, 1.221300, 0.192345)",
        "(0.115303, 1.221428, 0.191077)",
        "(0.115398, 1.221537, 0.189637)",
        "(0.115512, 1.221610, 0.188144)",
        "(0.115551, 1.221617, 0.187432)",
        "(0.115602, 1.221618, 0.186054)",
        "(0.115742, 1.221560, 0.184674)",
        "(0.115890, 1.221425, 0.183236)",
        "(0.116025, 1.221283, 0.181838)",
        "(0.116121, 1.221217, 0.181158)",
        "(0.116402, 1.221045, 0.179766)",
        "(0.116621, 1.220770, 0.178369)",
        "(0.116834, 1.220526, 0.177124)",
        "(0.117107, 1.220373, 0.175995)",
        "(0.117276, 1.220287, 0.175417)",
        "(0.117636, 1.220084, 0.174283)",
        "(0.117964, 1.219978, 0.173394)",
        "(0.118136, 1.219911, 0.172858)",
        "(0.118227, 1.219798, 0.172250)",
        "(0.118394, 1.219717, 0.171582)",
        "(0.118697, 1.219647, 0.170583)",
        "(0.118894, 1.219590, 0.169804)",
        "(0.119032, 1.219459, 0.169082)",
        "(0.119404, 1.219290, 0.167976)",
        "(0.119596, 1.219175, 0.167409)",
        "(0.119887, 1.218974, 0.166347)",
        "(0.120181, 1.218808, 0.165303)",
        "(0.120549, 1.218591, 0.164064)",
        "(0.120905, 1.218325, 0.162601)",
        "(0.121093, 1.218229, 0.161828)",
        "(0.121548, 1.218126, 0.160324)",
        "(0.121961, 1.218001, 0.158831)",
        "(0.122267, 1.217848, 0.157143)",
        "(0.122688, 1.217768, 0.155354)",
        "(0.122889, 1.217759, 0.154455)",
        "(0.123265, 1.217757, 0.152663)",
        "(0.123704, 1.217887, 0.150693)",
        "(0.124198, 1.218032, 0.148614)",
        "(0.124766, 1.218192, 0.146445)",
        "(0.125041, 1.218238, 0.145352)",
        "(0.125477, 1.218454, 0.143386)",
        "(0.125877, 1.218800, 0.141747)",
        "(0.126212, 1.219116, 0.140085)",
        "(0.126597, 1.219520, 0.138337)",
        "(0.126811, 1.219762, 0.137524)",
        "(0.127110, 1.220187, 0.135956)",
        "(0.127342, 1.220572, 0.134330)",
        "(0.127631, 1.220947, 0.132596)",
        "(0.127892, 1.221466, 0.130947)",
        "(0.128006, 1.221764, 0.130174)",
        "(0.128211, 1.222384, 0.128636)",
        "(0.128481, 1.222989, 0.127111)",
        "(0.128667, 1.223545, 0.125691)",
        "(0.128800, 1.224093, 0.124318)",
        "(0.128882, 1.224315, 0.123600)",
        "(0.129142, 1.224677, 0.122101)",
        "(0.129396, 1.225090, 0.120750)",
        "(0.129467, 1.225580, 0.119585)",
        "(0.129726, 1.226239, 0.118475)",
        "(0.129864, 1.226604, 0.117863)",
        "(0.130091, 1.227393, 0.116617)",
        "(0.130119, 1.228350, 0.115362)",
        "(0.130174, 1.229581, 0.114031)",
        "(0.130378, 1.231130, 0.112617)",
        "(0.130519, 1.232057, 0.111892)",
        "(0.130764, 1.234146, 0.110547)",
        "(0.130985, 1.236607, 0.109234)",
        "(0.131012, 1.239393, 0.107967)",
        "(0.130916, 1.242649, 0.106865)",
        "(0.130871, 1.244469, 0.106409)",
        "(0.130736, 1.248243, 0.105605)",
        "(0.130372, 1.252386, 0.105172)",
        "(0.129883, 1.256458, 0.104918)",
        "(0.129398, 1.260550, 0.104702)",
        "(0.129205, 1.262573, 0.104619)",
        "(0.128756, 1.266577, 0.104470)",
        "(0.128455, 1.270691, 0.104418)",
        "(0.128383, 1.274854, 0.104441)",
        "(0.128266, 1.278926, 0.104471)",
        "(0.128189, 1.280936, 0.104549)",
        "(0.128018, 1.284887, 0.104730)",
        "(0.127843, 1.288628, 0.104880)",
        "(0.127751, 1.292205, 0.104888)",
        "(0.127626, 1.295597, 0.104890)",
        "(0.127524, 1.297203, 0.104875)",
        "(0.127361, 1.300282, 0.104827)",
        "(0.127256, 1.303150, 0.104709)",
        "(0.127361, 1.305963, 0.104645)",
        "(0.127285, 1.308634, 0.104673)",
        "(0.127226, 1.309903, 0.104702)",
        "(0.127205, 1.312398, 0.104685)",
        "(0.127127, 1.314669, 0.104479)",
        "(0.126870, 1.316744, 0.104211)",
        "(0.126326, 1.318640, 0.103895)",
        "(0.125936, 1.319647, 0.103710)",
        "(0.125851, 1.321529, 0.103436)",
        "(0.125870, 1.323540, 0.103327)",
        "(0.125572, 1.325365, 0.103124)",
        "(0.125182, 1.326956, 0.102801)",
        "(0.124995, 1.327748, 0.102603)",
        "(0.124660, 1.329660, 0.102138)",
        "(0.124504, 1.331412, 0.101773)",
        "(0.124194, 1.332975, 0.101169)",
        "(0.123886, 1.334367, 0.100445)",
        "(0.123710, 1.335075, 0.100164)",
        "(0.123291, 1.336393, 0.099674)",
        "(0.122923, 1.337624, 0.099080)",
        "(0.122736, 1.338997, 0.098557)",
        "(0.122413, 1.340461, 0.098154)",
        "(0.122210, 1.341126, 0.097976)",
        "(0.121883, 1.342550, 0.097637)",
        "(0.121558, 1.343906, 0.097332)",
        "(0.121144, 1.345292, 0.097030)",
        "(0.120805, 1.346775, 0.096703)",
        "(0.120680, 1.347559, 0.096543)",
        "(0.120418, 1.349170, 0.096281)",
        "(0.119922, 1.350866, 0.096078)",
        "(0.119246, 1.352685, 0.095870)",
        "(0.118675, 1.354681, 0.095756)",
        "(0.118428, 1.355783, 0.095749)",
        "(0.117933, 1.358114, 0.095903)",
        "(0.117329, 1.360491, 0.096070)",
        "(0.116622, 1.362795, 0.096278)",
        "(0.115768, 1.365083, 0.096608)",
        "(0.115305, 1.366217, 0.096824)",
        "(0.114478, 1.368667, 0.097590)",
        "(0.113699, 1.371356, 0.098758)",
        "(0.112788, 1.374230, 0.100348)",
        "(0.112014, 1.376967, 0.102144)",
        "(0.111532, 1.378307, 0.103149)",
        "(0.110542, 1.380865, 0.105123)",
        "(0.109573, 1.383121, 0.107182)",
        "(0.108732, 1.385035, 0.109419)",
        "(0.107801, 1.386696, 0.111775)",
        "(0.107211, 1.387353, 0.112857)",
        "(0.105846, 1.388446, 0.114826)",
        "(0.104759, 1.389469, 0.116806)",
        "(0.104023, 1.390524, 0.118941)",
        "(0.103331, 1.391535, 0.120953)",
        "(0.102920, 1.392033, 0.121920)",
        "(0.102066, 1.392967, 0.123984)",
        "(0.101271, 1.393739, 0.125991)",
        "(0.100443, 1.394359, 0.127871)",
        "(0.099612, 1.395078, 0.129929)",
        "(0.099222, 1.395442, 0.131059)",
        "(0.098368, 1.396073, 0.133207)",
        "(0.097660, 1.396612, 0.135235)",
        "(0.096933, 1.397167, 0.137332)",
        "(0.096437, 1.397759, 0.139401)",
        "(0.096331, 1.398049, 0.140378)",
        "(0.096278, 1.398526, 0.142220)",
        "(0.096189, 1.398909, 0.143960)",
        "(0.095979, 1.399074, 0.145436)",
        "(0.095570, 1.398958, 0.146472)",
        "(0.095376, 1.398866, 0.146954)",
        "(0.095090, 1.398799, 0.147995)",
        "(0.094862, 1.398825, 0.148949)",
        "(0.094686, 1.398787, 0.149468)",
        "(0.094612, 1.398683, 0.149629)",
        "(0.094539, 1.398653, 0.149691)",
        "(0.094589, 1.398528, 0.149548)",
        "(0.094742, 1.398316, 0.149099)",
        "(0.094909, 1.397938, 0.148178)",
        "(0.095000, 1.397601, 0.146899)",
        "(0.095118, 1.397514, 0.146081)",
        "(0.095500, 1.397450, 0.144329)",
        "(0.095963, 1.397518, 0.142406)",
        "(0.096270, 1.397607, 0.140093)",
        "(0.096553, 1.397671, 0.137297)",
        "(0.096720, 1.397673, 0.135716)",
        "(0.097033, 1.397737, 0.132471)",
        "(0.097230, 1.397863, 0.129060)",
        "(0.097662, 1.398035, 0.125699)",
        "(0.097914, 1.398173, 0.122326)",
        "(0.097897, 1.398326, 0.120651)",
        "(0.097854, 1.398818, 0.117618)",
        "(0.097937, 1.399327, 0.114675)",
        "(0.098243, 1.399842, 0.111533)",
        "(0.098560, 1.400553, 0.108566)",
        "(0.098785, 1.400961, 0.107187)",
        "(0.099166, 1.401665, 0.104413)",
        "(0.099441, 1.402343, 0.101811)",
        "(0.099728, 1.403218, 0.099484)",
        "(0.099983, 1.403981, 0.097232)",
        "(0.099972, 1.404315, 0.096115)",
        "(0.099702, 1.404910, 0.093968)",
        "(0.099531, 1.405692, 0.092185)",
        "(0.099214, 1.406745, 0.091096)",
        "(0.098405, 1.407790, 0.090045)",
        "(0.097947, 1.408345, 0.089574)",
        "(0.097291, 1.409698, 0.088931)",
        "(0.096850, 1.411419, 0.088602)",
        "(0.096417, 1.413335, 0.088416)",
        "(0.095636, 1.415390, 0.088355)",
        "(0.095196, 1.416461, 0.088405)",
        "(0.094142, 1.418772, 0.088741)",
        "(0.093029, 1.421081, 0.088843)",
        "(0.092197, 1.423548, 0.089167)",
        "(0.091388, 1.426053, 0.089960)",
        "(0.090759, 1.427422, 0.090207)",
        "(0.089828, 1.429964, 0.090715)",
        "(0.089287, 1.432697, 0.091350)",
        "(0.089187, 1.435393, 0.092170)",
        "(0.088559, 1.438153, 0.093022)",
        "(0.088264, 1.439484, 0.093520)",
        "(0.087726, 1.442026, 0.094862)",
        "(0.086762, 1.444472, 0.096410)",
        "(0.085827, 1.446670, 0.098045)",
        "(0.085052, 1.448653, 0.099913)",
        "(0.084645, 1.449586, 0.100934)",
        "(0.083820, 1.451177, 0.103097)",
        "(0.082988, 1.452372, 0.105336)",
        "(0.082318, 1.453220, 0.107868)",
        "(0.081594, 1.453815, 0.110821)",
        "(0.081173, 1.453907, 0.112429)",
        "(0.080239, 1.453840, 0.115816)",
        "(0.079225, 1.453187, 0.119532)",
        "(0.078094, 1.452088, 0.123529)",
        "(0.076894, 1.450590, 0.127632)",
        "(0.076290, 1.449653, 0.129733)",
        "(0.075128, 1.447548, 0.134115)",
        "(0.073813, 1.445100, 0.138640)",
        "(0.072329, 1.442357, 0.143103)",
        "(0.071215, 1.439403, 0.147452)",
        "(0.070836, 1.437927, 0.149635)",
        "(0.070067, 1.435037, 0.154160)",
        "(0.069339, 1.432013, 0.158378)",
        "(0.068687, 1.428787, 0.162369)",
        "(0.067796, 1.425618, 0.166416)",
        "(0.067211, 1.424082, 0.168403)",
        "(0.066356, 1.421042, 0.172176)",
        "(0.065764, 1.418286, 0.175885)",
        "(0.065303, 1.415861, 0.179486)",
        "(0.065114, 1.413593, 0.182817)",
        "(0.064907, 1.412481, 0.184412)",
        "(0.064124, 1.410413, 0.187538)",
        "(0.063510, 1.408489, 0.190327)",
        "(0.063129, 1.406779, 0.192607)",
        "(0.062902, 1.405248, 0.194598)",
        "(0.062799, 1.404534, 0.195511)",
        "(0.062534, 1.403244, 0.197219)",
        "(0.062305, 1.402072, 0.198620)",
        "(0.062217, 1.401025, 0.199909)",
        "(0.062219, 1.400202, 0.201310)",
        "(0.062174, 1.399793, 0.202029)",
        "(0.062015, 1.398856, 0.203437)",
        "(0.061852, 1.397846, 0.204938)",
        "(0.061527, 1.396725, 0.206503)",
        "(0.061025, 1.395583, 0.207837)",
        "(0.060831, 1.395097, 0.208390)",
        "(0.060608, 1.394403, 0.209488)",
        "(0.060237, 1.393924, 0.210488)",
        "(0.059904, 1.393638, 0.211206)",
        "(0.059542, 1.393649, 0.211660)",
        "(0.059507, 1.393742, 0.211852)",
        "(0.059242, 1.394351, 0.212494)",
        "(0.059117, 1.395299, 0.213228)",
        "(0.059166, 1.396553, 0.213969)",
        "(0.059401, 1.397757, 0.214666)",
        "(0.059465, 1.398390, 0.214992)",
        "(0.059564, 1.399856, 0.215795)",
        "(0.059866, 1.401423, 0.216624)",
        "(0.060239, 1.402987, 0.217453)",
        "(0.060574, 1.404408, 0.218400)",
        "(0.060741, 1.405045, 0.218946)",
        "(0.060988, 1.406026, 0.220033)",
        "(0.061126, 1.406621, 0.221107)",
        "(0.061139, 1.406881, 0.222411)",
        "(0.061149, 1.406881, 0.223990)",
        "(0.061188, 1.406761, 0.224836)",
        "(0.061325, 1.406387, 0.226541)",
        "(0.061432, 1.405848, 0.228271)",
        "(0.061574, 1.405084, 0.229765)",
        "(0.061690, 1.404134, 0.230976)",
        "(0.061628, 1.403508, 0.231708)",
        "(0.061408, 1.402278, 0.233318)",
        "(0.061462, 1.401190, 0.234794)",
        "(0.061696, 1.400038, 0.236087)",
        "(0.061826, 1.398879, 0.237273)",
        "(0.061902, 1.398315, 0.237820)",
        "(0.062139, 1.397185, 0.238868)",
        "(0.062395, 1.395988, 0.239875)",
        "(0.062366, 1.394718, 0.241093)",
        "(0.062318, 1.393426, 0.242336)",
        "(0.062410, 1.392767, 0.242965)",
        "(0.062574, 1.391378, 0.244245)",
        "(0.062565, 1.389977, 0.245638)",
        "(0.062754, 1.388605, 0.247183)",
        "(0.063048, 1.387199, 0.248932)",
        "(0.063188, 1.386529, 0.249885)",
        "(0.063469, 1.385065, 0.251660)",
        "(0.063747, 1.383492, 0.253272)",
        "(0.064287, 1.381753, 0.254902)",
        "(0.064464, 1.380082, 0.256605)",
        "(0.064491, 1.379260, 0.257411)",
        "(0.064734, 1.377449, 0.258947)",
        "(0.065116, 1.375500, 0.260411)",
        "(0.065433, 1.373585, 0.261920)",
        "(0.065739, 1.371615, 0.263398)",
        "(0.065906, 1.370589, 0.264072)",
        "(0.066178, 1.368599, 0.265381)",
        "(0.066481, 1.366660, 0.266636)",
        "(0.066744, 1.364841, 0.267816)",
        "(0.067052, 1.363079, 0.268787)",
        "(0.067249, 1.362247, 0.269212)",
        "(0.067569, 1.360703, 0.270068)",
        "(0.067789, 1.359227, 0.270814)",
        "(0.068051, 1.357718, 0.271329)",
        "(0.068434, 1.356198, 0.271645)",
        "(0.068677, 1.355444, 0.271771)",
        "(0.069084, 1.353842, 0.271903)",
        "(0.069516, 1.352097, 0.271903)",
        "(0.070063, 1.350230, 0.271832)",
        "(0.070465, 1.348207, 0.271736)",
        "(0.070689, 1.347133, 0.271654)",
        "(0.071138, 1.344916, 0.271453)",
        "(0.071710, 1.342588, 0.271078)",
        "(0.072249, 1.340202, 0.270497)",
        "(0.072627, 1.337737, 0.269853)",
        "(0.072779, 1.336497, 0.269560)",
        "(0.073120, 1.334046, 0.269029)",
        "(0.073370, 1.331671, 0.268536)",
        "(0.073569, 1.329371, 0.268098)",
        "(0.073851, 1.327366, 0.267747)",
        "(0.073983, 1.326523, 0.267680)",
        "(0.074272, 1.325085, 0.267511)",
        "(0.074575, 1.323859, 0.267213)",
        "(0.074823, 1.322886, 0.266999)",
        "(0.075041, 1.322363, 0.266925)",
        "(0.075160, 1.322006, 0.266852)",
        "(0.075443, 1.321499, 0.266693)",
        "(0.075863, 1.320896, 0.266403)",
        "(0.076024, 1.320592, 0.266218)",
        "(0.076243, 1.320087, 0.265994)",
        "(0.076345, 1.319741, 0.265870)",
        "(0.076499, 1.319043, 0.265625)",
        "(0.076571, 1.317985, 0.265250)",
        "(0.076741, 1.317429, 0.264985)",
        "(0.076955, 1.316859, 0.264664)",
        "(0.077084, 1.316443, 0.264421)",
        "(0.077304, 1.315487, 0.263862)",
        "(0.077428, 1.314319, 0.263150)",
        "(0.077431, 1.313255, 0.262465)",
        "(0.077457, 1.312167, 0.261748)",
        "(0.077466, 1.311596, 0.261374)",
        "(0.077535, 1.310475, 0.260546)",
        "(0.077649, 1.309319, 0.259575)",
        "(0.077830, 1.308266, 0.258553)",
        "(0.077866, 1.307326, 0.257634)",
        "(0.077872, 1.306920, 0.257219)",
        "(0.077931, 1.306136, 0.256387)",
        "(0.077936, 1.305571, 0.255740)",
        "(0.077883, 1.305230, 0.255422)",
        "(0.077901, 1.305252, 0.255541)",
        "(0.077881, 1.305168, 0.255619)",
        "(0.077683, 1.305103, 0.256162)",
        "(0.077379, 1.305241, 0.257306)",
        "(0.077305, 1.305473, 0.258377)",
        "(0.077215, 1.305775, 0.259371)",
        "(0.077350, 1.305950, 0.259859)",
        "(0.077652, 1.306377, 0.260893)",
        "(0.077839, 1.306625, 0.261914)",
        "(0.077822, 1.306629, 0.262843)",
        "(0.077775, 1.306460, 0.263567)",
        "(0.077750, 1.306420, 0.264023)",
        "(0.077706, 1.306375, 0.264881)",
        "(0.077687, 1.306288, 0.265415)",
        "(0.077816, 1.306118, 0.265626)",
        "(0.077946, 1.305862, 0.266186)",
        "(0.077938, 1.305759, 0.266411)",
        "(0.077914, 1.305437, 0.266631)",
        "(0.077850, 1.305004, 0.266540)",
        "(0.077819, 1.304526, 0.266365)",
        "(0.077825, 1.303994, 0.266195)",
        "(0.077782, 1.303605, 0.266067)",
        "(0.077770, 1.303003, 0.265809)",
        "(0.077765, 1.302045, 0.265310)",
        "(0.077849, 1.301074, 0.264705)",
        "(0.077961, 1.300171, 0.263949)",
        "(0.078078, 1.299747, 0.263552)",
        "(0.078344, 1.298985, 0.262811)",
        "(0.078542, 1.298301, 0.262251)",
        "(0.078659, 1.297596, 0.261725)",
        "(0.078790, 1.296921, 0.261179)",
        "(0.078854, 1.296643, 0.260948)",
        "(0.079017, 1.296365, 0.260759)",
        "(0.079245, 1.296073, 0.260617)",
        "(0.079469, 1.295790, 0.260510)",
        "(0.079602, 1.295791, 0.260624)",
        "(0.079667, 1.295828, 0.260699)",
        "(0.079993, 1.296010, 0.261031)",
        "(0.080303, 1.296301, 0.261438)",
        "(0.080447, 1.296459, 0.261738)",
        "(0.080486, 1.296477, 0.261879)",
        "(0.080596, 1.296569, 0.262158)",
        "(0.080889, 1.296648, 0.262618)",
        "(0.081190, 1.296484, 0.262969)",
        "(0.081524, 1.296165, 0.263081)",
        "(0.081715, 1.295872, 0.263102)",
        "(0.081889, 1.295574, 0.263129)",
        "(0.082302, 1.294692, 0.263113)",
        "(0.082610, 1.293638, 0.263017)",
        "(0.083025, 1.292068, 0.262766)",
        "(0.083450, 1.290724, 0.262375)",
        "(0.083616, 1.290043, 0.262160)",
        "(0.083963, 1.288175, 0.261569)",
        "(0.084325, 1.286386, 0.260950)",
        "(0.084587, 1.284541, 0.260272)",
        "(0.084752, 1.282611, 0.259635)",
        "(0.084812, 1.281658, 0.259327)",
        "(0.084979, 1.279804, 0.258686)",
        "(0.085219, 1.278183, 0.258043)",
        "(0.085529, 1.276766, 0.257336)",
        "(0.085939, 1.275468, 0.256405)",
        "(0.086082, 1.274827, 0.255812)",
        "(0.086235, 1.273481, 0.254568)",
        "(0.086434, 1.272238, 0.253504)",
        "(0.086680, 1.271032, 0.252551)",
        "(0.086846, 1.269871, 0.251518)",
        "(0.086950, 1.269288, 0.250928)",
        "(0.087173, 1.268173, 0.249723)",
        "(0.087373, 1.267149, 0.248489)",
        "(0.087594, 1.266201, 0.247287)",
        "(0.087736, 1.265282, 0.246133)",
        "(0.087823, 1.264826, 0.245528)",
        "(0.087998, 1.263952, 0.244254)",
        "(0.088115, 1.263143, 0.243036)",
        "(0.088254, 1.262457, 0.241988)",
        "(0.088392, 1.261864, 0.241173)",
        "(0.088421, 1.261584, 0.240779)",
        "(0.088481, 1.261084, 0.239771)",
        "(0.088689, 1.260775, 0.238673)",
        "(0.088905, 1.260481, 0.237624)",
        "(0.089058, 1.260274, 0.236646)",
        "(0.089153, 1.260131, 0.236144)",
        "(0.089235, 1.259737, 0.235112)",
        "(0.089329, 1.259268, 0.233829)",
        "(0.089466, 1.258799, 0.232485)",
        "(0.089597, 1.258299, 0.231191)",
        "(0.089657, 1.258063, 0.230559)",
        "(0.089821, 1.257571, 0.229325)",
        "(0.090022, 1.256873, 0.227912)",
        "(0.090121, 1.256081, 0.226393)",
        "(0.090303, 1.255311, 0.224858)",
        "(0.090420, 1.254924, 0.224048)",
        "(0.090626, 1.254152, 0.222422)",
        "(0.090728, 1.253374, 0.220913)",
        "(0.090872, 1.252745, 0.219659)",
        "(0.091069, 1.252114, 0.218427)",
        "(0.091144, 1.251819, 0.217735)",
        "(0.091408, 1.251279, 0.216276)",
        "(0.091628, 1.250773, 0.214814)",
        "(0.091699, 1.250230, 0.213458)",
        "(0.091817, 1.249674, 0.212152)",
        "(0.091890, 1.249373, 0.211454)",
        "(0.092038, 1.248801, 0.209838)",
        "(0.092313, 1.248380, 0.208160)",
        "(0.092581, 1.248018, 0.206647)",
        "(0.092846, 1.247714, 0.205255)",
        "(0.092973, 1.247534, 0.204520)",
        "(0.093200, 1.247237, 0.203077)",
        "(0.093506, 1.247081, 0.201901)",
        "(0.093800, 1.246862, 0.200825)",
        "(0.093973, 1.246583, 0.199741)",
        "(0.094088, 1.246403, 0.198939)",
        "(0.094349, 1.246183, 0.197610)",
        "(0.094560, 1.246025, 0.196259)",
        "(0.094702, 1.245884, 0.194856)",
        "(0.094919, 1.245715, 0.193394)",
        "(0.095034, 1.245643, 0.192676)",
        "(0.095231, 1.245542, 0.191325)",
        "(0.095371, 1.245477, 0.190002)",
        "(0.095563, 1.245445, 0.188589)",
        "(0.095766, 1.245390, 0.187152)",
        "(0.095828, 1.245389, 0.186484)",
        "(0.095940, 1.245501, 0.185220)",
        "(0.096094, 1.245671, 0.183980)",
        "(0.096262, 1.245805, 0.182675)",
        "(0.096398, 1.246023, 0.181513)",
        "(0.096431, 1.246131, 0.181002)",
        "(0.096512, 1.246296, 0.179962)",
        "(0.096697, 1.246466, 0.178874)",
        "(0.096913, 1.246669, 0.177787)",
        "(0.097025, 1.246881, 0.176778)",
        "(0.097056, 1.246969, 0.176275)",
        "(0.097079, 1.247137, 0.175358)",
        "(0.097079, 1.247237, 0.174408)",
        "(0.097079, 1.247342, 0.173416)",
        "(0.097149, 1.247508, 0.172531)",
        "(0.097152, 1.247561, 0.172070)",
        "(0.097119, 1.247621, 0.171005)",
        "(0.097193, 1.247660, 0.169760)",
        "(0.097360, 1.247785, 0.168455)",
        "(0.097560, 1.248002, 0.167065)",
        "(0.097674, 1.248133, 0.166258)",
        "(0.098020, 1.248342, 0.164467)",
        "(0.098334, 1.248572, 0.162660)",
        "(0.098495, 1.248827, 0.160881)",
        "(0.098688, 1.248969, 0.158934)",
        "(0.098818, 1.249009, 0.157875)",
        "(0.099081, 1.249206, 0.155832)",
        "(0.099321, 1.249497, 0.153818)",
        "(0.099608, 1.249704, 0.151693)",
        "(0.099956, 1.249802, 0.149404)",
        "(0.100125, 1.249814, 0.148236)",
        "(0.100444, 1.249865, 0.145969)",
        "(0.100765, 1.249953, 0.143839)",
        "(0.101086, 1.250095, 0.141772)",
        "(0.101440, 1.250318, 0.139550)",
        "(0.101641, 1.250419, 0.138417)",
        "(0.101993, 1.250679, 0.136246)",
        "(0.102298, 1.250996, 0.134161)",
        "(0.102715, 1.251368, 0.132019)",
        "(0.103132, 1.251653, 0.130002)",
        "(0.103271, 1.251806, 0.129090)",
        "(0.103546, 1.252162, 0.127369)",
        "(0.103839, 1.252473, 0.125713)",
        "(0.104117, 1.252627, 0.124063)",
        "(0.104284, 1.252856, 0.122575)",
        "(0.104388, 1.252979, 0.121862)",
        "(0.104636, 1.253161, 0.120432)",
        "(0.104845, 1.253271, 0.119029)",
        "(0.104997, 1.253424, 0.117840)",
        "(0.104953, 1.253661, 0.116729)",
        "(0.104921, 1.253759, 0.116242)",
        "(0.104985, 1.254072, 0.114936)",
        "(0.105291, 1.254443, 0.113699)",
        "(0.105538, 1.254803, 0.112571)",
        "(0.105692, 1.255142, 0.111476)",
        "(0.105856, 1.255322, 0.110922)",
        "(0.106173, 1.255678, 0.109755)",
        "(0.106389, 1.255998, 0.108497)",
        "(0.106599, 1.256399, 0.107297)",
        "(0.106871, 1.256848, 0.106124)",
        "(0.106987, 1.257048, 0.105430)",
        "(0.107263, 1.257450, 0.104013)",
        "(0.107491, 1.257934, 0.102747)",
        "(0.107528, 1.258481, 0.101580)",
        "(0.107635, 1.259017, 0.100405)",
        "(0.107736, 1.259230, 0.099747)",
        "(0.107945, 1.259594, 0.098329)",
        "(0.108017, 1.260064, 0.096935)",
        "(0.107960, 1.260585, 0.095622)",
        "(0.108044, 1.261111, 0.094369)",
        "(0.108086, 1.261397, 0.093726)",
        "(0.108087, 1.262010, 0.092537)",
        "(0.107968, 1.262638, 0.091452)",
        "(0.107921, 1.263311, 0.090419)",
        "(0.107992, 1.264046, 0.089477)",
        "(0.108029, 1.264436, 0.089042)",
        "(0.108175, 1.265250, 0.088269)",
        "(0.108255, 1.265800, 0.087607)",
        "(0.108210, 1.266423, 0.086939)",
        "(0.108282, 1.267425, 0.085982)",
        "(0.108284, 1.267804, 0.085631)",
        "(0.108222, 1.268520, 0.085013)",
        "(0.108253, 1.269531, 0.084286)",
        "(0.108109, 1.270585, 0.084729)",
        "(0.107739, 1.271598, 0.084809)",
        "(0.107642, 1.271856, 0.084756)",
        "(0.107411, 1.272414, 0.084715)",
        "(0.107237, 1.273489, 0.084615)",
        "(0.107171, 1.274489, 0.084316)",
        "(0.107000, 1.275597, 0.084009)",
        "(0.106776, 1.276137, 0.083887)",
        "(0.106272, 1.277674, 0.083703)",
        "(0.105988, 1.279662, 0.083813)",
        "(0.105556, 1.281780, 0.083806)",
        "(0.105096, 1.284090, 0.083546)",
        "(0.104933, 1.285393, 0.083383)",
        "(0.104538, 1.288148, 0.083228)",
        "(0.103921, 1.291434, 0.083408)",
        "(0.103291, 1.295072, 0.083988)",
        "(0.102597, 1.298979, 0.084730)",
        "(0.102234, 1.301080, 0.085219)",
        "(0.101421, 1.305368, 0.086354)",
        "(0.100431, 1.309723, 0.087640)",
        "(0.099390, 1.314165, 0.089078)",
        "(0.098485, 1.318742, 0.090875)",
        "(0.098057, 1.321063, 0.091950)",
        "(0.097271, 1.325717, 0.094220)",
        "(0.096470, 1.330199, 0.096587)",
        "(0.095553, 1.334322, 0.098883)",
        "(0.094463, 1.337977, 0.101156)",
        "(0.094022, 1.339837, 0.102330)",
        "(0.093184, 1.343546, 0.104844)",
        "(0.092285, 1.347123, 0.107561)",
        "(0.091073, 1.350313, 0.110293)",
        "(0.089979, 1.353350, 0.112776)",
        "(0.089422, 1.354799, 0.113966)",
        "(0.088233, 1.357578, 0.116201)",
        "(0.087070, 1.360246, 0.118467)",
        "(0.085794, 1.362868, 0.120762)",
        "(0.084663, 1.365437, 0.122960)",
        "(0.084133, 1.366705, 0.123968)",
        "(0.083179, 1.369164, 0.125881)",
        "(0.082203, 1.371345, 0.127622)",
        "(0.081255, 1.373290, 0.129084)",
        "(0.080220, 1.375148, 0.130546)",
        "(0.079669, 1.376134, 0.131331)",
        "(0.078691, 1.377965, 0.132812)",
        "(0.077941, 1.379498, 0.133962)",
        "(0.077337, 1.380856, 0.134997)",
        "(0.076839, 1.382053, 0.136162)",
        "(0.076654, 1.382504, 0.136704)",
        "(0.076162, 1.383155, 0.137670)",
        "(0.075661, 1.383498, 0.138322)",
        "(0.075441, 1.383397, 0.138411)",
        "(0.075361, 1.383207, 0.138079)",
        "(0.074755, 1.383038, 0.137654)",
        "(0.073561, 1.382605, 0.136164)",
        "(0.072573, 1.382019, 0.134009)",
        "(0.071773, 1.381407, 0.130926)",
        "(0.071381, 1.380975, 0.127335)",
        "(0.071307, 1.380800, 0.125423)",
        "(0.070999, 1.380278, 0.121353)",
        "(0.070497, 1.379529, 0.117024)",
        "(0.070170, 1.378870, 0.112809)",
        "(0.070233, 1.378481, 0.108816)",
        "(0.070300, 1.378393, 0.106890)",
        "(0.070478, 1.378145, 0.103101)",
        "(0.070747, 1.377866, 0.099472)",
        "(0.070942, 1.377674, 0.096109)",
        "(0.070888, 1.377668, 0.092915)",
        "(0.071071, 1.377594, 0.091330)",
        "(0.071509, 1.377432, 0.088323)",
        "(0.071878, 1.377565, 0.085666)",
        "(0.072174, 1.377792, 0.083152)",
        "(0.072484, 1.377918, 0.080630)",
        "(0.072586, 1.377967, 0.079397)",
        "(0.072727, 1.378302, 0.077124)",
        "(0.072978, 1.378834, 0.075073)",
        "(0.073252, 1.379288, 0.073089)",
        "(0.073134, 1.379620, 0.070974)",
        "(0.072988, 1.379744, 0.070019)",
        "(0.073016, 1.380296, 0.070617)",
        "(0.071943, 1.381040, 0.070281)",
        "(0.071209, 1.381425, 0.069748)",
        "(0.070934, 1.382174, 0.069610)",
        "(0.070947, 1.382590, 0.069631)",
        "(0.071005, 1.383282, 0.069500)",
        "(0.070989, 1.384090, 0.069493)",
        "(0.070980, 1.385011, 0.069606)",
        "(0.070897, 1.385834, 0.069576)",
        "(0.070858, 1.386256, 0.069543)",
        "(0.070857, 1.387055, 0.069510)",
        "(0.070799, 1.387536, 0.069383)",
        "(0.070692, 1.388127, 0.069259)",
        "(0.070531, 1.388765, 0.069172)",
        "(0.070436, 1.388912, 0.069150)",
        "(0.070219, 1.389418, 0.069098)",
        "(0.070011, 1.390060, 0.069090)",
        "(0.069835, 1.390511, 0.069114)",
        "(0.069550, 1.391565, 0.069327)",
        "(0.069441, 1.392041, 0.069540)",
        "(0.069176, 1.393347, 0.070214)",
        "(0.068967, 1.394616, 0.070955)",
        "(0.068716, 1.396228, 0.072011)",
        "(0.068371, 1.397957, 0.073264)",
        "(0.068225, 1.398847, 0.073954)",
        "(0.067883, 1.400614, 0.075481)",
        "(0.067426, 1.402402, 0.077293)",
        "(0.066915, 1.404124, 0.079257)",
        "(0.066511, 1.405748, 0.081329)",
        "(0.066356, 1.406533, 0.082393)",
        "(0.066031, 1.407963, 0.084441)",
        "(0.065596, 1.409112, 0.086355)",
        "(0.065186, 1.410044, 0.088197)",
        "(0.064561, 1.410956, 0.090059)",
        "(0.064280, 1.411362, 0.090930)",
        "(0.063835, 1.412042, 0.092580)",
        "(0.063440, 1.412642, 0.094091)",
        "(0.063164, 1.413173, 0.095520)",
        "(0.062891, 1.413532, 0.096936)",
        "(0.062664, 1.413690, 0.097614)",
        "(0.062281, 1.414008, 0.098855)",
        "(0.062038, 1.414364, 0.100151)",
        "(0.061865, 1.414767, 0.101601)",
        "(0.061644, 1.415125, 0.103114)",
        "(0.061501, 1.415280, 0.103927)",
        "(0.061228, 1.415544, 0.105762)",
        "(0.060918, 1.415882, 0.107822)",
        "(0.060579, 1.416349, 0.110016)",
        "(0.060207, 1.416778, 0.112255)",
        "(0.060015, 1.416993, 0.113404)",
        "(0.059682, 1.417549, 0.115824)",
        "(0.059394, 1.418198, 0.118280)",
        "(0.059157, 1.418771, 0.120613)",
        "(0.058907, 1.419319, 0.123041)",
        "(0.058744, 1.419641, 0.124375)",
        "(0.058389, 1.420309, 0.127114)",
        "(0.058193, 1.420892, 0.129803)",
        "(0.057975, 1.421400, 0.132465)",
        "(0.057830, 1.422157, 0.135103)",
        "(0.057774, 1.422556, 0.136376)",
        "(0.057668, 1.423361, 0.138790)",
        "(0.057587, 1.424387, 0.141274)",
        "(0.057568, 1.425481, 0.143843)",
        "(0.057617, 1.426466, 0.146274)",
        "(0.057631, 1.426894, 0.147435)",
        "(0.057667, 1.427788, 0.149864)",
        "(0.057684, 1.428727, 0.152419)",
        "(0.057666, 1.429605, 0.154802)",
        "(0.057569, 1.430449, 0.157003)",
        "(0.057594, 1.430855, 0.158048)",
        "(0.057659, 1.431702, 0.160091)",
        "(0.057722, 1.432512, 0.162112)",
        "(0.057761, 1.433205, 0.164036)",
        "(0.057712, 1.433862, 0.165896)",
        "(0.057686, 1.434123, 0.166735)",
        "(0.057782, 1.434540, 0.168324)",
        "(0.057907, 1.434983, 0.169977)",
        "(0.058032, 1.435450, 0.171663)",
        "(0.058139, 1.435749, 0.173125)",
        "(0.058159, 1.435861, 0.173809)",
        "(0.058220, 1.436074, 0.175274)",
        "(0.058242, 1.436341, 0.176850)",
        "(0.058243, 1.436469, 0.178339)",
        "(0.058167, 1.436595, 0.179920)",
        "(0.058074, 1.436700, 0.180807)",
        "(0.057932, 1.436883, 0.182646)",
        "(0.057740, 1.437021, 0.184390)",
        "(0.057511, 1.437183, 0.186014)",
        "(0.057429, 1.437405, 0.187749)",
        "(0.057446, 1.437504, 0.188635)",
        "(0.057334, 1.437624, 0.190294)",
        "(0.057030, 1.437661, 0.191857)",
        "(0.056780, 1.437785, 0.193481)",
        "(0.056675, 1.437944, 0.195089)",
        "(0.056652, 1.438004, 0.195843)",
        "(0.056632, 1.438207, 0.197352)",
        "(0.056687, 1.438512, 0.198941)",
        "(0.056710, 1.438666, 0.200302)",
        "(0.056712, 1.438820, 0.201590)",
        "(0.056727, 1.438938, 0.202306)",
        "(0.056791, 1.439117, 0.203790)",
        "(0.056731, 1.439191, 0.205102)",
        "(0.056611, 1.439265, 0.206424)",
        "(0.056615, 1.439385, 0.207848)",
        "(0.056641, 1.439427, 0.208570)",
        "(0.056587, 1.439490, 0.209853)",
        "(0.056594, 1.439540, 0.210976)",
        "(0.056695, 1.439582, 0.212017)",
        "(0.056727, 1.439621, 0.213152)",
        "(0.056764, 1.439609, 0.213648)",
        "(0.056851, 1.439426, 0.214658)",
        "(0.056781, 1.439109, 0.215641)",
        "(0.056591, 1.438635, 0.216514)",
        "(0.056418, 1.438067, 0.217345)",
        "(0.056314, 1.437772, 0.217812)",
        "(0.056183, 1.437240, 0.218777)",
        "(0.056107, 1.436672, 0.219792)",
        "(0.056000, 1.436116, 0.220809)",
        "(0.055966, 1.435633, 0.221834)",
        "(0.056004, 1.435444, 0.222272)",
        "(0.056068, 1.434958, 0.223417)",
        "(0.056034, 1.434642, 0.224662)",
        "(0.056038, 1.434312, 0.225908)",
        "(0.056113, 1.433965, 0.227193)",
        "(0.056161, 1.433772, 0.227873)",
        "(0.056095, 1.433258, 0.229100)",
        "(0.056009, 1.432607, 0.230148)",
        "(0.056146, 1.431934, 0.231271)",
        "(0.056413, 1.431152, 0.232467)",
        "(0.056528, 1.430648, 0.233043)",
        "(0.056594, 1.429448, 0.234173)",
        "(0.056676, 1.427952, 0.235239)",
        "(0.057003, 1.426082, 0.236300)",
        "(0.057167, 1.423905, 0.237287)",
        "(0.057204, 1.422689, 0.237728)",
        "(0.057202, 1.420030, 0.238527)",
        "(0.057204, 1.417199, 0.239321)",
        "(0.057045, 1.414316, 0.240011)",
        "(0.057070, 1.411429, 0.240468)",
        "(0.057216, 1.409990, 0.240599)",
        "(0.057416, 1.407243, 0.240933)",
        "(0.057550, 1.404682, 0.241217)",
        "(0.057776, 1.402111, 0.241454)",
        "(0.057949, 1.399601, 0.241721)",
        "(0.058004, 1.398423, 0.241889)",
        "(0.058154, 1.396083, 0.242113)",
        "(0.058561, 1.393840, 0.242379)",
        "(0.058773, 1.391636, 0.242693)",
        "(0.058720, 1.389521, 0.243039)",
        "(0.058702, 1.388530, 0.243216)",
        "(0.058725, 1.386642, 0.243611)",
        "(0.058687, 1.384887, 0.243977)",
        "(0.058706, 1.383225, 0.244269)",
        "(0.058820, 1.381844, 0.244520)",
        "(0.058919, 1.381249, 0.244585)",
        "(0.059046, 1.380047, 0.244543)",
        "(0.059313, 1.378972, 0.244416)",
        "(0.059534, 1.378487, 0.244420)",
        "(0.059840, 1.376991, 0.244490)",
        "(0.059925, 1.376421, 0.244508)",
        "(0.060049, 1.375365, 0.244471)",
        "(0.060052, 1.374142, 0.244511)",
        "(0.060125, 1.373215, 0.244653)",
        "(0.060252, 1.372695, 0.244936)",
        "(0.060290, 1.372074, 0.245226)",
        "(0.060210, 1.371161, 0.245767)",
        "(0.060091, 1.370533, 0.246290)",
        "(0.060102, 1.370137, 0.246924)",
        "(0.060212, 1.370020, 0.247581)",
        "(0.060240, 1.369954, 0.248017)",
        "(0.060351, 1.369895, 0.248740)",
        "(0.060490, 1.369819, 0.249326)",
        "(0.060605, 1.369793, 0.249575)",
        "(0.060760, 1.369765, 0.250013)",
        "(0.060862, 1.369749, 0.250312)",
        "(0.061091, 1.369718, 0.250894)",
        "(0.061401, 1.369760, 0.251579)",
        "(0.061705, 1.369809, 0.252038)",
        "(0.061915, 1.369780, 0.252397)",
        "(0.061980, 1.369720, 0.252649)",
        "(0.062101, 1.369496, 0.253423)",
        "(0.062300, 1.369267, 0.254211)",
        "(0.062504, 1.369046, 0.255033)",
        "(0.062674, 1.368635, 0.255730)",
        "(0.062688, 1.368524, 0.255734)",
        "(0.062857, 1.367927, 0.256377)",
        "(0.063129, 1.367002, 0.257454)",
        "(0.063448, 1.366093, 0.258279)",
        "(0.063843, 1.364901, 0.258878)",
        "(0.064017, 1.364221, 0.259058)",
        "(0.064389, 1.362795, 0.259341)",
        "(0.064776, 1.361181, 0.259621)",
        "(0.065157, 1.359225, 0.259803)",
        "(0.065345, 1.356929, 0.259725)",
        "(0.065278, 1.355655, 0.259617)",
        "(0.065115, 1.353040, 0.259316)",
        "(0.065068, 1.350275, 0.258834)",
        "(0.065086, 1.347532, 0.258136)",
        "(0.065265, 1.344890, 0.257105)",
        "(0.065401, 1.343595, 0.256428)",
        "(0.065597, 1.341054, 0.254892)",
        "(0.065782, 1.338593, 0.253260)",
        "(0.066009, 1.336204, 0.251618)",
        "(0.066284, 1.334027, 0.250084)",
        "(0.066414, 1.333078, 0.249352)",
        "(0.066658, 1.331300, 0.247924)",
        "(0.066949, 1.329779, 0.246754)",
        "(0.067249, 1.328386, 0.245816)",
        "(0.067542, 1.327281, 0.245094)",
        "(0.067703, 1.326883, 0.244885)",
        "(0.068117, 1.326143, 0.244548)",
        "(0.068511, 1.325416, 0.244292)",
        "(0.068789, 1.324741, 0.244112)",
        "(0.069086, 1.323837, 0.244040)",
        "(0.069249, 1.323628, 0.244136)",
        "(0.069651, 1.323130, 0.244301)",
        "(0.069960, 1.322758, 0.244370)",
        "(0.070254, 1.322427, 0.244489)",
        "(0.070567, 1.322039, 0.244682)",
        "(0.070760, 1.321802, 0.244820)",
        "(0.071131, 1.321343, 0.245228)",
        "(0.071329, 1.321214, 0.245677)",
        "(0.071668, 1.321020, 0.246690)",
        "(0.071892, 1.320993, 0.247329)",
        "(0.072002, 1.320974, 0.247543)",
        "(0.072251, 1.320990, 0.247950)",
        "(0.072576, 1.321073, 0.248473)",
        "(0.072792, 1.321104, 0.248810)",
        "(0.072997, 1.321084, 0.248999)",
        "(0.073157, 1.321036, 0.249175)",
        "(0.073389, 1.320873, 0.249396)",
        "(0.073614, 1.320637, 0.249485)",
        "(0.073902, 1.320311, 0.249586)",
        "(0.073995, 1.319988, 0.249626)",
        "(0.074018, 1.319747, 0.249584)",
        "(0.074068, 1.319171, 0.249364)",
        "(0.074285, 1.317946, 0.248599)",
        "(0.074615, 1.317119, 0.247818)",
        "(0.075138, 1.316329, 0.246990)",
        "(0.075410, 1.315896, 0.246560)",
        "(0.075730, 1.314926, 0.245698)",
        "(0.075864, 1.313817, 0.244826)",
        "(0.075994, 1.312804, 0.244157)",
        "(0.076196, 1.312164, 0.243859)",
        "(0.076294, 1.311814, 0.243673)",
        "(0.076523, 1.310833, 0.243065)",
        "(0.076800, 1.310311, 0.242592)",
        "(0.077027, 1.309906, 0.242056)",
        "(0.077310, 1.309566, 0.241584)",
        "(0.077512, 1.309474, 0.241514)",
        "(0.077665, 1.309519, 0.241716)",
        "(0.078111, 1.309336, 0.241878)",
        "(0.078471, 1.309257, 0.242074)",
        "(0.078874, 1.309111, 0.242345)",
        "(0.079181, 1.308972, 0.242656)",
        "(0.079559, 1.308830, 0.243344)",
        "(0.080082, 1.308563, 0.244718)",
        "(0.080474, 1.308237, 0.245804)",
        "(0.080955, 1.307821, 0.246774)",
        "(0.081161, 1.307603, 0.247205)",
        "(0.081476, 1.307133, 0.247797)",
        "(0.081779, 1.306473, 0.248375)",
        "(0.081953, 1.306053, 0.248735)",
        "(0.082171, 1.305707, 0.249163)",
        "(0.082289, 1.305462, 0.249351)",
        "(0.082349, 1.305074, 0.249360)",
        "(0.082374, 1.304250, 0.249212)",
        "(0.082415, 1.303650, 0.248897)",
        "(0.082629, 1.303093, 0.248483)",
        "(0.082776, 1.302742, 0.248204)",
        "(0.083027, 1.301816, 0.247561)",
        "(0.083252, 1.300790, 0.247000)",
        "(0.083334, 1.299655, 0.246539)",
        "(0.083372, 1.298498, 0.246116)",
        "(0.083448, 1.297890, 0.245828)",
        "(0.083677, 1.296718, 0.245055)",
        "(0.083926, 1.295621, 0.244161)",
        "(0.084064, 1.294519, 0.243127)",
        "(0.084156, 1.293302, 0.241974)",
        "(0.084174, 1.292644, 0.241297)",
        "(0.084143, 1.291367, 0.239806)",
        "(0.084033, 1.290273, 0.238328)",
        "(0.083984, 1.289366, 0.236806)",
        "(0.083978, 1.288529, 0.235108)",
        "(0.083930, 1.288243, 0.234282)",
        "(0.083950, 1.287847, 0.232535)",
        "(0.084087, 1.287679, 0.230566)",
        "(0.084248, 1.287698, 0.228419)",
        "(0.084303, 1.287583, 0.225882)",
        "(0.084272, 1.287423, 0.224546)",
        "(0.084084, 1.287164, 0.222137)",
        "(0.083768, 1.287035, 0.220034)",
        "(0.083534, 1.287017, 0.217851)",
        "(0.083511, 1.286968, 0.215322)",
        "(0.083488, 1.286897, 0.213932)",
        "(0.083359, 1.286675, 0.211114)",
        "(0.083283, 1.286486, 0.208570)",
        "(0.083243, 1.286301, 0.206304)",
        "(0.083175, 1.285923, 0.203977)",
        "(0.083118, 1.285641, 0.202758)",
        "(0.083014, 1.285120, 0.200407)",
        "(0.083065, 1.284705, 0.198158)",
        "(0.083300, 1.284174, 0.195655)",
        "(0.083650, 1.283589, 0.193289)",
        "(0.083771, 1.283384, 0.192377)",
        "(0.083956, 1.282951, 0.190778)",
        "(0.084135, 1.282330, 0.189224)",
        "(0.084337, 1.281611, 0.187693)",
        "(0.084545, 1.280985, 0.186606)",
        "(0.084606, 1.280733, 0.186279)",
        "(0.084635, 1.280183, 0.185776)",
        "(0.084625, 1.279593, 0.185381)",
        "(0.084688, 1.279107, 0.185080)",
        "(0.084782, 1.278746, 0.184972)",
        "(0.084910, 1.278368, 0.184891)",
        "(0.085045, 1.277871, 0.184857)",
        "(0.085168, 1.277054, 0.184726)",
        "(0.085276, 1.275776, 0.184608)",
        "(0.085250, 1.274933, 0.184657)",
        "(0.085228, 1.274176, 0.184639)",
        "(0.085303, 1.272942, 0.184428)",
        "(0.085425, 1.271778, 0.183997)",
        "(0.085516, 1.270376, 0.183240)",
        "(0.085581, 1.268750, 0.182077)",
        "(0.085550, 1.267904, 0.181380)",
        "(0.085465, 1.266274, 0.179912)",
        "(0.085544, 1.264850, 0.178281)",
        "(0.085717, 1.263634, 0.176381)",
        "(0.085921, 1.262510, 0.174214)",
        "(0.086011, 1.261995, 0.173075)",
        "(0.086109, 1.261090, 0.170792)",
        "(0.086181, 1.260313, 0.168379)",
        "(0.086327, 1.259676, 0.165925)",
        "(0.086459, 1.259144, 0.163459)",
        "(0.086496, 1.258915, 0.162137)",
        "(0.086685, 1.258437, 0.159307)",
        "(0.086836, 1.258035, 0.156528)",
        "(0.087015, 1.257757, 0.153945)",
        "(0.087056, 1.257465, 0.151308)",
        "(0.087094, 1.257330, 0.149978)",
        "(0.087171, 1.257114, 0.147324)",
        "(0.087174, 1.257069, 0.144905)",
        "(0.087183, 1.257137, 0.142481)",
        "(0.087398, 1.257319, 0.139988)",
        "(0.087532, 1.257481, 0.138789)",
        "(0.087672, 1.257907, 0.136456)",
        "(0.087927, 1.258443, 0.134119)",
        "(0.088337, 1.259068, 0.131811)",
        "(0.088517, 1.259800, 0.129671)",
        "(0.088522, 1.260182, 0.128704)",
        "(0.088492, 1.260872, 0.126794)",
        "(0.088530, 1.261572, 0.124993)",
        "(0.088504, 1.262439, 0.123535)",
        "(0.088361, 1.263406, 0.122355)",
        "(0.088231, 1.263891, 0.121846)",
        "(0.087880, 1.264752, 0.120891)",
        "(0.087705, 1.265627, 0.120164)",
        "(0.087619, 1.266278, 0.119770)",
        "(0.087474, 1.267683, 0.118958)",
        "(0.087530, 1.268307, 0.118655)",
        "(0.087479, 1.269230, 0.118287)",
        "(0.087166, 1.269985, 0.118252)",
        "(0.086928, 1.270898, 0.118272)",
        "(0.086777, 1.271280, 0.118190)",
        "(0.086660, 1.271670, 0.118148)",
        "(0.086546, 1.272055, 0.118215)",
        "(0.086378, 1.272644, 0.118363)",
        "(0.086385, 1.272787, 0.118341)",
        "(0.086386, 1.272984, 0.118311)",
        "(0.086382, 1.273083, 0.118273)",
        "(0.086476, 1.273190, 0.118124)",
        "(0.086590, 1.273175, 0.117813)",
        "(0.086826, 1.273032, 0.117050)",
        "(0.086716, 1.272897, 0.116650)",
        "(0.086647, 1.272777, 0.116316)",
        "(0.086620, 1.272575, 0.115680)",
        "(0.086624, 1.272599, 0.115298)",
        "(0.086600, 1.272699, 0.114973)",
        "(0.086624, 1.272815, 0.114506)",
        "(0.086701, 1.272942, 0.114085)",
        "(0.087032, 1.273423, 0.113258)",
        "(0.086999, 1.273840, 0.113043)",
        "(0.086990, 1.274209, 0.112781)",
        "(0.086990, 1.274568, 0.112448)",
        "(0.087007, 1.274771, 0.112174)",
        "(0.087328, 1.275202, 0.111494)",
        "(0.087762, 1.275676, 0.111161)",
        "(0.087990, 1.276018, 0.111056)",
        "(0.088495, 1.276749, 0.110669)",
        "(0.088707, 1.277116, 0.110476)",
        "(0.088685, 1.277362, 0.110361)",
        "(0.088683, 1.277666, 0.110177)",
        "(0.088844, 1.278113, 0.109876)",
        "(0.089248, 1.278766, 0.109462)",
        "(0.089366, 1.278951, 0.109310)",
        "(0.089464, 1.279223, 0.109123)",
        "(0.089667, 1.279616, 0.108901)",
        "(0.089852, 1.279934, 0.108690)",
        "(0.090086, 1.280400, 0.108492)",
        "(0.090254, 1.280751, 0.108438)",
        "(0.090710, 1.281688, 0.108401)",
        "(0.091019, 1.282490, 0.108339)",
        "(0.091298, 1.283544, 0.108383)",
        "(0.091356, 1.284602, 0.108500)",
        "(0.091280, 1.285082, 0.108526)",
        "(0.091164, 1.286198, 0.108625)",
        "(0.091005, 1.287427, 0.108792)",
        "(0.090826, 1.289289, 0.109014)",
        "(0.090737, 1.291269, 0.109182)",
        "(0.090737, 1.292400, 0.109263)",
        "(0.090811, 1.294845, 0.109525)",
        "(0.090793, 1.297403, 0.109832)",
        "(0.090720, 1.299958, 0.109951)",
        "(0.090660, 1.302404, 0.109844)",
        "(0.090695, 1.303654, 0.109759)",
        "(0.090787, 1.306219, 0.109620)",
        "(0.090849, 1.308802, 0.109503)",
        "(0.091112, 1.311406, 0.109474)",
        "(0.091120, 1.313924, 0.109495)",
        "(0.091011, 1.315140, 0.109545)",
        "(0.090922, 1.317462, 0.109667)",
        "(0.090958, 1.319597, 0.109643)",
        "(0.090974, 1.321468, 0.109372)",
        "(0.091242, 1.323198, 0.109091)",
        "(0.091537, 1.324068, 0.108959)",
        "(0.092290, 1.325777, 0.108679)",
        "(0.093080, 1.327318, 0.108194)",
        "(0.093842, 1.328552, 0.107492)",
        "(0.094640, 1.329582, 0.106699)",
        "(0.095031, 1.330058, 0.106313)",
        "(0.095837, 1.330968, 0.105556)",
        "(0.096737, 1.331815, 0.104899)",
        "(0.097550, 1.332506, 0.104191)",
        "(0.098296, 1.333134, 0.103358)",
        "(0.098698, 1.333389, 0.102919)",
        "(0.099459, 1.333912, 0.102163)",
        "(0.100045, 1.334647, 0.101768)",
        "(0.100507, 1.335436, 0.101479)",
        "(0.100950, 1.336028, 0.101098)",
        "(0.101191, 1.336419, 0.100822)",
        "(0.101787, 1.337381, 0.100329)",
        "(0.102330, 1.338308, 0.100013)",
        "(0.102852, 1.339207, 0.099768)",
        "(0.103057, 1.339793, 0.099644)",
        "(0.103217, 1.340161, 0.099542)",
        "(0.103555, 1.340832, 0.099348)",
        "(0.104083, 1.341848, 0.098988)",
        "(0.104507, 1.342808, 0.098605)",
        "(0.104739, 1.343481, 0.098399)",
        "(0.104935, 1.343987, 0.098253)",
        "(0.105092, 1.344551, 0.098085)",
        "(0.105247, 1.345164, 0.097797)",
        "(0.105466, 1.345812, 0.097355)",
        "(0.105702, 1.346347, 0.096985)",
        "(0.105815, 1.346585, 0.096866)",
        "(0.106028, 1.347137, 0.096520)",
        "(0.106109, 1.347520, 0.096031)",
        "(0.106293, 1.347611, 0.095648)",
        "(0.106506, 1.347823, 0.094939)",
        "(0.106498, 1.347830, 0.094549)",
        "(0.106493, 1.347882, 0.093955)",
        "(0.106540, 1.348022, 0.093198)",
        "(0.106634, 1.348234, 0.092361)",
        "(0.106977, 1.348536, 0.091463)",
        "(0.107000, 1.348681, 0.091110)",
        "(0.106836, 1.349119, 0.090399)",
        "(0.106603, 1.349750, 0.089815)",
        "(0.106161, 1.350581, 0.089373)",
        "(0.105611, 1.351396, 0.088971)",
        "(0.105260, 1.352063, 0.088631)",
        "(0.104819, 1.353575, 0.088245)",
        "(0.104525, 1.355346, 0.088081)",
        "(0.103962, 1.357065, 0.087761)",
        "(0.103291, 1.358954, 0.087400)",
        "(0.103033, 1.359973, 0.087282)",
        "(0.102470, 1.362127, 0.087005)",
        "(0.101795, 1.364470, 0.086655)",
        "(0.101133, 1.367124, 0.086508)",
        "(0.100465, 1.370001, 0.086708)",
        "(0.100086, 1.371511, 0.086864)",
        "(0.099319, 1.374593, 0.087189)",
        "(0.098744, 1.377692, 0.087618)",
        "(0.097983, 1.380698, 0.088176)",
        "(0.096852, 1.383539, 0.088747)",
        "(0.096391, 1.384912, 0.088937)",
        "(0.095842, 1.387559, 0.089271)",
        "(0.095533, 1.390025, 0.089561)",
        "(0.095344, 1.392315, 0.089966)",
        "(0.095162, 1.394131, 0.090421)",
        "(0.095057, 1.394909, 0.090652)",
        "(0.094712, 1.396299, 0.091314)",
        "(0.094435, 1.397665, 0.092286)",
        "(0.094032, 1.398633, 0.093343)",
        "(0.093496, 1.399291, 0.094447)",
        "(0.093155, 1.399598, 0.095143)",
        "(0.092352, 1.400157, 0.096897)",
        "(0.091411, 1.400643, 0.098813)",
        "(0.090593, 1.400927, 0.100513)",
        "(0.090063, 1.401192, 0.102146)",
        "(0.089848, 1.401387, 0.103037)",
        "(0.089344, 1.401867, 0.104806)",
        "(0.088892, 1.402150, 0.106415)",
        "(0.088389, 1.402325, 0.107845)",
        "(0.088053, 1.402614, 0.109448)",
        "(0.087963, 1.402825, 0.110377)",
        "(0.087770, 1.403165, 0.112206)",
        "(0.087381, 1.403290, 0.113824)",
        "(0.086969, 1.403253, 0.115294)",
        "(0.086757, 1.403321, 0.116668)",
        "(0.086728, 1.403381, 0.117317)"
    ],
    "leftHandPositions": [
        "(0.110005, 1.207175, -0.055130)",
        "(0.110196, 1.207426, -0.055642)",
        "(0.110143, 1.207403, -0.056247)",
        "(0.110083, 1.207251, -0.056494)",
        "(0.110145, 1.207174, -0.057683)",
        "(0.110105, 1.207199, -0.058644)",
        "(0.110116, 1.207213, -0.058894)",
        "(0.110131, 1.207286, -0.059779)",
        "(0.110131, 1.207279, -0.060817)",
        "(0.110092, 1.207188, -0.061557)",
        "(0.110136, 1.207086, -0.062131)",
        "(0.110146, 1.207075, -0.062404)",
        "(0.110202, 1.207137, -0.062753)",
        "(0.110170, 1.207230, -0.063106)",
        "(0.110228, 1.207389, -0.063257)",
        "(0.110351, 1.207659, -0.063623)",
        "(0.110398, 1.207735, -0.063699)",
        "(0.110478, 1.207938, -0.063862)",
        "(0.110417, 1.207895, -0.063925)",
        "(0.110430, 1.207995, -0.064130)",
        "(0.110507, 1.208176, -0.064163)",
        "(0.110572, 1.208276, -0.064153)",
        "(0.110737, 1.208584, -0.064123)",
        "(0.111060, 1.209263, -0.063994)",
        "(0.111157, 1.209885, -0.063763)",
        "(0.111131, 1.210460, -0.063923)",
        "(0.111184, 1.210925, -0.064041)",
        "(0.111453, 1.211602, -0.064020)",
        "(0.111531, 1.211906, -0.063856)",
        "(0.111560, 1.212901, -0.063735)",
        "(0.111444, 1.214095, -0.063542)",
        "(0.111355, 1.215072, -0.063474)",
        "(0.110885, 1.217361, -0.063114)",
        "(0.110291, 1.220143, -0.062478)",
        "(0.109727, 1.223397, -0.061755)",
        "(0.109139, 1.226969, -0.061052)",
        "(0.108676, 1.228924, -0.060797)",
        "(0.107806, 1.233095, -0.060713)",
        "(0.106942, 1.237242, -0.060783)",
        "(0.105970, 1.241218, -0.060836)",
        "(0.105020, 1.245239, -0.060539)",
        "(0.104635, 1.247291, -0.060320)",
        "(0.104049, 1.251734, -0.060195)",
        "(0.103906, 1.256396, -0.060342)",
        "(0.103708, 1.260989, -0.060251)",
        "(0.103209, 1.265490, -0.059833)",
        "(0.102946, 1.267743, -0.059664)",
        "(0.102354, 1.272071, -0.059439)",
        "(0.101482, 1.276014, -0.059094)",
        "(0.100528, 1.279803, -0.058852)",
        "(0.099702, 1.283623, -0.058743)",
        "(0.099270, 1.285493, -0.058756)",
        "(0.098397, 1.289338, -0.059033)",
        "(0.097625, 1.293127, -0.059412)",
        "(0.096746, 1.296988, -0.059509)",
        "(0.095760, 1.301152, -0.059762)",
        "(0.095264, 1.303329, -0.060095)",
        "(0.094162, 1.307877, -0.061206)",
        "(0.092779, 1.312468, -0.062490)",
        "(0.091291, 1.317084, -0.063658)",
        "(0.089702, 1.321731, -0.064852)",
        "(0.088762, 1.324052, -0.065484)",
        "(0.086833, 1.328888, -0.066880)",
        "(0.085147, 1.334240, -0.068873)",
        "(0.083444, 1.339688, -0.071000)",
        "(0.081792, 1.345179, -0.072864)",
        "(0.081086, 1.347851, -0.073552)",
        "(0.079677, 1.353119, -0.074648)",
        "(0.078276, 1.358297, -0.075958)",
        "(0.076815, 1.363311, -0.077870)",
        "(0.075162, 1.368017, -0.079587)",
        "(0.074323, 1.370301, -0.080312)",
        "(0.072811, 1.374816, -0.081902)",
        "(0.071523, 1.379250, -0.083674)",
        "(0.070283, 1.383410, -0.085256)",
        "(0.069227, 1.387278, -0.086575)",
        "(0.068688, 1.389083, -0.087146)",
        "(0.067767, 1.392626, -0.088426)",
        "(0.067129, 1.396188, -0.089814)",
        "(0.066587, 1.399629, -0.091135)",
        "(0.066128, 1.402860, -0.092303)",
        "(0.065934, 1.404455, -0.092821)",
        "(0.065671, 1.407601, -0.093920)",
        "(0.065439, 1.410743, -0.095408)",
        "(0.065083, 1.413787, -0.096918)",
        "(0.064736, 1.416701, -0.098172)",
        "(0.064561, 1.418073, -0.098708)",
        "(0.064141, 1.420810, -0.099948)",
        "(0.063530, 1.423533, -0.101466)",
        "(0.063027, 1.426371, -0.103023)",
        "(0.062636, 1.429256, -0.104656)",
        "(0.062427, 1.430736, -0.105574)",
        "(0.062129, 1.433737, -0.107615)",
        "(0.061753, 1.436582, -0.109492)",
        "(0.061234, 1.439211, -0.111439)",
        "(0.060615, 1.441776, -0.113646)",
        "(0.060289, 1.443070, -0.114804)",
        "(0.060036, 1.445771, -0.117199)",
        "(0.059823, 1.448479, -0.119663)",
        "(0.059646, 1.451056, -0.122087)",
        "(0.059539, 1.453543, -0.124552)",
        "(0.059461, 1.454766, -0.125835)",
        "(0.059138, 1.457094, -0.128545)",
        "(0.059008, 1.459495, -0.131369)",
        "(0.059091, 1.461830, -0.134079)",
        "(0.059505, 1.464201, -0.136626)",
        "(0.059709, 1.465348, -0.137864)",
        "(0.059924, 1.467507, -0.140463)",
        "(0.059796, 1.469389, -0.143321)",
        "(0.059442, 1.471099, -0.146351)",
        "(0.059390, 1.472684, -0.149362)",
        "(0.059486, 1.473478, -0.150817)",
        "(0.059701, 1.474891, -0.153456)",
        "(0.059863, 1.476129, -0.155982)",
        "(0.060001, 1.477137, -0.158538)",
        "(0.060006, 1.478078, -0.161452)",
        "(0.059981, 1.478428, -0.163053)",
        "(0.059770, 1.478875, -0.166179)",
        "(0.059189, 1.478952, -0.169441)",
        "(0.058415, 1.478706, -0.173200)",
        "(0.057987, 1.478159, -0.177106)",
        "(0.057858, 1.477744, -0.179144)",
        "(0.057683, 1.476600, -0.182995)",
        "(0.057648, 1.475022, -0.186634)",
        "(0.057542, 1.472661, -0.190534)",
        "(0.057893, 1.469702, -0.194981)",
        "(0.058043, 1.467802, -0.197206)",
        "(0.058446, 1.463529, -0.201321)",
        "(0.059492, 1.458627, -0.204824)",
        "(0.060176, 1.452549, -0.207354)",
        "(0.060351, 1.445638, -0.210156)",
        "(0.060478, 1.442025, -0.211861)",
        "(0.060660, 1.434569, -0.215300)",
        "(0.060503, 1.426678, -0.217953)",
        "(0.060741, 1.418541, -0.219910)",
        "(0.061154, 1.410429, -0.221162)",
        "(0.061591, 1.406429, -0.221628)",
        "(0.061960, 1.398290, -0.222453)",
        "(0.062133, 1.390160, -0.222957)",
        "(0.062459, 1.382485, -0.223169)",
        "(0.063195, 1.375353, -0.223352)",
        "(0.063588, 1.372006, -0.223320)",
        "(0.064254, 1.365422, -0.223086)",
        "(0.064474, 1.359414, -0.223071)",
        "(0.065007, 1.354076, -0.223394)",
        "(0.065740, 1.349168, -0.223634)",
        "(0.066023, 1.346867, -0.223671)",
        "(0.066370, 1.342664, -0.223678)",
        "(0.066826, 1.338832, -0.223658)",
        "(0.067360, 1.335361, -0.223614)",
        "(0.068215, 1.332275, -0.223660)",
        "(0.068729, 1.330876, -0.223724)",
        "(0.069708, 1.328183, -0.223777)",
        "(0.070796, 1.325580, -0.223664)",
        "(0.072056, 1.322980, -0.223526)",
        "(0.073021, 1.320157, -0.223378)",
        "(0.073303, 1.318640, -0.223257)",
        "(0.073962, 1.315658, -0.222634)",
        "(0.074878, 1.312870, -0.221703)",
        "(0.075755, 1.310253, -0.220730)",
        "(0.076570, 1.307396, -0.219511)",
        "(0.076911, 1.305835, -0.218768)",
        "(0.077504, 1.302763, -0.217308)",
        "(0.078505, 1.299900, -0.216059)",
        "(0.079562, 1.296979, -0.214773)",
        "(0.080515, 1.294134, -0.213301)",
        "(0.081040, 1.292771, -0.212441)",
        "(0.082160, 1.290234, -0.210537)",
        "(0.083336, 1.287817, -0.208417)",
        "(0.084245, 1.285528, -0.206318)",
        "(0.084987, 1.283404, -0.204534)",
        "(0.085313, 1.282375, -0.203701)",
        "(0.086112, 1.280199, -0.201711)",
        "(0.087087, 1.277904, -0.199403)",
        "(0.088168, 1.275492, -0.197165)",
        "(0.089071, 1.272746, -0.194748)",
        "(0.089395, 1.271239, -0.193463)",
        "(0.090303, 1.268102, -0.190965)",
        "(0.091414, 1.264954, -0.188326)",
        "(0.092640, 1.261843, -0.185671)",
        "(0.093670, 1.258593, -0.182951)",
        "(0.094182, 1.256887, -0.181455)",
        "(0.095245, 1.253519, -0.178306)",
        "(0.096489, 1.250435, -0.175073)",
        "(0.097719, 1.247460, -0.171832)",
        "(0.098881, 1.244279, -0.168430)",
        "(0.099437, 1.242691, -0.166668)",
        "(0.100528, 1.239683, -0.163314)",
        "(0.101523, 1.236938, -0.160178)",
        "(0.102391, 1.234293, -0.157248)",
        "(0.103464, 1.231805, -0.153891)",
        "(0.104056, 1.230646, -0.151992)",
        "(0.105241, 1.228515, -0.148164)",
        "(0.106492, 1.226638, -0.144624)",
        "(0.107630, 1.224769, -0.141245)",
        "(0.108749, 1.222870, -0.137594)",
        "(0.109313, 1.221955, -0.135765)",
        "(0.110442, 1.220330, -0.132443)",
        "(0.111600, 1.218733, -0.129331)",
        "(0.112657, 1.217074, -0.126098)",
        "(0.113781, 1.215621, -0.122511)",
        "(0.114325, 1.214963, -0.120718)",
        "(0.115442, 1.213751, -0.117248)",
        "(0.116655, 1.212641, -0.114076)",
        "(0.117714, 1.211602, -0.110960)",
        "(0.118599, 1.210674, -0.108162)",
        "(0.119088, 1.210272, -0.106776)",
        "(0.120175, 1.209492, -0.103885)",
        "(0.121284, 1.208742, -0.100960)",
        "(0.122164, 1.208184, -0.098205)",
        "(0.122860, 1.207803, -0.095842)",
        "(0.123167, 1.207644, -0.094788)",
        "(0.123699, 1.207329, -0.092793)",
        "(0.124321, 1.207050, -0.090720)",
        "(0.125072, 1.206926, -0.088559)",
        "(0.125938, 1.206781, -0.086283)",
        "(0.126427, 1.206649, -0.085077)",
        "(0.127421, 1.206197, -0.082730)",
        "(0.128293, 1.205500, -0.080243)",
        "(0.129269, 1.204757, -0.077797)",
        "(0.130165, 1.203990, -0.075368)",
        "(0.130624, 1.203585, -0.074063)",
        "(0.131602, 1.202915, -0.071333)",
        "(0.132514, 1.202404, -0.068810)",
        "(0.133272, 1.201975, -0.066411)",
        "(0.134118, 1.201628, -0.063744)",
        "(0.134595, 1.201493, -0.062256)",
        "(0.135450, 1.201390, -0.059263)",
        "(0.136263, 1.201376, -0.056271)",
        "(0.137030, 1.201477, -0.053050)",
        "(0.137727, 1.201849, -0.049942)",
        "(0.137943, 1.202103, -0.048394)",
        "(0.138429, 1.202756, -0.045319)",
        "(0.138972, 1.203861, -0.042253)",
        "(0.139458, 1.205363, -0.039341)",
        "(0.139922, 1.207202, -0.036497)",
        "(0.140107, 1.208193, -0.035125)",
        "(0.140363, 1.210446, -0.032458)",
        "(0.140423, 1.212962, -0.029839)",
        "(0.140382, 1.215602, -0.027335)",
        "(0.140214, 1.218291, -0.024830)",
        "(0.140081, 1.219714, -0.023567)",
        "(0.139766, 1.222771, -0.021052)",
        "(0.139553, 1.226373, -0.019105)",
        "(0.139466, 1.230481, -0.017394)",
        "(0.139226, 1.234909, -0.015542)",
        "(0.139108, 1.237198, -0.014752)",
        "(0.138919, 1.241949, -0.013185)",
        "(0.138388, 1.246792, -0.011744)",
        "(0.137885, 1.251833, -0.010373)",
        "(0.137117, 1.257000, -0.009540)",
        "(0.136583, 1.259548, -0.009306)",
        "(0.135514, 1.264607, -0.008853)",
        "(0.134726, 1.269759, -0.008057)",
        "(0.133994, 1.275116, -0.007611)",
        "(0.132881, 1.280385, -0.007429)",
        "(0.132273, 1.283077, -0.007509)",
        "(0.130946, 1.288573, -0.007965)",
        "(0.129359, 1.294076, -0.008762)",
        "(0.127928, 1.299709, -0.010039)",
        "(0.126241, 1.305137, -0.011196)",
        "(0.125452, 1.307821, -0.011806)",
        "(0.123761, 1.313046, -0.012976)",
        "(0.122125, 1.318366, -0.014665)",
        "(0.120313, 1.323732, -0.016941)",
        "(0.118353, 1.329013, -0.019497)",
        "(0.117333, 1.331558, -0.020779)",
        "(0.115164, 1.336376, -0.023634)",
        "(0.112773, 1.340937, -0.027166)",
        "(0.110121, 1.345337, -0.031217)",
        "(0.107333, 1.349526, -0.035631)",
        "(0.105957, 1.351590, -0.038115)",
        "(0.103509, 1.355524, -0.042885)",
        "(0.101241, 1.359483, -0.047905)",
        "(0.098781, 1.363271, -0.053447)",
        "(0.095900, 1.366838, -0.059934)",
        "(0.094317, 1.368525, -0.063442)",
        "(0.091317, 1.371684, -0.070448)",
        "(0.088679, 1.374705, -0.077507)",
        "(0.086693, 1.377440, -0.084728)",
        "(0.084876, 1.379649, -0.091622)",
        "(0.083880, 1.380494, -0.094989)",
        "(0.082073, 1.382099, -0.102032)",
        "(0.080677, 1.383581, -0.109063)",
        "(0.079801, 1.384859, -0.115777)",
        "(0.078946, 1.385716, -0.122282)",
        "(0.078393, 1.385999, -0.125487)",
        "(0.077122, 1.385992, -0.131564)",
        "(0.075865, 1.385569, -0.137417)",
        "(0.075182, 1.385016, -0.143216)",
        "(0.074643, 1.384376, -0.148719)",
        "(0.074477, 1.383946, -0.151372)",
        "(0.074163, 1.382800, -0.156284)",
        "(0.073895, 1.381253, -0.160797)",
        "(0.073488, 1.379306, -0.165333)",
        "(0.073173, 1.377394, -0.170250)",
        "(0.073179, 1.376463, -0.172678)",
        "(0.073474, 1.374536, -0.177048)",
        "(0.073653, 1.372039, -0.180369)",
        "(0.073719, 1.369275, -0.183882)",
        "(0.073744, 1.366203, -0.187720)",
        "(0.073864, 1.364484, -0.189507)",
        "(0.073928, 1.360554, -0.192615)",
        "(0.073413, 1.356225, -0.195447)",
        "(0.073682, 1.352053, -0.199350)",
        "(0.073371, 1.347708, -0.203080)",
        "(0.073306, 1.345546, -0.204625)",
        "(0.073099, 1.340973, -0.207119)",
        "(0.072539, 1.336425, -0.209161)",
        "(0.073277, 1.332318, -0.211694)",
        "(0.073368, 1.328102, -0.213544)",
        "(0.073480, 1.325900, -0.214245)",
        "(0.073028, 1.320898, -0.215337)",
        "(0.072622, 1.316019, -0.216700)",
        "(0.072669, 1.311314, -0.218234)",
        "(0.072318, 1.306511, -0.219203)",
        "(0.072062, 1.304105, -0.219528)",
        "(0.071683, 1.299511, -0.220065)",
        "(0.071672, 1.295376, -0.220454)",
        "(0.071637, 1.291475, -0.220707)",
        "(0.071478, 1.287722, -0.220720)",
        "(0.071268, 1.285914, -0.220560)",
        "(0.070888, 1.282634, -0.220251)",
        "(0.070814, 1.279567, -0.219948)",
        "(0.070728, 1.276631, -0.219228)",
        "(0.070557, 1.273756, -0.217887)",
        "(0.070424, 1.272326, -0.217195)",
        "(0.069885, 1.269620, -0.216357)",
        "(0.069485, 1.267022, -0.215450)",
        "(0.069213, 1.264786, -0.213958)",
        "(0.069055, 1.262933, -0.212299)",
        "(0.069077, 1.262120, -0.211518)",
        "(0.069168, 1.260628, -0.209920)",
        "(0.069212, 1.259167, -0.207961)",
        "(0.069100, 1.257667, -0.206026)",
        "(0.069065, 1.256239, -0.204353)",
        "(0.069062, 1.255503, -0.203302)",
        "(0.069180, 1.254198, -0.201203)",
        "(0.069186, 1.253181, -0.199586)",
        "(0.069279, 1.251986, -0.197384)",
        "(0.069575, 1.250638, -0.195023)",
        "(0.069659, 1.249951, -0.193944)",
        "(0.069798, 1.248534, -0.191952)",
        "(0.069962, 1.246918, -0.189972)",
        "(0.070057, 1.245021, -0.187619)",
        "(0.070361, 1.243010, -0.185298)",
        "(0.070399, 1.241997, -0.184161)",
        "(0.070454, 1.239968, -0.181729)",
        "(0.070631, 1.238102, -0.179450)",
        "(0.070951, 1.236393, -0.177339)",
        "(0.071247, 1.234545, -0.174676)",
        "(0.071324, 1.233599, -0.173336)",
        "(0.071271, 1.231652, -0.170787)",
        "(0.071527, 1.229811, -0.168119)",
        "(0.071828, 1.228004, -0.165500)",
        "(0.071960, 1.226290, -0.162590)",
        "(0.072137, 1.225512, -0.161126)",
        "(0.072548, 1.224162, -0.158093)",
        "(0.073026, 1.223059, -0.154976)",
        "(0.073496, 1.222190, -0.151770)",
        "(0.074104, 1.221593, -0.148472)",
        "(0.074423, 1.221435, -0.146850)",
        "(0.074974, 1.221200, -0.143947)",
        "(0.075403, 1.220970, -0.141192)",
        "(0.075980, 1.220817, -0.137921)",
        "(0.076583, 1.220844, -0.134358)",
        "(0.076854, 1.220957, -0.132727)",
        "(0.077406, 1.221224, -0.129504)",
        "(0.077917, 1.221662, -0.126199)",
        "(0.078413, 1.222380, -0.123136)",
        "(0.078774, 1.223279, -0.120082)",
        "(0.079105, 1.223750, -0.118461)",
        "(0.079911, 1.224764, -0.114839)",
        "(0.080749, 1.225973, -0.111077)",
        "(0.081701, 1.227254, -0.107432)",
        "(0.082541, 1.228510, -0.104201)",
        "(0.082806, 1.229059, -0.102728)",
        "(0.083270, 1.230093, -0.099888)",
        "(0.083653, 1.231047, -0.097140)",
        "(0.084065, 1.231859, -0.094322)",
        "(0.084482, 1.232641, -0.091864)",
        "(0.084608, 1.232952, -0.090677)",
        "(0.084968, 1.233534, -0.088363)",
        "(0.085461, 1.234027, -0.086017)",
        "(0.085937, 1.234466, -0.084007)",
        "(0.086318, 1.234885, -0.082247)",
        "(0.086538, 1.235075, -0.081284)",
        "(0.087208, 1.235420, -0.079062)",
        "(0.087986, 1.235727, -0.076737)",
        "(0.088548, 1.235895, -0.074779)",
        "(0.088887, 1.235944, -0.073086)",
        "(0.089120, 1.235976, -0.072234)",
        "(0.089584, 1.236154, -0.070527)",
        "(0.090307, 1.236559, -0.068884)",
        "(0.091071, 1.237122, -0.066913)",
        "(0.091886, 1.238001, -0.064773)",
        "(0.092289, 1.238457, -0.063813)",
        "(0.093005, 1.239608, -0.062024)",
        "(0.094034, 1.241048, -0.060370)",
        "(0.095023, 1.242551, -0.058123)",
        "(0.096078, 1.244251, -0.055841)",
        "(0.096423, 1.245096, -0.054861)",
        "(0.096775, 1.246931, -0.053268)",
        "(0.097641, 1.249116, -0.051699)",
        "(0.098500, 1.251666, -0.049843)",
        "(0.099191, 1.254502, -0.048372)",
        "(0.099325, 1.255972, -0.047694)",
        "(0.100108, 1.259379, -0.046530)",
        "(0.101513, 1.263095, -0.045147)",
        "(0.102645, 1.267091, -0.043716)",
        "(0.103338, 1.270931, -0.042066)",
        "(0.103485, 1.272894, -0.041177)",
        "(0.104486, 1.277295, -0.040448)",
        "(0.105085, 1.281552, -0.039839)",
        "(0.105409, 1.285713, -0.038625)",
        "(0.105415, 1.289945, -0.037356)",
        "(0.105502, 1.292233, -0.036904)",
        "(0.105981, 1.297052, -0.036650)",
        "(0.105806, 1.301912, -0.036174)",
        "(0.105583, 1.306820, -0.035798)",
        "(0.105037, 1.311639, -0.035344)",
        "(0.104911, 1.314168, -0.035339)",
        "(0.105016, 1.319409, -0.036049)",
        "(0.104708, 1.324461, -0.036306)",
        "(0.104403, 1.329420, -0.036468)",
        "(0.103726, 1.334299, -0.036776)",
        "(0.103503, 1.336813, -0.037155)",
        "(0.103258, 1.341705, -0.037891)",
        "(0.103026, 1.346372, -0.038460)",
        "(0.102755, 1.350851, -0.038597)",
        "(0.102168, 1.355088, -0.038566)",
        "(0.101933, 1.357191, -0.038843)",
        "(0.101105, 1.361142, -0.039453)",
        "(0.100060, 1.364718, -0.040044)",
        "(0.098946, 1.368086, -0.040719)",
        "(0.098409, 1.371446, -0.041649)",
        "(0.098105, 1.373118, -0.042196)",
        "(0.097317, 1.376350, -0.043310)",
        "(0.096453, 1.379304, -0.044284)",
        "(0.095696, 1.382160, -0.045681)",
        "(0.094777, 1.384915, -0.047495)",
        "(0.094374, 1.386241, -0.048487)",
        "(0.093558, 1.388732, -0.050290)",
        "(0.092877, 1.391165, -0.052238)",
        "(0.092145, 1.393440, -0.054415)",
        "(0.091526, 1.395482, -0.056536)",
        "(0.091236, 1.396429, -0.057688)",
        "(0.090367, 1.398176, -0.060217)",
        "(0.089422, 1.399702, -0.062834)",
        "(0.088415, 1.400983, -0.065573)",
        "(0.087609, 1.402282, -0.068703)",
        "(0.087345, 1.402949, -0.070305)",
        "(0.086846, 1.404183, -0.073326)",
        "(0.086275, 1.405275, -0.076434)",
        "(0.085749, 1.406172, -0.079740)",
        "(0.085138, 1.406657, -0.083066)",
        "(0.084699, 1.406753, -0.084657)",
        "(0.083834, 1.406793, -0.088083)",
        "(0.083101, 1.406774, -0.091590)",
        "(0.082554, 1.406557, -0.094372)",
        "(0.082018, 1.406318, -0.097078)",
        "(0.081691, 1.406250, -0.098511)",
        "(0.081163, 1.406355, -0.101522)",
        "(0.080678, 1.406730, -0.104488)",
        "(0.079851, 1.407513, -0.107019)",
        "(0.078782, 1.408835, -0.109141)",
        "(0.078394, 1.409575, -0.109885)",
        "(0.078117, 1.411318, -0.110167)",
        "(0.078672, 1.413394, -0.109008)",
        "(0.079182, 1.415423, -0.106278)",
        "(0.079426, 1.417361, -0.102597)",
        "(0.079602, 1.418272, -0.100482)",
        "(0.080167, 1.420050, -0.095541)",
        "(0.081177, 1.421793, -0.090019)",
        "(0.082467, 1.423267, -0.083937)",
        "(0.083998, 1.424587, -0.077689)",
        "(0.084808, 1.425105, -0.074608)",
        "(0.086203, 1.425977, -0.068573)",
        "(0.087450, 1.426523, -0.062513)",
        "(0.088403, 1.426813, -0.056531)",
        "(0.089167, 1.426908, -0.050812)",
        "(0.089468, 1.426873, -0.048049)",
        "(0.089749, 1.426553, -0.042784)",
        "(0.090041, 1.426154, -0.038048)",
        "(0.090677, 1.425842, -0.033370)",
        "(0.091617, 1.425583, -0.028603)",
        "(0.091986, 1.425475, -0.026354)",
        "(0.092546, 1.425282, -0.022409)",
        "(0.093116, 1.425226, -0.019243)",
        "(0.093804, 1.425190, -0.016286)",
        "(0.094413, 1.425349, -0.013417)",
        "(0.094641, 1.425450, -0.012085)",
        "(0.095136, 1.425740, -0.009737)",
        "(0.095765, 1.426235, -0.007621)",
        "(0.096139, 1.426967, -0.005574)",
        "(0.096115, 1.427766, -0.003792)",
        "(0.096110, 1.428250, -0.002996)",
        "(0.096306, 1.429395, -0.001405)",
        "(0.096556, 1.430681, 0.000297)",
        "(0.096818, 1.432172, 0.001470)",
        "(0.096672, 1.434195, 0.000668)",
        "(0.096425, 1.435156, 0.000987)",
        "(0.096501, 1.437131, 0.001337)",
        "(0.096251, 1.438918, 0.001682)",
        "(0.096014, 1.440544, 0.001990)",
        "(0.095965, 1.442055, 0.002056)",
        "(0.095889, 1.442804, 0.002065)",
        "(0.095428, 1.444234, 0.002085)",
        "(0.095066, 1.445666, 0.001995)",
        "(0.095345, 1.447232, 0.001746)",
        "(0.095804, 1.448829, 0.001674)",
        "(0.095927, 1.449667, 0.001580)",
        "(0.095971, 1.451238, 0.001311)",
        "(0.096026, 1.452694, 0.001062)",
        "(0.096232, 1.454094, 0.000823)",
        "(0.096322, 1.454769, 0.000688)",
        "(0.096358, 1.456208, 0.000141)",
        "(0.096055, 1.457665, -0.001036)",
        "(0.095482, 1.458985, -0.002317)",
        "(0.094540, 1.460186, -0.003904)",
        "(0.093319, 1.461301, -0.005896)",
        "(0.092731, 1.461800, -0.006832)",
        "(0.091500, 1.462781, -0.009043)",
        "(0.089989, 1.463669, -0.011624)",
        "(0.088457, 1.464658, -0.014611)",
        "(0.087722, 1.465228, -0.016191)",
        "(0.086221, 1.466496, -0.019434)",
        "(0.084640, 1.467713, -0.022870)",
        "(0.083238, 1.468945, -0.026505)",
        "(0.081997, 1.470069, -0.029902)",
        "(0.081437, 1.470601, -0.031555)",
        "(0.080277, 1.471664, -0.035050)",
        "(0.079000, 1.472620, -0.038617)",
        "(0.077880, 1.473561, -0.042344)",
        "(0.076932, 1.474304, -0.045995)",
        "(0.075972, 1.474813, -0.049171)",
        "(0.075408, 1.475034, -0.050755)",
        "(0.074383, 1.475453, -0.054098)",
        "(0.073615, 1.475760, -0.057322)",
        "(0.073176, 1.475896, -0.059938)",
        "(0.072674, 1.475823, -0.062277)",
        "(0.072487, 1.475748, -0.063492)",
        "(0.072038, 1.475387, -0.065955)",
        "(0.071423, 1.474841, -0.068084)",
        "(0.070774, 1.474275, -0.070099)",
        "(0.070444, 1.473852, -0.072278)",
        "(0.070321, 1.473675, -0.073343)",
        "(0.070183, 1.473405, -0.075304)",
        "(0.070022, 1.473247, -0.077113)",
        "(0.069978, 1.473200, -0.078754)",
        "(0.069848, 1.473197, -0.080177)",
        "(0.069802, 1.473177, -0.080762)",
        "(0.069680, 1.473190, -0.081659)",
        "(0.069564, 1.473220, -0.082467)",
        "(0.069423, 1.473222, -0.082608)",
        "(0.069111, 1.473296, -0.082622)",
        "(0.068966, 1.473398, -0.082569)",
        "(0.068904, 1.473760, -0.082116)",
        "(0.068909, 1.474651, -0.080942)",
        "(0.068868, 1.475829, -0.079389)",
        "(0.069145, 1.477180, -0.077588)",
        "(0.069371, 1.477891, -0.076550)",
        "(0.069753, 1.479277, -0.074129)",
        "(0.069910, 1.480611, -0.071348)",
        "(0.069914, 1.481963, -0.068514)",
        "(0.070096, 1.483334, -0.065774)",
        "(0.070287, 1.484017, -0.064422)",
        "(0.070555, 1.485393, -0.061718)",
        "(0.070654, 1.486682, -0.059173)",
        "(0.070598, 1.487882, -0.056936)",
        "(0.070550, 1.489036, -0.055143)",
        "(0.070483, 1.489561, -0.054310)",
        "(0.070463, 1.490534, -0.052793)",
        "(0.070505, 1.491493, -0.051599)",
        "(0.070521, 1.492373, -0.050851)",
        "(0.070347, 1.492977, -0.050220)",
        "(0.070265, 1.493048, -0.050160)",
        "(0.069978, 1.493534, -0.049669)",
        "(0.069810, 1.493742, -0.049728)",
        "(0.069438, 1.494002, -0.049847)",
        "(0.069018, 1.494159, -0.050180)",
        "(0.068940, 1.494200, -0.050373)",
        "(0.068569, 1.494251, -0.051411)",
        "(0.068415, 1.494253, -0.052306)",
        "(0.068002, 1.494081, -0.053316)",
        "(0.067584, 1.493755, -0.054420)",
        "(0.067394, 1.493492, -0.055149)",
        "(0.067058, 1.492831, -0.056205)",
        "(0.066724, 1.491999, -0.057383)",
        "(0.066223, 1.490995, -0.058695)",
        "(0.065955, 1.490460, -0.059363)",
        "(0.065327, 1.489251, -0.060670)",
        "(0.064691, 1.487942, -0.062027)",
        "(0.064349, 1.486740, -0.063493)",
        "(0.064124, 1.485594, -0.064947)",
        "(0.064028, 1.485016, -0.065660)",
        "(0.063906, 1.483923, -0.067226)",
        "(0.063723, 1.482923, -0.068946)",
        "(0.063309, 1.481934, -0.070652)",
        "(0.062829, 1.480925, -0.072535)",
        "(0.062602, 1.480447, -0.073552)",
        "(0.062098, 1.479563, -0.075564)",
        "(0.061517, 1.478814, -0.077528)",
        "(0.061022, 1.478236, -0.079720)",
        "(0.060695, 1.477627, -0.081756)",
        "(0.060580, 1.477343, -0.082742)",
        "(0.060412, 1.476847, -0.084834)",
        "(0.060296, 1.476311, -0.086919)",
        "(0.060156, 1.475674, -0.088808)",
        "(0.059986, 1.475040, -0.090945)",
        "(0.059916, 1.474410, -0.093083)",
        "(0.059896, 1.474096, -0.094102)",
        "(0.059805, 1.473481, -0.096020)",
        "(0.059650, 1.473068, -0.098309)",
        "(0.059421, 1.472747, -0.101183)",
        "(0.059168, 1.472449, -0.104322)",
        "(0.059015, 1.472272, -0.105824)",
        "(0.058678, 1.471935, -0.108817)",
        "(0.058424, 1.471511, -0.111923)",
        "(0.058193, 1.470989, -0.114925)",
        "(0.057895, 1.470349, -0.117651)",
        "(0.057804, 1.470005, -0.118963)",
        "(0.057716, 1.469359, -0.121416)",
        "(0.057685, 1.468822, -0.123816)",
        "(0.057580, 1.468417, -0.126191)",
        "(0.057612, 1.468081, -0.128399)",
        "(0.057639, 1.467947, -0.129427)",
        "(0.057772, 1.467708, -0.131276)",
        "(0.057936, 1.467388, -0.132773)",
        "(0.058240, 1.467080, -0.133984)",
        "(0.058603, 1.466757, -0.135133)",
        "(0.058767, 1.466611, -0.135685)",
        "(0.059091, 1.466268, -0.136932)",
        "(0.059349, 1.465628, -0.138093)",
        "(0.059418, 1.464855, -0.138837)",
        "(0.059499, 1.463958, -0.139840)",
        "(0.059548, 1.463545, -0.140410)",
        "(0.059647, 1.462737, -0.141628)",
        "(0.059605, 1.461888, -0.142452)",
        "(0.059650, 1.461578, -0.142722)",
        "(0.059623, 1.460482, -0.143901)",
        "(0.059538, 1.460110, -0.144344)",
        "(0.059222, 1.459386, -0.145496)",
        "(0.058868, 1.458802, -0.146593)",
        "(0.058777, 1.458403, -0.147286)",
        "(0.058778, 1.458199, -0.147701)",
        "(0.059085, 1.457994, -0.148877)",
        "(0.059297, 1.457718, -0.150004)",
        "(0.059266, 1.457481, -0.150559)",
        "(0.059559, 1.457075, -0.151533)",
        "(0.059937, 1.456865, -0.152263)",
        "(0.060135, 1.456812, -0.152724)",
        "(0.060313, 1.456895, -0.153620)",
        "(0.060610, 1.456887, -0.155487)",
        "(0.060723, 1.456958, -0.156163)",
        "(0.061196, 1.457061, -0.158061)",
        "(0.061429, 1.457111, -0.158768)",
        "(0.061913, 1.457174, -0.160241)",
        "(0.062360, 1.457143, -0.161913)",
        "(0.062629, 1.456917, -0.163475)",
        "(0.062882, 1.456551, -0.165128)",
        "(0.063033, 1.456308, -0.166031)",
        "(0.063195, 1.455765, -0.167860)",
        "(0.063240, 1.455084, -0.169524)",
        "(0.063334, 1.454212, -0.171111)",
        "(0.063528, 1.453172, -0.172428)",
        "(0.063636, 1.452625, -0.172996)",
        "(0.063732, 1.451416, -0.173752)",
        "(0.063835, 1.450123, -0.174584)",
        "(0.063853, 1.448789, -0.175609)",
        "(0.063870, 1.448073, -0.176067)",
        "(0.063965, 1.446533, -0.176617)",
        "(0.064044, 1.444818, -0.176771)",
        "(0.064236, 1.442962, -0.177126)",
        "(0.064588, 1.440834, -0.177414)",
        "(0.064762, 1.439657, -0.177275)",
        "(0.064904, 1.436983, -0.176020)",
        "(0.065086, 1.434233, -0.174253)",
        "(0.065557, 1.431333, -0.172948)",
        "(0.065784, 1.428241, -0.171855)",
        "(0.065844, 1.426611, -0.171348)",
        "(0.065786, 1.423268, -0.169833)",
        "(0.065697, 1.419994, -0.168010)",
        "(0.065904, 1.416855, -0.166322)",
        "(0.066583, 1.413548, -0.165068)",
        "(0.066991, 1.411853, -0.164321)",
        "(0.067343, 1.408387, -0.162212)",
        "(0.067481, 1.404841, -0.159981)",
        "(0.067521, 1.401389, -0.158626)",
        "(0.067724, 1.398048, -0.157738)",
        "(0.068159, 1.394815, -0.156214)",
        "(0.068377, 1.393243, -0.155341)",
        "(0.068741, 1.390257, -0.153722)",
        "(0.069141, 1.387453, -0.152298)",
        "(0.069425, 1.384970, -0.150923)",
        "(0.069753, 1.382883, -0.150230)",
        "(0.069896, 1.381984, -0.150001)",
        "(0.070227, 1.380410, -0.149156)",
        "(0.070739, 1.379404, -0.148321)",
        "(0.071393, 1.378886, -0.148014)",
        "(0.072121, 1.378561, -0.148286)",
        "(0.072497, 1.378521, -0.148675)",
        "(0.072830, 1.378475, -0.149668)",
        "(0.072824, 1.378621, -0.150433)",
        "(0.073214, 1.379087, -0.151548)",
        "(0.073555, 1.379436, -0.152573)",
        "(0.074212, 1.380288, -0.155217)",
        "(0.074737, 1.381105, -0.157649)",
        "(0.075271, 1.382011, -0.160131)",
        "(0.075982, 1.382906, -0.162479)",
        "(0.076977, 1.383999, -0.165705)",
        "(0.077412, 1.384577, -0.167502)",
        "(0.078096, 1.385654, -0.171237)",
        "(0.078233, 1.386525, -0.174757)",
        "(0.078434, 1.387372, -0.178257)",
        "(0.078591, 1.387765, -0.179658)",
        "(0.079119, 1.388653, -0.181961)",
        "(0.079709, 1.389531, -0.183863)",
        "(0.080064, 1.390253, -0.185362)",
        "(0.080449, 1.390625, -0.186506)",
        "(0.080582, 1.390857, -0.187396)",
        "(0.080606, 1.390954, -0.187740)",
        "(0.080621, 1.390940, -0.188097)",
        "(0.080889, 1.390975, -0.188446)",
        "(0.081417, 1.390908, -0.188460)",
        "(0.081492, 1.390783, -0.188119)",
        "(0.081512, 1.390723, -0.187997)",
        "(0.081675, 1.390439, -0.187724)",
        "(0.081940, 1.390009, -0.187735)",
        "(0.082332, 1.389359, -0.187961)",
        "(0.082418, 1.389086, -0.188003)",
        "(0.082692, 1.388396, -0.188055)",
        "(0.082972, 1.387650, -0.188276)",
        "(0.083153, 1.386707, -0.188480)",
        "(0.083212, 1.385643, -0.188535)",
        "(0.083311, 1.385065, -0.188520)",
        "(0.083730, 1.383920, -0.188620)",
        "(0.083996, 1.382938, -0.188895)",
        "(0.084214, 1.381362, -0.189194)",
        "(0.084358, 1.380125, -0.189337)",
        "(0.084551, 1.379482, -0.189428)",
        "(0.084777, 1.378108, -0.189618)",
        "(0.084928, 1.376620, -0.189620)",
        "(0.084965, 1.374836, -0.189094)",
        "(0.085094, 1.372887, -0.188045)",
        "(0.085169, 1.371844, -0.187520)",
        "(0.085241, 1.369731, -0.186630)",
        "(0.085256, 1.367480, -0.185523)",
        "(0.085303, 1.365085, -0.183957)",
        "(0.085291, 1.362583, -0.182268)",
        "(0.085237, 1.360159, -0.180812)",
        "(0.085209, 1.358971, -0.180197)",
        "(0.085133, 1.356564, -0.178860)",
        "(0.085136, 1.354266, -0.177508)",
        "(0.085257, 1.351985, -0.176380)",
        "(0.085247, 1.350844, -0.175867)",
        "(0.085042, 1.348601, -0.174965)",
        "(0.084718, 1.346378, -0.174122)",
        "(0.084609, 1.344356, -0.173510)",
        "(0.084468, 1.342627, -0.172566)",
        "(0.084386, 1.341866, -0.171834)",
        "(0.084327, 1.340596, -0.170173)",
        "(0.084440, 1.339504, -0.168923)",
        "(0.084643, 1.338365, -0.167433)",
        "(0.084675, 1.337302, -0.165366)",
        "(0.084668, 1.336849, -0.164431)",
        "(0.084724, 1.335979, -0.162828)",
        "(0.084625, 1.335093, -0.161457)",
        "(0.084316, 1.334167, -0.160212)",
        "(0.083875, 1.333119, -0.159129)",
        "(0.083789, 1.332610, -0.158641)",
        "(0.083733, 1.331640, -0.157603)",
        "(0.083663, 1.330788, -0.156512)",
        "(0.083659, 1.330019, -0.155784)",
        "(0.083692, 1.329309, -0.155401)",
        "(0.083700, 1.328989, -0.155280)",
        "(0.083650, 1.328695, -0.155520)",
        "(0.083721, 1.328354, -0.156031)",
        "(0.083638, 1.327446, -0.157372)",
        "(0.083538, 1.326989, -0.158332)",
        "(0.083543, 1.326801, -0.158778)",
        "(0.083647, 1.325637, -0.160896)",
        "(0.083674, 1.324268, -0.162520)",
        "(0.083663, 1.322477, -0.164125)",
        "(0.083722, 1.320437, -0.165689)",
        "(0.083885, 1.319397, -0.166522)",
        "(0.084179, 1.317125, -0.168105)",
        "(0.084328, 1.314765, -0.169460)",
        "(0.084766, 1.312426, -0.170640)",
        "(0.085250, 1.310051, -0.171593)",
        "(0.085364, 1.308774, -0.171978)",
        "(0.085536, 1.306125, -0.172618)",
        "(0.085815, 1.303358, -0.173143)",
        "(0.086140, 1.300686, -0.173566)",
        "(0.086426, 1.298159, -0.174039)",
        "(0.086612, 1.296948, -0.174323)",
        "(0.087103, 1.294663, -0.174953)",
        "(0.087440, 1.292356, -0.175426)",
        "(0.087813, 1.290133, -0.175422)",
        "(0.088145, 1.288002, -0.175537)",
        "(0.088343, 1.287047, -0.175719)",
        "(0.088844, 1.285127, -0.175915)",
        "(0.089250, 1.283367, -0.175883)",
        "(0.089730, 1.281758, -0.175905)",
        "(0.090060, 1.280113, -0.175826)",
        "(0.090265, 1.279253, -0.175758)",
        "(0.090665, 1.277482, -0.175532)",
        "(0.091232, 1.275678, -0.174990)",
        "(0.091780, 1.273807, -0.174137)",
        "(0.092250, 1.271943, -0.173210)",
        "(0.092459, 1.271016, -0.172746)",
        "(0.092850, 1.269234, -0.171718)",
        "(0.093466, 1.267667, -0.170641)",
        "(0.093925, 1.266172, -0.169532)",
        "(0.094301, 1.264642, -0.168450)",
        "(0.094515, 1.263860, -0.167879)",
        "(0.094880, 1.262299, -0.166473)",
        "(0.095244, 1.260746, -0.164665)",
        "(0.095505, 1.259234, -0.162443)",
        "(0.096040, 1.258028, -0.159957)",
        "(0.096307, 1.257488, -0.158630)",
        "(0.096786, 1.256606, -0.155885)",
        "(0.097222, 1.255829, -0.152992)",
        "(0.097505, 1.255152, -0.149703)",
        "(0.097727, 1.254531, -0.146069)",
        "(0.097820, 1.254283, -0.144129)",
        "(0.098256, 1.254004, -0.140353)",
        "(0.098506, 1.253699, -0.136583)",
        "(0.098637, 1.253463, -0.132571)",
        "(0.098778, 1.253385, -0.128521)",
        "(0.098923, 1.253420, -0.126576)",
        "(0.099091, 1.253491, -0.122773)",
        "(0.099132, 1.253521, -0.118931)",
        "(0.099126, 1.253790, -0.115457)",
        "(0.099195, 1.254357, -0.112611)",
        "(0.099211, 1.254659, -0.111258)",
        "(0.099147, 1.255303, -0.108654)",
        "(0.099110, 1.255916, -0.106154)",
        "(0.099311, 1.256502, -0.103716)",
        "(0.099426, 1.257046, -0.101603)",
        "(0.099420, 1.257259, -0.100644)",
        "(0.099285, 1.257590, -0.098866)",
        "(0.099315, 1.257950, -0.097414)",
        "(0.099266, 1.258159, -0.096090)",
        "(0.099182, 1.258329, -0.094857)",
        "(0.099181, 1.258429, -0.094267)",
        "(0.099373, 1.258642, -0.093219)",
        "(0.099480, 1.258680, -0.092138)",
        "(0.099505, 1.258493, -0.091235)",
        "(0.099538, 1.258283, -0.090752)",
        "(0.099595, 1.258155, -0.090317)",
        "(0.099768, 1.257916, -0.089541)",
        "(0.100113, 1.257619, -0.088649)",
        "(0.100483, 1.257368, -0.087945)",
        "(0.100983, 1.257151, -0.087092)",
        "(0.101212, 1.257038, -0.086647)",
        "(0.101544, 1.256824, -0.085952)",
        "(0.101982, 1.256479, -0.085158)",
        "(0.102474, 1.256083, -0.084235)",
        "(0.103011, 1.255783, -0.083136)",
        "(0.103271, 1.255688, -0.082609)",
        "(0.103773, 1.255508, -0.081612)",
        "(0.104211, 1.255402, -0.080655)",
        "(0.104676, 1.255352, -0.079502)",
        "(0.105295, 1.255499, -0.078117)",
        "(0.105607, 1.255604, -0.077464)",
        "(0.106139, 1.255815, -0.076180)",
        "(0.106599, 1.255989, -0.074723)",
        "(0.107198, 1.256186, -0.073141)",
        "(0.107782, 1.256332, -0.071536)",
        "(0.108042, 1.256356, -0.070704)",
        "(0.108435, 1.256327, -0.069002)",
        "(0.108845, 1.256212, -0.067272)",
        "(0.109479, 1.256211, -0.065649)",
        "(0.110039, 1.256302, -0.064030)",
        "(0.110304, 1.256362, -0.063244)",
        "(0.110763, 1.256468, -0.061683)",
        "(0.111286, 1.256497, -0.060171)",
        "(0.111724, 1.256425, -0.058586)",
        "(0.112238, 1.256436, -0.057140)",
        "(0.112495, 1.256402, -0.056374)",
        "(0.112947, 1.256344, -0.054742)",
        "(0.113433, 1.256320, -0.053090)",
        "(0.113864, 1.256402, -0.051559)",
        "(0.114309, 1.256413, -0.050043)",
        "(0.114449, 1.256408, -0.049268)",
        "(0.114644, 1.256434, -0.047874)",
        "(0.114800, 1.256559, -0.046593)",
        "(0.115022, 1.256710, -0.045396)",
        "(0.115455, 1.257064, -0.044128)",
        "(0.115569, 1.257251, -0.043518)",
        "(0.115855, 1.257678, -0.042294)",
        "(0.116068, 1.258063, -0.041013)",
        "(0.116197, 1.258495, -0.039837)",
        "(0.116411, 1.259049, -0.038779)",
        "(0.116463, 1.259325, -0.038195)",
        "(0.116598, 1.259813, -0.036966)",
        "(0.116696, 1.260326, -0.035760)",
        "(0.116670, 1.261015, -0.034845)",
        "(0.116587, 1.261839, -0.034104)",
        "(0.116617, 1.262326, -0.033743)",
        "(0.116751, 1.263427, -0.032998)",
        "(0.116927, 1.264272, -0.032496)",
        "(0.117279, 1.265738, -0.031680)",
        "(0.117578, 1.267251, -0.030950)",
        "(0.117559, 1.267833, -0.030637)",
        "(0.117449, 1.268178, -0.030603)",
        "(0.117091, 1.270016, -0.030114)",
        "(0.117192, 1.271226, -0.030116)",
        "(0.117070, 1.271864, -0.029877)",
        "(0.116988, 1.272353, -0.029796)",
        "(0.116657, 1.273631, -0.029584)",
        "(0.116225, 1.274965, -0.029320)",
        "(0.115896, 1.276177, -0.029288)",
        "(0.115511, 1.277541, -0.029073)",
        "(0.115296, 1.278295, -0.028889)",
        "(0.114828, 1.280036, -0.028577)",
        "(0.114751, 1.282274, -0.028497)",
        "(0.114719, 1.284931, -0.028188)",
        "(0.114637, 1.287933, -0.027854)",
        "(0.114566, 1.289503, -0.027711)",
        "(0.114310, 1.292835, -0.027483)",
        "(0.114139, 1.296597, -0.027427)",
        "(0.113531, 1.300458, -0.027087)",
        "(0.112596, 1.304439, -0.026954)",
        "(0.111989, 1.306432, -0.026944)",
        "(0.110877, 1.310615, -0.027190)",
        "(0.110359, 1.315217, -0.027691)",
        "(0.109940, 1.319974, -0.028065)",
        "(0.109349, 1.324553, -0.028165)",
        "(0.108965, 1.326793, -0.028254)",
        "(0.107992, 1.331155, -0.028728)",
        "(0.107319, 1.335498, -0.029572)",
        "(0.106644, 1.339624, -0.030089)",
        "(0.105909, 1.343370, -0.030358)",
        "(0.105520, 1.345101, -0.030393)",
        "(0.104826, 1.348389, -0.030596)",
        "(0.104144, 1.351506, -0.030924)",
        "(0.103338, 1.354246, -0.031270)",
        "(0.102422, 1.356683, -0.031655)",
        "(0.102028, 1.357847, -0.031886)",
        "(0.101606, 1.360050, -0.032262)",
        "(0.101291, 1.362079, -0.032465)",
        "(0.100858, 1.363786, -0.032686)",
        "(0.100278, 1.365131, -0.032797)",
        "(0.100018, 1.365704, -0.032773)",
        "(0.099646, 1.366589, -0.032578)",
        "(0.099653, 1.367237, -0.032055)",
        "(0.099935, 1.367501, -0.031335)",
        "(0.100328, 1.368121, -0.029675)",
        "(0.100594, 1.368274, -0.028949)",
        "(0.101094, 1.368331, -0.027128)",
        "(0.101573, 1.368210, -0.025101)",
        "(0.101821, 1.368008, -0.022941)",
        "(0.102182, 1.367798, -0.020626)",
        "(0.102378, 1.367662, -0.019456)",
        "(0.102846, 1.367359, -0.016616)",
        "(0.103608, 1.367184, -0.013847)",
        "(0.104128, 1.366899, -0.011225)",
        "(0.104759, 1.366612, -0.008833)",
        "(0.105122, 1.366530, -0.007649)",
        "(0.105740, 1.366367, -0.005281)",
        "(0.106090, 1.366113, -0.002862)",
        "(0.106392, 1.365854, -0.000705)",
        "(0.106702, 1.365760, 0.001101)",
        "(0.106929, 1.365841, 0.001796)",
        "(0.106619, 1.366894, -0.000053)",
        "(0.106002, 1.367665, -0.000065)",
        "(0.106011, 1.368617, -0.000090)",
        "(0.106275, 1.369487, -0.000173)",
        "(0.106426, 1.369896, -0.000223)",
        "(0.106459, 1.370441, -0.000291)",
        "(0.106376, 1.371303, -0.000363)",
        "(0.106535, 1.372307, -0.000669)",
        "(0.106848, 1.373937, -0.000984)",
        "(0.107022, 1.374811, -0.001177)",
        "(0.107197, 1.376786, -0.001620)",
        "(0.107268, 1.379006, -0.002166)",
        "(0.107279, 1.381440, -0.002663)",
        "(0.107330, 1.384138, -0.003162)",
        "(0.107344, 1.385609, -0.003533)",
        "(0.107203, 1.388757, -0.004499)",
        "(0.107103, 1.392073, -0.005417)",
        "(0.107038, 1.395515, -0.006256)",
        "(0.106933, 1.399117, -0.007349)",
        "(0.106857, 1.400942, -0.007938)",
        "(0.106722, 1.404724, -0.009118)",
        "(0.106543, 1.408333, -0.010247)",
        "(0.106350, 1.411809, -0.011442)",
        "(0.106067, 1.415076, -0.012588)",
        "(0.105881, 1.416670, -0.013150)",
        "(0.105435, 1.419653, -0.014409)",
        "(0.105080, 1.422490, -0.015873)",
        "(0.104719, 1.425114, -0.017241)",
        "(0.104300, 1.427620, -0.018590)",
        "(0.104112, 1.428798, -0.019321)",
        "(0.103716, 1.430968, -0.020882)",
        "(0.103101, 1.432847, -0.022563)",
        "(0.102509, 1.434431, -0.024275)",
        "(0.101902, 1.435777, -0.025986)",
        "(0.101591, 1.436426, -0.026887)",
        "(0.100886, 1.437549, -0.028777)",
        "(0.100126, 1.438508, -0.030631)",
        "(0.099439, 1.439356, -0.032584)",
        "(0.098633, 1.439994, -0.034575)",
        "(0.098139, 1.440219, -0.035530)",
        "(0.097162, 1.440503, -0.037386)",
        "(0.096316, 1.440608, -0.039244)",
        "(0.095674, 1.440682, -0.041102)",
        "(0.095048, 1.440699, -0.042907)",
        "(0.094764, 1.440721, -0.043818)",
        "(0.094323, 1.440705, -0.045644)",
        "(0.093973, 1.440557, -0.047219)",
        "(0.093384, 1.440174, -0.048538)",
        "(0.092773, 1.439637, -0.049899)",
        "(0.092528, 1.439335, -0.050535)",
        "(0.092093, 1.438603, -0.051558)",
        "(0.091497, 1.437831, -0.052389)",
        "(0.090927, 1.437030, -0.053298)",
        "(0.090557, 1.436194, -0.054071)",
        "(0.090372, 1.435840, -0.054426)",
        "(0.089956, 1.435235, -0.054996)",
        "(0.089636, 1.434859, -0.055375)",
        "(0.089313, 1.434443, -0.056026)",
        "(0.089039, 1.434175, -0.056250)",
        "(0.088991, 1.434179, -0.056052)",
        "(0.088594, 1.434112, -0.055668)",
        "(0.088308, 1.434351, -0.055242)",
        "(0.087982, 1.435035, -0.054247)",
        "(0.087819, 1.435985, -0.053445)",
        "(0.087734, 1.436540, -0.053086)",
        "(0.087542, 1.437819, -0.052314)",
        "(0.087345, 1.439257, -0.051619)",
        "(0.087233, 1.440861, -0.051065)",
        "(0.087318, 1.442637, -0.050679)",
        "(0.087358, 1.443567, -0.050523)",
        "(0.087327, 1.445394, -0.050325)",
        "(0.087137, 1.447167, -0.050256)",
        "(0.086901, 1.448864, -0.050571)",
        "(0.086712, 1.450464, -0.051261)",
        "(0.086571, 1.451217, -0.051632)",
        "(0.086312, 1.452578, -0.052437)",
        "(0.086237, 1.453847, -0.053482)",
        "(0.085939, 1.454949, -0.054698)",
        "(0.085414, 1.455890, -0.056123)",
        "(0.085099, 1.456286, -0.056926)",
        "(0.084575, 1.456976, -0.058900)",
        "(0.083879, 1.457424, -0.060689)",
        "(0.083141, 1.457725, -0.062370)",
        "(0.082491, 1.458041, -0.064219)",
        "(0.082234, 1.458192, -0.065126)",
        "(0.081735, 1.458464, -0.066801)",
        "(0.081157, 1.458749, -0.068532)",
        "(0.080537, 1.459111, -0.070546)",
        "(0.079932, 1.459467, -0.072519)",
        "(0.079615, 1.459623, -0.073461)",
        "(0.078890, 1.459942, -0.075268)",
        "(0.078068, 1.460362, -0.077266)",
        "(0.077298, 1.460866, -0.079486)",
        "(0.076559, 1.461389, -0.081551)",
        "(0.076199, 1.461656, -0.082548)",
        "(0.075575, 1.462281, -0.084658)",
        "(0.075072, 1.462907, -0.086746)",
        "(0.074601, 1.463529, -0.088725)",
        "(0.074221, 1.464110, -0.090826)",
        "(0.074035, 1.464332, -0.091810)",
        "(0.073765, 1.464642, -0.093463)",
        "(0.073399, 1.464808, -0.095218)",
        "(0.073065, 1.464976, -0.097408)",
        "(0.072758, 1.465063, -0.099511)",
        "(0.072640, 1.465109, -0.100549)",
        "(0.072400, 1.465078, -0.102638)",
        "(0.072300, 1.464903, -0.104664)",
        "(0.072190, 1.464639, -0.106585)",
        "(0.072068, 1.464231, -0.108565)",
        "(0.071973, 1.463990, -0.109530)",
        "(0.071649, 1.463435, -0.111426)",
        "(0.071354, 1.462751, -0.113322)",
        "(0.070967, 1.461921, -0.115103)",
        "(0.070621, 1.461055, -0.116927)",
        "(0.070457, 1.460639, -0.117823)",
        "(0.070057, 1.459759, -0.119392)",
        "(0.069653, 1.458878, -0.120845)",
        "(0.069213, 1.458013, -0.122141)",
        "(0.068743, 1.457226, -0.123304)",
        "(0.068582, 1.456883, -0.123893)",
        "(0.068294, 1.456207, -0.125059)",
        "(0.068033, 1.455574, -0.126265)",
        "(0.067787, 1.455057, -0.127453)",
        "(0.067541, 1.454613, -0.128531)",
        "(0.067428, 1.454386, -0.129110)",
        "(0.067168, 1.453876, -0.130355)",
        "(0.067007, 1.453375, -0.131569)",
        "(0.066873, 1.452841, -0.132446)",
        "(0.066714, 1.452265, -0.133327)",
        "(0.066628, 1.451936, -0.133827)",
        "(0.066354, 1.451331, -0.134926)",
        "(0.065994, 1.450798, -0.136175)",
        "(0.065723, 1.450237, -0.137466)",
        "(0.065672, 1.449718, -0.138753)",
        "(0.065616, 1.449440, -0.139365)",
        "(0.065462, 1.448947, -0.140525)",
        "(0.065247, 1.448418, -0.141667)",
        "(0.064940, 1.447838, -0.142718)",
        "(0.064615, 1.447321, -0.143592)",
        "(0.064437, 1.447116, -0.144056)",
        "(0.064048, 1.446787, -0.145114)",
        "(0.063586, 1.446500, -0.146156)",
        "(0.063248, 1.446293, -0.147012)",
        "(0.063017, 1.446283, -0.147793)",
        "(0.063032, 1.446338, -0.147903)",
        "(0.062803, 1.446376, -0.149109)",
        "(0.062642, 1.446476, -0.150435)",
        "(0.062466, 1.446586, -0.151462)",
        "(0.062344, 1.446655, -0.152794)",
        "(0.062309, 1.446653, -0.153510)",
        "(0.062165, 1.446503, -0.154809)",
        "(0.062028, 1.446191, -0.156115)",
        "(0.061838, 1.445780, -0.157541)",
        "(0.061815, 1.445244, -0.159021)",
        "(0.061796, 1.444915, -0.159745)",
        "(0.061694, 1.444160, -0.161293)",
        "(0.061583, 1.443254, -0.162951)",
        "(0.061419, 1.442235, -0.164398)",
        "(0.061333, 1.441207, -0.165873)",
        "(0.061328, 1.440679, -0.166619)",
        "(0.061276, 1.439558, -0.168054)",
        "(0.061189, 1.438440, -0.169418)",
        "(0.061305, 1.437332, -0.170813)",
        "(0.061486, 1.436337, -0.172214)",
        "(0.061601, 1.435857, -0.172954)",
        "(0.061680, 1.434881, -0.174342)",
        "(0.061742, 1.433832, -0.175712)",
        "(0.061563, 1.432826, -0.177041)",
        "(0.061451, 1.431904, -0.178495)",
        "(0.061407, 1.431503, -0.179309)",
        "(0.061398, 1.430753, -0.180950)",
        "(0.061463, 1.430150, -0.182420)",
        "(0.061534, 1.429616, -0.183691)",
        "(0.061666, 1.429051, -0.185095)",
        "(0.061696, 1.428765, -0.185841)",
        "(0.061753, 1.428148, -0.187293)",
        "(0.061841, 1.427452, -0.188451)",
        "(0.062026, 1.426651, -0.189489)",
        "(0.062078, 1.425843, -0.190386)",
        "(0.062015, 1.425448, -0.190873)",
        "(0.061931, 1.424637, -0.191953)",
        "(0.061945, 1.423876, -0.193051)",
        "(0.062063, 1.423117, -0.194166)",
        "(0.061979, 1.422389, -0.195307)",
        "(0.062001, 1.422087, -0.195933)",
        "(0.062123, 1.421523, -0.197154)",
        "(0.062361, 1.421044, -0.198268)",
        "(0.062513, 1.420549, -0.199317)",
        "(0.062547, 1.420012, -0.200380)",
        "(0.062541, 1.419707, -0.200898)",
        "(0.062629, 1.419008, -0.201747)",
        "(0.062802, 1.418336, -0.202333)",
        "(0.062916, 1.417712, -0.202908)",
        "(0.063013, 1.417275, -0.203508)",
        "(0.063050, 1.417093, -0.203803)",
        "(0.063306, 1.416150, -0.205090)",
        "(0.063392, 1.415497, -0.205966)",
        "(0.063431, 1.414658, -0.206712)",
        "(0.063599, 1.413806, -0.207339)",
        "(0.063681, 1.413664, -0.207470)",
        "(0.064035, 1.412664, -0.208173)",
        "(0.064177, 1.411708, -0.208850)",
        "(0.064260, 1.410910, -0.209629)",
        "(0.064486, 1.410102, -0.210623)",
        "(0.064645, 1.409734, -0.211075)",
        "(0.064951, 1.409024, -0.211851)",
        "(0.065215, 1.408365, -0.212649)",
        "(0.065486, 1.407719, -0.213648)",
        "(0.065603, 1.406908, -0.214372)",
        "(0.065660, 1.406438, -0.214583)",
        "(0.065705, 1.405701, -0.214730)",
        "(0.065772, 1.405011, -0.215006)",
        "(0.065931, 1.403209, -0.215642)",
        "(0.066024, 1.402363, -0.215744)",
        "(0.066121, 1.401560, -0.215805)",
        "(0.066217, 1.399825, -0.215994)",
        "(0.066212, 1.398331, -0.216393)",
        "(0.066114, 1.396670, -0.216727)",
        "(0.066005, 1.394875, -0.217048)",
        "(0.065994, 1.393897, -0.217211)",
        "(0.065949, 1.391977, -0.217646)",
        "(0.066249, 1.390032, -0.218109)",
        "(0.066547, 1.387919, -0.218206)",
        "(0.067084, 1.385619, -0.218270)",
        "(0.067204, 1.384393, -0.218410)",
        "(0.067404, 1.381941, -0.218962)",
        "(0.067360, 1.379493, -0.219779)",
        "(0.067404, 1.377079, -0.220569)",
        "(0.067740, 1.374693, -0.221280)",
        "(0.067933, 1.373516, -0.221596)",
        "(0.068245, 1.371198, -0.222094)",
        "(0.068439, 1.368950, -0.222575)",
        "(0.068711, 1.366743, -0.223196)",
        "(0.069255, 1.364482, -0.223815)",
        "(0.069492, 1.363336, -0.224151)",
        "(0.069936, 1.360990, -0.224796)",
        "(0.070121, 1.358664, -0.225272)",
        "(0.070185, 1.356363, -0.225744)",
        "(0.070446, 1.354221, -0.226594)",
        "(0.070586, 1.353192, -0.227046)",
        "(0.070793, 1.351178, -0.227647)",
        "(0.070761, 1.349309, -0.227912)",
        "(0.070956, 1.347621, -0.228345)",
        "(0.071148, 1.346067, -0.228905)",
        "(0.071225, 1.345297, -0.229140)",
        "(0.071328, 1.343884, -0.229462)",
        "(0.071483, 1.342654, -0.229745)",
        "(0.071589, 1.341623, -0.229993)",
        "(0.071684, 1.340693, -0.230243)",
        "(0.071738, 1.340436, -0.230343)",
        "(0.071850, 1.339666, -0.230625)",
        "(0.071867, 1.339421, -0.230720)",
        "(0.072078, 1.338669, -0.230890)",
        "(0.072136, 1.338109, -0.230788)",
        "(0.072188, 1.337526, -0.230651)",
        "(0.072365, 1.336498, -0.230369)",
        "(0.072649, 1.335805, -0.230146)",
        "(0.072837, 1.335275, -0.229851)",
        "(0.073217, 1.333758, -0.229210)",
        "(0.073223, 1.333174, -0.229039)",
        "(0.073316, 1.331906, -0.228581)",
        "(0.073528, 1.330673, -0.228085)",
        "(0.073743, 1.329518, -0.227574)",
        "(0.073945, 1.328366, -0.227081)",
        "(0.074001, 1.327721, -0.226772)",
        "(0.074119, 1.326462, -0.226189)",
        "(0.074435, 1.325282, -0.225471)",
        "(0.074780, 1.324171, -0.224700)",
        "(0.075009, 1.323000, -0.223986)",
        "(0.075080, 1.322368, -0.223616)",
        "(0.075252, 1.321091, -0.222865)",
        "(0.075419, 1.319829, -0.222124)",
        "(0.075637, 1.318559, -0.221399)",
        "(0.075772, 1.317268, -0.220499)",
        "(0.075859, 1.316610, -0.219961)",
        "(0.075965, 1.315302, -0.218843)",
        "(0.076085, 1.313988, -0.217727)",
        "(0.076277, 1.312764, -0.216576)",
        "(0.076418, 1.311620, -0.215385)",
        "(0.076520, 1.311103, -0.214849)",
        "(0.076761, 1.310168, -0.213895)",
        "(0.077146, 1.309275, -0.212858)",
        "(0.077535, 1.308211, -0.211544)",
        "(0.077832, 1.307036, -0.210184)",
        "(0.077987, 1.306451, -0.209567)",
        "(0.078236, 1.305285, -0.208337)",
        "(0.078566, 1.304117, -0.207168)",
        "(0.078825, 1.302858, -0.206191)",
        "(0.079187, 1.301575, -0.205278)",
        "(0.079389, 1.300941, -0.204839)",
        "(0.079737, 1.299730, -0.203796)",
        "(0.080059, 1.298643, -0.202918)",
        "(0.080347, 1.297621, -0.202408)",
        "(0.080781, 1.296664, -0.201902)",
        "(0.080986, 1.296191, -0.201531)",
        "(0.081302, 1.295334, -0.200825)",
        "(0.081592, 1.294506, -0.200137)",
        "(0.082057, 1.293625, -0.199259)",
        "(0.082556, 1.292593, -0.198231)",
        "(0.082798, 1.292078, -0.197746)",
        "(0.083247, 1.290977, -0.196700)",
        "(0.083732, 1.289827, -0.195398)",
        "(0.084258, 1.288678, -0.194406)",
        "(0.084676, 1.287457, -0.193508)",
        "(0.084888, 1.286819, -0.192999)",
        "(0.085332, 1.285602, -0.191977)",
        "(0.085736, 1.284497, -0.190916)",
        "(0.086099, 1.283489, -0.189818)",
        "(0.086614, 1.282449, -0.188622)",
        "(0.086793, 1.281951, -0.187942)",
        "(0.087183, 1.281084, -0.186539)",
        "(0.087627, 1.280186, -0.185191)",
        "(0.087910, 1.279315, -0.183758)",
        "(0.088371, 1.278552, -0.181984)",
        "(0.088586, 1.278171, -0.180888)",
        "(0.089112, 1.277431, -0.178522)",
        "(0.089581, 1.276632, -0.176140)",
        "(0.090071, 1.275729, -0.173402)",
        "(0.090421, 1.274731, -0.170351)",
        "(0.090578, 1.274246, -0.168855)",
        "(0.090856, 1.273254, -0.166006)",
        "(0.091016, 1.272333, -0.163375)",
        "(0.091209, 1.271510, -0.160761)",
        "(0.091467, 1.270841, -0.157912)",
        "(0.091629, 1.270584, -0.156441)",
        "(0.091981, 1.270307, -0.153687)",
        "(0.092291, 1.270128, -0.151126)",
        "(0.092671, 1.269958, -0.148583)",
        "(0.093112, 1.269741, -0.145967)",
        "(0.093330, 1.269667, -0.144566)",
        "(0.093795, 1.269499, -0.141722)",
        "(0.094255, 1.269262, -0.138968)",
        "(0.094563, 1.268909, -0.136396)",
        "(0.094882, 1.268593, -0.134057)",
        "(0.095049, 1.268461, -0.132979)",
        "(0.095358, 1.268201, -0.130934)",
        "(0.095573, 1.267890, -0.128896)",
        "(0.095803, 1.267681, -0.127293)",
        "(0.096103, 1.267468, -0.125969)",
        "(0.096274, 1.267341, -0.125321)",
        "(0.096664, 1.266997, -0.124186)",
        "(0.096980, 1.266503, -0.123200)",
        "(0.097191, 1.265970, -0.122472)",
        "(0.097441, 1.265655, -0.122375)",
        "(0.097608, 1.265355, -0.122194)",
        "(0.097902, 1.264552, -0.121848)",
        "(0.098224, 1.263648, -0.121732)",
        "(0.098546, 1.263260, -0.121724)",
        "(0.099217, 1.262219, -0.121534)",
        "(0.099421, 1.261841, -0.121454)",
        "(0.099730, 1.261353, -0.121504)",
        "(0.100099, 1.260557, -0.121742)",
        "(0.100429, 1.259728, -0.122045)",
        "(0.100647, 1.258824, -0.121985)",
        "(0.100711, 1.258351, -0.121850)",
        "(0.100892, 1.257620, -0.121829)",
        "(0.101176, 1.256867, -0.121964)",
        "(0.101289, 1.256093, -0.122115)",
        "(0.101306, 1.255401, -0.122056)",
        "(0.101398, 1.255114, -0.122005)",
        "(0.101497, 1.254861, -0.122014)",
        "(0.101472, 1.253977, -0.122041)",
        "(0.101471, 1.253162, -0.122313)",
        "(0.101377, 1.252242, -0.122506)",
        "(0.101358, 1.251773, -0.122529)",
        "(0.101220, 1.250820, -0.122529)",
        "(0.101089, 1.249780, -0.122721)",
        "(0.101003, 1.248527, -0.122857)",
        "(0.100846, 1.247212, -0.122589)",
        "(0.100801, 1.246623, -0.122391)",
        "(0.100766, 1.245603, -0.121990)",
        "(0.100873, 1.245083, -0.121974)",
        "(0.100904, 1.243829, -0.121745)",
        "(0.100648, 1.242812, -0.121411)",
        "(0.100580, 1.242490, -0.121268)",
        "(0.100470, 1.241592, -0.120836)",
        "(0.100570, 1.241000, -0.120324)",
        "(0.100467, 1.239839, -0.119266)",
        "(0.100431, 1.239012, -0.118391)",
        "(0.100509, 1.238607, -0.117921)",
        "(0.100602, 1.237765, -0.116852)",
        "(0.100439, 1.236753, -0.115991)",
        "(0.100281, 1.235638, -0.115349)",
        "(0.100205, 1.234653, -0.114769)",
        "(0.100243, 1.234198, -0.114446)",
        "(0.100358, 1.233308, -0.113694)",
        "(0.100563, 1.232433, -0.113028)",
        "(0.100538, 1.231421, -0.112290)",
        "(0.100493, 1.230520, -0.111642)",
        "(0.100472, 1.230081, -0.111328)",
        "(0.100416, 1.229474, -0.110924)",
        "(0.100365, 1.228836, -0.110429)",
        "(0.100537, 1.228379, -0.109636)",
        "(0.100862, 1.227983, -0.108467)",
        "(0.101061, 1.227789, -0.107830)",
        "(0.101401, 1.227407, -0.106562)",
        "(0.101753, 1.227062, -0.105296)",
        "(0.102220, 1.226724, -0.103638)",
        "(0.102749, 1.226387, -0.101706)",
        "(0.102938, 1.226239, -0.100757)",
        "(0.103433, 1.225901, -0.098825)",
        "(0.103785, 1.225520, -0.097001)",
        "(0.103978, 1.225241, -0.095554)",
        "(0.104261, 1.225080, -0.094122)",
        "(0.104489, 1.225029, -0.093265)",
        "(0.104869, 1.224892, -0.091543)",
        "(0.105164, 1.224848, -0.089958)",
        "(0.105396, 1.224845, -0.088484)",
        "(0.105488, 1.224817, -0.087228)",
        "(0.105516, 1.224751, -0.086598)",
        "(0.105784, 1.224560, -0.085151)",
        "(0.106062, 1.224375, -0.083565)",
        "(0.106286, 1.224164, -0.082049)",
        "(0.106567, 1.223844, -0.080340)",
        "(0.106779, 1.223733, -0.079471)",
        "(0.107039, 1.223634, -0.078004)",
        "(0.107074, 1.223589, -0.076825)",
        "(0.107123, 1.223525, -0.075634)",
        "(0.107310, 1.223515, -0.074459)",
        "(0.107414, 1.223513, -0.073852)",
        "(0.107682, 1.223624, -0.072709)",
        "(0.107991, 1.223856, -0.071697)",
        "(0.108245, 1.223972, -0.070589)",
        "(0.108417, 1.223982, -0.069443)",
        "(0.108483, 1.223999, -0.068902)",
        "(0.108637, 1.224092, -0.067810)",
        "(0.108935, 1.224299, -0.066645)",
        "(0.109153, 1.224459, -0.065523)",
        "(0.109308, 1.224637, -0.064332)",
        "(0.109424, 1.224708, -0.063715)",
        "(0.109650, 1.224877, -0.062499)",
        "(0.109856, 1.225039, -0.061345)",
        "(0.110053, 1.225159, -0.060148)",
        "(0.110296, 1.225340, -0.059063)",
        "(0.110434, 1.225428, -0.058544)",
        "(0.110743, 1.225649, -0.057545)",
        "(0.110921, 1.225851, -0.056794)",
        "(0.111109, 1.226042, -0.055752)",
        "(0.111230, 1.226095, -0.054731)",
        "(0.111307, 1.226135, -0.054290)",
        "(0.111584, 1.226278, -0.053468)",
        "(0.111934, 1.226460, -0.052316)",
        "(0.112336, 1.226777, -0.051288)",
        "(0.112691, 1.227093, -0.050453)",
        "(0.112839, 1.227188, -0.049993)",
        "(0.113208, 1.227240, -0.048899)",
        "(0.113648, 1.227267, -0.047745)",
        "(0.114013, 1.227192, -0.046591)",
        "(0.114403, 1.227146, -0.045590)",
        "(0.114582, 1.227151, -0.045114)",
        "(0.115076, 1.227254, -0.044105)",
        "(0.115706, 1.227450, -0.042800)",
        "(0.116363, 1.227638, -0.041443)",
        "(0.116964, 1.227780, -0.040116)",
        "(0.117247, 1.227850, -0.039396)",
        "(0.117808, 1.228053, -0.037902)",
        "(0.118405, 1.228314, -0.036419)",
        "(0.118877, 1.228622, -0.034972)",
        "(0.119158, 1.228947, -0.033582)",
        "(0.119254, 1.229098, -0.032890)",
        "(0.119457, 1.229462, -0.031597)",
        "(0.119624, 1.229771, -0.030689)",
        "(0.119959, 1.230292, -0.029047)",
        "(0.120129, 1.230675, -0.027518)",
        "(0.120179, 1.230885, -0.026839)",
        "(0.120222, 1.231351, -0.025773)",
        "(0.120388, 1.231981, -0.024417)",
        "(0.120665, 1.232539, -0.022987)",
        "(0.120886, 1.233061, -0.021579)",
        "(0.120971, 1.233289, -0.020895)",
        "(0.121053, 1.233793, -0.019632)",
        "(0.121181, 1.234373, -0.018422)",
        "(0.121439, 1.234962, -0.017068)",
        "(0.121508, 1.235327, -0.015556)",
        "(0.121510, 1.235463, -0.014822)",
        "(0.121535, 1.235764, -0.013484)",
        "(0.121638, 1.236190, -0.012288)",
        "(0.121680, 1.236651, -0.011167)",
        "(0.121640, 1.237190, -0.010186)",
        "(0.121661, 1.237431, -0.009888)",
        "(0.121729, 1.238026, -0.009098)",
        "(0.121811, 1.239147, -0.007820)",
        "(0.121808, 1.240359, -0.007012)",
        "(0.121650, 1.241595, -0.006355)",
        "(0.121717, 1.242336, -0.006132)",
        "(0.121771, 1.243772, -0.005512)",
        "(0.121891, 1.245287, -0.004888)",
        "(0.121903, 1.246830, -0.004273)",
        "(0.121756, 1.248525, -0.004060)",
        "(0.121643, 1.249413, -0.004074)",
        "(0.121423, 1.251292, -0.004200)",
        "(0.121417, 1.253332, -0.004255)",
        "(0.121473, 1.255497, -0.004185)",
        "(0.121384, 1.257611, -0.004056)",
        "(0.121307, 1.258669, -0.004003)",
        "(0.121083, 1.260706, -0.003888)",
        "(0.120993, 1.262839, -0.003929)",
        "(0.120947, 1.265002, -0.004001)",
        "(0.120875, 1.266994, -0.003866)",
        "(0.120783, 1.267935, -0.003771)",
        "(0.120602, 1.269790, -0.003599)",
        "(0.120594, 1.271747, -0.003559)",
        "(0.120459, 1.273610, -0.003379)",
        "(0.120311, 1.275601, -0.003345)",
        "(0.120168, 1.276603, -0.003286)",
        "(0.119598, 1.278609, -0.003247)",
        "(0.118993, 1.280692, -0.003630)",
        "(0.118265, 1.282735, -0.003906)",
        "(0.117614, 1.284893, -0.004204)",
        "(0.117205, 1.286035, -0.004423)",
        "(0.116379, 1.288580, -0.005113)",
        "(0.115548, 1.291269, -0.005874)",
        "(0.114710, 1.294118, -0.007077)",
        "(0.113568, 1.296905, -0.008496)",
        "(0.112999, 1.298294, -0.009203)",
        "(0.111822, 1.301078, -0.010841)",
        "(0.110616, 1.303786, -0.012418)",
        "(0.109780, 1.306664, -0.014122)",
        "(0.108733, 1.309470, -0.015653)",
        "(0.108144, 1.310868, -0.016519)",
        "(0.106950, 1.313644, -0.018482)",
        "(0.105974, 1.316443, -0.020348)",
        "(0.104961, 1.319131, -0.021962)",
        "(0.103814, 1.321675, -0.023546)",
        "(0.103178, 1.322902, -0.024375)",
        "(0.102039, 1.325472, -0.026396)",
        "(0.100918, 1.327923, -0.028446)",
        "(0.099722, 1.330186, -0.030421)",
        "(0.098530, 1.332342, -0.032529)",
        "(0.097977, 1.333364, -0.033588)",
        "(0.097029, 1.335307, -0.035541)",
        "(0.096147, 1.337018, -0.037483)",
        "(0.095152, 1.338581, -0.039577)",
        "(0.094103, 1.340012, -0.041842)",
        "(0.093587, 1.340675, -0.043020)",
        "(0.092627, 1.341954, -0.045449)",
        "(0.091655, 1.343101, -0.047892)",
        "(0.090636, 1.344074, -0.050274)",
        "(0.089588, 1.344859, -0.052633)",
        "(0.089124, 1.345219, -0.053761)",
        "(0.088300, 1.345844, -0.055713)",
        "(0.087563, 1.346336, -0.057504)",
        "(0.086797, 1.346746, -0.059149)",
        "(0.085926, 1.347191, -0.060721)",
        "(0.085535, 1.347431, -0.061423)",
        "(0.084913, 1.347968, -0.062487)",
        "(0.084448, 1.348624, -0.063246)",
        "(0.083836, 1.349297, -0.063678)",
        "(0.083253, 1.349904, -0.063858)",
        "(0.083046, 1.350223, -0.063917)",
        "(0.082289, 1.351334, -0.063896)",
        "(0.081957, 1.352109, -0.063595)",
        "(0.081725, 1.353506, -0.063080)",
        "(0.081738, 1.354662, -0.062263)",
        "(0.081756, 1.355247, -0.061782)",
        "(0.081605, 1.356265, -0.060663)",
        "(0.081445, 1.357126, -0.059329)",
        "(0.081492, 1.357988, -0.057850)",
        "(0.081502, 1.358774, -0.056131)",
        "(0.081466, 1.359152, -0.055174)",
        "(0.081454, 1.359969, -0.053322)",
        "(0.081365, 1.360914, -0.051542)",
        "(0.081432, 1.362043, -0.049848)",
        "(0.081230, 1.363181, -0.047904)",
        "(0.081176, 1.363810, -0.046981)",
        "(0.081012, 1.365147, -0.045306)",
        "(0.080709, 1.366560, -0.043706)",
        "(0.080143, 1.367935, -0.042115)",
        "(0.079533, 1.369302, -0.040657)",
        "(0.079271, 1.370105, -0.040096)",
        "(0.078952, 1.371844, -0.039282)",
        "(0.078417, 1.373471, -0.038501)",
        "(0.077618, 1.375126, -0.037718)",
        "(0.076964, 1.376843, -0.036998)",
        "(0.076790, 1.377771, -0.036759)",
        "(0.076641, 1.379604, -0.036388)",
        "(0.076335, 1.381348, -0.035793)",
        "(0.075647, 1.383063, -0.035094)",
        "(0.074932, 1.384940, -0.034758)",
        "(0.074781, 1.385961, -0.034893)",
        "(0.074367, 1.387997, -0.034827)",
        "(0.073832, 1.390164, -0.034436)",
        "(0.073171, 1.392490, -0.034282)",
        "(0.072676, 1.395044, -0.034509)",
        "(0.072448, 1.396379, -0.034672)",
        "(0.071837, 1.399182, -0.035149)",
        "(0.071116, 1.402040, -0.035900)",
        "(0.070234, 1.404851, -0.036864)",
        "(0.069170, 1.407711, -0.038098)",
        "(0.068571, 1.409120, -0.038865)",
        "(0.067367, 1.412070, -0.040583)",
        "(0.066262, 1.414999, -0.042517)",
        "(0.065149, 1.417964, -0.044483)",
        "(0.064049, 1.420963, -0.046977)",
        "(0.063429, 1.422436, -0.048310)",
        "(0.062073, 1.425320, -0.051024)",
        "(0.060605, 1.428113, -0.053797)",
        "(0.059474, 1.430907, -0.056854)",
        "(0.058377, 1.433547, -0.059746)",
        "(0.057875, 1.434832, -0.061153)",
        "(0.056798, 1.437384, -0.064094)",
        "(0.055568, 1.439656, -0.067268)",
        "(0.054166, 1.441694, -0.070331)",
        "(0.052755, 1.443516, -0.073446)",
        "(0.052233, 1.444463, -0.075078)",
        "(0.051566, 1.446308, -0.078290)",
        "(0.050906, 1.448074, -0.081258)",
        "(0.050149, 1.449727, -0.084447)",
        "(0.049335, 1.451091, -0.087451)",
        "(0.048997, 1.451659, -0.088936)",
        "(0.048170, 1.452644, -0.091963)",
        "(0.047252, 1.453522, -0.095045)",
        "(0.046579, 1.454307, -0.098212)",
        "(0.045941, 1.454991, -0.101122)",
        "(0.045604, 1.455270, -0.102501)",
        "(0.044993, 1.455799, -0.105341)",
        "(0.044512, 1.456254, -0.108191)",
        "(0.044060, 1.456580, -0.110878)",
        "(0.043557, 1.456784, -0.113139)",
        "(0.043411, 1.456879, -0.114209)",
        "(0.043079, 1.457095, -0.116409)",
        "(0.042775, 1.457291, -0.118584)",
        "(0.042330, 1.457435, -0.120522)",
        "(0.042010, 1.457556, -0.122420)",
        "(0.041958, 1.457568, -0.123331)",
        "(0.041847, 1.457462, -0.124848)",
        "(0.041821, 1.457210, -0.126291)",
        "(0.041840, 1.456809, -0.127654)",
        "(0.041619, 1.456255, -0.129033)",
        "(0.041382, 1.455842, -0.129668)",
        "(0.040910, 1.455009, -0.130893)",
        "(0.040696, 1.454129, -0.132200)",
        "(0.040505, 1.453290, -0.133317)",
        "(0.040289, 1.452473, -0.134216)",
        "(0.040176, 1.452070, -0.134665)",
        "(0.040113, 1.451328, -0.135635)",
        "(0.040180, 1.450548, -0.136532)",
        "(0.040007, 1.449689, -0.137200)",
        "(0.039668, 1.448854, -0.137920)",
        "(0.039606, 1.448393, -0.138492)",
        "(0.039489, 1.447538, -0.139346)",
        "(0.039328, 1.446697, -0.140026)",
        "(0.039180, 1.446071, -0.140675)",
        "(0.039054, 1.445240, -0.141753)",
        "(0.039085, 1.444905, -0.142182)",
        "(0.039199, 1.444260, -0.142990)",
        "(0.039224, 1.443527, -0.143767)",
        "(0.039285, 1.442880, -0.144725)",
        "(0.039382, 1.442084, -0.145866)",
        "(0.039334, 1.441698, -0.146425)",
        "(0.039202, 1.440912, -0.147710)",
        "(0.039069, 1.440098, -0.149122)",
        "(0.038981, 1.439228, -0.150378)",
        "(0.038757, 1.438221, -0.151480)",
        "(0.038597, 1.437712, -0.152175)",
        "(0.038342, 1.436717, -0.153825)",
        "(0.038117, 1.435601, -0.155386)",
        "(0.037923, 1.434511, -0.156858)",
        "(0.037789, 1.433564, -0.158374)",
        "(0.037809, 1.433148, -0.159119)",
        "(0.037925, 1.432446, -0.160503)",
        "(0.038028, 1.431990, -0.162082)",
        "(0.038108, 1.431665, -0.164009)",
        "(0.037986, 1.431492, -0.165855)",
        "(0.038111, 1.431494, -0.166818)",
        "(0.038478, 1.431476, -0.168606)",
        "(0.038813, 1.431440, -0.170267)",
        "(0.039048, 1.431334, -0.171971)",
        "(0.039358, 1.431058, -0.173735)",
        "(0.039560, 1.430906, -0.174688)",
        "(0.040012, 1.430556, -0.176683)",
        "(0.040588, 1.430107, -0.178680)",
        "(0.041110, 1.429444, -0.180392)",
        "(0.041429, 1.428659, -0.182005)",
        "(0.041445, 1.428270, -0.182847)",
        "(0.041507, 1.427372, -0.184708)",
        "(0.041887, 1.426367, -0.186657)",
        "(0.042214, 1.425280, -0.188283)",
        "(0.042334, 1.424247, -0.189749)",
        "(0.042362, 1.423752, -0.190552)",
        "(0.042683, 1.422781, -0.192187)",
        "(0.043058, 1.421837, -0.193516)",
        "(0.043238, 1.420814, -0.194602)",
        "(0.043341, 1.419813, -0.195664)",
        "(0.043444, 1.419348, -0.196235)",
        "(0.043633, 1.418483, -0.197373)",
        "(0.043746, 1.417665, -0.198466)",
        "(0.043861, 1.416939, -0.199659)",
        "(0.044035, 1.416299, -0.200932)",
        "(0.044151, 1.415964, -0.201532)",
        "(0.044239, 1.415359, -0.202739)",
        "(0.044389, 1.414767, -0.204069)",
        "(0.044595, 1.414129, -0.205301)",
        "(0.044865, 1.413491, -0.206384)",
        "(0.045016, 1.413183, -0.206934)",
        "(0.045306, 1.412544, -0.208095)",
        "(0.045645, 1.411886, -0.209380)",
        "(0.045950, 1.411284, -0.210605)",
        "(0.046261, 1.410693, -0.211611)",
        "(0.046479, 1.410405, -0.212144)",
        "(0.046803, 1.409799, -0.213278)",
        "(0.047037, 1.409137, -0.214490)",
        "(0.047224, 1.408415, -0.215671)",
        "(0.047356, 1.407691, -0.216760)",
        "(0.047474, 1.407341, -0.217307)",
        "(0.047585, 1.406607, -0.218287)",
        "(0.047641, 1.405792, -0.219196)",
        "(0.047598, 1.404931, -0.219993)",
        "(0.047662, 1.404089, -0.220544)",
        "(0.047731, 1.403184, -0.221094)",
        "(0.048042, 1.401839, -0.221688)",
        "(0.048542, 1.400178, -0.222143)",
        "(0.049004, 1.398151, -0.222436)",
        "(0.049171, 1.395639, -0.222666)",
        "(0.049177, 1.394214, -0.222704)",
        "(0.048991, 1.390901, -0.222432)",
        "(0.048807, 1.387297, -0.221843)",
        "(0.048764, 1.383645, -0.221240)",
        "(0.048662, 1.379959, -0.220808)",
        "(0.048620, 1.378127, -0.220616)",
        "(0.048566, 1.374570, -0.220159)",
        "(0.048630, 1.371344, -0.219607)",
        "(0.048436, 1.368485, -0.219253)",
        "(0.048277, 1.365923, -0.219116)",
        "(0.048172, 1.364753, -0.218972)",
        "(0.048029, 1.362658, -0.218587)",
        "(0.048172, 1.360912, -0.218371)",
        "(0.048498, 1.359323, -0.218173)",
        "(0.048711, 1.357639, -0.218038)",
        "(0.048718, 1.356726, -0.217983)",
        "(0.048633, 1.354851, -0.217966)",
        "(0.048708, 1.353036, -0.218152)",
        "(0.048769, 1.351264, -0.218323)",
        "(0.048822, 1.349460, -0.218361)",
        "(0.048915, 1.348568, -0.218300)",
        "(0.049163, 1.346977, -0.218428)",
        "(0.049424, 1.345479, -0.218699)",
        "(0.049689, 1.344001, -0.218750)",
        "(0.050055, 1.342600, -0.218586)",
        "(0.050265, 1.342033, -0.218558)",
        "(0.050672, 1.341139, -0.218732)",
        "(0.051191, 1.340476, -0.219174)",
        "(0.051700, 1.339700, -0.219566)",
        "(0.052076, 1.339082, -0.219950)",
        "(0.052298, 1.338716, -0.220185)",
        "(0.052491, 1.338442, -0.220540)",
        "(0.053027, 1.337659, -0.221142)",
        "(0.053752, 1.337145, -0.221560)",
        "(0.054630, 1.336772, -0.221952)",
        "(0.054952, 1.336543, -0.222140)",
        "(0.055359, 1.335993, -0.222637)",
        "(0.055772, 1.335485, -0.222771)",
        "(0.056045, 1.334630, -0.222255)",
        "(0.056579, 1.334022, -0.221412)",
        "(0.056825, 1.333781, -0.221228)",
        "(0.057259, 1.333290, -0.221105)",
        "(0.057509, 1.332807, -0.221256)",
        "(0.057805, 1.332253, -0.221334)",
        "(0.058128, 1.331624, -0.220879)",
        "(0.058301, 1.331392, -0.220591)",
        "(0.058573, 1.331162, -0.220365)",
        "(0.058960, 1.330574, -0.220045)",
        "(0.059203, 1.330099, -0.219871)",
        "(0.059420, 1.329660, -0.219549)",
        "(0.059476, 1.329600, -0.219498)",
        "(0.059951, 1.329101, -0.219263)",
        "(0.060245, 1.328642, -0.219148)",
        "(0.060605, 1.327767, -0.218983)",
        "(0.060827, 1.326684, -0.218853)",
        "(0.060910, 1.326259, -0.218845)",
        "(0.061128, 1.325546, -0.218857)",
        "(0.061447, 1.324642, -0.218949)",
        "(0.061632, 1.323930, -0.218925)",
        "(0.061775, 1.322917, -0.219021)",
        "(0.061821, 1.322436, -0.218997)",
        "(0.062073, 1.321547, -0.218893)",
        "(0.062417, 1.320396, -0.218542)",
        "(0.062625, 1.319190, -0.217984)",
        "(0.063134, 1.318031, -0.217264)",
        "(0.063411, 1.317479, -0.216815)",
        "(0.063786, 1.316384, -0.215855)",
        "(0.063897, 1.315193, -0.214769)",
        "(0.064038, 1.314004, -0.213481)",
        "(0.064186, 1.312981, -0.211822)",
        "(0.064216, 1.312577, -0.210835)",
        "(0.064177, 1.311821, -0.208917)",
        "(0.064134, 1.311149, -0.207218)",
        "(0.063973, 1.310571, -0.205524)",
        "(0.063919, 1.310216, -0.203835)",
        "(0.063933, 1.310081, -0.203003)",
        "(0.064055, 1.309826, -0.201322)",
        "(0.064087, 1.309544, -0.199833)",
        "(0.064251, 1.309137, -0.198449)",
        "(0.064371, 1.308699, -0.197013)",
        "(0.064385, 1.308531, -0.196477)",
        "(0.064541, 1.308169, -0.195735)",
        "(0.064704, 1.307837, -0.195168)",
        "(0.064956, 1.307547, -0.194693)",
        "(0.065423, 1.307004, -0.193795)",
        "(0.065603, 1.306790, -0.193565)",
        "(0.065843, 1.306327, -0.193290)",
        "(0.066200, 1.305757, -0.193387)",
        "(0.066580, 1.304969, -0.193464)",
        "(0.066834, 1.304417, -0.193249)",
        "(0.067060, 1.304034, -0.193035)",
        "(0.067538, 1.303379, -0.192691)",
        "(0.067979, 1.302817, -0.192420)",
        "(0.068416, 1.302069, -0.192161)",
        "(0.068764, 1.301254, -0.191840)",
        "(0.068855, 1.300833, -0.191562)",
        "(0.069104, 1.300047, -0.190880)",
        "(0.069530, 1.299497, -0.190508)",
        "(0.069907, 1.299026, -0.190377)",
        "(0.070165, 1.298433, -0.190364)",
        "(0.070286, 1.297887, -0.190261)",
        "(0.070464, 1.297462, -0.190339)",
        "(0.070857, 1.296815, -0.190559)",
        "(0.071053, 1.296292, -0.190426)",
        "(0.071360, 1.295568, -0.190311)",
        "(0.071450, 1.295271, -0.190341)",
        "(0.071742, 1.294287, -0.190388)",
        "(0.071956, 1.293066, -0.190010)",
        "(0.071889, 1.291900, -0.189366)",
        "(0.072178, 1.290957, -0.189099)",
        "(0.072381, 1.290520, -0.188893)",
        "(0.072576, 1.289569, -0.188486)",
        "(0.072777, 1.288740, -0.188385)",
        "(0.072671, 1.287964, -0.187894)",
        "(0.072704, 1.287415, -0.187315)",
        "(0.072792, 1.287231, -0.187169)",
        "(0.072807, 1.286698, -0.186786)",
        "(0.072781, 1.286270, -0.186447)",
        "(0.072683, 1.285777, -0.185983)",
        "(0.072617, 1.285399, -0.185582)",
        "(0.072544, 1.285124, -0.185236)",
        "(0.072489, 1.284835, -0.184803)",
        "(0.072541, 1.284670, -0.184431)",
        "(0.072606, 1.284405, -0.183750)",
        "(0.072667, 1.284199, -0.183375)",
        "(0.072732, 1.284062, -0.183167)",
        "(0.072925, 1.283742, -0.182714)",
        "(0.073264, 1.283205, -0.182025)",
        "(0.073361, 1.282498, -0.181548)",
        "(0.073450, 1.281530, -0.181352)",
        "(0.073514, 1.280972, -0.181100)",
        "(0.073669, 1.279920, -0.180783)",
        "(0.073907, 1.278770, -0.180383)",
        "(0.074183, 1.277446, -0.180273)",
        "(0.074514, 1.276056, -0.180483)",
        "(0.074665, 1.275326, -0.180492)",
        "(0.074925, 1.274012, -0.180662)",
        "(0.075321, 1.272846, -0.181063)",
        "(0.075648, 1.271705, -0.181274)",
        "(0.076052, 1.270505, -0.181486)",
        "(0.076266, 1.269812, -0.181447)",
        "(0.076473, 1.268465, -0.181246)",
        "(0.076499, 1.267107, -0.180838)",
        "(0.076605, 1.265915, -0.180378)",
        "(0.076910, 1.264956, -0.179962)",
        "(0.077040, 1.264523, -0.179736)",
        "(0.077132, 1.263649, -0.179277)",
        "(0.077254, 1.262767, -0.178573)",
        "(0.077439, 1.261980, -0.177688)",
        "(0.077828, 1.261420, -0.176621)",
        "(0.077997, 1.261165, -0.175952)",
        "(0.078285, 1.260658, -0.174735)",
        "(0.078383, 1.260005, -0.173592)",
        "(0.078497, 1.259204, -0.172170)",
        "(0.078685, 1.258353, -0.170283)",
        "(0.078845, 1.257924, -0.169195)",
        "(0.079128, 1.257070, -0.166942)",
        "(0.079374, 1.256283, -0.164796)",
        "(0.079663, 1.255507, -0.162697)",
        "(0.079938, 1.254687, -0.160610)",
        "(0.080043, 1.254270, -0.159548)",
        "(0.080310, 1.253531, -0.157349)",
        "(0.080506, 1.252902, -0.155143)",
        "(0.080644, 1.252322, -0.153106)",
        "(0.080877, 1.251737, -0.150992)",
        "(0.081042, 1.251460, -0.149878)",
        "(0.081406, 1.250971, -0.147734)",
        "(0.081635, 1.250495, -0.145658)",
        "(0.081780, 1.250111, -0.144020)",
        "(0.081878, 1.249658, -0.142152)",
        "(0.082002, 1.249448, -0.141081)",
        "(0.082386, 1.249120, -0.138891)",
        "(0.082750, 1.248842, -0.136710)",
        "(0.083151, 1.248641, -0.134587)",
        "(0.083381, 1.248348, -0.132632)",
        "(0.083472, 1.248142, -0.131673)",
        "(0.083695, 1.247745, -0.129710)",
        "(0.083881, 1.247405, -0.127643)",
        "(0.084126, 1.247097, -0.125626)",
        "(0.084334, 1.246769, -0.123756)",
        "(0.084446, 1.246590, -0.122808)",
        "(0.084682, 1.246260, -0.120877)",
        "(0.084876, 1.245896, -0.119096)",
        "(0.085129, 1.245512, -0.117507)",
        "(0.085512, 1.245118, -0.115813)",
        "(0.085711, 1.244903, -0.114905)",
        "(0.086075, 1.244397, -0.113155)",
        "(0.086268, 1.243763, -0.111786)",
        "(0.086525, 1.243058, -0.110509)",
        "(0.086930, 1.242436, -0.109259)",
        "(0.087101, 1.242134, -0.108732)",
        "(0.087288, 1.241510, -0.107792)",
        "(0.087392, 1.240926, -0.107110)",
        "(0.087520, 1.240547, -0.106687)",
        "(0.087781, 1.240142, -0.106075)",
        "(0.087997, 1.239840, -0.105593)",
        "(0.088372, 1.239329, -0.104748)",
        "(0.088631, 1.238897, -0.104028)",
        "(0.088813, 1.238620, -0.103516)",
        "(0.089226, 1.238148, -0.102355)",
        "(0.089369, 1.238010, -0.101912)",
        "(0.089643, 1.237838, -0.101182)",
        "(0.090038, 1.237560, -0.100002)",
        "(0.090651, 1.237189, -0.098110)",
        "(0.091132, 1.236824, -0.096157)",
        "(0.091363, 1.236650, -0.095041)",
        "(0.091972, 1.236426, -0.092881)",
        "(0.092611, 1.236339, -0.090819)",
        "(0.093116, 1.236220, -0.088861)",
        "(0.093462, 1.236076, -0.087012)",
        "(0.093614, 1.236017, -0.086011)",
        "(0.094073, 1.235977, -0.084000)",
        "(0.094574, 1.236020, -0.082043)",
        "(0.095153, 1.236058, -0.080105)",
        "(0.095720, 1.236079, -0.078135)",
        "(0.095970, 1.236089, -0.077111)",
        "(0.096404, 1.236093, -0.075158)",
        "(0.096700, 1.236077, -0.073313)",
        "(0.096996, 1.236034, -0.071586)",
        "(0.097559, 1.236117, -0.069789)",
        "(0.097858, 1.236199, -0.068810)",
        "(0.098493, 1.236438, -0.066855)",
        "(0.098919, 1.236633, -0.065041)",
        "(0.099126, 1.236663, -0.063247)",
        "(0.099362, 1.236704, -0.061413)",
        "(0.099440, 1.236758, -0.060510)",
        "(0.099628, 1.236938, -0.058730)",
        "(0.099940, 1.237165, -0.056914)",
        "(0.100481, 1.237460, -0.054947)",
        "(0.101045, 1.237788, -0.052925)",
        "(0.101322, 1.237951, -0.052019)",
        "(0.101782, 1.238181, -0.050370)",
        "(0.102195, 1.238308, -0.048823)",
        "(0.102647, 1.238373, -0.047182)",
        "(0.103230, 1.238567, -0.045486)",
        "(0.103540, 1.238768, -0.044603)",
        "(0.104193, 1.239433, -0.042983)",
        "(0.104840, 1.240376, -0.041228)",
        "(0.105364, 1.241552, -0.039373)",
        "(0.105735, 1.243155, -0.037632)",
        "(0.105921, 1.244190, -0.036847)",
        "(0.106345, 1.246702, -0.035502)",
        "(0.106572, 1.249612, -0.034237)",
        "(0.106624, 1.252932, -0.033096)",
        "(0.106387, 1.256458, -0.032062)",
        "(0.106367, 1.258347, -0.031701)",
        "(0.106108, 1.262069, -0.030782)",
        "(0.105727, 1.265926, -0.029964)",
        "(0.105352, 1.269819, -0.029460)",
        "(0.104759, 1.273518, -0.028921)",
        "(0.104559, 1.275408, -0.028749)",
        "(0.104003, 1.279112, -0.028397)",
        "(0.103306, 1.282648, -0.028047)",
        "(0.102530, 1.286064, -0.027688)",
        "(0.101965, 1.289570, -0.027471)",
        "(0.101788, 1.291347, -0.027415)",
        "(0.101657, 1.294955, -0.027245)",
        "(0.101549, 1.298528, -0.027149)",
        "(0.101361, 1.301862, -0.026920)",
        "(0.101057, 1.305079, -0.026591)",
        "(0.100824, 1.306615, -0.026423)",
        "(0.100706, 1.309820, -0.026283)",
        "(0.100901, 1.313096, -0.026159)",
        "(0.101008, 1.316159, -0.025878)",
        "(0.100910, 1.318997, -0.025636)",
        "(0.100782, 1.320314, -0.025489)",
        "(0.100595, 1.322846, -0.024974)",
        "(0.100631, 1.325362, -0.024596)",
        "(0.100752, 1.327722, -0.024402)",
        "(0.100643, 1.329833, -0.024143)",
        "(0.100491, 1.330778, -0.023983)",
        "(0.100137, 1.332548, -0.023724)",
        "(0.100126, 1.334300, -0.023727)",
        "(0.100127, 1.336055, -0.023596)",
        "(0.099864, 1.337636, -0.023227)",
        "(0.099625, 1.338370, -0.022933)",
        "(0.099405, 1.339902, -0.022404)",
        "(0.099244, 1.341482, -0.021876)",
        "(0.098890, 1.343082, -0.021540)",
        "(0.098464, 1.344538, -0.021211)",
        "(0.098315, 1.345142, -0.021023)",
        "(0.098103, 1.347013, -0.020446)",
        "(0.097972, 1.348631, -0.019963)",
        "(0.097578, 1.350126, -0.019487)",
        "(0.097055, 1.351527, -0.019044)",
        "(0.096909, 1.352320, -0.018885)",
        "(0.096900, 1.353976, -0.018587)",
        "(0.096566, 1.355609, -0.018291)",
        "(0.096205, 1.357291, -0.018129)",
        "(0.095996, 1.359050, -0.017984)",
        "(0.095931, 1.359931, -0.017892)",
        "(0.095792, 1.361731, -0.017836)",
        "(0.095488, 1.363587, -0.017837)",
        "(0.095158, 1.365405, -0.017846)",
        "(0.094568, 1.367222, -0.018041)",
        "(0.094196, 1.368181, -0.018252)",
        "(0.093617, 1.370301, -0.018829)",
        "(0.092956, 1.372599, -0.019781)",
        "(0.092083, 1.374900, -0.020862)",
        "(0.091236, 1.377475, -0.022263)",
        "(0.090883, 1.378845, -0.023080)",
        "(0.090214, 1.381732, -0.024936)",
        "(0.089486, 1.384700, -0.027073)",
        "(0.088519, 1.387571, -0.029597)",
        "(0.087290, 1.390375, -0.032554)",
        "(0.086722, 1.391787, -0.034279)",
        "(0.085586, 1.394456, -0.037919)",
        "(0.084190, 1.396845, -0.041560)",
        "(0.082698, 1.399016, -0.045395)",
        "(0.081266, 1.400919, -0.049251)",
        "(0.080522, 1.401735, -0.051180)",
        "(0.079127, 1.403306, -0.055059)",
        "(0.077956, 1.404760, -0.058821)",
        "(0.076902, 1.406044, -0.062371)",
        "(0.075990, 1.407296, -0.065999)",
        "(0.075510, 1.407865, -0.067761)",
        "(0.074418, 1.408825, -0.070916)",
        "(0.073327, 1.409596, -0.073835)",
        "(0.072559, 1.410376, -0.076557)",
        "(0.071974, 1.411108, -0.078779)",
        "(0.071741, 1.411476, -0.079789)",
        "(0.071290, 1.412119, -0.081653)",
        "(0.070808, 1.412600, -0.083141)",
        "(0.070382, 1.412914, -0.084391)",
        "(0.070044, 1.413157, -0.085475)",
        "(0.069962, 1.413262, -0.085990)",
        "(0.069795, 1.413363, -0.086769)",
        "(0.069760, 1.413353, -0.087083)",
        "(0.069647, 1.413327, -0.087173)",
        "(0.069421, 1.413118, -0.086937)",
        "(0.069256, 1.412993, -0.086814)",
        "(0.069135, 1.412808, -0.086944)",
        "(0.068951, 1.412552, -0.086858)",
        "(0.068830, 1.412238, -0.086377)",
        "(0.068638, 1.411988, -0.085799)",
        "(0.068631, 1.411927, -0.085511)",
        "(0.068791, 1.412005, -0.084932)",
        "(0.069053, 1.412166, -0.083936)",
        "(0.069349, 1.412354, -0.082321)",
        "(0.069845, 1.412485, -0.080223)",
        "(0.070077, 1.412551, -0.079060)",
        "(0.070433, 1.412593, -0.076602)",
        "(0.070689, 1.412546, -0.073868)",
        "(0.071132, 1.412512, -0.070758)",
        "(0.071792, 1.412666, -0.067422)",
        "(0.072160, 1.412799, -0.065671)",
        "(0.072822, 1.413135, -0.062107)",
        "(0.073334, 1.413604, -0.058496)",
        "(0.074060, 1.414245, -0.054992)",
        "(0.074972, 1.414862, -0.051570)",
        "(0.075351, 1.415095, -0.049806)",
        "(0.075899, 1.415441, -0.046247)",
        "(0.076214, 1.415661, -0.042671)",
        "(0.076740, 1.415998, -0.039620)",
        "(0.077349, 1.416387, -0.036832)",
        "(0.077570, 1.416558, -0.035415)",
        "(0.078004, 1.416969, -0.032614)",
        "(0.078440, 1.417432, -0.030216)",
        "(0.078663, 1.417938, -0.028239)",
        "(0.078771, 1.418406, -0.026207)",
        "(0.078829, 1.418640, -0.025119)",
        "(0.078934, 1.419132, -0.022998)",
        "(0.078960, 1.419863, -0.021528)",
        "(0.078946, 1.420796, -0.020535)",
        "(0.078762, 1.421919, -0.019639)",
        "(0.078670, 1.422607, -0.019376)",
        "(0.078552, 1.424254, -0.019307)",
        "(0.078375, 1.426049, -0.019411)",
        "(0.078008, 1.427945, -0.019397)",
        "(0.077420, 1.430052, -0.019502)",
        "(0.077120, 1.431189, -0.019708)",
        "(0.076456, 1.433723, -0.020550)",
        "(0.075822, 1.436373, -0.021467)",
        "(0.075240, 1.439192, -0.022639)",
        "(0.074327, 1.441989, -0.023532)",
        "(0.073842, 1.443374, -0.023953)",
        "(0.072888, 1.446174, -0.025059)",
        "(0.072203, 1.449197, -0.026673)",
        "(0.071649, 1.452155, -0.028349)",
        "(0.070901, 1.455125, -0.030178)",
        "(0.070404, 1.456576, -0.031256)",
        "(0.069264, 1.459185, -0.033390)",
        "(0.067872, 1.461413, -0.035861)",
        "(0.066333, 1.463181, -0.038180)",
        "(0.064854, 1.464625, -0.040512)",
        "(0.064190, 1.465287, -0.041888)",
        "(0.063054, 1.466497, -0.045079)",
        "(0.061982, 1.467346, -0.048446)",
        "(0.060811, 1.467675, -0.051633)",
        "(0.059456, 1.467637, -0.055062)",
        "(0.058700, 1.467523, -0.056925)",
        "(0.057224, 1.467011, -0.061033)",
        "(0.056003, 1.466246, -0.064985)",
        "(0.055048, 1.465023, -0.068692)",
        "(0.053921, 1.463462, -0.072608)",
        "(0.053148, 1.462564, -0.074736)",
        "(0.051519, 1.460710, -0.079474)",
        "(0.049949, 1.458571, -0.084117)",
        "(0.048917, 1.456048, -0.088259)",
        "(0.047611, 1.453086, -0.092306)",
        "(0.046933, 1.451620, -0.094690)",
        "(0.045179, 1.448535, -0.099657)",
        "(0.043452, 1.445177, -0.104399)",
        "(0.041951, 1.441694, -0.108936)",
        "(0.040747, 1.438328, -0.113113)",
        "(0.040367, 1.436774, -0.115178)",
        "(0.039557, 1.433757, -0.119193)",
        "(0.039055, 1.431025, -0.123004)",
        "(0.038415, 1.428379, -0.126518)",
        "(0.037703, 1.425814, -0.129644)",
        "(0.037360, 1.424555, -0.131198)",
        "(0.036847, 1.422188, -0.134243)",
        "(0.036374, 1.420066, -0.137036)",
        "(0.035979, 1.418203, -0.139523)",
        "(0.035837, 1.416641, -0.141862)",
        "(0.035809, 1.415989, -0.143000)",
        "(0.035570, 1.414794, -0.144913)",
        "(0.035412, 1.413886, -0.146463)",
        "(0.035407, 1.413337, -0.148253)",
        "(0.035583, 1.412999, -0.150033)",
        "(0.035629, 1.412869, -0.150768)",
        "(0.035641, 1.412649, -0.152227)",
        "(0.035647, 1.412436, -0.153789)",
        "(0.035643, 1.412212, -0.155388)",
        "(0.035604, 1.412040, -0.156976)",
        "(0.035547, 1.412039, -0.157730)",
        "(0.035526, 1.412222, -0.159206)",
        "(0.035623, 1.412632, -0.160530)",
        "(0.035749, 1.413287, -0.161481)",
        "(0.035749, 1.414292, -0.162513)",
        "(0.035788, 1.414805, -0.163155)",
        "(0.035766, 1.415943, -0.164530)",
        "(0.035873, 1.417249, -0.165778)",
        "(0.036183, 1.418793, -0.166690)",
        "(0.036637, 1.420323, -0.167385)",
        "(0.036812, 1.421116, -0.167628)",
        "(0.037119, 1.422616, -0.168028)",
        "(0.037257, 1.424087, -0.168622)",
        "(0.037281, 1.425608, -0.169345)",
        "(0.037846, 1.427107, -0.170200)",
        "(0.038092, 1.427750, -0.170616)",
        "(0.038484, 1.428774, -0.171257)",
        "(0.038520, 1.429447, -0.171834)",
        "(0.038340, 1.429639, -0.172627)",
        "(0.038177, 1.429440, -0.173835)",
        "(0.038267, 1.429153, -0.174587)",
        "(0.037986, 1.428369, -0.175963)",
        "(0.037477, 1.427293, -0.177432)",
        "(0.036772, 1.425883, -0.178899)",
        "(0.035941, 1.424270, -0.180420)",
        "(0.035647, 1.423437, -0.181305)",
        "(0.035032, 1.421726, -0.182883)",
        "(0.034560, 1.420064, -0.184006)",
        "(0.034198, 1.418431, -0.185156)",
        "(0.033876, 1.417060, -0.186798)",
        "(0.033736, 1.416300, -0.187523)",
        "(0.033464, 1.414745, -0.188444)",
        "(0.033415, 1.413307, -0.189156)",
        "(0.033186, 1.411872, -0.190109)",
        "(0.032792, 1.410389, -0.191401)",
        "(0.032599, 1.409671, -0.192103)",
        "(0.032354, 1.408296, -0.193433)",
        "(0.032564, 1.406977, -0.194697)",
        "(0.032706, 1.405678, -0.196011)",
        "(0.032773, 1.404342, -0.197571)",
        "(0.032810, 1.403714, -0.198431)",
        "(0.033164, 1.402487, -0.200036)",
        "(0.033547, 1.401163, -0.201106)",
        "(0.033876, 1.399766, -0.202143)",
        "(0.034303, 1.398354, -0.203589)",
        "(0.034435, 1.397591, -0.204219)",
        "(0.034796, 1.395996, -0.205318)",
        "(0.035087, 1.394366, -0.206202)",
        "(0.035524, 1.392778, -0.206863)",
        "(0.036004, 1.391193, -0.207481)",
        "(0.036239, 1.390458, -0.207916)",
        "(0.036593, 1.388997, -0.208786)",
        "(0.036743, 1.387619, -0.209645)",
        "(0.036967, 1.386415, -0.210593)",
        "(0.037324, 1.385287, -0.211426)",
        "(0.037508, 1.384743, -0.211758)",
        "(0.037750, 1.383756, -0.212454)",
        "(0.038016, 1.382916, -0.213092)",
        "(0.038370, 1.382236, -0.213501)",
        "(0.038838, 1.381260, -0.213851)",
        "(0.039029, 1.380764, -0.213916)",
        "(0.039395, 1.379556, -0.213976)",
        "(0.039734, 1.378112, -0.213947)",
        "(0.040088, 1.376390, -0.213791)",
        "(0.040465, 1.374334, -0.213525)",
        "(0.040576, 1.373218, -0.213398)",
        "(0.040808, 1.371004, -0.213320)",
        "(0.040981, 1.368628, -0.213147)",
        "(0.041182, 1.366135, -0.212816)",
        "(0.041391, 1.363566, -0.212645)",
        "(0.041399, 1.362311, -0.212603)",
        "(0.041381, 1.359897, -0.212482)",
        "(0.041332, 1.357565, -0.212203)",
        "(0.041348, 1.355466, -0.212311)",
        "(0.041534, 1.353658, -0.212430)",
        "(0.041672, 1.352898, -0.212390)",
        "(0.041967, 1.351589, -0.212380)",
        "(0.042125, 1.350516, -0.212564)",
        "(0.042276, 1.349541, -0.212864)",
        "(0.042473, 1.348656, -0.213170)",
        "(0.042662, 1.348244, -0.213274)",
        "(0.043199, 1.347465, -0.213214)",
        "(0.043658, 1.346832, -0.213038)",
        "(0.044462, 1.345520, -0.213006)",
        "(0.044922, 1.344230, -0.213047)",
        "(0.045109, 1.343510, -0.213054)",
        "(0.045441, 1.341980, -0.213175)",
        "(0.045766, 1.340415, -0.213477)",
        "(0.046172, 1.338882, -0.213784)",
        "(0.046550, 1.337400, -0.213954)",
        "(0.046776, 1.336667, -0.213998)",
        "(0.047290, 1.335086, -0.213861)",
        "(0.047699, 1.333241, -0.213168)",
        "(0.048208, 1.331426, -0.212393)",
        "(0.048634, 1.329676, -0.211773)",
        "(0.048758, 1.328782, -0.211450)",
        "(0.048986, 1.326994, -0.210877)",
        "(0.049073, 1.325341, -0.210542)",
        "(0.049201, 1.323933, -0.210192)",
        "(0.049429, 1.322679, -0.209856)",
        "(0.049531, 1.322083, -0.209700)",
        "(0.049526, 1.321008, -0.209214)",
        "(0.049346, 1.320233, -0.208782)",
        "(0.049222, 1.319821, -0.208714)",
        "(0.049275, 1.319917, -0.209058)",
        "(0.049295, 1.319987, -0.209498)",
        "(0.049228, 1.320385, -0.210601)",
        "(0.049112, 1.320848, -0.211688)",
        "(0.049087, 1.321297, -0.212718)",
        "(0.049216, 1.321712, -0.213779)",
        "(0.049382, 1.321893, -0.214264)",
        "(0.049732, 1.322081, -0.214974)",
        "(0.049849, 1.322180, -0.215881)",
        "(0.049825, 1.321914, -0.216822)",
        "(0.049773, 1.321500, -0.217658)",
        "(0.049821, 1.321283, -0.218101)",
        "(0.049839, 1.320928, -0.219138)",
        "(0.049919, 1.320572, -0.220138)",
        "(0.049873, 1.320247, -0.221032)",
        "(0.049945, 1.319954, -0.221772)",
        "(0.049972, 1.319796, -0.222128)",
        "(0.049883, 1.319436, -0.222580)",
        "(0.049794, 1.319127, -0.222594)",
        "(0.049733, 1.318784, -0.222301)",
        "(0.049721, 1.318381, -0.221869)",
        "(0.049767, 1.318183, -0.221609)",
        "(0.049857, 1.317629, -0.220791)",
        "(0.049890, 1.317350, -0.220432)",
        "(0.049857, 1.316856, -0.219644)",
        "(0.049743, 1.316447, -0.218731)",
        "(0.049740, 1.316340, -0.218308)",
        "(0.049755, 1.316341, -0.218019)",
        "(0.049799, 1.316195, -0.217325)",
        "(0.049708, 1.316067, -0.217098)",
        "(0.049558, 1.315701, -0.216555)",
        "(0.049513, 1.315585, -0.216373)",
        "(0.049470, 1.315264, -0.215634)",
        "(0.049493, 1.315205, -0.215408)",
        "(0.049439, 1.315138, -0.215233)",
        "(0.049422, 1.315101, -0.215104)",
        "(0.049435, 1.315131, -0.215096)",
        "(0.049559, 1.315297, -0.214907)",
        "(0.049654, 1.315512, -0.214718)",
        "(0.049718, 1.315647, -0.214328)",
        "(0.049971, 1.315624, -0.214168)",
        "(0.050066, 1.315560, -0.214162)",
        "(0.050412, 1.315233, -0.213917)",
        "(0.050428, 1.314869, -0.213905)",
        "(0.050676, 1.313932, -0.213773)",
        "(0.050869, 1.313327, -0.213587)",
        "(0.051015, 1.312828, -0.213385)",
        "(0.051325, 1.310791, -0.212503)",
        "(0.051245, 1.309132, -0.211820)",
        "(0.051208, 1.307362, -0.211358)",
        "(0.051149, 1.305487, -0.211171)",
        "(0.051145, 1.304532, -0.211093)",
        "(0.051301, 1.302686, -0.210754)",
        "(0.051762, 1.300992, -0.210020)",
        "(0.052210, 1.299407, -0.208938)",
        "(0.052392, 1.297737, -0.207648)",
        "(0.052487, 1.296946, -0.207113)",
        "(0.052726, 1.295414, -0.206172)",
        "(0.052876, 1.293887, -0.205054)",
        "(0.053231, 1.292452, -0.203908)",
        "(0.053710, 1.291134, -0.202679)",
        "(0.054015, 1.290501, -0.202068)",
        "(0.054399, 1.289159, -0.200903)",
        "(0.054791, 1.287788, -0.199997)",
        "(0.055191, 1.286352, -0.199132)",
        "(0.055629, 1.284854, -0.198078)",
        "(0.055886, 1.284080, -0.197411)",
        "(0.056343, 1.282509, -0.195938)",
        "(0.056792, 1.280955, -0.194457)",
        "(0.057180, 1.279481, -0.193177)",
        "(0.057588, 1.278131, -0.191974)",
        "(0.057821, 1.277485, -0.191315)",
        "(0.058377, 1.276270, -0.189767)",
        "(0.058918, 1.275221, -0.188076)",
        "(0.059268, 1.274300, -0.186543)",
        "(0.059455, 1.273434, -0.185197)",
        "(0.059540, 1.273046, -0.184538)",
        "(0.059842, 1.272432, -0.183125)",
        "(0.060241, 1.271981, -0.181570)",
        "(0.060775, 1.271679, -0.180036)",
        "(0.061128, 1.271341, -0.178426)",
        "(0.061259, 1.271128, -0.177492)",
        "(0.061538, 1.270708, -0.175533)",
        "(0.061994, 1.270440, -0.173736)",
        "(0.062413, 1.270192, -0.171750)",
        "(0.062736, 1.269844, -0.169534)",
        "(0.062866, 1.269629, -0.168428)",
        "(0.063119, 1.269226, -0.166201)",
        "(0.063301, 1.268882, -0.164118)",
        "(0.063529, 1.268564, -0.162035)",
        "(0.063907, 1.268267, -0.159700)",
        "(0.064128, 1.268130, -0.158558)",
        "(0.064517, 1.267922, -0.156500)",
        "(0.064720, 1.267570, -0.154497)",
        "(0.064979, 1.267085, -0.152317)",
        "(0.065304, 1.266528, -0.150057)",
        "(0.065477, 1.266213, -0.148883)",
        "(0.065891, 1.265609, -0.146558)",
        "(0.066345, 1.264948, -0.144250)",
        "(0.066866, 1.264314, -0.141807)",
        "(0.067383, 1.263780, -0.139450)",
        "(0.067655, 1.263593, -0.138454)",
        "(0.068072, 1.263183, -0.136571)",
        "(0.068451, 1.262703, -0.134581)",
        "(0.068761, 1.262251, -0.132576)",
        "(0.069089, 1.261986, -0.130865)",
        "(0.069250, 1.261893, -0.130128)",
        "(0.069604, 1.261790, -0.128638)",
        "(0.070060, 1.261768, -0.126994)",
        "(0.070576, 1.261819, -0.125030)",
        "(0.071087, 1.261997, -0.123231)",
        "(0.071293, 1.262098, -0.122462)",
        "(0.071701, 1.262246, -0.120736)",
        "(0.072281, 1.262367, -0.118724)",
        "(0.072960, 1.262545, -0.116600)",
        "(0.073649, 1.262739, -0.114645)",
        "(0.073909, 1.262760, -0.113744)",
        "(0.074372, 1.262601, -0.112018)",
        "(0.074855, 1.262468, -0.110204)",
        "(0.075275, 1.262322, -0.108361)",
        "(0.075719, 1.262218, -0.106700)",
        "(0.075942, 1.262174, -0.105925)",
        "(0.076447, 1.262175, -0.104312)",
        "(0.076929, 1.262159, -0.102687)",
        "(0.077439, 1.262143, -0.101043)",
        "(0.077855, 1.262126, -0.099543)",
        "(0.078061, 1.262140, -0.098919)",
        "(0.078317, 1.262069, -0.097641)",
        "(0.078677, 1.261977, -0.096269)",
        "(0.079072, 1.261904, -0.094588)",
        "(0.079414, 1.261896, -0.092884)",
        "(0.079574, 1.261893, -0.092180)",
        "(0.079747, 1.261864, -0.090956)",
        "(0.079872, 1.261832, -0.089728)",
        "(0.080116, 1.261812, -0.088225)",
        "(0.080311, 1.261865, -0.086635)",
        "(0.080367, 1.261932, -0.086030)",
        "(0.080481, 1.262029, -0.084792)",
        "(0.080712, 1.262064, -0.083292)",
        "(0.081003, 1.261993, -0.081458)",
        "(0.081292, 1.261914, -0.079510)",
        "(0.081408, 1.261875, -0.078580)",
        "(0.081634, 1.261848, -0.076601)",
        "(0.081989, 1.261829, -0.074411)",
        "(0.082339, 1.261810, -0.072215)",
        "(0.082562, 1.261798, -0.070037)",
        "(0.082710, 1.261793, -0.068878)",
        "(0.082975, 1.261726, -0.066441)",
        "(0.083299, 1.261645, -0.063958)",
        "(0.083566, 1.261543, -0.061541)",
        "(0.083851, 1.261488, -0.059155)",
        "(0.084011, 1.261454, -0.057986)",
        "(0.084310, 1.261336, -0.055633)",
        "(0.084642, 1.261246, -0.053257)",
        "(0.084973, 1.261212, -0.050875)",
        "(0.085357, 1.261134, -0.048564)",
        "(0.085560, 1.261078, -0.047445)",
        "(0.085919, 1.260869, -0.045129)",
        "(0.086216, 1.260574, -0.042684)",
        "(0.086637, 1.260447, -0.040630)",
        "(0.087067, 1.260361, -0.038723)",
        "(0.087238, 1.260314, -0.037701)",
        "(0.087601, 1.260286, -0.035673)",
        "(0.087955, 1.260395, -0.033815)",
        "(0.088272, 1.260501, -0.032112)",
        "(0.088581, 1.260504, -0.030442)",
        "(0.088781, 1.260478, -0.029562)",
        "(0.089164, 1.260377, -0.027743)",
        "(0.089449, 1.260330, -0.026124)",
        "(0.089729, 1.260307, -0.024626)",
        "(0.090127, 1.260335, -0.023285)",
        "(0.090350, 1.260382, -0.022595)",
        "(0.090809, 1.260564, -0.021332)",
        "(0.091214, 1.260757, -0.020190)",
        "(0.091564, 1.260968, -0.019229)",
        "(0.091830, 1.261104, -0.018169)",
        "(0.091918, 1.261140, -0.017566)",
        "(0.092136, 1.261271, -0.016429)",
        "(0.092200, 1.261380, -0.015652)",
        "(0.092289, 1.261534, -0.014666)",
        "(0.092470, 1.261774, -0.013627)",
        "(0.092600, 1.261948, -0.013117)",
        "(0.092897, 1.262242, -0.012075)",
        "(0.093262, 1.262523, -0.011024)",
        "(0.093498, 1.262860, -0.009850)",
        "(0.093726, 1.263278, -0.008742)",
        "(0.093845, 1.263508, -0.008247)",
        "(0.094006, 1.263917, -0.007312)",
        "(0.094162, 1.264467, -0.006539)",
        "(0.094205, 1.265028, -0.005653)",
        "(0.094231, 1.265598, -0.004827)",
        "(0.094215, 1.265911, -0.004470)",
        "(0.094227, 1.266282, -0.004197)",
        "(0.094378, 1.267363, -0.003318)",
        "(0.094496, 1.268076, -0.002483)",
        "(0.094514, 1.268802, -0.001670)",
        "(0.094523, 1.269009, -0.001509)",
        "(0.094565, 1.269664, -0.000952)",
        "(0.094740, 1.270647, -0.000060)",
        "(0.094929, 1.271380, 0.000605)",
        "(0.094973, 1.271741, 0.000999)",
        "(0.095008, 1.271831, 0.001112)",
        "(0.094992, 1.272698, 0.002067)",
        "(0.095232, 1.273501, 0.002599)",
        "(0.095148, 1.274424, 0.002282)",
        "(0.094568, 1.275244, 0.002116)",
        "(0.094413, 1.275726, 0.002127)",
        "(0.094274, 1.276425, 0.002208)",
        "(0.094115, 1.278021, 0.002239)",
        "(0.094054, 1.279479, 0.002239)",
        "(0.093687, 1.281187, 0.002165)",
        "(0.093416, 1.281919, 0.002201)",
        "(0.092748, 1.284078, 0.002218)",
        "(0.092196, 1.286436, 0.002205)",
        "(0.091584, 1.289118, 0.002154)",
        "(0.090752, 1.292100, 0.001867)",
        "(0.090259, 1.293726, 0.001578)",
        "(0.089252, 1.297127, 0.001021)",
        "(0.088221, 1.300826, 0.000446)",
        "(0.086990, 1.304851, -0.000435)",
        "(0.085593, 1.309310, -0.001903)",
        "(0.084820, 1.311701, -0.002857)",
        "(0.083315, 1.316646, -0.004966)",
        "(0.081852, 1.321761, -0.007328)",
        "(0.080339, 1.326869, -0.009961)",
        "(0.078556, 1.331824, -0.012780)",
        "(0.077678, 1.334274, -0.014260)",
        "(0.076083, 1.339111, -0.017326)",
        "(0.074687, 1.343791, -0.020584)",
        "(0.073145, 1.348105, -0.023749)",
        "(0.071405, 1.352094, -0.026773)",
        "(0.070388, 1.353933, -0.028246)",
        "(0.068641, 1.357612, -0.031372)",
        "(0.067294, 1.361172, -0.034279)",
        "(0.065922, 1.364522, -0.036946)",
        "(0.064377, 1.367653, -0.039452)",
        "(0.063620, 1.369115, -0.040589)",
        "(0.062285, 1.371844, -0.042715)",
        "(0.061037, 1.374345, -0.044702)",
        "(0.059863, 1.376763, -0.046642)",
        "(0.058668, 1.379186, -0.048954)",
        "(0.058105, 1.380294, -0.049987)",
        "(0.057126, 1.382143, -0.051391)",
        "(0.056253, 1.383809, -0.052308)",
        "(0.055426, 1.385689, -0.053809)",
        "(0.054710, 1.387571, -0.055482)",
        "(0.054338, 1.388409, -0.056133)",
        "(0.053671, 1.389905, -0.057372)",
        "(0.053040, 1.391103, -0.058491)",
        "(0.052634, 1.392201, -0.059607)",
        "(0.052137, 1.392964, -0.060829)",
        "(0.051784, 1.393191, -0.061485)",
        "(0.050976, 1.393418, -0.062701)",
        "(0.050344, 1.393368, -0.063734)",
        "(0.049851, 1.393065, -0.064261)",
        "(0.049355, 1.392632, -0.064290)",
        "(0.049007, 1.392400, -0.064056)",
        "(0.048266, 1.391974, -0.063086)",
        "(0.047688, 1.391642, -0.061205)",
        "(0.047282, 1.391387, -0.058639)",
        "(0.046981, 1.391178, -0.055071)",
        "(0.046843, 1.391082, -0.053177)",
        "(0.046756, 1.390971, -0.049202)",
        "(0.046566, 1.390883, -0.045160)",
        "(0.046325, 1.390939, -0.041040)",
        "(0.046499, 1.391293, -0.037124)",
        "(0.046744, 1.391576, -0.035196)",
        "(0.047450, 1.392282, -0.031402)",
        "(0.048081, 1.393022, -0.027703)",
        "(0.048547, 1.393723, -0.024380)",
        "(0.048955, 1.394463, -0.021644)",
        "(0.049115, 1.394762, -0.020363)",
        "(0.049449, 1.395233, -0.017727)",
        "(0.049698, 1.395570, -0.015238)",
        "(0.050043, 1.395844, -0.013175)",
        "(0.050506, 1.396052, -0.011179)",
        "(0.050813, 1.396141, -0.010119)",
        "(0.051373, 1.396287, -0.008049)",
        "(0.051711, 1.396396, -0.006197)",
        "(0.051997, 1.396547, -0.004332)",
        "(0.052306, 1.396781, -0.002321)",
        "(0.052444, 1.396980, -0.001385)",
        "(0.052054, 1.398584, -0.003114)",
        "(0.051190, 1.399720, -0.002989)",
        "(0.050839, 1.400906, -0.002924)",
        "(0.050495, 1.402012, -0.003010)",
        "(0.050430, 1.402490, -0.003011)",
        "(0.050537, 1.403411, -0.002878)",
        "(0.050568, 1.404275, -0.002796)",
        "(0.050654, 1.405239, -0.002967)",
        "(0.050787, 1.406132, -0.003207)",
        "(0.050805, 1.406545, -0.003378)",
        "(0.050768, 1.407249, -0.003612)",
        "(0.050649, 1.407808, -0.003652)",
        "(0.050535, 1.408346, -0.003829)",
        "(0.050350, 1.409067, -0.004079)",
        "(0.050236, 1.409449, -0.004166)",
        "(0.050041, 1.410059, -0.004216)",
        "(0.049839, 1.410456, -0.004250)",
        "(0.049626, 1.410964, -0.004344)",
        "(0.049124, 1.412150, -0.004485)",
        "(0.048926, 1.412699, -0.004597)",
        "(0.048599, 1.413933, -0.004913)",
        "(0.048389, 1.415384, -0.005313)",
        "(0.047999, 1.416994, -0.005817)",
        "(0.047591, 1.418781, -0.006571)",
        "(0.047352, 1.419719, -0.007118)",
        "(0.046773, 1.421616, -0.008318)",
        "(0.046118, 1.423553, -0.009674)",
        "(0.045425, 1.425564, -0.011280)",
        "(0.044965, 1.427698, -0.013123)",
        "(0.044819, 1.428790, -0.013987)",
        "(0.044612, 1.430932, -0.015810)",
        "(0.044263, 1.432798, -0.017636)",
        "(0.043600, 1.434317, -0.019382)",
        "(0.042749, 1.435534, -0.021100)",
        "(0.042381, 1.436078, -0.021986)",
        "(0.041904, 1.437101, -0.023754)",
        "(0.041434, 1.437849, -0.025271)",
        "(0.040916, 1.438497, -0.026795)",
        "(0.040399, 1.439143, -0.028367)",
        "(0.040139, 1.439428, -0.029093)",
        "(0.039508, 1.439974, -0.030689)",
        "(0.038935, 1.440523, -0.032281)",
        "(0.038418, 1.441040, -0.033754)",
        "(0.038132, 1.441508, -0.035309)",
        "(0.037994, 1.441710, -0.036198)",
        "(0.037588, 1.442021, -0.037877)",
        "(0.037039, 1.442169, -0.039546)",
        "(0.036405, 1.442298, -0.041416)",
        "(0.035785, 1.442506, -0.043651)",
        "(0.035408, 1.442613, -0.044766)",
        "(0.034644, 1.442847, -0.047051)",
        "(0.033796, 1.443143, -0.049375)",
        "(0.033134, 1.443585, -0.051734)",
        "(0.032598, 1.444155, -0.054144)",
        "(0.032329, 1.444460, -0.055329)",
        "(0.031813, 1.445049, -0.057634)",
        "(0.031418, 1.445665, -0.059989)",
        "(0.031027, 1.446314, -0.062290)",
        "(0.030659, 1.446963, -0.064511)",
        "(0.030511, 1.447304, -0.065611)",
        "(0.030236, 1.448003, -0.067867)",
        "(0.029950, 1.448628, -0.069980)",
        "(0.029567, 1.449159, -0.071848)",
        "(0.029137, 1.449676, -0.073812)",
        "(0.028991, 1.449917, -0.074926)",
        "(0.028771, 1.450379, -0.077142)",
        "(0.028430, 1.450794, -0.079147)",
        "(0.027985, 1.451219, -0.081139)",
        "(0.027499, 1.451641, -0.083093)",
        "(0.027309, 1.451890, -0.084093)",
        "(0.027109, 1.452472, -0.086161)",
        "(0.026952, 1.453085, -0.087987)",
        "(0.026728, 1.453737, -0.089700)",
        "(0.026652, 1.454405, -0.091490)",
        "(0.026612, 1.454699, -0.092326)",
        "(0.026495, 1.455233, -0.093967)",
        "(0.026294, 1.455691, -0.095648)",
        "(0.025983, 1.456024, -0.097302)",
        "(0.025641, 1.456273, -0.099068)",
        "(0.025430, 1.456370, -0.099900)",
        "(0.025076, 1.456560, -0.101574)",
        "(0.024916, 1.456805, -0.103305)",
        "(0.024693, 1.457092, -0.105043)",
        "(0.024434, 1.457356, -0.106722)",
        "(0.024255, 1.457487, -0.107579)",
        "(0.023854, 1.457640, -0.109312)",
        "(0.023443, 1.457780, -0.111154)",
        "(0.023096, 1.457917, -0.112950)",
        "(0.022841, 1.458035, -0.114528)",
        "(0.022715, 1.458093, -0.115287)",
        "(0.022424, 1.458211, -0.116811)",
        "(0.022215, 1.458379, -0.118358)",
        "(0.022025, 1.458592, -0.119776)",
        "(0.021855, 1.458810, -0.121177)",
        "(0.021837, 1.458964, -0.121915)",
        "(0.021807, 1.459282, -0.123310)",
        "(0.021771, 1.459558, -0.124491)",
        "(0.021616, 1.459770, -0.125654)",
        "(0.021438, 1.459981, -0.126770)",
        "(0.021354, 1.460132, -0.127476)",
        "(0.021328, 1.460450, -0.128733)",
        "(0.021334, 1.460776, -0.129979)",
        "(0.021331, 1.461041, -0.130941)",
        "(0.021345, 1.461327, -0.132056)",
        "(0.021286, 1.461464, -0.132599)",
        "(0.021212, 1.461816, -0.133825)",
        "(0.021186, 1.462203, -0.135110)",
        "(0.021218, 1.462520, -0.136150)",
        "(0.021234, 1.462814, -0.137446)",
        "(0.021201, 1.462875, -0.138095)",
        "(0.021200, 1.462940, -0.139531)",
        "(0.021180, 1.462906, -0.140927)",
        "(0.021133, 1.462869, -0.142193)",
        "(0.021137, 1.462792, -0.143651)",
        "(0.021150, 1.462762, -0.144402)",
        "(0.021167, 1.462689, -0.145985)",
        "(0.021223, 1.462614, -0.147554)",
        "(0.021244, 1.462491, -0.149002)",
        "(0.021406, 1.462431, -0.150507)",
        "(0.021543, 1.462429, -0.151357)",
        "(0.021676, 1.462461, -0.153035)",
        "(0.021708, 1.462487, -0.154858)",
        "(0.021851, 1.462474, -0.156884)",
        "(0.021986, 1.462317, -0.158770)",
        "(0.022019, 1.462170, -0.159611)",
        "(0.022176, 1.461717, -0.161365)",
        "(0.022269, 1.461028, -0.163086)",
        "(0.022409, 1.460073, -0.164783)",
        "(0.022734, 1.458909, -0.166599)",
        "(0.022862, 1.458205, -0.167494)",
        "(0.022855, 1.456597, -0.169120)",
        "(0.022785, 1.454648, -0.170532)",
        "(0.022963, 1.452472, -0.171945)",
        "(0.023325, 1.450074, -0.173299)",
        "(0.023411, 1.448879, -0.173948)",
        "(0.023398, 1.446348, -0.175223)",
        "(0.023613, 1.443633, -0.176487)",
        "(0.024041, 1.440627, -0.177488)",
        "(0.024478, 1.437311, -0.178390)",
        "(0.024371, 1.435564, -0.178870)",
        "(0.024221, 1.432078, -0.180027)",
        "(0.023867, 1.428598, -0.181462)",
        "(0.023861, 1.425160, -0.182726)",
        "(0.023706, 1.421917, -0.183631)",
        "(0.023719, 1.420461, -0.184095)",
        "(0.023833, 1.417752, -0.185198)",
        "(0.023781, 1.415181, -0.186166)",
        "(0.023683, 1.412848, -0.186989)",
        "(0.023572, 1.410841, -0.187920)",
        "(0.023594, 1.409973, -0.188444)",
        "(0.023757, 1.408298, -0.189220)",
        "(0.023705, 1.406791, -0.189860)",
        "(0.023598, 1.405487, -0.190410)",
        "(0.023738, 1.404377, -0.190972)",
        "(0.023932, 1.403931, -0.191389)",
        "(0.024342, 1.403072, -0.192309)",
        "(0.024599, 1.402143, -0.193264)",
        "(0.024710, 1.401201, -0.194481)",
        "(0.025021, 1.400327, -0.195721)",
        "(0.025174, 1.399862, -0.196344)",
        "(0.025471, 1.398962, -0.197409)",
        "(0.025725, 1.398049, -0.198179)",
        "(0.025848, 1.397234, -0.198786)",
        "(0.026039, 1.396717, -0.199622)",
        "(0.026126, 1.396473, -0.200078)",
        "(0.026228, 1.395893, -0.200747)",
        "(0.026400, 1.395573, -0.201308)",
        "(0.026521, 1.395317, -0.201818)",
        "(0.026552, 1.395078, -0.202088)",
        "(0.026563, 1.394682, -0.202456)",
        "(0.026471, 1.394024, -0.203121)",
        "(0.026584, 1.393520, -0.203801)",
        "(0.026628, 1.393296, -0.204114)",
        "(0.026752, 1.392972, -0.204447)",
        "(0.026857, 1.392866, -0.204437)",
        "(0.027141, 1.392870, -0.204592)",
        "(0.027455, 1.392983, -0.205237)",
        "(0.027578, 1.392987, -0.206006)",
        "(0.027363, 1.392828, -0.206367)",
        "(0.027282, 1.392764, -0.206338)",
        "(0.027297, 1.392348, -0.206950)",
        "(0.027449, 1.391964, -0.207532)",
        "(0.027691, 1.391553, -0.208221)",
        "(0.027641, 1.390803, -0.208581)",
        "(0.027577, 1.390266, -0.208811)",
        "(0.027556, 1.389470, -0.209411)",
        "(0.027690, 1.388253, -0.210353)",
        "(0.028014, 1.387042, -0.211047)",
        "(0.028117, 1.385559, -0.211271)",
        "(0.028154, 1.384740, -0.211202)",
        "(0.028273, 1.383080, -0.210989)",
        "(0.028823, 1.381690, -0.210706)",
        "(0.029377, 1.379478, -0.210014)",
        "(0.029750, 1.377367, -0.209291)",
        "(0.029708, 1.376173, -0.208726)",
        "(0.029698, 1.373788, -0.207338)",
        "(0.029878, 1.371506, -0.206028)",
        "(0.030225, 1.369317, -0.204777)",
        "(0.030370, 1.367117, -0.203413)",
        "(0.030358, 1.365984, -0.202611)",
        "(0.030294, 1.363720, -0.201085)",
        "(0.030405, 1.361545, -0.199978)",
        "(0.030792, 1.359498, -0.198862)",
        "(0.031005, 1.357665, -0.197426)",
        "(0.031091, 1.356864, -0.196843)",
        "(0.031274, 1.355441, -0.196042)",
        "(0.031426, 1.354010, -0.195322)",
        "(0.031433, 1.352682, -0.194702)",
        "(0.031487, 1.351405, -0.194226)",
        "(0.031577, 1.350878, -0.194081)",
        "(0.031815, 1.349786, -0.193621)",
        "(0.032111, 1.348806, -0.192971)",
        "(0.032357, 1.347934, -0.192398)",
        "(0.032644, 1.347521, -0.192420)",
        "(0.032970, 1.346956, -0.192281)",
        "(0.033493, 1.346228, -0.192153)",
        "(0.033796, 1.345943, -0.192098)",
        "(0.034452, 1.345254, -0.192017)",
        "(0.034728, 1.344885, -0.191836)",
        "(0.034997, 1.344565, -0.191751)",
        "(0.035262, 1.344166, -0.191834)",
        "(0.035491, 1.343685, -0.191993)",
        "(0.035681, 1.343605, -0.192154)",
        "(0.036099, 1.343426, -0.192448)",
        "(0.036361, 1.343348, -0.192610)",
        "(0.036640, 1.343321, -0.192937)",
        "(0.037026, 1.343237, -0.193474)",
        "(0.037308, 1.343190, -0.193978)",
        "(0.037694, 1.343094, -0.194587)",
        "(0.037904, 1.342966, -0.194808)",
        "(0.038103, 1.342598, -0.194868)",
        "(0.038200, 1.342124, -0.194552)",
        "(0.038633, 1.341620, -0.194111)",
        "(0.038880, 1.340984, -0.193650)",
        "(0.038834, 1.340708, -0.193506)",
        "(0.038814, 1.339394, -0.192801)",
        "(0.038902, 1.338265, -0.191858)",
        "(0.039153, 1.337191, -0.190623)",
        "(0.039597, 1.336296, -0.189579)",
        "(0.039837, 1.335709, -0.188986)",
        "(0.039893, 1.334562, -0.187673)",
        "(0.039922, 1.333474, -0.185956)",
        "(0.040207, 1.332643, -0.184113)",
        "(0.040520, 1.331928, -0.182321)",
        "(0.040586, 1.331550, -0.181419)",
        "(0.040709, 1.330789, -0.179326)",
        "(0.040891, 1.330006, -0.176996)",
        "(0.041129, 1.329235, -0.174592)",
        "(0.041403, 1.328643, -0.172889)",
        "(0.041496, 1.328377, -0.172386)",
        "(0.041663, 1.327796, -0.171695)",
        "(0.041738, 1.327344, -0.171505)",
        "(0.041858, 1.326528, -0.170998)",
        "(0.042039, 1.325660, -0.170794)",
        "(0.042130, 1.325427, -0.170936)",
        "(0.042439, 1.324782, -0.171503)",
        "(0.042844, 1.324044, -0.172614)",
        "(0.043278, 1.323462, -0.173721)",
        "(0.043860, 1.322856, -0.174719)",
        "(0.044160, 1.322496, -0.175222)",
        "(0.044580, 1.321607, -0.176215)",
        "(0.045050, 1.320601, -0.177349)",
        "(0.045580, 1.319591, -0.178491)",
        "(0.045994, 1.318702, -0.179604)",
        "(0.046127, 1.318262, -0.180124)",
        "(0.046379, 1.317389, -0.180834)",
        "(0.046825, 1.316895, -0.181330)",
        "(0.047354, 1.316634, -0.181750)",
        "(0.048011, 1.316209, -0.182157)",
        "(0.048140, 1.315977, -0.182292)",
        "(0.048403, 1.315291, -0.182798)",
        "(0.048592, 1.314956, -0.182989)",
        "(0.049420, 1.314062, -0.183401)",
        "(0.049659, 1.313375, -0.183476)",
        "(0.049796, 1.312642, -0.183558)",
        "(0.050132, 1.311478, -0.183673)",
        "(0.050231, 1.310567, -0.183242)",
        "(0.050323, 1.309621, -0.182603)",
        "(0.050286, 1.308781, -0.182104)",
        "(0.050312, 1.308421, -0.181788)",
        "(0.050389, 1.307823, -0.180772)",
        "(0.050467, 1.307329, -0.179374)",
        "(0.050403, 1.306743, -0.177862)",
        "(0.050289, 1.305980, -0.176030)",
        "(0.050253, 1.305573, -0.174894)",
        "(0.050256, 1.304894, -0.172387)",
        "(0.050348, 1.304456, -0.169864)",
        "(0.050355, 1.304124, -0.167418)",
        "(0.050238, 1.303755, -0.164795)",
        "(0.050134, 1.303540, -0.163341)",
        "(0.049973, 1.303026, -0.160122)",
        "(0.049866, 1.302390, -0.156698)",
        "(0.049793, 1.301694, -0.153092)",
        "(0.049824, 1.301071, -0.149205)",
        "(0.049858, 1.300800, -0.147278)",
        "(0.049961, 1.300298, -0.143701)",
        "(0.050146, 1.299635, -0.139864)",
        "(0.050177, 1.298909, -0.136540)",
        "(0.050167, 1.298196, -0.133615)",
        "(0.050162, 1.297797, -0.132180)",
        "(0.050215, 1.296949, -0.129353)",
        "(0.050248, 1.295933, -0.126509)",
        "(0.050374, 1.294989, -0.123722)",
        "(0.050543, 1.294251, -0.121664)",
        "(0.050614, 1.293900, -0.120889)",
        "(0.050642, 1.293207, -0.119494)",
        "(0.050702, 1.292447, -0.118312)",
        "(0.051011, 1.291718, -0.117277)",
        "(0.051350, 1.291054, -0.116617)",
        "(0.051391, 1.290890, -0.116685)",
        "(0.051415, 1.289645, -0.116383)",
        "(0.051372, 1.288397, -0.116377)",
        "(0.051697, 1.287177, -0.116332)",
        "(0.052112, 1.285960, -0.116464)",
        "(0.052199, 1.285292, -0.116667)",
        "(0.051976, 1.283803, -0.117518)",
        "(0.051837, 1.282435, -0.118455)",
        "(0.052004, 1.281344, -0.119155)",
        "(0.052144, 1.280339, -0.119830)",
        "(0.052097, 1.279771, -0.120218)",
        "(0.051961, 1.278443, -0.120762)",
        "(0.051920, 1.277001, -0.120868)",
        "(0.051662, 1.275423, -0.120717)",
        "(0.051553, 1.273971, -0.120485)",
        "(0.051609, 1.273279, -0.120359)",
        "(0.051880, 1.272046, -0.119714)",
        "(0.052088, 1.270938, -0.118533)",
        "(0.052218, 1.269884, -0.116842)",
        "(0.052490, 1.268995, -0.114910)",
        "(0.052593, 1.268634, -0.113870)",
        "(0.052841, 1.268069, -0.111792)",
        "(0.053006, 1.267601, -0.109663)",
        "(0.053084, 1.267094, -0.107374)",
        "(0.053371, 1.266559, -0.104541)",
        "(0.053531, 1.266336, -0.103003)",
        "(0.053841, 1.265984, -0.099943)",
        "(0.054101, 1.265694, -0.096935)",
        "(0.054310, 1.265467, -0.094006)",
        "(0.054465, 1.265263, -0.091090)",
        "(0.054630, 1.265167, -0.089535)",
        "(0.054968, 1.264959, -0.086235)",
        "(0.055396, 1.264819, -0.083004)",
        "(0.055889, 1.264732, -0.079888)",
        "(0.056339, 1.264642, -0.076840)",
        "(0.056565, 1.264595, -0.075330)",
        "(0.057060, 1.264589, -0.072324)",
        "(0.057589, 1.264721, -0.069519)",
        "(0.058004, 1.264907, -0.066856)",
        "(0.058147, 1.265087, -0.064472)",
        "(0.058222, 1.265173, -0.063327)",
        "(0.058373, 1.265387, -0.061102)",
        "(0.058442, 1.265787, -0.059047)",
        "(0.058371, 1.266394, -0.057320)",
        "(0.058365, 1.267102, -0.055822)",
        "(0.058464, 1.267506, -0.055087)",
        "(0.058742, 1.268322, -0.053500)",
        "(0.058917, 1.269135, -0.051994)",
        "(0.058947, 1.269987, -0.051026)",
        "(0.058951, 1.270795, -0.050306)",
        "(0.059005, 1.271180, -0.049927)",
        "(0.059177, 1.271863, -0.049086)",
        "(0.059229, 1.272097, -0.048768)",
        "(0.059384, 1.272597, -0.048040)",
        "(0.059567, 1.272821, -0.047587)",
        "(0.059886, 1.273276, -0.047021)",
        "(0.060053, 1.273690, -0.046726)",
        "(0.060198, 1.273981, -0.046631)",
        "(0.060419, 1.274283, -0.046358)",
        "(0.060565, 1.274320, -0.046016)",
        "(0.060653, 1.274283, -0.045908)",
        "(0.061045, 1.274221, -0.045215)",
        "(0.061613, 1.273939, -0.044284)",
        "(0.062253, 1.273524, -0.043426)",
        "(0.063090, 1.273049, -0.042263)",
        "(0.063537, 1.272816, -0.041554)",
        "(0.064400, 1.272415, -0.040150)",
        "(0.065178, 1.272020, -0.038865)",
        "(0.065663, 1.271500, -0.037604)",
        "(0.065963, 1.271012, -0.036514)",
        "(0.066103, 1.270780, -0.035959)",
        "(0.066564, 1.270449, -0.034904)",
        "(0.067105, 1.270314, -0.034028)",
        "(0.067521, 1.270277, -0.033218)",
        "(0.067696, 1.270311, -0.032560)",
        "(0.067730, 1.270283, -0.031979)",
        "(0.067722, 1.270277, -0.031198)",
        "(0.067811, 1.270479, -0.030623)",
        "(0.068004, 1.270787, -0.030053)",
        "(0.068141, 1.271018, -0.029527)",
        "(0.068174, 1.271054, -0.029430)",
        "(0.068340, 1.271524, -0.028317)",
        "(0.068343, 1.271842, -0.027891)",
        "(0.068437, 1.272296, -0.027086)",
        "(0.068599, 1.272567, -0.026546)",
        "(0.068724, 1.272816, -0.026052)",
        "(0.068921, 1.273262, -0.025235)",
        "(0.069021, 1.273579, -0.024632)",
        "(0.068972, 1.273748, -0.024297)",
        "(0.069061, 1.274062, -0.023831)",
        "(0.069150, 1.274302, -0.023537)",
        "(0.069476, 1.275197, -0.022780)",
        "(0.069757, 1.276386, -0.022379)",
        "(0.069781, 1.277554, -0.022114)",
        "(0.069803, 1.279071, -0.021909)",
        "(0.069805, 1.280021, -0.021803)",
        "(0.069868, 1.282080, -0.021605)",
        "(0.069910, 1.284035, -0.021479)",
        "(0.069996, 1.286115, -0.021275)",
        "(0.070085, 1.288262, -0.021097)",
        "(0.070207, 1.289453, -0.021203)",
        "(0.070221, 1.291844, -0.021548)",
        "(0.069984, 1.294220, -0.021806)",
        "(0.069671, 1.296561, -0.022095)",
        "(0.069589, 1.299032, -0.022494)",
        "(0.069756, 1.300378, -0.022811)",
        "(0.069708, 1.302920, -0.023237)",
        "(0.069634, 1.305367, -0.023828)",
        "(0.069450, 1.307570, -0.024306)",
        "(0.069280, 1.309674, -0.024865)",
        "(0.069347, 1.310729, -0.025200)",
        "(0.069447, 1.312628, -0.025599)",
        "(0.069712, 1.314307, -0.025821)",
        "(0.070109, 1.315882, -0.026034)",
        "(0.070610, 1.317374, -0.026344)",
        "(0.071045, 1.318132, -0.026547)",
        "(0.071890, 1.319414, -0.026663)",
        "(0.072791, 1.320485, -0.026630)",
        "(0.073684, 1.321316, -0.026502)",
        "(0.074259, 1.321638, -0.026349)",
        "(0.074753, 1.321905, -0.026200)",
        "(0.075363, 1.322049, -0.025820)",
        "(0.076151, 1.322182, -0.025328)",
        "(0.076699, 1.322241, -0.025049)",
        "(0.077226, 1.322328, -0.024773)",
        "(0.077530, 1.322398, -0.024644)",
        "(0.078105, 1.322577, -0.024459)",
        "(0.078442, 1.322731, -0.024196)",
        "(0.078994, 1.323142, -0.023926)",
        "(0.079730, 1.323676, -0.023593)",
        "(0.080344, 1.324145, -0.023269)",
        "(0.081190, 1.324929, -0.022950)",
        "(0.081837, 1.325646, -0.022684)",
        "(0.082326, 1.326215, -0.022401)",
        "(0.082631, 1.326623, -0.022209)",
        "(0.082855, 1.326954, -0.022070)",
        "(0.083193, 1.327549, -0.021878)",
        "(0.083999, 1.328775, -0.021768)",
        "(0.084701, 1.329654, -0.021704)",
        "(0.085335, 1.330441, -0.021363)",
        "(0.085634, 1.330766, -0.021140)",
        "(0.086077, 1.331119, -0.020836)",
        "(0.086289, 1.331224, -0.020713)",
        "(0.086712, 1.331576, -0.020438)",
        "(0.087173, 1.332067, -0.020158)",
        "(0.087166, 1.332068, -0.020172)",
        "(0.087568, 1.332592, -0.020006)",
        "(0.087891, 1.332931, -0.019882)",
        "(0.088242, 1.333266, -0.019597)",
        "(0.088416, 1.333479, -0.019271)",
        "(0.088622, 1.333662, -0.019124)",
        "(0.089001, 1.334042, -0.018602)",
        "(0.089353, 1.334462, -0.018075)",
        "(0.089703, 1.334978, -0.017680)",
        "(0.090000, 1.335557, -0.017492)",
        "(0.090102, 1.336087, -0.017313)",
        "(0.090084, 1.337009, -0.016990)",
        "(0.089983, 1.338048, -0.016632)",
        "(0.089954, 1.339155, -0.016491)",
        "(0.089671, 1.340919, -0.016043)",
        "(0.089468, 1.341744, -0.015825)",
        "(0.088929, 1.343554, -0.015338)",
        "(0.088318, 1.345535, -0.014782)",
        "(0.087635, 1.347884, -0.014641)",
        "(0.087017, 1.350491, -0.014371)",
        "(0.086650, 1.351858, -0.014117)",
        "(0.085988, 1.354805, -0.013814)",
        "(0.085188, 1.358063, -0.013673)",
        "(0.084258, 1.361579, -0.013571)",
        "(0.083314, 1.365314, -0.013628)",
        "(0.082767, 1.367193, -0.013732)",
        "(0.081637, 1.370979, -0.014059)",
        "(0.080639, 1.374805, -0.014544)",
        "(0.079951, 1.378527, -0.014764)",
        "(0.079421, 1.382316, -0.015207)",
        "(0.079054, 1.384135, -0.015430)",
        "(0.078369, 1.387633, -0.016117)",
        "(0.077810, 1.390943, -0.017041)",
        "(0.077253, 1.393954, -0.017918)",
        "(0.076631, 1.396597, -0.018771)",
        "(0.076387, 1.397791, -0.019285)",
        "(0.075846, 1.399980, -0.020533)",
        "(0.075368, 1.401942, -0.022005)",
        "(0.074867, 1.403665, -0.023518)",
        "(0.074331, 1.405140, -0.025126)",
        "(0.074068, 1.405774, -0.026086)",
        "(0.073380, 1.406865, -0.028197)",
        "(0.072516, 1.407579, -0.030264)",
        "(0.071425, 1.408034, -0.032059)",
        "(0.070484, 1.408526, -0.034228)",
        "(0.069987, 1.408768, -0.035373)",
        "(0.069046, 1.409240, -0.037543)",
        "(0.068275, 1.409714, -0.039406)",
        "(0.067636, 1.410264, -0.041266)",
        "(0.067024, 1.410827, -0.043306)",
        "(0.066745, 1.411095, -0.044328)",
        "(0.066137, 1.411613, -0.046230)",
        "(0.065691, 1.412057, -0.047924)",
        "(0.065343, 1.412458, -0.049502)",
        "(0.064927, 1.412763, -0.051243)",
        "(0.064593, 1.412851, -0.052099)"
    ],
    "rightHandRotations": [
        "(344.106600, 272.782900, 268.294600)",
        "(344.103000, 272.739100, 268.334200)",
        "(344.082200, 272.660100, 268.328300)",
        "(344.020300, 272.641800, 268.284100)",
        "(343.964000, 272.648400, 268.293500)",
        "(343.940200, 272.581600, 268.329700)",
        "(343.945400, 272.509600, 268.351500)",
        "(343.958900, 272.467700, 268.320300)",
        "(343.960100, 272.423400, 268.283500)",
        "(343.961700, 272.364800, 268.269500)",
        "(343.915400, 272.189900, 268.259700)",
        "(343.899000, 272.126900, 268.293200)",
        "(343.883400, 271.974900, 268.440600)",
        "(343.866300, 271.873900, 268.437200)",
        "(343.819300, 271.868700, 268.349700)",
        "(343.758500, 271.872500, 268.220700)",
        "(343.775900, 271.840100, 268.223300)",
        "(343.742000, 271.681600, 268.248000)",
        "(343.679000, 271.522900, 268.300900)",
        "(343.728900, 271.532800, 268.281600)",
        "(343.842700, 271.405000, 268.212000)",
        "(343.893700, 271.367800, 268.196400)",
        "(343.914800, 271.305600, 268.187300)",
        "(343.957000, 271.117900, 268.319600)",
        "(344.118300, 270.930500, 268.449900)",
        "(344.276100, 270.752000, 268.358800)",
        "(344.281900, 270.660700, 268.270400)",
        "(344.030100, 270.643900, 268.171000)",
        "(343.982800, 270.529400, 268.265000)",
        "(344.041700, 270.293500, 268.330600)",
        "(344.116100, 270.281800, 268.133700)",
        "(344.287000, 270.383700, 268.010300)",
        "(344.456300, 270.303200, 267.906400)",
        "(344.398300, 270.035600, 267.883200)",
        "(344.368100, 269.979900, 267.878400)",
        "(344.207200, 269.846200, 267.881900)",
        "(344.089000, 269.778500, 267.922100)",
        "(344.034900, 269.808300, 267.871500)",
        "(344.087600, 269.862500, 267.575500)",
        "(344.248000, 269.954800, 267.307500)",
        "(344.097000, 269.851000, 267.227500)",
        "(343.962900, 269.818200, 267.312300)",
        "(343.709200, 269.831800, 267.661000)",
        "(343.687900, 269.771100, 267.844100)",
        "(343.494800, 269.636300, 267.681500)",
        "(343.348800, 269.442100, 267.727100)",
        "(343.270700, 269.382400, 267.853000)",
        "(343.013300, 269.168100, 268.115200)",
        "(342.744800, 268.900600, 268.252300)",
        "(342.387600, 268.668800, 268.333000)",
        "(341.937500, 268.508000, 268.548400)",
        "(341.730600, 268.356400, 268.743400)",
        "(341.435800, 268.121000, 268.949200)",
        "(341.141400, 267.781900, 269.030800)",
        "(340.724200, 267.549200, 269.011400)",
        "(340.223500, 267.282500, 269.053000)",
        "(339.960300, 267.162400, 269.170800)",
        "(339.363800, 266.944800, 269.522200)",
        "(338.907100, 266.706300, 269.354400)",
        "(338.478300, 266.424000, 268.895000)",
        "(337.984500, 266.359600, 268.689000)",
        "(337.741700, 266.378200, 268.731500)",
        "(337.281100, 266.232300, 268.982000)",
        "(336.649000, 265.938500, 269.309000)",
        "(335.749600, 265.808000, 269.621900)",
        "(335.077500, 265.745900, 269.821700)",
        "(334.846300, 265.624900, 269.843400)",
        "(334.367200, 265.486300, 269.787900)",
        "(333.981000, 265.385700, 269.248900)",
        "(333.409400, 265.295600, 269.048800)",
        "(332.765700, 265.221600, 269.283600)",
        "(332.417400, 265.193200, 269.518300)",
        "(331.675900, 265.149800, 270.013100)",
        "(331.028700, 265.003000, 270.138800)",
        "(330.531300, 264.938800, 269.963800)",
        "(330.069200, 265.055100, 269.800500)",
        "(329.933700, 265.031500, 269.589100)",
        "(329.488900, 264.918200, 269.504300)",
        "(329.013100, 264.911300, 269.825300)",
        "(328.408000, 265.042000, 270.247900)",
        "(328.000200, 265.011100, 270.284700)",
        "(327.756600, 264.993400, 270.214300)",
        "(327.233000, 265.167500, 270.242800)",
        "(326.709400, 265.351100, 270.574900)",
        "(326.289600, 265.295000, 270.843000)",
        "(325.841400, 265.431800, 270.833700)",
        "(325.624000, 265.541000, 270.814000)",
        "(325.211300, 265.730200, 270.887000)",
        "(324.708000, 265.890300, 271.062200)",
        "(324.254000, 266.016200, 271.281300)",
        "(323.731600, 266.063100, 271.439100)",
        "(323.499200, 266.121700, 271.482900)",
        "(323.111400, 266.134900, 271.746300)",
        "(322.595800, 266.181300, 272.069400)",
        "(322.066600, 266.347600, 272.269300)",
        "(321.693200, 266.448300, 272.470500)",
        "(321.517000, 266.476800, 272.550700)",
        "(321.037600, 266.638500, 272.667800)",
        "(320.606400, 266.799200, 272.695000)",
        "(320.156400, 266.890800, 273.094100)",
        "(319.722700, 267.042000, 273.513700)",
        "(319.456300, 267.147500, 273.591900)",
        "(319.023700, 267.326200, 273.725800)",
        "(318.694100, 267.407700, 274.120900)",
        "(318.314900, 267.443600, 274.546700)",
        "(317.782700, 267.804500, 274.547900)",
        "(317.602800, 268.058000, 274.460300)",
        "(317.325000, 268.377900, 274.272200)",
        "(316.977700, 268.497000, 274.166100)",
        "(316.650800, 268.899300, 274.163800)",
        "(316.311500, 269.175100, 274.444500)",
        "(316.123200, 269.275700, 274.592100)",
        "(315.784900, 269.624200, 274.599900)",
        "(315.520900, 270.037700, 274.310400)",
        "(315.399900, 270.450400, 274.127700)",
        "(315.176100, 270.833800, 274.058600)",
        "(315.026900, 271.022700, 273.979300)",
        "(314.794200, 271.450700, 273.949600)",
        "(314.661500, 272.054000, 274.010200)",
        "(314.600200, 272.616200, 274.075000)",
        "(314.801900, 273.150800, 274.111800)",
        "(314.926300, 273.418600, 274.119300)",
        "(315.175200, 273.899700, 274.028100)",
        "(315.530800, 274.409900, 273.703600)",
        "(316.061600, 275.127000, 273.337100)",
        "(316.646000, 276.096400, 272.905500)",
        "(316.893300, 276.546100, 272.704500)",
        "(317.534300, 277.438500, 272.367500)",
        "(318.305300, 278.333500, 271.883400)",
        "(318.808500, 279.046400, 271.153300)",
        "(319.423600, 279.648100, 270.570400)",
        "(319.876800, 279.930000, 270.468000)",
        "(320.911800, 280.399100, 270.540300)",
        "(321.571700, 280.583100, 270.866300)",
        "(321.992200, 281.027300, 270.712700)",
        "(322.071500, 281.179600, 270.386700)",
        "(322.329000, 281.036100, 270.335600)",
        "(323.458300, 280.957000, 270.495200)",
        "(324.211600, 281.240800, 270.754600)",
        "(324.405900, 281.233000, 270.835000)",
        "(324.787400, 281.284200, 270.783700)",
        "(324.956300, 281.178800, 270.756800)",
        "(325.336400, 280.879300, 270.848900)",
        "(325.962600, 281.117600, 271.040400)",
        "(326.296200, 281.235500, 271.015700)",
        "(326.589400, 281.180400, 270.777800)",
        "(326.836400, 281.181000, 270.724900)",
        "(327.192600, 281.187800, 270.728500)",
        "(327.502200, 281.399400, 270.644300)",
        "(327.991200, 281.740400, 270.301800)",
        "(328.322000, 281.797800, 270.095100)",
        "(328.510700, 281.780300, 270.158600)",
        "(328.671200, 281.940700, 270.296800)",
        "(328.616500, 282.127500, 270.171400)",
        "(328.712600, 282.193800, 270.120100)",
        "(329.333800, 282.597300, 269.904900)",
        "(329.656000, 282.764900, 269.746900)",
        "(330.038800, 283.000300, 269.470200)",
        "(330.433600, 283.326200, 269.305200)",
        "(330.863500, 283.704900, 269.035100)",
        "(331.327700, 283.967000, 268.703200)",
        "(331.579200, 284.078100, 268.624700)",
        "(332.046700, 284.160500, 268.730900)",
        "(332.577700, 284.303800, 268.759800)",
        "(332.987700, 284.392800, 268.471700)",
        "(333.377900, 284.542700, 268.293900)",
        "(333.599900, 284.645400, 268.245600)",
        "(333.967000, 284.776500, 268.207200)",
        "(334.102800, 284.816500, 268.603600)",
        "(334.492600, 284.753300, 268.831100)",
        "(334.932000, 284.744300, 268.770500)",
        "(335.104000, 284.765700, 268.601600)",
        "(335.636400, 284.821800, 268.345900)",
        "(336.061400, 284.791600, 268.188400)",
        "(336.263800, 284.868900, 268.216100)",
        "(336.465200, 284.982900, 268.126700)",
        "(336.558000, 284.967700, 268.100300)",
        "(336.779200, 285.012400, 267.946400)",
        "(337.085200, 285.135800, 267.629400)",
        "(337.372400, 285.152300, 267.418500)",
        "(337.456600, 285.123600, 267.457100)",
        "(337.534100, 285.180800, 267.376200)",
        "(337.851400, 285.268100, 267.111700)",
        "(338.184100, 285.259300, 266.890700)",
        "(338.378800, 285.059800, 266.933800)",
        "(338.565300, 284.829400, 267.108700)",
        "(338.763500, 284.706500, 267.210100)",
        "(339.028000, 284.441700, 267.625400)",
        "(339.231200, 284.142900, 267.837100)",
        "(339.381600, 283.855700, 267.657300)",
        "(339.740800, 283.764100, 267.483200)",
        "(339.942800, 283.768800, 267.463500)",
        "(340.326200, 283.526000, 267.583900)",
        "(340.584600, 283.054000, 267.736700)",
        "(340.750700, 282.791000, 267.737700)",
        "(340.974000, 282.677200, 267.635900)",
        "(341.070900, 282.579700, 267.570000)",
        "(341.134600, 282.316000, 267.520000)",
        "(341.188200, 282.039900, 267.573100)",
        "(341.282600, 281.884900, 267.599000)",
        "(341.489500, 281.669600, 267.477700)",
        "(341.591400, 281.491700, 267.414900)",
        "(341.699300, 281.094300, 267.425600)",
        "(341.856200, 280.819000, 267.581600)",
        "(341.967300, 280.535500, 267.516600)",
        "(342.103900, 280.114100, 267.423800)",
        "(342.187800, 279.848900, 267.463500)",
        "(342.231100, 279.244600, 267.648300)",
        "(342.254200, 278.865100, 267.763700)",
        "(342.361400, 278.660800, 267.703900)",
        "(342.552800, 278.231100, 267.625500)",
        "(342.593400, 277.898500, 267.699800)",
        "(342.622300, 277.301100, 267.942400)",
        "(342.623900, 277.045400, 268.000000)",
        "(342.715800, 276.780700, 267.871200)",
        "(342.774800, 276.331400, 267.834000)",
        "(342.802700, 276.130300, 267.879500)",
        "(342.851200, 275.821400, 268.020000)",
        "(342.909900, 275.474700, 268.072000)",
        "(342.890100, 275.142200, 268.004400)",
        "(342.959000, 274.768800, 267.986100)",
        "(342.980500, 274.641000, 267.985700)",
        "(343.066700, 274.338200, 268.032900)",
        "(343.133800, 273.941200, 268.087200)",
        "(343.133400, 273.521600, 268.126600)",
        "(343.157000, 272.946100, 268.207700)",
        "(343.154400, 272.658100, 268.245200)",
        "(343.143800, 272.277700, 268.215700)",
        "(343.180100, 271.989700, 268.155200)",
        "(343.202100, 271.446700, 268.189300)",
        "(343.167600, 270.873800, 268.327900)",
        "(343.112200, 270.672500, 268.330100)",
        "(342.991900, 270.294800, 268.310500)",
        "(342.969300, 269.779100, 268.370700)",
        "(342.941200, 269.318400, 268.386900)",
        "(342.828100, 269.096200, 268.246100)",
        "(342.708500, 268.997100, 268.163000)",
        "(342.402000, 268.597200, 268.129100)",
        "(342.060400, 268.087500, 268.064100)",
        "(341.534900, 267.646700, 267.958500)",
        "(340.987800, 267.245500, 268.044100)",
        "(340.733200, 267.050500, 268.107200)",
        "(340.211600, 266.688300, 268.076000)",
        "(339.802300, 266.402500, 267.932400)",
        "(339.332000, 266.251700, 267.838900)",
        "(338.687800, 266.023900, 267.842500)",
        "(338.372500, 265.894900, 267.821500)",
        "(337.762800, 265.712500, 267.723400)",
        "(337.311000, 265.649500, 267.755700)",
        "(336.865900, 265.624300, 267.737500)",
        "(336.217500, 265.359200, 267.622100)",
        "(335.906100, 265.271900, 267.557500)",
        "(335.249800, 265.126500, 267.580000)",
        "(334.620700, 264.815600, 267.748700)",
        "(334.154700, 264.696600, 267.949600)",
        "(333.614500, 264.473400, 268.011600)",
        "(333.329100, 264.359500, 268.064900)",
        "(332.699400, 264.170100, 268.250500)",
        "(332.034200, 264.035900, 268.365700)",
        "(331.369600, 263.889500, 268.545000)",
        "(330.833500, 263.807300, 268.765200)",
        "(330.555300, 263.715300, 268.879500)",
        "(329.935200, 263.629900, 269.024600)",
        "(329.291200, 263.732000, 269.111100)",
        "(328.654600, 263.726100, 269.354700)",
        "(328.033700, 263.633900, 269.653000)",
        "(327.712600, 263.657600, 269.768200)",
        "(327.092200, 263.822400, 269.910500)",
        "(326.601300, 263.781100, 270.279500)",
        "(326.085100, 263.756500, 270.679500)",
        "(325.501400, 264.029500, 270.852100)",
        "(325.278400, 264.243200, 270.917200)",
        "(324.740800, 264.562400, 271.088000)",
        "(324.156800, 264.929000, 271.217700)",
        "(323.770300, 265.286700, 271.365800)",
        "(323.578200, 265.471000, 271.623600)",
        "(323.452700, 265.591400, 271.760300)",
        "(322.924200, 266.099900, 271.930200)",
        "(322.597800, 266.705000, 272.026200)",
        "(322.490000, 267.034700, 272.151200)",
        "(321.974800, 267.181500, 272.143000)",
        "(321.612200, 267.341200, 272.222300)",
        "(321.337300, 267.960100, 272.538000)",
        "(321.270000, 268.576300, 272.706200)",
        "(321.181100, 268.957900, 272.512500)",
        "(320.969200, 269.538900, 272.280900)",
        "(320.904000, 269.811000, 272.218200)",
        "(320.752600, 270.253800, 272.222800)",
        "(320.805600, 270.825500, 272.367300)",
        "(320.729200, 271.361700, 272.493100)",
        "(320.519000, 271.741500, 272.483800)",
        "(320.377500, 272.017600, 272.363800)",
        "(320.295600, 272.484400, 272.187500)",
        "(320.533700, 272.941500, 272.337400)",
        "(320.602800, 273.370800, 272.588700)",
        "(320.320600, 273.563600, 272.667100)",
        "(320.252800, 273.771700, 272.629900)",
        "(320.418200, 274.243400, 272.615800)",
        "(320.524500, 274.465600, 272.766900)",
        "(320.466200, 274.680000, 272.860600)",
        "(320.489200, 275.009900, 272.907200)",
        "(320.490700, 275.176700, 272.892600)",
        "(320.552700, 275.392300, 273.070900)",
        "(321.008300, 275.783800, 273.078100)",
        "(321.644000, 276.166500, 272.827100)",
        "(321.799900, 276.448500, 272.664900)",
        "(321.869900, 276.548200, 272.677400)",
        "(322.173200, 276.930500, 272.912600)",
        "(322.720300, 277.331200, 272.909500)",
        "(322.911500, 277.383900, 272.735500)",
        "(322.869300, 277.445600, 272.774000)",
        "(322.958500, 277.574100, 272.845800)",
        "(323.079900, 277.832900, 272.959700)",
        "(323.343400, 277.980300, 272.857300)",
        "(323.800200, 278.138800, 272.682900)",
        "(324.153300, 278.064000, 272.907300)",
        "(324.279900, 278.039900, 273.185200)",
        "(324.419100, 278.051300, 273.576600)",
        "(324.423400, 277.924300, 273.400800)",
        "(324.413000, 277.695300, 273.174200)",
        "(324.735900, 277.477500, 273.554300)",
        "(325.022300, 277.470600, 273.868100)",
        "(325.489500, 277.469700, 274.061900)",
        "(325.715200, 277.378500, 273.813200)",
        "(325.821600, 277.200000, 273.857600)",
        "(326.168500, 277.135800, 274.350000)",
        "(326.305700, 277.189300, 274.462600)",
        "(326.480500, 277.241900, 274.198200)",
        "(326.570200, 277.317900, 273.832000)",
        "(326.832300, 277.533000, 273.910700)",
        "(327.076400, 277.741300, 273.992300)",
        "(327.223900, 277.822100, 273.893100)",
        "(327.383000, 277.925200, 273.624000)",
        "(327.463300, 278.033500, 273.539400)",
        "(327.551900, 278.111400, 273.490400)",
        "(327.582800, 278.130900, 273.517800)",
        "(327.615200, 278.175100, 273.564000)",
        "(327.743700, 278.175200, 273.584600)",
        "(328.020800, 278.130900, 273.454500)",
        "(328.161600, 278.110300, 273.400900)",
        "(328.193400, 278.124300, 273.336800)",
        "(328.227200, 278.185600, 273.217700)",
        "(328.259200, 278.249900, 272.968200)",
        "(328.257900, 278.244900, 272.890600)",
        "(328.465300, 278.166600, 272.978900)",
        "(328.651000, 278.095200, 273.201600)",
        "(328.681100, 278.016200, 273.298600)",
        "(328.721700, 277.861700, 273.485700)",
        "(328.734500, 277.813700, 273.415000)",
        "(328.864300, 277.720800, 273.226600)",
        "(328.927400, 277.639800, 273.206300)",
        "(329.041800, 277.556600, 273.310700)",
        "(329.193800, 277.278300, 273.666700)",
        "(329.065500, 277.118100, 273.864500)",
        "(329.061200, 277.127200, 273.765200)",
        "(329.418200, 277.102200, 273.415600)",
        "(329.564300, 277.058500, 273.400100)",
        "(329.719500, 277.037900, 273.466800)",
        "(329.720600, 276.937700, 273.429800)",
        "(329.970900, 276.831400, 273.318000)",
        "(330.160300, 276.649100, 273.380400)",
        "(330.107800, 276.538200, 273.535800)",
        "(330.070700, 276.396900, 273.842800)",
        "(330.193800, 276.259600, 273.704700)",
        "(330.295100, 276.052400, 273.314500)",
        "(330.325300, 275.878300, 273.467400)",
        "(330.295300, 275.740200, 273.610200)",
        "(330.238900, 275.457200, 273.678700)",
        "(330.169000, 275.187700, 273.925600)",
        "(330.167100, 274.914100, 274.109500)",
        "(330.140700, 274.637100, 274.196000)",
        "(330.109900, 274.501300, 274.201100)",
        "(330.049500, 274.162000, 274.197400)",
        "(329.961100, 273.858500, 274.182600)",
        "(329.898400, 273.667400, 274.306300)",
        "(329.785300, 273.348400, 274.414900)",
        "(329.753300, 273.187400, 274.395800)",
        "(329.663800, 272.873700, 274.429000)",
        "(329.551700, 272.570500, 274.485300)",
        "(329.468800, 272.325000, 274.439200)",
        "(329.380400, 271.981400, 274.616800)",
        "(329.285300, 271.830500, 274.754100)",
        "(329.123200, 271.616400, 274.894200)",
        "(329.240100, 271.426200, 274.684400)",
        "(329.163500, 271.181500, 274.672500)",
        "(329.034400, 270.971600, 274.730700)",
        "(328.990500, 270.887800, 274.671600)",
        "(328.998400, 270.686800, 274.563900)",
        "(328.871600, 270.449000, 274.660000)",
        "(328.803600, 270.287400, 274.665200)",
        "(328.713000, 270.113400, 274.484700)",
        "(328.696700, 270.020800, 274.494900)",
        "(328.712900, 269.798200, 274.644900)",
        "(328.663400, 269.603100, 274.597000)",
        "(328.663300, 269.372000, 274.483300)",
        "(328.565100, 269.324500, 274.379700)",
        "(328.448400, 269.305500, 274.311500)",
        "(328.288000, 269.240000, 274.157900)",
        "(328.333600, 269.011300, 274.188200)",
        "(328.286400, 268.746900, 274.255700)",
        "(328.109500, 268.551000, 274.145600)",
        "(328.013800, 268.399400, 274.138700)",
        "(327.854000, 267.964600, 274.354000)",
        "(327.689000, 267.563700, 274.518300)",
        "(327.677100, 267.360100, 274.542700)",
        "(327.644700, 267.190500, 274.557100)",
        "(327.620500, 267.076000, 274.528800)",
        "(327.591700, 266.926900, 274.344300)",
        "(327.391900, 266.730800, 274.239700)",
        "(327.166800, 266.568000, 274.416400)",
        "(327.098500, 266.552500, 274.563300)",
        "(327.043500, 266.455200, 274.566400)",
        "(327.040600, 266.307300, 274.372700)",
        "(326.914100, 266.244000, 274.158300)",
        "(326.547000, 266.059800, 274.153400)",
        "(326.388700, 265.824900, 274.318300)",
        "(326.319000, 265.829300, 274.349700)",
        "(326.231700, 266.044000, 274.215900)",
        "(325.958000, 265.868300, 274.007800)",
        "(325.761500, 265.657000, 273.901400)",
        "(325.618800, 265.766900, 273.601700)",
        "(325.573200, 265.761500, 273.467300)",
        "(325.793300, 265.723100, 273.362200)",
        "(325.860400, 265.706800, 273.228100)",
        "(325.787300, 265.572600, 273.120300)",
        "(325.805800, 265.684300, 273.146700)",
        "(325.759800, 265.670800, 273.148200)",
        "(325.484000, 265.596800, 273.221600)",
        "(325.210000, 265.572100, 273.378400)",
        "(324.994500, 265.557800, 273.395400)",
        "(324.944100, 265.490700, 273.383000)",
        "(324.878100, 265.488600, 273.299300)",
        "(324.873100, 265.542800, 273.004400)",
        "(324.607300, 265.614700, 272.846900)",
        "(324.274500, 265.922100, 272.930200)",
        "(323.954600, 266.269300, 272.860700)",
        "(323.917800, 266.308500, 272.707400)",
        "(324.076700, 266.351400, 272.356300)",
        "(323.968100, 266.511800, 272.175200)",
        "(323.492700, 266.799100, 272.086900)",
        "(323.199200, 267.123500, 272.185500)",
        "(323.121600, 267.205000, 272.281200)",
        "(322.875000, 267.156200, 272.427900)",
        "(322.658600, 267.243500, 272.466900)",
        "(322.492900, 267.478400, 272.481000)",
        "(322.186700, 267.615800, 272.613800)",
        "(322.041400, 267.727000, 272.662400)",
        "(321.769100, 267.968400, 272.577100)",
        "(321.486900, 268.078600, 272.593400)",
        "(321.203500, 268.116500, 272.781700)",
        "(320.973900, 268.395400, 272.759900)",
        "(320.826000, 268.526900, 272.736500)",
        "(320.551700, 268.738100, 272.798100)",
        "(320.329300, 268.892300, 272.943900)",
        "(320.183100, 269.178100, 272.892200)",
        "(320.009200, 269.482300, 272.696000)",
        "(319.916900, 269.610200, 272.649400)",
        "(319.957800, 269.913200, 272.652800)",
        "(319.943500, 270.341300, 272.618100)",
        "(319.884700, 270.821600, 272.313700)",
        "(319.897900, 271.288500, 272.036800)",
        "(319.832900, 271.473400, 271.914300)",
        "(319.604600, 271.699300, 271.709800)",
        "(319.581800, 271.888600, 271.581400)",
        "(319.491500, 272.086700, 271.542900)",
        "(319.335400, 272.342200, 271.395100)",
        "(319.374600, 272.419100, 271.284200)",
        "(319.559400, 272.413800, 270.981900)",
        "(319.383100, 272.284400, 270.686000)",
        "(318.962800, 272.065100, 270.727000)",
        "(318.711500, 271.603600, 270.936100)",
        "(318.603100, 271.247700, 270.972800)",
        "(318.472500, 270.469000, 270.995600)",
        "(318.421100, 269.994500, 271.189300)",
        "(318.388500, 269.588900, 271.195300)",
        "(318.319000, 269.034800, 270.983200)",
        "(318.353900, 268.807300, 270.950900)",
        "(318.157200, 268.323200, 271.025300)",
        "(317.889900, 268.060100, 270.804400)",
        "(317.941700, 267.872500, 270.475100)",
        "(318.098900, 267.424200, 270.620900)",
        "(318.098100, 267.078900, 270.787500)",
        "(317.830300, 266.599700, 270.825000)",
        "(317.679600, 266.428900, 270.618100)",
        "(317.790200, 266.026200, 270.823900)",
        "(318.131600, 265.517400, 270.973500)",
        "(318.158800, 265.212500, 271.019500)",
        "(317.848400, 264.782600, 271.133800)",
        "(317.628500, 264.584100, 271.413600)",
        "(317.714900, 263.909900, 271.979500)",
        "(317.581000, 263.394300, 272.153100)",
        "(317.548500, 263.265600, 272.143600)",
        "(317.452100, 263.129700, 271.970400)",
        "(317.228300, 262.756000, 272.297600)",
        "(317.144300, 262.695300, 272.318300)",
        "(317.005200, 262.720900, 271.992200)",
        "(317.017400, 262.597000, 272.028400)",
        "(316.951600, 262.341700, 272.194700)",
        "(316.872800, 262.201900, 272.270800)",
        "(316.864600, 262.158700, 272.147900)",
        "(317.209000, 262.498900, 271.534100)",
        "(317.158400, 262.508400, 271.345400)",
        "(317.011800, 262.626900, 271.488400)",
        "(316.892600, 262.780600, 271.489000)",
        "(316.990100, 262.605200, 271.545400)",
        "(316.885600, 262.469900, 271.314500)",
        "(316.879200, 262.527600, 271.221900)",
        "(316.690100, 262.684900, 271.252300)",
        "(316.564800, 262.706500, 271.387000)",
        "(316.366700, 262.521200, 271.468600)",
        "(316.208600, 262.397400, 271.381900)",
        "(316.158800, 262.341400, 271.349800)",
        "(316.088300, 262.440000, 271.300400)",
        "(316.093200, 262.529500, 271.479400)",
        "(315.897300, 262.315900, 271.721600)",
        "(315.796600, 262.286200, 271.757500)",
        "(315.702000, 262.557800, 271.466600)",
        "(315.671200, 262.707900, 271.169500)",
        "(315.502000, 262.694500, 271.300800)",
        "(315.267200, 262.837200, 271.427700)",
        "(315.111500, 263.325700, 270.984800)",
        "(315.123500, 263.592200, 270.708500)",
        "(314.970600, 264.036600, 270.381100)",
        "(314.805500, 264.505000, 270.230600)",
        "(314.757600, 264.860800, 270.201000)",
        "(314.629900, 265.011200, 270.165500)",
        "(314.243900, 265.704700, 269.762100)",
        "(314.039900, 266.545700, 269.255200)",
        "(313.992100, 266.990900, 269.013400)",
        "(313.921200, 267.328600, 268.832300)",
        "(313.866600, 267.575700, 268.716600)",
        "(313.732600, 268.019700, 268.562000)",
        "(313.528000, 268.227200, 268.593000)",
        "(313.468100, 268.495200, 268.499800)",
        "(313.597600, 268.700900, 268.468000)",
        "(313.588300, 269.066500, 268.316200)",
        "(313.600400, 269.297100, 268.212000)",
        "(313.603000, 269.795400, 267.711800)",
        "(313.568700, 270.041300, 267.481200)",
        "(313.558300, 270.260700, 267.495100)",
        "(313.567500, 270.458800, 267.357800)",
        "(313.530600, 270.466300, 267.298600)",
        "(313.413800, 270.720900, 267.115300)",
        "(313.460100, 271.113200, 266.984000)",
        "(313.581800, 271.175200, 266.902200)",
        "(313.720200, 271.160900, 266.978600)",
        "(313.706800, 271.313500, 266.946000)",
        "(313.653000, 271.648100, 266.788200)",
        "(313.696500, 271.676600, 266.799600)",
        "(313.863700, 271.680300, 266.928500)",
        "(313.890600, 271.843600, 266.860200)",
        "(313.939900, 271.974700, 266.786200)",
        "(313.897700, 272.058900, 266.714800)",
        "(313.821500, 272.059100, 266.805200)",
        "(313.837400, 272.180600, 266.775900)",
        "(313.845600, 272.243000, 266.570500)",
        "(313.850000, 272.196500, 266.560900)",
        "(313.846800, 272.032000, 266.763000)",
        "(313.886100, 271.890400, 266.921000)",
        "(313.958100, 271.610000, 266.871300)",
        "(313.845700, 271.069300, 267.172000)",
        "(313.752100, 270.854300, 267.358300)",
        "(313.746700, 270.543200, 267.532600)",
        "(313.686400, 270.061100, 267.732300)",
        "(313.619900, 269.504500, 268.087800)",
        "(313.500400, 269.102600, 268.334900)",
        "(313.478000, 268.963200, 268.405200)",
        "(313.384500, 268.549200, 268.503800)",
        "(313.215800, 268.087100, 268.773900)",
        "(312.989400, 268.041400, 268.831500)",
        "(312.823300, 267.890400, 268.864000)",
        "(312.754400, 267.773500, 268.896500)",
        "(312.728000, 267.522900, 269.102300)",
        "(312.615300, 267.441100, 269.140000)",
        "(312.409200, 267.518600, 268.995300)",
        "(312.267900, 267.552200, 269.022500)",
        "(312.246900, 267.579200, 269.045800)",
        "(312.244600, 267.635900, 268.980300)",
        "(312.198500, 267.865100, 268.711500)",
        "(312.203800, 268.079500, 268.569500)",
        "(312.175000, 268.109200, 268.665900)",
        "(312.115300, 268.139900, 268.714100)",
        "(312.041800, 268.279100, 268.671300)",
        "(312.006800, 268.434800, 268.643200)",
        "(311.975000, 268.677400, 268.538300)",
        "(312.035600, 268.862200, 268.450700)",
        "(312.065500, 268.938700, 268.440900)",
        "(312.078900, 269.223800, 268.328300)",
        "(312.106400, 269.509200, 268.183500)",
        "(312.238100, 269.736500, 268.045700)",
        "(312.307300, 269.781600, 268.017500)",
        "(312.344100, 269.867900, 267.966100)",
        "(312.441700, 269.953300, 268.064600)",
        "(312.639400, 269.940800, 268.256500)",
        "(312.799800, 270.125300, 268.140100)",
        "(312.862200, 270.217500, 268.096400)",
        "(312.989500, 270.391900, 268.157000)",
        "(313.017700, 270.682800, 268.063900)",
        "(313.163700, 271.118900, 267.777500)",
        "(313.406000, 271.392900, 267.553100)",
        "(313.487500, 271.511800, 267.480000)",
        "(313.518700, 271.767200, 267.419600)",
        "(313.569300, 272.046700, 267.364700)",
        "(313.639600, 272.259200, 267.255300)",
        "(313.772900, 272.414200, 267.247900)",
        "(313.827300, 272.505100, 267.247700)",
        "(313.925900, 272.704500, 267.226400)",
        "(313.949800, 272.960000, 267.168900)",
        "(314.080600, 273.219400, 267.150800)",
        "(314.166000, 273.340000, 267.152200)",
        "(314.268700, 273.491800, 267.183100)",
        "(314.303600, 273.553400, 267.271300)",
        "(314.322700, 273.732200, 267.376300)",
        "(314.363700, 274.032700, 267.251500)",
        "(314.447100, 274.290400, 267.212300)",
        "(314.458000, 274.634200, 267.169200)",
        "(314.451300, 274.838800, 267.140100)",
        "(314.448000, 275.218000, 267.070600)",
        "(314.434500, 275.617100, 266.929200)",
        "(314.424900, 276.112100, 266.747600)",
        "(314.473800, 276.610100, 266.555500)",
        "(314.577600, 276.771400, 266.545400)",
        "(314.742500, 276.964800, 266.652100)",
        "(314.725500, 277.284500, 266.686600)",
        "(314.698700, 277.650800, 266.505100)",
        "(314.716800, 277.927300, 266.354400)",
        "(314.744300, 278.050300, 266.377500)",
        "(314.757100, 278.380200, 266.325100)",
        "(314.766800, 278.743700, 266.163100)",
        "(314.865800, 279.037400, 266.040700)",
        "(314.839800, 279.208200, 266.041800)",
        "(314.766100, 279.366100, 266.001200)",
        "(314.760500, 279.758400, 265.864600)",
        "(314.794500, 280.047400, 265.704600)",
        "(314.966400, 280.125800, 265.767800)",
        "(315.112900, 280.358600, 265.736100)",
        "(315.195600, 280.496800, 265.700000)",
        "(315.250700, 280.707000, 265.625200)",
        "(315.333100, 280.848800, 265.682400)",
        "(315.457600, 281.075300, 265.606700)",
        "(315.632400, 281.318400, 265.423000)",
        "(315.749500, 281.423700, 265.399200)",
        "(315.995800, 281.494900, 265.496800)",
        "(316.100600, 281.730200, 265.394300)",
        "(316.213300, 281.927700, 265.298900)",
        "(316.263000, 281.915900, 265.371400)",
        "(316.241500, 281.897500, 265.408800)",
        "(316.268000, 282.085100, 265.289200)",
        "(316.338800, 282.194200, 265.274900)",
        "(316.435800, 282.335800, 265.246300)",
        "(316.501900, 282.521900, 265.221800)",
        "(316.503100, 282.630700, 265.187100)",
        "(316.439400, 282.882800, 265.044900)",
        "(316.533500, 283.119700, 264.892400)",
        "(316.642700, 283.274400, 264.850000)",
        "(316.683400, 283.478600, 264.860000)",
        "(316.689800, 283.625100, 264.842200)",
        "(316.668800, 284.029100, 264.636400)",
        "(316.750600, 284.410800, 264.448400)",
        "(316.825300, 284.626300, 264.340700)",
        "(316.799000, 284.723500, 264.463400)",
        "(316.773300, 284.682600, 264.558300)",
        "(316.605800, 284.815000, 264.316000)",
        "(316.803000, 285.180800, 264.043200)",
        "(316.857200, 285.381000, 264.041500)",
        "(317.004200, 285.485200, 264.045700)",
        "(317.121000, 285.639500, 263.955000)",
        "(317.145300, 285.761000, 263.906500)",
        "(317.262500, 285.886000, 263.902300)",
        "(317.473900, 286.148400, 263.879500)",
        "(317.560600, 286.272500, 263.836800)",
        "(317.773600, 286.408700, 263.722700)",
        "(317.897100, 286.405000, 263.656500)",
        "(318.107800, 286.420200, 263.640100)",
        "(318.434000, 286.366000, 263.765500)",
        "(318.577700, 286.338500, 263.841800)",
        "(318.754600, 286.312600, 263.922100)",
        "(319.199300, 286.189100, 264.170500)",
        "(319.536900, 285.699600, 264.285500)",
        "(319.839200, 285.320700, 264.191800)",
        "(319.959900, 285.230500, 264.201500)",
        "(320.186300, 284.916700, 264.472500)",
        "(320.529000, 284.441800, 264.950000)",
        "(320.896400, 284.033600, 265.233200)",
        "(321.304600, 283.962300, 265.067000)",
        "(321.528000, 283.802900, 264.961100)",
        "(322.012500, 283.273300, 265.102500)",
        "(322.376200, 282.754400, 265.478800)",
        "(322.494500, 282.787900, 265.104700)",
        "(322.804700, 283.026200, 264.663000)",
        "(323.404700, 283.140500, 264.349400)",
        "(323.617900, 283.110500, 264.260300)",
        "(324.039200, 282.990200, 264.373800)",
        "(324.226200, 282.899400, 264.596400)",
        "(324.261000, 282.683500, 264.762100)",
        "(324.489800, 282.709700, 264.611800)",
        "(324.651600, 282.761700, 264.509200)",
        "(324.870100, 282.840400, 264.353900)",
        "(324.888200, 282.737400, 264.542400)",
        "(324.922400, 282.554500, 264.769200)",
        "(324.931300, 282.643200, 264.694500)",
        "(324.897700, 282.647700, 264.681900)",
        "(324.700300, 282.672200, 264.636100)",
        "(324.479100, 282.804600, 264.680400)",
        "(324.383100, 283.061100, 264.649300)",
        "(324.257300, 283.102200, 264.661400)",
        "(323.955600, 283.580900, 264.520400)",
        "(323.826900, 284.188600, 264.150100)",
        "(323.809000, 284.731600, 264.002900)",
        "(323.726200, 285.198200, 264.072900)",
        "(323.471800, 285.714300, 264.128700)",
        "(323.343600, 286.077100, 264.046100)",
        "(323.235200, 287.058300, 263.554500)",
        "(323.180100, 287.966100, 263.052800)",
        "(323.119000, 288.781300, 262.621500)",
        "(323.145100, 288.895400, 262.653900)",
        "(323.122200, 288.930900, 263.026900)",
        "(323.030500, 289.279300, 263.220600)",
        "(323.141500, 289.908300, 262.928500)",
        "(323.211100, 290.586900, 262.520200)",
        "(323.006200, 290.790900, 262.532900)",
        "(322.950400, 290.824700, 262.488200)",
        "(323.044900, 290.827500, 262.611000)",
        "(323.117600, 290.944800, 262.485200)",
        "(323.139500, 290.968500, 262.463600)",
        "(323.140500, 290.927400, 262.507700)",
        "(323.157400, 290.811900, 262.613400)",
        "(323.199000, 290.558400, 262.766000)",
        "(323.362100, 290.344400, 262.838400)",
        "(323.580300, 290.189200, 262.916000)",
        "(323.678500, 290.088300, 262.951800)",
        "(323.762300, 289.938700, 262.972500)",
        "(323.779600, 289.971400, 262.978900)",
        "(323.849600, 289.887900, 263.072600)",
        "(323.955100, 289.689600, 263.286900)",
        "(323.984500, 289.640600, 263.364700)",
        "(324.092100, 289.681400, 263.442900)",
        "(324.276100, 289.801800, 263.414600)",
        "(324.477500, 289.598500, 263.539700)",
        "(324.533700, 289.574100, 263.557700)",
        "(324.483900, 289.619500, 263.532600)",
        "(324.506600, 289.790800, 263.497100)",
        "(324.544700, 289.775100, 263.544500)",
        "(324.666300, 289.723000, 263.617300)",
        "(324.688300, 289.603700, 263.745800)",
        "(324.668900, 289.564700, 263.773600)",
        "(324.685300, 289.456200, 263.836500)",
        "(324.798600, 289.255500, 263.846800)",
        "(325.001500, 289.098700, 263.801800)",
        "(325.115100, 288.995900, 263.855800)",
        "(325.330000, 288.829200, 263.976700)",
        "(325.430600, 288.715100, 263.990400)",
        "(325.709500, 288.404400, 264.043200)",
        "(326.173900, 288.052800, 264.229700)",
        "(326.489900, 287.663000, 264.479600)",
        "(326.599000, 287.545000, 264.549000)",
        "(326.705600, 287.524000, 264.559100)",
        "(326.940200, 287.406100, 264.521700)",
        "(327.253700, 287.263100, 264.496900)",
        "(327.594700, 286.958300, 264.633900)",
        "(327.669600, 286.858300, 264.630500)",
        "(327.644200, 286.772400, 264.569100)",
        "(327.782400, 286.603300, 264.723500)",
        "(327.791700, 286.158100, 264.910400)",
        "(328.085100, 285.728000, 264.795000)",
        "(328.153400, 285.547600, 264.870800)",
        "(328.158700, 285.325200, 265.130600)",
        "(328.191600, 285.197000, 265.315900)",
        "(328.157900, 285.165700, 265.600500)",
        "(328.229700, 284.967600, 265.707300)",
        "(328.318300, 284.798700, 265.722700)",
        "(328.501200, 284.506200, 265.590600)",
        "(328.592100, 284.448700, 265.551900)",
        "(328.651200, 284.502600, 265.570600)",
        "(328.782000, 284.412800, 265.701100)",
        "(328.815600, 284.350200, 265.738500)",
        "(328.894800, 284.362500, 265.748000)",
        "(328.893100, 284.461900, 265.674700)",
        "(328.940000, 284.491900, 265.747800)",
        "(328.934300, 284.585500, 265.907300)",
        "(328.924500, 284.651200, 265.940500)",
        "(329.065600, 284.809800, 265.848100)",
        "(329.180100, 285.019900, 265.638600)",
        "(328.961100, 285.202300, 265.609400)",
        "(328.801500, 285.370700, 265.701400)",
        "(328.801100, 285.415400, 265.685700)",
        "(328.997500, 285.484600, 265.590400)",
        "(329.146100, 285.512300, 265.635200)",
        "(329.080900, 285.475200, 265.834300)",
        "(329.100000, 285.512900, 266.030600)",
        "(329.128600, 285.471100, 266.080400)",
        "(329.168400, 285.378400, 266.084200)",
        "(329.297200, 285.317100, 266.123900)",
        "(329.259200, 285.102100, 266.295000)",
        "(329.332700, 284.926400, 266.580400)",
        "(329.380600, 284.847600, 266.731100)",
        "(329.394200, 284.686200, 266.936600)",
        "(329.470100, 284.609900, 266.945300)",
        "(329.611000, 284.553000, 267.057600)",
        "(329.786300, 284.545700, 267.208700)",
        "(329.938700, 284.558800, 267.253400)",
        "(330.243700, 284.448000, 267.390200)",
        "(330.344100, 284.318000, 267.538700)",
        "(330.279900, 284.246700, 267.639100)",
        "(330.244700, 284.179000, 267.714900)",
        "(330.211200, 284.163400, 267.761400)",
        "(330.128400, 284.147500, 267.902000)",
        "(330.073000, 283.952900, 268.147700)",
        "(330.096700, 283.741800, 268.245000)",
        "(330.147400, 283.693600, 268.244400)",
        "(330.136300, 283.692700, 268.252700)",
        "(330.127100, 283.608100, 268.319400)",
        "(330.119600, 283.511500, 268.406600)",
        "(330.189400, 283.428500, 268.458600)",
        "(330.337300, 283.319400, 268.532300)",
        "(330.369300, 283.227900, 268.578400)",
        "(330.404100, 283.026000, 268.702100)",
        "(330.378700, 282.904400, 268.770400)",
        "(330.440300, 282.766200, 268.783400)",
        "(330.602500, 282.471600, 268.893100)",
        "(330.687100, 282.336200, 268.954700)",
        "(330.860000, 282.158500, 268.991700)",
        "(330.919000, 281.914800, 268.991600)",
        "(330.908600, 281.590200, 269.078300)",
        "(330.966800, 281.296700, 269.159000)",
        "(330.971900, 281.096000, 269.153600)",
        "(331.019400, 280.637100, 269.133100)",
        "(331.003300, 280.259300, 269.196100)",
        "(331.065700, 279.882500, 269.305400)",
        "(331.081100, 279.375300, 269.362700)",
        "(331.040100, 279.115600, 269.446000)",
        "(331.016400, 278.777500, 269.611700)",
        "(330.988400, 278.507700, 269.850300)",
        "(331.046400, 278.140600, 269.772900)",
        "(331.072500, 277.627600, 269.742700)",
        "(331.061600, 277.473800, 269.815200)",
        "(330.964900, 277.243600, 269.972900)",
        "(330.882300, 276.700400, 270.066800)",
        "(330.804800, 276.133600, 270.207800)",
        "(330.787800, 275.895000, 270.280800)",
        "(330.761500, 275.730500, 270.304600)",
        "(330.640600, 275.392700, 270.383800)",
        "(330.539600, 275.184500, 270.373700)",
        "(330.570600, 275.104900, 270.288100)",
        "(330.640600, 274.775400, 270.309500)",
        "(330.621200, 274.531600, 270.414600)",
        "(330.554800, 274.248200, 270.659100)",
        "(330.548600, 274.226400, 270.597200)",
        "(330.722900, 274.102300, 270.350800)",
        "(330.722600, 273.741700, 270.396300)",
        "(330.764300, 273.586300, 270.574700)",
        "(330.705900, 273.371400, 270.837600)",
        "(330.745800, 273.203700, 270.790300)",
        "(330.880800, 273.103500, 270.700000)",
        "(331.010100, 272.820400, 270.890700)",
        "(331.034700, 272.637100, 271.007000)",
        "(330.989400, 272.411000, 271.117000)",
        "(330.908700, 272.502000, 270.995900)",
        "(330.995000, 272.390100, 270.903400)",
        "(331.023300, 272.155500, 271.017100)",
        "(331.005800, 272.080400, 271.097000)",
        "(330.943000, 272.084000, 271.075000)",
        "(330.977900, 272.047000, 271.002900)",
        "(330.954500, 271.975700, 271.006600)",
        "(330.900100, 271.850000, 271.094700)",
        "(330.891300, 271.845600, 271.082100)",
        "(330.849100, 271.687300, 271.005500)",
        "(330.838600, 271.537800, 270.993100)",
        "(330.822800, 271.472300, 271.006100)",
        "(330.854400, 271.352500, 271.004000)",
        "(330.843500, 271.231800, 270.994300)",
        "(330.791700, 270.924700, 271.070800)",
        "(330.755000, 270.800300, 271.212200)",
        "(330.763900, 270.642000, 271.199700)",
        "(330.715500, 270.382900, 271.176000)",
        "(330.656800, 270.237200, 271.242900)",
        "(330.592900, 270.016200, 271.412900)",
        "(330.594100, 269.845300, 271.403400)",
        "(330.605800, 269.567500, 271.429800)",
        "(330.563000, 269.256500, 271.509600)",
        "(330.546900, 269.104200, 271.579000)",
        "(330.526100, 268.945300, 271.680100)",
        "(330.508700, 268.747800, 271.689700)",
        "(330.414200, 268.474100, 271.703000)",
        "(330.343400, 268.326800, 271.824200)",
        "(330.336900, 268.262700, 271.845300)",
        "(330.318000, 267.949800, 271.867100)",
        "(330.322900, 267.842800, 271.786900)",
        "(330.218300, 267.732800, 271.789600)",
        "(330.094600, 267.513400, 271.916700)",
        "(330.015800, 267.398100, 271.968900)",
        "(329.940200, 267.277200, 271.964500)",
        "(329.982900, 267.207600, 271.927600)",
        "(329.874500, 266.929100, 272.076900)",
        "(329.791000, 266.853200, 272.147900)",
        "(329.799400, 266.870200, 272.124300)",
        "(329.712800, 266.771600, 272.052600)",
        "(329.568300, 266.655500, 272.092600)",
        "(329.493700, 266.513300, 272.220000)",
        "(329.461000, 266.435200, 272.159700)",
        "(329.449900, 266.398800, 272.138500)",
        "(329.365300, 266.300800, 272.250500)",
        "(329.219200, 266.216400, 272.366800)",
        "(329.141400, 266.264000, 272.330800)",
        "(329.179000, 266.336800, 272.138200)",
        "(329.175900, 266.323000, 272.127100)",
        "(329.172400, 266.262500, 272.251200)",
        "(329.066800, 266.242700, 272.342700)",
        "(329.018400, 266.263800, 272.272900)",
        "(329.139100, 266.339700, 272.176300)",
        "(329.166300, 266.339600, 272.138600)",
        "(329.054200, 266.236100, 272.109200)",
        "(328.830500, 266.178600, 272.160200)",
        "(328.931700, 266.094300, 272.213500)",
        "(329.164400, 265.921500, 272.351000)",
        "(329.225400, 265.824000, 272.397000)",
        "(329.160000, 265.623000, 272.452500)",
        "(329.046000, 265.549900, 272.600900)",
        "(329.087300, 265.416000, 272.827000)",
        "(329.344700, 265.338700, 272.903500)",
        "(329.350800, 265.371600, 272.830900)",
        "(328.978900, 265.389400, 272.608300)",
        "(328.866500, 265.428000, 272.576800)",
        "(328.956000, 265.470500, 272.563600)",
        "(328.878100, 265.305500, 272.466200)",
        "(328.866500, 265.235700, 272.484200)",
        "(328.908300, 265.225800, 272.562900)",
        "(328.689900, 265.011600, 272.567100)",
        "(328.521500, 264.795000, 272.765000)",
        "(328.447300, 264.734900, 272.946100)",
        "(328.404000, 264.722200, 272.907600)",
        "(328.245600, 264.569500, 272.849600)",
        "(328.005200, 264.661700, 272.854700)",
        "(327.803300, 264.943000, 272.693200)",
        "(327.464700, 264.879700, 272.425100)",
        "(327.365000, 264.883900, 272.387900)",
        "(327.267400, 264.954900, 272.272200)",
        "(327.116800, 265.016300, 272.124100)",
        "(327.022300, 265.144200, 271.987600)",
        "(326.897900, 265.105100, 271.994100)",
        "(326.799600, 265.107800, 271.985100)",
        "(326.623700, 265.135300, 271.954800)",
        "(326.512800, 265.117200, 271.829800)",
        "(326.316000, 265.018000, 271.937000)",
        "(326.265200, 265.157500, 271.842300)",
        "(326.279800, 265.200900, 271.746700)",
        "(326.282800, 265.190300, 271.488900)",
        "(326.388800, 264.951100, 271.579400)",
        "(326.265200, 264.623000, 271.750200)",
        "(325.919800, 264.489700, 271.693500)",
        "(325.916500, 264.464600, 271.650400)",
        "(326.042300, 264.188800, 271.654000)",
        "(325.959500, 263.672100, 271.671200)",
        "(325.761400, 263.470300, 271.681500)",
        "(325.586200, 263.204100, 271.710100)",
        "(325.548600, 263.000700, 271.754900)",
        "(325.667900, 262.665800, 271.853300)",
        "(325.783100, 262.350300, 271.736500)",
        "(325.658900, 262.014400, 271.723300)",
        "(325.502100, 261.738600, 271.863000)",
        "(325.480100, 261.611800, 271.879900)",
        "(325.493400, 261.277700, 271.878900)",
        "(325.536200, 260.891400, 271.918400)",
        "(325.565000, 260.717100, 271.935100)",
        "(325.552900, 260.533700, 271.953000)",
        "(325.562400, 260.530300, 271.915400)",
        "(325.554900, 261.289500, 270.905400)",
        "(325.623800, 261.273500, 270.983100)",
        "(325.604700, 261.059400, 271.319600)",
        "(325.564100, 261.013100, 271.291100)",
        "(325.485800, 260.962400, 271.291900)",
        "(325.408300, 260.813700, 271.398500)",
        "(325.403100, 260.729500, 271.383500)",
        "(325.277900, 260.690000, 271.344400)",
        "(325.101000, 260.752400, 271.282500)",
        "(325.066700, 260.806600, 271.213400)",
        "(324.878300, 260.821400, 271.261800)",
        "(324.665100, 260.757500, 271.370300)",
        "(324.483900, 260.757800, 271.155600)",
        "(324.208400, 260.744800, 271.177000)",
        "(324.086300, 260.751000, 271.239300)",
        "(323.840300, 260.822200, 271.168300)",
        "(323.631100, 260.870200, 271.005700)",
        "(323.474100, 260.898900, 270.925000)",
        "(323.242100, 260.944900, 270.855800)",
        "(323.159500, 260.990100, 270.830800)",
        "(322.998200, 261.002000, 270.733000)",
        "(322.690400, 260.911900, 270.807600)",
        "(322.259400, 261.047900, 270.933700)",
        "(321.865600, 261.181200, 270.916300)",
        "(321.740700, 261.168000, 270.929100)",
        "(321.459900, 261.122800, 270.926500)",
        "(321.164800, 261.354900, 270.800800)",
        "(320.829400, 261.495400, 270.820100)",
        "(320.547400, 261.427000, 270.981800)",
        "(320.425400, 261.457800, 270.986100)",
        "(320.067400, 261.741300, 270.762400)",
        "(319.708400, 262.029500, 270.612100)",
        "(319.487400, 262.061400, 270.723600)",
        "(319.297700, 262.177800, 270.789600)",
        "(319.232500, 262.330300, 270.733400)",
        "(319.186600, 262.610600, 270.557100)",
        "(319.104900, 262.631300, 270.685400)",
        "(318.992600, 262.921700, 270.633900)",
        "(318.923600, 263.451600, 270.252700)",
        "(318.873400, 263.619400, 270.102600)",
        "(318.820700, 263.782000, 270.116100)",
        "(318.763500, 263.968400, 270.126100)",
        "(318.800400, 264.360400, 269.869300)",
        "(318.731400, 264.700700, 269.677800)",
        "(318.708500, 264.864300, 269.642000)",
        "(318.710600, 265.050200, 269.669900)",
        "(318.759300, 265.291200, 269.548600)",
        "(318.803800, 265.705800, 269.283900)",
        "(318.783900, 266.066300, 269.242100)",
        "(318.779900, 266.195900, 269.245500)",
        "(318.854100, 266.522800, 269.017000)",
        "(318.921600, 266.730700, 268.834000)",
        "(318.843000, 266.815400, 268.967700)",
        "(318.795000, 267.039500, 268.918700)",
        "(318.801600, 267.174400, 268.783000)",
        "(318.820500, 267.455000, 268.465700)",
        "(318.861800, 267.548600, 268.535800)",
        "(318.913200, 267.513400, 268.680200)",
        "(318.966000, 267.600900, 268.526800)",
        "(318.993000, 267.689800, 268.414400)",
        "(318.991500, 267.683800, 268.432400)",
        "(318.972200, 267.591700, 268.530200)",
        "(318.992800, 267.505600, 268.583500)",
        "(318.850000, 267.318400, 268.530300)",
        "(318.754400, 267.241300, 268.529700)",
        "(318.638500, 267.066200, 268.699800)",
        "(318.550800, 266.820100, 268.836800)",
        "(318.416500, 266.570200, 268.928300)",
        "(318.307000, 266.389700, 268.999800)",
        "(318.238600, 266.389600, 268.993300)",
        "(318.015400, 266.386400, 268.938200)",
        "(317.817100, 266.380500, 268.840000)",
        "(317.651100, 266.269900, 268.985900)",
        "(317.521700, 266.243400, 269.082700)",
        "(317.432000, 266.283800, 269.057300)",
        "(317.246100, 266.416200, 268.998700)",
        "(317.167800, 266.553900, 268.986000)",
        "(317.080800, 266.680300, 269.007600)",
        "(316.971100, 266.864500, 269.062800)",
        "(316.918800, 266.973000, 269.050500)",
        "(316.893900, 267.180900, 269.021400)",
        "(316.799400, 267.446700, 268.955900)",
        "(316.733200, 267.833300, 268.783200)",
        "(316.693100, 268.132800, 268.654500)",
        "(316.670500, 268.263200, 268.633100)",
        "(316.612200, 268.530600, 268.602300)",
        "(316.574000, 268.822600, 268.487000)",
        "(316.525100, 269.004800, 268.497700)",
        "(316.440200, 269.257800, 268.545200)",
        "(316.414900, 269.473600, 268.489900)",
        "(316.383300, 269.824700, 268.355500)",
        "(316.339300, 270.076800, 268.206700)",
        "(316.392200, 270.388700, 267.828600)",
        "(316.318600, 270.647000, 267.640200)",
        "(316.251300, 270.768700, 267.638100)",
        "(316.077700, 271.084800, 267.680100)",
        "(315.968300, 271.310300, 267.724600)",
        "(315.923100, 271.445500, 267.640500)",
        "(315.871300, 271.726500, 267.588400)",
        "(315.792800, 271.878500, 267.591500)",
        "(315.705600, 272.154200, 267.603500)",
        "(315.633000, 272.394400, 267.425700)",
        "(315.586600, 272.634400, 267.321600)",
        "(315.545400, 272.858600, 267.310200)",
        "(315.540100, 272.961000, 267.307100)",
        "(315.596800, 273.263400, 267.244100)",
        "(315.607000, 273.668700, 267.037000)",
        "(315.655400, 274.040000, 266.963300)",
        "(315.808100, 274.392200, 266.885900)",
        "(315.866100, 274.526000, 266.827100)",
        "(315.944000, 274.758800, 266.814600)",
        "(316.028800, 275.103100, 266.813200)",
        "(316.183000, 275.456900, 266.706000)",
        "(316.298500, 275.603500, 266.663300)",
        "(316.333900, 275.720600, 266.708900)",
        "(316.367700, 275.980800, 266.852700)",
        "(316.476700, 276.229400, 266.802800)",
        "(316.573200, 276.434800, 266.682400)",
        "(316.552700, 276.682200, 266.715300)",
        "(316.568500, 276.755200, 266.781800)",
        "(316.626000, 276.904400, 266.893100)",
        "(316.677900, 277.062700, 266.862400)",
        "(316.674100, 277.218600, 266.890500)",
        "(316.694700, 277.332900, 267.019000)",
        "(316.766000, 277.455600, 267.031700)",
        "(316.975800, 277.712300, 266.979400)",
        "(317.135100, 277.841000, 267.052700)",
        "(317.208100, 278.128300, 267.083100)",
        "(317.380200, 278.463300, 266.921100)",
        "(317.445300, 278.544000, 266.876500)",
        "(317.508600, 278.698200, 266.940100)",
        "(317.589100, 278.916000, 267.016800)",
        "(317.657000, 279.215700, 266.777500)",
        "(317.786600, 279.496600, 266.650100)",
        "(317.857900, 279.623600, 266.669100)",
        "(317.969700, 279.941900, 266.581700)",
        "(318.056600, 280.297400, 266.273600)",
        "(318.120300, 280.479200, 266.242800)",
        "(318.195900, 280.648700, 266.298400)",
        "(318.232800, 280.726300, 266.259000)",
        "(318.251400, 280.972300, 266.061100)",
        "(318.296600, 281.103300, 266.119600)",
        "(318.329500, 281.170100, 266.186200)",
        "(318.296500, 281.361900, 266.035900)",
        "(318.313300, 281.475800, 265.965000)",
        "(318.380400, 281.722000, 265.886600)",
        "(318.382400, 281.820000, 265.891000)",
        "(318.345200, 282.005200, 265.870700)",
        "(318.378900, 282.281600, 265.698700)",
        "(318.423800, 282.390800, 265.607900)",
        "(318.439600, 282.535100, 265.546100)",
        "(318.383900, 282.717500, 265.564700)",
        "(318.462000, 282.968000, 265.430800)",
        "(318.508200, 283.120300, 265.272700)",
        "(318.533400, 283.186500, 265.250600)",
        "(318.642900, 283.357300, 265.277800)",
        "(318.763000, 283.548700, 265.160000)",
        "(318.848900, 283.661600, 265.085100)",
        "(318.904900, 283.733400, 265.123400)",
        "(318.948600, 283.762000, 265.177300)",
        "(318.978500, 283.889800, 265.187600)",
        "(319.057500, 284.006500, 265.148500)",
        "(319.076300, 284.053600, 265.156000)",
        "(319.125700, 284.115000, 265.233800)",
        "(319.182000, 284.246600, 265.205800)",
        "(319.220100, 284.448000, 265.168100)",
        "(319.273500, 284.546400, 265.160700)",
        "(319.346000, 284.506300, 265.298700)",
        "(319.304900, 284.538500, 265.243100)",
        "(319.293200, 284.587300, 265.211700)",
        "(319.329100, 284.871500, 265.162600)",
        "(319.257300, 284.994600, 265.176500)",
        "(319.249500, 285.021900, 265.127500)",
        "(319.374500, 285.284100, 265.055400)",
        "(319.418800, 285.380000, 265.070600)",
        "(319.487500, 285.439000, 265.195100)",
        "(319.679100, 285.596000, 265.168800)",
        "(319.815000, 285.729500, 265.089800)",
        "(319.838900, 285.873500, 265.087800)",
        "(319.916300, 285.948800, 265.121000)",
        "(320.030800, 286.050300, 265.117300)",
        "(320.154100, 286.151400, 265.060400)",
        "(320.302600, 286.340200, 265.077600)",
        "(320.456400, 286.336500, 265.157000)",
        "(320.489300, 286.366600, 265.153100)",
        "(320.537400, 286.610000, 265.051600)",
        "(320.621500, 286.755900, 265.033600)",
        "(320.754000, 286.688100, 265.174100)",
        "(320.824900, 286.782000, 265.152900)",
        "(320.855100, 286.846600, 265.088600)",
        "(320.987700, 287.046100, 264.958500)",
        "(321.002700, 287.126000, 264.983600)",
        "(321.001900, 287.136200, 264.999200)",
        "(321.063100, 287.218800, 264.916100)",
        "(321.082300, 287.251600, 264.863800)",
        "(321.087400, 287.325000, 264.852800)",
        "(321.160700, 287.475200, 264.965800)",
        "(321.296100, 287.647700, 264.802000)",
        "(321.426800, 287.694700, 264.767400)",
        "(321.441500, 287.730600, 264.771900)",
        "(321.492300, 287.808700, 264.748200)",
        "(321.648000, 287.810700, 264.751200)",
        "(321.763800, 287.767800, 264.793600)",
        "(321.847000, 287.852800, 264.832100)",
        "(321.875900, 287.885700, 264.838400)",
        "(321.954600, 287.922900, 264.801900)",
        "(322.005600, 287.937000, 264.806900)",
        "(322.036400, 287.912100, 264.871100)",
        "(322.062700, 287.932000, 264.884300)",
        "(322.075200, 287.952700, 264.874800)",
        "(322.169300, 287.976000, 264.866800)",
        "(322.375000, 288.032700, 264.854600)",
        "(322.474600, 288.043600, 264.855700)",
        "(322.473600, 288.076200, 264.842300)",
        "(322.468600, 288.086800, 264.838500)",
        "(322.571500, 288.049300, 264.935300)",
        "(322.848800, 288.028400, 265.105200)",
        "(323.085900, 288.005700, 265.136000)",
        "(323.296400, 288.121300, 265.044000)",
        "(323.341200, 288.148100, 265.016900)",
        "(323.493900, 288.114900, 265.143800)",
        "(323.774300, 288.068700, 265.254000)",
        "(323.947400, 288.027800, 265.164100)",
        "(323.974600, 288.129800, 265.147900)",
        "(324.011900, 288.142000, 265.204700)",
        "(324.242600, 288.147900, 265.318500)",
        "(324.586500, 288.150100, 265.271700)",
        "(324.879500, 288.110600, 265.311800)",
        "(325.035200, 288.053700, 265.479200)",
        "(325.106700, 288.050600, 265.550900)",
        "(325.165300, 288.097200, 265.613400)",
        "(325.286900, 288.158000, 265.565200)",
        "(325.510700, 288.215800, 265.476400)",
        "(325.643000, 288.307300, 265.394300)",
        "(325.675500, 288.325300, 265.422600)",
        "(325.707400, 288.394100, 265.464800)",
        "(325.700400, 288.500100, 265.389300)",
        "(325.819300, 288.668400, 265.319800)",
        "(325.968800, 288.755100, 265.339800)",
        "(325.999500, 288.754500, 265.339400)",
        "(326.054600, 288.732700, 265.442300)",
        "(326.129200, 288.740300, 265.543100)",
        "(326.107800, 288.755600, 265.524700)",
        "(326.125300, 288.742700, 265.529000)",
        "(326.211800, 288.736000, 265.601700)",
        "(326.427600, 288.804600, 265.755700)",
        "(326.569800, 288.883300, 265.726600)",
        "(326.639600, 288.821400, 265.762300)",
        "(326.641900, 288.842000, 265.798900)",
        "(326.642000, 288.866100, 265.818800)",
        "(326.652200, 288.929600, 265.801700)",
        "(326.654500, 288.924700, 265.817600)",
        "(326.615800, 288.996800, 265.856600)",
        "(326.645500, 289.063000, 265.831200)",
        "(326.705100, 289.107500, 265.779900)",
        "(326.885100, 289.187300, 265.668900)",
        "(326.850200, 289.177900, 265.743100)",
        "(326.841600, 289.277200, 265.743800)",
        "(326.792300, 289.364800, 265.624100)",
        "(326.814900, 289.391500, 265.554900)",
        "(326.989100, 289.388500, 265.532500)",
        "(327.132800, 289.338000, 265.584700)",
        "(327.180200, 289.372100, 265.584500)",
        "(327.299600, 289.443000, 265.534900)",
        "(327.338400, 289.437500, 265.499000)",
        "(327.424900, 289.387200, 265.489000)",
        "(327.557800, 289.316300, 265.584400)",
        "(327.717400, 289.336200, 265.580200)",
        "(327.946500, 289.417400, 265.410400)",
        "(328.057900, 289.421600, 265.357400)",
        "(328.182000, 289.340800, 265.377400)",
        "(328.322500, 289.267000, 265.538000)",
        "(328.430400, 289.257400, 265.482800)",
        "(328.512100, 289.191100, 265.414400)",
        "(328.537400, 289.126500, 265.457100)",
        "(328.608100, 289.060000, 265.638700)",
        "(328.696000, 289.071800, 265.546800)",
        "(328.805200, 289.041000, 265.447600)",
        "(328.865700, 288.936200, 265.572600)",
        "(328.897100, 288.892800, 265.640700)",
        "(328.911200, 288.816400, 265.664600)",
        "(328.967900, 288.797700, 265.515900)",
        "(329.041000, 288.714000, 265.514100)",
        "(329.135300, 288.653700, 265.616100)",
        "(329.156200, 288.688400, 265.560700)",
        "(329.321400, 288.741500, 265.329300)",
        "(329.403100, 288.718100, 265.193000)",
        "(329.500300, 288.583600, 265.371500)",
        "(329.571600, 288.490800, 265.354900)",
        "(329.636700, 288.455100, 265.276200)",
        "(329.804900, 288.347900, 265.232900)",
        "(329.949700, 288.178400, 265.343800)",
        "(330.184100, 288.069600, 265.407800)",
        "(330.354600, 288.005200, 265.368300)",
        "(330.436300, 287.942000, 265.374900)",
        "(330.613100, 287.691600, 265.428100)",
        "(330.839200, 287.598500, 265.442400)",
        "(330.931700, 287.522900, 265.365100)",
        "(331.035900, 287.417400, 265.444400)",
        "(331.119300, 287.383000, 265.490500)",
        "(331.236700, 287.213100, 265.409100)",
        "(331.399900, 287.007100, 265.298900)",
        "(331.546200, 286.904400, 265.312000)",
        "(331.753300, 286.772900, 265.290600)",
        "(331.854200, 286.642000, 265.288300)",
        "(331.856100, 286.348500, 265.295700)",
        "(331.992500, 286.311000, 265.303200)",
        "(332.075400, 286.225800, 265.340200)",
        "(332.134000, 286.103300, 265.341400)",
        "(332.103600, 285.931200, 265.345500)",
        "(332.319700, 285.787800, 265.263700)",
        "(332.448500, 285.764600, 265.257000)",
        "(332.645100, 285.749800, 265.290500)",
        "(332.822800, 285.645000, 265.299700)",
        "(332.882000, 285.634300, 265.295900)",
        "(332.979900, 285.609900, 265.174100)",
        "(333.125900, 285.549000, 265.070100)",
        "(333.212200, 285.407300, 265.010100)",
        "(333.324500, 285.127700, 265.079700)",
        "(333.402600, 284.999000, 265.119400)",
        "(333.486800, 284.717000, 265.216600)",
        "(333.586100, 284.337300, 265.315500)",
        "(333.713500, 284.119100, 265.293100)",
        "(333.786300, 283.948900, 265.354700)",
        "(333.793400, 283.774400, 265.452600)",
        "(333.774400, 283.349200, 265.662700)",
        "(333.861300, 283.138000, 265.591500)",
        "(333.863200, 283.039800, 265.553900)",
        "(333.843600, 282.717700, 265.736600)",
        "(333.856100, 282.510600, 265.809600)",
        "(333.900900, 282.162900, 265.810900)",
        "(333.971900, 282.042100, 265.767200)",
        "(333.977000, 281.880700, 265.794400)",
        "(334.008800, 281.445000, 265.966700)",
        "(334.009600, 281.266400, 266.032600)",
        "(334.009000, 281.083900, 266.058300)",
        "(334.031700, 280.978100, 265.925900)",
        "(334.126700, 280.655500, 266.025000)",
        "(334.212200, 280.354900, 266.181800)",
        "(334.234800, 280.225900, 266.192000)",
        "(334.229800, 280.078900, 266.157800)",
        "(334.274100, 279.845900, 266.243700)",
        "(334.274200, 279.493300, 266.333700)",
        "(334.275800, 279.270700, 266.377100)",
        "(334.253500, 279.243200, 266.374300)",
        "(334.298300, 279.231300, 266.341500)",
        "(334.346600, 279.020700, 266.464000)",
        "(334.382300, 278.878000, 266.575000)",
        "(334.387000, 278.889200, 266.548400)",
        "(334.383500, 278.874200, 266.558400)",
        "(334.380900, 278.882800, 266.546800)",
        "(334.455400, 278.881500, 266.477100)",
        "(334.592000, 278.778100, 266.519800)",
        "(334.699300, 278.611000, 266.696100)",
        "(334.736000, 278.508200, 266.790300)",
        "(334.924100, 278.230500, 267.004400)",
        "(335.169700, 277.736500, 267.292600)",
        "(335.885500, 277.719500, 267.458600)",
        "(336.493000, 277.945100, 267.426600)",
        "(336.473100, 277.953100, 267.525200)",
        "(336.190800, 278.046400, 267.572100)",
        "(336.395800, 278.237200, 267.643700)",
        "(336.528900, 278.385900, 267.570900)",
        "(336.657200, 278.429200, 267.465200)",
        "(336.644800, 278.438400, 267.503700)",
        "(336.625700, 278.454600, 267.621300)",
        "(336.536400, 278.563700, 267.602800)",
        "(336.644400, 278.643200, 267.603900)",
        "(336.920100, 278.605300, 267.706200)",
        "(336.974800, 278.549700, 267.737000)",
        "(336.954000, 278.571200, 267.785400)",
        "(336.940600, 278.768200, 267.786800)",
        "(336.923600, 278.816600, 267.775000)",
        "(337.090000, 278.889800, 267.887500)",
        "(337.181300, 278.908100, 267.936100)",
        "(337.168700, 278.929900, 267.896800)",
        "(337.105000, 279.073600, 267.913700)",
        "(337.078400, 279.239800, 267.962600)",
        "(337.206200, 279.307600, 267.954500)",
        "(337.221600, 279.327800, 267.925100)",
        "(337.179600, 279.330900, 267.923000)",
        "(337.124100, 279.388600, 267.945600)",
        "(337.088000, 279.415800, 267.971800)",
        "(337.091700, 279.509600, 268.017700)",
        "(337.129900, 279.589700, 268.021100)",
        "(337.152000, 279.682700, 267.962200)",
        "(337.310100, 279.738400, 267.952000)",
        "(337.377100, 279.680100, 268.102100)",
        "(337.315600, 279.668300, 268.135300)",
        "(337.321200, 279.686200, 268.125400)",
        "(337.385900, 279.738400, 268.023100)",
        "(337.483600, 279.725200, 268.019400)",
        "(337.514300, 279.671000, 268.089200)",
        "(337.533500, 279.379900, 268.195900)",
        "(337.554300, 279.243600, 268.242900)",
        "(337.649100, 279.107100, 268.290000)",
        "(337.715400, 279.040100, 268.197700)",
        "(337.719200, 279.017800, 268.195100)",
        "(337.796000, 278.830200, 268.232900)",
        "(337.867000, 278.664800, 268.243500)",
        "(337.889200, 278.239000, 268.255100)",
        "(337.819300, 277.837700, 268.435800)",
        "(337.714800, 277.345600, 268.527500)",
        "(337.662400, 277.038600, 268.291600)",
        "(337.612800, 276.979700, 268.206500)",
        "(337.664200, 276.885700, 268.126600)",
        "(337.558200, 276.414000, 268.178200)",
        "(337.460300, 275.930700, 268.279400)",
        "(337.477000, 275.403700, 268.453900)",
        "(337.465400, 275.183800, 268.545100)",
        "(337.424000, 274.841400, 268.645800)",
        "(337.462900, 274.378300, 268.748700)",
        "(337.416700, 273.703300, 268.851100)",
        "(337.461200, 273.236800, 269.019200)",
        "(337.488800, 273.058300, 269.067100)",
        "(337.584000, 272.793600, 269.070400)",
        "(337.594700, 272.620300, 268.994500)",
        "(337.656500, 272.344500, 268.975700)",
        "(337.726100, 271.995800, 269.100900)",
        "(337.723500, 271.834700, 269.144900)",
        "(337.686000, 271.587100, 269.166900)",
        "(337.707900, 271.396900, 269.126000)",
        "(337.725300, 271.139900, 269.214400)",
        "(337.717500, 270.759200, 269.409900)",
        "(337.710700, 270.600800, 269.465500)",
        "(337.767800, 270.470400, 269.413500)",
        "(337.784500, 270.352000, 269.338000)",
        "(337.773800, 270.116200, 269.419100)",
        "(337.713300, 269.720800, 269.584200)",
        "(337.666700, 269.577900, 269.633500)",
        "(337.673500, 269.472800, 269.577000)",
        "(337.739500, 269.368100, 269.534800)",
        "(337.737500, 269.088700, 269.665300)",
        "(337.694300, 268.892900, 269.745200)",
        "(337.668700, 268.858600, 269.752500)",
        "(337.625800, 268.780100, 269.754000)",
        "(337.572700, 268.587200, 269.844100)",
        "(337.524000, 268.327500, 269.977000)",
        "(337.516900, 268.182200, 270.036400)",
        "(337.462800, 268.161300, 270.064300)",
        "(337.382200, 268.116400, 270.062000)",
        "(337.362500, 268.051200, 270.052200)",
        "(337.320400, 267.874300, 270.124100)",
        "(337.281000, 267.726800, 270.195700)",
        "(337.267500, 267.717600, 270.180800)",
        "(337.241700, 267.632400, 270.153200)",
        "(337.244300, 267.479800, 270.220200)",
        "(337.202700, 267.407600, 270.234700)",
        "(337.220700, 267.384500, 270.213400)",
        "(337.228400, 267.361500, 270.198000)",
        "(337.248600, 267.283600, 270.151000)",
        "(337.213100, 267.244600, 270.164200)",
        "(337.209800, 267.098300, 270.187200)",
        "(337.238600, 266.861000, 270.193200)",
[truncated: 528,173 more chars]
