# Supplementary material for: Playing the mirror game in virtual reality with an autonomous character
Source: Sci Rep. 2022 Dec 9;12:21329. doi: 10.1038/s41598-022-25197-z (PMC9734752; doi:10.1038/s41598-022-25197-z)
Supplement: Supplementary file 2 — Supplementary Information 1. [file 41598_2022_25197_MOESM2_ESM.zip › Data/Couple10/condition3_trial1_player1.json]

{
    "isFemale": false,
    "eyesLevel": 1.6915825605392457,
    "timestamps": [
        0.0,
        0.02001953125,
        0.03997802734375,
        0.05999755859375,
        0.08001708984375,
        0.0999755859375,
        0.1199951171875,
        0.1400146484375,
        0.15997314453125,
        0.17999267578125,
        0.20001220703125,
        0.219970703125,
        0.239990234375,
        0.260009765625,
        0.27996826171875,
        0.29998779296875,
        0.32000732421875,
        0.3399658203125,
        0.3599853515625,
        0.3800048828125,
        0.39996337890625,
        0.41998291015625,
        0.44000244140625,
        0.46002197265625,
        0.47998046875,
        0.5,
        0.52001953125,
        0.53997802734375,
        0.55999755859375,
        0.58001708984375,
        0.5999755859375,
        0.6199951171875,
        0.6400146484375,
        0.65997314453125,
        0.67999267578125,
        0.70001220703125,
        0.719970703125,
        0.739990234375,
        0.760009765625,
        0.77996826171875,
        0.79998779296875,
        0.82000732421875,
        0.8399658203125,
        0.8599853515625,
        0.8800048828125,
        0.89996337890625,
        0.91998291015625,
        0.94000244140625,
        0.96002197265625,
        0.97998046875,
        1.0,
        1.02001953125,
        1.03997802734375,
        1.05999755859375,
        1.08001708984375,
        1.0999755859375,
        1.1199951171875,
        1.1400146484375,
        1.15997314453125,
        1.17999267578125,
        1.20001220703125,
        1.219970703125,
        1.239990234375,
        1.260009765625,
        1.27996826171875,
        1.29998779296875,
        1.32000732421875,
        1.3399658203125,
        1.3599853515625,
        1.3800048828125,
        1.39996337890625,
        1.41998291015625,
        1.44000244140625,
        1.46002197265625,
        1.47998046875,
        1.5,
        1.52001953125,
        1.53997802734375,
        1.55999755859375,
        1.58001708984375,
        1.5999755859375,
        1.6199951171875,
        1.6400146484375,
        1.65997314453125,
        1.67999267578125,
        1.70001220703125,
        1.719970703125,
        1.739990234375,
        1.760009765625,
        1.77996826171875,
        1.79998779296875,
        1.82000732421875,
        1.8399658203125,
        1.8599853515625,
        1.8800048828125,
        1.89996337890625,
        1.91998291015625,
        1.94000244140625,
        1.96002197265625,
        1.97998046875,
        2.0,
        2.02001953125,
        2.03997802734375,
        2.05999755859375,
        2.08001708984375,
        2.0999755859375,
        2.1199951171875,
        2.1400146484375,
        2.15997314453125,
        2.17999267578125,
        2.20001220703125,
        2.219970703125,
        2.239990234375,
        2.260009765625,
        2.27996826171875,
        2.29998779296875,
        2.32000732421875,
        2.3399658203125,
        2.3599853515625,
        2.3800048828125,
        2.39996337890625,
        2.41998291015625,
        2.44000244140625,
        2.46002197265625,
        2.47998046875,
        2.5,
        2.52001953125,
        2.53997802734375,
        2.55999755859375,
        2.58001708984375,
        2.5999755859375,
        2.6199951171875,
        2.6400146484375,
        2.65997314453125,
        2.67999267578125,
        2.70001220703125,
        2.719970703125,
        2.739990234375,
        2.760009765625,
        2.77996826171875,
        2.79998779296875,
        2.82000732421875,
        2.8399658203125,
        2.8599853515625,
        2.8800048828125,
        2.89996337890625,
        2.91998291015625,
        2.94000244140625,
        2.96002197265625,
        2.97998046875,
        3.0,
        3.02001953125,
        3.03997802734375,
        3.05999755859375,
        3.08001708984375,
        3.0999755859375,
        3.1199951171875,
        3.1400146484375,
        3.15997314453125,
        3.17999267578125,
        3.20001220703125,
        3.219970703125,
        3.239990234375,
        3.260009765625,
        3.27996826171875,
        3.29998779296875,
        3.32000732421875,
        3.3399658203125,
        3.3599853515625,
        3.3800048828125,
        3.39996337890625,
        3.41998291015625,
        3.44000244140625,
        3.46002197265625,
        3.47998046875,
        3.5,
        3.52001953125,
        3.53997802734375,
        3.55999755859375,
        3.58001708984375,
        3.5999755859375,
        3.6199951171875,
        3.6400146484375,
        3.65997314453125,
        3.67999267578125,
        3.70001220703125,
        3.719970703125,
        3.739990234375,
        3.760009765625,
        3.77996826171875,
        3.79998779296875,
        3.82000732421875,
        3.8399658203125,
        3.8599853515625,
        3.8800048828125,
        3.89996337890625,
        3.91998291015625,
        3.94000244140625,
        3.96002197265625,
        3.97998046875,
        4.0,
        4.02001953125,
        4.03997802734375,
        4.05999755859375,
        4.08001708984375,
        4.0999755859375,
        4.1199951171875,
        4.1400146484375,
        4.15997314453125,
        4.17999267578125,
        4.20001220703125,
        4.219970703125,
        4.239990234375,
        4.260009765625,
        4.27996826171875,
        4.29998779296875,
        4.32000732421875,
        4.3399658203125,
        4.3599853515625,
        4.3800048828125,
        4.39996337890625,
        4.41998291015625,
        4.44000244140625,
        4.46002197265625,
        4.47998046875,
        4.5,
        4.52001953125,
        4.53997802734375,
        4.55999755859375,
        4.58001708984375,
        4.5999755859375,
        4.6199951171875,
        4.6400146484375,
        4.65997314453125,
        4.67999267578125,
        4.70001220703125,
        4.719970703125,
        4.739990234375,
        4.760009765625,
        4.77996826171875,
        4.79998779296875,
        4.82000732421875,
        4.8399658203125,
        4.8599853515625,
        4.8800048828125,
        4.89996337890625,
        4.91998291015625,
        4.94000244140625,
        4.96002197265625,
        4.97998046875,
        5.0,
        5.02001953125,
        5.03997802734375,
        5.05999755859375,
        5.08001708984375,
        5.0999755859375,
        5.1199951171875,
        5.1400146484375,
        5.15997314453125,
        5.17999267578125,
        5.20001220703125,
        5.219970703125,
        5.239990234375,
        5.260009765625,
        5.27996826171875,
        5.29998779296875,
        5.32000732421875,
        5.3399658203125,
        5.3599853515625,
        5.3800048828125,
        5.39996337890625,
        5.41998291015625,
        5.44000244140625,
        5.46002197265625,
        5.47998046875,
        5.5,
        5.52001953125,
        5.53997802734375,
        5.55999755859375,
        5.58001708984375,
        5.5999755859375,
        5.6199951171875,
        5.6400146484375,
        5.65997314453125,
        5.67999267578125,
        5.70001220703125,
        5.719970703125,
        5.739990234375,
        5.760009765625,
        5.77996826171875,
        5.79998779296875,
        5.82000732421875,
        5.8399658203125,
        5.8599853515625,
        5.8800048828125,
        5.89996337890625,
        5.91998291015625,
        5.94000244140625,
        5.96002197265625,
        5.97998046875,
        6.0,
        6.02001953125,
        6.03997802734375,
        6.05999755859375,
        6.08001708984375,
        6.0999755859375,
        6.1199951171875,
        6.1400146484375,
        6.15997314453125,
        6.17999267578125,
        6.20001220703125,
        6.219970703125,
        6.239990234375,
        6.260009765625,
        6.27996826171875,
        6.29998779296875,
        6.32000732421875,
        6.3399658203125,
        6.3599853515625,
        6.3800048828125,
        6.39996337890625,
        6.41998291015625,
        6.44000244140625,
        6.46002197265625,
        6.47998046875,
        6.5,
        6.52001953125,
        6.53997802734375,
        6.55999755859375,
        6.58001708984375,
        6.5999755859375,
        6.6199951171875,
        6.6400146484375,
        6.65997314453125,
        6.67999267578125,
        6.70001220703125,
        6.719970703125,
        6.739990234375,
        6.760009765625,
        6.77996826171875,
        6.79998779296875,
        6.82000732421875,
        6.8399658203125,
        6.8599853515625,
        6.8800048828125,
        6.89996337890625,
        6.91998291015625,
        6.94000244140625,
        6.96002197265625,
        6.97998046875,
        7.0,
        7.02001953125,
        7.03997802734375,
        7.05999755859375,
        7.08001708984375,
        7.0999755859375,
        7.1199951171875,
        7.1400146484375,
        7.15997314453125,
        7.17999267578125,
        7.20001220703125,
        7.219970703125,
        7.239990234375,
        7.260009765625,
        7.27996826171875,
        7.29998779296875,
        7.32000732421875,
        7.3399658203125,
        7.3599853515625,
        7.3800048828125,
        7.39996337890625,
        7.41998291015625,
        7.44000244140625,
        7.46002197265625,
        7.47998046875,
        7.5,
        7.52001953125,
        7.53997802734375,
        7.55999755859375,
        7.58001708984375,
        7.5999755859375,
        7.6199951171875,
        7.6400146484375,
        7.65997314453125,
        7.67999267578125,
        7.70001220703125,
        7.719970703125,
        7.739990234375,
        7.760009765625,
        7.77996826171875,
        7.79998779296875,
        7.82000732421875,
        7.8399658203125,
        7.8599853515625,
        7.8800048828125,
        7.89996337890625,
        7.91998291015625,
        7.94000244140625,
        7.96002197265625,
        7.97998046875,
        8.0,
        8.02001953125,
        8.03997802734375,
        8.05999755859375,
        8.08001708984375,
        8.0999755859375,
        8.1199951171875,
        8.1400146484375,
        8.15997314453125,
        8.17999267578125,
        8.20001220703125,
        8.219970703125,
        8.239990234375,
        8.260009765625,
        8.27996826171875,
        8.29998779296875,
        8.32000732421875,
        8.3399658203125,
        8.3599853515625,
        8.3800048828125,
        8.39996337890625,
        8.41998291015625,
        8.44000244140625,
        8.46002197265625,
        8.47998046875,
        8.5,
        8.52001953125,
        8.53997802734375,
        8.55999755859375,
        8.58001708984375,
        8.5999755859375,
        8.6199951171875,
        8.6400146484375,
        8.65997314453125,
        8.67999267578125,
        8.70001220703125,
        8.719970703125,
        8.739990234375,
        8.760009765625,
        8.77996826171875,
        8.79998779296875,
        8.82000732421875,
        8.8399658203125,
        8.8599853515625,
        8.8800048828125,
        8.89996337890625,
        8.91998291015625,
        8.94000244140625,
        8.96002197265625,
        8.97998046875,
        9.0,
        9.02001953125,
        9.03997802734375,
        9.05999755859375,
        9.08001708984375,
        9.0999755859375,
        9.1199951171875,
        9.1400146484375,
        9.15997314453125,
        9.17999267578125,
        9.20001220703125,
        9.219970703125,
        9.239990234375,
        9.260009765625,
        9.27996826171875,
        9.29998779296875,
        9.32000732421875,
        9.3399658203125,
        9.3599853515625,
        9.3800048828125,
        9.39996337890625,
        9.41998291015625,
        9.44000244140625,
        9.46002197265625,
        9.47998046875,
        9.5,
        9.52001953125,
        9.53997802734375,
        9.55999755859375,
        9.58001708984375,
        9.5999755859375,
        9.6199951171875,
        9.6400146484375,
        9.65997314453125,
        9.67999267578125,
        9.70001220703125,
        9.719970703125,
        9.739990234375,
        9.760009765625,
        9.77996826171875,
        9.79998779296875,
        9.82000732421875,
        9.8399658203125,
        9.8599853515625,
        9.8800048828125,
        9.89996337890625,
        9.91998291015625,
        9.94000244140625,
        9.96002197265625,
        9.97998046875,
        10.0,
        10.02001953125,
        10.03997802734375,
        10.05999755859375,
        10.08001708984375,
        10.0999755859375,
        10.1199951171875,
        10.1400146484375,
        10.15997314453125,
        10.17999267578125,
        10.20001220703125,
        10.219970703125,
        10.239990234375,
        10.260009765625,
        10.27996826171875,
        10.29998779296875,
        10.32000732421875,
        10.3399658203125,
        10.3599853515625,
        10.3800048828125,
        10.39996337890625,
        10.41998291015625,
        10.44000244140625,
        10.46002197265625,
        10.47998046875,
        10.5,
        10.52001953125,
        10.53997802734375,
        10.55999755859375,
        10.58001708984375,
        10.5999755859375,
        10.6199951171875,
        10.6400146484375,
        10.65997314453125,
        10.67999267578125,
        10.70001220703125,
        10.719970703125,
        10.739990234375,
        10.760009765625,
        10.77996826171875,
        10.79998779296875,
        10.82000732421875,
        10.8399658203125,
        10.8599853515625,
        10.8800048828125,
        10.89996337890625,
        10.91998291015625,
        10.94000244140625,
        10.96002197265625,
        10.97998046875,
        11.0,
        11.02001953125,
        11.03997802734375,
        11.05999755859375,
        11.08001708984375,
        11.0999755859375,
        11.1199951171875,
        11.1400146484375,
        11.15997314453125,
        11.17999267578125,
        11.20001220703125,
        11.219970703125,
        11.239990234375,
        11.260009765625,
        11.27996826171875,
        11.29998779296875,
        11.32000732421875,
        11.3399658203125,
        11.3599853515625,
        11.3800048828125,
        11.39996337890625,
        11.41998291015625,
        11.44000244140625,
        11.46002197265625,
        11.47998046875,
        11.5,
        11.52001953125,
        11.53997802734375,
        11.55999755859375,
        11.58001708984375,
        11.5999755859375,
        11.6199951171875,
        11.6400146484375,
        11.65997314453125,
        11.67999267578125,
        11.70001220703125,
        11.719970703125,
        11.739990234375,
        11.760009765625,
        11.77996826171875,
        11.79998779296875,
        11.82000732421875,
        11.8399658203125,
        11.8599853515625,
        11.8800048828125,
        11.89996337890625,
        11.91998291015625,
        11.94000244140625,
        11.96002197265625,
        11.97998046875,
        12.0,
        12.02001953125,
        12.03997802734375,
        12.05999755859375,
        12.08001708984375,
        12.0999755859375,
        12.1199951171875,
        12.1400146484375,
        12.15997314453125,
        12.17999267578125,
        12.20001220703125,
        12.219970703125,
        12.239990234375,
        12.260009765625,
        12.27996826171875,
        12.29998779296875,
        12.32000732421875,
        12.3399658203125,
        12.3599853515625,
        12.3800048828125,
        12.39996337890625,
        12.41998291015625,
        12.44000244140625,
        12.46002197265625,
        12.47998046875,
        12.5,
        12.52001953125,
        12.53997802734375,
        12.55999755859375,
        12.58001708984375,
        12.5999755859375,
        12.6199951171875,
        12.6400146484375,
        12.65997314453125,
        12.67999267578125,
        12.70001220703125,
        12.719970703125,
        12.739990234375,
        12.760009765625,
        12.77996826171875,
        12.79998779296875,
        12.82000732421875,
        12.8399658203125,
        12.8599853515625,
        12.8800048828125,
        12.89996337890625,
        12.91998291015625,
        12.94000244140625,
        12.96002197265625,
        12.97998046875,
        13.0,
        13.02001953125,
        13.03997802734375,
        13.05999755859375,
        13.08001708984375,
        13.0999755859375,
        13.1199951171875,
        13.1400146484375,
        13.15997314453125,
        13.17999267578125,
        13.20001220703125,
        13.219970703125,
        13.239990234375,
        13.260009765625,
        13.27996826171875,
        13.29998779296875,
        13.32000732421875,
        13.3399658203125,
        13.3599853515625,
        13.3800048828125,
        13.39996337890625,
        13.41998291015625,
        13.44000244140625,
        13.46002197265625,
        13.47998046875,
        13.5,
        13.52001953125,
        13.53997802734375,
        13.55999755859375,
        13.58001708984375,
        13.5999755859375,
        13.6199951171875,
        13.6400146484375,
        13.65997314453125,
        13.67999267578125,
        13.70001220703125,
        13.719970703125,
        13.739990234375,
        13.760009765625,
        13.77996826171875,
        13.79998779296875,
        13.82000732421875,
        13.8399658203125,
        13.8599853515625,
        13.8800048828125,
        13.89996337890625,
        13.91998291015625,
        13.94000244140625,
        13.96002197265625,
        13.97998046875,
        14.0,
        14.02001953125,
        14.03997802734375,
        14.05999755859375,
        14.08001708984375,
        14.0999755859375,
        14.1199951171875,
        14.1400146484375,
        14.15997314453125,
        14.17999267578125,
        14.20001220703125,
        14.219970703125,
        14.239990234375,
        14.260009765625,
        14.27996826171875,
        14.29998779296875,
        14.32000732421875,
        14.3399658203125,
        14.3599853515625,
        14.3800048828125,
        14.39996337890625,
        14.41998291015625,
        14.44000244140625,
        14.46002197265625,
        14.47998046875,
        14.5,
        14.52001953125,
        14.53997802734375,
        14.55999755859375,
        14.58001708984375,
        14.5999755859375,
        14.6199951171875,
        14.6400146484375,
        14.65997314453125,
        14.67999267578125,
        14.70001220703125,
        14.719970703125,
        14.739990234375,
        14.760009765625,
        14.77996826171875,
        14.79998779296875,
        14.82000732421875,
        14.8399658203125,
        14.8599853515625,
        14.8800048828125,
        14.89996337890625,
        14.91998291015625,
        14.94000244140625,
        14.96002197265625,
        14.97998046875,
        15.0,
        15.02001953125,
        15.03997802734375,
        15.05999755859375,
        15.08001708984375,
        15.0999755859375,
        15.1199951171875,
        15.1400146484375,
        15.15997314453125,
        15.17999267578125,
        15.20001220703125,
        15.219970703125,
        15.239990234375,
        15.260009765625,
        15.27996826171875,
        15.29998779296875,
        15.32000732421875,
        15.3399658203125,
        15.3599853515625,
        15.3800048828125,
        15.39996337890625,
        15.41998291015625,
        15.44000244140625,
        15.46002197265625,
        15.47998046875,
        15.5,
        15.52001953125,
        15.53997802734375,
        15.55999755859375,
        15.58001708984375,
        15.5999755859375,
        15.6199951171875,
        15.6400146484375,
        15.65997314453125,
        15.67999267578125,
        15.70001220703125,
        15.719970703125,
        15.739990234375,
        15.760009765625,
        15.77996826171875,
        15.79998779296875,
        15.82000732421875,
        15.8399658203125,
        15.8599853515625,
        15.8800048828125,
        15.89996337890625,
        15.91998291015625,
        15.94000244140625,
        15.96002197265625,
        15.97998046875,
        16.0,
        16.02001953125,
        16.03997802734375,
        16.05999755859375,
        16.08001708984375,
        16.0999755859375,
        16.1199951171875,
        16.1400146484375,
        16.15997314453125,
        16.17999267578125,
        16.20001220703125,
        16.219970703125,
        16.239990234375,
        16.260009765625,
        16.27996826171875,
        16.29998779296875,
        16.32000732421875,
        16.3399658203125,
        16.3599853515625,
        16.3800048828125,
        16.39996337890625,
        16.41998291015625,
        16.44000244140625,
        16.46002197265625,
        16.47998046875,
        16.5,
        16.52001953125,
        16.53997802734375,
        16.55999755859375,
        16.58001708984375,
        16.5999755859375,
        16.6199951171875,
        16.6400146484375,
        16.65997314453125,
        16.67999267578125,
        16.70001220703125,
        16.719970703125,
        16.739990234375,
        16.760009765625,
        16.77996826171875,
        16.79998779296875,
        16.82000732421875,
        16.8399658203125,
        16.8599853515625,
        16.8800048828125,
        16.89996337890625,
        16.91998291015625,
        16.94000244140625,
        16.96002197265625,
        16.97998046875,
        17.0,
        17.02001953125,
        17.03997802734375,
        17.05999755859375,
        17.08001708984375,
        17.0999755859375,
        17.1199951171875,
        17.1400146484375,
        17.15997314453125,
        17.17999267578125,
        17.20001220703125,
        17.219970703125,
        17.239990234375,
        17.260009765625,
        17.27996826171875,
        17.29998779296875,
        17.32000732421875,
        17.3399658203125,
        17.3599853515625,
        17.3800048828125,
        17.39996337890625,
        17.41998291015625,
        17.44000244140625,
        17.46002197265625,
        17.47998046875,
        17.5,
        17.52001953125,
        17.53997802734375,
        17.55999755859375,
        17.58001708984375,
        17.5999755859375,
        17.6199951171875,
        17.6400146484375,
        17.65997314453125,
        17.67999267578125,
        17.70001220703125,
        17.719970703125,
        17.739990234375,
        17.760009765625,
        17.77996826171875,
        17.79998779296875,
        17.82000732421875,
        17.8399658203125,
        17.8599853515625,
        17.8800048828125,
        17.89996337890625,
        17.91998291015625,
        17.94000244140625,
        17.96002197265625,
        17.97998046875,
        18.0,
        18.02001953125,
        18.03997802734375,
        18.05999755859375,
        18.08001708984375,
        18.0999755859375,
        18.1199951171875,
        18.1400146484375,
        18.15997314453125,
        18.17999267578125,
        18.20001220703125,
        18.219970703125,
        18.239990234375,
        18.260009765625,
        18.27996826171875,
        18.29998779296875,
        18.32000732421875,
        18.3399658203125,
        18.3599853515625,
        18.3800048828125,
        18.39996337890625,
        18.41998291015625,
        18.44000244140625,
        18.46002197265625,
        18.47998046875,
        18.5,
        18.52001953125,
        18.53997802734375,
        18.55999755859375,
        18.58001708984375,
        18.5999755859375,
        18.6199951171875,
        18.6400146484375,
        18.65997314453125,
        18.67999267578125,
        18.70001220703125,
        18.719970703125,
        18.739990234375,
        18.760009765625,
        18.77996826171875,
        18.79998779296875,
        18.82000732421875,
        18.8399658203125,
        18.8599853515625,
        18.8800048828125,
        18.89996337890625,
        18.91998291015625,
        18.94000244140625,
        18.96002197265625,
        18.97998046875,
        19.0,
        19.02001953125,
        19.03997802734375,
        19.05999755859375,
        19.08001708984375,
        19.0999755859375,
        19.1199951171875,
        19.1400146484375,
        19.15997314453125,
        19.17999267578125,
        19.20001220703125,
        19.219970703125,
        19.239990234375,
        19.260009765625,
        19.27996826171875,
        19.29998779296875,
        19.32000732421875,
        19.3399658203125,
        19.3599853515625,
        19.3800048828125,
        19.39996337890625,
        19.41998291015625,
        19.44000244140625,
        19.46002197265625,
        19.47998046875,
        19.5,
        19.52001953125,
        19.53997802734375,
        19.55999755859375,
        19.58001708984375,
        19.5999755859375,
        19.6199951171875,
        19.6400146484375,
        19.65997314453125,
        19.67999267578125,
        19.70001220703125,
        19.719970703125,
        19.739990234375,
        19.760009765625,
        19.77996826171875,
        19.79998779296875,
        19.82000732421875,
        19.8399658203125,
        19.8599853515625,
        19.8800048828125,
        19.89996337890625,
        19.91998291015625,
        19.94000244140625,
        19.96002197265625,
        19.97998046875,
        20.0,
        20.02001953125,
        20.03997802734375,
        20.05999755859375,
        20.08001708984375,
        20.0999755859375,
        20.1199951171875,
        20.1400146484375,
        20.15997314453125,
        20.17999267578125,
        20.20001220703125,
        20.219970703125,
        20.239990234375,
        20.260009765625,
        20.27996826171875,
        20.29998779296875,
        20.32000732421875,
        20.3399658203125,
        20.3599853515625,
        20.3800048828125,
        20.39996337890625,
        20.41998291015625,
        20.44000244140625,
        20.46002197265625,
        20.47998046875,
        20.5,
        20.52001953125,
        20.53997802734375,
        20.55999755859375,
        20.58001708984375,
        20.5999755859375,
        20.6199951171875,
        20.6400146484375,
        20.65997314453125,
        20.67999267578125,
        20.70001220703125,
        20.719970703125,
        20.739990234375,
        20.760009765625,
        20.77996826171875,
        20.79998779296875,
        20.82000732421875,
        20.8399658203125,
        20.8599853515625,
        20.8800048828125,
        20.89996337890625,
        20.91998291015625,
        20.94000244140625,
        20.96002197265625,
        20.97998046875,
        21.0,
        21.02001953125,
        21.03997802734375,
        21.05999755859375,
        21.08001708984375,
        21.0999755859375,
        21.1199951171875,
        21.1400146484375,
        21.15997314453125,
        21.17999267578125,
        21.20001220703125,
        21.219970703125,
        21.239990234375,
        21.260009765625,
        21.27996826171875,
        21.29998779296875,
        21.32000732421875,
        21.3399658203125,
        21.3599853515625,
        21.3800048828125,
        21.39996337890625,
        21.41998291015625,
        21.44000244140625,
        21.46002197265625,
        21.47998046875,
        21.5,
        21.52001953125,
        21.53997802734375,
        21.55999755859375,
        21.58001708984375,
        21.5999755859375,
        21.6199951171875,
        21.6400146484375,
        21.65997314453125,
        21.67999267578125,
        21.70001220703125,
        21.719970703125,
        21.739990234375,
        21.760009765625,
        21.77996826171875,
        21.79998779296875,
        21.82000732421875,
        21.8399658203125,
        21.8599853515625,
        21.8800048828125,
        21.89996337890625,
        21.91998291015625,
        21.94000244140625,
        21.96002197265625,
        21.97998046875,
        22.0,
        22.02001953125,
        22.03997802734375,
        22.05999755859375,
        22.08001708984375,
        22.0999755859375,
        22.1199951171875,
        22.1400146484375,
        22.15997314453125,
        22.17999267578125,
        22.20001220703125,
        22.219970703125,
        22.239990234375,
        22.260009765625,
        22.27996826171875,
        22.29998779296875,
        22.32000732421875,
        22.3399658203125,
        22.3599853515625,
        22.3800048828125,
        22.39996337890625,
        22.41998291015625,
        22.44000244140625,
        22.46002197265625,
        22.47998046875,
        22.5,
        22.52001953125,
        22.53997802734375,
        22.55999755859375,
        22.58001708984375,
        22.5999755859375,
        22.6199951171875,
        22.6400146484375,
        22.65997314453125,
        22.67999267578125,
        22.70001220703125,
        22.719970703125,
        22.739990234375,
        22.760009765625,
        22.77996826171875,
        22.79998779296875,
        22.82000732421875,
        22.8399658203125,
        22.8599853515625,
        22.8800048828125,
        22.89996337890625,
        22.91998291015625,
        22.94000244140625,
        22.96002197265625,
        22.97998046875,
        23.0,
        23.02001953125,
        23.03997802734375,
        23.05999755859375,
        23.08001708984375,
        23.0999755859375,
        23.1199951171875,
        23.1400146484375,
        23.15997314453125,
        23.17999267578125,
        23.20001220703125,
        23.219970703125,
        23.239990234375,
        23.260009765625,
        23.27996826171875,
        23.29998779296875,
        23.32000732421875,
        23.3399658203125,
        23.3599853515625,
        23.3800048828125,
        23.39996337890625,
        23.41998291015625,
        23.44000244140625,
        23.46002197265625,
        23.47998046875,
        23.5,
        23.52001953125,
        23.53997802734375,
        23.55999755859375,
        23.58001708984375,
        23.5999755859375,
        23.6199951171875,
        23.6400146484375,
        23.65997314453125,
        23.67999267578125,
        23.70001220703125,
        23.719970703125,
        23.739990234375,
        23.760009765625,
        23.77996826171875,
        23.79998779296875,
        23.82000732421875,
        23.8399658203125,
        23.8599853515625,
        23.8800048828125,
        23.89996337890625,
        23.91998291015625,
        23.94000244140625,
        23.96002197265625,
        23.97998046875,
        24.0,
        24.02001953125,
        24.03997802734375,
        24.05999755859375,
        24.08001708984375,
        24.0999755859375,
        24.1199951171875,
        24.1400146484375,
        24.15997314453125,
        24.17999267578125,
        24.20001220703125,
        24.219970703125,
        24.239990234375,
        24.260009765625,
        24.27996826171875,
        24.29998779296875,
        24.32000732421875,
        24.3399658203125,
        24.3599853515625,
        24.3800048828125,
        24.39996337890625,
        24.41998291015625,
        24.44000244140625,
        24.46002197265625,
        24.47998046875,
        24.5,
        24.52001953125,
        24.53997802734375,
        24.55999755859375,
        24.58001708984375,
        24.5999755859375,
        24.6199951171875,
        24.6400146484375,
        24.65997314453125,
        24.67999267578125,
        24.70001220703125,
        24.719970703125,
        24.739990234375,
        24.760009765625,
        24.77996826171875,
        24.79998779296875,
        24.82000732421875,
        24.8399658203125,
        24.8599853515625,
        24.8800048828125,
        24.89996337890625,
        24.91998291015625,
        24.94000244140625,
        24.96002197265625,
        24.97998046875,
        25.0,
        25.02001953125,
        25.03997802734375,
        25.05999755859375,
        25.08001708984375,
        25.0999755859375,
        25.1199951171875,
        25.1400146484375,
        25.15997314453125,
        25.17999267578125,
        25.20001220703125,
        25.219970703125,
        25.239990234375,
        25.260009765625,
        25.27996826171875,
        25.29998779296875,
        25.32000732421875,
        25.3399658203125,
        25.3599853515625,
        25.3800048828125,
        25.39996337890625,
        25.41998291015625,
        25.44000244140625,
        25.46002197265625,
        25.47998046875,
        25.5,
        25.52001953125,
        25.53997802734375,
        25.55999755859375,
        25.58001708984375,
        25.5999755859375,
        25.6199951171875,
        25.6400146484375,
        25.65997314453125,
        25.67999267578125,
        25.70001220703125,
        25.719970703125,
        25.739990234375,
        25.760009765625,
        25.77996826171875,
        25.79998779296875,
        25.82000732421875,
        25.8399658203125,
        25.8599853515625,
        25.8800048828125,
        25.89996337890625,
        25.91998291015625,
        25.94000244140625,
        25.96002197265625,
        25.97998046875,
        26.0,
        26.02001953125,
        26.03997802734375,
        26.05999755859375,
        26.08001708984375,
        26.0999755859375,
        26.1199951171875,
        26.1400146484375,
        26.15997314453125,
        26.17999267578125,
        26.20001220703125,
        26.219970703125,
        26.239990234375,
        26.260009765625,
        26.27996826171875,
        26.29998779296875,
        26.32000732421875,
        26.3399658203125,
        26.3599853515625,
        26.3800048828125,
        26.39996337890625,
        26.41998291015625,
        26.44000244140625,
        26.46002197265625,
        26.47998046875,
        26.5,
        26.52001953125,
        26.53997802734375,
        26.55999755859375,
        26.58001708984375,
        26.5999755859375,
        26.6199951171875,
        26.6400146484375,
        26.65997314453125,
        26.67999267578125,
        26.70001220703125,
        26.719970703125,
        26.739990234375,
        26.760009765625,
        26.77996826171875,
        26.79998779296875,
        26.82000732421875,
        26.8399658203125,
        26.8599853515625,
        26.8800048828125,
        26.89996337890625,
        26.91998291015625,
        26.94000244140625,
        26.96002197265625,
        26.97998046875,
        27.0,
        27.02001953125,
        27.03997802734375,
        27.05999755859375,
        27.08001708984375,
        27.0999755859375,
        27.1199951171875,
        27.1400146484375,
        27.15997314453125,
        27.17999267578125,
        27.20001220703125,
        27.219970703125,
        27.239990234375,
        27.260009765625,
        27.27996826171875,
        27.29998779296875,
        27.32000732421875,
        27.3399658203125,
        27.3599853515625,
        27.3800048828125,
        27.39996337890625,
        27.41998291015625,
        27.44000244140625,
        27.46002197265625,
        27.47998046875,
        27.5,
        27.52001953125,
        27.53997802734375,
        27.55999755859375,
        27.58001708984375,
        27.5999755859375,
        27.6199951171875,
        27.6400146484375,
        27.65997314453125,
        27.67999267578125,
        27.70001220703125,
        27.719970703125,
        27.739990234375,
        27.760009765625,
        27.77996826171875,
        27.79998779296875,
        27.82000732421875,
        27.8399658203125,
        27.8599853515625,
        27.8800048828125,
        27.89996337890625,
        27.91998291015625,
        27.94000244140625,
        27.96002197265625,
        27.97998046875,
        28.0,
        28.02001953125,
        28.03997802734375,
        28.05999755859375,
        28.08001708984375,
        28.0999755859375,
        28.1199951171875,
        28.1400146484375,
        28.15997314453125,
        28.17999267578125,
        28.20001220703125,
        28.219970703125,
        28.239990234375,
        28.260009765625,
        28.27996826171875,
        28.29998779296875,
        28.32000732421875,
        28.3399658203125,
        28.3599853515625,
        28.3800048828125,
        28.39996337890625,
        28.41998291015625,
        28.44000244140625,
        28.46002197265625,
        28.47998046875,
        28.5,
        28.52001953125,
        28.53997802734375,
        28.55999755859375,
        28.58001708984375,
        28.5999755859375,
        28.6199951171875,
        28.6400146484375,
        28.65997314453125,
        28.67999267578125,
        28.70001220703125,
        28.719970703125,
        28.739990234375,
        28.760009765625,
        28.77996826171875,
        28.79998779296875,
        28.82000732421875,
        28.8399658203125,
        28.8599853515625,
        28.8800048828125,
        28.89996337890625,
        28.91998291015625,
        28.94000244140625,
        28.96002197265625,
        28.97998046875,
        29.0,
        29.02001953125,
        29.03997802734375,
        29.05999755859375,
        29.08001708984375,
        29.0999755859375,
        29.1199951171875,
        29.1400146484375,
        29.15997314453125,
        29.17999267578125,
        29.20001220703125,
        29.219970703125,
        29.239990234375,
        29.260009765625,
        29.27996826171875,
        29.29998779296875,
        29.32000732421875,
        29.3399658203125,
        29.3599853515625,
        29.3800048828125,
        29.39996337890625,
        29.41998291015625,
        29.44000244140625,
        29.46002197265625,
        29.47998046875,
        29.5,
        29.52001953125,
        29.53997802734375,
        29.55999755859375,
        29.58001708984375,
        29.5999755859375,
        29.6199951171875,
        29.6400146484375,
        29.65997314453125,
        29.67999267578125,
        29.70001220703125,
        29.719970703125,
        29.739990234375,
        29.760009765625,
        29.77996826171875,
        29.79998779296875,
        29.82000732421875,
        29.8399658203125,
        29.8599853515625,
        29.8800048828125,
        29.89996337890625,
        29.91998291015625,
        29.94000244140625,
        29.96002197265625,
        29.97998046875,
        30.0,
        30.02001953125,
        30.03997802734375,
        30.05999755859375,
        30.08001708984375,
        30.0999755859375,
        30.1199951171875,
        30.1400146484375,
        30.15997314453125,
        30.17999267578125,
        30.20001220703125,
        30.219970703125,
        30.239990234375,
        30.260009765625,
        30.27996826171875,
        30.29998779296875,
        30.32000732421875,
        30.3399658203125,
        30.3599853515625,
        30.3800048828125,
        30.39996337890625,
        30.41998291015625,
        30.44000244140625,
        30.46002197265625,
        30.47998046875,
        30.5,
        30.52001953125,
        30.53997802734375,
        30.55999755859375,
        30.58001708984375,
        30.5999755859375,
        30.6199951171875,
        30.6400146484375,
        30.65997314453125,
        30.67999267578125,
        30.70001220703125,
        30.719970703125,
        30.739990234375,
        30.760009765625,
        30.77996826171875,
        30.79998779296875,
        30.82000732421875,
        30.8399658203125,
        30.8599853515625,
        30.8800048828125,
        30.89996337890625,
        30.91998291015625,
        30.94000244140625,
        30.96002197265625,
        30.97998046875,
        31.0,
        31.02001953125,
        31.03997802734375,
        31.05999755859375,
        31.08001708984375,
        31.0999755859375,
        31.1199951171875,
        31.1400146484375,
        31.15997314453125,
        31.17999267578125,
        31.20001220703125,
        31.219970703125,
        31.239990234375,
        31.260009765625,
        31.27996826171875,
        31.29998779296875,
        31.32000732421875,
        31.3399658203125,
        31.3599853515625,
        31.3800048828125,
        31.39996337890625,
        31.41998291015625,
        31.44000244140625,
        31.46002197265625,
        31.47998046875,
        31.5,
        31.52001953125,
        31.53997802734375,
        31.55999755859375,
        31.58001708984375,
        31.5999755859375,
        31.6199951171875,
        31.6400146484375,
        31.65997314453125,
        31.67999267578125,
        31.70001220703125,
        31.719970703125,
        31.739990234375,
        31.760009765625,
        31.77996826171875,
        31.79998779296875,
        31.82000732421875,
        31.8399658203125,
        31.8599853515625,
        31.8800048828125,
        31.89996337890625,
        31.91998291015625,
        31.94000244140625,
        31.96002197265625,
        31.97998046875,
        32.0,
        32.02001953125,
        32.03997802734375,
        32.05999755859375,
        32.08001708984375,
        32.0999755859375,
        32.1199951171875,
        32.1400146484375,
        32.15997314453125,
        32.17999267578125,
        32.20001220703125,
        32.219970703125,
        32.239990234375,
        32.260009765625,
        32.27996826171875,
        32.29998779296875,
        32.32000732421875,
        32.3399658203125,
        32.3599853515625,
        32.3800048828125,
        32.39996337890625,
        32.41998291015625,
        32.44000244140625,
        32.46002197265625,
        32.47998046875,
        32.5,
        32.52001953125,
        32.53997802734375,
        32.55999755859375,
        32.58001708984375,
        32.5999755859375,
        32.6199951171875,
        32.6400146484375,
        32.65997314453125,
        32.67999267578125,
        32.70001220703125,
        32.719970703125,
        32.739990234375,
        32.760009765625,
        32.77996826171875,
        32.79998779296875,
        32.82000732421875,
        32.8399658203125,
        32.8599853515625,
        32.8800048828125,
        32.89996337890625,
        32.91998291015625,
        32.94000244140625,
        32.96002197265625,
        32.97998046875,
        33.0,
        33.02001953125,
        33.03997802734375,
        33.05999755859375,
        33.08001708984375,
        33.0999755859375,
        33.1199951171875,
        33.1400146484375,
        33.15997314453125,
        33.17999267578125,
        33.20001220703125,
        33.219970703125,
        33.239990234375,
        33.260009765625,
        33.27996826171875,
        33.29998779296875,
        33.32000732421875,
        33.3399658203125,
        33.3599853515625,
        33.3800048828125,
        33.39996337890625,
        33.41998291015625,
        33.44000244140625,
        33.46002197265625,
        33.47998046875,
        33.5,
        33.52001953125,
        33.53997802734375,
        33.55999755859375,
        33.58001708984375,
        33.5999755859375,
        33.6199951171875,
        33.6400146484375,
        33.65997314453125,
        33.67999267578125,
        33.70001220703125,
        33.719970703125,
        33.739990234375,
        33.760009765625,
        33.77996826171875,
        33.79998779296875,
        33.82000732421875,
        33.8399658203125,
        33.8599853515625,
        33.8800048828125,
        33.89996337890625,
        33.91998291015625,
        33.94000244140625,
        33.96002197265625,
        33.97998046875,
        34.0,
        34.02001953125,
        34.03997802734375,
        34.05999755859375,
        34.08001708984375,
        34.0999755859375,
        34.1199951171875,
        34.1400146484375,
        34.15997314453125,
        34.17999267578125,
        34.20001220703125,
        34.219970703125,
        34.239990234375,
        34.260009765625,
        34.27996826171875,
        34.29998779296875,
        34.32000732421875,
        34.3399658203125,
        34.3599853515625,
        34.3800048828125,
        34.39996337890625,
        34.41998291015625,
        34.44000244140625,
        34.46002197265625,
        34.47998046875,
        34.5,
        34.52001953125,
        34.53997802734375,
        34.55999755859375,
        34.58001708984375,
        34.5999755859375,
        34.6199951171875,
        34.6400146484375,
        34.65997314453125,
        34.67999267578125,
        34.70001220703125,
        34.719970703125,
        34.739990234375,
        34.760009765625,
        34.77996826171875,
        34.79998779296875,
        34.82000732421875,
        34.8399658203125,
        34.8599853515625,
        34.8800048828125,
        34.89996337890625,
        34.91998291015625,
        34.94000244140625,
        34.96002197265625,
        34.97998046875,
        35.0,
        35.02001953125,
        35.03997802734375,
        35.05999755859375,
        35.08001708984375,
        35.0999755859375,
        35.1199951171875,
        35.1400146484375,
        35.15997314453125,
        35.17999267578125,
        35.20001220703125,
        35.219970703125,
        35.239990234375,
        35.260009765625,
        35.27996826171875,
        35.29998779296875,
        35.32000732421875,
        35.3399658203125,
        35.3599853515625,
        35.3800048828125,
        35.39996337890625,
        35.41998291015625,
        35.44000244140625,
        35.46002197265625,
        35.47998046875,
        35.5,
        35.52001953125,
        35.53997802734375,
        35.55999755859375,
        35.58001708984375,
        35.5999755859375,
        35.6199951171875,
        35.6400146484375,
        35.65997314453125,
        35.67999267578125,
        35.70001220703125,
        35.719970703125,
        35.739990234375,
        35.760009765625,
        35.77996826171875,
        35.79998779296875,
        35.82000732421875,
        35.8399658203125,
        35.8599853515625,
        35.8800048828125,
        35.89996337890625,
        35.91998291015625,
        35.94000244140625,
        35.96002197265625,
        35.97998046875,
        36.0,
        36.02001953125,
        36.03997802734375,
        36.05999755859375,
        36.08001708984375,
        36.0999755859375,
        36.1199951171875,
        36.1400146484375,
        36.15997314453125,
        36.17999267578125,
        36.20001220703125,
        36.219970703125,
        36.239990234375,
        36.260009765625,
        36.27996826171875,
        36.29998779296875,
        36.32000732421875,
        36.3399658203125,
        36.3599853515625,
        36.3800048828125,
        36.39996337890625,
        36.41998291015625,
        36.44000244140625,
        36.46002197265625,
        36.47998046875,
        36.5,
        36.52001953125,
        36.53997802734375,
        36.55999755859375,
        36.58001708984375,
        36.5999755859375,
        36.6199951171875,
        36.6400146484375,
        36.65997314453125,
        36.67999267578125,
        36.70001220703125,
        36.719970703125,
        36.739990234375,
        36.760009765625,
        36.77996826171875,
        36.79998779296875,
        36.82000732421875,
        36.8399658203125,
        36.8599853515625,
        36.8800048828125,
        36.89996337890625,
        36.91998291015625,
        36.94000244140625,
        36.96002197265625,
        36.97998046875,
        37.0,
        37.02001953125,
        37.03997802734375,
        37.05999755859375,
        37.08001708984375,
        37.0999755859375,
        37.1199951171875,
        37.1400146484375,
        37.15997314453125,
        37.17999267578125,
        37.20001220703125,
        37.219970703125,
        37.239990234375,
        37.260009765625,
        37.27996826171875,
        37.29998779296875,
        37.32000732421875,
        37.3399658203125,
        37.3599853515625,
        37.3800048828125,
        37.39996337890625,
        37.41998291015625,
        37.44000244140625,
        37.46002197265625,
        37.47998046875,
        37.5,
        37.52001953125,
        37.53997802734375,
        37.55999755859375,
        37.58001708984375,
        37.5999755859375,
        37.6199951171875,
        37.6400146484375,
        37.65997314453125,
        37.67999267578125,
        37.70001220703125,
        37.719970703125,
        37.739990234375,
        37.760009765625,
        37.77996826171875,
        37.79998779296875,
        37.82000732421875,
        37.8399658203125,
        37.8599853515625,
        37.8800048828125,
        37.89996337890625,
        37.91998291015625,
        37.94000244140625,
        37.96002197265625,
        37.97998046875,
        38.0,
        38.02001953125,
        38.03997802734375,
        38.05999755859375,
        38.08001708984375,
        38.0999755859375,
        38.1199951171875,
        38.1400146484375,
        38.15997314453125,
        38.17999267578125,
        38.20001220703125,
        38.219970703125,
        38.239990234375,
        38.260009765625,
        38.27996826171875,
        38.29998779296875,
        38.32000732421875,
        38.3399658203125,
        38.3599853515625,
        38.3800048828125,
        38.39996337890625,
        38.41998291015625,
        38.44000244140625,
        38.46002197265625,
        38.47998046875,
        38.5,
        38.52001953125,
        38.53997802734375,
        38.55999755859375,
        38.58001708984375,
        38.5999755859375,
        38.6199951171875,
        38.6400146484375,
        38.65997314453125,
        38.67999267578125,
        38.70001220703125,
        38.719970703125,
        38.739990234375,
        38.760009765625,
        38.77996826171875,
        38.79998779296875,
        38.82000732421875,
        38.8399658203125,
        38.8599853515625,
        38.8800048828125,
        38.89996337890625,
        38.91998291015625,
        38.94000244140625,
        38.96002197265625,
        38.97998046875,
        39.0,
        39.02001953125,
        39.03997802734375,
        39.05999755859375,
        39.08001708984375,
        39.0999755859375,
        39.1199951171875,
        39.1400146484375,
        39.15997314453125,
        39.17999267578125,
        39.20001220703125,
        39.219970703125,
        39.239990234375,
        39.260009765625,
        39.27996826171875,
        39.29998779296875,
        39.32000732421875,
        39.3399658203125,
        39.3599853515625,
        39.3800048828125,
        39.39996337890625,
        39.41998291015625,
        39.44000244140625,
        39.46002197265625,
        39.47998046875,
        39.5,
        39.52001953125,
        39.53997802734375,
        39.55999755859375,
        39.58001708984375,
        39.5999755859375,
        39.6199951171875,
        39.6400146484375,
        39.65997314453125,
        39.67999267578125,
        39.70001220703125,
        39.719970703125,
        39.739990234375,
        39.760009765625,
        39.77996826171875,
        39.79998779296875,
        39.82000732421875,
        39.8399658203125,
        39.8599853515625,
        39.8800048828125,
        39.89996337890625,
        39.91998291015625,
        39.94000244140625,
        39.96002197265625,
        39.97998046875,
        40.0,
        40.02001953125,
        40.03997802734375,
        40.05999755859375,
        40.08001708984375,
        40.0999755859375,
        40.1199951171875,
        40.1400146484375,
        40.15997314453125,
        40.17999267578125,
        40.20001220703125,
        40.219970703125,
        40.239990234375,
        40.260009765625,
        40.27996826171875,
        40.29998779296875,
        40.32000732421875,
        40.3399658203125,
        40.3599853515625,
        40.3800048828125,
        40.39996337890625,
        40.41998291015625,
        40.44000244140625,
        40.46002197265625,
        40.47998046875,
        40.5,
        40.52001953125,
        40.53997802734375,
        40.55999755859375,
        40.58001708984375,
        40.5999755859375,
        40.6199951171875,
        40.6400146484375,
        40.65997314453125,
        40.67999267578125,
        40.70001220703125,
        40.719970703125,
        40.739990234375,
        40.760009765625,
        40.77996826171875,
        40.79998779296875,
        40.82000732421875,
        40.8399658203125,
        40.8599853515625,
        40.8800048828125,
        40.89996337890625,
        40.91998291015625,
        40.94000244140625,
        40.96002197265625,
        40.97998046875,
        41.0,
        41.02001953125,
        41.03997802734375,
        41.05999755859375,
        41.08001708984375,
        41.0999755859375,
        41.1199951171875,
        41.1400146484375,
        41.15997314453125,
        41.17999267578125,
        41.20001220703125,
        41.219970703125,
        41.239990234375,
        41.260009765625,
        41.27996826171875,
        41.29998779296875,
        41.32000732421875,
        41.3399658203125,
        41.3599853515625,
        41.3800048828125,
        41.39996337890625,
        41.41998291015625,
        41.44000244140625,
        41.46002197265625,
        41.47998046875,
        41.5,
        41.52001953125,
        41.53997802734375,
        41.55999755859375,
        41.58001708984375,
        41.5999755859375,
        41.6199951171875,
        41.6400146484375,
        41.65997314453125,
        41.67999267578125,
        41.70001220703125,
        41.719970703125,
        41.739990234375,
        41.760009765625,
        41.77996826171875,
        41.79998779296875,
        41.82000732421875,
        41.8399658203125,
        41.8599853515625,
        41.8800048828125,
        41.89996337890625,
        41.91998291015625,
        41.94000244140625,
        41.96002197265625,
        41.97998046875,
        42.0,
        42.02001953125,
        42.03997802734375,
        42.05999755859375,
        42.08001708984375,
        42.0999755859375,
        42.1199951171875,
        42.1400146484375,
        42.15997314453125,
        42.17999267578125,
        42.20001220703125,
        42.219970703125,
        42.239990234375,
        42.260009765625,
        42.27996826171875,
        42.29998779296875,
        42.32000732421875,
        42.3399658203125,
        42.3599853515625,
        42.3800048828125,
        42.39996337890625,
        42.41998291015625,
        42.44000244140625,
        42.46002197265625,
        42.47998046875,
        42.5,
        42.52001953125,
        42.53997802734375,
        42.55999755859375,
        42.58001708984375,
        42.5999755859375,
        42.6199951171875,
        42.6400146484375,
        42.65997314453125,
        42.67999267578125,
        42.70001220703125,
        42.719970703125,
        42.739990234375,
        42.760009765625,
        42.77996826171875,
        42.79998779296875,
        42.82000732421875,
        42.8399658203125,
        42.8599853515625,
        42.8800048828125,
        42.89996337890625,
        42.91998291015625,
        42.94000244140625,
        42.96002197265625,
        42.97998046875,
        43.0,
        43.02001953125,
        43.03997802734375,
        43.05999755859375,
        43.08001708984375,
        43.0999755859375,
        43.1199951171875,
        43.1400146484375,
        43.15997314453125,
        43.17999267578125,
        43.20001220703125,
        43.219970703125,
        43.239990234375,
        43.260009765625,
        43.27996826171875,
        43.29998779296875,
        43.32000732421875,
        43.3399658203125,
        43.3599853515625,
        43.3800048828125,
        43.39996337890625,
        43.41998291015625,
        43.44000244140625,
        43.46002197265625,
        43.47998046875,
        43.5,
        43.52001953125,
        43.53997802734375,
        43.55999755859375,
        43.58001708984375,
        43.5999755859375,
        43.6199951171875,
        43.6400146484375,
        43.65997314453125,
        43.67999267578125,
        43.70001220703125,
        43.719970703125,
        43.739990234375,
        43.760009765625,
        43.77996826171875,
        43.79998779296875,
        43.82000732421875,
        43.8399658203125,
        43.8599853515625,
        43.8800048828125,
        43.89996337890625,
        43.91998291015625,
        43.94000244140625,
        43.96002197265625,
        43.97998046875,
        44.0,
        44.02001953125,
        44.03997802734375,
        44.05999755859375,
        44.08001708984375,
        44.0999755859375,
        44.1199951171875,
        44.1400146484375,
        44.15997314453125,
        44.17999267578125,
        44.20001220703125,
        44.219970703125,
        44.239990234375,
        44.260009765625,
        44.27996826171875,
        44.29998779296875,
        44.32000732421875,
        44.3399658203125,
        44.3599853515625,
        44.3800048828125,
        44.39996337890625,
        44.41998291015625,
        44.44000244140625,
        44.46002197265625,
        44.47998046875,
        44.5,
        44.52001953125,
        44.53997802734375,
        44.55999755859375,
        44.58001708984375,
        44.5999755859375,
        44.6199951171875,
        44.6400146484375,
        44.65997314453125,
        44.67999267578125,
        44.70001220703125,
        44.719970703125,
        44.739990234375,
        44.760009765625,
        44.77996826171875,
        44.79998779296875,
        44.82000732421875,
        44.8399658203125,
        44.8599853515625,
        44.8800048828125,
        44.89996337890625,
        44.91998291015625,
        44.94000244140625,
        44.96002197265625,
        44.97998046875,
        45.0,
        45.02001953125,
        45.03997802734375,
        45.05999755859375,
        45.08001708984375,
        45.0999755859375,
        45.1199951171875,
        45.1400146484375,
        45.15997314453125,
        45.17999267578125,
        45.20001220703125,
        45.219970703125,
        45.239990234375,
        45.260009765625,
        45.27996826171875,
        45.29998779296875,
        45.32000732421875,
        45.3399658203125,
        45.3599853515625,
        45.3800048828125,
        45.39996337890625,
        45.41998291015625,
        45.44000244140625,
        45.46002197265625,
        45.47998046875,
        45.5,
        45.52001953125,
        45.53997802734375,
        45.55999755859375,
        45.58001708984375,
        45.5999755859375,
        45.6199951171875,
        45.6400146484375,
        45.65997314453125,
        45.67999267578125,
        45.70001220703125,
        45.719970703125,
        45.739990234375,
        45.760009765625,
        45.77996826171875,
        45.79998779296875,
        45.82000732421875,
        45.8399658203125,
        45.8599853515625,
        45.8800048828125,
        45.89996337890625,
        45.91998291015625,
        45.94000244140625,
        45.96002197265625,
        45.97998046875,
        46.0,
        46.02001953125,
        46.03997802734375,
        46.05999755859375,
        46.08001708984375,
        46.0999755859375,
        46.1199951171875,
        46.1400146484375,
        46.15997314453125,
        46.17999267578125,
        46.20001220703125,
        46.219970703125,
        46.239990234375,
        46.260009765625,
        46.27996826171875,
        46.29998779296875,
        46.32000732421875,
        46.3399658203125,
        46.3599853515625,
        46.3800048828125,
        46.39996337890625,
        46.41998291015625,
        46.44000244140625,
        46.46002197265625,
        46.47998046875,
        46.5,
        46.52001953125,
        46.53997802734375,
        46.55999755859375,
        46.58001708984375,
        46.5999755859375,
        46.6199951171875,
        46.6400146484375,
        46.65997314453125,
        46.67999267578125,
        46.70001220703125,
        46.719970703125,
        46.739990234375,
        46.760009765625,
        46.77996826171875,
        46.79998779296875,
        46.82000732421875,
        46.8399658203125,
        46.8599853515625,
        46.8800048828125,
        46.89996337890625,
        46.91998291015625,
        46.94000244140625,
        46.96002197265625,
        46.97998046875,
        47.0,
        47.02001953125,
        47.03997802734375,
        47.05999755859375,
        47.08001708984375,
        47.0999755859375,
        47.1199951171875,
        47.1400146484375,
        47.15997314453125,
        47.17999267578125,
        47.20001220703125,
        47.219970703125,
        47.239990234375,
        47.260009765625,
        47.27996826171875,
        47.29998779296875,
        47.32000732421875,
        47.3399658203125,
        47.3599853515625,
        47.3800048828125,
        47.39996337890625,
        47.41998291015625,
        47.44000244140625,
        47.46002197265625,
        47.47998046875,
        47.5,
        47.52001953125,
        47.53997802734375,
        47.55999755859375,
        47.58001708984375,
        47.5999755859375,
        47.6199951171875,
        47.6400146484375,
        47.65997314453125,
        47.67999267578125,
        47.70001220703125,
        47.719970703125,
        47.739990234375,
        47.760009765625,
        47.77996826171875,
        47.79998779296875,
        47.82000732421875,
        47.8399658203125,
        47.8599853515625,
        47.8800048828125,
        47.89996337890625,
        47.91998291015625,
        47.94000244140625,
        47.96002197265625,
        47.97998046875,
        48.0,
        48.02001953125,
        48.03997802734375,
        48.05999755859375,
        48.08001708984375,
        48.0999755859375,
        48.1199951171875,
        48.1400146484375,
        48.15997314453125,
        48.17999267578125,
        48.20001220703125,
        48.219970703125,
        48.239990234375,
        48.260009765625,
        48.27996826171875,
        48.29998779296875,
        48.32000732421875,
        48.3399658203125,
        48.3599853515625,
        48.3800048828125,
        48.39996337890625,
        48.41998291015625,
        48.44000244140625,
        48.46002197265625,
        48.47998046875,
        48.5,
        48.52001953125,
        48.53997802734375,
        48.55999755859375,
        48.58001708984375,
        48.5999755859375,
        48.6199951171875,
        48.6400146484375,
        48.65997314453125,
        48.67999267578125,
        48.70001220703125,
        48.719970703125,
        48.739990234375,
        48.760009765625,
        48.77996826171875,
        48.79998779296875,
        48.82000732421875,
        48.8399658203125,
        48.8599853515625,
        48.8800048828125,
        48.89996337890625,
        48.91998291015625,
        48.94000244140625,
        48.96002197265625,
        48.97998046875,
        49.0,
        49.02001953125,
        49.03997802734375,
        49.05999755859375,
        49.08001708984375,
        49.0999755859375,
        49.1199951171875,
        49.1400146484375,
        49.15997314453125,
        49.17999267578125,
        49.20001220703125,
        49.219970703125,
        49.239990234375,
        49.260009765625,
        49.27996826171875,
        49.29998779296875,
        49.32000732421875,
        49.3399658203125,
        49.3599853515625,
        49.3800048828125,
        49.39996337890625,
        49.41998291015625,
        49.44000244140625,
        49.46002197265625,
        49.47998046875,
        49.5,
        49.52001953125,
        49.53997802734375,
        49.55999755859375,
        49.58001708984375,
        49.5999755859375,
        49.6199951171875,
        49.6400146484375,
        49.65997314453125,
        49.67999267578125,
        49.70001220703125,
        49.719970703125,
        49.739990234375,
        49.760009765625,
        49.77996826171875,
        49.79998779296875,
        49.82000732421875,
        49.8399658203125,
        49.8599853515625,
        49.8800048828125,
        49.89996337890625,
        49.91998291015625,
        49.94000244140625,
        49.96002197265625,
        49.97998046875,
        50.0,
        50.02001953125,
        50.03997802734375,
        50.05999755859375,
        50.08001708984375,
        50.0999755859375,
        50.1199951171875,
        50.1400146484375,
        50.15997314453125,
        50.17999267578125,
        50.20001220703125,
        50.219970703125,
        50.239990234375,
        50.260009765625,
        50.27996826171875,
        50.29998779296875,
        50.32000732421875,
        50.3399658203125,
        50.3599853515625,
        50.3800048828125,
        50.39996337890625,
        50.41998291015625,
        50.44000244140625,
        50.46002197265625,
        50.47998046875,
        50.5,
        50.52001953125,
        50.53997802734375,
        50.55999755859375,
        50.58001708984375,
        50.5999755859375,
        50.6199951171875,
        50.6400146484375,
        50.65997314453125,
        50.67999267578125,
        50.70001220703125,
        50.719970703125,
        50.739990234375,
        50.760009765625,
        50.77996826171875,
        50.79998779296875,
        50.82000732421875,
        50.8399658203125,
        50.8599853515625,
        50.8800048828125,
        50.89996337890625,
        50.91998291015625,
        50.94000244140625,
        50.96002197265625,
        50.97998046875,
        51.0,
        51.02001953125,
        51.03997802734375,
        51.05999755859375,
        51.08001708984375,
        51.0999755859375,
        51.1199951171875,
        51.1400146484375,
        51.15997314453125,
        51.17999267578125,
        51.20001220703125,
        51.219970703125,
        51.239990234375,
        51.260009765625,
        51.27996826171875,
        51.29998779296875,
        51.32000732421875,
        51.3399658203125,
        51.3599853515625,
        51.3800048828125,
        51.39996337890625,
        51.41998291015625,
        51.44000244140625,
        51.46002197265625,
        51.47998046875,
        51.5,
        51.52001953125,
        51.53997802734375,
        51.55999755859375,
        51.58001708984375,
        51.5999755859375,
        51.6199951171875,
        51.6400146484375,
        51.65997314453125,
        51.67999267578125,
        51.70001220703125,
        51.719970703125,
        51.739990234375,
        51.760009765625,
        51.77996826171875,
        51.79998779296875,
        51.82000732421875,
        51.8399658203125,
        51.8599853515625,
        51.8800048828125,
        51.89996337890625,
        51.91998291015625,
        51.94000244140625,
        51.96002197265625,
        51.97998046875,
        52.0,
        52.02001953125,
        52.03997802734375,
        52.05999755859375,
        52.08001708984375,
        52.0999755859375,
        52.1199951171875,
        52.1400146484375,
        52.15997314453125,
        52.17999267578125,
        52.20001220703125,
        52.219970703125,
        52.239990234375,
        52.260009765625,
        52.27996826171875,
        52.29998779296875,
        52.32000732421875,
        52.3399658203125,
        52.3599853515625,
        52.3800048828125,
        52.39996337890625,
        52.41998291015625,
        52.44000244140625,
        52.46002197265625,
        52.47998046875,
        52.5,
        52.52001953125,
        52.53997802734375,
        52.55999755859375,
        52.58001708984375,
        52.5999755859375,
        52.6199951171875,
        52.6400146484375,
        52.65997314453125,
        52.67999267578125,
        52.70001220703125,
        52.719970703125,
        52.739990234375,
        52.760009765625,
        52.77996826171875,
        52.79998779296875,
        52.82000732421875,
        52.8399658203125,
        52.8599853515625,
        52.8800048828125,
        52.89996337890625,
        52.91998291015625,
        52.94000244140625,
        52.96002197265625,
        52.97998046875,
        53.0,
        53.02001953125,
        53.03997802734375,
        53.05999755859375,
        53.08001708984375,
        53.0999755859375,
        53.1199951171875,
        53.1400146484375,
        53.15997314453125,
        53.17999267578125,
        53.20001220703125,
        53.219970703125,
        53.239990234375,
        53.260009765625,
        53.27996826171875,
        53.29998779296875,
        53.32000732421875,
        53.3399658203125,
        53.3599853515625,
        53.3800048828125,
        53.39996337890625,
        53.41998291015625,
        53.44000244140625,
        53.46002197265625,
        53.47998046875,
        53.5,
        53.52001953125,
        53.53997802734375,
        53.55999755859375,
        53.58001708984375,
        53.5999755859375,
        53.6199951171875,
        53.6400146484375,
        53.65997314453125,
        53.67999267578125,
        53.70001220703125,
        53.719970703125,
        53.739990234375,
        53.760009765625,
        53.77996826171875,
        53.79998779296875,
        53.82000732421875,
        53.8399658203125,
        53.8599853515625,
        53.8800048828125,
        53.89996337890625,
        53.91998291015625,
        53.94000244140625,
        53.96002197265625,
        53.97998046875,
        54.0,
        54.02001953125,
        54.03997802734375,
        54.05999755859375,
        54.08001708984375,
        54.0999755859375,
        54.1199951171875,
        54.1400146484375,
        54.15997314453125,
        54.17999267578125,
        54.20001220703125,
        54.219970703125,
        54.239990234375,
        54.260009765625,
        54.27996826171875,
        54.29998779296875,
        54.32000732421875,
        54.3399658203125,
        54.3599853515625,
        54.3800048828125,
        54.39996337890625,
        54.41998291015625,
        54.44000244140625,
        54.46002197265625,
        54.47998046875,
        54.5,
        54.52001953125,
        54.53997802734375,
        54.55999755859375,
        54.58001708984375,
        54.5999755859375,
        54.6199951171875,
        54.6400146484375,
        54.65997314453125,
        54.67999267578125,
        54.70001220703125,
        54.719970703125,
        54.739990234375,
        54.760009765625,
        54.77996826171875,
        54.79998779296875,
        54.82000732421875,
        54.8399658203125,
        54.8599853515625,
        54.8800048828125,
        54.89996337890625,
        54.91998291015625,
        54.94000244140625,
        54.96002197265625,
        54.97998046875,
        55.0,
        55.02001953125,
        55.03997802734375,
        55.05999755859375,
        55.08001708984375,
        55.0999755859375,
        55.1199951171875,
        55.1400146484375,
        55.15997314453125,
        55.17999267578125,
        55.20001220703125,
        55.219970703125,
        55.239990234375,
        55.260009765625,
        55.27996826171875,
        55.29998779296875,
        55.32000732421875,
        55.3399658203125,
        55.3599853515625,
        55.3800048828125,
        55.39996337890625,
        55.41998291015625,
        55.44000244140625,
        55.46002197265625,
        55.47998046875,
        55.5,
        55.52001953125,
        55.53997802734375,
        55.55999755859375,
        55.58001708984375,
        55.5999755859375,
        55.6199951171875,
        55.6400146484375,
        55.65997314453125,
        55.67999267578125,
        55.70001220703125,
        55.719970703125,
        55.739990234375,
        55.760009765625,
        55.77996826171875,
        55.79998779296875,
        55.82000732421875,
        55.8399658203125,
        55.8599853515625,
        55.8800048828125,
        55.89996337890625,
        55.91998291015625,
        55.94000244140625,
        55.96002197265625,
        55.97998046875,
        56.0,
        56.02001953125,
        56.03997802734375,
        56.05999755859375,
        56.08001708984375,
        56.0999755859375,
        56.1199951171875,
        56.1400146484375,
        56.15997314453125,
        56.17999267578125,
        56.20001220703125,
        56.219970703125,
        56.239990234375,
        56.260009765625,
        56.27996826171875,
        56.29998779296875,
        56.32000732421875,
        56.3399658203125,
        56.3599853515625,
        56.3800048828125,
        56.39996337890625,
        56.41998291015625,
        56.44000244140625,
        56.46002197265625,
        56.47998046875,
        56.5,
        56.52001953125,
        56.53997802734375,
        56.55999755859375,
        56.58001708984375,
        56.5999755859375,
        56.6199951171875,
        56.6400146484375,
        56.65997314453125,
        56.67999267578125,
        56.70001220703125,
        56.719970703125,
        56.739990234375,
        56.760009765625,
        56.77996826171875,
        56.79998779296875,
        56.82000732421875,
        56.8399658203125,
        56.8599853515625,
        56.8800048828125,
        56.89996337890625,
        56.91998291015625,
        56.94000244140625,
        56.96002197265625,
        56.97998046875,
        57.0,
        57.02001953125,
        57.03997802734375,
        57.05999755859375,
        57.08001708984375,
        57.0999755859375,
        57.1199951171875,
        57.1400146484375,
        57.15997314453125,
        57.17999267578125,
        57.20001220703125,
        57.219970703125,
        57.239990234375,
        57.260009765625,
        57.27996826171875,
        57.29998779296875,
        57.32000732421875,
        57.3399658203125,
        57.3599853515625,
        57.3800048828125,
        57.39996337890625,
        57.41998291015625,
        57.44000244140625,
        57.46002197265625,
        57.47998046875,
        57.5,
        57.52001953125,
        57.53997802734375,
        57.55999755859375,
        57.58001708984375,
        57.5999755859375,
        57.6199951171875,
        57.6400146484375,
        57.65997314453125,
        57.67999267578125,
        57.70001220703125,
        57.719970703125,
        57.739990234375,
        57.760009765625,
        57.77996826171875,
        57.79998779296875,
        57.82000732421875,
        57.8399658203125,
        57.8599853515625,
        57.8800048828125,
        57.89996337890625,
        57.91998291015625,
        57.94000244140625,
        57.96002197265625,
        57.97998046875,
        58.0,
        58.02001953125,
        58.03997802734375,
        58.05999755859375,
        58.08001708984375,
        58.0999755859375,
        58.1199951171875,
        58.1400146484375,
        58.15997314453125,
        58.17999267578125,
        58.20001220703125,
        58.219970703125,
        58.239990234375,
        58.260009765625,
        58.27996826171875,
        58.29998779296875,
        58.32000732421875,
        58.3399658203125,
        58.3599853515625,
        58.3800048828125,
        58.39996337890625,
        58.41998291015625,
        58.44000244140625,
        58.46002197265625,
        58.47998046875,
        58.5,
        58.52001953125,
        58.53997802734375,
        58.55999755859375,
        58.58001708984375,
        58.5999755859375,
        58.6199951171875,
        58.6400146484375,
        58.65997314453125,
        58.67999267578125,
        58.70001220703125,
        58.719970703125,
        58.739990234375,
        58.760009765625,
        58.77996826171875,
        58.79998779296875,
        58.82000732421875,
        58.8399658203125,
        58.8599853515625,
        58.8800048828125,
        58.89996337890625,
        58.91998291015625,
        58.94000244140625,
        58.96002197265625,
        58.97998046875,
        59.0,
        59.02001953125,
        59.03997802734375,
        59.05999755859375,
        59.08001708984375,
        59.0999755859375,
        59.1199951171875,
        59.1400146484375,
        59.15997314453125,
        59.17999267578125,
        59.20001220703125,
        59.219970703125,
        59.239990234375,
        59.260009765625,
        59.27996826171875,
        59.29998779296875,
        59.32000732421875,
        59.3399658203125,
        59.3599853515625,
        59.3800048828125,
        59.39996337890625,
        59.41998291015625,
        59.44000244140625,
        59.46002197265625,
        59.47998046875,
        59.5,
        59.52001953125,
        59.53997802734375,
        59.55999755859375,
        59.58001708984375,
        59.5999755859375,
        59.6199951171875,
        59.6400146484375,
        59.65997314453125,
        59.67999267578125,
        59.70001220703125,
        59.719970703125,
        59.739990234375,
        59.760009765625,
        59.77996826171875,
        59.79998779296875,
        59.82000732421875,
        59.8399658203125,
        59.8599853515625,
        59.8800048828125,
        59.89996337890625,
        59.91998291015625,
        59.94000244140625,
        59.96002197265625,
        59.97998046875
    ],
    "rightHandPositions": [
        "(-0.280000, 1.350302, -0.048113)",
        "(-0.280000, 1.337901, -0.046242)",
        "(-0.280000, 1.329323, -0.047163)",
        "(-0.280000, 1.321222, -0.048581)",
        "(-0.280000, 1.313650, -0.050405)",
        "(-0.280000, 1.306628, -0.052546)",
        "(-0.280000, 1.300223, -0.054896)",
        "(-0.280000, 1.294351, -0.057405)",
        "(-0.280000, 1.289018, -0.059995)",
        "(-0.280000, 1.284245, -0.062584)",
        "(-0.280000, 1.279993, -0.065120)",
        "(-0.280000, 1.276219, -0.067566)",
        "(-0.280000, 1.272834, -0.069926)",
        "(-0.280000, 1.269776, -0.072204)",
        "(-0.280000, 1.267037, -0.074369)",
        "(-0.280000, 1.264610, -0.076393)",
        "(-0.280000, 1.262477, -0.078260)",
        "(-0.280000, 1.260579, -0.079992)",
        "(-0.280000, 1.258885, -0.081601)",
        "(-0.280000, 1.257411, -0.083050)",
        "(-0.280000, 1.256137, -0.084340)",
        "(-0.280000, 1.255024, -0.085499)",
        "(-0.280000, 1.254048, -0.086539)",
        "(-0.280000, 1.253211, -0.087450)",
        "(-0.280000, 1.252508, -0.088230)",
        "(-0.280000, 1.251962, -0.088844)",
        "(-0.280000, 1.251539, -0.089326)",
        "(-0.280000, 1.251292, -0.089609)",
        "(-0.280000, 1.251206, -0.089708)",
        "(-0.280000, 1.251268, -0.089637)",
        "(-0.280000, 1.251472, -0.089403)",
        "(-0.280000, 1.251727, -0.089110)",
        "(-0.280000, 1.252119, -0.088666)",
        "(-0.280000, 1.252609, -0.088117)",
        "(-0.280000, 1.253185, -0.087479)",
        "(-0.280000, 1.253861, -0.086741)",
        "(-0.280000, 1.254551, -0.086000)",
        "(-0.280000, 1.255312, -0.085195)",
        "(-0.280000, 1.256127, -0.084351)",
        "(-0.280000, 1.256991, -0.083471)",
        "(-0.280000, 1.257888, -0.082575)",
        "(-0.280000, 1.258754, -0.081727)",
        "(-0.280000, 1.259644, -0.080873)",
        "(-0.280000, 1.260555, -0.080015)",
        "(-0.280000, 1.261478, -0.079163)",
        "(-0.280000, 1.262385, -0.078342)",
        "(-0.280000, 1.263237, -0.077585)",
        "(-0.280000, 1.264087, -0.076843)",
        "(-0.280000, 1.264932, -0.076119)",
        "(-0.280000, 1.265791, -0.075396)",
        "(-0.280000, 1.266665, -0.074673)",
        "(-0.280000, 1.267515, -0.073982)",
        "(-0.280000, 1.268389, -0.073285)",
        "(-0.280000, 1.269278, -0.072589)",
        "(-0.280000, 1.270203, -0.071877)",
        "(-0.280000, 1.271183, -0.071138)",
        "(-0.280000, 1.272149, -0.070424)",
        "(-0.280000, 1.273202, -0.069662)",
        "(-0.280000, 1.274326, -0.068865)",
        "(-0.280000, 1.275496, -0.068056)",
        "(-0.280000, 1.276706, -0.067239)",
        "(-0.280000, 1.277875, -0.066469)",
        "(-0.280000, 1.279085, -0.065691)",
        "(-0.280000, 1.280375, -0.064883)",
        "(-0.280000, 1.281745, -0.064048)",
        "(-0.280000, 1.283173, -0.063202)",
        "(-0.280000, 1.284560, -0.062405)",
        "(-0.280000, 1.285990, -0.061607)",
        "(-0.280000, 1.287460, -0.060811)",
        "(-0.280000, 1.288989, -0.060010)",
        "(-0.280000, 1.290578, -0.059205)",
        "(-0.280000, 1.292115, -0.058454)",
        "(-0.280000, 1.293726, -0.057693)",
        "(-0.280000, 1.295393, -0.056934)",
        "(-0.280000, 1.297096, -0.056189)",
        "(-0.280000, 1.298826, -0.055462)",
        "(-0.280000, 1.300499, -0.054787)",
        "(-0.280000, 1.302212, -0.054124)",
        "(-0.280000, 1.303946, -0.053483)",
        "(-0.280000, 1.305705, -0.052861)",
        "(-0.280000, 1.307519, -0.052249)",
        "(-0.280000, 1.309291, -0.051682)",
        "(-0.280000, 1.311149, -0.051117)",
        "(-0.280000, 1.313026, -0.050577)",
        "(-0.280000, 1.314940, -0.050059)",
        "(-0.280000, 1.316898, -0.049562)",
        "(-0.280000, 1.318788, -0.049114)",
        "(-0.280000, 1.320712, -0.048689)",
        "(-0.280000, 1.322675, -0.048287)",
        "(-0.280000, 1.324671, -0.047911)",
        "(-0.280000, 1.326697, -0.047572)",
        "(-0.280000, 1.328642, -0.047328)",
        "(-0.280000, 1.330606, -0.047202)",
        "(-0.280000, 1.332583, -0.047223)",
        "(-0.280000, 1.334554, -0.047418)",
        "(-0.280000, 1.336489, -0.047802)",
        "(-0.280000, 1.338309, -0.048385)",
        "(-0.280000, 1.340097, -0.049162)",
        "(-0.280000, 1.341863, -0.050126)",
        "(-0.280000, 1.343610, -0.051268)",
        "(-0.280000, 1.345302, -0.052571)",
        "(-0.280000, 1.346873, -0.054027)",
        "(-0.280000, 1.348400, -0.055610)",
        "(-0.280000, 1.349890, -0.057294)",
        "(-0.280000, 1.351362, -0.059066)",
        "(-0.280000, 1.352806, -0.060898)",
        "(-0.280000, 1.354114, -0.062753)",
        "(-0.280000, 1.355399, -0.064622)",
        "(-0.280000, 1.356655, -0.066475)",
        "(-0.280000, 1.357888, -0.068282)",
        "(-0.280000, 1.359097, -0.070031)",
        "(-0.280000, 1.360199, -0.071684)",
        "(-0.280000, 1.361279, -0.073224)",
        "(-0.280000, 1.362360, -0.074642)",
        "(-0.280000, 1.363463, -0.075922)",
        "(-0.280000, 1.364584, -0.077045)",
        "(-0.280000, 1.365658, -0.077992)",
        "(-0.280000, 1.366771, -0.078763)",
        "(-0.280000, 1.367936, -0.079354)",
        "(-0.280000, 1.369169, -0.079766)",
        "(-0.280000, 1.370471, -0.079994)",
        "(-0.280000, 1.371764, -0.080021)",
        "(-0.280000, 1.373137, -0.079868)",
        "(-0.280000, 1.374601, -0.079546)",
        "(-0.280000, 1.376173, -0.079067)",
        "(-0.280000, 1.377844, -0.078442)",
        "(-0.280000, 1.379547, -0.077655)",
        "(-0.280000, 1.381367, -0.076752)",
        "(-0.280000, 1.383305, -0.075753)",
        "(-0.280000, 1.385343, -0.074662)",
        "(-0.280000, 1.387459, -0.073491)",
        "(-0.280000, 1.389585, -0.072239)",
        "(-0.280000, 1.391817, -0.070951)",
        "(-0.280000, 1.394165, -0.069657)",
        "(-0.280000, 1.396618, -0.068382)",
        "(-0.280000, 1.399154, -0.067120)",
        "(-0.280000, 1.401671, -0.065845)",
        "(-0.280000, 1.404254, -0.064619)",
        "(-0.280000, 1.406908, -0.063441)",
        "(-0.280000, 1.409595, -0.062308)",
        "(-0.280000, 1.412280, -0.061221)",
        "(-0.280000, 1.414905, -0.060178)",
        "(-0.280000, 1.417139, -0.059913)",
        "(-0.280000, 1.418615, -0.060841)",
        "(-0.280000, 1.420016, -0.061747)",
        "(-0.280000, 1.421352, -0.062634)",
        "(-0.280000, 1.422588, -0.063475)",
        "(-0.280000, 1.423779, -0.064306)",
        "(-0.280000, 1.424919, -0.065120)",
        "(-0.280000, 1.426018, -0.065921)",
        "(-0.280000, 1.427063, -0.066699)",
        "(-0.280000, 1.428035, -0.067437)",
        "(-0.280000, 1.428991, -0.068177)",
        "(-0.280000, 1.429927, -0.068916)",
        "(-0.280000, 1.430865, -0.069669)",
        "(-0.280000, 1.431832, -0.070460)",
        "(-0.280000, 1.432743, -0.071220)",
        "(-0.280000, 1.433686, -0.072022)",
        "(-0.280000, 1.434697, -0.072897)",
        "(-0.280000, 1.435846, -0.073914)",
        "(-0.280000, 1.437128, -0.075078)",
        "(-0.280000, 1.438355, -0.076233)",
        "(-0.280000, 1.438341, -0.078870)",
        "(-0.280000, 1.438288, -0.081590)",
        "(-0.280000, 1.438184, -0.084335)",
        "(-0.280000, 1.438043, -0.087074)",
        "(-0.280000, 1.437779, -0.089691)",
        "(-0.280000, 1.437501, -0.092246)",
        "(-0.280000, 1.437199, -0.094678)",
        "(-0.280000, 1.436871, -0.096957)",
        "(-0.280000, 1.436537, -0.099053)",
        "(-0.280000, 1.436190, -0.100906)",
        "(-0.280000, 1.435885, -0.102553)",
        "(-0.280000, 1.435626, -0.103954)",
        "(-0.280000, 1.435401, -0.105060)",
        "(-0.280000, 1.435247, -0.105881)",
        "(-0.280000, 1.435213, -0.106465)",
        "(-0.280000, 1.435287, -0.106771)",
        "(-0.280000, 1.435484, -0.106809)",
        "(-0.280000, 1.435824, -0.106597)",
        "(-0.280000, 1.436324, -0.106155)",
        "(-0.280000, 1.437011, -0.105536)",
        "(-0.280000, 1.437890, -0.104752)",
        "(-0.280000, 1.438944, -0.103801)",
        "(-0.280000, 1.440150, -0.102695)",
        "(-0.280000, 1.441527, -0.101479)",
        "(-0.280000, 1.443052, -0.100178)",
        "(-0.280000, 1.444685, -0.098804)",
        "(-0.280000, 1.446411, -0.097381)",
        "(-0.280000, 1.448192, -0.095947)",
        "(-0.280000, 1.449994, -0.094523)",
        "(-0.280000, 1.451858, -0.093092)",
        "(-0.280000, 1.452892, -0.092375)",
        "(-0.280000, 1.452976, -0.092485)",
        "(-0.280000, 1.453115, -0.092668)",
        "(-0.280000, 1.453275, -0.092880)",
        "(-0.280000, 1.453432, -0.093088)",
        "(-0.280000, 1.453594, -0.093305)",
        "(-0.280000, 1.453773, -0.093545)",
        "(-0.280000, 1.453980, -0.093823)",
        "(-0.280000, 1.454207, -0.094131)",
        "(-0.280000, 1.454443, -0.094452)",
        "(-0.280000, 1.454691, -0.094793)",
        "(-0.280000, 1.454932, -0.095126)",
        "(-0.280000, 1.455185, -0.095477)",
        "(-0.280000, 1.455440, -0.095835)",
        "(-0.280000, 1.455681, -0.096174)",
        "(-0.280000, 1.455927, -0.096524)",
        "(-0.280000, 1.456152, -0.096845)",
        "(-0.280000, 1.456360, -0.097144)",
        "(-0.280000, 1.456537, -0.097399)",
        "(-0.280000, 1.456684, -0.097612)",
        "(-0.280000, 1.456800, -0.097782)",
        "(-0.280000, 1.456910, -0.097943)",
        "(-0.280000, 1.457003, -0.098079)",
        "(-0.280000, 1.457073, -0.098182)",
        "(-0.280000, 1.457140, -0.098280)",
        "(-0.280000, 1.457209, -0.098382)",
        "(-0.280000, 1.457286, -0.098495)",
        "(-0.280000, 1.457384, -0.098641)",
        "(-0.280000, 1.457473, -0.098773)",
        "(-0.280000, 1.457548, -0.098886)",
        "(-0.280000, 1.457611, -0.098979)",
        "(-0.280000, 1.457667, -0.099062)",
        "(-0.280000, 1.457712, -0.099131)",
        "(-0.280000, 1.457755, -0.099195)",
        "(-0.280000, 1.457801, -0.099264)",
        "(-0.280000, 1.457850, -0.099338)",
        "(-0.280000, 1.457906, -0.099421)",
        "(-0.280000, 1.457970, -0.099519)",
        "(-0.280000, 1.458032, -0.099612)",
        "(-0.280000, 1.458084, -0.099691)",
        "(-0.280000, 1.458132, -0.099764)",
        "(-0.280000, 1.458168, -0.099818)",
        "(-0.280000, 1.458184, -0.099843)",
        "(-0.280000, 1.458181, -0.099838)",
        "(-0.280000, 1.458175, -0.099828)",
        "(-0.280000, 1.457118, -0.100497)",
        "(-0.280000, 1.455143, -0.101771)",
        "(-0.280000, 1.453207, -0.103019)",
        "(-0.280000, 1.451282, -0.104256)",
        "(-0.280000, 1.449356, -0.105499)",
        "(-0.280000, 1.447438, -0.106739)",
        "(-0.280000, 1.445540, -0.107967)",
        "(-0.280000, 1.443666, -0.109191)",
        "(-0.280000, 1.441823, -0.110384)",
        "(-0.280000, 1.440033, -0.111542)",
        "(-0.280000, 1.438306, -0.112676)",
        "(-0.280000, 1.436653, -0.113757)",
        "(-0.280000, 1.435068, -0.114748)",
        "(-0.280000, 1.433582, -0.115655)",
        "(-0.280000, 1.432213, -0.116496)",
        "(-0.280000, 1.430971, -0.117250)",
        "(-0.280000, 1.429868, -0.117903)",
        "(-0.280000, 1.428915, -0.118463)",
        "(-0.280000, 1.428124, -0.118922)",
        "(-0.280000, 1.427501, -0.119270)",
        "(-0.280000, 1.427049, -0.119509)",
        "(-0.280000, 1.426764, -0.119618)",
        "(-0.280000, 1.426640, -0.119589)",
        "(-0.280000, 1.426689, -0.119437)",
        "(-0.280000, 1.426916, -0.119177)",
        "(-0.280000, 1.427297, -0.118786)",
        "(-0.280000, 1.427825, -0.118262)",
        "(-0.280000, 1.428497, -0.117622)",
        "(-0.280000, 1.429305, -0.116882)",
        "(-0.280000, 1.430247, -0.116055)",
        "(-0.280000, 1.431288, -0.115124)",
        "(-0.280000, 1.432409, -0.114104)",
        "(-0.280000, 1.433610, -0.113015)",
        "(-0.280000, 1.434845, -0.111837)",
        "(-0.280000, 1.436112, -0.110615)",
        "(-0.280000, 1.437381, -0.109333)",
        "(-0.280000, 1.438630, -0.108011)",
        "(-0.280000, 1.439852, -0.106680)",
        "(-0.280000, 1.441036, -0.105377)",
        "(-0.280000, 1.442186, -0.104128)",
        "(-0.280000, 1.443256, -0.102918)",
        "(-0.280000, 1.444261, -0.101810)",
        "(-0.280000, 1.445171, -0.100775)",
        "(-0.280000, 1.445972, -0.099833)",
        "(-0.280000, 1.446687, -0.099037)",
        "(-0.280000, 1.447347, -0.098432)",
        "(-0.280000, 1.447924, -0.097992)",
        "(-0.280000, 1.448404, -0.097699)",
        "(-0.280000, 1.448827, -0.097587)",
        "(-0.280000, 1.449143, -0.097569)",
        "(-0.280000, 1.449371, -0.097632)",
        "(-0.280000, 1.449514, -0.097728)",
        "(-0.280000, 1.449587, -0.097814)",
        "(-0.280000, 1.449644, -0.097877)",
        "(-0.280000, 1.449734, -0.097902)",
        "(-0.280000, 1.449879, -0.097853)",
        "(-0.280000, 1.450080, -0.097680)",
        "(-0.280000, 1.450351, -0.097364)",
        "(-0.280000, 1.450708, -0.096900)",
        "(-0.280000, 1.451187, -0.096332)",
        "(-0.280000, 1.451779, -0.095635)",
        "(-0.280000, 1.452484, -0.094821)",
        "(-0.280000, 1.453296, -0.093894)",
        "(-0.280000, 1.453568, -0.093270)",
        "(-0.280000, 1.453379, -0.093018)",
        "(-0.280000, 1.453207, -0.092790)",
        "(-0.280000, 1.453020, -0.092543)",
        "(-0.280000, 1.452840, -0.092306)",
        "(-0.280000, 1.452677, -0.092093)",
        "(-0.280000, 1.452528, -0.091898)",
        "(-0.280000, 1.452406, -0.091741)",
        "(-0.280000, 1.452299, -0.091602)",
        "(-0.280000, 1.452199, -0.091472)",
        "(-0.280000, 1.452119, -0.091370)",
        "(-0.280000, 1.452043, -0.091272)",
        "(-0.280000, 1.451989, -0.091203)",
        "(-0.280000, 1.451956, -0.091161)",
        "(-0.280000, 1.451934, -0.091132)",
        "(-0.280000, 1.451916, -0.091108)",
        "(-0.280000, 1.451893, -0.091080)",
        "(-0.280000, 1.451860, -0.091037)",
        "(-0.280000, 1.451812, -0.090976)",
        "(-0.280000, 1.451757, -0.090906)",
        "(-0.280000, 1.451702, -0.090835)",
        "(-0.280000, 1.451643, -0.090761)",
        "(-0.280000, 1.451584, -0.090686)",
        "(-0.280000, 1.451511, -0.090593)",
        "(-0.280000, 1.451430, -0.090490)",
        "(-0.280000, 1.451324, -0.090356)",
        "(-0.280000, 1.451228, -0.090235)",
        "(-0.280000, 1.451135, -0.090119)",
        "(-0.280000, 1.451036, -0.089994)",
        "(-0.280000, 1.450914, -0.089842)",
        "(-0.280000, 1.450799, -0.089698)",
        "(-0.280000, 1.450691, -0.089564)",
        "(-0.280000, 1.450594, -0.089444)",
        "(-0.280000, 1.450500, -0.089328)",
        "(-0.280000, 1.450396, -0.089199)",
        "(-0.280000, 1.450302, -0.089083)",
        "(-0.280000, 1.450211, -0.088972)",
        "(-0.280000, 1.449101, -0.089693)",
        "(-0.280000, 1.447240, -0.091039)",
        "(-0.280000, 1.445381, -0.092390)",
        "(-0.280000, 1.443523, -0.093732)",
        "(-0.280000, 1.441674, -0.095093)",
        "(-0.280000, 1.439841, -0.096461)",
        "(-0.280000, 1.438030, -0.097817)",
        "(-0.280000, 1.436247, -0.099173)",
        "(-0.280000, 1.434499, -0.100505)",
        "(-0.280000, 1.432793, -0.101788)",
        "(-0.280000, 1.431088, -0.102969)",
        "(-0.280000, 1.429439, -0.104075)",
        "(-0.280000, 1.427855, -0.105093)",
        "(-0.280000, 1.426336, -0.105991)",
        "(-0.280000, 1.424915, -0.106799)",
        "(-0.280000, 1.423560, -0.107447)",
        "(-0.280000, 1.422278, -0.107920)",
        "(-0.280000, 1.421081, -0.108226)",
        "(-0.280000, 1.419979, -0.108356)",
        "(-0.280000, 1.419032, -0.108363)",
        "(-0.280000, 1.418175, -0.108173)",
        "(-0.280000, 1.417410, -0.107782)",
        "(-0.280000, 1.416730, -0.107181)",
        "(-0.280000, 1.416140, -0.106382)",
        "(-0.280000, 1.415728, -0.105481)",
        "(-0.280000, 1.415436, -0.104428)",
        "(-0.280000, 1.415260, -0.103227)",
        "(-0.280000, 1.415179, -0.101875)",
        "(-0.280000, 1.415186, -0.100388)",
        "(-0.280000, 1.415340, -0.098832)",
        "(-0.280000, 1.415571, -0.097169)",
        "(-0.280000, 1.415851, -0.095405)",
        "(-0.280000, 1.416170, -0.093545)",
        "(-0.280000, 1.416539, -0.091637)",
        "(-0.280000, 1.416967, -0.089723)",
        "(-0.280000, 1.417447, -0.087813)",
        "(-0.280000, 1.417850, -0.085837)",
        "(-0.280000, 1.418229, -0.083873)",
        "(-0.280000, 1.418640, -0.082003)",
        "(-0.280000, 1.419069, -0.080228)",
        "(-0.280000, 1.419517, -0.078582)",
        "(-0.280000, 1.420000, -0.077106)",
        "(-0.280000, 1.420471, -0.075776)",
        "(-0.280000, 1.420953, -0.074631)",
        "(-0.280000, 1.421394, -0.073651)",
        "(-0.280000, 1.421833, -0.072868)",
        "(-0.280000, 1.422238, -0.072265)",
        "(-0.280000, 1.422558, -0.071805)",
        "(-0.280000, 1.422821, -0.071494)",
        "(-0.280000, 1.423000, -0.071296)",
        "(-0.280000, 1.423121, -0.071205)",
        "(-0.280000, 1.423198, -0.071190)",
        "(-0.280000, 1.423205, -0.071185)",
        "(-0.280000, 1.423172, -0.071160)",
        "(-0.280000, 1.423133, -0.071131)",
        "(-0.280000, 1.423081, -0.071092)",
        "(-0.280000, 1.423007, -0.071037)",
        "(-0.280000, 1.422901, -0.070959)",
        "(-0.280000, 1.422782, -0.070870)",
        "(-0.280000, 1.422640, -0.070765)",
        "(-0.280000, 1.422466, -0.070637)",
        "(-0.280000, 1.422251, -0.070479)",
        "(-0.280000, 1.422000, -0.070295)",
        "(-0.280000, 1.421726, -0.070096)",
        "(-0.280000, 1.421474, -0.069913)",
        "(-0.280000, 1.421184, -0.069705)",
        "(-0.280000, 1.420886, -0.069492)",
        "(-0.280000, 1.420577, -0.069272)",
        "(-0.280000, 1.420267, -0.069053)",
        "(-0.280000, 1.419962, -0.068839)",
        "(-0.280000, 1.419683, -0.068645)",
        "(-0.280000, 1.419403, -0.068451)",
        "(-0.280000, 1.419152, -0.068277)",
        "(-0.280000, 1.418926, -0.068122)",
        "(-0.280000, 1.418723, -0.067984)",
        "(-0.280000, 1.418535, -0.067855)",
        "(-0.280000, 1.418364, -0.067739)",
        "(-0.280000, 1.418188, -0.067621)",
        "(-0.280000, 1.417980, -0.067481)",
        "(-0.280000, 1.417780, -0.067347)",
        "(-0.280000, 1.417534, -0.067182)",
        "(-0.280000, 1.417278, -0.067012)",
        "(-0.280000, 1.416993, -0.066824)",
        "(-0.280000, 1.416623, -0.066582)",
        "(-0.280000, 1.416234, -0.066329)",
        "(-0.280000, 1.415821, -0.066062)",
        "(-0.280000, 1.415339, -0.065754)",
        "(-0.280000, 1.414847, -0.065443)",
        "(-0.280000, 1.414326, -0.065116)",
        "(-0.280000, 1.413864, -0.064829)",
        "(-0.280000, 1.413387, -0.064536)",
        "(-0.280000, 1.412889, -0.064234)",
        "(-0.280000, 1.412399, -0.063939)",
        "(-0.280000, 1.411951, -0.063672)",
        "(-0.280000, 1.411532, -0.063424)",
        "(-0.280000, 1.411091, -0.063166)",
        "(-0.280000, 1.410659, -0.062916)",
        "(-0.280000, 1.410226, -0.062667)",
        "(-0.280000, 1.409787, -0.062417)",
        "(-0.280000, 1.409352, -0.062172)",
        "(-0.280000, 1.408906, -0.061923)",
        "(-0.280000, 1.408454, -0.061672)",
        "(-0.280000, 1.407971, -0.061408)",
        "(-0.280000, 1.407420, -0.061118)",
        "(-0.280000, 1.406839, -0.060872)",
        "(-0.280000, 1.406150, -0.060673)",
        "(-0.280000, 1.405329, -0.060543)",
        "(-0.280000, 1.404359, -0.060501)",
        "(-0.280000, 1.403242, -0.060567)",
        "(-0.280000, 1.402059, -0.060789)",
        "(-0.280000, 1.400761, -0.061149)",
        "(-0.280000, 1.399330, -0.061633)",
        "(-0.280000, 1.397789, -0.062247)",
        "(-0.280000, 1.396117, -0.062964)",
        "(-0.280000, 1.394404, -0.063817)",
        "(-0.280000, 1.392571, -0.064749)",
        "(-0.280000, 1.390612, -0.065735)",
        "(-0.280000, 1.388538, -0.066768)",
        "(-0.280000, 1.386373, -0.067834)",
        "(-0.280000, 1.384250, -0.068951)",
        "(-0.280000, 1.382045, -0.070064)",
        "(-0.280000, 1.379764, -0.071147)",
        "(-0.280000, 1.377442, -0.072187)",
        "(-0.280000, 1.375086, -0.073177)",
        "(-0.280000, 1.372826, -0.074127)",
        "(-0.280000, 1.370521, -0.074976)",
        "(-0.280000, 1.368177, -0.075720)",
        "(-0.280000, 1.365794, -0.076343)",
        "(-0.280000, 1.363356, -0.076830)",
        "(-0.280000, 1.361036, -0.077207)",
        "(-0.280000, 1.358678, -0.077435)",
        "(-0.280000, 1.356256, -0.077508)",
        "(-0.280000, 1.353763, -0.077429)",
        "(-0.280000, 1.351176, -0.077199)",
        "(-0.280000, 1.348651, -0.076830)",
        "(-0.280000, 1.345993, -0.076318)",
        "(-0.280000, 1.343182, -0.075679)",
        "(-0.280000, 1.340200, -0.074932)",
        "(-0.280000, 1.337028, -0.074103)",
        "(-0.280000, 1.333887, -0.073181)",
        "(-0.280000, 1.330578, -0.072206)",
        "(-0.280000, 1.327119, -0.071205)",
        "(-0.280000, 1.323502, -0.070193)",
        "(-0.280000, 1.319733, -0.069201)",
        "(-0.280000, 1.315995, -0.068206)",
        "(-0.280000, 1.312117, -0.067262)",
        "(-0.280000, 1.308116, -0.066394)",
        "(-0.280000, 1.304018, -0.065623)",
        "(-0.280000, 1.299863, -0.064941)",
        "(-0.280000, 1.295811, -0.064296)",
        "(-0.280000, 1.291752, -0.063749)",
        "(-0.280000, 1.287735, -0.063269)",
        "(-0.280000, 1.283782, -0.062849)",
        "(-0.280000, 1.279904, -0.062478)",
        "(-0.280000, 1.276141, -0.062058)",
        "(-0.280000, 1.273086, -0.062558)",
        "(-0.280000, 1.270907, -0.064053)",
        "(-0.280000, 1.268918, -0.065474)",
        "(-0.280000, 1.267114, -0.066811)",
        "(-0.280000, 1.265481, -0.068063)",
        "(-0.280000, 1.263977, -0.069252)",
        "(-0.280000, 1.262576, -0.070392)",
        "(-0.280000, 1.261285, -0.071471)",
        "(-0.280000, 1.260101, -0.072486)",
        "(-0.280000, 1.259033, -0.073422)",
        "(-0.280000, 1.258036, -0.074314)",
        "(-0.280000, 1.257105, -0.075164)",
        "(-0.280000, 1.256245, -0.075963)",
        "(-0.280000, 1.255452, -0.076713)",
        "(-0.280000, 1.254736, -0.077400)",
        "(-0.280000, 1.254080, -0.078040)",
        "(-0.280000, 1.253474, -0.078638)",
        "(-0.280000, 1.252918, -0.079194)",
        "(-0.280000, 1.252422, -0.079696)",
        "(-0.280000, 1.251981, -0.080146)",
        "(-0.280000, 1.251588, -0.080551)",
        "(-0.280000, 1.251249, -0.080903)",
        "(-0.280000, 1.250956, -0.081210)",
        "(-0.280000, 1.250696, -0.081483)",
        "(-0.280000, 1.250485, -0.081706)",
        "(-0.280000, 1.250327, -0.081874)",
        "(-0.280000, 1.250209, -0.082000)",
        "(-0.280000, 1.250115, -0.082100)",
        "(-0.280000, 1.250029, -0.082192)",
        "(-0.280000, 1.249940, -0.082288)",
        "(-0.280000, 1.249850, -0.082384)",
        "(-0.280000, 1.249752, -0.082490)",
        "(-0.280000, 1.249626, -0.082625)",
        "(-0.280000, 1.249489, -0.082773)",
        "(-0.280000, 1.249364, -0.082910)",
        "(-0.280000, 1.249238, -0.083046)",
        "(-0.280000, 1.249110, -0.083186)",
        "(-0.280000, 1.248989, -0.083319)",
        "(-0.280000, 1.248875, -0.083443)",
        "(-0.280000, 1.248771, -0.083558)",
        "(-0.280000, 1.248686, -0.083652)",
        "(-0.280000, 1.248608, -0.083738)",
        "(-0.280000, 1.248543, -0.083810)",
        "(-0.280000, 1.248493, -0.083865)",
        "(-0.280000, 1.248451, -0.083912)",
        "(-0.280000, 1.249346, -0.084786)",
        "(-0.280000, 1.251082, -0.086370)",
        "(-0.280000, 1.252790, -0.087915)",
        "(-0.280000, 1.254477, -0.089461)",
        "(-0.280000, 1.256167, -0.091010)",
        "(-0.280000, 1.257851, -0.092553)",
        "(-0.280000, 1.259511, -0.094086)",
        "(-0.280000, 1.261156, -0.095605)",
        "(-0.280000, 1.262766, -0.097099)",
        "(-0.280000, 1.264327, -0.098552)",
        "(-0.280000, 1.265842, -0.099956)",
        "(-0.280000, 1.267303, -0.101285)",
        "(-0.280000, 1.268710, -0.102515)",
        "(-0.280000, 1.270048, -0.103629)",
        "(-0.280000, 1.271298, -0.104641)",
        "(-0.280000, 1.272475, -0.105503)",
        "(-0.280000, 1.273555, -0.106217)",
        "(-0.280000, 1.274539, -0.106775)",
        "(-0.280000, 1.275409, -0.107177)",
        "(-0.280000, 1.276127, -0.107446)",
        "(-0.280000, 1.276720, -0.107554)",
        "(-0.280000, 1.277178, -0.107500)",
        "(-0.280000, 1.277504, -0.107277)",
        "(-0.280000, 1.277701, -0.106887)",
        "(-0.280000, 1.277735, -0.106369)",
        "(-0.280000, 1.277622, -0.105716)",
        "(-0.280000, 1.277369, -0.104927)",
        "(-0.280000, 1.276999, -0.103996)",
        "(-0.280000, 1.276518, -0.102939)",
        "(-0.280000, 1.275916, -0.101780)",
        "(-0.280000, 1.275223, -0.100515)",
        "(-0.280000, 1.274454, -0.099163)",
        "(-0.280000, 1.273620, -0.097729)",
        "(-0.280000, 1.272727, -0.096244)",
        "(-0.280000, 1.271779, -0.094744)",
        "(-0.280000, 1.270802, -0.093220)",
        "(-0.280000, 1.269826, -0.091686)",
        "(-0.280000, 1.268854, -0.090172)",
        "(-0.280000, 1.267908, -0.088697)",
        "(-0.280000, 1.266979, -0.087288)",
        "(-0.280000, 1.266100, -0.085952)",
        "(-0.280000, 1.265283, -0.084710)",
        "(-0.280000, 1.264540, -0.083564)",
        "(-0.280000, 1.263901, -0.082515)",
        "(-0.280000, 1.263355, -0.081593)",
        "(-0.280000, 1.262947, -0.080759)",
        "(-0.280000, 1.262670, -0.080031)",
        "(-0.280000, 1.262507, -0.079422)",
        "(-0.280000, 1.262469, -0.078909)",
        "(-0.280000, 1.262527, -0.078499)",
        "(-0.280000, 1.262684, -0.078164)",
        "(-0.280000, 1.262925, -0.077872)",
        "(-0.280000, 1.263225, -0.077596)",
        "(-0.280000, 1.263549, -0.077312)",
        "(-0.280000, 1.263873, -0.077029)",
        "(-0.280000, 1.264193, -0.076751)",
        "(-0.280000, 1.264503, -0.076485)",
        "(-0.280000, 1.264808, -0.076224)",
        "(-0.280000, 1.265114, -0.075964)",
        "(-0.280000, 1.265422, -0.075705)",
        "(-0.280000, 1.265777, -0.075408)",
        "(-0.280000, 1.266198, -0.075058)",
        "(-0.280000, 1.266677, -0.074663)",
        "(-0.280000, 1.267198, -0.074239)",
        "(-0.280000, 1.267720, -0.073818)",
        "(-0.280000, 1.268284, -0.073368)",
        "(-0.280000, 1.268869, -0.072907)",
        "(-0.280000, 1.269469, -0.072440)",
        "(-0.280000, 1.270064, -0.071984)",
        "(-0.280000, 1.270612, -0.071567)",
        "(-0.280000, 1.271143, -0.071168)",
        "(-0.280000, 1.271645, -0.070795)",
        "(-0.280000, 1.272095, -0.070463)",
        "(-0.280000, 1.272519, -0.070154)",
        "(-0.280000, 1.272907, -0.069873)",
        "(-0.280000, 1.273261, -0.069619)",
        "(-0.280000, 1.273582, -0.069390)",
        "(-0.280000, 1.273868, -0.069188)",
        "(-0.280000, 1.274108, -0.069018)",
        "(-0.280000, 1.274321, -0.068869)",
        "(-0.280000, 1.274502, -0.068743)",
        "(-0.280000, 1.274651, -0.068639)",
        "(-0.280000, 1.274781, -0.068548)",
        "(-0.280000, 1.274879, -0.068481)",
        "(-0.280000, 1.274954, -0.068429)",
        "(-0.280000, 1.275015, -0.068387)",
        "(-0.280000, 1.275066, -0.068351)",
        "(-0.280000, 1.275104, -0.068325)",
        "(-0.280000, 1.275114, -0.068318)",
        "(-0.280000, 1.275119, -0.068315)",
        "(-0.280000, 1.275101, -0.068327)",
        "(-0.280000, 1.275069, -0.068349)",
        "(-0.280000, 1.275023, -0.068381)",
        "(-0.280000, 1.274968, -0.068419)",
        "(-0.280000, 1.274899, -0.068467)",
        "(-0.280000, 1.274825, -0.068518)",
        "(-0.280000, 1.274732, -0.068582)",
        "(-0.280000, 1.274627, -0.068656)",
        "(-0.280000, 1.274520, -0.068730)",
        "(-0.280000, 1.274409, -0.068807)",
        "(-0.280000, 1.274290, -0.068891)",
        "(-0.280000, 1.274169, -0.068975)",
        "(-0.280000, 1.274063, -0.069050)",
        "(-0.280000, 1.273971, -0.069115)",
        "(-0.280000, 1.273897, -0.069167)",
        "(-0.280000, 1.273841, -0.069207)",
        "(-0.280000, 1.273804, -0.069233)",
        "(-0.280000, 1.273794, -0.069240)",
        "(-0.280000, 1.273797, -0.069238)",
        "(-0.280000, 1.273806, -0.069231)",
        "(-0.280000, 1.273842, -0.069206)",
        "(-0.280000, 1.273891, -0.069171)",
        "(-0.280000, 1.273950, -0.069130)",
        "(-0.280000, 1.274004, -0.069092)",
        "(-0.280000, 1.274058, -0.069054)",
        "(-0.280000, 1.274112, -0.069016)",
        "(-0.280000, 1.274157, -0.068984)",
        "(-0.280000, 1.274201, -0.068953)",
        "(-0.280000, 1.274232, -0.068932)",
        "(-0.280000, 1.274245, -0.068923)",
        "(-0.280000, 1.274252, -0.068917)",
        "(-0.280000, 1.274241, -0.068925)",
        "(-0.280000, 1.274217, -0.068942)",
        "(-0.280000, 1.274196, -0.068957)",
        "(-0.280000, 1.274171, -0.068974)",
        "(-0.280000, 1.274142, -0.068995)",
        "(-0.280000, 1.274112, -0.069016)",
        "(-0.280000, 1.274082, -0.069037)",
        "(-0.280000, 1.274048, -0.069061)",
        "(-0.280000, 1.274018, -0.069082)",
        "(-0.280000, 1.273988, -0.069103)",
        "(-0.280000, 1.273958, -0.069124)",
        "(-0.280000, 1.273942, -0.069135)",
        "(-0.280000, 1.273925, -0.069147)",
        "(-0.280000, 1.273905, -0.069162)",
        "(-0.280000, 1.273888, -0.069173)",
        "(-0.280000, 1.273872, -0.069185)",
        "(-0.280000, 1.273846, -0.069204)",
        "(-0.280000, 1.273816, -0.069225)",
        "(-0.280000, 1.273785, -0.069246)",
        "(-0.280000, 1.273759, -0.069265)",
        "(-0.280000, 1.273729, -0.069286)",
        "(-0.280000, 1.273698, -0.069308)",
        "(-0.280000, 1.273662, -0.069333)",
        "(-0.280000, 1.273623, -0.069362)",
        "(-0.280000, 1.273591, -0.069384)",
        "(-0.280000, 1.273569, -0.069399)",
        "(-0.280000, 1.273548, -0.069414)",
        "(-0.280000, 1.273544, -0.069417)",
        "(-0.280000, 1.273536, -0.069423)",
        "(-0.280000, 1.273533, -0.069425)",
        "(-0.280000, 1.273538, -0.069422)",
        "(-0.280000, 1.273548, -0.069415)",
        "(-0.280000, 1.273562, -0.069394)",
        "(-0.280000, 1.273548, -0.069334)",
        "(-0.280000, 1.273477, -0.069204)",
        "(-0.280000, 1.273325, -0.068988)",
        "(-0.280000, 1.273090, -0.068657)",
        "(-0.280000, 1.272760, -0.068202)",
        "(-0.280000, 1.272333, -0.067619)",
        "(-0.280000, 1.271808, -0.066901)",
        "(-0.280000, 1.271185, -0.066054)",
        "(-0.280000, 1.270468, -0.065086)",
        "(-0.280000, 1.270102, -0.064621)",
        "(-0.280000, 1.270077, -0.064639)",
        "(-0.280000, 1.270043, -0.064663)",
        "(-0.280000, 1.269991, -0.064700)",
        "(-0.280000, 1.269913, -0.064755)",
        "(-0.280000, 1.269817, -0.064824)",
        "(-0.280000, 1.269731, -0.064886)",
        "(-0.280000, 1.269668, -0.064931)",
        "(-0.280000, 1.269619, -0.064966)",
        "(-0.280000, 1.269581, -0.064994)",
        "(-0.280000, 1.269556, -0.065012)",
        "(-0.280000, 1.269531, -0.065030)",
        "(-0.280000, 1.269506, -0.065047)",
        "(-0.280000, 1.269500, -0.065052)",
        "(-0.280000, 1.269514, -0.065042)",
        "(-0.280000, 1.269561, -0.065008)",
        "(-0.280000, 1.269612, -0.064971)",
        "(-0.280000, 1.269663, -0.064934)",
        "(-0.280000, 1.269706, -0.064904)",
        "(-0.280000, 1.269757, -0.064867)",
        "(-0.280000, 1.269813, -0.064827)",
        "(-0.280000, 1.269860, -0.064794)",
        "(-0.280000, 1.269916, -0.064754)",
        "(-0.280000, 1.269971, -0.064714)",
        "(-0.280000, 1.270027, -0.064674)",
        "(-0.280000, 1.270093, -0.064627)",
        "(-0.280000, 1.270158, -0.064581)",
        "(-0.280000, 1.270243, -0.064521)",
        "(-0.280000, 1.270357, -0.064440)",
        "(-0.280000, 1.270485, -0.064350)",
        "(-0.280000, 1.270637, -0.064243)",
        "(-0.280000, 1.270794, -0.064132)",
        "(-0.280000, 1.270961, -0.064015)",
        "(-0.280000, 1.271142, -0.063888)",
        "(-0.280000, 1.271315, -0.063768)",
        "(-0.280000, 1.271515, -0.063629)",
        "(-0.280000, 1.271712, -0.063493)",
        "(-0.280000, 1.272659, -0.064439)",
        "(-0.280000, 1.274163, -0.066188)",
        "(-0.280000, 1.275679, -0.067931)",
        "(-0.280000, 1.277189, -0.069671)",
        "(-0.280000, 1.278697, -0.071418)",
        "(-0.280000, 1.280193, -0.073165)",
        "(-0.280000, 1.281659, -0.074903)",
        "(-0.280000, 1.283114, -0.076623)",
        "(-0.280000, 1.284525, -0.078323)",
        "(-0.280000, 1.285885, -0.079979)",
        "(-0.280000, 1.287218, -0.081575)",
        "(-0.280000, 1.288518, -0.083085)",
        "(-0.280000, 1.289776, -0.084495)",
        "(-0.280000, 1.290972, -0.085793)",
        "(-0.280000, 1.292080, -0.086990)",
        "(-0.280000, 1.293105, -0.088058)",
        "(-0.280000, 1.294029, -0.088988)",
        "(-0.280000, 1.294863, -0.089766)",
        "(-0.280000, 1.295599, -0.090382)",
        "(-0.280000, 1.296207, -0.090842)",
        "(-0.280000, 1.296704, -0.091132)",
        "(-0.280000, 1.297075, -0.091254)",
        "(-0.280000, 1.297317, -0.091206)",
        "(-0.280000, 1.297438, -0.090987)",
        "(-0.280000, 1.297426, -0.090604)",
        "(-0.280000, 1.297297, -0.090057)",
        "(-0.280000, 1.297051, -0.089353)",
        "(-0.280000, 1.296677, -0.088509)",
        "(-0.280000, 1.296178, -0.087544)",
        "(-0.280000, 1.295571, -0.086457)",
        "(-0.280000, 1.294846, -0.085278)",
        "(-0.280000, 1.294009, -0.084028)",
        "(-0.280000, 1.293088, -0.082706)",
        "(-0.280000, 1.292102, -0.081331)",
        "(-0.280000, 1.291075, -0.079921)",
        "(-0.280000, 1.290015, -0.078487)",
        "(-0.280000, 1.288942, -0.077052)",
        "(-0.280000, 1.287856, -0.075644)",
        "(-0.280000, 1.286793, -0.074276)",
        "(-0.280000, 1.285777, -0.072948)",
        "(-0.280000, 1.284830, -0.071679)",
        "(-0.280000, 1.283970, -0.070487)",
        "(-0.280000, 1.283198, -0.069383)",
        "(-0.280000, 1.282532, -0.068379)",
        "(-0.280000, 1.281971, -0.067493)",
        "(-0.280000, 1.281568, -0.066696)",
        "(-0.280000, 1.281357, -0.065974)",
        "(-0.280000, 1.281344, -0.065324)",
        "(-0.280000, 1.281530, -0.064735)",
        "(-0.280000, 1.281844, -0.064236)",
        "(-0.280000, 1.282292, -0.063798)",
        "(-0.280000, 1.282834, -0.063410)",
        "(-0.280000, 1.283443, -0.063045)",
        "(-0.280000, 1.284088, -0.062674)",
        "(-0.280000, 1.284739, -0.062303)",
        "(-0.280000, 1.285383, -0.061943)",
        "(-0.280000, 1.285995, -0.061604)",
        "(-0.280000, 1.286588, -0.061280)",
        "(-0.280000, 1.287168, -0.060968)",
        "(-0.280000, 1.287715, -0.060676)",
        "(-0.280000, 1.288237, -0.060401)",
        "(-0.280000, 1.288731, -0.060144)",
        "(-0.280000, 1.289186, -0.059909)",
        "(-0.280000, 1.289547, -0.059725)",
        "(-0.280000, 1.289852, -0.059570)",
        "(-0.280000, 1.290096, -0.059447)",
        "(-0.280000, 1.290277, -0.059356)",
        "(-0.280000, 1.290400, -0.059294)",
        "(-0.280000, 1.290489, -0.059250)",
        "(-0.280000, 1.290558, -0.059216)",
        "(-0.280000, 1.290605, -0.059192)",
        "(-0.280000, 1.290633, -0.059178)",
        "(-0.280000, 1.290636, -0.059177)",
        "(-0.280000, 1.290638, -0.059176)",
        "(-0.280000, 1.290635, -0.059177)",
        "(-0.280000, 1.290623, -0.059183)",
        "(-0.280000, 1.290619, -0.059185)",
        "(-0.280000, 1.290621, -0.059184)",
        "(-0.280000, 1.290619, -0.059185)",
        "(-0.280000, 1.290615, -0.059187)",
        "(-0.280000, 1.290607, -0.059191)",
        "(-0.280000, 1.290589, -0.059200)",
        "(-0.280000, 1.290580, -0.059205)",
        "(-0.280000, 1.290566, -0.059211)",
        "(-0.280000, 1.290538, -0.059226)",
        "(-0.280000, 1.290499, -0.059245)",
        "(-0.280000, 1.290454, -0.059267)",
        "(-0.280000, 1.290410, -0.059289)",
        "(-0.280000, 1.290356, -0.059316)",
        "(-0.280000, 1.290306, -0.059341)",
        "(-0.280000, 1.290251, -0.059369)",
        "(-0.280000, 1.290197, -0.059396)",
        "(-0.280000, 1.290158, -0.059416)",
        "(-0.280000, 1.290133, -0.059428)",
        "(-0.280000, 1.290114, -0.059438)",
        "(-0.280000, 1.290115, -0.059437)",
        "(-0.280000, 1.290145, -0.059422)",
        "(-0.280000, 1.290187, -0.059401)",
        "(-0.280000, 1.290258, -0.059366)",
        "(-0.280000, 1.290354, -0.059317)",
        "(-0.280000, 1.290471, -0.059259)",
        "(-0.280000, 1.290613, -0.059188)",
        "(-0.280000, 1.290795, -0.059098)",
        "(-0.280000, 1.290988, -0.059002)",
        "(-0.280000, 1.291181, -0.058908)",
        "(-0.280000, 1.291374, -0.058813)",
        "(-0.280000, 1.291547, -0.058729)",
        "(-0.280000, 1.291709, -0.058650)",
        "(-0.280000, 1.291841, -0.058586)",
        "(-0.280000, 1.291938, -0.058539)",
        "(-0.280000, 1.291999, -0.058510)",
        "(-0.280000, 1.292013, -0.058503)",
        "(-0.280000, 1.291977, -0.058520)",
        "(-0.280000, 1.291885, -0.058565)",
        "(-0.280000, 1.291757, -0.058627)",
        "(-0.280000, 1.291562, -0.058721)",
        "(-0.280000, 1.291282, -0.058858)",
        "(-0.280000, 1.290921, -0.059036)",
        "(-0.280000, 1.290474, -0.059258)",
        "(-0.280000, 1.289983, -0.059504)",
        "(-0.280000, 1.289401, -0.059799)",
        "(-0.280000, 1.288720, -0.060149)",
        "(-0.280000, 1.287937, -0.060558)",
        "(-0.280000, 1.287067, -0.061022)",
        "(-0.280000, 1.286175, -0.061506)",
        "(-0.280000, 1.285213, -0.062037)",
        "(-0.280000, 1.284181, -0.062620)",
        "(-0.280000, 1.283062, -0.063267)",
        "(-0.280000, 1.281844, -0.063989)",
        "(-0.280000, 1.280618, -0.064733)",
        "(-0.280000, 1.279290, -0.065561)",
        "(-0.280000, 1.277845, -0.066488)",
        "(-0.280000, 1.276267, -0.067533)",
        "(-0.280000, 1.274537, -0.068718)",
        "(-0.280000, 1.272790, -0.069958)",
        "(-0.280000, 1.270883, -0.071363)",
        "(-0.280000, 1.268823, -0.072943)",
        "(-0.280000, 1.266626, -0.074705)",
        "(-0.280000, 1.264288, -0.076670)",
        "(-0.280000, 1.262014, -0.078676)",
        "(-0.280000, 1.259608, -0.080907)",
        "(-0.280000, 1.257093, -0.083368)",
        "(-0.280000, 1.254495, -0.086059)",
        "(-0.280000, 1.251839, -0.088983)",
        "(-0.280000, 1.249341, -0.091909)",
        "(-0.280000, 1.246803, -0.095076)",
        "(-0.280000, 1.244247, -0.098488)",
        "(-0.280000, 1.241723, -0.102110)",
        "(-0.280000, 1.239293, -0.105871)",
        "(-0.280000, 1.237104, -0.109530)",
        "(-0.280000, 1.234996, -0.113339)",
        "(-0.280000, 1.232990, -0.117280)",
        "(-0.280000, 1.231095, -0.121352)",
        "(-0.280000, 1.229349, -0.125500)",
        "(-0.280000, 1.227883, -0.129487)",
        "(-0.280000, 1.226612, -0.133621)",
        "(-0.280000, 1.225574, -0.137905)",
        "(-0.280000, 1.224819, -0.142276)",
        "(-0.280000, 1.224366, -0.146718)",
        "(-0.280000, 1.224270, -0.150967)",
        "(-0.280000, 1.224463, -0.155377)",
        "(-0.280000, 1.224953, -0.159955)",
        "(-0.280000, 1.225752, -0.164669)",
        "(-0.280000, 1.226862, -0.169495)",
        "(-0.280000, 1.228289, -0.174014)",
        "(-0.280000, 1.230002, -0.178662)",
        "(-0.280000, 1.231995, -0.183388)",
        "(-0.280000, 1.234265, -0.188112)",
        "(-0.280000, 1.236799, -0.192840)",
        "(-0.280000, 1.239488, -0.197159)",
        "(-0.280000, 1.242390, -0.201468)",
        "(-0.280000, 1.245492, -0.205782)",
        "(-0.280000, 1.248782, -0.210085)",
        "(-0.280000, 1.252253, -0.214351)",
        "(-0.280000, 1.255709, -0.218205)",
        "(-0.280000, 1.259317, -0.222089)",
        "(-0.280000, 1.263054, -0.225938)",
        "(-0.280000, 1.266897, -0.229731)",
        "(-0.280000, 1.270831, -0.233456)",
        "(-0.280000, 1.274615, -0.236841)",
        "(-0.280000, 1.278485, -0.240217)",
        "(-0.280000, 1.282459, -0.243595)",
        "(-0.280000, 1.286515, -0.246941)",
        "(-0.280000, 1.290645, -0.250247)",
        "(-0.280000, 1.294611, -0.253350)",
        "(-0.280000, 1.298676, -0.256451)",
        "(-0.280000, 1.302833, -0.259531)",
        "(-0.280000, 1.307080, -0.262577)",
        "(-0.280000, 1.311412, -0.265570)",
        "(-0.280000, 1.315603, -0.268433)",
        "(-0.280000, 1.319896, -0.271253)",
        "(-0.280000, 1.324294, -0.274009)",
        "(-0.280000, 1.328777, -0.276693)",
        "(-0.280000, 1.333344, -0.279283)",
        "(-0.280000, 1.337810, -0.281745)",
        "(-0.280000, 1.342357, -0.284107)",
        "(-0.280000, 1.346983, -0.286350)",
        "(-0.280000, 1.351680, -0.288451)",
        "(-0.280000, 1.356426, -0.290413)",
        "(-0.280000, 1.361056, -0.292238)",
        "(-0.280000, 1.365727, -0.293905)",
        "(-0.280000, 1.370427, -0.295424)",
        "(-0.280000, 1.375125, -0.296792)",
        "(-0.280000, 1.379807, -0.298007)",
        "(-0.280000, 1.384333, -0.299129)",
        "(-0.280000, 1.388539, -0.299207)",
        "(-0.280000, 1.392221, -0.297941)",
        "(-0.280000, 1.395749, -0.296613)",
        "(-0.280000, 1.399130, -0.295231)",
        "(-0.280000, 1.402265, -0.293851)",
        "(-0.280000, 1.405269, -0.292437)",
        "(-0.280000, 1.408142, -0.290997)",
        "(-0.280000, 1.410886, -0.289539)",
        "(-0.280000, 1.413517, -0.288063)",
        "(-0.280000, 1.415958, -0.286621)",
        "(-0.280000, 1.418328, -0.285154)",
        "(-0.280000, 1.420621, -0.283667)",
        "(-0.280000, 1.422835, -0.282166)",
        "(-0.280000, 1.424985, -0.280645)",
        "(-0.280000, 1.426990, -0.279168)",
        "(-0.280000, 1.428945, -0.277671)",
        "(-0.280000, 1.430867, -0.276142)",
        "(-0.280000, 1.432760, -0.274577)",
        "(-0.280000, 1.434616, -0.272986)",
        "(-0.280000, 1.436350, -0.271444)",
        "(-0.280000, 1.438073, -0.269856)",
        "(-0.280000, 1.439782, -0.268225)",
        "(-0.280000, 1.441474, -0.266551)",
        "(-0.280000, 1.443164, -0.264817)",
        "(-0.280000, 1.444747, -0.263135)",
        "(-0.280000, 1.446340, -0.261382)",
        "(-0.280000, 1.447935, -0.259560)",
        "(-0.280000, 1.449525, -0.257676)",
        "(-0.280000, 1.451098, -0.255740)",
        "(-0.280000, 1.452568, -0.253860)",
        "(-0.280000, 1.454031, -0.251920)",
        "(-0.280000, 1.455492, -0.249905)",
        "(-0.280000, 1.456942, -0.247823)",
        "(-0.280000, 1.458377, -0.245675)",
        "(-0.280000, 1.459705, -0.243604)",
        "(-0.280000, 1.461028, -0.241453)",
        "(-0.280000, 1.462334, -0.239236)",
        "(-0.280000, 1.463084, -0.236698)",
        "(-0.280000, 1.463248, -0.233850)",
        "(-0.280000, 1.463435, -0.231189)",
        "(-0.280000, 1.463726, -0.228569)",
        "(-0.280000, 1.464124, -0.225996)",
        "(-0.280000, 1.464632, -0.223463)",
        "(-0.280000, 1.465232, -0.220976)",
        "(-0.280000, 1.465867, -0.218653)",
        "(-0.280000, 1.466588, -0.216312)",
        "(-0.280000, 1.467356, -0.213960)",
        "(-0.280000, 1.468129, -0.211593)",
        "(-0.280000, 1.468861, -0.209196)",
        "(-0.280000, 1.469463, -0.206897)",
        "(-0.280000, 1.469942, -0.204544)",
        "(-0.280000, 1.470263, -0.202147)",
        "(-0.280000, 1.470398, -0.199724)",
        "(-0.280000, 1.470334, -0.197270)",
        "(-0.280000, 1.470042, -0.194916)",
        "(-0.280000, 1.469543, -0.192542)",
        "(-0.280000, 1.468838, -0.190171)",
        "(-0.280000, 1.467938, -0.187796)",
        "(-0.280000, 1.466860, -0.185410)",
        "(-0.280000, 1.465598, -0.183162)",
        "(-0.280000, 1.464190, -0.180924)",
        "(-0.280000, 1.462662, -0.178691)",
        "(-0.280000, 1.461024, -0.176472)",
        "(-0.280000, 1.459304, -0.174275)",
        "(-0.280000, 1.457533, -0.172241)",
        "(-0.280000, 1.455726, -0.170221)",
        "(-0.280000, 1.453914, -0.168225)",
        "(-0.280000, 1.452124, -0.166251)",
        "(-0.280000, 1.450369, -0.164301)",
        "(-0.280000, 1.448689, -0.162498)",
        "(-0.280000, 1.447097, -0.160697)",
        "(-0.280000, 1.445604, -0.158903)",
        "(-0.280000, 1.444228, -0.157098)",
        "(-0.280000, 1.442983, -0.155265)",
        "(-0.280000, 1.441900, -0.153523)",
        "(-0.280000, 1.440961, -0.151712)",
        "(-0.280000, 1.440166, -0.149799)",
        "(-0.280000, 1.439515, -0.147798)",
        "(-0.280000, 1.439010, -0.145704)",
        "(-0.280000, 1.438683, -0.143634)",
        "(-0.280000, 1.438486, -0.141431)",
        "(-0.280000, 1.438401, -0.139074)",
        "(-0.280000, 1.438414, -0.136564)",
        "(-0.280000, 1.438511, -0.133916)",
        "(-0.280000, 1.438743, -0.131260)",
        "(-0.280000, 1.439028, -0.128449)",
        "(-0.280000, 1.439341, -0.125492)",
        "(-0.280000, 1.439672, -0.122391)",
        "(-0.280000, 1.439985, -0.119137)",
        "(-0.280000, 1.440327, -0.115863)",
        "(-0.280000, 1.440608, -0.112434)",
        "(-0.280000, 1.440792, -0.108851)",
        "(-0.280000, 1.440852, -0.105132)",
        "(-0.280000, 1.440799, -0.101311)",
        "(-0.280000, 1.440722, -0.097541)",
        "(-0.280000, 1.440499, -0.093698)",
        "(-0.280000, 1.440139, -0.089795)",
        "(-0.280000, 1.439625, -0.085841)",
        "(-0.280000, 1.438949, -0.081862)",
        "(-0.280000, 1.438227, -0.078018)",
        "(-0.280000, 1.436805, -0.074782)",
        "(-0.280000, 1.434372, -0.072613)",
        "(-0.280000, 1.431921, -0.070534)",
        "(-0.280000, 1.429473, -0.068556)",
        "(-0.280000, 1.427122, -0.066743)",
        "(-0.280000, 1.424768, -0.065011)",
        "(-0.280000, 1.422411, -0.063354)",
        "(-0.280000, 1.420043, -0.061765)",
        "(-0.280000, 1.417683, -0.060252)",
        "(-0.280000, 1.415454, -0.058887)",
        "(-0.280000, 1.413244, -0.057593)",
        "(-0.280000, 1.411048, -0.056361)",
        "(-0.280000, 1.408869, -0.055193)",
        "(-0.280000, 1.406733, -0.054098)",
        "(-0.280000, 1.404739, -0.053119)",
        "(-0.280000, 1.402755, -0.052185)",
        "(-0.280000, 1.400750, -0.051282)",
        "(-0.280000, 1.398677, -0.050389)",
        "(-0.280000, 1.396515, -0.049503)",
        "(-0.280000, 1.394419, -0.048694)",
        "(-0.280000, 1.391601, -0.049693)",
        "(-0.280000, 1.388757, -0.050790)",
        "(-0.280000, 1.385905, -0.051957)",
        "(-0.280000, 1.383047, -0.053162)",
        "(-0.280000, 1.380338, -0.054434)",
        "(-0.280000, 1.377637, -0.055695)",
        "(-0.280000, 1.374939, -0.056912)",
        "(-0.280000, 1.372232, -0.058070)",
        "(-0.280000, 1.369502, -0.059139)",
        "(-0.280000, 1.366922, -0.060125)",
        "(-0.280000, 1.364321, -0.060983)",
        "(-0.280000, 1.361707, -0.061692)",
        "(-0.280000, 1.359082, -0.062239)",
        "(-0.280000, 1.356440, -0.062610)",
        "(-0.280000, 1.353934, -0.062809)",
        "(-0.280000, 1.351362, -0.062806)",
        "(-0.280000, 1.348705, -0.062601)",
        "(-0.280000, 1.345958, -0.062197)",
        "(-0.280000, 1.343096, -0.061601)",
        "(-0.280000, 1.340289, -0.060817)",
        "(-0.280000, 1.337331, -0.059858)",
        "(-0.280000, 1.334206, -0.058751)",
        "(-0.280000, 1.330909, -0.057528)",
        "(-0.280000, 1.327456, -0.056209)",
        "(-0.280000, 1.324033, -0.054799)",
        "(-0.280000, 1.320443, -0.053374)",
        "(-0.280000, 1.316713, -0.051964)",
        "(-0.280000, 1.312852, -0.050626)",
        "(-0.280000, 1.308888, -0.049411)",
        "(-0.280000, 1.305003, -0.048260)",
        "(-0.280000, 1.301330, -0.048153)",
        "(-0.280000, 1.298068, -0.049400)",
        "(-0.280000, 1.294811, -0.050745)",
        "(-0.280000, 1.291591, -0.052176)",
        "(-0.280000, 1.288576, -0.053610)",
        "(-0.280000, 1.285607, -0.055114)",
        "(-0.280000, 1.282693, -0.056684)",
        "(-0.280000, 1.279844, -0.058310)",
        "(-0.280000, 1.277077, -0.059981)",
        "(-0.280000, 1.274540, -0.061596)",
        "(-0.280000, 1.272099, -0.063227)",
        "(-0.280000, 1.269759, -0.064866)",
        "(-0.280000, 1.267534, -0.066495)",
        "(-0.280000, 1.265409, -0.068119)",
        "(-0.280000, 1.263466, -0.069664)",
        "(-0.280000, 1.261610, -0.071197)",
        "(-0.280000, 1.259841, -0.072712)",
        "(-0.280000, 1.258152, -0.074209)",
        "(-0.280000, 1.256545, -0.075683)",
        "(-0.280000, 1.255073, -0.077075)",
        "(-0.280000, 1.253645, -0.078469)",
        "(-0.280000, 1.252254, -0.079867)",
        "(-0.280000, 1.250883, -0.081286)",
        "(-0.280000, 1.249534, -0.082725)",
        "(-0.280000, 1.248286, -0.084095)",
        "(-0.280000, 1.247037, -0.085506)",
        "(-0.280000, 1.245778, -0.086970)",
        "(-0.280000, 1.244535, -0.088457)",
        "(-0.280000, 1.243304, -0.089977)",
        "(-0.280000, 1.242157, -0.091433)",
        "(-0.280000, 1.241012, -0.092931)",
        "(-0.280000, 1.239871, -0.094469)",
        "(-0.280000, 1.238731, -0.096052)",
        "(-0.280000, 1.237595, -0.097681)",
        "(-0.280000, 1.236545, -0.099233)",
        "(-0.280000, 1.235488, -0.100845)",
        "(-0.280000, 1.234430, -0.102512)",
        "(-0.280000, 1.233893, -0.104516)",
        "(-0.280000, 1.233902, -0.106861)",
        "(-0.280000, 1.233864, -0.109035)",
        "(-0.280000, 1.233706, -0.111157)",
        "(-0.280000, 1.233415, -0.113240)",
        "(-0.280000, 1.232997, -0.115277)",
        "(-0.280000, 1.232466, -0.117267)",
        "(-0.280000, 1.231884, -0.119107)",
        "(-0.280000, 1.231199, -0.120954)",
        "(-0.280000, 1.230452, -0.122803)",
        "(-0.280000, 1.229679, -0.124664)",
        "(-0.280000, 1.228904, -0.126573)",
        "(-0.280000, 1.228150, -0.128382)",
        "(-0.280000, 1.227323, -0.130222)",
        "(-0.280000, 1.226392, -0.132098)",
        "(-0.280000, 1.225338, -0.134006)",
        "(-0.280000, 1.224151, -0.135937)",
        "(-0.280000, 1.222866, -0.137763)",
        "(-0.280000, 1.221423, -0.139666)",
        "(-0.280000, 1.219831, -0.141654)",
        "(-0.280000, 1.218111, -0.143701)",
        "(-0.280000, 1.217020, -0.145948)",
        "(-0.280000, 1.216571, -0.148212)",
        "(-0.280000, 1.216149, -0.150560)",
        "(-0.280000, 1.215757, -0.152992)",
        "(-0.280000, 1.215404, -0.155484)",
        "(-0.280000, 1.215089, -0.158054)",
        "(-0.280000, 1.214837, -0.160505)",
        "(-0.280000, 1.214626, -0.163002)",
        "(-0.280000, 1.214461, -0.165539)",
        "(-0.280000, 1.214343, -0.168126)",
        "(-0.280000, 1.214274, -0.170769)",
        "(-0.280000, 1.214257, -0.173288)",
        "(-0.280000, 1.214290, -0.175872)",
        "(-0.280000, 1.214375, -0.178504)",
        "(-0.280000, 1.214513, -0.181157)",
        "(-0.280000, 1.214707, -0.183830)",
        "(-0.280000, 1.214940, -0.186364)",
        "(-0.280000, 1.215230, -0.188964)",
        "(-0.280000, 1.215575, -0.191580)",
        "(-0.280000, 1.215967, -0.194161)",
        "(-0.280000, 1.216408, -0.196722)",
        "(-0.280000, 1.216870, -0.199133)",
        "(-0.280000, 1.217380, -0.201547)",
        "(-0.280000, 1.217934, -0.203952)",
        "(-0.280000, 1.218537, -0.206364)",
        "(-0.280000, 1.219182, -0.208752)",
        "(-0.280000, 1.219831, -0.210992)",
        "(-0.280000, 1.220522, -0.213231)",
        "(-0.280000, 1.221258, -0.215474)",
        "(-0.280000, 1.222039, -0.217716)",
        "(-0.280000, 1.222865, -0.219960)",
        "(-0.280000, 1.223688, -0.222078)",
        "(-0.280000, 1.224551, -0.224193)",
        "(-0.280000, 1.225465, -0.226326)",
        "(-0.280000, 1.226436, -0.228486)",
        "(-0.280000, 1.227457, -0.230650)",
        "(-0.280000, 1.228451, -0.232669)",
        "(-0.280000, 1.230637, -0.234041)",
        "(-0.280000, 1.233686, -0.234881)",
        "(-0.280000, 1.236741, -0.235649)",
        "(-0.280000, 1.239799, -0.236346)",
        "(-0.280000, 1.242822, -0.236813)",
        "(-0.280000, 1.245889, -0.237140)",
        "(-0.280000, 1.248987, -0.237285)",
        "(-0.280000, 1.252119, -0.237217)",
        "(-0.280000, 1.255277, -0.236945)",
        "(-0.280000, 1.258417, -0.236442)",
        "(-0.280000, 1.261565, -0.235749)",
        "(-0.280000, 1.264679, -0.234866)",
        "(-0.280000, 1.267726, -0.233799)",
        "(-0.280000, 1.270710, -0.232621)",
        "(-0.280000, 1.273605, -0.231324)",
        "(-0.280000, 1.276398, -0.229968)",
        "(-0.280000, 1.279058, -0.228584)",
        "(-0.280000, 1.281547, -0.227153)",
        "(-0.280000, 1.283833, -0.225711)",
        "(-0.280000, 1.285918, -0.224323)",
        "(-0.280000, 1.287771, -0.222978)",
        "(-0.280000, 1.289375, -0.221715)",
        "(-0.280000, 1.290726, -0.220575)",
        "(-0.280000, 1.291817, -0.219569)",
        "(-0.280000, 1.292656, -0.218744)",
        "(-0.280000, 1.293198, -0.218074)",
        "(-0.280000, 1.293446, -0.217568)",
        "(-0.280000, 1.293401, -0.217244)",
        "(-0.280000, 1.293058, -0.217095)",
        "(-0.280000, 1.292440, -0.217148)",
        "(-0.280000, 1.291490, -0.217320)",
        "(-0.280000, 1.290184, -0.217554)",
        "(-0.280000, 1.288471, -0.217762)",
        "(-0.280000, 1.286366, -0.217912)",
        "(-0.280000, 1.284024, -0.218151)",
        "(-0.280000, 1.281345, -0.218311)",
        "(-0.280000, 1.278357, -0.218346)",
        "(-0.280000, 1.275078, -0.218205)",
        "(-0.280000, 1.271546, -0.217836)",
        "(-0.280000, 1.267908, -0.217431)",
        "(-0.280000, 1.264086, -0.216744)",
        "(-0.280000, 1.260157, -0.215789)",
        "(-0.280000, 1.256143, -0.214542)",
        "(-0.280000, 1.252086, -0.212944)",
        "(-0.280000, 1.248142, -0.211237)",
        "(-0.280000, 1.244203, -0.209099)",
        "(-0.280000, 1.240341, -0.206565)",
        "(-0.280000, 1.236613, -0.203665)",
        "(-0.280000, 1.233035, -0.200403)",
        "(-0.280000, 1.229710, -0.197137)",
        "(-0.280000, 1.226573, -0.193581)",
        "(-0.280000, 1.223604, -0.189731)",
        "(-0.280000, 1.220791, -0.185548)",
        "(-0.280000, 1.218130, -0.181056)",
        "(-0.280000, 1.215633, -0.176636)",
        "(-0.280000, 1.214260, -0.171950)",
        "(-0.280000, 1.214381, -0.167155)",
        "(-0.280000, 1.214677, -0.162344)",
        "(-0.280000, 1.215148, -0.157541)",
        "(-0.280000, 1.215750, -0.153042)",
        "(-0.280000, 1.216517, -0.148501)",
        "(-0.280000, 1.217450, -0.143949)",
        "(-0.280000, 1.218541, -0.139432)",
        "(-0.280000, 1.219785, -0.134972)",
        "(-0.280000, 1.221102, -0.130803)",
        "(-0.280000, 1.222568, -0.126645)",
        "(-0.280000, 1.224180, -0.122515)",
        "(-0.280000, 1.225938, -0.118421)",
        "(-0.280000, 1.227841, -0.114371)",
        "(-0.280000, 1.229773, -0.110587)",
        "(-0.280000, 1.231854, -0.106816)",
        "(-0.280000, 1.234085, -0.103068)",
        "(-0.280000, 1.236467, -0.099350)",
        "(-0.280000, 1.239010, -0.095660)",
        "(-0.280000, 1.241556, -0.092214)",
        "(-0.280000, 1.244246, -0.088810)",
        "(-0.280000, 1.247085, -0.085451)",
        "(-0.280000, 1.250086, -0.082131)",
        "(-0.280000, 1.253254, -0.078858)",
        "(-0.280000, 1.256417, -0.075802)",
        "(-0.280000, 1.259739, -0.072801)",
        "(-0.280000, 1.263211, -0.069871)",
        "(-0.280000, 1.266829, -0.067026)",
        "(-0.280000, 1.270577, -0.064284)",
        "(-0.280000, 1.274260, -0.061779)",
        "(-0.280000, 1.278065, -0.059374)",
        "(-0.280000, 1.282001, -0.057070)",
        "(-0.280000, 1.286083, -0.054867)",
        "(-0.280000, 1.290317, -0.052771)",
        "(-0.280000, 1.294473, -0.050891)",
        "(-0.280000, 1.298764, -0.049126)",
        "(-0.280000, 1.303194, -0.047484)",
        "(-0.280000, 1.307951, -0.046535)",
        "(-0.280000, 1.312942, -0.046340)",
        "(-0.280000, 1.317665, -0.046233)",
        "(-0.280000, 1.322397, -0.046130)",
        "(-0.280000, 1.327129, -0.046031)",
        "(-0.280000, 1.331834, -0.045942)",
        "(-0.280000, 1.336511, -0.045872)",
        "(-0.280000, 1.340937, -0.045844)",
        "(-0.280000, 1.345369, -0.045850)",
        "(-0.280000, 1.349805, -0.045922)",
        "(-0.280000, 1.354202, -0.046099)",
        "(-0.280000, 1.358553, -0.046415)",
        "(-0.280000, 1.362662, -0.046853)",
        "(-0.280000, 1.366710, -0.047417)",
        "(-0.280000, 1.370659, -0.048096)",
        "(-0.280000, 1.374546, -0.048891)",
        "(-0.280000, 1.378361, -0.049795)",
        "(-0.280000, 1.381917, -0.050751)",
        "(-0.280000, 1.385382, -0.051791)",
        "(-0.280000, 1.388730, -0.052899)",
        "(-0.280000, 1.391950, -0.054063)",
        "(-0.280000, 1.395042, -0.055275)",
        "(-0.280000, 1.397886, -0.056473)",
        "(-0.280000, 1.400596, -0.057691)",
        "(-0.280000, 1.403166, -0.058918)",
        "(-0.280000, 1.405599, -0.060146)",
        "(-0.280000, 1.407915, -0.061377)",
        "(-0.280000, 1.410047, -0.062565)",
        "(-0.280000, 1.412100, -0.063761)",
        "(-0.280000, 1.414073, -0.064959)",
        "(-0.280000, 1.415986, -0.066168)",
        "(-0.280000, 1.417848, -0.067392)",
        "(-0.280000, 1.419570, -0.068566)",
        "(-0.280000, 1.421265, -0.069763)",
        "(-0.280000, 1.422938, -0.070986)",
        "(-0.280000, 1.424601, -0.072244)",
        "(-0.280000, 1.426235, -0.073522)",
        "(-0.280000, 1.427754, -0.074750)",
        "(-0.280000, 1.429263, -0.076008)",
        "(-0.280000, 1.430757, -0.077294)",
        "(-0.280000, 1.432230, -0.078603)",
        "(-0.280000, 1.433691, -0.079942)",
        "(-0.280000, 1.435041, -0.081217)",
        "(-0.280000, 1.436376, -0.082515)",
        "(-0.280000, 1.437691, -0.083832)",
        "(-0.280000, 1.439003, -0.085185)",
        "(-0.280000, 1.440303, -0.086567)",
        "(-0.280000, 1.441520, -0.087899)",
        "(-0.280000, 1.442737, -0.089269)",
        "(-0.280000, 1.443958, -0.090685)",
        "(-0.280000, 1.445200, -0.092170)",
        "(-0.280000, 1.446473, -0.093741)",
        "(-0.280000, 1.447669, -0.095265)",
        "(-0.280000, 1.448889, -0.096871)",
        "(-0.280000, 1.450120, -0.098546)",
        "(-0.280000, 1.451361, -0.100295)",
        "(-0.280000, 1.452609, -0.102120)",
        "(-0.280000, 1.453782, -0.103900)",
        "(-0.280000, 1.454971, -0.105772)",
        "(-0.280000, 1.456177, -0.107748)",
        "(-0.280000, 1.457383, -0.109810)",
        "(-0.280000, 1.458583, -0.111937)",
        "(-0.280000, 1.459738, -0.113971)",
        "(-0.280000, 1.460970, -0.116060)",
        "(-0.280000, 1.462308, -0.118202)",
        "(-0.280000, 1.463777, -0.120411)",
        "(-0.280000, 1.465301, -0.122489)",
        "(-0.280000, 1.466965, -0.124613)",
        "(-0.280000, 1.468777, -0.126805)",
        "(-0.280000, 1.470730, -0.129076)",
        "(-0.280000, 1.472813, -0.131441)",
        "(-0.280000, 1.474285, -0.134127)",
        "(-0.280000, 1.475095, -0.136889)",
        "(-0.280000, 1.475863, -0.139738)",
        "(-0.280000, 1.476581, -0.142658)",
        "(-0.280000, 1.477243, -0.145644)",
        "(-0.280000, 1.477845, -0.148698)",
        "(-0.280000, 1.478356, -0.151636)",
        "(-0.280000, 1.478817, -0.154709)",
        "(-0.280000, 1.479214, -0.157857)",
        "(-0.280000, 1.479538, -0.161039)",
        "(-0.280000, 1.479789, -0.164287)",
        "(-0.280000, 1.479953, -0.167366)",
        "(-0.280000, 1.480046, -0.170468)",
        "(-0.280000, 1.480067, -0.173599)",
        "(-0.280000, 1.480013, -0.176749)",
        "(-0.280000, 1.479894, -0.179717)",
        "(-0.280000, 1.479704, -0.182741)",
        "(-0.280000, 1.479448, -0.185730)",
        "(-0.280000, 1.479132, -0.188654)",
        "(-0.280000, 1.478753, -0.191558)",
        "(-0.280000, 1.478313, -0.194434)",
        "(-0.280000, 1.477847, -0.197107)",
        "(-0.280000, 1.477327, -0.199763)",
        "(-0.280000, 1.476753, -0.202408)",
        "(-0.280000, 1.476118, -0.205069)",
        "(-0.280000, 1.475430, -0.207713)",
        "(-0.280000, 1.474730, -0.210197)",
        "(-0.280000, 1.473973, -0.212695)",
        "(-0.280000, 1.473159, -0.215202)",
        "(-0.280000, 1.472290, -0.217708)",
        "(-0.280000, 1.471369, -0.220202)",
        "(-0.280000, 1.470451, -0.222544)",
        "(-0.280000, 1.469478, -0.224896)",
        "(-0.280000, 1.468453, -0.227245)",
        "(-0.280000, 1.467369, -0.229601)",
        "(-0.280000, 1.466208, -0.232000)",
        "(-0.280000, 1.465050, -0.234279)",
        "(-0.280000, 1.462648, -0.235985)",
        "(-0.280000, 1.459327, -0.237225)",
        "(-0.280000, 1.455958, -0.238427)",
        "(-0.280000, 1.452567, -0.239582)",
        "(-0.280000, 1.449281, -0.240547)",
        "(-0.280000, 1.446049, -0.241504)",
        "(-0.280000, 1.442908, -0.242481)",
        "(-0.280000, 1.439867, -0.243499)",
        "(-0.280000, 1.436949, -0.244584)",
        "(-0.280000, 1.434278, -0.245627)",
        "(-0.280000, 1.431721, -0.246810)",
        "(-0.280000, 1.429284, -0.248148)",
        "(-0.280000, 1.426946, -0.249668)",
        "(-0.280000, 1.424697, -0.251379)",
        "(-0.280000, 1.422670, -0.253145)",
        "(-0.280000, 1.420681, -0.255139)",
        "(-0.280000, 1.418714, -0.257352)",
        "(-0.280000, 1.416745, -0.259782)",
        "(-0.280000, 1.414755, -0.262412)",
        "(-0.280000, 1.412914, -0.265086)",
        "(-0.280000, 1.410999, -0.267953)",
        "(-0.280000, 1.409008, -0.270973)",
        "(-0.280000, 1.406934, -0.274108)",
        "(-0.280000, 1.404772, -0.277337)",
        "(-0.280000, 1.402706, -0.280526)",
        "(-0.280000, 1.400528, -0.283752)",
        "(-0.280000, 1.398219, -0.287002)",
        "(-0.280000, 1.395752, -0.290246)",
        "(-0.280000, 1.393135, -0.293436)",
        "(-0.280000, 1.390559, -0.296484)",
        "(-0.280000, 1.387847, -0.299422)",
        "(-0.280000, 1.384506, -0.300458)",
        "(-0.280000, 1.381173, -0.301387)",
        "(-0.280000, 1.377875, -0.302215)",
        "(-0.280000, 1.374820, -0.302902)",
        "(-0.280000, 1.371809, -0.303507)",
        "(-0.280000, 1.368875, -0.304026)",
        "(-0.280000, 1.366036, -0.304465)",
        "(-0.280000, 1.363325, -0.304825)",
        "(-0.280000, 1.360829, -0.305107)",
        "(-0.280000, 1.358442, -0.305332)",
        "(-0.280000, 1.356171, -0.305506)",
        "(-0.280000, 1.353987, -0.305637)",
        "(-0.280000, 1.351880, -0.305728)",
        "(-0.280000, 1.349939, -0.305783)",
        "(-0.280000, 1.348022, -0.305809)",
        "(-0.280000, 1.346112, -0.305808)",
        "(-0.280000, 1.344218, -0.305779)",
        "(-0.280000, 1.342356, -0.305725)",
        "(-0.280000, 1.340495, -0.305645)",
        "(-0.280000, 1.338955, -0.304172)",
        "(-0.280000, 1.337689, -0.301847)",
        "(-0.280000, 1.336368, -0.299449)",
        "(-0.280000, 1.335197, -0.297045)",
        "(-0.280000, 1.334195, -0.294640)",
        "(-0.280000, 1.333315, -0.292243)",
        "(-0.280000, 1.332574, -0.289878)",
        "(-0.280000, 1.331903, -0.287535)",
        "(-0.280000, 1.331304, -0.285236)",
        "(-0.280000, 1.330790, -0.283007)",
        "(-0.280000, 1.330250, -0.280835)",
        "(-0.280000, 1.329713, -0.278748)",
        "(-0.280000, 1.329186, -0.276764)",
        "(-0.280000, 1.328615, -0.274896)",
        "(-0.280000, 1.328055, -0.273158)",
        "(-0.280000, 1.327385, -0.271548)",
        "(-0.280000, 1.326598, -0.270079)",
        "(-0.280000, 1.325703, -0.268755)",
        "(-0.280000, 1.324702, -0.267587)",
        "(-0.280000, 1.323712, -0.266613)",
        "(-0.280000, 1.322594, -0.265801)",
        "(-0.280000, 1.321358, -0.265156)",
        "(-0.280000, 1.320012, -0.264679)",
        "(-0.280000, 1.318572, -0.264371)",
        "(-0.280000, 1.317143, -0.264263)",
        "(-0.280000, 1.315625, -0.264316)",
        "(-0.280000, 1.314016, -0.264522)",
        "(-0.280000, 1.312349, -0.264882)",
        "(-0.280000, 1.310631, -0.265380)",
        "(-0.280000, 1.308945, -0.266043)",
        "(-0.280000, 1.307146, -0.266792)",
        "(-0.280000, 1.305290, -0.267623)",
        "(-0.280000, 1.303378, -0.268525)",
        "(-0.280000, 1.301397, -0.269463)",
        "(-0.280000, 1.299445, -0.270451)",
        "(-0.280000, 1.297427, -0.271431)",
        "(-0.280000, 1.295355, -0.272373)",
        "(-0.280000, 1.293205, -0.273234)",
        "(-0.280000, 1.290990, -0.273985)",
        "(-0.280000, 1.288842, -0.274683)",
        "(-0.280000, 1.286669, -0.275242)",
        "(-0.280000, 1.284514, -0.275658)",
        "(-0.280000, 1.282396, -0.275929)",
        "(-0.280000, 1.280331, -0.276039)",
        "(-0.280000, 1.278430, -0.276045)",
        "(-0.280000, 1.276599, -0.275882)",
        "(-0.280000, 1.274860, -0.275557)",
        "(-0.280000, 1.273223, -0.275076)",
        "(-0.280000, 1.271684, -0.274452)",
        "(-0.280000, 1.270312, -0.273751)",
        "(-0.280000, 1.269006, -0.272927)",
        "(-0.280000, 1.267741, -0.272000)",
        "(-0.280000, 1.266496, -0.271000)",
        "(-0.280000, 1.265246, -0.269970)",
        "(-0.280000, 1.264043, -0.269018)",
        "(-0.280000, 1.262757, -0.268086)",
        "(-0.280000, 1.261376, -0.267201)",
        "(-0.280000, 1.259887, -0.266380)",
        "(-0.280000, 1.258288, -0.265642)",
        "(-0.280000, 1.256639, -0.265048)",
        "(-0.280000, 1.254819, -0.264492)",
        "(-0.280000, 1.252837, -0.263970)",
        "(-0.280000, 1.250708, -0.263480)",
        "(-0.280000, 1.248994, -0.262499)",
        "(-0.280000, 1.247792, -0.261164)",
        "(-0.280000, 1.246584, -0.259785)",
        "(-0.280000, 1.245376, -0.258366)",
        "(-0.280000, 1.244165, -0.256902)",
        "(-0.280000, 1.242960, -0.255403)",
        "(-0.280000, 1.241846, -0.253976)",
        "(-0.280000, 1.240730, -0.252506)",
        "(-0.280000, 1.239614, -0.250991)",
        "(-0.280000, 1.238495, -0.249426)",
        "(-0.280000, 1.237372, -0.247805)",
        "(-0.280000, 1.236332, -0.246258)",
        "(-0.280000, 1.235304, -0.244681)",
        "(-0.280000, 1.234268, -0.243039)",
        "(-0.280000, 1.233230, -0.241341)",
        "(-0.280000, 1.232215, -0.239622)",
        "(-0.280000, 1.231282, -0.237988)",
        "(-0.280000, 1.230366, -0.236330)",
        "(-0.280000, 1.229474, -0.234659)",
        "(-0.280000, 1.228606, -0.232976)",
        "(-0.280000, 1.227773, -0.231302)",
        "(-0.280000, 1.227017, -0.229730)",
        "(-0.280000, 1.226275, -0.228133)",
        "(-0.280000, 1.225556, -0.226532)",
        "(-0.280000, 1.224861, -0.224927)",
        "(-0.280000, 1.224189, -0.223318)",
        "(-0.280000, 1.223569, -0.221779)",
        "(-0.280000, 1.222958, -0.220205)",
        "(-0.280000, 1.222354, -0.218587)",
        "(-0.280000, 1.221756, -0.216918)",
        "(-0.280000, 1.221172, -0.215218)",
        "(-0.280000, 1.220641, -0.213601)",
        "(-0.280000, 1.220107, -0.211904)",
        "(-0.280000, 1.219571, -0.210113)",
        "(-0.280000, 1.219044, -0.208255)",
        "(-0.280000, 1.218529, -0.206333)",
        "(-0.280000, 1.218067, -0.204502)",
        "(-0.280000, 1.218902, -0.202317)",
        "(-0.280000, 1.220713, -0.199891)",
        "(-0.280000, 1.222561, -0.197482)",
        "(-0.280000, 1.224439, -0.195103)",
        "(-0.280000, 1.226380, -0.192877)",
        "(-0.280000, 1.228343, -0.190657)",
        "(-0.280000, 1.230314, -0.188452)",
        "(-0.280000, 1.232294, -0.186241)",
        "(-0.280000, 1.234267, -0.184042)",
        "(-0.280000, 1.236225, -0.182026)",
        "(-0.280000, 1.238150, -0.180042)",
        "(-0.280000, 1.240018, -0.178110)",
        "(-0.280000, 1.241813, -0.176241)",
        "(-0.280000, 1.243511, -0.174440)",
        "(-0.280000, 1.245106, -0.172805)",
        "(-0.280000, 1.246572, -0.171190)",
        "(-0.280000, 1.247892, -0.169611)",
        "(-0.280000, 1.249061, -0.168066)",
        "(-0.280000, 1.250062, -0.166541)",
        "(-0.280000, 1.250880, -0.165126)",
        "(-0.280000, 1.251517, -0.163690)",
        "(-0.280000, 1.251968, -0.162235)",
        "(-0.280000, 1.252234, -0.160739)",
        "(-0.280000, 1.252320, -0.159189)",
        "(-0.280000, 1.252210, -0.157695)",
        "(-0.280000, 1.251928, -0.156151)",
        "(-0.280000, 1.251480, -0.154546)",
        "(-0.280000, 1.250881, -0.152872)",
        "(-0.280000, 1.250143, -0.151154)",
        "(-0.280000, 1.249258, -0.149462)",
        "(-0.280000, 1.248268, -0.147696)",
        "(-0.280000, 1.247202, -0.145842)",
        "(-0.280000, 1.246074, -0.143904)",
        "(-0.280000, 1.244907, -0.141899)",
        "(-0.280000, 1.243701, -0.139925)",
        "(-0.280000, 1.242508, -0.137862)",
        "(-0.280000, 1.241357, -0.135721)",
        "(-0.280000, 1.240269, -0.133524)",
        "(-0.280000, 1.239273, -0.131287)",
        "(-0.280000, 1.238340, -0.129118)",
        "(-0.280000, 1.237538, -0.126922)",
        "(-0.280000, 1.236887, -0.124717)",
        "(-0.280000, 1.236404, -0.122498)",
        "(-0.280000, 1.236107, -0.120278)",
        "(-0.280000, 1.235953, -0.118186)",
        "(-0.280000, 1.236006, -0.116096)",
        "(-0.280000, 1.236258, -0.114042)",
        "(-0.280000, 1.236701, -0.112046)",
        "(-0.280000, 1.237317, -0.110116)",
        "(-0.280000, 1.238031, -0.108362)",
        "(-0.280000, 1.238874, -0.106677)",
        "(-0.280000, 1.239814, -0.105055)",
        "(-0.280000, 1.240807, -0.103493)",
        "(-0.280000, 1.241825, -0.101974)",
        "(-0.280000, 1.242842, -0.100588)",
        "(-0.280000, 1.243946, -0.099272)",
        "(-0.280000, 1.245151, -0.098056)",
        "(-0.280000, 1.246484, -0.096946)",
        "(-0.280000, 1.247958, -0.095944)",
        "(-0.280000, 1.249510, -0.095138)",
        "(-0.280000, 1.251213, -0.094444)",
        "(-0.280000, 1.253060, -0.093864)",
        "(-0.280000, 1.255035, -0.093401)",
        "(-0.280000, 1.257109, -0.093067)",
        "(-0.280000, 1.259211, -0.092926)",
        "(-0.280000, 1.261381, -0.092898)",
        "(-0.280000, 1.263593, -0.092970)",
        "(-0.280000, 1.265849, -0.093124)",
        "(-0.280000, 1.268122, -0.093343)",
        "(-0.280000, 1.270328, -0.093670)",
        "(-0.280000, 1.272521, -0.094027)",
        "(-0.280000, 1.274680, -0.094395)",
        "(-0.280000, 1.276781, -0.094755)",
        "(-0.280000, 1.278827, -0.095087)",
        "(-0.280000, 1.280738, -0.095423)",
        "(-0.280000, 1.282565, -0.095685)",
        "(-0.280000, 1.284314, -0.095855)",
        "(-0.280000, 1.285965, -0.095922)",
        "(-0.280000, 1.287512, -0.095869)",
        "(-0.280000, 1.288898, -0.095730)",
        "(-0.280000, 1.290184, -0.095441)",
        "(-0.280000, 1.291365, -0.094995)",
        "(-0.280000, 1.292439, -0.094390)",
        "(-0.280000, 1.293422, -0.093610)",
        "(-0.280000, 1.294246, -0.092702)",
        "(-0.280000, 1.295004, -0.091604)",
        "(-0.280000, 1.295694, -0.090323)",
        "(-0.280000, 1.296333, -0.088860)",
        "(-0.280000, 1.296927, -0.087226)",
        "(-0.280000, 1.297409, -0.085465)",
        "(-0.280000, 1.297880, -0.083537)",
        "(-0.280000, 1.298349, -0.081461)",
        "(-0.280000, 1.298828, -0.079239)",
        "(-0.280000, 1.299331, -0.076889)",
        "(-0.280000, 1.299769, -0.074482)",
        "(-0.280000, 1.300253, -0.071969)",
        "(-0.280000, 1.300790, -0.069373)",
        "(-0.280000, 1.301377, -0.066724)",
        "(-0.280000, 1.302019, -0.064022)",
        "(-0.280000, 1.302622, -0.061330)",
        "(-0.280000, 1.303285, -0.058624)",
        "(-0.280000, 1.304006, -0.055904)",
        "(-0.280000, 1.304779, -0.053184)",
        "(-0.280000, 1.305598, -0.050479)",
        "(-0.280000, 1.306375, -0.047805)",
        "(-0.280000, 1.307476, -0.046064)",
        "(-0.280000, 1.308978, -0.045604)",
        "(-0.280000, 1.310472, -0.045165)",
        "(-0.280000, 1.311871, -0.044771)",
        "(-0.280000, 1.313230, -0.044405)",
        "(-0.280000, 1.314538, -0.044066)",
        "(-0.280000, 1.315779, -0.043758)",
        "(-0.280000, 1.316977, -0.043473)",
        "(-0.280000, 1.318124, -0.043211)",
        "(-0.280000, 1.319202, -0.042975)",
        "(-0.280000, 1.320240, -0.042755)",
        "(-0.280000, 1.321240, -0.042553)",
        "(-0.280000, 1.322192, -0.042367)",
        "(-0.280000, 1.323116, -0.042193)",
        "(-0.280000, 1.323983, -0.042037)",
        "(-0.280000, 1.324826, -0.041891)",
        "(-0.280000, 1.325609, -0.041759)",
        "(-0.280000, 1.326377, -0.041635)",
        "(-0.280000, 1.327175, -0.041512)",
        "(-0.280000, 1.327925, -0.041400)",
        "(-0.280000, 1.328635, -0.041298)",
        "(-0.280000, 1.329350, -0.041199)",
        "(-0.280000, 1.330126, -0.041097)",
        "(-0.280000, 1.330921, -0.040996)",
        "(-0.280000, 1.331692, -0.040904)",
        "(-0.280000, 1.332469, -0.040815)",
        "(-0.280000, 1.333248, -0.040730)",
        "(-0.280000, 1.334045, -0.040649)",
        "(-0.280000, 1.334829, -0.040574)",
        "(-0.280000, 1.335561, -0.040507)",
        "(-0.280000, 1.336292, -0.040445)",
        "(-0.280000, 1.337018, -0.040388)",
        "(-0.280000, 1.337701, -0.040337)",
        "(-0.280000, 1.338356, -0.040292)",
        "(-0.280000, 1.338979, -0.040252)",
        "(-0.280000, 1.339584, -0.040216)",
        "(-0.280000, 1.340161, -0.040185)",
        "(-0.280000, 1.340717, -0.040748)",
        "(-0.280000, 1.341266, -0.041928)",
        "(-0.280000, 1.341765, -0.042956)",
        "(-0.280000, 1.342232, -0.043828)",
        "(-0.280000, 1.342658, -0.044538)",
        "(-0.280000, 1.343058, -0.045086)",
        "(-0.280000, 1.343466, -0.045480)",
        "(-0.280000, 1.343851, -0.045734)",
        "(-0.280000, 1.344215, -0.045871)",
        "(-0.280000, 1.344581, -0.045921)",
        "(-0.280000, 1.344975, -0.045922)",
        "(-0.280000, 1.345393, -0.045916)",
        "(-0.280000, 1.345839, -0.045910)",
        "(-0.280000, 1.346302, -0.045906)",
        "(-0.280000, 1.346841, -0.045904)",
        "(-0.280000, 1.347437, -0.045904)",
        "(-0.280000, 1.348056, -0.045907)",
        "(-0.280000, 1.348653, -0.045912)",
        "(-0.280000, 1.349365, -0.045923)",
        "(-0.280000, 1.350134, -0.045938)",
        "(-0.280000, 1.350961, -0.045960)",
        "(-0.280000, 1.351840, -0.045990)",
        "(-0.280000, 1.352719, -0.046025)",
        "(-0.280000, 1.353660, -0.046070)",
        "(-0.280000, 1.354678, -0.046126)",
        "(-0.280000, 1.355729, -0.046193)",
        "(-0.280000, 1.356923, -0.046279)",
        "(-0.280000, 1.358105, -0.046376)",
        "(-0.280000, 1.359413, -0.046496)",
        "(-0.280000, 1.360822, -0.046640)",
        "(-0.280000, 1.362312, -0.046810)",
        "(-0.280000, 1.363896, -0.047011)",
        "(-0.280000, 1.365443, -0.047226)",
        "(-0.280000, 1.367085, -0.047476)",
        "(-0.280000, 1.368820, -0.047764)",
        "(-0.280000, 1.370607, -0.048086)",
        "(-0.280000, 1.372425, -0.048441)",
        "(-0.280000, 1.374151, -0.048804)",
        "(-0.280000, 1.375907, -0.049199)",
        "(-0.280000, 1.377652, -0.049618)",
        "(-0.280000, 1.379361, -0.050053)",
        "(-0.280000, 1.380965, -0.050484)",
        "(-0.280000, 1.382552, -0.050934)",
        "(-0.280000, 1.384127, -0.051402)",
        "(-0.280000, 1.385673, -0.051883)",
        "(-0.280000, 1.387191, -0.052377)",
        "(-0.280000, 1.388672, -0.052878)",
        "(-0.280000, 1.390063, -0.053369)",
        "(-0.280000, 1.391437, -0.053871)",
        "(-0.280000, 1.392791, -0.054383)",
        "(-0.280000, 1.394153, -0.054917)",
        "(-0.280000, 1.395526, -0.055472)",
        "(-0.280000, 1.396823, -0.056015)",
        "(-0.280000, 1.398151, -0.056588)",
        "(-0.280000, 1.399504, -0.057191)",
        "(-0.280000, 1.400861, -0.057814)",
        "(-0.280000, 1.402230, -0.058463)",
        "(-0.280000, 1.403530, -0.059097)",
        "(-0.280000, 1.404848, -0.059760)",
        "(-0.280000, 1.406199, -0.060459)",
        "(-0.280000, 1.407562, -0.061185)",
        "(-0.280000, 1.408928, -0.061934)",
        "(-0.280000, 1.410237, -0.062674)",
        "(-0.280000, 1.411558, -0.063440)",
        "(-0.280000, 1.412861, -0.064217)",
        "(-0.280000, 1.414138, -0.064999)",
        "(-0.280000, 1.415416, -0.065803)",
        "(-0.280000, 1.416622, -0.066581)",
        "(-0.280000, 1.417838, -0.067385)",
        "(-0.280000, 1.419054, -0.068210)",
        "(-0.280000, 1.420284, -0.069065)",
        "(-0.280000, 1.421509, -0.069939)",
        "(-0.280000, 1.422667, -0.070785)",
        "(-0.280000, 1.423811, -0.071641)",
        "(-0.280000, 1.424932, -0.072499)",
        "(-0.280000, 1.426052, -0.073377)",
        "(-0.280000, 1.427144, -0.074252)",
        "(-0.280000, 1.428156, -0.075081)",
        "(-0.280000, 1.429167, -0.075927)",
        "(-0.280000, 1.430178, -0.076791)",
        "(-0.280000, 1.431190, -0.077674)",
        "(-0.280000, 1.432196, -0.078571)",
        "(-0.280000, 1.433136, -0.079428)",
        "(-0.280000, 1.434098, -0.080322)",
        "(-0.280000, 1.435105, -0.081278)",
        "(-0.280000, 1.436109, -0.082252)",
        "(-0.280000, 1.437104, -0.083239)",
        "(-0.280000, 1.438054, -0.084202)",
        "(-0.280000, 1.439054, -0.085238)",
        "(-0.280000, 1.440090, -0.086337)",
        "(-0.280000, 1.441163, -0.087504)",
        "(-0.280000, 1.442248, -0.088714)",
        "(-0.280000, 1.443274, -0.089886)",
        "(-0.280000, 1.444339, -0.091136)",
        "(-0.280000, 1.445440, -0.092463)",
        "(-0.280000, 1.446552, -0.093841)",
        "(-0.280000, 1.447681, -0.095281)",
        "(-0.280000, 1.448757, -0.096694)",
        "(-0.280000, 1.449854, -0.098178)",
        "(-0.280000, 1.450946, -0.099703)",
        "(-0.280000, 1.452028, -0.101263)",
        "(-0.280000, 1.453103, -0.102862)",
        "(-0.280000, 1.454108, -0.104405)",
        "(-0.280000, 1.455113, -0.106001)",
        "(-0.280000, 1.456116, -0.107647)",
        "(-0.280000, 1.457100, -0.109319)",
        "(-0.280000, 1.458016, -0.110928)",
        "(-0.280000, 1.458916, -0.112566)",
        "(-0.280000, 1.459795, -0.114224)",
        "(-0.280000, 1.460675, -0.115945)",
        "(-0.280000, 1.461551, -0.117726)",
        "(-0.280000, 1.462416, -0.119534)",
        "(-0.280000, 1.463260, -0.121255)",
        "(-0.280000, 1.464178, -0.122997)",
        "(-0.280000, 1.465187, -0.124728)",
        "(-0.280000, 1.466317, -0.126464)",
        "(-0.280000, 1.467589, -0.128230)",
        "(-0.280000, 1.468965, -0.129906)",
        "(-0.280000, 1.470498, -0.131628)",
        "(-0.280000, 1.472173, -0.133380)",
        "(-0.280000, 1.473994, -0.135208)",
        "(-0.280000, 1.475176, -0.137178)",
        "(-0.280000, 1.475784, -0.139430)",
        "(-0.280000, 1.476366, -0.141752)",
        "(-0.280000, 1.476918, -0.144138)",
        "(-0.280000, 1.477440, -0.146604)",
        "(-0.280000, 1.477926, -0.149140)",
        "(-0.280000, 1.478342, -0.151554)",
        "(-0.280000, 1.478714, -0.153980)",
        "(-0.280000, 1.479042, -0.156418)",
        "(-0.280000, 1.479327, -0.158888)",
        "(-0.280000, 1.479568, -0.161379)",
        "(-0.280000, 1.479753, -0.163748)",
        "(-0.280000, 1.479897, -0.166163)",
        "(-0.280000, 1.480000, -0.168640)",
        "(-0.280000, 1.480057, -0.171154)",
        "(-0.280000, 1.480067, -0.173525)",
        "(-0.280000, 1.480034, -0.175937)",
        "(-0.280000, 1.479955, -0.178409)",
        "(-0.280000, 1.479827, -0.180923)",
        "(-0.280000, 1.479648, -0.183468)",
        "(-0.280000, 1.479416, -0.186059)",
        "(-0.280000, 1.479149, -0.188513)",
        "(-0.280000, 1.478825, -0.191044)",
        "(-0.280000, 1.478443, -0.193629)",
        "(-0.280000, 1.478002, -0.196254)",
        "(-0.280000, 1.477495, -0.198936)",
        "(-0.280000, 1.476956, -0.201499)",
        "(-0.280000, 1.476351, -0.204123)",
        "(-0.280000, 1.475677, -0.206787)",
        "(-0.280000, 1.474926, -0.209517)",
        "(-0.280000, 1.474098, -0.212295)",
        "(-0.280000, 1.473254, -0.214917)",
        "(-0.280000, 1.472330, -0.217595)",
        "(-0.280000, 1.471332, -0.220297)",
        "(-0.280000, 1.470259, -0.223018)",
        "(-0.280000, 1.469188, -0.225574)",
        "(-0.280000, 1.468042, -0.228151)",
        "(-0.280000, 1.465639, -0.230170)",
        "(-0.280000, 1.462312, -0.231715)",
        "(-0.280000, 1.458956, -0.233171)",
        "(-0.280000, 1.455668, -0.234373)",
        "(-0.280000, 1.452288, -0.235514)",
        "(-0.280000, 1.448805, -0.236554)",
        "(-0.280000, 1.445205, -0.237488)",
        "(-0.280000, 1.441465, -0.238299)",
        "(-0.280000, 1.437595, -0.238981)",
        "(-0.280000, 1.433748, -0.239356)",
        "(-0.280000, 1.429793, -0.239603)",
        "(-0.280000, 1.425764, -0.239722)",
        "(-0.280000, 1.421689, -0.239719)",
        "(-0.280000, 1.417745, -0.239456)",
        "(-0.280000, 1.413807, -0.239103)",
        "(-0.280000, 1.409906, -0.238686)",
        "(-0.280000, 1.406060, -0.238246)",
        "(-0.280000, 1.402256, -0.237813)",
        "(-0.280000, 1.398514, -0.237420)",
        "(-0.280000, 1.395042, -0.236954)",
        "(-0.280000, 1.391659, -0.236583)",
        "(-0.280000, 1.388389, -0.236326)",
        "(-0.280000, 1.385251, -0.236205)",
        "(-0.280000, 1.382261, -0.236220)",
        "(-0.280000, 1.379584, -0.236317)",
        "(-0.280000, 1.377038, -0.236622)",
        "(-0.280000, 1.374599, -0.237151)",
        "(-0.280000, 1.372242, -0.237923)",
        "(-0.280000, 1.369964, -0.238937)",
        "(-0.280000, 1.367881, -0.240157)",
        "(-0.280000, 1.365811, -0.241640)",
        "(-0.280000, 1.363708, -0.243377)",
        "(-0.280000, 1.361532, -0.245364)",
        "(-0.280000, 1.359264, -0.247574)",
        "(-0.280000, 1.357037, -0.249952)",
        "(-0.280000, 1.354734, -0.252506)",
        "(-0.280000, 1.352175, -0.255210)",
        "(-0.280000, 1.349437, -0.258012)",
        "(-0.280000, 1.346685, -0.260863)",
        "(-0.280000, 1.343698, -0.263745)",
        "(-0.280000, 1.340470, -0.266601)",
        "(-0.280000, 1.336994, -0.269372)",
        "(-0.280000, 1.333300, -0.272032)",
        "(-0.280000, 1.329640, -0.274570)",
        "(-0.280000, 1.325830, -0.276921)",
        "(-0.280000, 1.321885, -0.279074)",
        "(-0.280000, 1.317792, -0.280986)",
        "(-0.280000, 1.313567, -0.282627)",
        "(-0.280000, 1.309197, -0.283991)",
        "(-0.280000, 1.304966, -0.285163)",
        "(-0.280000, 1.300629, -0.286060)",
        "(-0.280000, 1.296204, -0.286717)",
        "(-0.280000, 1.291725, -0.287170)",
        "(-0.280000, 1.287218, -0.287450)",
        "(-0.280000, 1.282887, -0.287645)",
        "(-0.280000, 1.278910, -0.286948)",
        "(-0.280000, 1.275677, -0.284950)",
        "(-0.280000, 1.272504, -0.282861)",
        "(-0.280000, 1.269357, -0.280657)",
        "(-0.280000, 1.266467, -0.278510)",
        "(-0.280000, 1.263647, -0.276294)",
        "(-0.280000, 1.260929, -0.274039)",
        "(-0.280000, 1.258281, -0.271719)",
        "(-0.280000, 1.255735, -0.269368)",
        "(-0.280000, 1.253419, -0.267119)",
        "(-0.280000, 1.251188, -0.264845)",
        "(-0.280000, 1.249024, -0.262531)",
        "(-0.280000, 1.246928, -0.260181)",
        "(-0.280000, 1.244896, -0.257791)",
        "(-0.280000, 1.243052, -0.255520)",
        "(-0.280000, 1.241267, -0.253219)",
        "(-0.280000, 1.239526, -0.250870)",
        "(-0.280000, 1.237836, -0.248482)",
        "(-0.280000, 1.236203, -0.246063)",
        "(-0.280000, 1.234728, -0.243759)",
        "(-0.280000, 1.234900, -0.240385)",
        "(-0.280000, 1.235205, -0.237000)",
        "(-0.280000, 1.235635, -0.233661)",
        "(-0.280000, 1.236157, -0.230386)",
        "(-0.280000, 1.236818, -0.227313)",
        "(-0.280000, 1.237502, -0.224301)",
        "(-0.280000, 1.238167, -0.221343)",
        "(-0.280000, 1.238785, -0.218403)",
        "(-0.280000, 1.239326, -0.215489)",
        "(-0.280000, 1.239832, -0.212782)",
        "(-0.280000, 1.240197, -0.210049)",
        "(-0.280000, 1.240429, -0.207372)",
        "(-0.280000, 1.240520, -0.204789)",
        "(-0.280000, 1.240449, -0.202288)",
        "(-0.280000, 1.240233, -0.199987)",
        "(-0.280000, 1.239803, -0.197677)",
        "(-0.280000, 1.239157, -0.195359)",
        "(-0.280000, 1.238291, -0.193024)",
        "(-0.280000, 1.237214, -0.190699)",
        "(-0.280000, 1.235955, -0.188528)",
        "(-0.280000, 1.234485, -0.186333)",
        "(-0.280000, 1.232823, -0.184122)",
        "(-0.280000, 1.230993, -0.181895)",
        "(-0.280000, 1.229005, -0.179631)",
        "(-0.280000, 1.226899, -0.177473)",
        "(-0.280000, 1.224704, -0.175278)",
        "(-0.280000, 1.222446, -0.173027)",
        "(-0.280000, 1.220179, -0.170722)",
        "(-0.280000, 1.217944, -0.168369)",
        "(-0.280000, 1.215691, -0.166078)",
        "(-0.280000, 1.214571, -0.163779)",
        "(-0.280000, 1.214745, -0.161528)",
        "(-0.280000, 1.214959, -0.159263)",
        "(-0.280000, 1.215209, -0.157021)",
        "(-0.280000, 1.215476, -0.154945)",
        "(-0.280000, 1.215773, -0.152887)",
        "(-0.280000, 1.216097, -0.150869)",
        "(-0.280000, 1.216442, -0.148905)",
        "(-0.280000, 1.216803, -0.147016)",
        "(-0.280000, 1.217163, -0.145266)",
        "(-0.280000, 1.217539, -0.143550)",
        "(-0.280000, 1.217933, -0.141861)",
        "(-0.280000, 1.218343, -0.140203)",
        "(-0.280000, 1.218743, -0.138668)",
        "(-0.280000, 1.219148, -0.137184)",
        "(-0.280000, 1.219552, -0.135764)",
        "(-0.280000, 1.219957, -0.134401)",
        "(-0.280000, 1.220358, -0.133099)",
        "(-0.280000, 1.220744, -0.131890)",
        "(-0.280000, 1.221136, -0.130702)",
        "(-0.280000, 1.221533, -0.129534)",
        "(-0.280000, 1.221939, -0.128376)",
        "(-0.280000, 1.222349, -0.127240)",
        "(-0.280000, 1.222767, -0.126111)",
        "(-0.280000, 1.223171, -0.125051)",
        "(-0.280000, 1.223594, -0.123971)",
        "(-0.280000, 1.224030, -0.122882)",
        "(-0.280000, 1.224492, -0.121760)",
        "(-0.280000, 1.224974, -0.120619)",
        "(-0.280000, 1.225435, -0.119554)",
        "(-0.280000, 1.225916, -0.118472)",
        "(-0.280000, 1.226403, -0.117400)",
        "(-0.280000, 1.226894, -0.116343)",
        "(-0.280000, 1.227366, -0.115350)",
        "(-0.280000, 1.227851, -0.114351)",
        "(-0.280000, 1.228347, -0.113351)",
        "(-0.280000, 1.228855, -0.112348)",
        "(-0.280000, 1.229382, -0.111329)",
        "(-0.280000, 1.229921, -0.110310)",
        "(-0.280000, 1.230436, -0.109353)",
        "(-0.280000, 1.230971, -0.108380)",
        "(-0.280000, 1.231508, -0.107423)",
        "(-0.280000, 1.232039, -0.106495)",
        "(-0.280000, 1.232567, -0.105588)",
        "(-0.280000, 1.233070, -0.104738)",
        "(-0.280000, 1.234643, -0.104550)",
        "(-0.280000, 1.237157, -0.104945)",
        "(-0.280000, 1.239625, -0.105339)",
        "(-0.280000, 1.242036, -0.105792)",
        "(-0.280000, 1.244407, -0.106238)",
        "(-0.280000, 1.246687, -0.106658)",
        "(-0.280000, 1.248838, -0.107027)",
        "(-0.280000, 1.250848, -0.107325)",
        "(-0.280000, 1.252688, -0.107532)",
        "(-0.280000, 1.254312, -0.107667)",
        "(-0.280000, 1.255750, -0.107670)",
        "(-0.280000, 1.256986, -0.107535)",
        "(-0.280000, 1.258021, -0.107244)",
        "(-0.280000, 1.258859, -0.106785)",
        "(-0.280000, 1.259473, -0.106196)",
        "(-0.280000, 1.259900, -0.105434)",
        "(-0.280000, 1.260141, -0.104509)",
        "(-0.280000, 1.260210, -0.103420)",
        "(-0.280000, 1.260081, -0.102217)",
        "(-0.280000, 1.259810, -0.100865)",
        "(-0.280000, 1.259416, -0.099356)",
        "(-0.280000, 1.258927, -0.097697)",
        "(-0.280000, 1.258360, -0.095909)",
        "(-0.280000, 1.257688, -0.094045)",
        "(-0.280000, 1.256979, -0.092072)",
        "(-0.280000, 1.256250, -0.090023)",
        "(-0.280000, 1.255531, -0.087886)",
        "(-0.280000, 1.254847, -0.085685)",
        "(-0.280000, 1.254155, -0.083516)",
        "(-0.280000, 1.253529, -0.081323)",
        "(-0.280000, 1.252978, -0.079147)",
        "(-0.280000, 1.253806, -0.078310)",
        "(-0.280000, 1.254660, -0.077474)",
        "(-0.280000, 1.255477, -0.076689)",
        "(-0.280000, 1.256307, -0.075905)",
        "(-0.280000, 1.257151, -0.075121)",
        "(-0.280000, 1.257993, -0.074353)",
        "(-0.280000, 1.258827, -0.073604)",
        "(-0.280000, 1.259605, -0.072918)",
        "(-0.280000, 1.260387, -0.072238)",
        "(-0.280000, 1.261165, -0.071573)",
        "(-0.280000, 1.261907, -0.070948)",
        "(-0.280000, 1.262675, -0.070310)",
        "(-0.280000, 1.263397, -0.069720)",
        "(-0.280000, 1.264114, -0.069142)",
        "(-0.280000, 1.264829, -0.068574)",
        "(-0.280000, 1.265538, -0.068018)",
        "(-0.280000, 1.266219, -0.067492)",
        "(-0.280000, 1.266862, -0.067001)",
        "(-0.280000, 1.267528, -0.066499)",
        "(-0.280000, 1.269001, -0.067128)",
        "(-0.280000, 1.270939, -0.068477)",
        "(-0.280000, 1.272890, -0.069886)",
        "(-0.280000, 1.274804, -0.071329)",
        "(-0.280000, 1.276696, -0.072797)",
        "(-0.280000, 1.278606, -0.074249)",
        "(-0.280000, 1.280505, -0.075684)",
        "(-0.280000, 1.282397, -0.077104)",
        "(-0.280000, 1.284222, -0.078524)",
        "(-0.280000, 1.286000, -0.079903)",
        "(-0.280000, 1.287751, -0.081227)",
        "(-0.280000, 1.289445, -0.082486)",
        "(-0.280000, 1.291070, -0.083668)",
        "(-0.280000, 1.292564, -0.084787)",
        "(-0.280000, 1.293991, -0.085795)",
        "(-0.280000, 1.295362, -0.086661)",
        "(-0.280000, 1.296659, -0.087379)",
        "(-0.280000, 1.297892, -0.087936)",
        "(-0.280000, 1.299065, -0.088315)",
        "(-0.280000, 1.300108, -0.088544)",
        "(-0.280000, 1.301092, -0.088582)",
        "(-0.280000, 1.302015, -0.088422)",
        "(-0.280000, 1.302886, -0.088059)",
        "(-0.280000, 1.303719, -0.087489)",
        "(-0.280000, 1.304442, -0.086753)",
        "(-0.280000, 1.305133, -0.085820)",
        "(-0.280000, 1.305808, -0.084690)",
        "(-0.280000, 1.306476, -0.083373)",
        "(-0.280000, 1.307144, -0.081887)",
        "(-0.280000, 1.307753, -0.080267)",
        "(-0.280000, 1.308403, -0.078495)",
        "(-0.280000, 1.309090, -0.076599)",
        "(-0.280000, 1.309821, -0.074592)",
        "(-0.280000, 1.310601, -0.072502)",
        "(-0.280000, 1.311354, -0.070389)",
        "(-0.280000, 1.312167, -0.068235)",
        "(-0.280000, 1.313030, -0.066076)",
        "(-0.280000, 1.313958, -0.063935)",
        "(-0.280000, 1.314963, -0.061840)",
        "(-0.280000, 1.315965, -0.059829)",
        "(-0.280000, 1.317057, -0.057902)",
        "(-0.280000, 1.318233, -0.056090)",
        "(-0.280000, 1.319495, -0.054403)",
        "(-0.280000, 1.320832, -0.052865)",
        "(-0.280000, 1.322143, -0.051515)",
        "(-0.280000, 1.323508, -0.050335)",
        "(-0.280000, 1.324927, -0.049332)",
        "(-0.280000, 1.326385, -0.048511)",
        "(-0.280000, 1.327796, -0.047872)",
        "(-0.280000, 1.329222, -0.047392)",
        "(-0.280000, 1.330650, -0.047049)",
        "(-0.280000, 1.332070, -0.046812)",
        "(-0.280000, 1.333475, -0.046643)",
        "(-0.280000, 1.334785, -0.046517)",
        "(-0.280000, 1.336077, -0.046455)",
        "(-0.280000, 1.337347, -0.046496)",
        "(-0.280000, 1.338577, -0.046672)",
        "(-0.280000, 1.339775, -0.047003)",
        "(-0.280000, 1.340910, -0.047504)",
        "(-0.280000, 1.342010, -0.048177)",
        "(-0.280000, 1.343084, -0.049027)",
        "(-0.280000, 1.344109, -0.050050)",
        "(-0.280000, 1.345108, -0.051233)",
        "(-0.280000, 1.346051, -0.052562)",
        "(-0.280000, 1.346968, -0.054027)",
        "(-0.280000, 1.347850, -0.055606)",
        "(-0.280000, 1.348683, -0.057272)",
        "(-0.280000, 1.349520, -0.059013)",
        "(-0.280000, 1.350284, -0.060799)",
        "(-0.280000, 1.351027, -0.062602)",
        "(-0.280000, 1.351789, -0.064408)",
        "(-0.280000, 1.352570, -0.066189)",
        "(-0.280000, 1.353375, -0.067918)",
        "(-0.280000, 1.354136, -0.069577)",
        "(-0.280000, 1.354911, -0.071143)",
        "(-0.280000, 1.355685, -0.072590)",
        "(-0.280000, 1.356486, -0.073912)",
        "(-0.280000, 1.357317, -0.075087)",
        "(-0.280000, 1.358106, -0.076091)",
        "(-0.280000, 1.358904, -0.076922)",
        "(-0.280000, 1.359708, -0.077565)",
        "(-0.280000, 1.360552, -0.078015)",
        "(-0.280000, 1.361454, -0.078274)",
        "(-0.280000, 1.362408, -0.078336)",
        "(-0.280000, 1.363355, -0.078192)",
        "(-0.280000, 1.364373, -0.077856)",
        "(-0.280000, 1.365491, -0.077339)",
        "(-0.280000, 1.366705, -0.076648)",
        "(-0.280000, 1.367949, -0.075784)",
        "(-0.280000, 1.369290, -0.074764)",
        "(-0.280000, 1.370739, -0.073610)",
        "(-0.280000, 1.372301, -0.072343)",
        "(-0.280000, 1.373979, -0.070972)",
        "(-0.280000, 1.375746, -0.069513)",
        "(-0.280000, 1.377540, -0.067974)",
        "(-0.280000, 1.379430, -0.066380)",
        "(-0.280000, 1.381412, -0.064755)",
        "(-0.280000, 1.383466, -0.063119)",
        "(-0.280000, 1.385542, -0.061458)",
        "(-0.280000, 1.387693, -0.059811)",
        "(-0.280000, 1.389939, -0.058208)",
        "(-0.280000, 1.392296, -0.056652)",
        "(-0.280000, 1.394725, -0.055146)",
        "(-0.280000, 1.397231, -0.053695)",
        "(-0.280000, 1.399757, -0.052220)",
        "(-0.280000, 1.401953, -0.051819)",
        "(-0.280000, 1.403649, -0.052601)",
        "(-0.280000, 1.405327, -0.053403)",
        "(-0.280000, 1.406906, -0.054185)",
        "(-0.280000, 1.408465, -0.054982)",
        "(-0.280000, 1.409991, -0.055788)",
        "(-0.280000, 1.411436, -0.056575)",
        "(-0.280000, 1.412856, -0.057371)",
        "(-0.280000, 1.414256, -0.058178)",
        "(-0.280000, 1.415577, -0.058961)",
        "(-0.280000, 1.416878, -0.059752)",
        "(-0.280000, 1.418135, -0.060536)",
        "(-0.280000, 1.419336, -0.061304)",
        "(-0.280000, 1.420462, -0.062040)",
        "(-0.280000, 1.421607, -0.062806)",
        "(-0.280000, 1.422743, -0.063582)",
        "(-0.280000, 1.423911, -0.064399)",
        "(-0.280000, 1.425125, -0.065268)",
        "(-0.280000, 1.426309, -0.066136)",
        "(-0.280000, 1.427572, -0.067083)",
        "(-0.280000, 1.428915, -0.068118)",
        "(-0.280000, 1.430359, -0.069261)",
        "(-0.280000, 1.431901, -0.070517)",
        "(-0.280000, 1.433401, -0.071778)",
        "(-0.280000, 1.434997, -0.073160)",
        "(-0.280000, 1.436688, -0.074676)",
        "(-0.280000, 1.438448, -0.076309)",
        "(-0.280000, 1.440277, -0.078071)",
        "(-0.280000, 1.442189, -0.079986)",
        "(-0.280000, 1.444024, -0.081901)",
        "(-0.280000, 1.445902, -0.083942)",
        "(-0.280000, 1.447797, -0.086091)",
        "(-0.280000, 1.449735, -0.088390)",
        "(-0.280000, 1.451678, -0.090805)",
        "(-0.280000, 1.453486, -0.093161)",
        "(-0.280000, 1.455288, -0.095621)",
        "(-0.280000, 1.457092, -0.098210)",
        "(-0.280000, 1.458890, -0.100927)",
        "(-0.280000, 1.460541, -0.103556)",
        "(-0.280000, 1.462149, -0.106257)",
        "(-0.280000, 1.463722, -0.109047)",
        "(-0.280000, 1.465244, -0.111908)",
        "(-0.280000, 1.466691, -0.114794)",
        "(-0.280000, 1.467996, -0.117558)",
        "(-0.280000, 1.469249, -0.120380)",
        "(-0.280000, 1.469274, -0.123692)",
        "(-0.280000, 1.468181, -0.127358)",
        "(-0.280000, 1.467021, -0.130909)",
        "(-0.280000, 1.465707, -0.134190)",
        "(-0.280000, 1.464252, -0.137394)",
        "(-0.280000, 1.462642, -0.140551)",
        "(-0.280000, 1.460857, -0.143637)",
        "(-0.280000, 1.458879, -0.146664)",
        "(-0.280000, 1.456725, -0.149667)",
        "(-0.280000, 1.454377, -0.152470)",
        "(-0.280000, 1.451874, -0.155249)",
        "(-0.280000, 1.449238, -0.157965)",
        "(-0.280000, 1.446496, -0.160623)",
        "(-0.280000, 1.443670, -0.163050)",
        "(-0.280000, 1.440798, -0.165424)",
        "(-0.280000, 1.437920, -0.167727)",
        "(-0.280000, 1.435081, -0.169965)",
        "(-0.280000, 1.432296, -0.172140)",
        "(-0.280000, 1.429611, -0.174088)",
        "(-0.280000, 1.427070, -0.175999)",
        "(-0.280000, 1.424685, -0.177900)",
        "(-0.280000, 1.422488, -0.179824)",
        "(-0.280000, 1.420501, -0.181787)",
        "(-0.280000, 1.418758, -0.183617)",
        "(-0.280000, 1.417256, -0.185515)",
        "(-0.280000, 1.416008, -0.187487)",
        "(-0.280000, 1.415005, -0.189567)",
        "(-0.280000, 1.414246, -0.191774)",
        "(-0.280000, 1.413725, -0.194108)",
        "(-0.280000, 1.413480, -0.196442)",
        "(-0.280000, 1.413431, -0.198994)",
        "(-0.280000, 1.413544, -0.201777)",
        "(-0.280000, 1.413794, -0.204796)",
        "(-0.280000, 1.414235, -0.207878)",
        "(-0.280000, 1.414746, -0.211196)",
        "(-0.280000, 1.415286, -0.214771)",
        "(-0.280000, 1.415797, -0.218604)",
        "(-0.280000, 1.416220, -0.222699)",
        "(-0.280000, 1.416648, -0.226836)",
        "(-0.280000, 1.416904, -0.231214)",
        "(-0.280000, 1.416957, -0.235773)",
        "(-0.280000, 1.416770, -0.240462)",
        "(-0.280000, 1.416339, -0.245244)",
        "(-0.280000, 1.415810, -0.249913)",
        "(-0.280000, 1.414979, -0.254608)",
        "(-0.280000, 1.413854, -0.259294)",
        "(-0.280000, 1.412456, -0.263904)",
        "(-0.280000, 1.410804, -0.268390)",
        "(-0.280000, 1.408915, -0.272746)",
        "(-0.280000, 1.407000, -0.276838)",
        "(-0.280000, 1.404894, -0.280778)",
        "(-0.280000, 1.402631, -0.284589)",
        "(-0.280000, 1.400260, -0.288276)",
        "(-0.280000, 1.397983, -0.291799)",
        "(-0.280000, 1.395641, -0.295304)",
        "(-0.280000, 1.392859, -0.297709)",
        "(-0.280000, 1.389680, -0.298828)",
        "(-0.280000, 1.386568, -0.299836)",
        "(-0.280000, 1.383675, -0.300698)",
        "(-0.280000, 1.380827, -0.301478)",
        "(-0.280000, 1.378035, -0.302177)",
        "(-0.280000, 1.375289, -0.302802)",
        "(-0.280000, 1.372584, -0.303358)",
        "(-0.280000, 1.369861, -0.303859)",
        "(-0.280000, 1.367287, -0.304279)",
        "(-0.280000, 1.364638, -0.304658)",
        "(-0.280000, 1.361908, -0.304991)",
        "(-0.280000, 1.359099, -0.305275)",
        "(-0.280000, 1.356438, -0.305488)",
        "(-0.280000, 1.353680, -0.305652)",
        "(-0.280000, 1.350815, -0.305762)",
        "(-0.280000, 1.347950, -0.305810)",
        "(-0.280000, 1.344892, -0.305792)",
        "(-0.280000, 1.342008, -0.305712)",
        "(-0.280000, 1.339071, -0.305565)",
        "(-0.280000, 1.336125, -0.305353)",
        "(-0.280000, 1.333161, -0.305072)",
        "(-0.280000, 1.330179, -0.304722)",
        "(-0.280000, 1.327394, -0.304333)",
        "(-0.280000, 1.324582, -0.303880)",
        "(-0.280000, 1.321738, -0.303357)",
        "(-0.280000, 1.318880, -0.302768)",
        "(-0.280000, 1.316050, -0.302119)",
        "(-0.280000, 1.313418, -0.301457)",
        "(-0.280000, 1.310817, -0.300746)",
        "(-0.280000, 1.308250, -0.299988)",
        "(-0.280000, 1.305716, -0.299184)",
        "(-0.280000, 1.303204, -0.298332)",
        "(-0.280000, 1.300864, -0.297487)",
        "(-0.280000, 1.298485, -0.296577)",
        "(-0.280000, 1.296072, -0.295599)",
        "(-0.280000, 1.293621, -0.294550)",
        "(-0.280000, 1.291137, -0.293426)",
        "(-0.280000, 1.288809, -0.292316)",
        "(-0.280000, 1.286475, -0.291147)",
        "(-0.280000, 1.284154, -0.289927)",
        "(-0.280000, 1.281874, -0.288670)",
        "(-0.280000, 1.279623, -0.287371)",
        "(-0.280000, 1.277519, -0.286104)",
        "(-0.280000, 1.275377, -0.284757)",
        "(-0.280000, 1.273889, -0.282287)",
        "(-0.280000, 1.273062, -0.278873)",
        "(-0.280000, 1.272285, -0.275488)",
        "(-0.280000, 1.271729, -0.272221)",
        "(-0.280000, 1.271264, -0.268961)",
        "(-0.280000, 1.270933, -0.265762)",
        "(-0.280000, 1.270716, -0.262634)",
        "(-0.280000, 1.270558, -0.259533)",
        "(-0.280000, 1.270547, -0.256569)",
        "(-0.280000, 1.270560, -0.253667)",
        "(-0.280000, 1.270576, -0.250812)",
        "(-0.280000, 1.270595, -0.248035)",
        "(-0.280000, 1.270620, -0.245369)",
        "(-0.280000, 1.270701, -0.242903)",
        "(-0.280000, 1.270731, -0.240536)",
        "(-0.280000, 1.270687, -0.238272)",
        "(-0.280000, 1.270555, -0.236126)",
        "(-0.280000, 1.270314, -0.234076)",
        "(-0.280000, 1.270028, -0.232229)",
        "(-0.280000, 1.269596, -0.230476)",
        "(-0.280000, 1.269020, -0.228824)",
        "(-0.280000, 1.268291, -0.227267)",
        "(-0.280000, 1.267405, -0.225803)",
        "(-0.280000, 1.266421, -0.224521)",
        "(-0.280000, 1.265275, -0.223322)",
        "(-0.280000, 1.263974, -0.222202)",
        "(-0.280000, 1.262519, -0.221153)",
        "(-0.280000, 1.260943, -0.220210)",
        "(-0.280000, 1.259281, -0.219412)",
        "(-0.280000, 1.257488, -0.218661)",
        "(-0.280000, 1.255564, -0.217911)",
        "(-0.280000, 1.253518, -0.217124)",
        "(-0.280000, 1.251356, -0.216279)",
        "(-0.280000, 1.249155, -0.215476)",
        "(-0.280000, 1.246896, -0.214602)",
        "(-0.280000, 1.244612, -0.213701)",
        "(-0.280000, 1.242348, -0.212800)",
        "(-0.280000, 1.240114, -0.211864)",
        "(-0.280000, 1.237960, -0.210947)",
        "(-0.280000, 1.235853, -0.209918)",
        "(-0.280000, 1.233832, -0.208801)",
        "(-0.280000, 1.231928, -0.207601)",
        "(-0.280000, 1.230138, -0.206278)",
        "(-0.280000, 1.228527, -0.204977)",
        "(-0.280000, 1.227081, -0.203599)",
        "(-0.280000, 1.225798, -0.202128)",
        "(-0.280000, 1.224689, -0.200563)",
        "(-0.280000, 1.223757, -0.198920)",
        "(-0.280000, 1.223020, -0.197343)",
        "(-0.280000, 1.222440, -0.195707)",
        "(-0.280000, 1.222000, -0.194051)",
        "(-0.280000, 1.221674, -0.192398)",
        "(-0.280000, 1.221421, -0.190757)",
        "(-0.280000, 1.221206, -0.189233)",
        "(-0.280000, 1.220959, -0.187702)",
        "(-0.280000, 1.220642, -0.186171)",
        "(-0.280000, 1.220224, -0.184633)",
        "(-0.280000, 1.219683, -0.183080)",
        "(-0.280000, 1.219014, -0.181646)",
        "(-0.280000, 1.218201, -0.180229)",
        "(-0.280000, 1.217237, -0.178791)",
        "(-0.280000, 1.216127, -0.177332)",
        "(-0.280000, 1.214881, -0.175845)",
        "(-0.280000, 1.214266, -0.174433)",
        "(-0.280000, 1.214257, -0.172984)",
        "(-0.280000, 1.214264, -0.171529)",
        "(-0.280000, 1.214287, -0.170086)",
        "(-0.280000, 1.214325, -0.168638)",
        "(-0.280000, 1.214376, -0.167276)",
        "(-0.280000, 1.214442, -0.165902)",
        "(-0.280000, 1.214523, -0.164504)",
        "(-0.280000, 1.214622, -0.163065)",
        "(-0.280000, 1.214738, -0.161608)",
        "(-0.280000, 1.214862, -0.160233)",
        "(-0.280000, 1.215003, -0.158840)",
        "(-0.280000, 1.215162, -0.157418)",
        "(-0.280000, 1.215341, -0.155968)",
        "(-0.280000, 1.215535, -0.154520)",
        "(-0.280000, 1.215731, -0.153164)",
        "(-0.280000, 1.215948, -0.151769)",
        "(-0.280000, 1.216185, -0.150347)",
        "(-0.280000, 1.216442, -0.148907)",
        "(-0.280000, 1.216717, -0.147454)",
        "(-0.280000, 1.216992, -0.146082)",
        "(-0.280000, 1.217286, -0.144693)",
        "(-0.280000, 1.217598, -0.143292)",
        "(-0.280000, 1.217929, -0.141881)",
        "(-0.280000, 1.218277, -0.140463)",
        "(-0.280000, 1.218620, -0.139130)",
        "(-0.280000, 1.218980, -0.137791)",
        "(-0.280000, 1.219362, -0.136425)",
        "(-0.280000, 1.219774, -0.135010)",
        "(-0.280000, 1.220220, -0.133541)",
        "(-0.280000, 1.220662, -0.132143)",
        "(-0.280000, 1.221140, -0.130689)",
        "(-0.280000, 1.221658, -0.129173)",
        "(-0.280000, 1.222207, -0.127628)",
        "(-0.280000, 1.222778, -0.126083)",
        "(-0.280000, 1.223336, -0.124627)",
        "(-0.280000, 1.223915, -0.123166)",
        "(-0.280000, 1.225725, -0.122224)",
        "(-0.280000, 1.228445, -0.121683)",
        "(-0.280000, 1.231165, -0.121195)",
        "(-0.280000, 1.233837, -0.120859)",
        "(-0.280000, 1.236548, -0.120605)",
        "(-0.280000, 1.239307, -0.120471)",
        "(-0.280000, 1.242136, -0.120440)",
        "(-0.280000, 1.245072, -0.120497)",
        "(-0.280000, 1.248062, -0.120724)",
        "(-0.280000, 1.251122, -0.121053)",
        "(-0.280000, 1.254259, -0.121476)",
        "(-0.280000, 1.257442, -0.121986)",
        "(-0.280000, 1.260651, -0.122569)",
        "(-0.280000, 1.263814, -0.123269)",
        "(-0.280000, 1.266963, -0.124003)",
        "(-0.280000, 1.270060, -0.124751)",
        "(-0.280000, 1.273077, -0.125476)",
        "(-0.280000, 1.276007, -0.126161)",
        "(-0.280000, 1.278764, -0.126856)",
        "(-0.280000, 1.281366, -0.127458)",
        "(-0.280000, 1.283811, -0.127947)",
        "(-0.280000, 1.286068, -0.128306)",
        "(-0.280000, 1.288120, -0.128505)",
        "(-0.280000, 1.289914, -0.128598)",
        "(-0.280000, 1.291503, -0.128475)",
        "(-0.280000, 1.292875, -0.128128)",
        "(-0.280000, 1.294032, -0.127549)",
        "(-0.280000, 1.294970, -0.126731)",
        "(-0.280000, 1.295627, -0.125746)",
        "(-0.280000, 1.296087, -0.124499)",
        "(-0.280000, 1.296361, -0.122993)",
        "(-0.280000, 1.296473, -0.121228)",
        "(-0.280000, 1.296445, -0.119199)",
        "(-0.280000, 1.296227, -0.116984)",
        "(-0.280000, 1.295916, -0.114533)",
        "(-0.280000, 1.295536, -0.111847)",
        "(-0.280000, 1.295125, -0.108944)",
        "(-0.280000, 1.294712, -0.105845)",
        "(-0.280000, 1.294253, -0.102641)",
        "(-0.280000, 1.293851, -0.099274)",
        "(-0.280000, 1.293529, -0.095790)",
        "(-0.280000, 1.293311, -0.092228)",
        "(-0.280000, 1.293208, -0.088603)",
        "(-0.280000, 1.293150, -0.085013)",
        "(-0.280000, 1.293238, -0.081438)",
        "(-0.280000, 1.293460, -0.077897)",
        "(-0.280000, 1.293820, -0.074425)",
        "(-0.280000, 1.294303, -0.071057)",
        "(-0.280000, 1.294828, -0.067823)",
        "(-0.280000, 1.295455, -0.064700)",
        "(-0.280000, 1.296174, -0.061688)",
        "(-0.280000, 1.296974, -0.058753)",
        "(-0.280000, 1.297833, -0.055875)",
        "(-0.280000, 1.298658, -0.053059)",
        "(-0.280000, 1.299524, -0.050250)",
        "(-0.280000, 1.300773, -0.048359)",
        "(-0.280000, 1.302466, -0.047741)",
        "(-0.280000, 1.304154, -0.047151)",
        "(-0.280000, 1.305744, -0.046619)",
        "(-0.280000, 1.307319, -0.046113)",
        "(-0.280000, 1.308881, -0.045633)",
        "(-0.280000, 1.310418, -0.045180)",
        "(-0.280000, 1.311938, -0.044753)",
        "(-0.280000, 1.313356, -0.044372)",
        "(-0.280000, 1.314777, -0.044006)",
        "(-0.280000, 1.316202, -0.043657)",
        "(-0.280000, 1.317626, -0.043324)",
        "(-0.280000, 1.319052, -0.043007)",
        "(-0.280000, 1.320391, -0.042724)",
        "(-0.280000, 1.321728, -0.042457)",
        "(-0.280000, 1.323078, -0.042200)",
        "(-0.280000, 1.324444, -0.041956)",
        "(-0.280000, 1.325837, -0.041722)",
        "(-0.280000, 1.327170, -0.041512)",
        "(-0.280000, 1.328542, -0.041311)",
        "(-0.280000, 1.329942, -0.041120)",
        "(-0.280000, 1.331367, -0.040942)",
        "(-0.280000, 1.332819, -0.040776)",
        "(-0.280000, 1.334194, -0.040634)",
        "(-0.280000, 1.335599, -0.040504)",
        "(-0.280000, 1.337018, -0.040388)",
        "(-0.280000, 1.338452, -0.040286)",
        "(-0.280000, 1.339892, -0.040199)",
        "(-0.280000, 1.341246, -0.040132)",
        "(-0.280000, 1.342583, -0.040079)",
        "(-0.280000, 1.343908, -0.040040)",
        "(-0.280000, 1.345196, -0.040015)",
        "(-0.280000, 1.346452, -0.040002)",
        "(-0.280000, 1.347618, -0.040001)",
        "(-0.280000, 1.348770, -0.040010)",
        "(-0.280000, 1.349909, -0.040028)",
        "(-0.280000, 1.351025, -0.040056)",
        "(-0.280000, 1.352099, -0.040683)",
        "(-0.280000, 1.353080, -0.041929)",
        "(-0.280000, 1.354081, -0.043028)",
        "(-0.280000, 1.355091, -0.043978)",
        "(-0.280000, 1.356175, -0.044776)",
        "(-0.280000, 1.357284, -0.045421)",
        "(-0.280000, 1.358359, -0.045919)",
        "(-0.280000, 1.359492, -0.046290)",
        "(-0.280000, 1.360662, -0.046556)",
        "(-0.280000, 1.361873, -0.046750)",
        "(-0.280000, 1.363129, -0.046911)",
        "(-0.280000, 1.364332, -0.047070)",
        "(-0.280000, 1.365586, -0.047247)",
        "(-0.280000, 1.366861, -0.047440)",
        "(-0.280000, 1.368152, -0.047650)",
        "(-0.280000, 1.369486, -0.047881)",
        "(-0.280000, 1.370766, -0.048116)",
        "(-0.280000, 1.372056, -0.048367)",
        "(-0.280000, 1.373377, -0.048638)",
        "(-0.280000, 1.374758, -0.048938)",
        "(-0.280000, 1.376205, -0.049269)",
        "(-0.280000, 1.377603, -0.049606)",
        "(-0.280000, 1.379059, -0.049974)",
        "(-0.280000, 1.380568, -0.050376)",
        "(-0.280000, 1.382107, -0.050805)",
        "(-0.280000, 1.383661, -0.051261)",
        "(-0.280000, 1.385137, -0.051714)",
        "(-0.280000, 1.386619, -0.052188)",
        "(-0.280000, 1.388122, -0.052690)",
        "(-0.280000, 1.389624, -0.053212)",
        "(-0.280000, 1.391132, -0.053758)",
        "(-0.280000, 1.392582, -0.054303)",
        "(-0.280000, 1.394048, -0.054875)",
        "(-0.280000, 1.395496, -0.055460)",
        "(-0.280000, 1.396936, -0.056063)",
        "(-0.280000, 1.398357, -0.056679)",
        "(-0.280000, 1.399686, -0.057273)",
        "(-0.280000, 1.400991, -0.057875)",
        "(-0.280000, 1.402279, -0.058486)",
        "(-0.280000, 1.403544, -0.059105)",
        "(-0.280000, 1.404823, -0.059747)",
        "(-0.280000, 1.406037, -0.060374)",
        "(-0.280000, 1.407250, -0.061017)",
        "(-0.280000, 1.408465, -0.061678)",
        "(-0.280000, 1.409679, -0.062356)",
        "(-0.280000, 1.410895, -0.063052)",
        "(-0.280000, 1.412053, -0.063733)",
        "(-0.280000, 1.413224, -0.064437)",
        "(-0.280000, 1.414417, -0.065172)",
        "(-0.280000, 1.415657, -0.065957)",
        "(-0.280000, 1.416922, -0.066777)",
        "(-0.280000, 1.418118, -0.067573)",
        "(-0.280000, 1.419330, -0.068400)",
        "(-0.280000, 1.420595, -0.069285)",
        "(-0.280000, 1.421873, -0.070202)",
        "(-0.280000, 1.423144, -0.071140)",
        "(-0.280000, 1.424347, -0.072049)",
        "(-0.280000, 1.425539, -0.072972)",
        "(-0.280000, 1.426721, -0.073911)",
        "(-0.280000, 1.427913, -0.074881)",
        "(-0.280000, 1.429135, -0.075900)",
        "(-0.280000, 1.430299, -0.076896)",
        "(-0.280000, 1.431482, -0.077933)",
        "(-0.280000, 1.432665, -0.078996)",
        "(-0.280000, 1.433844, -0.080083)",
        "(-0.280000, 1.435012, -0.081189)",
        "(-0.280000, 1.436116, -0.082259)",
        "(-0.280000, 1.437207, -0.083343)",
        "(-0.280000, 1.438301, -0.084456)",
        "(-0.280000, 1.439402, -0.085605)",
        "(-0.280000, 1.440512, -0.086793)",
        "(-0.280000, 1.441553, -0.087934)",
        "(-0.280000, 1.442605, -0.089119)",
        "(-0.280000, 1.443682, -0.090361)",
        "(-0.280000, 1.444773, -0.091654)",
        "(-0.280000, 1.445865, -0.092984)",
        "(-0.280000, 1.446895, -0.094273)",
        "(-0.280000, 1.447927, -0.095600)",
        "(-0.280000, 1.448975, -0.096986)",
        "(-0.280000, 1.450026, -0.098416)",
        "(-0.280000, 1.451057, -0.099861)",
        "(-0.280000, 1.452024, -0.101256)",
        "(-0.280000, 1.452981, -0.102678)",
        "(-0.280000, 1.453934, -0.104134)",
        "(-0.280000, 1.454865, -0.105602)",
        "(-0.280000, 1.455776, -0.107083)",
        "(-0.280000, 1.456629, -0.108510)",
        "(-0.280000, 1.457468, -0.109958)",
        "(-0.280000, 1.458273, -0.111391)",
        "(-0.280000, 1.459061, -0.112836)",
        "(-0.280000, 1.459843, -0.114315)",
        "(-0.280000, 1.460570, -0.115737)",
        "(-0.280000, 1.461278, -0.117162)",
        "(-0.280000, 1.461954, -0.118569)",
        "(-0.280000, 1.462616, -0.119990)",
        "(-0.280000, 1.463275, -0.121451)",
        "(-0.280000, 1.463894, -0.122872)",
        "(-0.280000, 1.464521, -0.124360)",
        "(-0.280000, 1.465139, -0.125883)",
        "(-0.280000, 1.465747, -0.127437)",
        "(-0.280000, 1.466346, -0.129032)",
        "(-0.280000, 1.466902, -0.130572)",
        "(-0.280000, 1.467444, -0.132138)",
        "(-0.280000, 1.467982, -0.133761)",
        "(-0.280000, 1.468503, -0.135407)",
        "(-0.280000, 1.469003, -0.137067)",
        "(-0.280000, 1.469464, -0.138670)",
        "(-0.280000, 1.469910, -0.140308)",
        "(-0.280000, 1.470334, -0.141946)",
        "(-0.280000, 1.470738, -0.143601)",
        "(-0.280000, 1.471129, -0.145301)",
        "(-0.280000, 1.471473, -0.146940)",
        "(-0.280000, 1.471755, -0.148626)",
        "(-0.280000, 1.471936, -0.150384)",
        "(-0.280000, 1.471988, -0.152232)",
        "(-0.280000, 1.471879, -0.154143)",
        "(-0.280000, 1.471575, -0.155980)",
        "(-0.280000, 1.471083, -0.157820)",
        "(-0.280000, 1.470404, -0.159711)",
        "(-0.280000, 1.469539, -0.161629)",
        "(-0.280000, 1.468493, -0.163563)",
        "(-0.280000, 1.467277, -0.165395)",
        "(-0.280000, 1.465908, -0.167273)",
        "(-0.280000, 1.464405, -0.169154)",
        "(-0.280000, 1.462792, -0.171034)",
        "(-0.280000, 1.461080, -0.172935)",
        "(-0.280000, 1.459298, -0.174700)",
        "(-0.280000, 1.457478, -0.176456)",
        "(-0.280000, 1.455629, -0.178229)",
        "(-0.280000, 1.453780, -0.180007)",
        "(-0.280000, 1.451963, -0.181743)",
        "(-0.280000, 1.450201, -0.183333)",
        "(-0.280000, 1.448509, -0.184939)",
        "(-0.280000, 1.446906, -0.186583)",
        "(-0.280000, 1.445403, -0.188256)",
        "(-0.280000, 1.444011, -0.189996)",
        "(-0.280000, 1.442774, -0.191650)",
        "(-0.280000, 1.441665, -0.193403)",
        "(-0.280000, 1.440693, -0.195255)",
        "(-0.280000, 1.439854, -0.197232)",
        "(-0.280000, 1.439140, -0.199355)",
        "(-0.280000, 1.438604, -0.201444)",
        "(-0.280000, 1.438179, -0.203710)",
        "(-0.280000, 1.437840, -0.206196)",
        "(-0.280000, 1.437558, -0.208928)",
        "(-0.280000, 1.437314, -0.211897)",
        "(-0.280000, 1.437190, -0.214856)",
        "(-0.280000, 1.437064, -0.218062)",
        "(-0.280000, 1.436904, -0.221507)",
        "(-0.280000, 1.436686, -0.225160)",
        "(-0.280000, 1.436411, -0.228982)",
        "(-0.280000, 1.436196, -0.232740)",
        "(-0.280000, 1.435891, -0.236629)",
        "(-0.280000, 1.435490, -0.240635)",
        "(-0.280000, 1.434996, -0.244703)",
        "(-0.280000, 1.434431, -0.248769)",
        "(-0.280000, 1.433911, -0.252708)",
        "(-0.280000, 1.433280, -0.256673)",
        "(-0.280000, 1.432551, -0.260624)",
        "(-0.280000, 1.431773, -0.264519)",
        "(-0.280000, 1.430954, -0.268345)",
        "(-0.280000, 1.430191, -0.272002)",
        "(-0.280000, 1.429344, -0.275584)",
        "(-0.280000, 1.427952, -0.278438)",
        "(-0.280000, 1.425754, -0.280085)",
        "(-0.280000, 1.423604, -0.281629)",
        "(-0.280000, 1.421599, -0.283012)",
        "(-0.280000, 1.419656, -0.284301)",
        "(-0.280000, 1.417786, -0.285495)",
        "(-0.280000, 1.415987, -0.286604)",
        "(-0.280000, 1.414240, -0.287643)",
        "(-0.280000, 1.412617, -0.288577)",
        "(-0.280000, 1.411014, -0.289469)",
        "(-0.280000, 1.409438, -0.290319)",
        "(-0.280000, 1.407882, -0.291131)",
        "(-0.280000, 1.406340, -0.291910)",
        "(-0.280000, 1.404887, -0.292622)",
        "(-0.280000, 1.403403, -0.293326)",
        "(-0.280000, 1.401860, -0.294035)",
        "(-0.280000, 1.400257, -0.294746)",
        "(-0.280000, 1.398598, -0.295455)",
        "(-0.280000, 1.397017, -0.296107)",
        "(-0.280000, 1.395373, -0.296750)",
        "(-0.280000, 1.393005, -0.295604)",
        "(-0.280000, 1.390607, -0.294376)",
        "(-0.280000, 1.388222, -0.293088)",
        "(-0.280000, 1.386000, -0.291725)",
        "(-0.280000, 1.383801, -0.290353)",
        "(-0.280000, 1.381646, -0.289001)",
        "(-0.280000, 1.379552, -0.287697)",
        "(-0.280000, 1.377507, -0.286462)",
        "(-0.280000, 1.375639, -0.285294)",
        "(-0.280000, 1.373843, -0.284253)",
        "(-0.280000, 1.372108, -0.283355)",
        "(-0.280000, 1.370432, -0.282626)",
        "(-0.280000, 1.368801, -0.282089)",
        "(-0.280000, 1.367316, -0.281741)",
        "(-0.280000, 1.365829, -0.281620)",
        "(-0.280000, 1.364333, -0.281740)",
        "(-0.280000, 1.362811, -0.282106)",
        "(-0.280000, 1.361236, -0.282723)",
        "(-0.280000, 1.359742, -0.283572)",
        "(-0.280000, 1.358142, -0.284668)",
        "(-0.280000, 1.356417, -0.286003)",
        "(-0.280000, 1.354544, -0.287557)",
        "(-0.280000, 1.352515, -0.289300)",
        "(-0.280000, 1.350524, -0.291207)",
        "(-0.280000, 1.348347, -0.293251)",
        "(-0.280000, 1.346012, -0.295382)",
        "(-0.280000, 1.343454, -0.297567)",
        "(-0.280000, 1.340834, -0.299750)",
        "(-0.280000, 1.338285, -0.301900)",
        "(-0.280000, 1.335618, -0.304047)",
        "(-0.280000, 1.333008, -0.305056)",
        "(-0.280000, 1.330512, -0.304765)",
        "(-0.280000, 1.328030, -0.304427)",
        "(-0.280000, 1.325737, -0.304074)",
        "(-0.280000, 1.323463, -0.303682)",
        "(-0.280000, 1.321160, -0.303243)",
        "(-0.280000, 1.318835, -0.302758)",
        "(-0.280000, 1.316446, -0.302214)",
        "(-0.280000, 1.314211, -0.301662)",
        "(-0.280000, 1.311909, -0.301051)",
        "(-0.280000, 1.309517, -0.300369)",
        "(-0.280000, 1.307042, -0.299612)",
        "(-0.280000, 1.304478, -0.298771)",
        "(-0.280000, 1.302071, -0.297929)",
        "(-0.280000, 1.299610, -0.297014)",
        "(-0.280000, 1.297135, -0.296037)",
        "(-0.280000, 1.294668, -0.295005)",
        "(-0.280000, 1.292232, -0.293929)",
        "(-0.280000, 1.289993, -0.292888)",
        "(-0.280000, 1.287774, -0.291805)",
        "(-0.280000, 1.285574, -0.290681)",
        "(-0.280000, 1.283375, -0.289504)",
        "(-0.280000, 1.281193, -0.288284)",
        "(-0.280000, 1.279199, -0.287120)",
        "(-0.280000, 1.277210, -0.285913)",
        "(-0.280000, 1.275248, -0.284675)",
        "(-0.280000, 1.273291, -0.283391)",
        "(-0.280000, 1.271338, -0.282060)",
        "(-0.280000, 1.269555, -0.280799)",
        "(-0.280000, 1.267762, -0.279487)",
        "(-0.280000, 1.265943, -0.278107)",
        "(-0.280000, 1.264133, -0.276685)",
        "(-0.280000, 1.262382, -0.275259)",
        "(-0.280000, 1.260800, -0.273928)",
        "(-0.280000, 1.259245, -0.272578)",
        "(-0.280000, 1.257688, -0.271183)",
        "(-0.280000, 1.256098, -0.269711)",
        "(-0.280000, 1.254453, -0.268137)",
        "(-0.280000, 1.252910, -0.266610)",
        "(-0.280000, 1.251339, -0.265002)",
        "(-0.280000, 1.249788, -0.263361)",
        "(-0.280000, 1.248281, -0.261712)",
        "(-0.280000, 1.246777, -0.260008)",
        "(-0.280000, 1.245388, -0.258380)",
        "(-0.280000, 1.244005, -0.256706)",
        "(-0.280000, 1.243601, -0.254197)",
        "(-0.280000, 1.244100, -0.250996)",
        "(-0.280000, 1.244630, -0.247850)",
        "(-0.280000, 1.245304, -0.244853)",
        "(-0.280000, 1.246048, -0.241803)",
        "(-0.280000, 1.246877, -0.238670)",
        "(-0.280000, 1.247831, -0.235486)",
        "(-0.280000, 1.248959, -0.232280)",
        "(-0.280000, 1.250337, -0.229198)",
        "(-0.280000, 1.251879, -0.226137)",
        "(-0.280000, 1.253585, -0.223099)",
        "(-0.280000, 1.255434, -0.220112)",
        "(-0.280000, 1.257396, -0.217178)",
        "(-0.280000, 1.259487, -0.214424)",
        "(-0.280000, 1.261647, -0.211771)",
        "(-0.280000, 1.263841, -0.209254)",
        "(-0.280000, 1.266020, -0.206878)",
        "(-0.280000, 1.268158, -0.204630)",
        "(-0.280000, 1.270237, -0.202596)",
        "(-0.280000, 1.272196, -0.200739)",
        "(-0.280000, 1.274002, -0.199025)",
        "(-0.280000, 1.275607, -0.197433)",
        "(-0.280000, 1.276982, -0.195973)",
        "(-0.280000, 1.278128, -0.194697)",
        "(-0.280000, 1.279000, -0.193544)",
        "(-0.280000, 1.279573, -0.192498)",
        "(-0.280000, 1.279843, -0.191568)",
        "(-0.280000, 1.279805, -0.190769)",
        "(-0.280000, 1.279460, -0.190122)",
        "(-0.280000, 1.278791, -0.189557)",
        "(-0.280000, 1.277798, -0.189051)",
        "(-0.280000, 1.276502, -0.188624)",
        "(-0.280000, 1.274914, -0.188297)",
        "(-0.280000, 1.273056, -0.188070)",
        "(-0.280000, 1.270948, -0.187902)",
        "(-0.280000, 1.268600, -0.187784)",
        "(-0.280000, 1.266042, -0.187687)",
        "(-0.280000, 1.263306, -0.187614)",
        "(-0.280000, 1.260438, -0.187585)",
        "(-0.280000, 1.257450, -0.187577)",
        "(-0.280000, 1.254387, -0.187605)",
        "(-0.280000, 1.251286, -0.187626)",
        "(-0.280000, 1.248158, -0.187608)",
        "(-0.280000, 1.245046, -0.187563)",
        "(-0.280000, 1.241978, -0.187410)",
        "(-0.280000, 1.238958, -0.187135)",
        "(-0.280000, 1.236018, -0.186717)",
        "(-0.280000, 1.233185, -0.186186)",
        "(-0.280000, 1.230460, -0.185629)",
        "(-0.280000, 1.227844, -0.184960)",
        "(-0.280000, 1.225333, -0.184170)",
        "(-0.280000, 1.222894, -0.183258)",
        "(-0.280000, 1.220503, -0.182222)",
        "(-0.280000, 1.218130, -0.181200)",
        "(-0.280000, 1.215710, -0.180083)",
        "(-0.280000, 1.214389, -0.178840)",
        "(-0.280000, 1.214337, -0.177521)",
        "(-0.280000, 1.214297, -0.176165)",
        "(-0.280000, 1.214271, -0.174865)",
        "(-0.280000, 1.214258, -0.173494)",
        "(-0.280000, 1.214260, -0.172069)",
        "(-0.280000, 1.214277, -0.170613)",
        "(-0.280000, 1.214310, -0.169164)",
        "(-0.280000, 1.214354, -0.167825)",
        "(-0.280000, 1.214410, -0.166526)",
        "(-0.280000, 1.214477, -0.165253)",
        "(-0.280000, 1.214557, -0.163978)",
        "(-0.280000, 1.214649, -0.162700)",
        "(-0.280000, 1.214747, -0.161497)",
        "(-0.280000, 1.214855, -0.160306)",
        "(-0.280000, 1.214978, -0.159081)",
        "(-0.280000, 1.215114, -0.157838)",
        "(-0.280000, 1.215262, -0.156594)",
        "(-0.280000, 1.215413, -0.155410)",
        "(-0.280000, 1.215580, -0.154196)",
        "(-0.280000, 1.215765, -0.152939)",
        "(-0.280000, 1.215968, -0.151648)",
        "(-0.280000, 1.216183, -0.150360)",
        "(-0.280000, 1.216398, -0.149146)",
        "(-0.280000, 1.216632, -0.147892)",
        "(-0.280000, 1.216879, -0.146635)",
        "(-0.280000, 1.217139, -0.145379)",
        "(-0.280000, 1.217418, -0.144090)",
        "(-0.280000, 1.217705, -0.142828)",
        "(-0.280000, 1.218022, -0.141495)",
        "(-0.280000, 1.218372, -0.140089)",
        "(-0.280000, 1.218755, -0.138620)",
        "(-0.280000, 1.219172, -0.137095)",
        "(-0.280000, 1.219594, -0.135622)",
        "(-0.280000, 1.220059, -0.134066)",
        "(-0.280000, 1.220550, -0.132492)",
        "(-0.280000, 1.221064, -0.130917)",
        "(-0.280000, 1.221613, -0.129303)",
        "(-0.280000, 1.222159, -0.127760)",
        "(-0.280000, 1.222740, -0.126183)",
        "(-0.280000, 1.223357, -0.124573)",
        "(-0.280000, 1.223994, -0.122971)",
        "(-0.280000, 1.224650, -0.121382)",
        "(-0.280000, 1.225292, -0.119883)",
        "(-0.280000, 1.225956, -0.118381)",
        "(-0.280000, 1.227789, -0.117379)",
        "(-0.280000, 1.230640, -0.116849)",
        "(-0.280000, 1.233453, -0.116341)",
        "(-0.280000, 1.236210, -0.115957)",
        "(-0.280000, 1.238970, -0.115621)",
        "(-0.280000, 1.241716, -0.115337)",
        "(-0.280000, 1.244431, -0.115101)",
        "(-0.280000, 1.247120, -0.114906)",
        "(-0.280000, 1.249722, -0.114812)",
        "(-0.280000, 1.252264, -0.114730)",
        "(-0.280000, 1.254751, -0.114641)",
        "(-0.280000, 1.257161, -0.114539)",
        "(-0.280000, 1.259477, -0.114418)",
        "(-0.280000, 1.261629, -0.114341)",
        "(-0.280000, 1.263659, -0.114231)",
        "(-0.280000, 1.265554, -0.114072)",
        "(-0.280000, 1.267303, -0.113847)",
        "(-0.280000, 1.268899, -0.113557)",
        "(-0.280000, 1.270287, -0.113249)",
        "(-0.280000, 1.271488, -0.112869)",
        "(-0.280000, 1.272520, -0.112396)",
        "(-0.280000, 1.273382, -0.111814)",
        "(-0.280000, 1.274064, -0.111133)",
        "(-0.280000, 1.274544, -0.110377)",
        "(-0.280000, 1.274861, -0.109504)",
        "(-0.280000, 1.275020, -0.108517)",
        "(-0.280000, 1.275027, -0.107418)",
        "(-0.280000, 1.274892, -0.106208)",
        "(-0.280000, 1.274590, -0.104942)",
        "(-0.280000, 1.274198, -0.103543)",
        "(-0.280000, 1.273722, -0.102038)",
        "(-0.280000, 1.273179, -0.100443)",
        "(-0.280000, 1.272583, -0.098758)",
        "(-0.280000, 1.271920, -0.097036)",
        "(-0.280000, 1.271254, -0.095253)",
        "(-0.280000, 1.270609, -0.093406)",
        "(-0.280000, 1.270009, -0.091512)",
        "(-0.280000, 1.269460, -0.089602)",
        "(-0.280000, 1.268937, -0.087741)",
        "(-0.280000, 1.268505, -0.085884)",
        "(-0.280000, 1.268201, -0.084039)",
        "(-0.280000, 1.268043, -0.082225)",
        "(-0.280000, 1.268029, -0.080460)",
        "(-0.280000, 1.268096, -0.078824)",
        "(-0.280000, 1.268313, -0.077279)",
        "(-0.280000, 1.268688, -0.075824)",
        "(-0.280000, 1.269223, -0.074467)",
        "(-0.280000, 1.269916, -0.073212)",
        "(-0.280000, 1.270682, -0.072113)",
        "(-0.280000, 1.271580, -0.071108)",
        "(-0.280000, 1.272580, -0.070192)",
        "(-0.280000, 1.273661, -0.069345)",
        "(-0.280000, 1.274785, -0.068546)",
        "(-0.280000, 1.275854, -0.067812)",
        "(-0.280000, 1.276944, -0.067081)",
        "(-0.280000, 1.278062, -0.066347)",
        "(-0.280000, 1.279189, -0.065625)",
        "(-0.280000, 1.280337, -0.064906)",
        "(-0.280000, 1.281432, -0.064237)",
        "(-0.280000, 1.282549, -0.063568)",
        "(-0.280000, 1.283678, -0.062909)",
        "(-0.280000, 1.284808, -0.062265)",
        "(-0.280000, 1.285929, -0.061640)",
        "(-0.280000, 1.286979, -0.061069)",
        "(-0.280000, 1.288027, -0.060511)",
        "(-0.280000, 1.289075, -0.059966)",
        "(-0.280000, 1.290124, -0.059432)",
        "(-0.280000, 1.291183, -0.058907)",
        "(-0.280000, 1.292186, -0.058419)",
        "(-0.280000, 1.293206, -0.057935)",
        "(-0.280000, 1.294262, -0.057445)",
        "(-0.280000, 1.295344, -0.056956)",
        "(-0.280000, 1.296453, -0.056466)",
        "(-0.280000, 1.297517, -0.056009)",
        "(-0.280000, 1.298612, -0.055550)",
        "(-0.280000, 1.299729, -0.055094)",
        "(-0.280000, 1.300866, -0.054643)",
        "(-0.280000, 1.302007, -0.054202)",
        "(-0.280000, 1.303064, -0.053806)",
        "(-0.280000, 1.304151, -0.053409)",
        "(-0.280000, 1.305254, -0.053018)",
        "(-0.280000, 1.306372, -0.052633)",
        "(-0.280000, 1.307509, -0.052253)",
        "(-0.280000, 1.308588, -0.051904)",
        "(-0.280000, 1.309676, -0.051562)",
        "(-0.280000, 1.310772, -0.051229)",
        "(-0.280000, 1.311865, -0.050907)",
        "(-0.280000, 1.312955, -0.050597)",
        "(-0.280000, 1.313986, -0.050314)",
        "(-0.280000, 1.315024, -0.050037)",
        "(-0.280000, 1.316075, -0.049767)",
        "(-0.280000, 1.317147, -0.049501)",
        "(-0.280000, 1.318273, -0.049233)",
        "(-0.280000, 1.319372, -0.048981)",
        "(-0.280000, 1.320521, -0.048729)",
        "(-0.280000, 1.321712, -0.048480)",
        "(-0.280000, 1.322953, -0.048233)",
        "(-0.280000, 1.324220, -0.047993)",
        "(-0.280000, 1.325447, -0.047774)",
        "(-0.280000, 1.326724, -0.047559)",
        "(-0.280000, 1.328039, -0.047352)",
        "(-0.280000, 1.329385, -0.047154)",
        "(-0.280000, 1.330750, -0.046969)",
        "(-0.280000, 1.332061, -0.046813)",
        "(-0.280000, 1.333430, -0.046715)",
        "(-0.280000, 1.334856, -0.046715)",
        "(-0.280000, 1.336315, -0.046846)",
        "(-0.280000, 1.337832, -0.047132)",
        "(-0.280000, 1.339292, -0.047595)",
        "(-0.280000, 1.340796, -0.048233)",
        "(-0.280000, 1.342331, -0.049055)",
        "(-0.280000, 1.343889, -0.050055)",
        "(-0.280000, 1.345459, -0.051228)",
        "(-0.280000, 1.346926, -0.052557)",
        "(-0.280000, 1.348414, -0.054034)",
        "(-0.280000, 1.349902, -0.055636)",
        "(-0.280000, 1.351380, -0.057339)",
        "(-0.280000, 1.352852, -0.059131)",
        "(-0.280000, 1.354205, -0.060977)",
        "(-0.280000, 1.355532, -0.062852)",
        "(-0.280000, 1.356827, -0.064740)",
        "(-0.280000, 1.358096, -0.066613)",
        "(-0.280000, 1.359339, -0.068441)",
        "(-0.280000, 1.360481, -0.070202)",
        "(-0.280000, 1.361623, -0.071878)",
        "(-0.280000, 1.362780, -0.073448)",
        "(-0.280000, 1.363970, -0.074905)",
        "(-0.280000, 1.365201, -0.076230)",
        "(-0.280000, 1.366378, -0.077389)",
        "(-0.280000, 1.367631, -0.078397)",
        "(-0.280000, 1.368977, -0.079250)",
        "(-0.280000, 1.370417, -0.079940)",
        "(-0.280000, 1.371950, -0.080467)",
        "(-0.280000, 1.373465, -0.080797)",
        "(-0.280000, 1.375077, -0.080962)",
        "(-0.280000, 1.376819, -0.080976)",
        "(-0.280000, 1.378687, -0.080845)",
        "(-0.280000, 1.380686, -0.080582)",
        "(-0.280000, 1.382698, -0.080159)",
        "(-0.280000, 1.384856, -0.079629)",
        "(-0.280000, 1.387151, -0.079009)",
        "(-0.280000, 1.389578, -0.078324)",
        "(-0.280000, 1.392147, -0.077585)",
        "(-0.280000, 1.394729, -0.076758)",
        "(-0.280000, 1.397404, -0.075905)",
        "(-0.280000, 1.400176, -0.075036)",
        "(-0.280000, 1.403061, -0.074190)",
        "(-0.280000, 1.406038, -0.073383)",
        "(-0.280000, 1.408999, -0.072557)",
        "(-0.280000, 1.412015, -0.071776)",
        "(-0.280000, 1.415086, -0.071063)",
        "(-0.280000, 1.418215, -0.070419)",
        "(-0.280000, 1.421395, -0.069856)",
        "(-0.280000, 1.424532, -0.069321)",
        "(-0.280000, 1.427750, -0.068889)",
        "(-0.280000, 1.430425, -0.069314)",
        "(-0.280000, 1.432264, -0.070819)",
        "(-0.280000, 1.434075, -0.072356)",
        "(-0.280000, 1.435769, -0.073846)",
        "(-0.280000, 1.437434, -0.075361)",
        "(-0.280000, 1.439095, -0.076925)",
        "(-0.280000, 1.440734, -0.078521)",
        "(-0.280000, 1.442318, -0.080119)"
    ],
    "leftHandPositions": [
        "(-0.280000, 1.374858, 0.048123)",
        "(-0.280000, 1.357013, 0.046500)",
        "(-0.280000, 1.344358, 0.048099)",
        "(-0.280000, 1.332760, 0.050475)",
        "(-0.280000, 1.322255, 0.053413)",
        "(-0.280000, 1.312815, 0.056727)",
        "(-0.280000, 1.304365, 0.060271)",
        "(-0.280000, 1.296825, 0.063928)",
        "(-0.280000, 1.290073, 0.067631)",
        "(-0.280000, 1.284030, 0.071314)",
        "(-0.280000, 1.278643, 0.074917)",
        "(-0.280000, 1.273879, 0.078375)",
        "(-0.280000, 1.269637, 0.081686)",
        "(-0.280000, 1.265880, 0.084818)",
        "(-0.280000, 1.262561, 0.087751)",
        "(-0.280000, 1.259633, 0.090477)",
        "(-0.280000, 1.257061, 0.092989)",
        "(-0.280000, 1.254802, 0.095290)",
        "(-0.280000, 1.252833, 0.097372)",
        "(-0.280000, 1.251131, 0.099234)",
        "(-0.280000, 1.249670, 0.100880)",
        "(-0.280000, 1.248397, 0.102353)",
        "(-0.280000, 1.247311, 0.103638)",
        "(-0.280000, 1.246394, 0.104744)",
        "(-0.280000, 1.245628, 0.105684)",
        "(-0.280000, 1.245005, 0.106459)",
        "(-0.280000, 1.244495, 0.107101)",
        "(-0.280000, 1.244157, 0.107530)",
        "(-0.280000, 1.244002, 0.107728)",
        "(-0.280000, 1.244024, 0.107700)",
        "(-0.280000, 1.244198, 0.107478)",
        "(-0.280000, 1.244433, 0.107180)",
        "(-0.280000, 1.244816, 0.106696)",
        "(-0.280000, 1.245338, 0.106044)",
        "(-0.280000, 1.245992, 0.105236)",
        "(-0.280000, 1.246771, 0.104287)",
        "(-0.280000, 1.247558, 0.103344)",
        "(-0.280000, 1.248434, 0.102310)",
        "(-0.280000, 1.249406, 0.101184)",
        "(-0.280000, 1.250448, 0.099998)",
        "(-0.280000, 1.251541, 0.098781)",
        "(-0.280000, 1.252607, 0.097617)",
        "(-0.280000, 1.253718, 0.096427)",
        "(-0.280000, 1.254847, 0.095243)",
        "(-0.280000, 1.255972, 0.094087)",
        "(-0.280000, 1.257093, 0.092956)",
        "(-0.280000, 1.258157, 0.091905)",
        "(-0.280000, 1.259239, 0.090855)",
        "(-0.280000, 1.260337, 0.089810)",
        "(-0.280000, 1.261454, 0.088766)",
        "(-0.280000, 1.262577, 0.087736)",
        "(-0.280000, 1.263645, 0.086774)",
        "(-0.280000, 1.264744, 0.085803)",
        "(-0.280000, 1.265905, 0.084796)",
        "(-0.280000, 1.267139, 0.083747)",
        "(-0.280000, 1.268433, 0.082669)",
        "(-0.280000, 1.269679, 0.081653)",
        "(-0.280000, 1.270999, 0.080598)",
        "(-0.280000, 1.272387, 0.079514)",
        "(-0.280000, 1.273826, 0.078415)",
        "(-0.280000, 1.275339, 0.077287)",
        "(-0.280000, 1.276802, 0.076222)",
        "(-0.280000, 1.278341, 0.075128)",
        "(-0.280000, 1.280002, 0.073978)",
        "(-0.280000, 1.281777, 0.072782)",
        "(-0.280000, 1.283645, 0.071561)",
        "(-0.280000, 1.285458, 0.070410)",
        "(-0.280000, 1.287340, 0.069251)",
        "(-0.280000, 1.289305, 0.068079)",
        "(-0.280000, 1.291383, 0.066879)",
        "(-0.280000, 1.293553, 0.065670)",
        "(-0.280000, 1.295637, 0.064550)",
        "(-0.280000, 1.297799, 0.063429)",
        "(-0.280000, 1.300046, 0.062306)",
        "(-0.280000, 1.302356, 0.061199)",
        "(-0.280000, 1.304761, 0.060093)",
        "(-0.280000, 1.307111, 0.059057)",
        "(-0.280000, 1.309628, 0.057998)",
        "(-0.280000, 1.312234, 0.056953)",
        "(-0.280000, 1.314898, 0.055939)",
        "(-0.280000, 1.317651, 0.054947)",
        "(-0.280000, 1.320303, 0.054045)",
        "(-0.280000, 1.323111, 0.053145)",
        "(-0.280000, 1.325962, 0.052289)",
        "(-0.280000, 1.328876, 0.051472)",
        "(-0.280000, 1.331907, 0.050686)",
        "(-0.280000, 1.334808, 0.049991)",
        "(-0.280000, 1.337819, 0.049329)",
        "(-0.280000, 1.340924, 0.048710)",
        "(-0.280000, 1.344076, 0.048147)",
        "(-0.280000, 1.347212, 0.047658)",
        "(-0.280000, 1.350168, 0.047305)",
        "(-0.280000, 1.353139, 0.047095)",
        "(-0.280000, 1.356121, 0.047058)",
        "(-0.280000, 1.359123, 0.047217)",
        "(-0.280000, 1.362109, 0.047588)",
        "(-0.280000, 1.364875, 0.048183)",
        "(-0.280000, 1.367587, 0.048994)",
        "(-0.280000, 1.370229, 0.050013)",
        "(-0.280000, 1.372820, 0.051228)",
        "(-0.280000, 1.375321, 0.052621)",
        "(-0.280000, 1.377597, 0.054175)",
        "(-0.280000, 1.379781, 0.055867)",
        "(-0.280000, 1.381846, 0.057665)",
        "(-0.280000, 1.383827, 0.059558)",
        "(-0.280000, 1.385734, 0.061514)",
        "(-0.280000, 1.387457, 0.063490)",
        "(-0.280000, 1.389129, 0.065484)",
        "(-0.280000, 1.390761, 0.067464)",
        "(-0.280000, 1.392355, 0.069403)",
        "(-0.280000, 1.393936, 0.071289)",
        "(-0.280000, 1.395395, 0.073077)",
        "(-0.280000, 1.396826, 0.074754)",
        "(-0.280000, 1.398336, 0.076331)",
        "(-0.280000, 1.399905, 0.077786)",
        "(-0.280000, 1.401548, 0.079105)",
        "(-0.280000, 1.403131, 0.080250)",
        "(-0.280000, 1.404794, 0.081241)",
        "(-0.280000, 1.406541, 0.082071)",
        "(-0.280000, 1.408384, 0.082744)",
        "(-0.280000, 1.410334, 0.083259)",
        "(-0.280000, 1.412264, 0.083578)",
        "(-0.280000, 1.414358, 0.083763)",
        "(-0.280000, 1.416594, 0.083814)",
        "(-0.280000, 1.418971, 0.083742)",
        "(-0.280000, 1.421472, 0.083558)",
        "(-0.280000, 1.423957, 0.083209)",
        "(-0.280000, 1.426584, 0.082776)",
        "(-0.280000, 1.429341, 0.082280)",
        "(-0.280000, 1.432221, 0.081725)",
        "(-0.280000, 1.435192, 0.081123)",
        "(-0.280000, 1.438111, 0.080424)",
        "(-0.280000, 1.441131, 0.079712)",
        "(-0.280000, 1.444250, 0.079013)",
        "(-0.280000, 1.447420, 0.078330)",
        "(-0.280000, 1.450638, 0.077663)",
        "(-0.280000, 1.453787, 0.076963)",
        "(-0.280000, 1.456993, 0.076328)",
        "(-0.280000, 1.460245, 0.075747)",
        "(-0.280000, 1.463517, 0.075222)",
        "(-0.280000, 1.466788, 0.074757)",
        "(-0.280000, 1.469948, 0.074309)",
        "(-0.280000, 1.472654, 0.074616)",
        "(-0.280000, 1.474508, 0.076063)",
        "(-0.280000, 1.476319, 0.077517)",
        "(-0.280000, 1.478053, 0.078949)",
        "(-0.280000, 1.479635, 0.080291)",
        "(-0.280000, 1.481162, 0.081618)",
        "(-0.280000, 1.482618, 0.082914)",
        "(-0.280000, 1.483979, 0.084154)",
        "(-0.280000, 1.485209, 0.085299)",
        "(-0.280000, 1.486338, 0.086369)",
        "(-0.280000, 1.487436, 0.087430)",
        "(-0.280000, 1.488483, 0.088460)",
        "(-0.280000, 1.489526, 0.089504)",
        "(-0.280000, 1.490529, 0.090526)",
        "(-0.280000, 1.491483, 0.091515)",
        "(-0.280000, 1.492433, 0.092516)",
        "(-0.280000, 1.493351, 0.093498)",
        "(-0.280000, 1.494265, 0.094494)",
        "(-0.280000, 1.495230, 0.095561)",
        "(-0.280000, 1.496179, 0.096643)",
        "(-0.280000, 1.495738, 0.099052)",
        "(-0.280000, 1.495250, 0.101519)",
        "(-0.280000, 1.494695, 0.103975)",
        "(-0.280000, 1.494098, 0.106391)",
        "(-0.280000, 1.493448, 0.108730)",
        "(-0.280000, 1.492793, 0.110994)",
        "(-0.280000, 1.492132, 0.113129)",
        "(-0.280000, 1.491480, 0.115125)",
        "(-0.280000, 1.490852, 0.116948)",
        "(-0.280000, 1.490278, 0.118589)",
        "(-0.280000, 1.489766, 0.120034)",
        "(-0.280000, 1.489335, 0.121260)",
        "(-0.280000, 1.488999, 0.122256)",
        "(-0.280000, 1.488767, 0.122999)",
        "(-0.280000, 1.488680, 0.123533)",
        "(-0.280000, 1.488713, 0.123796)",
        "(-0.280000, 1.488881, 0.123800)",
        "(-0.280000, 1.489204, 0.123565)",
        "(-0.280000, 1.489691, 0.123103)",
        "(-0.280000, 1.490377, 0.122478)",
        "(-0.280000, 1.491295, 0.121741)",
        "(-0.280000, 1.492410, 0.120870)",
        "(-0.280000, 1.493709, 0.119886)",
        "(-0.280000, 1.495214, 0.118841)",
        "(-0.280000, 1.496893, 0.117749)",
        "(-0.280000, 1.498719, 0.116640)",
        "(-0.280000, 1.500655, 0.115508)",
        "(-0.280000, 1.502657, 0.114380)",
        "(-0.280000, 1.504707, 0.113305)",
        "(-0.280000, 1.506818, 0.112223)",
        "(-0.280000, 1.508078, 0.111832)",
        "(-0.280000, 1.508343, 0.112215)",
        "(-0.280000, 1.508668, 0.112689)",
        "(-0.280000, 1.509045, 0.113243)",
        "(-0.280000, 1.509404, 0.113774)",
        "(-0.280000, 1.509777, 0.114330)",
        "(-0.280000, 1.510159, 0.114906)",
        "(-0.280000, 1.510559, 0.115514)",
        "(-0.280000, 1.510969, 0.116143)",
        "(-0.280000, 1.511343, 0.116724)",
        "(-0.280000, 1.511716, 0.117306)",
        "(-0.280000, 1.512105, 0.117921)",
        "(-0.280000, 1.512469, 0.118500)",
        "(-0.280000, 1.512783, 0.119006)",
        "(-0.280000, 1.513062, 0.119457)",
        "(-0.280000, 1.513316, 0.119871)",
        "(-0.280000, 1.513550, 0.120255)",
        "(-0.280000, 1.513753, 0.120590)",
        "(-0.280000, 1.513925, 0.120875)",
        "(-0.280000, 1.514070, 0.121115)",
        "(-0.280000, 1.514188, 0.121313)",
        "(-0.280000, 1.514291, 0.121485)",
        "(-0.280000, 1.514382, 0.121638)",
        "(-0.280000, 1.514458, 0.121767)",
        "(-0.280000, 1.514527, 0.121883)",
        "(-0.280000, 1.514584, 0.121979)",
        "(-0.280000, 1.514630, 0.122058)",
        "(-0.280000, 1.514680, 0.122141)",
        "(-0.280000, 1.514729, 0.122225)",
        "(-0.280000, 1.514775, 0.122303)",
        "(-0.280000, 1.514828, 0.122393)",
        "(-0.280000, 1.514892, 0.122502)",
        "(-0.280000, 1.514959, 0.122617)",
        "(-0.280000, 1.515023, 0.122727)",
        "(-0.280000, 1.515083, 0.122829)",
        "(-0.280000, 1.515150, 0.122944)",
        "(-0.280000, 1.515210, 0.123047)",
        "(-0.280000, 1.515273, 0.123156)",
        "(-0.280000, 1.515336, 0.123264)",
        "(-0.280000, 1.515392, 0.123361)",
        "(-0.280000, 1.515444, 0.123450)",
        "(-0.280000, 1.515492, 0.123533)",
        "(-0.280000, 1.515532, 0.123604)",
        "(-0.280000, 1.515569, 0.123668)",
        "(-0.280000, 1.515599, 0.123719)",
        "(-0.280000, 1.514530, 0.124369)",
        "(-0.280000, 1.512500, 0.125552)",
        "(-0.280000, 1.510500, 0.126694)",
        "(-0.280000, 1.508513, 0.127829)",
        "(-0.280000, 1.506526, 0.128972)",
        "(-0.280000, 1.504549, 0.130116)",
        "(-0.280000, 1.502596, 0.131254)",
        "(-0.280000, 1.500688, 0.132426)",
        "(-0.280000, 1.498816, 0.133575)",
        "(-0.280000, 1.496986, 0.134669)",
        "(-0.280000, 1.495215, 0.135734)",
        "(-0.280000, 1.493532, 0.136769)",
        "(-0.280000, 1.491946, 0.137760)",
        "(-0.280000, 1.490471, 0.138686)",
        "(-0.280000, 1.489109, 0.139538)",
        "(-0.280000, 1.487882, 0.140318)",
        "(-0.280000, 1.486804, 0.141012)",
        "(-0.280000, 1.485876, 0.141612)",
        "(-0.280000, 1.485107, 0.142107)",
        "(-0.280000, 1.484508, 0.142493)",
        "(-0.280000, 1.484082, 0.142772)",
        "(-0.280000, 1.483839, 0.142947)",
        "(-0.280000, 1.483778, 0.143014)",
        "(-0.280000, 1.483891, 0.142960)",
        "(-0.280000, 1.484174, 0.142785)",
        "(-0.280000, 1.484619, 0.142485)",
        "(-0.280000, 1.485237, 0.142093)",
        "(-0.280000, 1.486009, 0.141599)",
        "(-0.280000, 1.486908, 0.140986)",
        "(-0.280000, 1.487942, 0.140286)",
        "(-0.280000, 1.489073, 0.139474)",
        "(-0.280000, 1.490287, 0.138571)",
        "(-0.280000, 1.491589, 0.137611)",
        "(-0.280000, 1.492939, 0.136575)",
        "(-0.280000, 1.494315, 0.135483)",
        "(-0.280000, 1.495690, 0.134317)",
        "(-0.280000, 1.497062, 0.133129)",
        "(-0.280000, 1.498408, 0.131931)",
        "(-0.280000, 1.499707, 0.130745)",
        "(-0.280000, 1.500964, 0.129603)",
        "(-0.280000, 1.502142, 0.128500)",
        "(-0.280000, 1.503232, 0.127467)",
        "(-0.280000, 1.504245, 0.126542)",
        "(-0.280000, 1.505185, 0.125769)",
        "(-0.280000, 1.506012, 0.125111)",
        "(-0.280000, 1.506804, 0.124699)",
        "(-0.280000, 1.507509, 0.124464)",
        "(-0.280000, 1.508117, 0.124387)",
        "(-0.280000, 1.508611, 0.124421)",
        "(-0.280000, 1.508977, 0.124516)",
        "(-0.280000, 1.509223, 0.124644)",
        "(-0.280000, 1.509386, 0.124804)",
        "(-0.280000, 1.509484, 0.124953)",
        "(-0.280000, 1.509525, 0.125006)",
        "(-0.280000, 1.509586, 0.124996)",
        "(-0.280000, 1.509669, 0.124849)",
        "(-0.280000, 1.509811, 0.124570)",
        "(-0.280000, 1.510045, 0.124169)",
        "(-0.280000, 1.510382, 0.123637)",
        "(-0.280000, 1.510849, 0.123010)",
        "(-0.280000, 1.511445, 0.122275)",
        "(-0.280000, 1.512189, 0.121473)",
        "(-0.280000, 1.513030, 0.120537)",
        "(-0.280000, 1.513322, 0.119881)",
        "(-0.280000, 1.513123, 0.119556)",
        "(-0.280000, 1.512927, 0.119238)",
        "(-0.280000, 1.512720, 0.118903)",
        "(-0.280000, 1.512541, 0.118616)",
        "(-0.280000, 1.512370, 0.118343)",
        "(-0.280000, 1.512207, 0.118083)",
        "(-0.280000, 1.512015, 0.117778)",
        "(-0.280000, 1.511807, 0.117450)",
        "(-0.280000, 1.511606, 0.117135)",
        "(-0.280000, 1.511416, 0.116837)",
        "(-0.280000, 1.511242, 0.116565)",
        "(-0.280000, 1.511067, 0.116294)",
        "(-0.280000, 1.510918, 0.116066)",
        "(-0.280000, 1.510778, 0.115849)",
        "(-0.280000, 1.510649, 0.115652)",
        "(-0.280000, 1.510536, 0.115479)",
        "(-0.280000, 1.510427, 0.115312)",
        "(-0.280000, 1.510313, 0.115140)",
        "(-0.280000, 1.510207, 0.114979)",
        "(-0.280000, 1.510081, 0.114788)",
        "(-0.280000, 1.509951, 0.114591)",
        "(-0.280000, 1.509819, 0.114394)",
        "(-0.280000, 1.509688, 0.114197)",
        "(-0.280000, 1.509552, 0.113994)",
        "(-0.280000, 1.509408, 0.113779)",
        "(-0.280000, 1.509279, 0.113589)",
        "(-0.280000, 1.509105, 0.113331)",
        "(-0.280000, 1.508894, 0.113020)",
        "(-0.280000, 1.508706, 0.112745)",
        "(-0.280000, 1.508513, 0.112464)",
        "(-0.280000, 1.508325, 0.112190)",
        "(-0.280000, 1.508135, 0.111915)",
        "(-0.280000, 1.507954, 0.111653)",
        "(-0.280000, 1.507768, 0.111386)",
        "(-0.280000, 1.507593, 0.111137)",
        "(-0.280000, 1.507439, 0.110917)",
        "(-0.280000, 1.506222, 0.111476)",
        "(-0.280000, 1.504222, 0.112618)",
        "(-0.280000, 1.502240, 0.113790)",
        "(-0.280000, 1.500279, 0.114980)",
        "(-0.280000, 1.498333, 0.116198)",
        "(-0.280000, 1.496399, 0.117420)",
        "(-0.280000, 1.494491, 0.118637)",
        "(-0.280000, 1.492614, 0.119860)",
        "(-0.280000, 1.490780, 0.121071)",
        "(-0.280000, 1.488996, 0.122242)",
        "(-0.280000, 1.487267, 0.123375)",
        "(-0.280000, 1.485580, 0.124413)",
        "(-0.280000, 1.483946, 0.125342)",
        "(-0.280000, 1.482342, 0.126092)",
        "(-0.280000, 1.480842, 0.126760)",
        "(-0.280000, 1.479443, 0.127306)",
        "(-0.280000, 1.478172, 0.127739)",
        "(-0.280000, 1.477018, 0.128036)",
        "(-0.280000, 1.475972, 0.128160)",
        "(-0.280000, 1.475075, 0.128152)",
        "(-0.280000, 1.474300, 0.127972)",
        "(-0.280000, 1.473688, 0.127664)",
        "(-0.280000, 1.473243, 0.127231)",
        "(-0.280000, 1.472973, 0.126682)",
        "(-0.280000, 1.472862, 0.126005)",
        "(-0.280000, 1.472891, 0.125183)",
        "(-0.280000, 1.473069, 0.124240)",
        "(-0.280000, 1.473392, 0.123185)",
        "(-0.280000, 1.473818, 0.121996)",
        "(-0.280000, 1.474358, 0.120698)",
        "(-0.280000, 1.474956, 0.119255)",
        "(-0.280000, 1.475557, 0.117642)",
        "(-0.280000, 1.476145, 0.115860)",
        "(-0.280000, 1.476678, 0.113906)",
        "(-0.280000, 1.477218, 0.111895)",
        "(-0.280000, 1.477677, 0.109753)",
        "(-0.280000, 1.478047, 0.107520)",
        "(-0.280000, 1.478331, 0.105239)",
        "(-0.280000, 1.478571, 0.102999)",
        "(-0.280000, 1.478861, 0.100912)",
        "(-0.280000, 1.479214, 0.099027)",
        "(-0.280000, 1.479598, 0.097339)",
        "(-0.280000, 1.480027, 0.095872)",
        "(-0.280000, 1.480455, 0.094606)",
        "(-0.280000, 1.480842, 0.093520)",
        "(-0.280000, 1.481168, 0.092598)",
        "(-0.280000, 1.481407, 0.091821)",
        "(-0.280000, 1.481590, 0.091220)",
        "(-0.280000, 1.481700, 0.090763)",
        "(-0.280000, 1.481717, 0.090413)",
        "(-0.280000, 1.481610, 0.090111)",
        "(-0.280000, 1.481416, 0.089847)",
        "(-0.280000, 1.481167, 0.089601)",
        "(-0.280000, 1.480891, 0.089342)",
        "(-0.280000, 1.480634, 0.089103)",
        "(-0.280000, 1.480408, 0.088893)",
        "(-0.280000, 1.480183, 0.088684)",
        "(-0.280000, 1.479862, 0.088388)",
        "(-0.280000, 1.479482, 0.088040)",
        "(-0.280000, 1.479129, 0.087718)",
        "(-0.280000, 1.478747, 0.087373)",
        "(-0.280000, 1.478375, 0.087038)",
        "(-0.280000, 1.477970, 0.086676)",
        "(-0.280000, 1.477527, 0.086283)",
        "(-0.280000, 1.477130, 0.085933)",
        "(-0.280000, 1.476769, 0.085617)",
        "(-0.280000, 1.476418, 0.085312)",
        "(-0.280000, 1.476103, 0.085040)",
        "(-0.280000, 1.475798, 0.084777)",
        "(-0.280000, 1.475515, 0.084534)",
        "(-0.280000, 1.475257, 0.084315)",
        "(-0.280000, 1.475020, 0.084113)",
        "(-0.280000, 1.474816, 0.083941)",
        "(-0.280000, 1.474665, 0.083814)",
        "(-0.280000, 1.474536, 0.083705)",
        "(-0.280000, 1.474418, 0.083605)",
        "(-0.280000, 1.474310, 0.083515)",
        "(-0.280000, 1.474196, 0.083420)",
        "(-0.280000, 1.474034, 0.083284)",
        "(-0.280000, 1.473860, 0.083139)",
        "(-0.280000, 1.473631, 0.082949)",
        "(-0.280000, 1.473299, 0.082674)",
        "(-0.280000, 1.472888, 0.082337)",
        "(-0.280000, 1.472382, 0.081925)",
        "(-0.280000, 1.471870, 0.081510)",
        "(-0.280000, 1.471299, 0.081054)",
        "(-0.280000, 1.470710, 0.080586)",
        "(-0.280000, 1.470130, 0.080130)",
        "(-0.280000, 1.469515, 0.079650)",
        "(-0.280000, 1.468947, 0.079212)",
        "(-0.280000, 1.468366, 0.078768)",
        "(-0.280000, 1.467743, 0.078298)",
        "(-0.280000, 1.467158, 0.077859)",
        "(-0.280000, 1.466564, 0.077418)",
        "(-0.280000, 1.466015, 0.077014)",
        "(-0.280000, 1.465406, 0.076571)",
        "(-0.280000, 1.464801, 0.076134)",
        "(-0.280000, 1.464165, 0.075680)",
        "(-0.280000, 1.463457, 0.075179)",
        "(-0.280000, 1.462763, 0.074695)",
        "(-0.280000, 1.461927, 0.074118)",
        "(-0.280000, 1.461057, 0.073525)",
        "(-0.280000, 1.460112, 0.072892)",
        "(-0.280000, 1.459100, 0.072233)",
        "(-0.280000, 1.458084, 0.071643)",
        "(-0.280000, 1.456892, 0.071054)",
        "(-0.280000, 1.455532, 0.070514)",
        "(-0.280000, 1.454010, 0.070056)",
        "(-0.280000, 1.452281, 0.069673)",
        "(-0.280000, 1.450503, 0.069469)",
        "(-0.280000, 1.448518, 0.069359)",
        "(-0.280000, 1.446355, 0.069358)",
        "(-0.280000, 1.444021, 0.069467)",
        "(-0.280000, 1.441484, 0.069652)",
        "(-0.280000, 1.438967, 0.070027)",
        "(-0.280000, 1.436265, 0.070463)",
        "(-0.280000, 1.433372, 0.070936)",
        "(-0.280000, 1.430262, 0.071433)",
        "(-0.280000, 1.426929, 0.071932)",
        "(-0.280000, 1.423688, 0.072540)",
        "(-0.280000, 1.420243, 0.073128)",
        "(-0.280000, 1.416616, 0.073687)",
        "(-0.280000, 1.412844, 0.074213)",
        "(-0.280000, 1.408946, 0.074715)",
        "(-0.280000, 1.405249, 0.075263)",
        "(-0.280000, 1.401454, 0.075748)",
        "(-0.280000, 1.397602, 0.076179)",
        "(-0.280000, 1.393715, 0.076549)",
        "(-0.280000, 1.389792, 0.076844)",
        "(-0.280000, 1.386115, 0.077099)",
        "(-0.280000, 1.382374, 0.077253)",
        "(-0.280000, 1.378548, 0.077303)",
        "(-0.280000, 1.374630, 0.077256)",
        "(-0.280000, 1.370637, 0.077115)",
        "(-0.280000, 1.366809, 0.076881)",
        "(-0.280000, 1.362868, 0.076556)",
        "(-0.280000, 1.358791, 0.076153)",
        "(-0.280000, 1.354566, 0.075692)",
        "(-0.280000, 1.350160, 0.075201)",
        "(-0.280000, 1.345846, 0.074645)",
        "(-0.280000, 1.341300, 0.074098)",
        "(-0.280000, 1.336522, 0.073598)",
        "(-0.280000, 1.331560, 0.073156)",
        "(-0.280000, 1.326444, 0.072796)",
        "(-0.280000, 1.321431, 0.072461)",
        "(-0.280000, 1.316272, 0.072240)",
        "(-0.280000, 1.310975, 0.072166)",
        "(-0.280000, 1.305574, 0.072260)",
        "(-0.280000, 1.300108, 0.072515)",
        "(-0.280000, 1.294829, 0.072816)",
        "(-0.280000, 1.289525, 0.073291)",
        "(-0.280000, 1.284245, 0.073906)",
        "(-0.280000, 1.279033, 0.074646)",
        "(-0.280000, 1.273922, 0.075479)",
        "(-0.280000, 1.269044, 0.076227)",
        "(-0.280000, 1.265021, 0.077832)",
        "(-0.280000, 1.262043, 0.080331)",
        "(-0.280000, 1.259353, 0.082693)",
        "(-0.280000, 1.256930, 0.084911)",
        "(-0.280000, 1.254789, 0.086945)",
        "(-0.280000, 1.252897, 0.088804)",
        "(-0.280000, 1.251224, 0.090498)",
        "(-0.280000, 1.249738, 0.092044)",
        "(-0.280000, 1.248398, 0.093473)",
        "(-0.280000, 1.247207, 0.094772)",
        "(-0.280000, 1.246127, 0.095973)",
        "(-0.280000, 1.245157, 0.097073)",
        "(-0.280000, 1.244302, 0.098059)",
        "(-0.280000, 1.243544, 0.098946)",
        "(-0.280000, 1.242864, 0.099752)",
        "(-0.280000, 1.242260, 0.100479)",
        "(-0.280000, 1.241715, 0.101140)",
        "(-0.280000, 1.241239, 0.101724)",
        "(-0.280000, 1.240843, 0.102213)",
        "(-0.280000, 1.240500, 0.102640)",
        "(-0.280000, 1.240223, 0.102987)",
        "(-0.280000, 1.240001, 0.103266)",
        "(-0.280000, 1.239807, 0.103511)",
        "(-0.280000, 1.239628, 0.103739)",
        "(-0.280000, 1.239462, 0.103950)",
        "(-0.280000, 1.239296, 0.104162)",
        "(-0.280000, 1.239127, 0.104379)",
        "(-0.280000, 1.238944, 0.104614)",
        "(-0.280000, 1.238734, 0.104885)",
        "(-0.280000, 1.238534, 0.105144)",
        "(-0.280000, 1.238366, 0.105364)",
        "(-0.280000, 1.238153, 0.105642)",
        "(-0.280000, 1.237927, 0.105939)",
        "(-0.280000, 1.237689, 0.106253)",
        "(-0.280000, 1.237473, 0.106539)",
        "(-0.280000, 1.237257, 0.106826)",
        "(-0.280000, 1.237065, 0.107083)",
        "(-0.280000, 1.236895, 0.107311)",
        "(-0.280000, 1.236747, 0.107510)",
        "(-0.280000, 1.236613, 0.107691)",
        "(-0.280000, 1.236500, 0.107844)",
        "(-0.280000, 1.236401, 0.107979)",
        "(-0.280000, 1.236302, 0.108113)",
        "(-0.280000, 1.236216, 0.108231)",
        "(-0.280000, 1.236143, 0.108330)",
        "(-0.280000, 1.237088, 0.109155)",
        "(-0.280000, 1.238943, 0.110600)",
        "(-0.280000, 1.240775, 0.111997)",
        "(-0.280000, 1.242603, 0.113373)",
        "(-0.280000, 1.244447, 0.114735)",
        "(-0.280000, 1.246297, 0.116075)",
        "(-0.280000, 1.248132, 0.117395)",
        "(-0.280000, 1.249956, 0.118692)",
        "(-0.280000, 1.251749, 0.119960)",
        "(-0.280000, 1.253486, 0.121196)",
        "(-0.280000, 1.255180, 0.122379)",
        "(-0.280000, 1.256812, 0.123494)",
        "(-0.280000, 1.258392, 0.124498)",
        "(-0.280000, 1.259908, 0.125374)",
        "(-0.280000, 1.261323, 0.126161)",
        "(-0.280000, 1.262647, 0.126812)",
        "(-0.280000, 1.263869, 0.127313)",
        "(-0.280000, 1.264985, 0.127664)",
        "(-0.280000, 1.265973, 0.127868)",
        "(-0.280000, 1.266789, 0.127969)",
        "(-0.280000, 1.267455, 0.127933)",
        "(-0.280000, 1.267953, 0.127773)",
        "(-0.280000, 1.268281, 0.127490)",
        "(-0.280000, 1.268442, 0.127078)",
        "(-0.280000, 1.268431, 0.126552)",
        "(-0.280000, 1.268261, 0.125904)",
        "(-0.280000, 1.267943, 0.125128)",
        "(-0.280000, 1.267485, 0.124235)",
        "(-0.280000, 1.266897, 0.123235)",
        "(-0.280000, 1.266181, 0.122140)",
        "(-0.280000, 1.265355, 0.120961)",
        "(-0.280000, 1.264426, 0.119726)",
        "(-0.280000, 1.263408, 0.118432)",
        "(-0.280000, 1.262324, 0.117096)",
        "(-0.280000, 1.261182, 0.115751)",
        "(-0.280000, 1.259992, 0.114406)",
        "(-0.280000, 1.258767, 0.113091)",
        "(-0.280000, 1.257545, 0.111797)",
        "(-0.280000, 1.256349, 0.110544)",
        "(-0.280000, 1.255197, 0.109331)",
        "(-0.280000, 1.254108, 0.108177)",
        "(-0.280000, 1.253098, 0.107101)",
        "(-0.280000, 1.252191, 0.106091)",
        "(-0.280000, 1.251420, 0.105139)",
        "(-0.280000, 1.250785, 0.104269)",
        "(-0.280000, 1.250348, 0.103410)",
        "(-0.280000, 1.250119, 0.102565)",
        "(-0.280000, 1.250075, 0.101761)",
        "(-0.280000, 1.250201, 0.101000)",
        "(-0.280000, 1.250427, 0.100342)",
        "(-0.280000, 1.250809, 0.099694)",
        "(-0.280000, 1.251330, 0.099027)",
        "(-0.280000, 1.251958, 0.098323)",
        "(-0.280000, 1.252636, 0.097585)",
        "(-0.280000, 1.253289, 0.096884)",
        "(-0.280000, 1.253999, 0.096130)",
        "(-0.280000, 1.254765, 0.095328)",
        "(-0.280000, 1.255560, 0.094507)",
        "(-0.280000, 1.256361, 0.093692)",
        "(-0.280000, 1.257098, 0.092952)",
        "(-0.280000, 1.257859, 0.092198)",
        "(-0.280000, 1.258635, 0.091438)",
        "(-0.280000, 1.259427, 0.090675)",
        "(-0.280000, 1.260229, 0.089911)",
        "(-0.280000, 1.260990, 0.089197)",
        "(-0.280000, 1.261749, 0.088493)",
        "(-0.280000, 1.262498, 0.087807)",
        "(-0.280000, 1.263246, 0.087132)",
        "(-0.280000, 1.263986, 0.086471)",
        "(-0.280000, 1.264673, 0.085866)",
        "(-0.280000, 1.265357, 0.085269)",
        "(-0.280000, 1.266022, 0.084696)",
        "(-0.280000, 1.266642, 0.084166)",
        "(-0.280000, 1.267205, 0.083692)",
        "(-0.280000, 1.267703, 0.083274)",
        "(-0.280000, 1.268155, 0.082899)",
        "(-0.280000, 1.268546, 0.082576)",
        "(-0.280000, 1.268856, 0.082322)",
        "(-0.280000, 1.269101, 0.082122)",
        "(-0.280000, 1.269318, 0.081945)",
        "(-0.280000, 1.269474, 0.081819)",
        "(-0.280000, 1.269597, 0.081719)",
        "(-0.280000, 1.269681, 0.081651)",
        "(-0.280000, 1.269737, 0.081606)",
        "(-0.280000, 1.269777, 0.081573)",
        "(-0.280000, 1.269817, 0.081542)",
        "(-0.280000, 1.269839, 0.081523)",
        "(-0.280000, 1.269840, 0.081523)",
        "(-0.280000, 1.269819, 0.081540)",
        "(-0.280000, 1.269808, 0.081549)",
        "(-0.280000, 1.269780, 0.081571)",
        "(-0.280000, 1.269731, 0.081611)",
        "(-0.280000, 1.269642, 0.081683)",
        "(-0.280000, 1.269536, 0.081768)",
        "(-0.280000, 1.269421, 0.081862)",
        "(-0.280000, 1.269304, 0.081957)",
        "(-0.280000, 1.269187, 0.082051)",
        "(-0.280000, 1.269044, 0.082168)",
        "(-0.280000, 1.268894, 0.082291)",
        "(-0.280000, 1.268744, 0.082413)",
        "(-0.280000, 1.268601, 0.082531)",
        "(-0.280000, 1.268479, 0.082631)",
        "(-0.280000, 1.268368, 0.082723)",
        "(-0.280000, 1.268269, 0.082805)",
        "(-0.280000, 1.268191, 0.082869)",
        "(-0.280000, 1.268134, 0.082916)",
        "(-0.280000, 1.268107, 0.082939)",
        "(-0.280000, 1.268100, 0.082945)",
        "(-0.280000, 1.268115, 0.082932)",
        "(-0.280000, 1.268130, 0.082919)",
        "(-0.280000, 1.268145, 0.082907)",
        "(-0.280000, 1.268155, 0.082899)",
        "(-0.280000, 1.268158, 0.082896)",
        "(-0.280000, 1.268146, 0.082906)",
        "(-0.280000, 1.268139, 0.082912)",
        "(-0.280000, 1.268115, 0.082932)",
        "(-0.280000, 1.268064, 0.082974)",
        "(-0.280000, 1.268001, 0.083026)",
        "(-0.280000, 1.267922, 0.083092)",
        "(-0.280000, 1.267849, 0.083152)",
        "(-0.280000, 1.267770, 0.083218)",
        "(-0.280000, 1.267685, 0.083289)",
        "(-0.280000, 1.267580, 0.083377)",
        "(-0.280000, 1.267473, 0.083467)",
        "(-0.280000, 1.267372, 0.083551)",
        "(-0.280000, 1.267260, 0.083645)",
        "(-0.280000, 1.267153, 0.083735)",
        "(-0.280000, 1.267047, 0.083825)",
        "(-0.280000, 1.266935, 0.083919)",
        "(-0.280000, 1.266839, 0.084000)",
        "(-0.280000, 1.266738, 0.084085)",
        "(-0.280000, 1.266632, 0.084175)",
        "(-0.280000, 1.266520, 0.084271)",
        "(-0.280000, 1.266413, 0.084362)",
        "(-0.280000, 1.266307, 0.084452)",
        "(-0.280000, 1.266200, 0.084543)",
        "(-0.280000, 1.266088, 0.084639)",
        "(-0.280000, 1.265959, 0.084750)",
        "(-0.280000, 1.265815, 0.084873)",
        "(-0.280000, 1.265698, 0.084974)",
        "(-0.280000, 1.265586, 0.085071)",
        "(-0.280000, 1.265474, 0.085168)",
        "(-0.280000, 1.265362, 0.085265)",
        "(-0.280000, 1.265255, 0.085357)",
        "(-0.280000, 1.265155, 0.085445)",
        "(-0.280000, 1.265064, 0.085524)",
        "(-0.280000, 1.264984, 0.085593)",
        "(-0.280000, 1.264921, 0.085649)",
        "(-0.280000, 1.264873, 0.085690)",
        "(-0.280000, 1.264836, 0.085723)",
        "(-0.280000, 1.264805, 0.085750)",
        "(-0.280000, 1.264789, 0.085763)",
        "(-0.280000, 1.264784, 0.085768)",
        "(-0.280000, 1.264774, 0.085765)",
        "(-0.280000, 1.264737, 0.085722)",
        "(-0.280000, 1.264641, 0.085612)",
        "(-0.280000, 1.264462, 0.085417)",
        "(-0.280000, 1.264189, 0.085116)",
        "(-0.280000, 1.263819, 0.084694)",
        "(-0.280000, 1.263338, 0.084154)",
        "(-0.280000, 1.262751, 0.083485)",
        "(-0.280000, 1.262048, 0.082704)",
        "(-0.280000, 1.261243, 0.081808)",
        "(-0.280000, 1.260831, 0.081383)",
        "(-0.280000, 1.260814, 0.081398)",
        "(-0.280000, 1.260796, 0.081413)",
        "(-0.280000, 1.260768, 0.081438)",
        "(-0.280000, 1.260734, 0.081468)",
        "(-0.280000, 1.260694, 0.081503)",
        "(-0.280000, 1.260649, 0.081542)",
        "(-0.280000, 1.260604, 0.081582)",
        "(-0.280000, 1.260558, 0.081623)",
        "(-0.280000, 1.260513, 0.081662)",
        "(-0.280000, 1.260472, 0.081698)",
        "(-0.280000, 1.260438, 0.081728)",
        "(-0.280000, 1.260404, 0.081758)",
        "(-0.280000, 1.260380, 0.081780)",
        "(-0.280000, 1.260367, 0.081791)",
        "(-0.280000, 1.260371, 0.081787)",
        "(-0.280000, 1.260392, 0.081769)",
        "(-0.280000, 1.260423, 0.081741)",
        "(-0.280000, 1.260455, 0.081713)",
        "(-0.280000, 1.260492, 0.081681)",
        "(-0.280000, 1.260529, 0.081648)",
        "(-0.280000, 1.260560, 0.081620)",
        "(-0.280000, 1.260602, 0.081583)",
        "(-0.280000, 1.260650, 0.081541)",
        "(-0.280000, 1.260709, 0.081490)",
        "(-0.280000, 1.260774, 0.081433)",
        "(-0.280000, 1.260849, 0.081367)",
        "(-0.280000, 1.260941, 0.081286)",
        "(-0.280000, 1.261067, 0.081176)",
        "(-0.280000, 1.261226, 0.081037)",
        "(-0.280000, 1.261408, 0.080880)",
        "(-0.280000, 1.261585, 0.080726)",
        "(-0.280000, 1.261767, 0.080569)",
        "(-0.280000, 1.261982, 0.080383)",
        "(-0.280000, 1.262216, 0.080183)",
        "(-0.280000, 1.262466, 0.079969)",
        "(-0.280000, 1.262705, 0.079765)",
        "(-0.280000, 1.263802, 0.080561)",
        "(-0.280000, 1.265563, 0.082075)",
        "(-0.280000, 1.267328, 0.083588)",
        "(-0.280000, 1.269093, 0.085094)",
        "(-0.280000, 1.270841, 0.086621)",
        "(-0.280000, 1.272588, 0.088140)",
        "(-0.280000, 1.274311, 0.089648)",
        "(-0.280000, 1.276017, 0.091143)",
        "(-0.280000, 1.277689, 0.092613)",
        "(-0.280000, 1.279288, 0.094061)",
        "(-0.280000, 1.280862, 0.095444)",
        "(-0.280000, 1.282378, 0.096760)",
        "(-0.280000, 1.283824, 0.097996)",
        "(-0.280000, 1.285170, 0.099148)",
        "(-0.280000, 1.286407, 0.100217)",
        "(-0.280000, 1.287519, 0.101188)",
        "(-0.280000, 1.288508, 0.102039)",
        "(-0.280000, 1.289389, 0.102751)",
        "(-0.280000, 1.290136, 0.103326)",
        "(-0.280000, 1.290735, 0.103762)",
        "(-0.280000, 1.291175, 0.104063)",
        "(-0.280000, 1.291435, 0.104239)",
        "(-0.280000, 1.291507, 0.104292)",
        "(-0.280000, 1.291394, 0.104221)",
        "(-0.280000, 1.291136, 0.104000)",
        "(-0.280000, 1.290681, 0.103677)",
        "(-0.280000, 1.290052, 0.103239)",
        "(-0.280000, 1.289258, 0.102698)",
        "(-0.280000, 1.288305, 0.102067)",
        "(-0.280000, 1.287258, 0.101308)",
        "(-0.280000, 1.286081, 0.100474)",
        "(-0.280000, 1.284792, 0.099581)",
        "(-0.280000, 1.283406, 0.098634)",
        "(-0.280000, 1.281947, 0.097645)",
        "(-0.280000, 1.280467, 0.096610)",
        "(-0.280000, 1.278965, 0.095547)",
        "(-0.280000, 1.277473, 0.094466)",
        "(-0.280000, 1.276035, 0.093364)",
        "(-0.280000, 1.274682, 0.092251)",
        "(-0.280000, 1.273411, 0.091147)",
        "(-0.280000, 1.272270, 0.090046)",
        "(-0.280000, 1.271293, 0.088953)",
        "(-0.280000, 1.270488, 0.087872)",
        "(-0.280000, 1.269870, 0.086818)",
        "(-0.280000, 1.269399, 0.085844)",
        "(-0.280000, 1.269222, 0.084833)",
        "(-0.280000, 1.269396, 0.083747)",
        "(-0.280000, 1.269937, 0.082581)",
        "(-0.280000, 1.270837, 0.081336)",
        "(-0.280000, 1.271866, 0.080187)",
        "(-0.280000, 1.273152, 0.079010)",
        "(-0.280000, 1.274618, 0.077832)",
        "(-0.280000, 1.276168, 0.076680)",
        "(-0.280000, 1.277726, 0.075562)",
        "(-0.280000, 1.279161, 0.074557)",
        "(-0.280000, 1.280541, 0.073611)",
        "(-0.280000, 1.281843, 0.072739)",
        "(-0.280000, 1.283062, 0.071939)",
        "(-0.280000, 1.284215, 0.071195)",
        "(-0.280000, 1.285261, 0.070534)",
        "(-0.280000, 1.286274, 0.069904)",
        "(-0.280000, 1.287218, 0.069325)",
        "(-0.280000, 1.288061, 0.068816)",
        "(-0.280000, 1.288693, 0.068440)",
        "(-0.280000, 1.289202, 0.068139)",
        "(-0.280000, 1.289582, 0.067916)",
        "(-0.280000, 1.289852, 0.067759)",
        "(-0.280000, 1.290053, 0.067642)",
        "(-0.280000, 1.290199, 0.067558)",
        "(-0.280000, 1.290302, 0.067498)",
        "(-0.280000, 1.290360, 0.067464)",
        "(-0.280000, 1.290387, 0.067449)",
        "(-0.280000, 1.290360, 0.067465)",
        "(-0.280000, 1.290325, 0.067485)",
        "(-0.280000, 1.290290, 0.067505)",
        "(-0.280000, 1.290250, 0.067528)",
        "(-0.280000, 1.290202, 0.067556)",
        "(-0.280000, 1.290154, 0.067583)",
        "(-0.280000, 1.290101, 0.067614)",
        "(-0.280000, 1.290060, 0.067638)",
        "(-0.280000, 1.290012, 0.067666)",
        "(-0.280000, 1.289952, 0.067700)",
        "(-0.280000, 1.289892, 0.067736)",
        "(-0.280000, 1.289819, 0.067778)",
        "(-0.280000, 1.289741, 0.067824)",
        "(-0.280000, 1.289662, 0.067870)",
        "(-0.280000, 1.289557, 0.067931)",
        "(-0.280000, 1.289459, 0.067988)",
        "(-0.280000, 1.289362, 0.068045)",
        "(-0.280000, 1.289283, 0.068092)",
        "(-0.280000, 1.289216, 0.068131)",
        "(-0.280000, 1.289162, 0.068163)",
        "(-0.280000, 1.289137, 0.068177)",
        "(-0.280000, 1.289138, 0.068177)",
        "(-0.280000, 1.289139, 0.068176)",
        "(-0.280000, 1.289177, 0.068154)",
        "(-0.280000, 1.289239, 0.068118)",
        "(-0.280000, 1.289339, 0.068059)",
        "(-0.280000, 1.289469, 0.067983)",
        "(-0.280000, 1.289611, 0.067899)",
        "(-0.280000, 1.289779, 0.067801)",
        "(-0.280000, 1.289965, 0.067693)",
        "(-0.280000, 1.290138, 0.067593)",
        "(-0.280000, 1.290275, 0.067513)",
        "(-0.280000, 1.290405, 0.067438)",
        "(-0.280000, 1.290485, 0.067392)",
        "(-0.280000, 1.290510, 0.067378)",
        "(-0.280000, 1.290491, 0.067389)",
        "(-0.280000, 1.290409, 0.067436)",
        "(-0.280000, 1.290298, 0.067501)",
        "(-0.280000, 1.290116, 0.067605)",
        "(-0.280000, 1.289849, 0.067761)",
        "(-0.280000, 1.289469, 0.067982)",
        "(-0.280000, 1.288962, 0.068281)",
        "(-0.280000, 1.288448, 0.068585)",
        "(-0.280000, 1.287788, 0.068980)",
        "(-0.280000, 1.286953, 0.069487)",
        "(-0.280000, 1.285943, 0.070108)",
        "(-0.280000, 1.284756, 0.070852)",
        "(-0.280000, 1.283582, 0.071602)",
        "(-0.280000, 1.282239, 0.072477)",
        "(-0.280000, 1.280709, 0.073498)",
        "(-0.280000, 1.278991, 0.074675)",
        "(-0.280000, 1.277106, 0.076004)",
        "(-0.280000, 1.275286, 0.077326)",
        "(-0.280000, 1.273303, 0.078811)",
        "(-0.280000, 1.271184, 0.080452)",
        "(-0.280000, 1.268932, 0.082260)",
        "(-0.280000, 1.266548, 0.084247)",
        "(-0.280000, 1.264278, 0.086213)",
        "(-0.280000, 1.261822, 0.088426)",
        "(-0.280000, 1.259180, 0.090912)",
        "(-0.280000, 1.256371, 0.093682)",
        "(-0.280000, 1.253424, 0.096739)",
        "(-0.280000, 1.250636, 0.099787)",
        "(-0.280000, 1.247736, 0.103132)",
        "(-0.280000, 1.244781, 0.106740)",
        "(-0.280000, 1.241803, 0.110605)",
        "(-0.280000, 1.238828, 0.114723)",
        "(-0.280000, 1.236102, 0.118753)",
        "(-0.280000, 1.233412, 0.123005)",
        "(-0.280000, 1.230772, 0.127489)",
        "(-0.280000, 1.228204, 0.132196)",
        "(-0.280000, 1.225722, 0.137135)",
        "(-0.280000, 1.223489, 0.141979)",
        "(-0.280000, 1.221364, 0.147028)",
        "(-0.280000, 1.219378, 0.152242)",
        "(-0.280000, 1.217547, 0.157603)",
        "(-0.280000, 1.215898, 0.163054)",
        "(-0.280000, 1.214500, 0.168323)",
        "(-0.280000, 1.213278, 0.173656)",
        "(-0.280000, 1.212239, 0.179016)",
        "(-0.280000, 1.211385, 0.184394)",
        "(-0.280000, 1.210723, 0.189783)",
        "(-0.280000, 1.210310, 0.194946)",
        "(-0.280000, 1.210153, 0.200115)",
        "(-0.280000, 1.210280, 0.205260)",
        "(-0.280000, 1.210713, 0.210361)",
        "(-0.280000, 1.211462, 0.215417)",
        "(-0.280000, 1.212514, 0.220209)",
        "(-0.280000, 1.213875, 0.224928)",
        "(-0.280000, 1.215541, 0.229596)",
        "(-0.280000, 1.217505, 0.234199)",
        "(-0.280000, 1.219748, 0.238727)",
        "(-0.280000, 1.222209, 0.242947)",
        "(-0.280000, 1.224905, 0.247078)",
        "(-0.280000, 1.227815, 0.251136)",
        "(-0.280000, 1.230916, 0.255074)",
        "(-0.280000, 1.234175, 0.258890)",
        "(-0.280000, 1.237496, 0.262429)",
        "(-0.280000, 1.240922, 0.265862)",
        "(-0.280000, 1.244447, 0.269239)",
        "(-0.280000, 1.248047, 0.272573)",
        "(-0.280000, 1.251718, 0.275867)",
        "(-0.280000, 1.255339, 0.278971)",
        "(-0.280000, 1.258992, 0.282075)",
        "(-0.280000, 1.262696, 0.285212)",
        "(-0.280000, 1.266452, 0.288401)",
        "(-0.280000, 1.270259, 0.291650)",
        "(-0.280000, 1.273967, 0.294783)",
        "(-0.280000, 1.277730, 0.297999)",
        "(-0.280000, 1.281563, 0.301304)",
        "(-0.280000, 1.285475, 0.304693)",
        "(-0.280000, 1.289478, 0.308162)",
        "(-0.280000, 1.293380, 0.311549)",
        "(-0.280000, 1.297392, 0.315020)",
        "(-0.280000, 1.301534, 0.318564)",
        "(-0.280000, 1.305834, 0.322173)",
        "(-0.280000, 1.310299, 0.325817)",
        "(-0.280000, 1.314680, 0.329364)",
        "(-0.280000, 1.319254, 0.332932)",
        "(-0.280000, 1.324041, 0.336492)",
        "(-0.280000, 1.329013, 0.340013)",
        "(-0.280000, 1.334168, 0.343462)",
        "(-0.280000, 1.339236, 0.346744)",
        "(-0.280000, 1.344487, 0.349930)",
        "(-0.280000, 1.349913, 0.352986)",
        "(-0.280000, 1.355496, 0.355880)",
        "(-0.280000, 1.361200, 0.358601)",
        "(-0.280000, 1.366742, 0.361121)",
        "(-0.280000, 1.372415, 0.363445)",
        "(-0.280000, 1.378185, 0.365576)",
        "(-0.280000, 1.384017, 0.367502)",
        "(-0.280000, 1.389894, 0.369215)",
        "(-0.280000, 1.395527, 0.370773)",
        "(-0.280000, 1.401020, 0.371198)",
        "(-0.280000, 1.406189, 0.370164)",
        "(-0.280000, 1.411201, 0.368998)",
        "(-0.280000, 1.416046, 0.367714)",
        "(-0.280000, 1.420515, 0.366390)",
        "(-0.280000, 1.424848, 0.364975)",
        "(-0.280000, 1.429051, 0.363476)",
        "(-0.280000, 1.433122, 0.361902)",
        "(-0.280000, 1.437054, 0.360263)",
        "(-0.280000, 1.440667, 0.358652)",
        "(-0.280000, 1.444174, 0.356989)",
        "(-0.280000, 1.447587, 0.355272)",
        "(-0.280000, 1.450897, 0.353512)",
        "(-0.280000, 1.454101, 0.351716)",
        "(-0.280000, 1.457060, 0.349974)",
        "(-0.280000, 1.459947, 0.348194)",
        "(-0.280000, 1.462771, 0.346372)",
        "(-0.280000, 1.465558, 0.344494)",
        "(-0.280000, 1.468295, 0.342568)",
        "(-0.280000, 1.470839, 0.340704)",
        "(-0.280000, 1.473363, 0.338779)",
        "(-0.280000, 1.475852, 0.336805)",
        "(-0.280000, 1.478314, 0.334775)",
        "(-0.280000, 1.480759, 0.332679)",
        "(-0.280000, 1.483026, 0.330661)",
        "(-0.280000, 1.485294, 0.328565)",
        "(-0.280000, 1.487565, 0.326387)",
        "(-0.280000, 1.489822, 0.324139)",
        "(-0.280000, 1.492061, 0.321821)",
        "(-0.280000, 1.494149, 0.319577)",
        "(-0.280000, 1.496226, 0.317260)",
        "(-0.280000, 1.498289, 0.314870)",
        "(-0.280000, 1.500330, 0.312413)",
        "(-0.280000, 1.502350, 0.309883)",
        "(-0.280000, 1.504223, 0.307443)",
        "(-0.280000, 1.506086, 0.304922)",
        "(-0.280000, 1.507948, 0.302299)",
        "(-0.280000, 1.509305, 0.299255)",
        "(-0.280000, 1.510103, 0.295828)",
        "(-0.280000, 1.510875, 0.292613)",
        "(-0.280000, 1.511739, 0.289436)",
        "(-0.280000, 1.512698, 0.286300)",
        "(-0.280000, 1.513754, 0.283198)",
        "(-0.280000, 1.514901, 0.280115)",
        "(-0.280000, 1.516040, 0.277222)",
        "(-0.280000, 1.517249, 0.274316)",
        "(-0.280000, 1.518494, 0.271398)",
        "(-0.280000, 1.519743, 0.268435)",
        "(-0.280000, 1.520947, 0.265409)",
        "(-0.280000, 1.521982, 0.262509)",
        "(-0.280000, 1.522888, 0.259536)",
        "(-0.280000, 1.523635, 0.256471)",
        "(-0.280000, 1.524192, 0.253335)",
        "(-0.280000, 1.524539, 0.250139)",
        "(-0.280000, 1.524622, 0.247067)",
        "(-0.280000, 1.524492, 0.243925)",
        "(-0.280000, 1.524149, 0.240733)",
        "(-0.280000, 1.523592, 0.237524)",
        "(-0.280000, 1.522839, 0.234306)",
        "(-0.280000, 1.521864, 0.231276)",
        "(-0.280000, 1.520728, 0.228249)",
        "(-0.280000, 1.519453, 0.225244)",
        "(-0.280000, 1.518053, 0.222272)",
        "(-0.280000, 1.516554, 0.219342)",
        "(-0.280000, 1.514979, 0.216604)",
        "(-0.280000, 1.513358, 0.213880)",
        "(-0.280000, 1.511720, 0.211163)",
        "(-0.280000, 1.510092, 0.208456)",
        "(-0.280000, 1.508488, 0.205767)",
        "(-0.280000, 1.506935, 0.203253)",
        "(-0.280000, 1.505460, 0.200719)",
        "(-0.280000, 1.504070, 0.198177)",
        "(-0.280000, 1.502785, 0.195613)",
        "(-0.280000, 1.501614, 0.192992)",
        "(-0.280000, 1.500587, 0.190501)",
        "(-0.280000, 1.499688, 0.187901)",
        "(-0.280000, 1.498916, 0.185171)",
        "(-0.280000, 1.498269, 0.182312)",
        "(-0.280000, 1.497734, 0.179289)",
        "(-0.280000, 1.497361, 0.176342)",
        "(-0.280000, 1.497095, 0.173240)",
        "(-0.280000, 1.496918, 0.169969)",
        "(-0.280000, 1.496804, 0.166491)",
        "(-0.280000, 1.496719, 0.162786)",
        "(-0.280000, 1.496752, 0.159138)",
        "(-0.280000, 1.496778, 0.155254)",
        "(-0.280000, 1.496752, 0.151119)",
        "(-0.280000, 1.496674, 0.146780)",
        "(-0.280000, 1.496529, 0.142288)",
        "(-0.280000, 1.496419, 0.137891)",
        "(-0.280000, 1.496190, 0.133312)",
        "(-0.280000, 1.495818, 0.128580)",
        "(-0.280000, 1.495295, 0.123747)",
        "(-0.280000, 1.494622, 0.118833)",
        "(-0.280000, 1.493935, 0.114062)",
        "(-0.280000, 1.493063, 0.109230)",
        "(-0.280000, 1.492027, 0.104364)",
        "(-0.280000, 1.490818, 0.099484)",
        "(-0.280000, 1.489410, 0.094594)",
        "(-0.280000, 1.487987, 0.089928)",
        "(-0.280000, 1.485823, 0.085878)",
        "(-0.280000, 1.482608, 0.082905)",
        "(-0.280000, 1.479360, 0.080055)",
        "(-0.280000, 1.476097, 0.077337)",
        "(-0.280000, 1.472980, 0.074868)",
        "(-0.280000, 1.469852, 0.072508)",
        "(-0.280000, 1.466713, 0.070252)",
        "(-0.280000, 1.463565, 0.068098)",
        "(-0.280000, 1.460426, 0.066053)",
        "(-0.280000, 1.457458, 0.064211)",
        "(-0.280000, 1.454524, 0.062471)",
        "(-0.280000, 1.451614, 0.060825)",
        "(-0.280000, 1.448730, 0.059268)",
        "(-0.280000, 1.445889, 0.057805)",
        "(-0.280000, 1.443237, 0.056501)",
        "(-0.280000, 1.440575, 0.055249)",
        "(-0.280000, 1.437843, 0.054023)",
        "(-0.280000, 1.434980, 0.052801)",
        "(-0.280000, 1.431975, 0.051586)",
        "(-0.280000, 1.429056, 0.050478)",
        "(-0.280000, 1.425361, 0.051181)",
        "(-0.280000, 1.421577, 0.051987)",
        "(-0.280000, 1.417724, 0.052871)",
        "(-0.280000, 1.413809, 0.053808)",
        "(-0.280000, 1.410104, 0.054857)",
        "(-0.280000, 1.406347, 0.055910)",
        "(-0.280000, 1.402531, 0.056939)",
        "(-0.280000, 1.398658, 0.057935)",
        "(-0.280000, 1.394751, 0.058881)",
        "(-0.280000, 1.391088, 0.059790)",
        "(-0.280000, 1.387394, 0.060606)",
        "(-0.280000, 1.383651, 0.061305)",
        "(-0.280000, 1.379849, 0.061878)",
        "(-0.280000, 1.375977, 0.062311)",
        "(-0.280000, 1.372324, 0.062608)",
        "(-0.280000, 1.368587, 0.062744)",
        "(-0.280000, 1.364751, 0.062720)",
        "(-0.280000, 1.360802, 0.062541)",
        "(-0.280000, 1.356710, 0.062217)",
        "(-0.280000, 1.352729, 0.061734)",
        "(-0.280000, 1.348575, 0.061124)",
        "(-0.280000, 1.344246, 0.060415)",
        "(-0.280000, 1.339756, 0.059637)",
        "(-0.280000, 1.335133, 0.058804)",
        "(-0.280000, 1.330605, 0.057895)",
        "(-0.280000, 1.325919, 0.057014)",
        "(-0.280000, 1.321094, 0.056191)",
        "(-0.280000, 1.316125, 0.055490)",
        "(-0.280000, 1.311037, 0.054965)",
        "(-0.280000, 1.306093, 0.054511)",
        "(-0.280000, 1.301443, 0.055115)",
        "(-0.280000, 1.297355, 0.057051)",
        "(-0.280000, 1.293347, 0.059084)",
        "(-0.280000, 1.289414, 0.061213)",
        "(-0.280000, 1.285759, 0.063316)",
        "(-0.280000, 1.282201, 0.065484)",
        "(-0.280000, 1.278761, 0.067699)",
        "(-0.280000, 1.275462, 0.069938)",
        "(-0.280000, 1.272302, 0.072193)",
        "(-0.280000, 1.269397, 0.074366)",
        "(-0.280000, 1.266627, 0.076532)",
        "(-0.280000, 1.263984, 0.078689)",
        "(-0.280000, 1.261481, 0.080816)",
        "(-0.280000, 1.259120, 0.082902)",
        "(-0.280000, 1.256959, 0.084884)",
        "(-0.280000, 1.254917, 0.086821)",
        "(-0.280000, 1.252972, 0.088728)",
        "(-0.280000, 1.251101, 0.090624)",
        "(-0.280000, 1.249301, 0.092507)",
        "(-0.280000, 1.247635, 0.094301)",
        "(-0.280000, 1.246012, 0.096103)",
        "(-0.280000, 1.244444, 0.097894)",
        "(-0.280000, 1.242916, 0.099691)",
        "(-0.280000, 1.241418, 0.101503)",
        "(-0.280000, 1.240029, 0.103231)",
        "(-0.280000, 1.238654, 0.104990)",
        "(-0.280000, 1.237289, 0.106783)",
        "(-0.280000, 1.235948, 0.108597)",
        "(-0.280000, 1.234623, 0.110440)",
        "(-0.280000, 1.233383, 0.112214)",
        "(-0.280000, 1.232157, 0.114018)",
        "(-0.280000, 1.230946, 0.115851)",
        "(-0.280000, 1.229744, 0.117725)",
        "(-0.280000, 1.228551, 0.119639)",
        "(-0.280000, 1.227437, 0.121480)",
        "(-0.280000, 1.226325, 0.123375)",
        "(-0.280000, 1.225205, 0.125342)",
        "(-0.280000, 1.224606, 0.127653)",
        "(-0.280000, 1.224561, 0.130296)",
        "(-0.280000, 1.224463, 0.132774)",
        "(-0.280000, 1.224234, 0.135232)",
        "(-0.280000, 1.223871, 0.137663)",
        "(-0.280000, 1.223373, 0.140074)",
        "(-0.280000, 1.222758, 0.142458)",
        "(-0.280000, 1.222099, 0.144677)",
        "(-0.280000, 1.221348, 0.146890)",
        "(-0.280000, 1.220543, 0.149095)",
        "(-0.280000, 1.219704, 0.151348)",
        "(-0.280000, 1.218859, 0.153674)",
        "(-0.280000, 1.218037, 0.155897)",
        "(-0.280000, 1.217142, 0.158174)",
        "(-0.280000, 1.216146, 0.160502)",
        "(-0.280000, 1.215033, 0.162867)",
        "(-0.280000, 1.213791, 0.165273)",
        "(-0.280000, 1.212458, 0.167554)",
        "(-0.280000, 1.210984, 0.169880)",
        "(-0.280000, 1.209372, 0.172275)",
        "(-0.280000, 1.207631, 0.174757)",
        "(-0.280000, 1.206518, 0.177468)",
        "(-0.280000, 1.206053, 0.180186)",
        "(-0.280000, 1.205623, 0.182986)",
        "(-0.280000, 1.205229, 0.185873)",
        "(-0.280000, 1.204877, 0.188851)",
        "(-0.280000, 1.204573, 0.191894)",
        "(-0.280000, 1.204334, 0.194814)",
        "(-0.280000, 1.204144, 0.197784)",
        "(-0.280000, 1.204004, 0.200825)",
        "(-0.280000, 1.203919, 0.203927)",
        "(-0.280000, 1.203891, 0.207047)",
        "(-0.280000, 1.203918, 0.210009)",
        "(-0.280000, 1.204001, 0.213044)",
        "(-0.280000, 1.204144, 0.216161)",
        "(-0.280000, 1.204349, 0.219336)",
        "(-0.280000, 1.204619, 0.222549)",
        "(-0.280000, 1.204934, 0.225609)",
        "(-0.280000, 1.205313, 0.228715)",
        "(-0.280000, 1.205757, 0.231864)",
        "(-0.280000, 1.206264, 0.235021)",
        "(-0.280000, 1.206832, 0.238175)",
        "(-0.280000, 1.207429, 0.241163)",
        "(-0.280000, 1.208090, 0.244184)",
        "(-0.280000, 1.208820, 0.247244)",
        "(-0.280000, 1.209614, 0.250311)",
        "(-0.280000, 1.210469, 0.253377)",
        "(-0.280000, 1.211332, 0.256262)",
        "(-0.280000, 1.212256, 0.259160)",
        "(-0.280000, 1.213243, 0.262068)",
        "(-0.280000, 1.214278, 0.264944)",
        "(-0.280000, 1.215355, 0.267774)",
        "(-0.280000, 1.216417, 0.270423)",
        "(-0.280000, 1.217516, 0.273034)",
        "(-0.280000, 1.218649, 0.275606)",
        "(-0.280000, 1.219816, 0.278138)",
        "(-0.280000, 1.220996, 0.280590)",
        "(-0.280000, 1.222137, 0.282869)",
        "(-0.280000, 1.224448, 0.284460)",
        "(-0.280000, 1.227591, 0.285462)",
        "(-0.280000, 1.230705, 0.286337)",
        "(-0.280000, 1.233791, 0.287096)",
        "(-0.280000, 1.236848, 0.287644)",
        "(-0.280000, 1.239933, 0.288032)",
        "(-0.280000, 1.243047, 0.288247)",
        "(-0.280000, 1.246202, 0.288262)",
        "(-0.280000, 1.249390, 0.288086)",
        "(-0.280000, 1.252570, 0.287695)",
        "(-0.280000, 1.255748, 0.287098)",
        "(-0.280000, 1.258909, 0.286333)",
        "(-0.280000, 1.262023, 0.285405)",
        "(-0.280000, 1.265044, 0.284323)",
        "(-0.280000, 1.267991, 0.283138)",
        "(-0.280000, 1.270831, 0.281881)",
        "(-0.280000, 1.273546, 0.280602)",
        "(-0.280000, 1.276111, 0.279300)",
        "(-0.280000, 1.278493, 0.278003)",
        "(-0.280000, 1.280689, 0.276773)",
        "(-0.280000, 1.282683, 0.275618)",
        "(-0.280000, 1.284452, 0.274567)",
        "(-0.280000, 1.285967, 0.273634)",
        "(-0.280000, 1.287193, 0.272794)",
        "(-0.280000, 1.288145, 0.272107)",
        "(-0.280000, 1.288789, 0.271557)",
        "(-0.280000, 1.289119, 0.271145)",
        "(-0.280000, 1.289137, 0.270889)",
        "(-0.280000, 1.288836, 0.270781)",
        "(-0.280000, 1.288230, 0.270837)",
        "(-0.280000, 1.287271, 0.270981)",
        "(-0.280000, 1.285969, 0.271201)",
        "(-0.280000, 1.284313, 0.271463)",
        "(-0.280000, 1.282291, 0.271710)",
        "(-0.280000, 1.279992, 0.272002)",
        "(-0.280000, 1.277326, 0.272184)",
        "(-0.280000, 1.274341, 0.272249)",
        "(-0.280000, 1.271077, 0.272180)",
        "(-0.280000, 1.267566, 0.271931)",
        "(-0.280000, 1.263922, 0.271635)",
        "(-0.280000, 1.260096, 0.271117)",
        "(-0.280000, 1.256148, 0.270366)",
        "(-0.280000, 1.252099, 0.269366)",
        "(-0.280000, 1.247997, 0.268092)",
        "(-0.280000, 1.243976, 0.266711)",
        "(-0.280000, 1.239958, 0.265030)",
        "(-0.280000, 1.235980, 0.263023)",
        "(-0.280000, 1.232082, 0.260692)",
        "(-0.280000, 1.228275, 0.258047)",
        "(-0.280000, 1.224651, 0.255300)",
        "(-0.280000, 1.221149, 0.252264)",
        "(-0.280000, 1.217752, 0.248965)",
        "(-0.280000, 1.214452, 0.245424)",
        "(-0.280000, 1.211226, 0.241631)",
        "(-0.280000, 1.208114, 0.237832)",
        "(-0.280000, 1.206032, 0.233625)",
        "(-0.280000, 1.205356, 0.229040)",
        "(-0.280000, 1.204789, 0.224266)",
        "(-0.280000, 1.204348, 0.219321)",
        "(-0.280000, 1.204063, 0.214551)",
        "(-0.280000, 1.203912, 0.209618)",
        "(-0.280000, 1.203909, 0.204518)",
        "(-0.280000, 1.204068, 0.199277)",
        "(-0.280000, 1.204402, 0.193914)",
        "(-0.280000, 1.204886, 0.188768)",
        "(-0.280000, 1.205553, 0.183468)",
        "(-0.280000, 1.206411, 0.178072)",
        "(-0.280000, 1.207470, 0.172584)",
        "(-0.280000, 1.208747, 0.166994)",
        "(-0.280000, 1.210144, 0.161704)",
        "(-0.280000, 1.211770, 0.156284)",
        "(-0.280000, 1.213640, 0.150753)",
        "(-0.280000, 1.215766, 0.145128)",
        "(-0.280000, 1.218178, 0.139392)",
        "(-0.280000, 1.220684, 0.133992)",
        "(-0.280000, 1.223502, 0.128459)",
        "(-0.280000, 1.226662, 0.122795)",
        "(-0.280000, 1.230190, 0.117023)",
        "(-0.280000, 1.234097, 0.111187)",
        "(-0.280000, 1.238039, 0.105791)",
        "(-0.280000, 1.242362, 0.100355)",
        "(-0.280000, 1.247045, 0.094950)",
        "(-0.280000, 1.252076, 0.089629)",
        "(-0.280000, 1.257473, 0.084406)",
        "(-0.280000, 1.262791, 0.079692)",
        "(-0.280000, 1.268499, 0.075058)",
        "(-0.280000, 1.274548, 0.070578)",
        "(-0.280000, 1.280901, 0.066307)",
        "(-0.280000, 1.287529, 0.062282)",
        "(-0.280000, 1.293941, 0.058774)",
        "(-0.280000, 1.300624, 0.055492)",
        "(-0.280000, 1.307504, 0.052488)",
        "(-0.280000, 1.314738, 0.050343)",
        "(-0.280000, 1.322224, 0.049119)",
        "(-0.280000, 1.329218, 0.048215)",
        "(-0.280000, 1.336216, 0.047453)",
        "(-0.280000, 1.343218, 0.046828)",
        "(-0.280000, 1.350213, 0.046341)",
        "(-0.280000, 1.357212, 0.046004)",
        "(-0.280000, 1.363775, 0.045847)",
        "(-0.280000, 1.370352, 0.045838)",
        "(-0.280000, 1.376912, 0.046009)",
        "(-0.280000, 1.383382, 0.046391)",
        "(-0.280000, 1.389726, 0.047012)",
        "(-0.280000, 1.395623, 0.047818)",
        "(-0.280000, 1.401437, 0.048832)",
        "(-0.280000, 1.407119, 0.050037)",
        "(-0.280000, 1.412641, 0.051416)",
        "(-0.280000, 1.417979, 0.052949)",
        "(-0.280000, 1.422864, 0.054529)",
        "(-0.280000, 1.427566, 0.056215)",
        "(-0.280000, 1.432046, 0.057977)",
        "(-0.280000, 1.436285, 0.059789)",
        "(-0.280000, 1.440289, 0.061635)",
        "(-0.280000, 1.443943, 0.063437)",
        "(-0.280000, 1.447422, 0.065262)",
        "(-0.280000, 1.450718, 0.067093)",
        "(-0.280000, 1.453863, 0.068936)",
        "(-0.280000, 1.456844, 0.070773)",
        "(-0.280000, 1.459560, 0.072526)",
        "(-0.280000, 1.462192, 0.074300)",
        "(-0.280000, 1.464730, 0.076083)",
        "(-0.280000, 1.467147, 0.077850)",
        "(-0.280000, 1.469483, 0.079626)",
        "(-0.280000, 1.471628, 0.081317)",
        "(-0.280000, 1.473696, 0.083003)",
        "(-0.280000, 1.475717, 0.084707)",
        "(-0.280000, 1.477704, 0.086440)",
        "(-0.280000, 1.479664, 0.088207)",
        "(-0.280000, 1.481489, 0.089904)",
        "(-0.280000, 1.483302, 0.091645)",
        "(-0.280000, 1.485094, 0.093420)",
        "(-0.280000, 1.486883, 0.095248)",
        "(-0.280000, 1.488627, 0.097088)",
        "(-0.280000, 1.490231, 0.098832)",
        "(-0.280000, 1.491808, 0.100599)",
        "(-0.280000, 1.493388, 0.102423)",
        "(-0.280000, 1.494977, 0.104314)",
        "(-0.280000, 1.496556, 0.106253)",
        "(-0.280000, 1.498032, 0.108124)",
        "(-0.280000, 1.499520, 0.110069)",
        "(-0.280000, 1.501030, 0.112107)",
        "(-0.280000, 1.502562, 0.114245)",
        "(-0.280000, 1.504108, 0.116481)",
        "(-0.280000, 1.505553, 0.118645)",
        "(-0.280000, 1.507024, 0.120930)",
        "(-0.280000, 1.508497, 0.123308)",
        "(-0.280000, 1.509964, 0.125769)",
        "(-0.280000, 1.511442, 0.128356)",
        "(-0.280000, 1.512810, 0.130854)",
        "(-0.280000, 1.514174, 0.133455)",
        "(-0.280000, 1.515538, 0.136177)",
        "(-0.280000, 1.516888, 0.139004)",
        "(-0.280000, 1.518220, 0.141921)",
        "(-0.280000, 1.519482, 0.144709)",
        "(-0.280000, 1.520816, 0.147598)",
        "(-0.280000, 1.522244, 0.150577)",
        "(-0.280000, 1.523787, 0.153660)",
        "(-0.280000, 1.525367, 0.156588)",
        "(-0.280000, 1.527076, 0.159611)",
        "(-0.280000, 1.528912, 0.162731)",
        "(-0.280000, 1.530863, 0.165946)",
        "(-0.280000, 1.532917, 0.169279)",
        "(-0.280000, 1.534324, 0.172914)",
        "(-0.280000, 1.535040, 0.176552)",
        "(-0.280000, 1.535698, 0.180346)",
        "(-0.280000, 1.536283, 0.184261)",
        "(-0.280000, 1.536786, 0.188291)",
        "(-0.280000, 1.537197, 0.192393)",
        "(-0.280000, 1.537492, 0.196287)",
        "(-0.280000, 1.537699, 0.200254)",
        "(-0.280000, 1.537812, 0.204262)",
        "(-0.280000, 1.537829, 0.208258)",
        "(-0.280000, 1.537751, 0.212237)",
        "(-0.280000, 1.537591, 0.215979)",
        "(-0.280000, 1.537348, 0.219704)",
        "(-0.280000, 1.537026, 0.223384)",
        "(-0.280000, 1.536626, 0.227025)",
        "(-0.280000, 1.536177, 0.230442)",
        "(-0.280000, 1.535657, 0.233848)",
        "(-0.280000, 1.535066, 0.237249)",
        "(-0.280000, 1.534405, 0.240640)",
        "(-0.280000, 1.533670, 0.244029)",
        "(-0.280000, 1.532864, 0.247409)",
        "(-0.280000, 1.532036, 0.250592)",
        "(-0.280000, 1.531129, 0.253814)",
        "(-0.280000, 1.530144, 0.257061)",
        "(-0.280000, 1.529089, 0.260301)",
        "(-0.280000, 1.527967, 0.263521)",
        "(-0.280000, 1.526845, 0.266547)",
        "(-0.280000, 1.525639, 0.269613)",
        "(-0.280000, 1.524345, 0.272719)",
        "(-0.280000, 1.522962, 0.275859)",
        "(-0.280000, 1.521492, 0.279017)",
        "(-0.280000, 1.520036, 0.281983)",
        "(-0.280000, 1.518485, 0.284993)",
        "(-0.280000, 1.516828, 0.288049)",
        "(-0.280000, 1.515066, 0.291144)",
        "(-0.280000, 1.513188, 0.294282)",
        "(-0.280000, 1.511343, 0.297220)",
        "(-0.280000, 1.508303, 0.299448)",
        "(-0.280000, 1.504383, 0.301098)",
        "(-0.280000, 1.500408, 0.302684)",
        "(-0.280000, 1.496393, 0.304214)",
        "(-0.280000, 1.492514, 0.305512)",
        "(-0.280000, 1.488650, 0.306824)",
        "(-0.280000, 1.484839, 0.308172)",
        "(-0.280000, 1.481098, 0.309563)",
        "(-0.280000, 1.477469, 0.311002)",
        "(-0.280000, 1.474124, 0.312359)",
        "(-0.280000, 1.470899, 0.313820)",
        "(-0.280000, 1.467775, 0.315425)",
        "(-0.280000, 1.464720, 0.317209)",
        "(-0.280000, 1.461710, 0.319190)",
        "(-0.280000, 1.458919, 0.321222)",
        "(-0.280000, 1.456116, 0.323483)",
        "(-0.280000, 1.453290, 0.325959)",
        "(-0.280000, 1.450408, 0.328650)",
        "(-0.280000, 1.447443, 0.331542)",
        "(-0.280000, 1.444634, 0.334459)",
        "(-0.280000, 1.441690, 0.337562)",
        "(-0.280000, 1.438614, 0.340805)",
        "(-0.280000, 1.435399, 0.344150)",
        "(-0.280000, 1.432020, 0.347581)",
        "(-0.280000, 1.428742, 0.350947)",
        "(-0.280000, 1.425282, 0.354334)",
        "(-0.280000, 1.421640, 0.357714)",
        "(-0.280000, 1.417829, 0.361040)",
        "(-0.280000, 1.413885, 0.364260)",
        "(-0.280000, 1.410080, 0.367286)",
        "(-0.280000, 1.406212, 0.370150)",
        "(-0.280000, 1.401974, 0.371020)",
        "(-0.280000, 1.397721, 0.371769)",
        "(-0.280000, 1.393930, 0.372342)",
        "(-0.280000, 1.390109, 0.372831)",
        "(-0.280000, 1.386385, 0.373220)",
        "(-0.280000, 1.382796, 0.373517)",
        "(-0.280000, 1.379375, 0.373726)",
        "(-0.280000, 1.376130, 0.373860)",
        "(-0.280000, 1.373134, 0.373928)",
        "(-0.280000, 1.370303, 0.373943)",
        "(-0.280000, 1.367636, 0.373912)",
        "(-0.280000, 1.365093, 0.373844)",
        "(-0.280000, 1.362649, 0.373741)",
        "(-0.280000, 1.360379, 0.373614)",
        "(-0.280000, 1.358134, 0.373458)",
        "(-0.280000, 1.355907, 0.373272)",
        "(-0.280000, 1.353674, 0.373056)",
        "(-0.280000, 1.351452, 0.372811)",
        "(-0.280000, 1.349384, 0.372556)",
        "(-0.280000, 1.347550, 0.370911)",
        "(-0.280000, 1.345936, 0.368413)",
        "(-0.280000, 1.344466, 0.365862)",
        "(-0.280000, 1.343113, 0.363309)",
        "(-0.280000, 1.341934, 0.360763)",
        "(-0.280000, 1.340843, 0.358226)",
        "(-0.280000, 1.339848, 0.355717)",
        "(-0.280000, 1.338995, 0.353246)",
        "(-0.280000, 1.338193, 0.350818)",
        "(-0.280000, 1.337512, 0.348472)",
        "(-0.280000, 1.336871, 0.346194)",
        "(-0.280000, 1.336248, 0.344004)",
        "(-0.280000, 1.335601, 0.341909)",
        "(-0.280000, 1.334873, 0.339915)",
        "(-0.280000, 1.334165, 0.338054)",
        "(-0.280000, 1.333368, 0.336318)",
        "(-0.280000, 1.332457, 0.334714)",
        "(-0.280000, 1.331426, 0.333244)",
        "(-0.280000, 1.330289, 0.331924)",
        "(-0.280000, 1.329156, 0.330800)",
        "(-0.280000, 1.327888, 0.329827)",
        "(-0.280000, 1.326477, 0.329007)",
        "(-0.280000, 1.324959, 0.328353)",
        "(-0.280000, 1.323326, 0.327857)",
        "(-0.280000, 1.321679, 0.327556)",
        "(-0.280000, 1.319931, 0.327409)",
        "(-0.280000, 1.318095, 0.327414)",
        "(-0.280000, 1.316191, 0.327568)",
        "(-0.280000, 1.314202, 0.327845)",
        "(-0.280000, 1.312205, 0.328273)",
        "(-0.280000, 1.310139, 0.328801)",
        "(-0.280000, 1.308024, 0.329414)",
        "(-0.280000, 1.305844, 0.330091)",
        "(-0.280000, 1.303613, 0.330810)",
        "(-0.280000, 1.301415, 0.331584)",
        "(-0.280000, 1.299170, 0.332355)",
        "(-0.280000, 1.296883, 0.333091)",
        "(-0.280000, 1.294551, 0.333761)",
        "(-0.280000, 1.292194, 0.334341)",
        "(-0.280000, 1.289893, 0.334863)",
        "(-0.280000, 1.287572, 0.335248)",
        "(-0.280000, 1.285267, 0.335487)",
        "(-0.280000, 1.283021, 0.335594)",
        "(-0.280000, 1.280848, 0.335556)",
        "(-0.280000, 1.278829, 0.335411)",
        "(-0.280000, 1.276880, 0.335097)",
        "(-0.280000, 1.275026, 0.334624)",
        "(-0.280000, 1.273264, 0.333990)",
        "(-0.280000, 1.271567, 0.333185)",
        "(-0.280000, 1.270031, 0.332302)",
        "(-0.280000, 1.268556, 0.331289)",
        "(-0.280000, 1.267109, 0.330160)",
        "(-0.280000, 1.265668, 0.328944)",
        "(-0.280000, 1.264213, 0.327685)",
        "(-0.280000, 1.262796, 0.326495)",
        "(-0.280000, 1.261299, 0.325324)",
        "(-0.280000, 1.259722, 0.324209)",
        "(-0.280000, 1.258059, 0.323175)",
        "(-0.280000, 1.256284, 0.322219)",
        "(-0.280000, 1.254462, 0.321412)",
        "(-0.280000, 1.252488, 0.320658)",
        "(-0.280000, 1.250383, 0.319967)",
        "(-0.280000, 1.248145, 0.319323)",
        "(-0.280000, 1.246326, 0.318193)",
        "(-0.280000, 1.245002, 0.316693)",
        "(-0.280000, 1.243653, 0.315125)",
        "(-0.280000, 1.242283, 0.313493)",
        "(-0.280000, 1.240902, 0.311804)",
        "(-0.280000, 1.239510, 0.310055)",
        "(-0.280000, 1.238206, 0.308371)",
        "(-0.280000, 1.236888, 0.306623)",
        "(-0.280000, 1.235570, 0.304826)",
        "(-0.280000, 1.234263, 0.302993)",
        "(-0.280000, 1.232964, 0.301119)",
        "(-0.280000, 1.231754, 0.299321)",
        "(-0.280000, 1.230558, 0.297494)",
        "(-0.280000, 1.229367, 0.295621)",
        "(-0.280000, 1.228186, 0.293706)",
        "(-0.280000, 1.227021, 0.291761)",
        "(-0.280000, 1.225937, 0.289894)",
        "(-0.280000, 1.224865, 0.287993)",
        "(-0.280000, 1.223815, 0.286070)",
        "(-0.280000, 1.222787, 0.284128)",
        "(-0.280000, 1.221788, 0.282180)",
        "(-0.280000, 1.220870, 0.280332)",
        "(-0.280000, 1.219973, 0.278469)",
        "(-0.280000, 1.219105, 0.276608)",
        "(-0.280000, 1.218257, 0.274729)",
        "(-0.280000, 1.217426, 0.272825)",
        "(-0.280000, 1.216653, 0.270996)",
        "(-0.280000, 1.215889, 0.269123)",
        "(-0.280000, 1.215133, 0.267204)",
        "(-0.280000, 1.214383, 0.265227)",
        "(-0.280000, 1.213638, 0.263184)",
        "(-0.280000, 1.212953, 0.261231)",
        "(-0.280000, 1.212281, 0.259234)",
        "(-0.280000, 1.211623, 0.257193)",
        "(-0.280000, 1.210975, 0.255092)",
        "(-0.280000, 1.210341, 0.252933)",
        "(-0.280000, 1.209762, 0.250860)",
        "(-0.280000, 1.210475, 0.248413)",
        "(-0.280000, 1.212152, 0.245682)",
        "(-0.280000, 1.213862, 0.242941)",
        "(-0.280000, 1.215602, 0.240220)",
        "(-0.280000, 1.217412, 0.237653)",
        "(-0.280000, 1.219247, 0.235110)",
        "(-0.280000, 1.221095, 0.232599)",
        "(-0.280000, 1.222958, 0.230123)",
        "(-0.280000, 1.224816, 0.227697)",
        "(-0.280000, 1.226663, 0.225442)",
        "(-0.280000, 1.228475, 0.223223)",
        "(-0.280000, 1.230230, 0.221060)",
        "(-0.280000, 1.231909, 0.218945)",
        "(-0.280000, 1.233490, 0.216876)",
        "(-0.280000, 1.234973, 0.214942)",
        "(-0.280000, 1.236329, 0.213044)",
        "(-0.280000, 1.237538, 0.211176)",
        "(-0.280000, 1.238596, 0.209305)",
        "(-0.280000, 1.239489, 0.207411)",
        "(-0.280000, 1.240207, 0.205622)",
        "(-0.280000, 1.240747, 0.203790)",
        "(-0.280000, 1.241104, 0.201924)",
        "(-0.280000, 1.241278, 0.200020)",
        "(-0.280000, 1.241272, 0.198078)",
        "(-0.280000, 1.241078, 0.196216)",
        "(-0.280000, 1.240713, 0.194315)",
        "(-0.280000, 1.240183, 0.192356)",
        "(-0.280000, 1.239500, 0.190351)",
        "(-0.280000, 1.238680, 0.188304)",
        "(-0.280000, 1.237718, 0.186309)",
        "(-0.280000, 1.236650, 0.184243)",
        "(-0.280000, 1.235504, 0.182096)",
        "(-0.280000, 1.234295, 0.179862)",
        "(-0.280000, 1.233045, 0.177567)",
        "(-0.280000, 1.231757, 0.175338)",
        "(-0.280000, 1.230472, 0.173042)",
        "(-0.280000, 1.229219, 0.170691)",
        "(-0.280000, 1.228024, 0.168291)",
        "(-0.280000, 1.226920, 0.165836)",
        "(-0.280000, 1.225889, 0.163441)",
        "(-0.280000, 1.224998, 0.160977)",
        "(-0.280000, 1.224262, 0.158487)",
        "(-0.280000, 1.223697, 0.155962)",
        "(-0.280000, 1.223318, 0.153425)",
        "(-0.280000, 1.223089, 0.151029)",
        "(-0.280000, 1.223060, 0.148635)",
        "(-0.280000, 1.223239, 0.146251)",
        "(-0.280000, 1.223619, 0.143898)",
        "(-0.280000, 1.224185, 0.141587)",
        "(-0.280000, 1.224864, 0.139451)",
        "(-0.280000, 1.225688, 0.137359)",
        "(-0.280000, 1.226637, 0.135284)",
        "(-0.280000, 1.227666, 0.133231)",
        "(-0.280000, 1.228747, 0.131188)",
        "(-0.280000, 1.229849, 0.129274)",
        "(-0.280000, 1.231073, 0.127389)",
        "(-0.280000, 1.232432, 0.125568)",
        "(-0.280000, 1.233945, 0.123826)",
        "(-0.280000, 1.235617, 0.122188)",
        "(-0.280000, 1.237368, 0.120781)",
        "(-0.280000, 1.239287, 0.119476)",
        "(-0.280000, 1.241367, 0.118274)",
        "(-0.280000, 1.243591, 0.117184)",
        "(-0.280000, 1.245937, 0.116211)",
        "(-0.280000, 1.248320, 0.115454)",
        "(-0.280000, 1.250803, 0.114787)",
        "(-0.280000, 1.253351, 0.114214)",
        "(-0.280000, 1.255953, 0.113726)",
        "(-0.280000, 1.258586, 0.113307)",
        "(-0.280000, 1.261142, 0.113037)",
        "(-0.280000, 1.263700, 0.112798)",
        "(-0.280000, 1.266230, 0.112577)",
        "(-0.280000, 1.268708, 0.112359)",
        "(-0.280000, 1.271128, 0.112130)",
        "(-0.280000, 1.273390, 0.111953)",
        "(-0.280000, 1.275565, 0.111714)",
        "(-0.280000, 1.277657, 0.111397)",
        "(-0.280000, 1.279642, 0.110996)",
        "(-0.280000, 1.281518, 0.110489)",
        "(-0.280000, 1.283211, 0.109932)",
        "(-0.280000, 1.284797, 0.109236)",
        "(-0.280000, 1.286264, 0.108402)",
        "(-0.280000, 1.287622, 0.107415)",
        "(-0.280000, 1.288863, 0.106280)",
        "(-0.280000, 1.289915, 0.105053)",
        "(-0.280000, 1.290883, 0.103649)",
        "(-0.280000, 1.291764, 0.102078)",
        "(-0.280000, 1.292563, 0.100346)",
        "(-0.280000, 1.293291, 0.098460)",
        "(-0.280000, 1.293873, 0.096478)",
        "(-0.280000, 1.294408, 0.094348)",
        "(-0.280000, 1.294907, 0.092087)",
        "(-0.280000, 1.295393, 0.089687)",
        "(-0.280000, 1.295888, 0.087160)",
        "(-0.280000, 1.296317, 0.084581)",
        "(-0.280000, 1.296804, 0.081879)",
        "(-0.280000, 1.297358, 0.079081)",
        "(-0.280000, 1.297983, 0.076211)",
        "(-0.280000, 1.298690, 0.073270)",
        "(-0.280000, 1.299363, 0.070346)",
        "(-0.280000, 1.300108, 0.067400)",
        "(-0.280000, 1.300930, 0.064429)",
        "(-0.280000, 1.301816, 0.061454)",
        "(-0.280000, 1.302752, 0.058492)",
        "(-0.280000, 1.303633, 0.055580)",
        "(-0.280000, 1.304958, 0.053557)",
        "(-0.280000, 1.306817, 0.052772)",
        "(-0.280000, 1.308676, 0.052012)",
        "(-0.280000, 1.310432, 0.051319)",
        "(-0.280000, 1.312168, 0.050656)",
        "(-0.280000, 1.313896, 0.050019)",
        "(-0.280000, 1.315587, 0.049415)",
        "(-0.280000, 1.317220, 0.048851)",
        "(-0.280000, 1.318817, 0.048318)",
        "(-0.280000, 1.320339, 0.047827)",
        "(-0.280000, 1.321828, 0.047362)",
        "(-0.280000, 1.323236, 0.046936)",
        "(-0.280000, 1.324654, 0.046521)",
        "(-0.280000, 1.326031, 0.046131)",
        "(-0.280000, 1.327295, 0.045784)",
        "(-0.280000, 1.328487, 0.045467)",
        "(-0.280000, 1.329667, 0.045162)",
        "(-0.280000, 1.330828, 0.044870)",
        "(-0.280000, 1.331961, 0.044595)",
        "(-0.280000, 1.332991, 0.044352)",
        "(-0.280000, 1.334076, 0.044103)",
        "(-0.280000, 1.335162, 0.043861)",
        "(-0.280000, 1.336286, 0.043619)",
        "(-0.280000, 1.337443, 0.043379)",
        "(-0.280000, 1.338548, 0.043157)",
        "(-0.280000, 1.339676, 0.042938)",
        "(-0.280000, 1.340793, 0.042730)",
        "(-0.280000, 1.341932, 0.042525)",
        "(-0.280000, 1.343095, 0.042325)",
        "(-0.280000, 1.344178, 0.042146)",
        "(-0.280000, 1.345253, 0.041976)",
        "(-0.280000, 1.346270, 0.041821)",
        "(-0.280000, 1.347279, 0.041674)",
        "(-0.280000, 1.348284, 0.041534)",
        "(-0.280000, 1.349272, 0.041402)",
        "(-0.280000, 1.350299, 0.041271)",
        "(-0.280000, 1.351268, 0.041154)",
        "(-0.280000, 1.352332, 0.041626)",
        "(-0.280000, 1.353409, 0.042720)",
        "(-0.280000, 1.354370, 0.043675)",
        "(-0.280000, 1.355252, 0.044482)",
        "(-0.280000, 1.356118, 0.045130)",
        "(-0.280000, 1.356891, 0.045623)",
        "(-0.280000, 1.357645, 0.045968)",
        "(-0.280000, 1.358326, 0.046179)",
        "(-0.280000, 1.358969, 0.046277)",
        "(-0.280000, 1.359617, 0.046288)",
        "(-0.280000, 1.360306, 0.046250)",
        "(-0.280000, 1.361077, 0.046201)",
        "(-0.280000, 1.361824, 0.046157)",
        "(-0.280000, 1.362652, 0.046113)",
        "(-0.280000, 1.363555, 0.046069)",
        "(-0.280000, 1.364573, 0.046026)",
        "(-0.280000, 1.365724, 0.045986)",
        "(-0.280000, 1.366848, 0.045954)",
        "(-0.280000, 1.368087, 0.045927)",
        "(-0.280000, 1.369444, 0.045910)",
        "(-0.280000, 1.370926, 0.045904)",
        "(-0.280000, 1.372526, 0.045912)",
        "(-0.280000, 1.374081, 0.045936)",
        "(-0.280000, 1.375790, 0.045979)",
        "(-0.280000, 1.377624, 0.046046)",
        "(-0.280000, 1.379595, 0.046140)",
        "(-0.280000, 1.381660, 0.046266)",
        "(-0.280000, 1.383622, 0.046410)",
        "(-0.280000, 1.385668, 0.046585)",
        "(-0.280000, 1.387829, 0.046800)",
        "(-0.280000, 1.390083, 0.047054)",
        "(-0.280000, 1.392419, 0.047353)",
        "(-0.280000, 1.394641, 0.047668)",
        "(-0.280000, 1.396933, 0.048027)",
        "(-0.280000, 1.399297, 0.048433)",
        "(-0.280000, 1.401684, 0.048880)",
        "(-0.280000, 1.404073, 0.049364)",
        "(-0.280000, 1.406330, 0.049857)",
        "(-0.280000, 1.408624, 0.050392)",
        "(-0.280000, 1.410939, 0.050969)",
        "(-0.280000, 1.413265, 0.051585)",
        "(-0.280000, 1.415448, 0.052197)",
        "(-0.280000, 1.417616, 0.052838)",
        "(-0.280000, 1.419788, 0.053514)",
        "(-0.280000, 1.421950, 0.054220)",
        "(-0.280000, 1.424081, 0.054949)",
        "(-0.280000, 1.426182, 0.055701)",
        "(-0.280000, 1.428155, 0.056438)",
        "(-0.280000, 1.430145, 0.057210)",
        "(-0.280000, 1.432126, 0.058010)",
        "(-0.280000, 1.434116, 0.058843)",
        "(-0.280000, 1.436141, 0.059725)",
        "(-0.280000, 1.438055, 0.060588)",
        "(-0.280000, 1.440022, 0.061507)",
        "(-0.280000, 1.442017, 0.062472)",
        "(-0.280000, 1.444045, 0.063489)",
        "(-0.280000, 1.446116, 0.064564)",
        "(-0.280000, 1.448048, 0.065602)",
        "(-0.280000, 1.449994, 0.066682)",
        "(-0.280000, 1.451961, 0.067810)",
        "(-0.280000, 1.453962, 0.068995)",
        "(-0.280000, 1.455972, 0.070226)",
        "(-0.280000, 1.457851, 0.071414)",
        "(-0.280000, 1.459751, 0.072652)",
        "(-0.280000, 1.461676, 0.073946)",
        "(-0.280000, 1.463612, 0.075288)",
        "(-0.280000, 1.465528, 0.076659)",
        "(-0.280000, 1.467301, 0.077966)",
        "(-0.280000, 1.469090, 0.079323)",
        "(-0.280000, 1.470872, 0.080713)",
        "(-0.280000, 1.472622, 0.082120)",
        "(-0.280000, 1.474337, 0.083537)",
        "(-0.280000, 1.475936, 0.084896)",
        "(-0.280000, 1.477512, 0.086271)",
        "(-0.280000, 1.479044, 0.087642)",
        "(-0.280000, 1.480547, 0.089021)",
        "(-0.280000, 1.482021, 0.090410)",
        "(-0.280000, 1.483374, 0.091715)",
        "(-0.280000, 1.484710, 0.093034)",
        "(-0.280000, 1.486031, 0.094370)",
        "(-0.280000, 1.487337, 0.095721)",
        "(-0.280000, 1.488636, 0.097098)",
        "(-0.280000, 1.489850, 0.098413)",
        "(-0.280000, 1.491075, 0.099771)",
        "(-0.280000, 1.492341, 0.101208)",
        "(-0.280000, 1.493637, 0.102715)",
        "(-0.280000, 1.494967, 0.104302)",
        "(-0.280000, 1.496230, 0.105848)",
        "(-0.280000, 1.497537, 0.107490)",
        "(-0.280000, 1.498858, 0.109197)",
        "(-0.280000, 1.500187, 0.110961)",
        "(-0.280000, 1.501526, 0.112791)",
        "(-0.280000, 1.502773, 0.114545)",
        "(-0.280000, 1.504040, 0.116381)",
        "(-0.280000, 1.505327, 0.118302)",
        "(-0.280000, 1.506641, 0.120328)",
        "(-0.280000, 1.507972, 0.122449)",
        "(-0.280000, 1.509220, 0.124508)",
        "(-0.280000, 1.510488, 0.126674)",
        "(-0.280000, 1.511763, 0.128932)",
        "(-0.280000, 1.513031, 0.131268)",
        "(-0.280000, 1.514277, 0.133656)",
        "(-0.280000, 1.515410, 0.135915)",
        "(-0.280000, 1.516534, 0.138250)",
        "(-0.280000, 1.517658, 0.140683)",
        "(-0.280000, 1.518773, 0.143210)",
        "(-0.280000, 1.519799, 0.145646)",
        "(-0.280000, 1.520820, 0.148187)",
        "(-0.280000, 1.521824, 0.150815)",
        "(-0.280000, 1.522801, 0.153515)",
        "(-0.280000, 1.523744, 0.156274)",
        "(-0.280000, 1.524645, 0.159048)",
        "(-0.280000, 1.525499, 0.161675)",
        "(-0.280000, 1.526413, 0.164364)",
        "(-0.280000, 1.527419, 0.167137)",
        "(-0.280000, 1.528535, 0.169993)",
        "(-0.280000, 1.529765, 0.172909)",
        "(-0.280000, 1.531067, 0.175661)",
        "(-0.280000, 1.532500, 0.178507)",
        "(-0.280000, 1.534053, 0.181438)",
        "(-0.280000, 1.535712, 0.184450)",
        "(-0.280000, 1.536686, 0.187423)",
        "(-0.280000, 1.537028, 0.190580)",
        "(-0.280000, 1.537316, 0.193826)",
        "(-0.280000, 1.537545, 0.197140)",
        "(-0.280000, 1.537709, 0.200495)",
        "(-0.280000, 1.537805, 0.203852)",
        "(-0.280000, 1.537834, 0.207013)",
        "(-0.280000, 1.537803, 0.210227)",
        "(-0.280000, 1.537708, 0.213470)",
        "(-0.280000, 1.537549, 0.216728)",
        "(-0.280000, 1.537325, 0.220010)",
        "(-0.280000, 1.537054, 0.223098)",
        "(-0.280000, 1.536726, 0.226182)",
        "(-0.280000, 1.536339, 0.229265)",
        "(-0.280000, 1.535895, 0.232348)",
        "(-0.280000, 1.535422, 0.235251)",
        "(-0.280000, 1.534892, 0.238182)",
        "(-0.280000, 1.534303, 0.241132)",
        "(-0.280000, 1.533657, 0.244087)",
        "(-0.280000, 1.532945, 0.247081)",
        "(-0.280000, 1.532165, 0.250113)",
        "(-0.280000, 1.531369, 0.252985)",
        "(-0.280000, 1.530492, 0.255942)",
        "(-0.280000, 1.529524, 0.258992)",
        "(-0.280000, 1.528466, 0.262116)",
        "(-0.280000, 1.527315, 0.265299)",
        "(-0.280000, 1.526152, 0.268329)",
        "(-0.280000, 1.524892, 0.271427)",
        "(-0.280000, 1.523538, 0.274571)",
        "(-0.280000, 1.522096, 0.277740)",
        "(-0.280000, 1.520570, 0.280913)",
        "(-0.280000, 1.519058, 0.283898)",
        "(-0.280000, 1.517443, 0.286932)",
        "(-0.280000, 1.515736, 0.289985)",
        "(-0.280000, 1.513949, 0.293029)",
        "(-0.280000, 1.512192, 0.295885)",
        "(-0.280000, 1.510370, 0.298718)",
        "(-0.280000, 1.507417, 0.300750)",
        "(-0.280000, 1.503635, 0.302150)",
        "(-0.280000, 1.499819, 0.303476)",
        "(-0.280000, 1.496097, 0.304567)",
        "(-0.280000, 1.492279, 0.305592)",
        "(-0.280000, 1.488341, 0.306532)",
        "(-0.280000, 1.484282, 0.307363)",
        "(-0.280000, 1.480086, 0.308058)",
        "(-0.280000, 1.475775, 0.308602)",
        "(-0.280000, 1.471524, 0.308837)",
        "(-0.280000, 1.467172, 0.308933)",
        "(-0.280000, 1.462736, 0.308909)",
        "(-0.280000, 1.458245, 0.308766)",
        "(-0.280000, 1.453903, 0.308387)",
        "(-0.280000, 1.449538, 0.307937)",
        "(-0.280000, 1.445181, 0.307443)",
        "(-0.280000, 1.440859, 0.306934)",
        "(-0.280000, 1.436570, 0.306429)",
        "(-0.280000, 1.432364, 0.305942)",
        "(-0.280000, 1.428430, 0.305406)",
        "(-0.280000, 1.424568, 0.304970)",
        "(-0.280000, 1.420792, 0.304660)",
        "(-0.280000, 1.417106, 0.304505)",
        "(-0.280000, 1.413505, 0.304516)",
        "(-0.280000, 1.410165, 0.304645)",
        "(-0.280000, 1.406869, 0.305007)",
        "(-0.280000, 1.403562, 0.305617)",
        "(-0.280000, 1.400227, 0.306481)",
        "(-0.280000, 1.396855, 0.307592)",
        "(-0.280000, 1.393666, 0.308888)",
        "(-0.280000, 1.390406, 0.310427)",
        "(-0.280000, 1.387063, 0.312185)",
        "(-0.280000, 1.383588, 0.314154)",
        "(-0.280000, 1.379970, 0.316301)",
        "(-0.280000, 1.376433, 0.318575)",
        "(-0.280000, 1.372717, 0.320982)",
        "(-0.280000, 1.368838, 0.323476)",
        "(-0.280000, 1.364782, 0.326019)",
        "(-0.280000, 1.360780, 0.328579)",
        "(-0.280000, 1.356585, 0.331124)",
        "(-0.280000, 1.352230, 0.333608)",
        "(-0.280000, 1.347725, 0.335979)",
        "(-0.280000, 1.343092, 0.338222)",
        "(-0.280000, 1.338558, 0.340344)",
        "(-0.280000, 1.333978, 0.342281)",
        "(-0.280000, 1.329350, 0.344024)",
        "(-0.280000, 1.324682, 0.345545)",
        "(-0.280000, 1.319995, 0.346823)",
        "(-0.280000, 1.315302, 0.347873)",
        "(-0.280000, 1.310770, 0.348754)",
        "(-0.280000, 1.306214, 0.349401)",
        "(-0.280000, 1.301589, 0.349826)",
        "(-0.280000, 1.296916, 0.350062)",
        "(-0.280000, 1.292210, 0.350136)",
        "(-0.280000, 1.287654, 0.350128)",
        "(-0.280000, 1.283481, 0.349254)",
        "(-0.280000, 1.280045, 0.347085)",
        "(-0.280000, 1.276651, 0.344826)",
        "(-0.280000, 1.273300, 0.342475)",
        "(-0.280000, 1.270165, 0.340162)",
        "(-0.280000, 1.267039, 0.337739)",
        "(-0.280000, 1.263941, 0.335219)",
        "(-0.280000, 1.260921, 0.332640)",
        "(-0.280000, 1.257996, 0.330020)",
        "(-0.280000, 1.255306, 0.327497)",
        "(-0.280000, 1.252721, 0.324964)",
        "(-0.280000, 1.250264, 0.322451)",
        "(-0.280000, 1.247928, 0.319962)",
        "(-0.280000, 1.245700, 0.317488)",
        "(-0.280000, 1.243654, 0.315127)",
        "(-0.280000, 1.241649, 0.312723)",
        "(-0.280000, 1.239674, 0.310264)",
        "(-0.280000, 1.237732, 0.307748)",
        "(-0.280000, 1.235844, 0.305203)",
        "(-0.280000, 1.234112, 0.302762)",
        "(-0.280000, 1.233991, 0.299205)",
        "(-0.280000, 1.233982, 0.295605)",
        "(-0.280000, 1.234053, 0.291979)",
        "(-0.280000, 1.234180, 0.288344)",
        "(-0.280000, 1.234445, 0.284875)",
        "(-0.280000, 1.234731, 0.281451)",
        "(-0.280000, 1.235026, 0.278114)",
        "(-0.280000, 1.235300, 0.274848)",
        "(-0.280000, 1.235507, 0.271629)",
        "(-0.280000, 1.235694, 0.268624)",
        "(-0.280000, 1.235765, 0.265666)",
        "(-0.280000, 1.235703, 0.262777)",
        "(-0.280000, 1.235491, 0.259958)",
        "(-0.280000, 1.235106, 0.257199)",
        "(-0.280000, 1.234585, 0.254632)",
        "(-0.280000, 1.233861, 0.252110)",
        "(-0.280000, 1.232926, 0.249628)",
        "(-0.280000, 1.231774, 0.247170)",
        "(-0.280000, 1.230414, 0.244765)",
        "(-0.280000, 1.228883, 0.242534)",
        "(-0.280000, 1.227146, 0.240346)",
        "(-0.280000, 1.225220, 0.238205)",
        "(-0.280000, 1.223124, 0.236103)",
        "(-0.280000, 1.220862, 0.233991)",
        "(-0.280000, 1.218482, 0.231966)",
        "(-0.280000, 1.216005, 0.229911)",
        "(-0.280000, 1.213455, 0.227822)",
        "(-0.280000, 1.210886, 0.225688)",
        "(-0.280000, 1.208336, 0.223495)",
        "(-0.280000, 1.205774, 0.221356)",
        "(-0.280000, 1.204328, 0.219044)",
        "(-0.280000, 1.204168, 0.216581)",
        "(-0.280000, 1.204042, 0.214072)",
        "(-0.280000, 1.203954, 0.211568)",
        "(-0.280000, 1.203906, 0.209208)",
        "(-0.280000, 1.203891, 0.206833)",
        "(-0.280000, 1.203910, 0.204435)",
        "(-0.280000, 1.203964, 0.202030)",
        "(-0.280000, 1.204051, 0.199663)",
        "(-0.280000, 1.204163, 0.197437)",
        "(-0.280000, 1.204305, 0.195219)",
        "(-0.280000, 1.204472, 0.193056)",
        "(-0.280000, 1.204661, 0.190957)",
        "(-0.280000, 1.204859, 0.189014)",
        "(-0.280000, 1.205076, 0.187117)",
        "(-0.280000, 1.205308, 0.185261)",
        "(-0.280000, 1.205554, 0.183462)",
        "(-0.280000, 1.205811, 0.181725)",
        "(-0.280000, 1.206065, 0.180112)",
        "(-0.280000, 1.206327, 0.178556)",
        "(-0.280000, 1.206591, 0.177068)",
        "(-0.280000, 1.206863, 0.175606)",
        "(-0.280000, 1.207143, 0.174177)",
        "(-0.280000, 1.207432, 0.172764)",
        "(-0.280000, 1.207719, 0.171423)",
        "(-0.280000, 1.208018, 0.170077)",
        "(-0.280000, 1.208329, 0.168731)",
        "(-0.280000, 1.208659, 0.167353)",
        "(-0.280000, 1.209007, 0.165955)",
        "(-0.280000, 1.209348, 0.164633)",
        "(-0.280000, 1.209707, 0.163285)",
        "(-0.280000, 1.210088, 0.161904)",
        "(-0.280000, 1.210491, 0.160489)",
        "(-0.280000, 1.210883, 0.159157)",
        "(-0.280000, 1.211293, 0.157809)",
        "(-0.280000, 1.211716, 0.156456)",
        "(-0.280000, 1.212153, 0.155098)",
        "(-0.280000, 1.212607, 0.153731)",
        "(-0.280000, 1.213079, 0.152346)",
        "(-0.280000, 1.213536, 0.151044)",
        "(-0.280000, 1.214017, 0.149710)",
        "(-0.280000, 1.214511, 0.148374)",
        "(-0.280000, 1.215017, 0.147041)",
        "(-0.280000, 1.215543, 0.145692)",
        "(-0.280000, 1.216048, 0.144425)",
        "(-0.280000, 1.217723, 0.143633)",
        "(-0.280000, 1.220421, 0.143273)",
        "(-0.280000, 1.223083, 0.142908)",
        "(-0.280000, 1.225684, 0.142652)",
        "(-0.280000, 1.228252, 0.142384)",
        "(-0.280000, 1.230745, 0.142075)",
        "(-0.280000, 1.233118, 0.141716)",
        "(-0.280000, 1.235352, 0.141292)",
        "(-0.280000, 1.237416, 0.140796)",
        "(-0.280000, 1.239240, 0.140302)",
        "(-0.280000, 1.240873, 0.139692)",
        "(-0.280000, 1.242294, 0.138970)",
        "(-0.280000, 1.243500, 0.138121)",
        "(-0.280000, 1.244487, 0.137148)",
        "(-0.280000, 1.245219, 0.136116)",
        "(-0.280000, 1.245749, 0.134933)",
        "(-0.280000, 1.246076, 0.133618)",
        "(-0.280000, 1.246217, 0.132162)",
        "(-0.280000, 1.246134, 0.130650)",
        "(-0.280000, 1.245893, 0.129012)",
        "(-0.280000, 1.245507, 0.127246)",
        "(-0.280000, 1.244994, 0.125371)",
        "(-0.280000, 1.244379, 0.123396)",
        "(-0.280000, 1.243636, 0.121388)",
        "(-0.280000, 1.242832, 0.119296)",
        "(-0.280000, 1.241986, 0.117152)",
        "(-0.280000, 1.241115, 0.114954)",
        "(-0.280000, 1.240246, 0.112726)",
        "(-0.280000, 1.239365, 0.110541)",
        "(-0.280000, 1.238532, 0.108344)",
        "(-0.280000, 1.237768, 0.106162)",
        "(-0.280000, 1.238547, 0.105128)",
        "(-0.280000, 1.239349, 0.104094)",
        "(-0.280000, 1.240122, 0.103114)",
        "(-0.280000, 1.240907, 0.102134)",
        "(-0.280000, 1.241718, 0.101136)",
        "(-0.280000, 1.242546, 0.100133)",
        "(-0.280000, 1.243377, 0.099143)",
        "(-0.280000, 1.244167, 0.098216)",
        "(-0.280000, 1.244968, 0.097290)",
        "(-0.280000, 1.245775, 0.096370)",
        "(-0.280000, 1.246590, 0.095455)",
        "(-0.280000, 1.247411, 0.094547)",
        "(-0.280000, 1.248192, 0.093696)",
        "(-0.280000, 1.248974, 0.092855)",
        "(-0.280000, 1.249761, 0.092020)",
        "(-0.280000, 1.250537, 0.091207)",
        "(-0.280000, 1.251294, 0.090426)",
        "(-0.280000, 1.252027, 0.089679)",
        "(-0.280000, 1.252759, 0.088941)",
        "(-0.280000, 1.254480, 0.089180)",
        "(-0.280000, 1.256798, 0.090037)",
        "(-0.280000, 1.259157, 0.090934)",
        "(-0.280000, 1.261506, 0.091853)",
        "(-0.280000, 1.263803, 0.092836)",
        "(-0.280000, 1.266089, 0.093829)",
        "(-0.280000, 1.268368, 0.094803)",
        "(-0.280000, 1.270644, 0.095760)",
        "(-0.280000, 1.272843, 0.096739)",
        "(-0.280000, 1.275009, 0.097670)",
        "(-0.280000, 1.277148, 0.098547)",
        "(-0.280000, 1.279240, 0.099355)",
        "(-0.280000, 1.281276, 0.100081)",
        "(-0.280000, 1.283175, 0.100764)",
        "(-0.280000, 1.285022, 0.101327)",
        "(-0.280000, 1.286811, 0.101750)",
        "(-0.280000, 1.288531, 0.102021)",
        "(-0.280000, 1.290184, 0.102134)",
        "(-0.280000, 1.291761, 0.102081)",
        "(-0.280000, 1.293168, 0.101918)",
        "(-0.280000, 1.294525, 0.101555)",
        "(-0.280000, 1.295827, 0.100989)",
        "(-0.280000, 1.297077, 0.100219)",
        "(-0.280000, 1.298305, 0.099230)",
        "(-0.280000, 1.299381, 0.098114)",
        "(-0.280000, 1.300457, 0.096780)",
        "(-0.280000, 1.301559, 0.095223)",
        "(-0.280000, 1.302694, 0.093457)",
        "(-0.280000, 1.303883, 0.091497)",
        "(-0.280000, 1.304977, 0.089441)",
        "(-0.280000, 1.306160, 0.087209)",
        "(-0.280000, 1.307423, 0.084840)",
        "(-0.280000, 1.308749, 0.082362)",
        "(-0.280000, 1.310117, 0.079817)",
        "(-0.280000, 1.311391, 0.077302)",
        "(-0.280000, 1.312737, 0.074752)",
        "(-0.280000, 1.314145, 0.072204)",
        "(-0.280000, 1.315620, 0.069686)",
        "(-0.280000, 1.317139, 0.067239)",
        "(-0.280000, 1.318596, 0.064914)",
        "(-0.280000, 1.320145, 0.062681)",
        "(-0.280000, 1.321777, 0.060571)",
        "(-0.280000, 1.323510, 0.058589)",
        "(-0.280000, 1.325330, 0.056761)",
        "(-0.280000, 1.327078, 0.055151)",
        "(-0.280000, 1.328873, 0.053721)",
        "(-0.280000, 1.330882, 0.052436)",
        "(-0.280000, 1.332967, 0.051335)",
        "(-0.280000, 1.334979, 0.050442)",
        "(-0.280000, 1.337052, 0.049709)",
        "(-0.280000, 1.339156, 0.049123)",
        "(-0.280000, 1.341291, 0.048650)",
        "(-0.280000, 1.343406, 0.048261)",
        "(-0.280000, 1.345325, 0.047950)",
        "(-0.280000, 1.347319, 0.047700)",
        "(-0.280000, 1.349290, 0.047569)",
        "(-0.280000, 1.351241, 0.047583)",
        "(-0.280000, 1.353136, 0.047770)",
        "(-0.280000, 1.355061, 0.048132)",
        "(-0.280000, 1.356809, 0.048693)",
        "(-0.280000, 1.358396, 0.049453)",
        "(-0.280000, 1.360085, 0.050382)",
        "(-0.280000, 1.361771, 0.051482)",
        "(-0.280000, 1.363306, 0.052742)",
        "(-0.280000, 1.364728, 0.054150)",
        "(-0.280000, 1.366212, 0.055675)",
        "(-0.280000, 1.367662, 0.057296)",
        "(-0.280000, 1.369102, 0.058999)",
        "(-0.280000, 1.370483, 0.060756)",
        "(-0.280000, 1.371872, 0.062537)",
        "(-0.280000, 1.373264, 0.064330)",
        "(-0.280000, 1.374636, 0.066103)",
        "(-0.280000, 1.375969, 0.067828)",
        "(-0.280000, 1.377220, 0.069488)",
        "(-0.280000, 1.378527, 0.071064)",
        "(-0.280000, 1.379868, 0.072530)",
        "(-0.280000, 1.381237, 0.073878)",
        "(-0.280000, 1.382647, 0.075087)",
        "(-0.280000, 1.383971, 0.076130)",
        "(-0.280000, 1.385340, 0.077010)",
        "(-0.280000, 1.386751, 0.077716)",
        "(-0.280000, 1.388247, 0.078244)",
        "(-0.280000, 1.389822, 0.078593)",
        "(-0.280000, 1.391494, 0.078764)",
        "(-0.280000, 1.393126, 0.078737)",
        "(-0.280000, 1.394912, 0.078543)",
        "(-0.280000, 1.396853, 0.078194)",
        "(-0.280000, 1.398983, 0.077708)",
        "(-0.280000, 1.401093, 0.077055)",
        "(-0.280000, 1.403403, 0.076291)",
        "(-0.280000, 1.405920, 0.075441)",
        "(-0.280000, 1.408613, 0.074523)",
        "(-0.280000, 1.411488, 0.073551)",
        "(-0.280000, 1.414546, 0.072555)",
        "(-0.280000, 1.417552, 0.071485)",
        "(-0.280000, 1.420773, 0.070437)",
        "(-0.280000, 1.424145, 0.069421)",
        "(-0.280000, 1.427614, 0.068447)",
        "(-0.280000, 1.430984, 0.067436)",
        "(-0.280000, 1.434466, 0.066496)",
        "(-0.280000, 1.438002, 0.065626)",
        "(-0.280000, 1.441569, 0.064811)",
        "(-0.280000, 1.445222, 0.064096)",
        "(-0.280000, 1.448914, 0.063459)",
        "(-0.280000, 1.452465, 0.062742)",
        "(-0.280000, 1.455442, 0.063007)",
        "(-0.280000, 1.457759, 0.064394)",
        "(-0.280000, 1.459994, 0.065780)",
        "(-0.280000, 1.462020, 0.067079)",
        "(-0.280000, 1.464002, 0.068391)",
        "(-0.280000, 1.465876, 0.069669)",
        "(-0.280000, 1.467663, 0.070923)",
        "(-0.280000, 1.469502, 0.072250)",
        "(-0.280000, 1.471361, 0.073631)",
        "(-0.280000, 1.473084, 0.074947)",
        "(-0.280000, 1.474729, 0.076238)",
        "(-0.280000, 1.476311, 0.077511)",
        "(-0.280000, 1.477924, 0.078842)",
        "(-0.280000, 1.479474, 0.080152)",
        "(-0.280000, 1.481037, 0.081508)",
        "(-0.280000, 1.482663, 0.082955)",
        "(-0.280000, 1.484388, 0.084532)",
        "(-0.280000, 1.486214, 0.086251)",
        "(-0.280000, 1.487970, 0.087953)",
        "(-0.280000, 1.489878, 0.089862)",
        "(-0.280000, 1.491943, 0.091997)",
        "(-0.280000, 1.494165, 0.094384)",
        "(-0.280000, 1.496549, 0.097051)",
        "(-0.280000, 1.498801, 0.099681)",
        "(-0.280000, 1.501195, 0.102603)",
        "(-0.280000, 1.503686, 0.105792)",
        "(-0.280000, 1.506200, 0.109179)",
        "(-0.280000, 1.508721, 0.112767)",
        "(-0.280000, 1.511244, 0.116569)",
        "(-0.280000, 1.513531, 0.120223)",
        "(-0.280000, 1.515779, 0.124034)",
        "(-0.280000, 1.517970, 0.127984)",
        "(-0.280000, 1.520077, 0.132040)",
        "(-0.280000, 1.522066, 0.136141)",
        "(-0.280000, 1.523831, 0.140038)",
        "(-0.280000, 1.525517, 0.144030)",
        "(-0.280000, 1.527101, 0.148073)",
        "(-0.280000, 1.528579, 0.152154)",
        "(-0.280000, 1.529869, 0.156015)",
        "(-0.280000, 1.531060, 0.159894)",
        "(-0.280000, 1.532150, 0.163777)",
        "(-0.280000, 1.533138, 0.167648)",
        "(-0.280000, 1.534024, 0.171505)",
        "(-0.280000, 1.534775, 0.175154)",
        "(-0.280000, 1.535441, 0.178803)",
        "(-0.280000, 1.534788, 0.182637)",
        "(-0.280000, 1.532950, 0.186526)",
        "(-0.280000, 1.531061, 0.190259)",
        "(-0.280000, 1.529078, 0.193690)",
        "(-0.280000, 1.526969, 0.197037)",
        "(-0.280000, 1.524710, 0.200303)",
        "(-0.280000, 1.522289, 0.203456)",
        "(-0.280000, 1.519685, 0.206523)",
        "(-0.280000, 1.516906, 0.209514)",
        "(-0.280000, 1.513976, 0.212251)",
        "(-0.280000, 1.510891, 0.214945)",
        "(-0.280000, 1.507680, 0.217589)",
        "(-0.280000, 1.504368, 0.220173)",
        "(-0.280000, 1.501014, 0.222509)",
        "(-0.280000, 1.497612, 0.224813)",
        "(-0.280000, 1.494202, 0.227097)",
        "(-0.280000, 1.490821, 0.229380)",
        "(-0.280000, 1.487469, 0.231712)",
        "(-0.280000, 1.484240, 0.233862)",
        "(-0.280000, 1.481106, 0.236125)",
        "(-0.280000, 1.478075, 0.238490)",
        "(-0.280000, 1.475176, 0.240950)",
        "(-0.280000, 1.472437, 0.243494)",
        "(-0.280000, 1.469951, 0.245892)",
        "(-0.280000, 1.467649, 0.248411)",
        "(-0.280000, 1.465546, 0.251044)",
        "(-0.280000, 1.463638, 0.253800)",
        "(-0.280000, 1.461929, 0.256685)",
        "(-0.280000, 1.460404, 0.259720)",
        "(-0.280000, 1.459149, 0.262761)",
        "(-0.280000, 1.458030, 0.266019)",
        "(-0.280000, 1.457026, 0.269487)",
        "(-0.280000, 1.456115, 0.273170)",
        "(-0.280000, 1.455387, 0.276911)",
        "(-0.280000, 1.454683, 0.280867)",
        "(-0.280000, 1.453954, 0.285058)",
        "(-0.280000, 1.453164, 0.289458)",
        "(-0.280000, 1.452271, 0.294046)",
        "(-0.280000, 1.451393, 0.298650)",
        "(-0.280000, 1.450346, 0.303409)",
        "(-0.280000, 1.449094, 0.308281)",
        "(-0.280000, 1.447599, 0.313225)",
        "(-0.280000, 1.445848, 0.318215)",
        "(-0.280000, 1.444026, 0.323070)",
        "(-0.280000, 1.441940, 0.327873)",
        "(-0.280000, 1.439597, 0.332600)",
        "(-0.280000, 1.437005, 0.337204)",
        "(-0.280000, 1.434187, 0.341641)",
        "(-0.280000, 1.431171, 0.345907)",
        "(-0.280000, 1.428157, 0.349908)",
        "(-0.280000, 1.425006, 0.353717)",
        "(-0.280000, 1.421763, 0.357356)",
        "(-0.280000, 1.418440, 0.360853)",
        "(-0.280000, 1.415240, 0.364193)",
        "(-0.280000, 1.412007, 0.367497)",
        "(-0.280000, 1.408537, 0.369638)",
        "(-0.280000, 1.404891, 0.370439)",
        "(-0.280000, 1.401343, 0.371138)",
        "(-0.280000, 1.398017, 0.371721)",
        "(-0.280000, 1.394785, 0.372221)",
        "(-0.280000, 1.391461, 0.372668)",
        "(-0.280000, 1.388497, 0.373010)",
        "(-0.280000, 1.385397, 0.373310)",
        "(-0.280000, 1.382313, 0.373550)",
        "(-0.280000, 1.379388, 0.373726)",
        "(-0.280000, 1.376484, 0.373849)",
        "(-0.280000, 1.373577, 0.373921)",
        "(-0.280000, 1.370624, 0.373943)",
        "(-0.280000, 1.367795, 0.373915)",
        "(-0.280000, 1.364895, 0.373837)",
        "(-0.280000, 1.361914, 0.373704)",
        "(-0.280000, 1.358835, 0.373510)",
        "(-0.280000, 1.355690, 0.373253)",
        "(-0.280000, 1.352660, 0.372948)",
        "(-0.280000, 1.349536, 0.372576)",
        "(-0.280000, 1.346364, 0.372136)",
        "(-0.280000, 1.343142, 0.371626)",
        "(-0.280000, 1.339839, 0.371036)",
        "(-0.280000, 1.336684, 0.370408)",
        "(-0.280000, 1.333437, 0.369695)",
        "(-0.280000, 1.330160, 0.368907)",
        "(-0.280000, 1.326891, 0.368050)",
        "(-0.280000, 1.323619, 0.367120)",
        "(-0.280000, 1.320543, 0.366181)",
        "(-0.280000, 1.317491, 0.365184)",
        "(-0.280000, 1.314482, 0.364137)",
        "(-0.280000, 1.311523, 0.363044)",
        "(-0.280000, 1.308607, 0.361903)",
        "(-0.280000, 1.305888, 0.360783)",
        "(-0.280000, 1.303177, 0.359609)",
        "(-0.280000, 1.300473, 0.358381)",
        "(-0.280000, 1.297762, 0.357091)",
        "(-0.280000, 1.295021, 0.355725)",
        "(-0.280000, 1.292435, 0.354378)",
        "(-0.280000, 1.289851, 0.352974)",
        "(-0.280000, 1.287261, 0.351506)",
        "(-0.280000, 1.284657, 0.349969)",
        "(-0.280000, 1.282086, 0.348387)",
        "(-0.280000, 1.279682, 0.346849)",
        "(-0.280000, 1.277292, 0.345261)",
        "(-0.280000, 1.275620, 0.342591)",
        "(-0.280000, 1.274620, 0.338985)",
        "(-0.280000, 1.273659, 0.335402)",
        "(-0.280000, 1.272905, 0.331934)",
        "(-0.280000, 1.272228, 0.328462)",
        "(-0.280000, 1.271614, 0.324991)",
        "(-0.280000, 1.271056, 0.321539)",
        "(-0.280000, 1.270560, 0.318107)",
        "(-0.280000, 1.270228, 0.314823)",
        "(-0.280000, 1.269918, 0.311589)",
        "(-0.280000, 1.269608, 0.308391)",
        "(-0.280000, 1.269299, 0.305262)",
        "(-0.280000, 1.268989, 0.302225)",
        "(-0.280000, 1.268751, 0.299397)",
        "(-0.280000, 1.268474, 0.296670)",
        "(-0.280000, 1.268151, 0.294073)",
        "(-0.280000, 1.267768, 0.291617)",
        "(-0.280000, 1.267296, 0.289276)",
        "(-0.280000, 1.266788, 0.287144)",
        "(-0.280000, 1.266150, 0.285126)",
        "(-0.280000, 1.265368, 0.283203)",
        "(-0.280000, 1.264431, 0.281371)",
        "(-0.280000, 1.263336, 0.279625)",
        "(-0.280000, 1.262143, 0.278055)",
        "(-0.280000, 1.260770, 0.276537)",
        "(-0.280000, 1.259240, 0.275086)",
        "(-0.280000, 1.257554, 0.273695)",
        "(-0.280000, 1.255714, 0.272342)",
        "(-0.280000, 1.253797, 0.271131)",
        "(-0.280000, 1.251735, 0.269925)",
        "(-0.280000, 1.249560, 0.268741)",
        "(-0.280000, 1.247295, 0.267566)",
        "(-0.280000, 1.244945, 0.266390)",
        "(-0.280000, 1.242585, 0.265307)",
        "(-0.280000, 1.240193, 0.264214)",
        "(-0.280000, 1.237774, 0.263080)",
        "(-0.280000, 1.235351, 0.261888)",
        "(-0.280000, 1.232956, 0.260645)",
        "(-0.280000, 1.230658, 0.259452)",
        "(-0.280000, 1.228421, 0.258183)",
        "(-0.280000, 1.226277, 0.256844)",
        "(-0.280000, 1.224257, 0.255442)",
        "(-0.280000, 1.222370, 0.253981)",
        "(-0.280000, 1.220668, 0.252558)",
        "(-0.280000, 1.219134, 0.251076)",
        "(-0.280000, 1.217772, 0.249539)",
        "(-0.280000, 1.216595, 0.247976)",
        "(-0.280000, 1.215601, 0.246378)",
        "(-0.280000, 1.214796, 0.244822)",
        "(-0.280000, 1.214170, 0.243331)",
        "(-0.280000, 1.213684, 0.241848)",
        "(-0.280000, 1.213289, 0.240298)",
        "(-0.280000, 1.212962, 0.238755)",
        "(-0.280000, 1.212667, 0.237304)",
        "(-0.280000, 1.212348, 0.235911)",
        "(-0.280000, 1.211955, 0.234538)",
        "(-0.280000, 1.211460, 0.233192)",
        "(-0.280000, 1.210842, 0.231900)",
        "(-0.280000, 1.210093, 0.230712)",
        "(-0.280000, 1.209194, 0.229534)",
        "(-0.280000, 1.208131, 0.228314)",
        "(-0.280000, 1.206913, 0.227067)",
        "(-0.280000, 1.205549, 0.225780)",
        "(-0.280000, 1.204808, 0.224452)",
        "(-0.280000, 1.204662, 0.223003)",
        "(-0.280000, 1.204527, 0.221538)",
        "(-0.280000, 1.204407, 0.220093)",
        "(-0.280000, 1.204295, 0.218587)",
        "(-0.280000, 1.204201, 0.217150)",
        "(-0.280000, 1.204119, 0.215702)",
        "(-0.280000, 1.204051, 0.214271)",
        "(-0.280000, 1.203991, 0.212754)",
        "(-0.280000, 1.203944, 0.211182)",
        "(-0.280000, 1.203912, 0.209657)",
        "(-0.280000, 1.203894, 0.208054)",
        "(-0.280000, 1.203892, 0.206372)",
        "(-0.280000, 1.203907, 0.204622)",
        "(-0.280000, 1.203942, 0.202842)",
        "(-0.280000, 1.203992, 0.201161)",
        "(-0.280000, 1.204060, 0.199459)",
        "(-0.280000, 1.204147, 0.197735)",
        "(-0.280000, 1.204252, 0.195995)",
        "(-0.280000, 1.204378, 0.194226)",
        "(-0.280000, 1.204515, 0.192544)",
        "(-0.280000, 1.204675, 0.190808)",
        "(-0.280000, 1.204859, 0.189013)",
        "(-0.280000, 1.205069, 0.187175)",
        "(-0.280000, 1.205301, 0.185316)",
        "(-0.280000, 1.205540, 0.183565)",
        "(-0.280000, 1.205802, 0.181781)",
        "(-0.280000, 1.206086, 0.179984)",
        "(-0.280000, 1.206393, 0.178173)",
        "(-0.280000, 1.206729, 0.176315)",
        "(-0.280000, 1.207069, 0.174551)",
        "(-0.280000, 1.207432, 0.172767)",
        "(-0.280000, 1.207821, 0.170958)",
        "(-0.280000, 1.208239, 0.169116)",
        "(-0.280000, 1.208683, 0.167255)",
        "(-0.280000, 1.209126, 0.165490)",
        "(-0.280000, 1.209595, 0.163700)",
        "(-0.280000, 1.211359, 0.162248)",
        "(-0.280000, 1.214086, 0.161054)",
        "(-0.280000, 1.216834, 0.159875)",
        "(-0.280000, 1.219561, 0.158844)",
        "(-0.280000, 1.222353, 0.157853)",
        "(-0.280000, 1.225228, 0.156931)",
        "(-0.280000, 1.228196, 0.156093)",
        "(-0.280000, 1.231278, 0.155354)",
        "(-0.280000, 1.234427, 0.154814)",
        "(-0.280000, 1.237659, 0.154378)",
        "(-0.280000, 1.240972, 0.154057)",
        "(-0.280000, 1.244339, 0.153835)",
        "(-0.280000, 1.247743, 0.153686)",
        "(-0.280000, 1.251113, 0.153674)",
        "(-0.280000, 1.254480, 0.153691)",
        "(-0.280000, 1.257804, 0.153722)",
        "(-0.280000, 1.261050, 0.153743)",
        "(-0.280000, 1.264205, 0.153743)",
        "(-0.280000, 1.267181, 0.153797)",
        "(-0.280000, 1.269997, 0.153779)",
        "(-0.280000, 1.272652, 0.153656)",
        "(-0.280000, 1.275111, 0.153423)",
        "(-0.280000, 1.277354, 0.153053)",
        "(-0.280000, 1.279324, 0.152622)",
        "(-0.280000, 1.281073, 0.151992)",
        "(-0.280000, 1.282594, 0.151151)",
        "(-0.280000, 1.283889, 0.150088)",
        "(-0.280000, 1.284958, 0.148792)",
        "(-0.280000, 1.285732, 0.147366)",
        "(-0.280000, 1.286310, 0.145672)",
        "(-0.280000, 1.286705, 0.143708)",
        "(-0.280000, 1.286945, 0.141473)",
        "(-0.280000, 1.287058, 0.138951)",
        "(-0.280000, 1.286962, 0.136285)",
        "(-0.280000, 1.286805, 0.133346)",
        "(-0.280000, 1.286618, 0.130131)",
        "(-0.280000, 1.286427, 0.126672)",
        "(-0.280000, 1.286277, 0.122981)",
        "(-0.280000, 1.286052, 0.119239)",
        "(-0.280000, 1.285928, 0.115299)",
        "(-0.280000, 1.285920, 0.111219)",
        "(-0.280000, 1.286054, 0.107043)",
        "(-0.280000, 1.286343, 0.102787)",
        "(-0.280000, 1.286651, 0.098620)",
        "(-0.280000, 1.287157, 0.094444)",
        "(-0.280000, 1.287859, 0.090279)",
        "(-0.280000, 1.288764, 0.086162)",
        "(-0.280000, 1.289843, 0.082145)",
        "(-0.280000, 1.290924, 0.078326)",
        "(-0.280000, 1.292170, 0.074605)",
        "(-0.280000, 1.293556, 0.070997)",
        "(-0.280000, 1.295047, 0.067479)",
        "(-0.280000, 1.296620, 0.064035)",
        "(-0.280000, 1.298093, 0.060719)",
        "(-0.280000, 1.299615, 0.057429)",
        "(-0.280000, 1.301545, 0.055068)",
        "(-0.280000, 1.303909, 0.054012)",
        "(-0.280000, 1.306215, 0.053023)",
        "(-0.280000, 1.308321, 0.052155)",
        "(-0.280000, 1.310338, 0.051356)",
        "(-0.280000, 1.312314, 0.050602)",
        "(-0.280000, 1.314262, 0.049886)",
        "(-0.280000, 1.316168, 0.049212)",
        "(-0.280000, 1.317951, 0.048605)",
        "(-0.280000, 1.319739, 0.048019)",
        "(-0.280000, 1.321519, 0.047458)",
        "(-0.280000, 1.323299, 0.046918)",
        "(-0.280000, 1.325091, 0.046396)",
        "(-0.280000, 1.326791, 0.045921)",
        "(-0.280000, 1.328520, 0.045458)",
        "(-0.280000, 1.330298, 0.045002)",
        "(-0.280000, 1.332134, 0.044554)",
        "(-0.280000, 1.334021, 0.044115)",
        "(-0.280000, 1.335821, 0.043718)",
        "(-0.280000, 1.337678, 0.043331)",
        "(-0.280000, 1.339564, 0.042960)",
        "(-0.280000, 1.341475, 0.042606)",
        "(-0.280000, 1.343406, 0.042273)",
        "(-0.280000, 1.345219, 0.041981)",
        "(-0.280000, 1.347057, 0.041706)",
        "(-0.280000, 1.348875, 0.041454)",
        "(-0.280000, 1.350666, 0.041226)",
        "(-0.280000, 1.352419, 0.041022)",
        "(-0.280000, 1.354059, 0.040848)",
        "(-0.280000, 1.355648, 0.040695)",
        "(-0.280000, 1.357244, 0.040556)",
        "(-0.280000, 1.358803, 0.040436)",
        "(-0.280000, 1.360363, 0.040330)",
        "(-0.280000, 1.361832, 0.040244)",
        "(-0.280000, 1.363347, 0.040169)",
        "(-0.280000, 1.364886, 0.040107)",
        "(-0.280000, 1.366497, 0.040057)",
        "(-0.280000, 1.368186, 0.040613)",
        "(-0.280000, 1.369782, 0.041799)",
        "(-0.280000, 1.371403, 0.042845)",
        "(-0.280000, 1.373073, 0.043749)",
        "(-0.280000, 1.374758, 0.044506)",
        "(-0.280000, 1.376472, 0.045117)",
        "(-0.280000, 1.378097, 0.045588)",
        "(-0.280000, 1.379780, 0.045938)",
        "(-0.280000, 1.381519, 0.046190)",
        "(-0.280000, 1.383340, 0.046379)",
        "(-0.280000, 1.385245, 0.046547)",
        "(-0.280000, 1.387046, 0.046719)",
        "(-0.280000, 1.388925, 0.046920)",
        "(-0.280000, 1.390883, 0.047153)",
        "(-0.280000, 1.392914, 0.047420)",
        "(-0.280000, 1.395029, 0.047727)",
        "(-0.280000, 1.397043, 0.048046)",
        "(-0.280000, 1.399158, 0.048408)",
        "(-0.280000, 1.401363, 0.048818)",
        "(-0.280000, 1.403641, 0.049274)",
        "(-0.280000, 1.406001, 0.049783)",
        "(-0.280000, 1.408224, 0.050297)",
        "(-0.280000, 1.410509, 0.050859)",
        "(-0.280000, 1.412801, 0.051459)",
        "(-0.280000, 1.415129, 0.052106)",
        "(-0.280000, 1.417510, 0.052806)",
        "(-0.280000, 1.419737, 0.053498)",
        "(-0.280000, 1.421983, 0.054231)",
        "(-0.280000, 1.424302, 0.055027)",
        "(-0.280000, 1.426686, 0.055887)",
        "(-0.280000, 1.429100, 0.056800)",
        "(-0.280000, 1.431358, 0.057696)",
        "(-0.280000, 1.433637, 0.058640)",
        "(-0.280000, 1.435903, 0.059619)",
        "(-0.280000, 1.438138, 0.060626)",
        "(-0.280000, 1.440338, 0.061658)",
        "(-0.280000, 1.442362, 0.062643)",
        "(-0.280000, 1.444357, 0.063649)",
        "(-0.280000, 1.446339, 0.064682)",
        "(-0.280000, 1.448313, 0.065747)",
        "(-0.280000, 1.450278, 0.066843)",
        "(-0.280000, 1.452111, 0.067898)",
        "(-0.280000, 1.453970, 0.069000)",
        "(-0.280000, 1.455845, 0.070147)",
        "(-0.280000, 1.457735, 0.071339)",
        "(-0.280000, 1.459639, 0.072578)",
        "(-0.280000, 1.461410, 0.073765)",
        "(-0.280000, 1.463219, 0.075012)",
        "(-0.280000, 1.465065, 0.076324)",
        "(-0.280000, 1.466918, 0.077680)",
        "(-0.280000, 1.468792, 0.079094)",
        "(-0.280000, 1.470539, 0.080451)",
        "(-0.280000, 1.472304, 0.081861)",
        "(-0.280000, 1.474099, 0.083338)",
        "(-0.280000, 1.475946, 0.084905)",
        "(-0.280000, 1.477805, 0.086530)",
        "(-0.280000, 1.479521, 0.088076)",
        "(-0.280000, 1.481248, 0.089677)",
        "(-0.280000, 1.483001, 0.091352)",
        "(-0.280000, 1.484737, 0.093062)",
        "(-0.280000, 1.486427, 0.094776)",
        "(-0.280000, 1.487984, 0.096403)",
        "(-0.280000, 1.489543, 0.098077)",
        "(-0.280000, 1.491067, 0.099763)",
        "(-0.280000, 1.492559, 0.101459)",
        "(-0.280000, 1.494045, 0.103198)",
        "(-0.280000, 1.495421, 0.104854)",
        "(-0.280000, 1.496729, 0.106470)",
        "(-0.280000, 1.498042, 0.108137)",
        "(-0.280000, 1.499375, 0.109876)",
        "(-0.280000, 1.500736, 0.111705)",
        "(-0.280000, 1.502007, 0.113463)",
        "(-0.280000, 1.503318, 0.115328)",
        "(-0.280000, 1.504661, 0.117300)",
        "(-0.280000, 1.506007, 0.119343)",
        "(-0.280000, 1.507386, 0.121506)",
        "(-0.280000, 1.508675, 0.123601)",
        "(-0.280000, 1.510002, 0.125834)",
        "(-0.280000, 1.511350, 0.128191)",
        "(-0.280000, 1.512697, 0.130643)",
        "(-0.280000, 1.514023, 0.133160)",
        "(-0.280000, 1.515223, 0.135537)",
        "(-0.280000, 1.516394, 0.137954)",
        "(-0.280000, 1.517547, 0.140439)",
        "(-0.280000, 1.518678, 0.142990)",
        "(-0.280000, 1.519764, 0.145561)",
        "(-0.280000, 1.520735, 0.147970)",
        "(-0.280000, 1.521672, 0.150407)",
        "(-0.280000, 1.522571, 0.152866)",
        "(-0.280000, 1.523429, 0.155333)",
        "(-0.280000, 1.524248, 0.157820)",
        "(-0.280000, 1.524976, 0.160155)",
        "(-0.280000, 1.525687, 0.162559)",
        "(-0.280000, 1.526378, 0.165046)",
        "(-0.280000, 1.527052, 0.167630)",
        "(-0.280000, 1.527704, 0.170313)",
        "(-0.280000, 1.528274, 0.172847)",
        "(-0.280000, 1.528819, 0.175462)",
        "(-0.280000, 1.529334, 0.178167)",
        "(-0.280000, 1.529815, 0.180949)",
        "(-0.280000, 1.530253, 0.183782)",
        "(-0.280000, 1.530617, 0.186443)",
        "(-0.280000, 1.530940, 0.189134)",
        "(-0.280000, 1.531216, 0.191814)",
        "(-0.280000, 1.531446, 0.194490)",
        "(-0.280000, 1.531633, 0.197179)",
        "(-0.280000, 1.531767, 0.199712)",
        "(-0.280000, 1.531863, 0.202314)",
        "(-0.280000, 1.531919, 0.204994)",
        "(-0.280000, 1.531929, 0.207756)",
        "(-0.280000, 1.531891, 0.210569)",
        "(-0.280000, 1.531801, 0.213211)",
        "(-0.280000, 1.531614, 0.215951)",
        "(-0.280000, 1.531286, 0.218755)",
        "(-0.280000, 1.530790, 0.221564)",
        "(-0.280000, 1.530104, 0.224342)",
        "(-0.280000, 1.529238, 0.226896)",
        "(-0.280000, 1.528172, 0.229405)",
        "(-0.280000, 1.526901, 0.231864)",
        "(-0.280000, 1.525429, 0.234280)",
        "(-0.280000, 1.523761, 0.236669)",
        "(-0.280000, 1.521953, 0.238840)",
        "(-0.280000, 1.519974, 0.241001)",
        "(-0.280000, 1.517847, 0.243135)",
        "(-0.280000, 1.515597, 0.245248)",
        "(-0.280000, 1.513231, 0.247348)",
        "(-0.280000, 1.510834, 0.249246)",
        "(-0.280000, 1.508387, 0.251124)",
        "(-0.280000, 1.505903, 0.252980)",
        "(-0.280000, 1.503418, 0.254797)",
        "(-0.280000, 1.500962, 0.256583)",
        "(-0.280000, 1.498598, 0.258214)",
        "(-0.280000, 1.496287, 0.259871)",
        "(-0.280000, 1.494047, 0.261572)",
        "(-0.280000, 1.491874, 0.263345)",
        "(-0.280000, 1.489784, 0.265197)",
        "(-0.280000, 1.487873, 0.266972)",
        "(-0.280000, 1.486040, 0.268889)",
        "(-0.280000, 1.484282, 0.270969)",
        "(-0.280000, 1.482575, 0.273254)",
        "(-0.280000, 1.480893, 0.275774)",
        "(-0.280000, 1.479378, 0.278296)",
        "(-0.280000, 1.477867, 0.281066)",
        "(-0.280000, 1.476345, 0.284080)",
        "(-0.280000, 1.474797, 0.287326)",
        "(-0.280000, 1.473203, 0.290795)",
        "(-0.280000, 1.471726, 0.294258)",
        "(-0.280000, 1.470178, 0.297926)",
        "(-0.280000, 1.468562, 0.301757)",
        "(-0.280000, 1.466882, 0.305704)",
        "(-0.280000, 1.465153, 0.309737)",
        "(-0.280000, 1.463519, 0.313700)",
        "(-0.280000, 1.461817, 0.317714)",
        "(-0.280000, 1.460044, 0.321773)",
        "(-0.280000, 1.458194, 0.325851)",
        "(-0.280000, 1.456262, 0.329922)",
        "(-0.280000, 1.454398, 0.333884)",
        "(-0.280000, 1.452483, 0.337804)",
        "(-0.280000, 1.450525, 0.341658)",
        "(-0.280000, 1.448528, 0.345453)",
        "(-0.280000, 1.446505, 0.349173)",
        "(-0.280000, 1.444564, 0.352747)",
        "(-0.280000, 1.442573, 0.356220)",
        "(-0.280000, 1.440205, 0.358864)",
        "(-0.280000, 1.437315, 0.360150)",
        "(-0.280000, 1.434510, 0.361337)",
        "(-0.280000, 1.431887, 0.362392)",
        "(-0.280000, 1.429347, 0.363366)",
        "(-0.280000, 1.426911, 0.364255)",
        "(-0.280000, 1.424602, 0.365059)",
        "(-0.280000, 1.422407, 0.365789)",
        "(-0.280000, 1.420394, 0.366428)",
        "(-0.280000, 1.418494, 0.367005)",
        "(-0.280000, 1.416685, 0.367533)",
        "(-0.280000, 1.414989, 0.368007)",
        "(-0.280000, 1.413305, 0.368459)",
        "(-0.280000, 1.411677, 0.368878)",
        "(-0.280000, 1.410043, 0.369282)",
        "(-0.280000, 1.408368, 0.369677)",
        "(-0.280000, 1.406651, 0.370063)",
        "(-0.280000, 1.404907, 0.370436)",
        "(-0.280000, 1.403220, 0.370778)",
        "(-0.280000, 1.401483, 0.371103)",
        "(-0.280000, 1.399396, 0.369534)",
        "(-0.280000, 1.397286, 0.367888)",
        "(-0.280000, 1.395166, 0.366196)",
        "(-0.280000, 1.393168, 0.364471)",
        "(-0.280000, 1.391185, 0.362746)",
        "(-0.280000, 1.389214, 0.361056)",
        "(-0.280000, 1.387063, 0.359453)",
        "(-0.280000, 1.385170, 0.357901)",
        "(-0.280000, 1.383494, 0.356444)",
        "(-0.280000, 1.381734, 0.355138)",
        "(-0.280000, 1.379970, 0.353987)",
        "(-0.280000, 1.378215, 0.353013)",
        "(-0.280000, 1.376466, 0.352236)",
        "(-0.280000, 1.374822, 0.351668)",
        "(-0.280000, 1.373142, 0.351325)",
        "(-0.280000, 1.371425, 0.351217)",
        "(-0.280000, 1.369673, 0.351348)",
        "(-0.280000, 1.367868, 0.351722)",
        "(-0.280000, 1.366118, 0.352339)",
        "(-0.280000, 1.364273, 0.353189)",
        "(-0.280000, 1.362303, 0.354264)",
        "(-0.280000, 1.360210, 0.355544)",
        "(-0.280000, 1.357977, 0.357002)",
        "(-0.280000, 1.355725, 0.358633)",
        "(-0.280000, 1.353306, 0.360387)",
        "(-0.280000, 1.350743, 0.362221)",
        "(-0.280000, 1.348026, 0.364103)",
        "(-0.280000, 1.345142, 0.365973)",
        "(-0.280000, 1.342279, 0.367816)",
        "(-0.280000, 1.339284, 0.369649)",
        "(-0.280000, 1.336433, 0.370355)",
        "(-0.280000, 1.333828, 0.369785)",
        "(-0.280000, 1.331235, 0.369173)",
        "(-0.280000, 1.328795, 0.368557)",
        "(-0.280000, 1.326386, 0.367911)",
        "(-0.280000, 1.323981, 0.367227)",
        "(-0.280000, 1.321571, 0.366502)",
        "(-0.280000, 1.319136, 0.365729)",
        "(-0.280000, 1.316836, 0.364961)",
        "(-0.280000, 1.314535, 0.364156)",
        "(-0.280000, 1.312253, 0.363319)",
        "(-0.280000, 1.310003, 0.362457)",
        "(-0.280000, 1.307775, 0.361567)",
        "(-0.280000, 1.305654, 0.360684)",
        "(-0.280000, 1.303558, 0.359778)",
        "(-0.280000, 1.301482, 0.358847)",
        "(-0.280000, 1.299427, 0.357891)",
        "(-0.280000, 1.297397, 0.356913)",
        "(-0.280000, 1.295452, 0.355944)",
        "(-0.280000, 1.293541, 0.354961)",
        "(-0.280000, 1.291640, 0.353953)",
        "(-0.280000, 1.289727, 0.352905)",
        "(-0.280000, 1.287808, 0.351822)",
        "(-0.280000, 1.285982, 0.350759)",
        "(-0.280000, 1.284165, 0.349671)",
        "(-0.280000, 1.282348, 0.348551)",
        "(-0.280000, 1.280544, 0.347407)",
        "(-0.280000, 1.278763, 0.346246)",
        "(-0.280000, 1.277068, 0.345110)",
        "(-0.280000, 1.275360, 0.343935)",
        "(-0.280000, 1.273630, 0.342712)",
        "(-0.280000, 1.271916, 0.341468)",
        "(-0.280000, 1.270218, 0.340201)",
        "(-0.280000, 1.268614, 0.338975)",
        "(-0.280000, 1.267027, 0.337730)",
        "(-0.280000, 1.265467, 0.336476)",
        "(-0.280000, 1.263916, 0.335198)",
        "(-0.280000, 1.262321, 0.333851)",
        "(-0.280000, 1.260790, 0.332525)",
        "(-0.280000, 1.259223, 0.331133)",
        "(-0.280000, 1.257616, 0.329670)",
        "(-0.280000, 1.255972, 0.328132)",
        "(-0.280000, 1.254314, 0.326538)",
        "(-0.280000, 1.252740, 0.324983)",
        "(-0.280000, 1.251149, 0.323368)",
        "(-0.280000, 1.250444, 0.320827)",
        "(-0.280000, 1.250520, 0.317461)",
        "(-0.280000, 1.250573, 0.314085)",
        "(-0.280000, 1.250762, 0.310820)",
        "(-0.280000, 1.251006, 0.307482)",
        "(-0.280000, 1.251345, 0.304074)",
        "(-0.280000, 1.251815, 0.300620)",
        "(-0.280000, 1.252452, 0.297123)",
        "(-0.280000, 1.253334, 0.293702)",
        "(-0.280000, 1.254365, 0.290264)",
        "(-0.280000, 1.255548, 0.286811)",
        "(-0.280000, 1.256858, 0.283357)",
        "(-0.280000, 1.258280, 0.279931)",
        "(-0.280000, 1.259848, 0.276661)",
        "(-0.280000, 1.261481, 0.273450)",
        "(-0.280000, 1.263156, 0.270351)",
        "(-0.280000, 1.264839, 0.267396)",
        "(-0.280000, 1.266501, 0.264573)",
        "(-0.280000, 1.268139, 0.261974)",
        "(-0.280000, 1.269673, 0.259546)",
        "(-0.280000, 1.271087, 0.257296)",
        "(-0.280000, 1.272342, 0.255237)",
        "(-0.280000, 1.273401, 0.253366)",
        "(-0.280000, 1.274261, 0.251708)",
        "(-0.280000, 1.274867, 0.250211)",
        "(-0.280000, 1.275191, 0.248857)",
        "(-0.280000, 1.275234, 0.247659)",
        "(-0.280000, 1.274989, 0.246628)",
        "(-0.280000, 1.274466, 0.245800)",
        "(-0.280000, 1.273645, 0.245124)",
        "(-0.280000, 1.272524, 0.244579)",
        "(-0.280000, 1.271116, 0.244161)",
        "(-0.280000, 1.269427, 0.243863)",
        "(-0.280000, 1.267489, 0.243710)",
        "(-0.280000, 1.265325, 0.243689)",
        "(-0.280000, 1.262945, 0.243788)",
        "(-0.280000, 1.260380, 0.244000)",
        "(-0.280000, 1.257660, 0.244312)",
        "(-0.280000, 1.254820, 0.244706)",
        "(-0.280000, 1.251870, 0.245161)",
        "(-0.280000, 1.248848, 0.245653)",
        "(-0.280000, 1.245794, 0.246164)",
        "(-0.280000, 1.242712, 0.246662)",
        "(-0.280000, 1.239649, 0.247155)",
        "(-0.280000, 1.236605, 0.247516)",
        "(-0.280000, 1.233595, 0.247767)",
        "(-0.280000, 1.230639, 0.247869)",
        "(-0.280000, 1.227760, 0.247808)",
        "(-0.280000, 1.224973, 0.247668)",
        "(-0.280000, 1.222275, 0.247410)",
        "(-0.280000, 1.219673, 0.247063)",
        "(-0.280000, 1.217124, 0.246602)",
        "(-0.280000, 1.214596, 0.246008)",
        "(-0.280000, 1.212080, 0.245390)",
        "(-0.280000, 1.209482, 0.244623)",
        "(-0.280000, 1.207927, 0.243461)",
        "(-0.280000, 1.207592, 0.241933)",
        "(-0.280000, 1.207256, 0.240327)",
        "(-0.280000, 1.206947, 0.238771)",
        "(-0.280000, 1.206639, 0.237142)",
        "(-0.280000, 1.206339, 0.235457)",
        "(-0.280000, 1.206053, 0.233754)",
        "(-0.280000, 1.205783, 0.232041)",
        "(-0.280000, 1.205545, 0.230416)",
        "(-0.280000, 1.205316, 0.228744)",
        "(-0.280000, 1.205102, 0.227046)",
        "(-0.280000, 1.204905, 0.225344)",
        "(-0.280000, 1.204722, 0.223612)",
        "(-0.280000, 1.204566, 0.221970)",
        "(-0.280000, 1.204422, 0.220279)",
        "(-0.280000, 1.204291, 0.218526)",
        "(-0.280000, 1.204177, 0.216748)",
        "(-0.280000, 1.204082, 0.214952)",
        "(-0.280000, 1.204009, 0.213250)",
        "(-0.280000, 1.203952, 0.211486)",
        "(-0.280000, 1.203913, 0.209695)",
        "(-0.280000, 1.203893, 0.207875)",
        "(-0.280000, 1.203894, 0.206023)",
        "(-0.280000, 1.203913, 0.204255)",
        "(-0.280000, 1.203954, 0.202380)",
        "(-0.280000, 1.204018, 0.200444)",
        "(-0.280000, 1.204106, 0.198490)",
        "(-0.280000, 1.204222, 0.196454)",
        "(-0.280000, 1.204356, 0.194513)",
        "(-0.280000, 1.204523, 0.192455)",
        "(-0.280000, 1.204726, 0.190291)",
        "(-0.280000, 1.204967, 0.188045)",
        "(-0.280000, 1.205248, 0.185725)",
        "(-0.280000, 1.205543, 0.183539)",
        "(-0.280000, 1.205877, 0.181297)",
        "(-0.280000, 1.206251, 0.178997)",
        "(-0.280000, 1.206665, 0.176664)",
        "(-0.280000, 1.207122, 0.174284)",
        "(-0.280000, 1.207584, 0.172048)",
        "(-0.280000, 1.208093, 0.169749)",
        "(-0.280000, 1.208652, 0.167383)",
        "(-0.280000, 1.209269, 0.164934)",
        "(-0.280000, 1.209943, 0.162426)",
        "(-0.280000, 1.210619, 0.160050)",
        "(-0.280000, 1.211350, 0.157624)",
        "(-0.280000, 1.213320, 0.155551)",
        "(-0.280000, 1.216371, 0.153843)",
        "(-0.280000, 1.219400, 0.152181)",
        "(-0.280000, 1.222370, 0.150747)",
        "(-0.280000, 1.225366, 0.149358)",
        "(-0.280000, 1.228376, 0.148010)",
        "(-0.280000, 1.231377, 0.146717)",
        "(-0.280000, 1.234365, 0.145488)",
        "(-0.280000, 1.237252, 0.144463)",
        "(-0.280000, 1.240089, 0.143466)",
        "(-0.280000, 1.242873, 0.142497)",
        "(-0.280000, 1.245570, 0.141566)",
        "(-0.280000, 1.248164, 0.140666)",
        "(-0.280000, 1.250576, 0.139887)",
        "(-0.280000, 1.252871, 0.139094)",
        "(-0.280000, 1.255017, 0.138299)",
        "(-0.280000, 1.256994, 0.137495)",
        "(-0.280000, 1.258806, 0.136663)",
        "(-0.280000, 1.260401, 0.135856)",
        "(-0.280000, 1.261811, 0.134996)",
        "(-0.280000, 1.263037, 0.134075)",
        "(-0.280000, 1.264070, 0.133093)",
        "(-0.280000, 1.264900, 0.132057)",
        "(-0.280000, 1.265500, 0.131000)",
        "(-0.280000, 1.265907, 0.129875)",
        "(-0.280000, 1.266125, 0.128683)",
        "(-0.280000, 1.266168, 0.127411)",
        "(-0.280000, 1.266049, 0.126061)",
        "(-0.280000, 1.265758, 0.124669)",
        "(-0.280000, 1.265331, 0.123200)",
        "(-0.280000, 1.264802, 0.121644)",
        "(-0.280000, 1.264207, 0.119992)",
        "(-0.280000, 1.263573, 0.118233)",
        "(-0.280000, 1.262871, 0.116440)",
        "(-0.280000, 1.262167, 0.114579)",
        "(-0.280000, 1.261499, 0.112630)",
        "(-0.280000, 1.260893, 0.110609)",
        "(-0.280000, 1.260374, 0.108527)",
        "(-0.280000, 1.259884, 0.106496)",
        "(-0.280000, 1.259529, 0.104418)",
        "(-0.280000, 1.259314, 0.102334)",
        "(-0.280000, 1.259244, 0.100276)",
        "(-0.280000, 1.259339, 0.098241)",
        "(-0.280000, 1.259522, 0.096338)",
        "(-0.280000, 1.259889, 0.094493)",
        "(-0.280000, 1.260445, 0.092706)",
        "(-0.280000, 1.261182, 0.090998)",
        "(-0.280000, 1.262079, 0.089392)",
        "(-0.280000, 1.263033, 0.087967)",
        "(-0.280000, 1.264132, 0.086625)",
        "(-0.280000, 1.265350, 0.085363)",
        "(-0.280000, 1.266656, 0.084166)",
        "(-0.280000, 1.268007, 0.083021)",
        "(-0.280000, 1.269295, 0.081964)",
        "(-0.280000, 1.270616, 0.080902)",
        "(-0.280000, 1.271961, 0.079844)",
        "(-0.280000, 1.273311, 0.078805)",
        "(-0.280000, 1.274672, 0.077781)",
        "(-0.280000, 1.275957, 0.076834)",
        "(-0.280000, 1.277241, 0.075907)",
        "(-0.280000, 1.278538, 0.074990)",
        "(-0.280000, 1.279851, 0.074081)",
        "(-0.280000, 1.281167, 0.073190)",
        "(-0.280000, 1.282404, 0.072369)",
        "(-0.280000, 1.283666, 0.071548)",
        "(-0.280000, 1.284961, 0.070722)",
        "(-0.280000, 1.286292, 0.069892)",
        "(-0.280000, 1.287668, 0.069053)",
        "(-0.280000, 1.288974, 0.068274)",
        "(-0.280000, 1.290301, 0.067498)",
        "(-0.280000, 1.291622, 0.066744)",
        "(-0.280000, 1.293029, 0.065958)",
        "(-0.280000, 1.294472, 0.065171)",
        "(-0.280000, 1.295854, 0.064435)",
        "(-0.280000, 1.297284, 0.063692)",
        "(-0.280000, 1.298730, 0.062959)",
        "(-0.280000, 1.300201, 0.062231)",
        "(-0.280000, 1.301694, 0.061512)",
        "(-0.280000, 1.303092, 0.060855)",
        "(-0.280000, 1.304496, 0.060212)",
        "(-0.280000, 1.305905, 0.059583)",
        "(-0.280000, 1.307329, 0.058964)",
        "(-0.280000, 1.308757, 0.058359)",
        "(-0.280000, 1.310106, 0.057802)",
        "(-0.280000, 1.311434, 0.057268)",
        "(-0.280000, 1.312885, 0.056700)",
        "(-0.280000, 1.314399, 0.056125)",
        "(-0.280000, 1.315982, 0.055542)",
        "(-0.280000, 1.317494, 0.055002)",
        "(-0.280000, 1.319088, 0.054452)",
        "(-0.280000, 1.320739, 0.053901)",
        "(-0.280000, 1.322440, 0.053355)",
        "(-0.280000, 1.324190, 0.052814)",
        "(-0.280000, 1.325850, 0.052321)",
        "(-0.280000, 1.327569, 0.051831)",
        "(-0.280000, 1.329379, 0.051337)",
        "(-0.280000, 1.331239, 0.050853)",
        "(-0.280000, 1.333150, 0.050381)",
        "(-0.280000, 1.334977, 0.049952)",
        "(-0.280000, 1.336860, 0.049534)",
        "(-0.280000, 1.338794, 0.049128)",
        "(-0.280000, 1.340792, 0.048736)",
        "(-0.280000, 1.342838, 0.048360)",
        "(-0.280000, 1.344766, 0.048041)",
        "(-0.280000, 1.346755, 0.047785)",
        "(-0.280000, 1.348818, 0.047634)",
        "(-0.280000, 1.350950, 0.047619)",
        "(-0.280000, 1.353160, 0.047767)",
        "(-0.280000, 1.355273, 0.048111)",
        "(-0.280000, 1.357450, 0.048638)",
        "(-0.280000, 1.359678, 0.049357)",
        "(-0.280000, 1.361953, 0.050265)",
        "(-0.280000, 1.364251, 0.051356)",
        "(-0.280000, 1.366368, 0.052622)",
        "(-0.280000, 1.368509, 0.054045)",
        "(-0.280000, 1.370667, 0.055604)",
        "(-0.280000, 1.372823, 0.057275)",
        "(-0.280000, 1.374990, 0.059046)",
        "(-0.280000, 1.376987, 0.060884)",
        "(-0.280000, 1.378974, 0.062762)",
        "(-0.280000, 1.380962, 0.064667)",
        "(-0.280000, 1.382938, 0.066571)",
        "(-0.280000, 1.384945, 0.068448)",
        "(-0.280000, 1.386807, 0.070268)",
        "(-0.280000, 1.388715, 0.072024)",
        "(-0.280000, 1.390667, 0.073692)",
        "(-0.280000, 1.392660, 0.075265)",
        "(-0.280000, 1.394708, 0.076726)",
        "(-0.280000, 1.396645, 0.078027)",
        "(-0.280000, 1.398710, 0.079206)",
        "(-0.280000, 1.400893, 0.080253)",
        "(-0.280000, 1.403154, 0.081153)",
        "(-0.280000, 1.405533, 0.081918)",
        "(-0.280000, 1.407850, 0.082494)",
        "(-0.280000, 1.410334, 0.082948)",
        "(-0.280000, 1.412985, 0.083287)",
        "(-0.280000, 1.415814, 0.083527)",
        "(-0.280000, 1.418827, 0.083686)",
        "(-0.280000, 1.421783, 0.083686)",
        "(-0.280000, 1.424918, 0.083626)",
        "(-0.280000, 1.428254, 0.083539)",
        "(-0.280000, 1.431741, 0.083434)",
        "(-0.280000, 1.435378, 0.083322)",
        "(-0.280000, 1.438955, 0.083119)",
        "(-0.280000, 1.442682, 0.082961)",
        "(-0.280000, 1.446538, 0.082851)",
        "(-0.280000, 1.450551, 0.082839)",
        "(-0.280000, 1.454704, 0.082954)",
        "(-0.280000, 1.458754, 0.083036)",
        "(-0.280000, 1.462906, 0.083250)",
        "(-0.280000, 1.467123, 0.083601)",
        "(-0.280000, 1.471427, 0.084107)",
        "(-0.280000, 1.475807, 0.084785)",
        "(-0.280000, 1.480012, 0.085433)",
        "(-0.280000, 1.484275, 0.086237)",
        "(-0.280000, 1.487883, 0.087868)",
        "(-0.280000, 1.490500, 0.090497)",
        "(-0.280000, 1.493046, 0.093171)",
        "(-0.280000, 1.495360, 0.095706)",
        "(-0.280000, 1.497606, 0.098272)",
        "(-0.280000, 1.499774, 0.100852)",
        "(-0.280000, 1.501846, 0.103420)",
        "(-0.280000, 1.503799, 0.105940)"
    ],
    "rightHandRotations": [
        "(290.000000, 70.000000, 0.000000)",
        "(290.000000, 70.000000, 0.000000)",
        "(290.000000, 70.000000, 0.000000)",
        "(290.000000, 70.000000, 0.000000)",
        "(290.000000, 70.000000, 0.000000)",
        "(290.000000, 70.000000, 0.000000)",
        "(290.000000, 70.000000, 0.000000)",
        "(290.000000, 70.000000, 0.000000)",
        "(290.000000, 70.000000, 0.000000)",
        "(290.000000, 70.000000, 0.000000)",
        "(290.000000, 70.000000, 0.000000)",
        "(290.000000, 70.000000, 0.000000)",
        "(290.000000, 70.000000, 0.000000)",
        "(290.000000, 70.000000, 0.000000)",
        "(290.000000, 70.000000, 0.000000)",
        "(290.000000, 70.000000, 0.000000)",
        "(290.000000, 70.000000, 0.000000)",
        "(290.000000, 70.000000, 0.000000)",
        "(290.000000, 70.000000, 0.000000)",
        "(290.000000, 70.000000, 0.000000)",
        "(290.000000, 70.000000, 0.000000)",
        "(290.000000, 70.000000, 0.000000)",
        "(290.000000, 70.000000, 0.000000)",
        "(290.000000, 70.000000, 0.000000)",
        "(290.000000, 70.000000, 0.000000)",
        "(290.000000, 70.000000, 0.000000)",
        "(290.000000, 70.000000, 0.000000)",
        "(290.000000, 70.000000, 0.000000)",
        "(290.000000, 70.000000, 0.000000)",
        "(290.000000, 70.000000, 0.000000)",
        "(290.000000, 70.000000, 0.000000)",
        "(290.000000, 70.000000, 0.000000)",
        "(290.000000, 70.000000, 0.000000)",
        "(290.000000, 70.000000, 0.000000)",
        "(290.000000, 70.000000, 0.000000)",
        "(290.000000, 70.000000, 0.000000)",
        "(290.000000, 70.000000, 0.000000)",
        "(290.000000, 70.000000, 0.000000)",
        "(290.000000, 70.000000, 0.000000)",
        "(290.000000, 70.000000, 0.000000)",
        "(290.000000, 70.000000, 0.000000)",
        "(290.000000, 70.000000, 0.000000)",
        "(290.000000, 70.000000, 0.000000)",
        "(290.000000, 70.000000, 0.000000)",
        "(290.000000, 70.000000, 0.000000)",
        "(290.000000, 70.000000, 0.000000)",
        "(290.000000, 70.000000, 0.000000)",
        "(290.000000, 70.000000, 0.000000)",
        "(290.000000, 70.000000, 0.000000)",
        "(290.000000, 70.000000, 0.000000)",
        "(290.000000, 70.000000, 0.000000)",
        "(290.000000, 70.000000, 0.000000)",
        "(290.000000, 70.000000, 0.000000)",
        "(290.000000, 70.000000, 0.000000)",
        "(290.000000, 70.000000, 0.000000)",
        "(290.000000, 70.000000, 0.000000)",
        "(290.000000, 70.000000, 0.000000)",
        "(290.000000, 70.000000, 0.000000)",
        "(290.000000, 70.000000, 0.000000)",
        "(290.000000, 70.000000, 0.000000)",
        "(290.000000, 70.000000, 0.000000)",
        "(290.000000, 70.000000, 0.000000)",
        "(290.000000, 70.000000, 0.000000)",
        "(290.000000, 70.000000, 0.000000)",
        "(290.000000, 70.000000, 0.000000)",
        "(290.000000, 70.000000, 0.000000)",
        "(290.000000, 70.000000, 0.000000)",
        "(290.000000, 70.000000, 0.000000)",
        "(290.000000, 70.000000, 0.000000)",
        "(290.000000, 70.000000, 0.000000)",
        "(290.000000, 70.000000, 0.000000)",
        "(290.000000, 70.000000, 0.000000)",
        "(290.000000, 70.000000, 0.000000)",
        "(290.000000, 70.000000, 0.000000)",
        "(290.000000, 70.000000, 0.000000)",
        "(290.000000, 70.000000, 0.000000)",
        "(290.000000, 70.000000, 0.000000)",
        "(290.000000, 70.000000, 0.000000)",
        "(290.000000, 70.000000, 0.000000)",
        "(290.000000, 70.000000, 0.000000)",
        "(290.000000, 70.000000, 0.000000)",
        "(290.000000, 70.000000, 0.000000)",
        "(290.000000, 70.000000, 0.000000)",
        "(290.000000, 70.000000, 0.000000)",
        "(290.000000, 70.000000, 0.000000)",
        "(290.000000, 70.000000, 0.000000)",
        "(290.000000, 70.000000, 0.000000)",
        "(290.000000, 70.000000, 0.000000)",
        "(290.000000, 70.000000, 0.000000)",
        "(290.000000, 70.000000, 0.000000)",
        "(290.000000, 70.000000, 0.000000)",
        "(290.000000, 70.000000, 0.000000)",
        "(290.000000, 70.000000, 0.000000)",
        "(290.000000, 70.000000, 0.000000)",
        "(290.000000, 70.000000, 0.000000)",
        "(290.000000, 70.000000, 0.000000)",
        "(290.000000, 70.000000, 0.000000)",
        "(290.000000, 70.000000, 0.000000)",
        "(290.000000, 70.000000, 0.000000)",
        "(290.000000, 70.000000, 0.000000)",
        "(290.000000, 70.000000, 0.000000)",
        "(290.000000, 70.000000, 0.000000)",
        "(290.000000, 70.000000, 0.000000)",
        "(290.000000, 70.000000, 0.000000)",
        "(290.000000, 70.000000, 0.000000)",
        "(290.000000, 70.000000, 0.000000)",
        "(290.000000, 70.000000, 0.000000)",
        "(290.000000, 70.000000, 0.000000)",
        "(290.000000, 70.000000, 0.000000)",
        "(290.000000, 70.000000, 0.000000)",
        "(290.000000, 70.000000, 0.000000)",
        "(290.000000, 70.000000, 0.000000)",
        "(290.000000, 70.000000, 0.000000)",
        "(290.000000, 70.000000, 0.000000)",
        "(290.000000, 70.000000, 0.000000)",
        "(290.000000, 70.000000, 0.000000)",
        "(290.000000, 70.000000, 0.000000)",
        "(290.000000, 70.000000, 0.000000)",
        "(290.000000, 70.000000, 0.000000)",
        "(290.000000, 70.000000, 0.000000)",
        "(290.000000, 70.000000, 0.000000)",
        "(290.000000, 70.000000, 0.000000)",
        "(290.000000, 70.000000, 0.000000)",
        "(290.000000, 70.000000, 0.000000)",
        "(290.000000, 70.000000, 0.000000)",
        "(290.000000, 70.000000, 0.000000)",
        "(290.000000, 70.000000, 0.000000)",
        "(290.000000, 70.000000, 0.000000)",
        "(290.000000, 70.000000, 0.000000)",
        "(290.000000, 70.000000, 0.000000)",
        "(290.000000, 70.000000, 0.000000)",
        "(290.000000, 70.000000, 0.000000)",
        "(290.000000, 70.000000, 0.000000)",
        "(290.000000, 70.000000, 0.000000)",
        "(290.000000, 70.000000, 0.000000)",
        "(290.000000, 70.000000, 0.000000)",
        "(290.000000, 70.000000, 0.000000)",
        "(290.000000, 70.000000, 0.000000)",
        "(290.000000, 70.000000, 0.000000)",
        "(290.000000, 70.000000, 0.000000)",
        "(290.000000, 70.000000, 0.000000)",
        "(290.000000, 70.000000, 0.000000)",
        "(290.000000, 70.000000, 0.000000)",
        "(290.000000, 70.000000, 0.000000)",
        "(290.000000, 70.000000, 0.000000)",
        "(290.000000, 70.000000, 0.000000)",
        "(290.000000, 70.000000, 0.000000)",
        "(290.000000, 70.000000, 0.000000)",
        "(290.000000, 70.000000, 0.000000)",
        "(290.000000, 70.000000, 0.000000)",
        "(290.000000, 70.000000, 0.000000)",
        "(290.000000, 70.000000, 0.000000)",
        "(290.000000, 70.000000, 0.000000)",
        "(290.000000, 70.000000, 0.000000)",
        "(290.000000, 70.000000, 0.000000)",
        "(290.000000, 70.000000, 0.000000)",
        "(290.000000, 70.000000, 0.000000)",
        "(290.000000, 70.000000, 0.000000)",
        "(290.000000, 70.000000, 0.000000)",
        "(290.000000, 70.000000, 0.000000)",
        "(290.000000, 70.000000, 0.000000)",
        "(290.000000, 70.000000, 0.000000)",
        "(290.000000, 70.000000, 0.000000)",
        "(290.000000, 70.000000, 0.000000)",
        "(290.000000, 70.000000, 0.000000)",
        "(290.000000, 70.000000, 0.000000)",
        "(290.000000, 70.000000, 0.000000)",
        "(290.000000, 70.000000, 0.000000)",
        "(290.000000, 70.000000, 0.000000)",
        "(290.000000, 70.000000, 0.000000)",
        "(290.000000, 70.000000, 0.000000)",
        "(290.000000, 70.000000, 0.000000)",
        "(290.000000, 70.000000, 0.000000)",
        "(290.000000, 70.000000, 0.000000)",
        "(290.000000, 70.000000, 0.000000)",
        "(290.000000, 70.000000, 0.000000)",
        "(290.000000, 70.000000, 0.000000)",
        "(290.000000, 70.000000, 0.000000)",
        "(290.000000, 70.000000, 0.000000)",
        "(290.000000, 70.000000, 0.000000)",
        "(290.000000, 70.000000, 0.000000)",
        "(290.000000, 70.000000, 0.000000)",
        "(290.000000, 70.000000, 0.000000)",
        "(290.000000, 70.000000, 0.000000)",
        "(290.000000, 70.000000, 0.000000)",
        "(290.000000, 70.000000, 0.000000)",
        "(290.000000, 70.000000, 0.000000)",
        "(290.000000, 70.000000, 0.000000)",
        "(290.000000, 70.000000, 0.000000)",
        "(290.000000, 70.000000, 0.000000)",
        "(290.000000, 70.000000, 0.000000)",
        "(290.000000, 70.000000, 0.000000)",
        "(290.000000, 70.000000, 0.000000)",
        "(290.000000, 70.000000, 0.000000)",
        "(290.000000, 70.000000, 0.000000)",
        "(290.000000, 70.000000, 0.000000)",
        "(290.000000, 70.000000, 0.000000)",
        "(290.000000, 70.000000, 0.000000)",
        "(290.000000, 70.000000, 0.000000)",
        "(290.000000, 70.000000, 0.000000)",
        "(290.000000, 70.000000, 0.000000)",
        "(290.000000, 70.000000, 0.000000)",
        "(290.000000, 70.000000, 0.000000)",
        "(290.000000, 70.000000, 0.000000)",
        "(290.000000, 70.000000, 0.000000)",
        "(290.000000, 70.000000, 0.000000)",
        "(290.000000, 70.000000, 0.000000)",
        "(290.000000, 70.000000, 0.000000)",
        "(290.000000, 70.000000, 0.000000)",
        "(290.000000, 70.000000, 0.000000)",
        "(290.000000, 70.000000, 0.000000)",
        "(290.000000, 70.000000, 0.000000)",
        "(290.000000, 70.000000, 0.000000)",
        "(290.000000, 70.000000, 0.000000)",
        "(290.000000, 70.000000, 0.000000)",
        "(290.000000, 70.000000, 0.000000)",
        "(290.000000, 70.000000, 0.000000)",
        "(290.000000, 70.000000, 0.000000)",
        "(290.000000, 70.000000, 0.000000)",
        "(290.000000, 70.000000, 0.000000)",
        "(290.000000, 70.000000, 0.000000)",
        "(290.000000, 70.000000, 0.000000)",
        "(290.000000, 70.000000, 0.000000)",
        "(290.000000, 70.000000, 0.000000)",
        "(290.000000, 70.000000, 0.000000)",
        "(290.000000, 70.000000, 0.000000)",
        "(290.000000, 70.000000, 0.000000)",
        "(290.000000, 70.000000, 0.000000)",
        "(290.000000, 70.000000, 0.000000)",
        "(290.000000, 70.000000, 0.000000)",
        "(290.000000, 70.000000, 0.000000)",
        "(290.000000, 70.000000, 0.000000)",
        "(290.000000, 70.000000, 0.000000)",
        "(290.000000, 70.000000, 0.000000)",
        "(290.000000, 70.000000, 0.000000)",
        "(290.000000, 70.000000, 0.000000)",
        "(290.000000, 70.000000, 0.000000)",
        "(290.000000, 70.000000, 0.000000)",
        "(290.000000, 70.000000, 0.000000)",
        "(290.000000, 70.000000, 0.000000)",
        "(290.000000, 70.000000, 0.000000)",
        "(290.000000, 70.000000, 0.000000)",
        "(290.000000, 70.000000, 0.000000)",
        "(290.000000, 70.000000, 0.000000)",
        "(290.000000, 70.000000, 0.000000)",
        "(290.000000, 70.000000, 0.000000)",
        "(290.000000, 70.000000, 0.000000)",
        "(290.000000, 70.000000, 0.000000)",
        "(290.000000, 70.000000, 0.000000)",
        "(290.000000, 70.000000, 0.000000)",
        "(290.000000, 70.000000, 0.000000)",
        "(290.000000, 70.000000, 0.000000)",
        "(290.000000, 70.000000, 0.000000)",
        "(290.000000, 70.000000, 0.000000)",
        "(290.000000, 70.000000, 0.000000)",
        "(290.000000, 70.000000, 0.000000)",
        "(290.000000, 70.000000, 0.000000)",
        "(290.000000, 70.000000, 0.000000)",
        "(290.000000, 70.000000, 0.000000)",
        "(290.000000, 70.000000, 0.000000)",
        "(290.000000, 70.000000, 0.000000)",
        "(290.000000, 70.000000, 0.000000)",
        "(290.000000, 70.000000, 0.000000)",
        "(290.000000, 70.000000, 0.000000)",
        "(290.000000, 70.000000, 0.000000)",
        "(290.000000, 70.000000, 0.000000)",
        "(290.000000, 70.000000, 0.000000)",
        "(290.000000, 70.000000, 0.000000)",
        "(290.000000, 70.000000, 0.000000)",
        "(290.000000, 70.000000, 0.000000)",
        "(290.000000, 70.000000, 0.000000)",
        "(290.000000, 70.000000, 0.000000)",
        "(290.000000, 70.000000, 0.000000)",
        "(290.000000, 70.000000, 0.000000)",
        "(290.000000, 70.000000, 0.000000)",
        "(290.000000, 70.000000, 0.000000)",
        "(290.000000, 70.000000, 0.000000)",
        "(290.000000, 70.000000, 0.000000)",
        "(290.000000, 70.000000, 0.000000)",
        "(290.000000, 70.000000, 0.000000)",
        "(290.000000, 70.000000, 0.000000)",
        "(290.000000, 70.000000, 0.000000)",
        "(290.000000, 70.000000, 0.000000)",
        "(290.000000, 70.000000, 0.000000)",
        "(290.000000, 70.000000, 0.000000)",
        "(290.000000, 70.000000, 0.000000)",
        "(290.000000, 70.000000, 0.000000)",
        "(290.000000, 70.000000, 0.000000)",
        "(290.000000, 70.000000, 0.000000)",
        "(290.000000, 70.000000, 0.000000)",
        "(290.000000, 70.000000, 0.000000)",
        "(290.000000, 70.000000, 0.000000)",
        "(290.000000, 70.000000, 0.000000)",
        "(290.000000, 70.000000, 0.000000)",
        "(290.000000, 70.000000, 0.000000)",
        "(290.000000, 70.000000, 0.000000)",
        "(290.000000, 70.000000, 0.000000)",
        "(290.000000, 70.000000, 0.000000)",
        "(290.000000, 70.000000, 0.000000)",
        "(290.000000, 70.000000, 0.000000)",
        "(290.000000, 70.000000, 0.000000)",
        "(290.000000, 70.000000, 0.000000)",
        "(290.000000, 70.000000, 0.000000)",
        "(290.000000, 70.000000, 0.000000)",
        "(290.000000, 70.000000, 0.000000)",
        "(290.000000, 70.000000, 0.000000)",
        "(290.000000, 70.000000, 0.000000)",
        "(290.000000, 70.000000, 0.000000)",
        "(290.000000, 70.000000, 0.000000)",
        "(290.000000, 70.000000, 0.000000)",
        "(290.000000, 70.000000, 0.000000)",
        "(290.000000, 70.000000, 0.000000)",
        "(290.000000, 70.000000, 0.000000)",
        "(290.000000, 70.000000, 0.000000)",
        "(290.000000, 70.000000, 0.000000)",
        "(290.000000, 70.000000, 0.000000)",
        "(290.000000, 70.000000, 0.000000)",
        "(290.000000, 70.000000, 0.000000)",
        "(290.000000, 70.000000, 0.000000)",
        "(290.000000, 70.000000, 0.000000)",
        "(290.000000, 70.000000, 0.000000)",
        "(290.000000, 70.000000, 0.000000)",
        "(290.000000, 70.000000, 0.000000)",
        "(290.000000, 70.000000, 0.000000)",
        "(290.000000, 70.000000, 0.000000)",
        "(290.000000, 70.000000, 0.000000)",
        "(290.000000, 70.000000, 0.000000)",
        "(290.000000, 70.000000, 0.000000)",
        "(290.000000, 70.000000, 0.000000)",
        "(290.000000, 70.000000, 0.000000)",
        "(290.000000, 70.000000, 0.000000)",
        "(290.000000, 70.000000, 0.000000)",
        "(290.000000, 70.000000, 0.000000)",
        "(290.000000, 70.000000, 0.000000)",
        "(290.000000, 70.000000, 0.000000)",
        "(290.000000, 70.000000, 0.000000)",
        "(290.000000, 70.000000, 0.000000)",
        "(290.000000, 70.000000, 0.000000)",
        "(290.000000, 70.000000, 0.000000)",
        "(290.000000, 70.000000, 0.000000)",
        "(290.000000, 70.000000, 0.000000)",
        "(290.000000, 70.000000, 0.000000)",
        "(290.000000, 70.000000, 0.000000)",
        "(290.000000, 70.000000, 0.000000)",
        "(290.000000, 70.000000, 0.000000)",
        "(290.000000, 70.000000, 0.000000)",
        "(290.000000, 70.000000, 0.000000)",
        "(290.000000, 70.000000, 0.000000)",
        "(290.000000, 70.000000, 0.000000)",
        "(290.000000, 70.000000, 0.000000)",
        "(290.000000, 70.000000, 0.000000)",
        "(290.000000, 70.000000, 0.000000)",
        "(290.000000, 70.000000, 0.000000)",
        "(290.000000, 70.000000, 0.000000)",
        "(290.000000, 70.000000, 0.000000)",
        "(290.000000, 70.000000, 0.000000)",
        "(290.000000, 70.000000, 0.000000)",
        "(290.000000, 70.000000, 0.000000)",
        "(290.000000, 70.000000, 0.000000)",
        "(290.000000, 70.000000, 0.000000)",
        "(290.000000, 70.000000, 0.000000)",
        "(290.000000, 70.000000, 0.000000)",
        "(290.000000, 70.000000, 0.000000)",
        "(290.000000, 70.000000, 0.000000)",
        "(290.000000, 70.000000, 0.000000)",
        "(290.000000, 70.000000, 0.000000)",
        "(290.000000, 70.000000, 0.000000)",
        "(290.000000, 70.000000, 0.000000)",
        "(290.000000, 70.000000, 0.000000)",
        "(290.000000, 70.000000, 0.000000)",
        "(290.000000, 70.000000, 0.000000)",
        "(290.000000, 70.000000, 0.000000)",
        "(290.000000, 70.000000, 0.000000)",
        "(290.000000, 70.000000, 0.000000)",
        "(290.000000, 70.000000, 0.000000)",
        "(290.000000, 70.000000, 0.000000)",
        "(290.000000, 70.000000, 0.000000)",
        "(290.000000, 70.000000, 0.000000)",
        "(290.000000, 70.000000, 0.000000)",
        "(290.000000, 70.000000, 0.000000)",
        "(290.000000, 70.000000, 0.000000)",
        "(290.000000, 70.000000, 0.000000)",
        "(290.000000, 70.000000, 0.000000)",
        "(290.000000, 70.000000, 0.000000)",
        "(290.000000, 70.000000, 0.000000)",
        "(290.000000, 70.000000, 0.000000)",
        "(290.000000, 70.000000, 0.000000)",
        "(290.000000, 70.000000, 0.000000)",
        "(290.000000, 70.000000, 0.000000)",
        "(290.000000, 70.000000, 0.000000)",
        "(290.000000, 70.000000, 0.000000)",
        "(290.000000, 70.000000, 0.000000)",
        "(290.000000, 70.000000, 0.000000)",
        "(290.000000, 70.000000, 0.000000)",
        "(290.000000, 70.000000, 0.000000)",
        "(290.000000, 70.000000, 0.000000)",
        "(290.000000, 70.000000, 0.000000)",
        "(290.000000, 70.000000, 0.000000)",
        "(290.000000, 70.000000, 0.000000)",
        "(290.000000, 70.000000, 0.000000)",
        "(290.000000, 70.000000, 0.000000)",
        "(290.000000, 70.000000, 0.000000)",
        "(290.000000, 70.000000, 0.000000)",
        "(290.000000, 70.000000, 0.000000)",
        "(290.000000, 70.000000, 0.000000)",
        "(290.000000, 70.000000, 0.000000)",
        "(290.000000, 70.000000, 0.000000)",
        "(290.000000, 70.000000, 0.000000)",
        "(290.000000, 70.000000, 0.000000)",
        "(290.000000, 70.000000, 0.000000)",
        "(290.000000, 70.000000, 0.000000)",
        "(290.000000, 70.000000, 0.000000)",
        "(290.000000, 70.000000, 0.000000)",
        "(290.000000, 70.000000, 0.000000)",
        "(290.000000, 70.000000, 0.000000)",
        "(290.000000, 70.000000, 0.000000)",
        "(290.000000, 70.000000, 0.000000)",
        "(290.000000, 70.000000, 0.000000)",
        "(290.000000, 70.000000, 0.000000)",
        "(290.000000, 70.000000, 0.000000)",
        "(290.000000, 70.000000, 0.000000)",
        "(290.000000, 70.000000, 0.000000)",
        "(290.000000, 70.000000, 0.000000)",
        "(290.000000, 70.000000, 0.000000)",
        "(290.000000, 70.000000, 0.000000)",
        "(290.000000, 70.000000, 0.000000)",
        "(290.000000, 70.000000, 0.000000)",
        "(290.000000, 70.000000, 0.000000)",
        "(290.000000, 70.000000, 0.000000)",
        "(290.000000, 70.000000, 0.000000)",
        "(290.000000, 70.000000, 0.000000)",
        "(290.000000, 70.000000, 0.000000)",
        "(290.000000, 70.000000, 0.000000)",
        "(290.000000, 70.000000, 0.000000)",
        "(290.000000, 70.000000, 0.000000)",
        "(290.000000, 70.000000, 0.000000)",
        "(290.000000, 70.000000, 0.000000)",
        "(290.000000, 70.000000, 0.000000)",
        "(290.000000, 70.000000, 0.000000)",
        "(290.000000, 70.000000, 0.000000)",
        "(290.000000, 70.000000, 0.000000)",
        "(290.000000, 70.000000, 0.000000)",
        "(290.000000, 70.000000, 0.000000)",
        "(290.000000, 70.000000, 0.000000)",
        "(290.000000, 70.000000, 0.000000)",
        "(290.000000, 70.000000, 0.000000)",
        "(290.000000, 70.000000, 0.000000)",
        "(290.000000, 70.000000, 0.000000)",
        "(290.000000, 70.000000, 0.000000)",
        "(290.000000, 70.000000, 0.000000)",
        "(290.000000, 70.000000, 0.000000)",
        "(290.000000, 70.000000, 0.000000)",
        "(290.000000, 70.000000, 0.000000)",
        "(290.000000, 70.000000, 0.000000)",
        "(290.000000, 70.000000, 0.000000)",
        "(290.000000, 70.000000, 0.000000)",
        "(290.000000, 70.000000, 0.000000)",
        "(290.000000, 70.000000, 0.000000)",
        "(290.000000, 70.000000, 0.000000)",
        "(290.000000, 70.000000, 0.000000)",
        "(290.000000, 70.000000, 0.000000)",
        "(290.000000, 70.000000, 0.000000)",
        "(290.000000, 70.000000, 0.000000)",
        "(290.000000, 70.000000, 0.000000)",
        "(290.000000, 70.000000, 0.000000)",
        "(290.000000, 70.000000, 0.000000)",
        "(290.000000, 70.000000, 0.000000)",
        "(290.000000, 70.000000, 0.000000)",
        "(290.000000, 70.000000, 0.000000)",
        "(290.000000, 70.000000, 0.000000)",
        "(290.000000, 70.000000, 0.000000)",
        "(290.000000, 70.000000, 0.000000)",
        "(290.000000, 70.000000, 0.000000)",
        "(290.000000, 70.000000, 0.000000)",
        "(290.000000, 70.000000, 0.000000)",
        "(290.000000, 70.000000, 0.000000)",
        "(290.000000, 70.000000, 0.000000)",
        "(290.000000, 70.000000, 0.000000)",
        "(290.000000, 70.000000, 0.000000)",
        "(290.000000, 70.000000, 0.000000)",
        "(290.000000, 70.000000, 0.000000)",
        "(290.000000, 70.000000, 0.000000)",
        "(290.000000, 70.000000, 0.000000)",
        "(290.000000, 70.000000, 0.000000)",
        "(290.000000, 70.000000, 0.000000)",
        "(290.000000, 70.000000, 0.000000)",
        "(290.000000, 70.000000, 0.000000)",
        "(290.000000, 70.000000, 0.000000)",
        "(290.000000, 70.000000, 0.000000)",
        "(290.000000, 70.000000, 0.000000)",
        "(290.000000, 70.000000, 0.000000)",
        "(290.000000, 70.000000, 0.000000)",
        "(290.000000, 70.000000, 0.000000)",
        "(290.000000, 70.000000, 0.000000)",
        "(290.000000, 70.000000, 0.000000)",
        "(290.000000, 70.000000, 0.000000)",
        "(290.000000, 70.000000, 0.000000)",
        "(290.000000, 70.000000, 0.000000)",
        "(290.000000, 70.000000, 0.000000)",
        "(290.000000, 70.000000, 0.000000)",
        "(290.000000, 70.000000, 0.000000)",
        "(290.000000, 70.000000, 0.000000)",
        "(290.000000, 70.000000, 0.000000)",
        "(290.000000, 70.000000, 0.000000)",
        "(290.000000, 70.000000, 0.000000)",
        "(290.000000, 70.000000, 0.000000)",
        "(290.000000, 70.000000, 0.000000)",
        "(290.000000, 70.000000, 0.000000)",
        "(290.000000, 70.000000, 0.000000)",
        "(290.000000, 70.000000, 0.000000)",
        "(290.000000, 70.000000, 0.000000)",
        "(290.000000, 70.000000, 0.000000)",
        "(290.000000, 70.000000, 0.000000)",
        "(290.000000, 70.000000, 0.000000)",
        "(290.000000, 70.000000, 0.000000)",
        "(290.000000, 70.000000, 0.000000)",
        "(290.000000, 70.000000, 0.000000)",
        "(290.000000, 70.000000, 0.000000)",
        "(290.000000, 70.000000, 0.000000)",
        "(290.000000, 70.000000, 0.000000)",
        "(290.000000, 70.000000, 0.000000)",
        "(290.000000, 70.000000, 0.000000)",
        "(290.000000, 70.000000, 0.000000)",
        "(290.000000, 70.000000, 0.000000)",
        "(290.000000, 70.000000, 0.000000)",
        "(290.000000, 70.000000, 0.000000)",
        "(290.000000, 70.000000, 0.000000)",
        "(290.000000, 70.000000, 0.000000)",
        "(290.000000, 70.000000, 0.000000)",
        "(290.000000, 70.000000, 0.000000)",
        "(290.000000, 70.000000, 0.000000)",
        "(290.000000, 70.000000, 0.000000)",
        "(290.000000, 70.000000, 0.000000)",
        "(290.000000, 70.000000, 0.000000)",
        "(290.000000, 70.000000, 0.000000)",
        "(290.000000, 70.000000, 0.000000)",
        "(290.000000, 70.000000, 0.000000)",
        "(290.000000, 70.000000, 0.000000)",
        "(290.000000, 70.000000, 0.000000)",
        "(290.000000, 70.000000, 0.000000)",
        "(290.000000, 70.000000, 0.000000)",
        "(290.000000, 70.000000, 0.000000)",
        "(290.000000, 70.000000, 0.000000)",
        "(290.000000, 70.000000, 0.000000)",
        "(290.000000, 70.000000, 0.000000)",
        "(290.000000, 70.000000, 0.000000)",
        "(290.000000, 70.000000, 0.000000)",
        "(290.000000, 70.000000, 0.000000)",
        "(290.000000, 70.000000, 0.000000)",
        "(290.000000, 70.000000, 0.000000)",
        "(290.000000, 70.000000, 0.000000)",
        "(290.000000, 70.000000, 0.000000)",
        "(290.000000, 70.000000, 0.000000)",
        "(290.000000, 70.000000, 0.000000)",
        "(290.000000, 70.000000, 0.000000)",
        "(290.000000, 70.000000, 0.000000)",
        "(290.000000, 70.000000, 0.000000)",
        "(290.000000, 70.000000, 0.000000)",
        "(290.000000, 70.000000, 0.000000)",
        "(290.000000, 70.000000, 0.000000)",
        "(290.000000, 70.000000, 0.000000)",
        "(290.000000, 70.000000, 0.000000)",
        "(290.000000, 70.000000, 0.000000)",
        "(290.000000, 70.000000, 0.000000)",
        "(290.000000, 70.000000, 0.000000)",
        "(290.000000, 70.000000, 0.000000)",
        "(290.000000, 70.000000, 0.000000)",
        "(290.000000, 70.000000, 0.000000)",
        "(290.000000, 70.000000, 0.000000)",
        "(290.000000, 70.000000, 0.000000)",
        "(290.000000, 70.000000, 0.000000)",
        "(290.000000, 70.000000, 0.000000)",
        "(290.000000, 70.000000, 0.000000)",
        "(290.000000, 70.000000, 0.000000)",
        "(290.000000, 70.000000, 0.000000)",
        "(290.000000, 70.000000, 0.000000)",
        "(290.000000, 70.000000, 0.000000)",
        "(290.000000, 70.000000, 0.000000)",
        "(290.000000, 70.000000, 0.000000)",
        "(290.000000, 70.000000, 0.000000)",
        "(290.000000, 70.000000, 0.000000)",
        "(290.000000, 70.000000, 0.000000)",
        "(290.000000, 70.000000, 0.000000)",
        "(290.000000, 70.000000, 0.000000)",
        "(290.000000, 70.000000, 0.000000)",
        "(290.000000, 70.000000, 0.000000)",
        "(290.000000, 70.000000, 0.000000)",
        "(290.000000, 70.000000, 0.000000)",
        "(290.000000, 70.000000, 0.000000)",
        "(290.000000, 70.000000, 0.000000)",
        "(290.000000, 70.000000, 0.000000)",
        "(290.000000, 70.000000, 0.000000)",
        "(290.000000, 70.000000, 0.000000)",
        "(290.000000, 70.000000, 0.000000)",
        "(290.000000, 70.000000, 0.000000)",
        "(290.000000, 70.000000, 0.000000)",
        "(290.000000, 70.000000, 0.000000)",
        "(290.000000, 70.000000, 0.000000)",
        "(290.000000, 70.000000, 0.000000)",
        "(290.000000, 70.000000, 0.000000)",
        "(290.000000, 70.000000, 0.000000)",
        "(290.000000, 70.000000, 0.000000)",
        "(290.000000, 70.000000, 0.000000)",
        "(290.000000, 70.000000, 0.000000)",
        "(290.000000, 70.000000, 0.000000)",
        "(290.000000, 70.000000, 0.000000)",
        "(290.000000, 70.000000, 0.000000)",
        "(290.000000, 70.000000, 0.000000)",
        "(290.000000, 70.000000, 0.000000)",
        "(290.000000, 70.000000, 0.000000)",
        "(290.000000, 70.000000, 0.000000)",
        "(290.000000, 70.000000, 0.000000)",
        "(290.000000, 70.000000, 0.000000)",
        "(290.000000, 70.000000, 0.000000)",
        "(290.000000, 70.000000, 0.000000)",
        "(290.000000, 70.000000, 0.000000)",
        "(290.000000, 70.000000, 0.000000)",
        "(290.000000, 70.000000, 0.000000)",
        "(290.000000, 70.000000, 0.000000)",
        "(290.000000, 70.000000, 0.000000)",
        "(290.000000, 70.000000, 0.000000)",
        "(290.000000, 70.000000, 0.000000)",
        "(290.000000, 70.000000, 0.000000)",
        "(290.000000, 70.000000, 0.000000)",
        "(290.000000, 70.000000, 0.000000)",
        "(290.000000, 70.000000, 0.000000)",
        "(290.000000, 70.000000, 0.000000)",
        "(290.000000, 70.000000, 0.000000)",
        "(290.000000, 70.000000, 0.000000)",
        "(290.000000, 70.000000, 0.000000)",
        "(290.000000, 70.000000, 0.000000)",
        "(290.000000, 70.000000, 0.000000)",
        "(290.000000, 70.000000, 0.000000)",
        "(290.000000, 70.000000, 0.000000)",
        "(290.000000, 70.000000, 0.000000)",
        "(290.000000, 70.000000, 0.000000)",
        "(290.000000, 70.000000, 0.000000)",
        "(290.000000, 70.000000, 0.000000)",
        "(290.000000, 70.000000, 0.000000)",
        "(290.000000, 70.000000, 0.000000)",
        "(290.000000, 70.000000, 0.000000)",
        "(290.000000, 70.000000, 0.000000)",
        "(290.000000, 70.000000, 0.000000)",
        "(290.000000, 70.000000, 0.000000)",
        "(290.000000, 70.000000, 0.000000)",
        "(290.000000, 70.000000, 0.000000)",
        "(290.000000, 70.000000, 0.000000)",
        "(290.000000, 70.000000, 0.000000)",
        "(290.000000, 70.000000, 0.000000)",
        "(290.000000, 70.000000, 0.000000)",
        "(290.000000, 70.000000, 0.000000)",
        "(290.000000, 70.000000, 0.000000)",
        "(290.000000, 70.000000, 0.000000)",
        "(290.000000, 70.000000, 0.000000)",
        "(290.000000, 70.000000, 0.000000)",
        "(290.000000, 70.000000, 0.000000)",
        "(290.000000, 70.000000, 0.000000)",
        "(290.000000, 70.000000, 0.000000)",
        "(290.000000, 70.000000, 0.000000)",
        "(290.000000, 70.000000, 0.000000)",
        "(290.000000, 70.000000, 0.000000)",
        "(290.000000, 70.000000, 0.000000)",
        "(290.000000, 70.000000, 0.000000)",
        "(290.000000, 70.000000, 0.000000)",
        "(290.000000, 70.000000, 0.000000)",
        "(290.000000, 70.000000, 0.000000)",
        "(290.000000, 70.000000, 0.000000)",
        "(290.000000, 70.000000, 0.000000)",
        "(290.000000, 70.000000, 0.000000)",
        "(290.000000, 70.000000, 0.000000)",
        "(290.000000, 70.000000, 0.000000)",
        "(290.000000, 70.000000, 0.000000)",
        "(290.000000, 70.000000, 0.000000)",
        "(290.000000, 70.000000, 0.000000)",
        "(290.000000, 70.000000, 0.000000)",
        "(290.000000, 70.000000, 0.000000)",
        "(290.000000, 70.000000, 0.000000)",
        "(290.000000, 70.000000, 0.000000)",
        "(290.000000, 70.000000, 0.000000)",
        "(290.000000, 70.000000, 0.000000)",
        "(290.000000, 70.000000, 0.000000)",
        "(290.000000, 70.000000, 0.000000)",
        "(290.000000, 70.000000, 0.000000)",
        "(290.000000, 70.000000, 0.000000)",
        "(290.000000, 70.000000, 0.000000)",
        "(290.000000, 70.000000, 0.000000)",
        "(290.000000, 70.000000, 0.000000)",
        "(290.000000, 70.000000, 0.000000)",
        "(290.000000, 70.000000, 0.000000)",
        "(290.000000, 70.000000, 0.000000)",
        "(290.000000, 70.000000, 0.000000)",
        "(290.000000, 70.000000, 0.000000)",
        "(290.000000, 70.000000, 0.000000)",
        "(290.000000, 70.000000, 0.000000)",
        "(290.000000, 70.000000, 0.000000)",
        "(290.000000, 70.000000, 0.000000)",
        "(290.000000, 70.000000, 0.000000)",
        "(290.000000, 70.000000, 0.000000)",
        "(290.000000, 70.000000, 0.000000)",
        "(290.000000, 70.000000, 0.000000)",
        "(290.000000, 70.000000, 0.000000)",
        "(290.000000, 70.000000, 0.000000)",
        "(290.000000, 70.000000, 0.000000)",
        "(290.000000, 70.000000, 0.000000)",
        "(290.000000, 70.000000, 0.000000)",
        "(290.000000, 70.000000, 0.000000)",
        "(290.000000, 70.000000, 0.000000)",
        "(290.000000, 70.000000, 0.000000)",
        "(290.000000, 70.000000, 0.000000)",
        "(290.000000, 70.000000, 0.000000)",
        "(290.000000, 70.000000, 0.000000)",
        "(290.000000, 70.000000, 0.000000)",
        "(290.000000, 70.000000, 0.000000)",
        "(290.000000, 70.000000, 0.000000)",
        "(290.000000, 70.000000, 0.000000)",
        "(290.000000, 70.000000, 0.000000)",
        "(290.000000, 70.000000, 0.000000)",
        "(290.000000, 70.000000, 0.000000)",
        "(290.000000, 70.000000, 0.000000)",
        "(290.000000, 70.000000, 0.000000)",
        "(290.000000, 70.000000, 0.000000)",
        "(290.000000, 70.000000, 0.000000)",
        "(290.000000, 70.000000, 0.000000)",
        "(290.000000, 70.000000, 0.000000)",
        "(290.000000, 70.000000, 0.000000)",
        "(290.000000, 70.000000, 0.000000)",
        "(290.000000, 70.000000, 0.000000)",
        "(290.000000, 70.000000, 0.000000)",
        "(290.000000, 70.000000, 0.000000)",
        "(290.000000, 70.000000, 0.000000)",
        "(290.000000, 70.000000, 0.000000)",
        "(290.000000, 70.000000, 0.000000)",
        "(290.000000, 70.000000, 0.000000)",
        "(290.000000, 70.000000, 0.000000)",
        "(290.000000, 70.000000, 0.000000)",
        "(290.000000, 70.000000, 0.000000)",
        "(290.000000, 70.000000, 0.000000)",
        "(290.000000, 70.000000, 0.000000)",
        "(290.000000, 70.000000, 0.000000)",
        "(290.000000, 70.000000, 0.000000)",
        "(290.000000, 70.000000, 0.000000)",
        "(290.000000, 70.000000, 0.000000)",
        "(290.000000, 70.000000, 0.000000)",
        "(290.000000, 70.000000, 0.000000)",
        "(290.000000, 70.000000, 0.000000)",
        "(290.000000, 70.000000, 0.000000)",
        "(290.000000, 70.000000, 0.000000)",
        "(290.000000, 70.000000, 0.000000)",
        "(290.000000, 70.000000, 0.000000)",
        "(290.000000, 70.000000, 0.000000)",
        "(290.000000, 70.000000, 0.000000)",
        "(290.000000, 70.000000, 0.000000)",
        "(290.000000, 70.000000, 0.000000)",
        "(290.000000, 70.000000, 0.000000)",
        "(290.000000, 70.000000, 0.000000)",
        "(290.000000, 70.000000, 0.000000)",
        "(290.000000, 70.000000, 0.000000)",
        "(290.000000, 70.000000, 0.000000)",
        "(290.000000, 70.000000, 0.000000)",
        "(290.000000, 70.000000, 0.000000)",
        "(290.000000, 70.000000, 0.000000)",
        "(290.000000, 70.000000, 0.000000)",
        "(290.000000, 70.000000, 0.000000)",
        "(290.000000, 70.000000, 0.000000)",
        "(290.000000, 70.000000, 0.000000)",
        "(290.000000, 70.000000, 0.000000)",
        "(290.000000, 70.000000, 0.000000)",
        "(290.000000, 70.000000, 0.000000)",
        "(290.000000, 70.000000, 0.000000)",
        "(290.000000, 70.000000, 0.000000)",
        "(290.000000, 70.000000, 0.000000)",
        "(290.000000, 70.000000, 0.000000)",
        "(290.000000, 70.000000, 0.000000)",
        "(290.000000, 70.000000, 0.000000)",
        "(290.000000, 70.000000, 0.000000)",
        "(290.000000, 70.000000, 0.000000)",
        "(290.000000, 70.000000, 0.000000)",
        "(290.000000, 70.000000, 0.000000)",
        "(290.000000, 70.000000, 0.000000)",
        "(290.000000, 70.000000, 0.000000)",
        "(290.000000, 70.000000, 0.000000)",
        "(290.000000, 70.000000, 0.000000)",
        "(290.000000, 70.000000, 0.000000)",
        "(290.000000, 70.000000, 0.000000)",
        "(290.000000, 70.000000, 0.000000)",
        "(290.000000, 70.000000, 0.000000)",
        "(290.000000, 70.000000, 0.000000)",
        "(290.000000, 70.000000, 0.000000)",
        "(290.000000, 70.000000, 0.000000)",
        "(290.000000, 70.000000, 0.000000)",
        "(290.000000, 70.000000, 0.000000)",
        "(290.000000, 70.000000, 0.000000)",
        "(290.000000, 70.000000, 0.000000)",
        "(290.000000, 70.000000, 0.000000)",
        "(290.000000, 70.000000, 0.000000)",
        "(290.000000, 70.000000, 0.000000)",
        "(290.000000, 70.000000, 0.000000)",
        "(290.000000, 70.000000, 0.000000)",
        "(290.000000, 70.000000, 0.000000)",
        "(290.000000, 70.000000, 0.000000)",
        "(290.000000, 70.000000, 0.000000)",
        "(290.000000, 70.000000, 0.000000)",
        "(290.000000, 70.000000, 0.000000)",
        "(290.000000, 70.000000, 0.000000)",
        "(290.000000, 70.000000, 0.000000)",
        "(290.000000, 70.000000, 0.000000)",
        "(290.000000, 70.000000, 0.000000)",
        "(290.000000, 70.000000, 0.000000)",
        "(290.000000, 70.000000, 0.000000)",
        "(290.000000, 70.000000, 0.000000)",
        "(290.000000, 70.000000, 0.000000)",
        "(290.000000, 70.000000, 0.000000)",
        "(290.000000, 70.000000, 0.000000)",
        "(290.000000, 70.000000, 0.000000)",
        "(290.000000, 70.000000, 0.000000)",
        "(290.000000, 70.000000, 0.000000)",
        "(290.000000, 70.000000, 0.000000)",
        "(290.000000, 70.000000, 0.000000)",
        "(290.000000, 70.000000, 0.000000)",
        "(290.000000, 70.000000, 0.000000)",
        "(290.000000, 70.000000, 0.000000)",
        "(290.000000, 70.000000, 0.000000)",
        "(290.000000, 70.000000, 0.000000)",
        "(290.000000, 70.000000, 0.000000)",
        "(290.000000, 70.000000, 0.000000)",
        "(290.000000, 70.000000, 0.000000)",
        "(290.000000, 70.000000, 0.000000)",
        "(290.000000, 70.000000, 0.000000)",
        "(290.000000, 70.000000, 0.000000)",
        "(290.000000, 70.000000, 0.000000)",
        "(290.000000, 70.000000, 0.000000)",
        "(290.000000, 70.000000, 0.000000)",
        "(290.000000, 70.000000, 0.000000)",
        "(290.000000, 70.000000, 0.000000)",
        "(290.000000, 70.000000, 0.000000)",
        "(290.000000, 70.000000, 0.000000)",
        "(290.000000, 70.000000, 0.000000)",
        "(290.000000, 70.000000, 0.000000)",
        "(290.000000, 70.000000, 0.000000)",
        "(290.000000, 70.000000, 0.000000)",
        "(290.000000, 70.000000, 0.000000)",
        "(290.000000, 70.000000, 0.000000)",
        "(290.000000, 70.000000, 0.000000)",
        "(290.000000, 70.000000, 0.000000)",
        "(290.000000, 70.000000, 0.000000)",
        "(290.000000, 70.000000, 0.000000)",
        "(290.000000, 70.000000, 0.000000)",
        "(290.000000, 70.000000, 0.000000)",
        "(290.000000, 70.000000, 0.000000)",
        "(290.000000, 70.000000, 0.000000)",
        "(290.000000, 70.000000, 0.000000)",
        "(290.000000, 70.000000, 0.000000)",
        "(290.000000, 70.000000, 0.000000)",
        "(290.000000, 70.000000, 0.000000)",
        "(290.000000, 70.000000, 0.000000)",
        "(290.000000, 70.000000, 0.000000)",
        "(290.000000, 70.000000, 0.000000)",
        "(290.000000, 70.000000, 0.000000)",
        "(290.000000, 70.000000, 0.000000)",
        "(290.000000, 70.000000, 0.000000)",
        "(290.000000, 70.000000, 0.000000)",
        "(290.000000, 70.000000, 0.000000)",
        "(290.000000, 70.000000, 0.000000)",
        "(290.000000, 70.000000, 0.000000)",
        "(290.000000, 70.000000, 0.000000)",
        "(290.000000, 70.000000, 0.000000)",
        "(290.000000, 70.000000, 0.000000)",
        "(290.000000, 70.000000, 0.000000)",
        "(290.000000, 70.000000, 0.000000)",
        "(290.000000, 70.000000, 0.000000)",
        "(290.000000, 70.000000, 0.000000)",
        "(290.000000, 70.000000, 0.000000)",
        "(290.000000, 70.000000, 0.000000)",
        "(290.000000, 70.000000, 0.000000)",
        "(290.000000, 70.000000, 0.000000)",
        "(290.000000, 70.000000, 0.000000)",
        "(290.000000, 70.000000, 0.000000)",
        "(290.000000, 70.000000, 0.000000)",
        "(290.000000, 70.000000, 0.000000)",
        "(290.000000, 70.000000, 0.000000)",
        "(290.000000, 70.000000, 0.000000)",
        "(290.000000, 70.000000, 0.000000)",
        "(290.000000, 70.000000, 0.000000)",
        "(290.000000, 70.000000, 0.000000)",
        "(290.000000, 70.000000, 0.000000)",
        "(290.000000, 70.000000, 0.000000)",
        "(290.000000, 70.000000, 0.000000)",
        "(290.000000, 70.000000, 0.000000)",
        "(290.000000, 70.000000, 0.000000)",
        "(290.000000, 70.000000, 0.000000)",
        "(290.000000, 70.000000, 0.000000)",
        "(290.000000, 70.000000, 0.000000)",
        "(290.000000, 70.000000, 0.000000)",
        "(290.000000, 70.000000, 0.000000)",
        "(290.000000, 70.000000, 0.000000)",
        "(290.000000, 70.000000, 0.000000)",
        "(290.000000, 70.000000, 0.000000)",
        "(290.000000, 70.000000, 0.000000)",
        "(290.000000, 70.000000, 0.000000)",
        "(290.000000, 70.000000, 0.000000)",
        "(290.000000, 70.000000, 0.000000)",
        "(290.000000, 70.000000, 0.000000)",
        "(290.000000, 70.000000, 0.000000)",
        "(290.000000, 70.000000, 0.000000)",
        "(290.000000, 70.000000, 0.000000)",
        "(290.000000, 70.000000, 0.000000)",
        "(290.000000, 70.000000, 0.000000)",
        "(290.000000, 70.000000, 0.000000)",
        "(290.000000, 70.000000, 0.000000)",
        "(290.000000, 70.000000, 0.000000)",
        "(290.000000, 70.000000, 0.000000)",
        "(290.000000, 70.000000, 0.000000)",
        "(290.000000, 70.000000, 0.000000)",
        "(290.000000, 70.000000, 0.000000)",
        "(290.000000, 70.000000, 0.000000)",
        "(290.000000, 70.000000, 0.000000)",
        "(290.000000, 70.000000, 0.000000)",
        "(290.000000, 70.000000, 0.000000)",
        "(290.000000, 70.000000, 0.000000)",
        "(290.000000, 70.000000, 0.000000)",
        "(290.000000, 70.000000, 0.000000)",
        "(290.000000, 70.000000, 0.000000)",
        "(290.000000, 70.000000, 0.000000)",
        "(290.000000, 70.000000, 0.000000)",
        "(290.000000, 70.000000, 0.000000)",
        "(290.000000, 70.000000, 0.000000)",
        "(290.000000, 70.000000, 0.000000)",
        "(290.000000, 70.000000, 0.000000)",
        "(290.000000, 70.000000, 0.000000)",
        "(290.000000, 70.000000, 0.000000)",
        "(290.000000, 70.000000, 0.000000)",
        "(290.000000, 70.000000, 0.000000)",
        "(290.000000, 70.000000, 0.000000)",
        "(290.000000, 70.000000, 0.000000)",
        "(290.000000, 70.000000, 0.000000)",
        "(290.000000, 70.000000, 0.000000)",
        "(290.000000, 70.000000, 0.000000)",
        "(290.000000, 70.000000, 0.000000)",
        "(290.000000, 70.000000, 0.000000)",
        "(290.000000, 70.000000, 0.000000)",
        "(290.000000, 70.000000, 0.000000)",
        "(290.000000, 70.000000, 0.000000)",
        "(290.000000, 70.000000, 0.000000)",
        "(290.000000, 70.000000, 0.000000)",
        "(290.000000, 70.000000, 0.000000)",
        "(290.000000, 70.000000, 0.000000)",
        "(290.000000, 70.000000, 0.000000)",
        "(290.000000, 70.000000, 0.000000)",
        "(290.000000, 70.000000, 0.000000)",
        "(290.000000, 70.000000, 0.000000)",
        "(290.000000, 70.000000, 0.000000)",
        "(290.000000, 70.000000, 0.000000)",
        "(290.000000, 70.000000, 0.000000)",
        "(290.000000, 70.000000, 0.000000)",
        "(290.000000, 70.000000, 0.000000)",
        "(290.000000, 70.000000, 0.000000)",
        "(290.000000, 70.000000, 0.000000)",
        "(290.000000, 70.000000, 0.000000)",
        "(290.000000, 70.000000, 0.000000)",
        "(290.000000, 70.000000, 0.000000)",
        "(290.000000, 70.000000, 0.000000)",
        "(290.000000, 70.000000, 0.000000)",
        "(290.000000, 70.000000, 0.000000)",
        "(290.000000, 70.000000, 0.000000)",
        "(290.000000, 70.000000, 0.000000)",
        "(290.000000, 70.000000, 0.000000)",
        "(290.000000, 70.000000, 0.000000)",
        "(290.000000, 70.000000, 0.000000)",
        "(290.000000, 70.000000, 0.000000)",
        "(290.000000, 70.000000, 0.000000)",
        "(290.000000, 70.000000, 0.000000)",
        "(290.000000, 70.000000, 0.000000)",
        "(290.000000, 70.000000, 0.000000)",
        "(290.000000, 70.000000, 0.000000)",
        "(290.000000, 70.000000, 0.000000)",
        "(290.000000, 70.000000, 0.000000)",
        "(290.000000, 70.000000, 0.000000)",
        "(290.000000, 70.000000, 0.000000)",
        "(290.000000, 70.000000, 0.000000)",
        "(290.000000, 70.000000, 0.000000)",
        "(290.000000, 70.000000, 0.000000)",
        "(290.000000, 70.000000, 0.000000)",
        "(290.000000, 70.000000, 0.000000)",
        "(290.000000, 70.000000, 0.000000)",
        "(290.000000, 70.000000, 0.000000)",
        "(290.000000, 70.000000, 0.000000)",
        "(290.000000, 70.000000, 0.000000)",
        "(290.000000, 70.000000, 0.000000)",
        "(290.000000, 70.000000, 0.000000)",
        "(290.000000, 70.000000, 0.000000)",
        "(290.000000, 70.000000, 0.000000)",
        "(290.000000, 70.000000, 0.000000)",
        "(290.000000, 70.000000, 0.000000)",
        "(290.000000, 70.000000, 0.000000)",
        "(290.000000, 70.000000, 0.000000)",
        "(290.000000, 70.000000, 0.000000)",
        "(290.000000, 70.000000, 0.000000)",
        "(290.000000, 70.000000, 0.000000)",
        "(290.000000, 70.000000, 0.000000)",
        "(290.000000, 70.000000, 0.000000)",
        "(290.000000, 70.000000, 0.000000)",
        "(290.000000, 70.000000, 0.000000)",
        "(290.000000, 70.000000, 0.000000)",
        "(290.000000, 70.000000, 0.000000)",
        "(290.000000, 70.000000, 0.000000)",
        "(290.000000, 70.000000, 0.000000)",
        "(290.000000, 70.000000, 0.000000)",
        "(290.000000, 70.000000, 0.000000)",
        "(290.000000, 70.000000, 0.000000)",
        "(290.000000, 70.000000, 0.000000)",
        "(290.000000, 70.000000, 0.000000)",
        "(290.000000, 70.000000, 0.000000)",
        "(290.000000, 70.000000, 0.000000)",
        "(290.000000, 70.000000, 0.000000)",
        "(290.000000, 70.000000, 0.000000)",
        "(290.000000, 70.000000, 0.000000)",
        "(290.000000, 70.000000, 0.000000)",
        "(290.000000, 70.000000, 0.000000)",
        "(290.000000, 70.000000, 0.000000)",
        "(290.000000, 70.000000, 0.000000)",
        "(290.000000, 70.000000, 0.000000)",
        "(290.000000, 70.000000, 0.000000)",
        "(290.000000, 70.000000, 0.000000)",
        "(290.000000, 70.000000, 0.000000)",
        "(290.000000, 70.000000, 0.000000)",
        "(290.000000, 70.000000, 0.000000)",
        "(290.000000, 70.000000, 0.000000)",
        "(290.000000, 70.000000, 0.000000)",
        "(290.000000, 70.000000, 0.000000)",
        "(290.000000, 70.000000, 0.000000)",
        "(290.000000, 70.000000, 0.000000)",
        "(290.000000, 70.000000, 0.000000)",
        "(290.000000, 70.000000, 0.000000)",
        "(290.000000, 70.000000, 0.000000)",
        "(290.000000, 70.000000, 0.000000)",
        "(290.000000, 70.000000, 0.000000)",
        "(290.000000, 70.000000, 0.000000)",
        "(290.000000, 70.000000, 0.000000)",
        "(290.000000, 70.000000, 0.000000)",
        "(290.000000, 70.000000, 0.000000)",
        "(290.000000, 70.000000, 0.000000)",
        "(290.000000, 70.000000, 0.000000)",
        "(290.000000, 70.000000, 0.000000)",
        "(290.000000, 70.000000, 0.000000)",
        "(290.000000, 70.000000, 0.000000)",
        "(290.000000, 70.000000, 0.000000)",
        "(290.000000, 70.000000, 0.000000)",
        "(290.000000, 70.000000, 0.000000)",
        "(290.000000, 70.000000, 0.000000)",
        "(290.000000, 70.000000, 0.000000)",
        "(290.000000, 70.000000, 0.000000)",
        "(290.000000, 70.000000, 0.000000)",
        "(290.000000, 70.000000, 0.000000)",
        "(290.000000, 70.000000, 0.000000)",
        "(290.000000, 70.000000, 0.000000)",
        "(290.000000, 70.000000, 0.000000)",
        "(290.000000, 70.000000, 0.000000)",
        "(290.000000, 70.000000, 0.000000)",
        "(290.000000, 70.000000, 0.000000)",
        "(290.000000, 70.000000, 0.000000)",
        "(290.000000, 70.000000, 0.000000)",
        "(290.000000, 70.000000, 0.000000)",
        "(290.000000, 70.000000, 0.000000)",
        "(290.000000, 70.000000, 0.000000)",
        "(290.000000, 70.000000, 0.000000)",
        "(290.000000, 70.000000, 0.000000)",
        "(290.000000, 70.000000, 0.000000)",
        "(290.000000, 70.000000, 0.000000)",
        "(290.000000, 70.000000, 0.000000)",
        "(290.000000, 70.000000, 0.000000)",
        "(290.000000, 70.000000, 0.000000)",
        "(290.000000, 70.000000, 0.000000)",
        "(290.000000, 70.000000, 0.000000)",
        "(290.000000, 70.000000, 0.000000)",
        "(290.000000, 70.000000, 0.000000)",
        "(290.000000, 70.000000, 0.000000)",
        "(290.000000, 70.000000, 0.000000)",
        "(290.000000, 70.000000, 0.000000)",
        "(290.000000, 70.000000, 0.000000)",
        "(290.000000, 70.000000, 0.000000)",
        "(290.000000, 70.000000, 0.000000)",
        "(290.000000, 70.000000, 0.000000)",
        "(290.000000, 70.000000, 0.000000)",
        "(290.000000, 70.000000, 0.000000)",
        "(290.000000, 70.000000, 0.000000)",
        "(290.000000, 70.000000, 0.000000)",
        "(290.000000, 70.000000, 0.000000)",
        "(290.000000, 70.000000, 0.000000)",
        "(290.000000, 70.000000, 0.000000)",
        "(290.000000, 70.000000, 0.000000)",
        "(290.000000, 70.000000, 0.000000)",
        "(290.000000, 70.000000, 0.000000)",
        "(290.000000, 70.000000, 0.000000)",
        "(290.000000, 70.000000, 0.000000)",
        "(290.000000, 70.000000, 0.000000)",
        "(290.000000, 70.000000, 0.000000)",
        "(290.000000, 70.000000, 0.000000)",
        "(290.000000, 70.000000, 0.000000)",
        "(290.000000, 70.000000, 0.000000)",
        "(290.000000, 70.000000, 0.000000)",
        "(290.000000, 70.000000, 0.000000)",
        "(290.000000, 70.000000, 0.000000)",
        "(290.000000, 70.000000, 0.000000)",
        "(290.000000, 70.000000, 0.000000)",
        "(290.000000, 70.000000, 0.000000)",
        "(290.000000, 70.000000, 0.000000)",
        "(290.000000, 70.000000, 0.000000)",
        "(290.000000, 70.000000, 0.000000)",
        "(290.000000, 70.000000, 0.000000)",
        "(290.000000, 70.000000, 0.000000)",
        "(290.000000, 70.000000, 0.000000)",
        "(290.000000, 70.000000, 0.000000)",
        "(290.000000, 70.000000, 0.000000)",
        "(290.000000, 70.000000, 0.000000)",
        "(290.000000, 70.000000, 0.000000)",
        "(290.000000, 70.000000, 0.000000)",
        "(290.000000, 70.000000, 0.000000)",
        "(290.000000, 70.000000, 0.000000)",
        "(290.000000, 70.000000, 0.000000)",
        "(290.000000, 70.000000, 0.000000)",
        "(290.000000, 70.000000, 0.000000)",
        "(290.000000, 70.000000, 0.000000)",
        "(290.000000, 70.000000, 0.000000)",
        "(290.000000, 70.000000, 0.000000)",
        "(290.000000, 70.000000, 0.000000)",
        "(290.000000, 70.000000, 0.000000)",
        "(290.000000, 70.000000, 0.000000)",
        "(290.000000, 70.000000, 0.000000)",
        "(290.000000, 70.000000, 0.000000)",
        "(290.000000, 70.000000, 0.000000)",
        "(290.000000, 70.000000, 0.000000)",
        "(290.000000, 70.000000, 0.000000)",
        "(290.000000, 70.000000, 0.000000)",
        "(290.000000, 70.000000, 0.000000)",
        "(290.000000, 70.000000, 0.000000)",
        "(290.000000, 70.000000, 0.000000)",
        "(290.000000, 70.000000, 0.000000)",
        "(290.000000, 70.000000, 0.000000)",
        "(290.000000, 70.000000, 0.000000)",
        "(290.000000, 70.000000, 0.000000)",
        "(290.000000, 70.000000, 0.000000)",
        "(290.000000, 70.000000, 0.000000)",
        "(290.000000, 70.000000, 0.000000)",
        "(290.000000, 70.000000, 0.000000)",
        "(290.000000, 70.000000, 0.000000)",
        "(290.000000, 70.000000, 0.000000)",
        "(290.000000, 70.000000, 0.000000)",
        "(290.000000, 70.000000, 0.000000)",
        "(290.000000, 70.000000, 0.000000)",
        "(290.000000, 70.000000, 0.000000)",
        "(290.000000, 70.000000, 0.000000)",
        "(290.000000, 70.000000, 0.000000)",
        "(290.000000, 70.000000, 0.000000)",
        "(290.000000, 70.000000, 0.000000)",
        "(290.000000, 70.000000, 0.000000)",
        "(290.000000, 70.000000, 0.000000)",
        "(290.000000, 70.000000, 0.000000)",
        "(290.000000, 70.000000, 0.000000)",
        "(290.000000, 70.000000, 0.000000)",
        "(290.000000, 70.000000, 0.000000)",
        "(290.000000, 70.000000, 0.000000)",
        "(290.000000, 70.000000, 0.000000)",
        "(290.000000, 70.000000, 0.000000)",
        "(290.000000, 70.000000, 0.000000)",
        "(290.000000, 70.000000, 0.000000)",
        "(290.000000, 70.000000, 0.000000)",
        "(290.000000, 70.000000, 0.000000)",
        "(290.000000, 70.000000, 0.000000)",
        "(290.000000, 70.000000, 0.000000)",
        "(290.000000, 70.000000, 0.000000)",
        "(290.000000, 70.000000, 0.000000)",
        "(290.000000, 70.000000, 0.000000)",
        "(290.000000, 70.000000, 0.000000)",
        "(290.000000, 70.000000, 0.000000)",
        "(290.000000, 70.000000, 0.000000)",
        "(290.000000, 70.000000, 0.000000)",
        "(290.000000, 70.000000, 0.000000)",
        "(290.000000, 70.000000, 0.000000)",
        "(290.000000, 70.000000, 0.000000)",
        "(290.000000, 70.000000, 0.000000)",
        "(290.000000, 70.000000, 0.000000)",
        "(290.000000, 70.000000, 0.000000)",
        "(290.000000, 70.000000, 0.000000)",
        "(290.000000, 70.000000, 0.000000)",
        "(290.000000, 70.000000, 0.000000)",
        "(290.000000, 70.000000, 0.000000)",
        "(290.000000, 70.000000, 0.000000)",
        "(290.000000, 70.000000, 0.000000)",
        "(290.000000, 70.000000, 0.000000)",
        "(290.000000, 70.000000, 0.000000)",
        "(290.000000, 70.000000, 0.000000)",
        "(290.000000, 70.000000, 0.000000)",
        "(290.000000, 70.000000, 0.000000)",
        "(290.000000, 70.000000, 0.000000)",
        "(290.000000, 70.000000, 0.000000)",
        "(290.000000, 70.000000, 0.000000)",
        "(290.000000, 70.000000, 0.000000)",
        "(290.000000, 70.000000, 0.000000)",
        "(290.000000, 70.000000, 0.000000)",
        "(290.000000, 70.000000, 0.000000)",
        "(290.000000, 70.000000, 0.000000)",
        "(290.000000, 70.000000, 0.000000)",
        "(290.000000, 70.000000, 0.000000)",
        "(290.000000, 70.000000, 0.000000)",
        "(290.000000, 70.000000, 0.000000)",
        "(290.000000, 70.000000, 0.000000)",
        "(290.000000, 70.000000, 0.000000)",
        "(290.000000, 70.000000, 0.000000)",
        "(290.000000, 70.000000, 0.000000)",
        "(290.000000, 70.000000, 0.000000)",
        "(290.000000, 70.000000, 0.000000)",
        "(290.000000, 70.000000, 0.000000)",
        "(290.000000, 70.000000, 0.000000)",
        "(290.000000, 70.000000, 0.000000)",
        "(290.000000, 70.000000, 0.000000)",
        "(290.000000, 70.000000, 0.000000)",
        "(290.000000, 70.000000, 0.000000)",
        "(290.000000, 70.000000, 0.000000)",
        "(290.000000, 70.000000, 0.000000)",
        "(290.000000, 70.000000, 0.000000)",
        "(290.000000, 70.000000, 0.000000)",
        "(290.000000, 70.000000, 0.000000)",
        "(290.000000, 70.000000, 0.000000)",
        "(290.000000, 70.000000, 0.000000)",
        "(290.000000, 70.000000, 0.000000)",
        "(290.000000, 70.000000, 0.000000)",
        "(290.000000, 70.000000, 0.000000)",
        "(290.000000, 70.000000, 0.000000)",
        "(290.000000, 70.000000, 0.000000)",
        "(290.000000, 70.000000, 0.000000)",
        "(290.000000, 70.000000, 0.000000)",
        "(290.000000, 70.000000, 0.000000)",
        "(290.000000, 70.000000, 0.000000)",
        "(290.000000, 70.000000, 0.000000)",
        "(290.000000, 70.000000, 0.000000)",
        "(290.000000, 70.000000, 0.000000)",
        "(290.000000, 70.000000, 0.000000)",
        "(290.000000, 70.000000, 0.000000)",
        "(290.000000, 70.000000, 0.000000)",
        "(290.000000, 70.000000, 0.000000)",
        "(290.000000, 70.000000, 0.000000)",
        "(290.000000, 70.000000, 0.000000)",
        "(290.000000, 70.000000, 0.000000)",
        "(290.000000, 70.000000, 0.000000)",
        "(290.000000, 70.000000, 0.000000)",
        "(290.000000, 70.000000, 0.000000)",
        "(290.000000, 70.000000, 0.000000)",
        "(290.000000, 70.000000, 0.000000)",
        "(290.000000, 70.000000, 0.000000)",
        "(290.000000, 70.000000, 0.000000)",
        "(290.000000, 70.000000, 0.000000)",
        "(290.000000, 70.000000, 0.000000)",
        "(290.000000, 70.000000, 0.000000)",
        "(290.000000, 70.000000, 0.000000)",
        "(290.000000, 70.000000, 0.000000)",
        "(290.000000, 70.000000, 0.000000)",
        "(290.000000, 70.000000, 0.000000)",
        "(290.000000, 70.000000, 0.000000)",
        "(290.000000, 70.000000, 0.000000)",
        "(290.000000, 70.000000, 0.000000)",
        "(290.000000, 70.000000, 0.000000)",
        "(290.000000, 70.000000, 0.000000)",
        "(290.000000, 70.000000, 0.000000)",
        "(290.000000, 70.000000, 0.000000)",
        "(290.000000, 70.000000, 0.000000)",
        "(290.000000, 70.000000, 0.000000)",
        "(290.000000, 70.000000, 0.000000)",
        "(290.000000, 70.000000, 0.000000)",
        "(290.000000, 70.000000, 0.000000)",
        "(290.000000, 70.000000, 0.000000)",
        "(290.000000, 70.000000, 0.000000)",
        "(290.000000, 70.000000, 0.000000)",
        "(290.000000, 70.000000, 0.000000)",
        "(290.000000, 70.000000, 0.000000)",
        "(290.000000, 70.000000, 0.000000)",
        "(290.000000, 70.000000, 0.000000)",
        "(290.000000, 70.000000, 0.000000)",
        "(290.000000, 70.000000, 0.000000)",
        "(290.000000, 70.000000, 0.000000)",
        "(290.000000, 70.000000, 0.000000)",
        "(290.000000, 70.000000, 0.000000)",
        "(290.000000, 70.000000, 0.000000)",
        "(290.000000, 70.000000, 0.000000)",
        "(290.000000, 70.000000, 0.000000)",
        "(290.000000, 70.000000, 0.000000)",
        "(290.000000, 70.000000, 0.000000)",
        "(290.000000, 70.000000, 0.000000)",
        "(290.000000, 70.000000, 0.000000)",
        "(290.000000, 70.000000, 0.000000)",
        "(290.000000, 70.000000, 0.000000)",
        "(290.000000, 70.000000, 0.000000)",
        "(290.000000, 70.000000, 0.000000)",
        "(290.000000, 70.000000, 0.000000)",
        "(290.000000, 70.000000, 0.000000)",
        "(290.000000, 70.000000, 0.000000)",
        "(290.000000, 70.000000, 0.000000)",
        "(290.000000, 70.000000, 0.000000)",
        "(290.000000, 70.000000, 0.000000)",
        "(290.000000, 70.000000, 0.000000)",
        "(290.000000, 70.000000, 0.000000)",
        "(290.000000, 70.000000, 0.000000)",
        "(290.000000, 70.000000, 0.000000)",
        "(290.000000, 70.000000, 0.000000)",
        "(290.000000, 70.000000, 0.000000)",
        "(290.000000, 70.000000, 0.000000)",
        "(290.000000, 70.000000, 0.000000)",
        "(290.000000, 70.000000, 0.000000)",
        "(290.000000, 70.000000, 0.000000)",
        "(290.000000, 70.000000, 0.000000)",
        "(290.000000, 70.000000, 0.000000)",
        "(290.000000, 70.000000, 0.000000)",
        "(290.000000, 70.000000, 0.000000)",
        "(290.000000, 70.000000, 0.000000)",
        "(290.000000, 70.000000, 0.000000)",
        "(290.000000, 70.000000, 0.000000)",
        "(290.000000, 70.000000, 0.000000)",
        "(290.000000, 70.000000, 0.000000)",
        "(290.000000, 70.000000, 0.000000)",
        "(290.000000, 70.000000, 0.000000)",
        "(290.000000, 70.000000, 0.000000)",
        "(290.000000, 70.000000, 0.000000)",
        "(290.000000, 70.000000, 0.000000)",
        "(290.000000, 70.000000, 0.000000)",
        "(290.000000, 70.000000, 0.000000)",
        "(290.000000, 70.000000, 0.000000)",
        "(290.000000, 70.000000, 0.000000)",
        "(290.000000, 70.000000, 0.000000)",
        "(290.000000, 70.000000, 0.000000)",
        "(290.000000, 70.000000, 0.000000)",
        "(290.000000, 70.000000, 0.000000)",
        "(290.000000, 70.000000, 0.000000)",
        "(290.000000, 70.000000, 0.000000)",
        "(290.000000, 70.000000, 0.000000)",
        "(290.000000, 70.000000, 0.000000)",
        "(290.000000, 70.000000, 0.000000)",
        "(290.000000, 70.000000, 0.000000)",
        "(290.000000, 70.000000, 0.000000)",
        "(290.000000, 70.000000, 0.000000)",
        "(290.000000, 70.000000, 0.000000)",
        "(290.000000, 70.000000, 0.000000)",
        "(290.000000, 70.000000, 0.000000)",
        "(290.000000, 70.000000, 0.000000)",
        "(290.000000, 70.000000, 0.000000)",
        "(290.000000, 70.000000, 0.000000)",
        "(290.000000, 70.000000, 0.000000)",
        "(290.000000, 70.000000, 0.000000)",
        "(290.000000, 70.000000, 0.000000)",
        "(290.000000, 70.000000, 0.000000)",
        "(290.000000, 70.000000, 0.000000)",
        "(290.000000, 70.000000, 0.000000)",
        "(290.000000, 70.000000, 0.000000)",
        "(290.000000, 70.000000, 0.000000)",
        "(290.000000, 70.000000, 0.000000)",
        "(290.000000, 70.000000, 0.000000)",
        "(290.000000, 70.000000, 0.000000)",
        "(290.000000, 70.000000, 0.000000)",
        "(290.000000, 70.000000, 0.000000)",
        "(290.000000, 70.000000, 0.000000)",
        "(290.000000, 70.000000, 0.000000)",
        "(290.000000, 70.000000, 0.000000)",
        "(290.000000, 70.000000, 0.000000)",
        "(290.000000, 70.000000, 0.000000)",
        "(290.000000, 70.000000, 0.000000)",
        "(290.000000, 70.000000, 0.000000)",
        "(290.000000, 70.000000, 0.000000)",
        "(290.000000, 70.000000, 0.000000)",
        "(290.000000, 70.000000, 0.000000)",
        "(290.000000, 70.000000, 0.000000)",
        "(290.000000, 70.000000, 0.000000)",
        "(290.000000, 70.000000, 0.000000)",
        "(290.000000, 70.000000, 0.000000)",
        "(290.000000, 70.000000, 0.000000)",
        "(290.000000, 70.000000, 0.000000)",
        "(290.000000, 70.000000, 0.000000)",
        "(290.000000, 70.000000, 0.000000)",
        "(290.000000, 70.000000, 0.000000)",
        "(290.000000, 70.000000, 0.000000)",
        "(290.000000, 70.000000, 0.000000)",
[truncated: 250,123 more chars]
