# Supplementary material for: Playing the mirror game in virtual reality with an autonomous character
Source: Sci Rep. 2022 Dec 9;12:21329. doi: 10.1038/s41598-022-25197-z (PMC9734752; doi:10.1038/s41598-022-25197-z)
Supplement: Supplementary file 2 — Supplementary Information 1. [file 41598_2022_25197_MOESM2_ESM.zip › Data/Couple10/condition3_trial1_player2.json]

{
    "isFemale": false,
    "eyesLevel": 1.694561243057251,
    "timestamps": [
        0.0,
        0.02001953125,
        0.03997802734375,
        0.05999755859375,
        0.08001708984375,
        0.0999755859375,
        0.1199951171875,
        0.1400146484375,
        0.15997314453125,
        0.17999267578125,
        0.20001220703125,
        0.219970703125,
        0.239990234375,
        0.260009765625,
        0.27996826171875,
        0.29998779296875,
        0.32000732421875,
        0.3399658203125,
        0.3599853515625,
        0.3800048828125,
        0.39996337890625,
        0.41998291015625,
        0.44000244140625,
        0.46002197265625,
        0.47998046875,
        0.5,
        0.52001953125,
        0.53997802734375,
        0.55999755859375,
        0.58001708984375,
        0.5999755859375,
        0.6199951171875,
        0.6400146484375,
        0.65997314453125,
        0.67999267578125,
        0.70001220703125,
        0.719970703125,
        0.739990234375,
        0.760009765625,
        0.77996826171875,
        0.79998779296875,
        0.82000732421875,
        0.8399658203125,
        0.8599853515625,
        0.8800048828125,
        0.89996337890625,
        0.91998291015625,
        0.94000244140625,
        0.96002197265625,
        0.97998046875,
        1.0,
        1.02001953125,
        1.03997802734375,
        1.05999755859375,
        1.08001708984375,
        1.0999755859375,
        1.1199951171875,
        1.1400146484375,
        1.15997314453125,
        1.17999267578125,
        1.20001220703125,
        1.219970703125,
        1.239990234375,
        1.260009765625,
        1.27996826171875,
        1.29998779296875,
        1.32000732421875,
        1.3399658203125,
        1.3599853515625,
        1.3800048828125,
        1.39996337890625,
        1.41998291015625,
        1.44000244140625,
        1.46002197265625,
        1.47998046875,
        1.5,
        1.52001953125,
        1.53997802734375,
        1.55999755859375,
        1.58001708984375,
        1.5999755859375,
        1.6199951171875,
        1.6400146484375,
        1.65997314453125,
        1.67999267578125,
        1.70001220703125,
        1.719970703125,
        1.739990234375,
        1.760009765625,
        1.77996826171875,
        1.79998779296875,
        1.82000732421875,
        1.8399658203125,
        1.8599853515625,
        1.8800048828125,
        1.89996337890625,
        1.91998291015625,
        1.94000244140625,
        1.96002197265625,
        1.97998046875,
        2.0,
        2.02001953125,
        2.03997802734375,
        2.05999755859375,
        2.08001708984375,
        2.0999755859375,
        2.1199951171875,
        2.1400146484375,
        2.15997314453125,
        2.17999267578125,
        2.20001220703125,
        2.219970703125,
        2.239990234375,
        2.260009765625,
        2.27996826171875,
        2.29998779296875,
        2.32000732421875,
        2.3399658203125,
        2.3599853515625,
        2.3800048828125,
        2.39996337890625,
        2.41998291015625,
        2.44000244140625,
        2.46002197265625,
        2.47998046875,
        2.5,
        2.52001953125,
        2.53997802734375,
        2.55999755859375,
        2.58001708984375,
        2.5999755859375,
        2.6199951171875,
        2.6400146484375,
        2.65997314453125,
        2.67999267578125,
        2.70001220703125,
        2.719970703125,
        2.739990234375,
        2.760009765625,
        2.77996826171875,
        2.79998779296875,
        2.82000732421875,
        2.8399658203125,
        2.8599853515625,
        2.8800048828125,
        2.89996337890625,
        2.91998291015625,
        2.94000244140625,
        2.96002197265625,
        2.97998046875,
        3.0,
        3.02001953125,
        3.03997802734375,
        3.05999755859375,
        3.08001708984375,
        3.0999755859375,
        3.1199951171875,
        3.1400146484375,
        3.15997314453125,
        3.17999267578125,
        3.20001220703125,
        3.219970703125,
        3.239990234375,
        3.260009765625,
        3.27996826171875,
        3.29998779296875,
        3.32000732421875,
        3.3399658203125,
        3.3599853515625,
        3.3800048828125,
        3.39996337890625,
        3.41998291015625,
        3.44000244140625,
        3.46002197265625,
        3.47998046875,
        3.5,
        3.52001953125,
        3.53997802734375,
        3.55999755859375,
        3.58001708984375,
        3.5999755859375,
        3.6199951171875,
        3.6400146484375,
        3.65997314453125,
        3.67999267578125,
        3.70001220703125,
        3.719970703125,
        3.739990234375,
        3.760009765625,
        3.77996826171875,
        3.79998779296875,
        3.82000732421875,
        3.8399658203125,
        3.8599853515625,
        3.8800048828125,
        3.89996337890625,
        3.91998291015625,
        3.94000244140625,
        3.96002197265625,
        3.97998046875,
        4.0,
        4.02001953125,
        4.03997802734375,
        4.05999755859375,
        4.08001708984375,
        4.0999755859375,
        4.1199951171875,
        4.1400146484375,
        4.15997314453125,
        4.17999267578125,
        4.20001220703125,
        4.219970703125,
        4.239990234375,
        4.260009765625,
        4.27996826171875,
        4.29998779296875,
        4.32000732421875,
        4.3399658203125,
        4.3599853515625,
        4.3800048828125,
        4.39996337890625,
        4.41998291015625,
        4.44000244140625,
        4.46002197265625,
        4.47998046875,
        4.5,
        4.52001953125,
        4.53997802734375,
        4.55999755859375,
        4.58001708984375,
        4.5999755859375,
        4.6199951171875,
        4.6400146484375,
        4.65997314453125,
        4.67999267578125,
        4.70001220703125,
        4.719970703125,
        4.739990234375,
        4.760009765625,
        4.77996826171875,
        4.79998779296875,
        4.82000732421875,
        4.8399658203125,
        4.8599853515625,
        4.8800048828125,
        4.89996337890625,
        4.91998291015625,
        4.94000244140625,
        4.96002197265625,
        4.97998046875,
        5.0,
        5.02001953125,
        5.03997802734375,
        5.05999755859375,
        5.08001708984375,
        5.0999755859375,
        5.1199951171875,
        5.1400146484375,
        5.15997314453125,
        5.17999267578125,
        5.20001220703125,
        5.219970703125,
        5.239990234375,
        5.260009765625,
        5.27996826171875,
        5.29998779296875,
        5.32000732421875,
        5.3399658203125,
        5.3599853515625,
        5.3800048828125,
        5.39996337890625,
        5.41998291015625,
        5.44000244140625,
        5.46002197265625,
        5.47998046875,
        5.5,
        5.52001953125,
        5.53997802734375,
        5.55999755859375,
        5.58001708984375,
        5.5999755859375,
        5.6199951171875,
        5.6400146484375,
        5.65997314453125,
        5.67999267578125,
        5.70001220703125,
        5.719970703125,
        5.739990234375,
        5.760009765625,
        5.77996826171875,
        5.79998779296875,
        5.82000732421875,
        5.8399658203125,
        5.8599853515625,
        5.8800048828125,
        5.89996337890625,
        5.91998291015625,
        5.94000244140625,
        5.96002197265625,
        5.97998046875,
        6.0,
        6.02001953125,
        6.03997802734375,
        6.05999755859375,
        6.08001708984375,
        6.0999755859375,
        6.1199951171875,
        6.1400146484375,
        6.15997314453125,
        6.17999267578125,
        6.20001220703125,
        6.219970703125,
        6.239990234375,
        6.260009765625,
        6.27996826171875,
        6.29998779296875,
        6.32000732421875,
        6.3399658203125,
        6.3599853515625,
        6.3800048828125,
        6.39996337890625,
        6.41998291015625,
        6.44000244140625,
        6.46002197265625,
        6.47998046875,
        6.5,
        6.52001953125,
        6.53997802734375,
        6.55999755859375,
        6.58001708984375,
        6.5999755859375,
        6.6199951171875,
        6.6400146484375,
        6.65997314453125,
        6.67999267578125,
        6.70001220703125,
        6.719970703125,
        6.739990234375,
        6.760009765625,
        6.77996826171875,
        6.79998779296875,
        6.82000732421875,
        6.8399658203125,
        6.8599853515625,
        6.8800048828125,
        6.89996337890625,
        6.91998291015625,
        6.94000244140625,
        6.96002197265625,
        6.97998046875,
        7.0,
        7.02001953125,
        7.03997802734375,
        7.05999755859375,
        7.08001708984375,
        7.0999755859375,
        7.1199951171875,
        7.1400146484375,
        7.15997314453125,
        7.17999267578125,
        7.20001220703125,
        7.219970703125,
        7.239990234375,
        7.260009765625,
        7.27996826171875,
        7.29998779296875,
        7.32000732421875,
        7.3399658203125,
        7.3599853515625,
        7.3800048828125,
        7.39996337890625,
        7.41998291015625,
        7.44000244140625,
        7.46002197265625,
        7.47998046875,
        7.5,
        7.52001953125,
        7.53997802734375,
        7.55999755859375,
        7.58001708984375,
        7.5999755859375,
        7.6199951171875,
        7.6400146484375,
        7.65997314453125,
        7.67999267578125,
        7.70001220703125,
        7.719970703125,
        7.739990234375,
        7.760009765625,
        7.77996826171875,
        7.79998779296875,
        7.82000732421875,
        7.8399658203125,
        7.8599853515625,
        7.8800048828125,
        7.89996337890625,
        7.91998291015625,
        7.94000244140625,
        7.96002197265625,
        7.97998046875,
        8.0,
        8.02001953125,
        8.03997802734375,
        8.05999755859375,
        8.08001708984375,
        8.0999755859375,
        8.1199951171875,
        8.1400146484375,
        8.15997314453125,
        8.17999267578125,
        8.20001220703125,
        8.219970703125,
        8.239990234375,
        8.260009765625,
        8.27996826171875,
        8.29998779296875,
        8.32000732421875,
        8.3399658203125,
        8.3599853515625,
        8.3800048828125,
        8.39996337890625,
        8.41998291015625,
        8.44000244140625,
        8.46002197265625,
        8.47998046875,
        8.5,
        8.52001953125,
        8.53997802734375,
        8.55999755859375,
        8.58001708984375,
        8.5999755859375,
        8.6199951171875,
        8.6400146484375,
        8.65997314453125,
        8.67999267578125,
        8.70001220703125,
        8.719970703125,
        8.739990234375,
        8.760009765625,
        8.77996826171875,
        8.79998779296875,
        8.82000732421875,
        8.8399658203125,
        8.8599853515625,
        8.8800048828125,
        8.89996337890625,
        8.91998291015625,
        8.94000244140625,
        8.96002197265625,
        8.97998046875,
        9.0,
        9.02001953125,
        9.03997802734375,
        9.05999755859375,
        9.08001708984375,
        9.0999755859375,
        9.1199951171875,
        9.1400146484375,
        9.15997314453125,
        9.17999267578125,
        9.20001220703125,
        9.219970703125,
        9.239990234375,
        9.260009765625,
        9.27996826171875,
        9.29998779296875,
        9.32000732421875,
        9.3399658203125,
        9.3599853515625,
        9.3800048828125,
        9.39996337890625,
        9.41998291015625,
        9.44000244140625,
        9.46002197265625,
        9.47998046875,
        9.5,
        9.52001953125,
        9.53997802734375,
        9.55999755859375,
        9.58001708984375,
        9.5999755859375,
        9.6199951171875,
        9.6400146484375,
        9.65997314453125,
        9.67999267578125,
        9.70001220703125,
        9.719970703125,
        9.739990234375,
        9.760009765625,
        9.77996826171875,
        9.79998779296875,
        9.82000732421875,
        9.8399658203125,
        9.8599853515625,
        9.8800048828125,
        9.89996337890625,
        9.91998291015625,
        9.94000244140625,
        9.96002197265625,
        9.97998046875,
        10.0,
        10.02001953125,
        10.03997802734375,
        10.05999755859375,
        10.08001708984375,
        10.0999755859375,
        10.1199951171875,
        10.1400146484375,
        10.15997314453125,
        10.17999267578125,
        10.20001220703125,
        10.219970703125,
        10.239990234375,
        10.260009765625,
        10.27996826171875,
        10.29998779296875,
        10.32000732421875,
        10.3399658203125,
        10.3599853515625,
        10.3800048828125,
        10.39996337890625,
        10.41998291015625,
        10.44000244140625,
        10.46002197265625,
        10.47998046875,
        10.5,
        10.52001953125,
        10.53997802734375,
        10.55999755859375,
        10.58001708984375,
        10.5999755859375,
        10.6199951171875,
        10.6400146484375,
        10.65997314453125,
        10.67999267578125,
        10.70001220703125,
        10.719970703125,
        10.739990234375,
        10.760009765625,
        10.77996826171875,
        10.79998779296875,
        10.82000732421875,
        10.8399658203125,
        10.8599853515625,
        10.8800048828125,
        10.89996337890625,
        10.91998291015625,
        10.94000244140625,
        10.96002197265625,
        10.97998046875,
        11.0,
        11.02001953125,
        11.03997802734375,
        11.05999755859375,
        11.08001708984375,
        11.0999755859375,
        11.1199951171875,
        11.1400146484375,
        11.15997314453125,
        11.17999267578125,
        11.20001220703125,
        11.219970703125,
        11.239990234375,
        11.260009765625,
        11.27996826171875,
        11.29998779296875,
        11.32000732421875,
        11.3399658203125,
        11.3599853515625,
        11.3800048828125,
        11.39996337890625,
        11.41998291015625,
        11.44000244140625,
        11.46002197265625,
        11.47998046875,
        11.5,
        11.52001953125,
        11.53997802734375,
        11.55999755859375,
        11.58001708984375,
        11.5999755859375,
        11.6199951171875,
        11.6400146484375,
        11.65997314453125,
        11.67999267578125,
        11.70001220703125,
        11.719970703125,
        11.739990234375,
        11.760009765625,
        11.77996826171875,
        11.79998779296875,
        11.82000732421875,
        11.8399658203125,
        11.8599853515625,
        11.8800048828125,
        11.89996337890625,
        11.91998291015625,
        11.94000244140625,
        11.96002197265625,
        11.97998046875,
        12.0,
        12.02001953125,
        12.03997802734375,
        12.05999755859375,
        12.08001708984375,
        12.0999755859375,
        12.1199951171875,
        12.1400146484375,
        12.15997314453125,
        12.17999267578125,
        12.20001220703125,
        12.219970703125,
        12.239990234375,
        12.260009765625,
        12.27996826171875,
        12.29998779296875,
        12.32000732421875,
        12.3399658203125,
        12.3599853515625,
        12.3800048828125,
        12.39996337890625,
        12.41998291015625,
        12.44000244140625,
        12.46002197265625,
        12.47998046875,
        12.5,
        12.52001953125,
        12.53997802734375,
        12.55999755859375,
        12.58001708984375,
        12.5999755859375,
        12.6199951171875,
        12.6400146484375,
        12.65997314453125,
        12.67999267578125,
        12.70001220703125,
        12.719970703125,
        12.739990234375,
        12.760009765625,
        12.77996826171875,
        12.79998779296875,
        12.82000732421875,
        12.8399658203125,
        12.8599853515625,
        12.8800048828125,
        12.89996337890625,
        12.91998291015625,
        12.94000244140625,
        12.96002197265625,
        12.97998046875,
        13.0,
        13.02001953125,
        13.03997802734375,
        13.05999755859375,
        13.08001708984375,
        13.0999755859375,
        13.1199951171875,
        13.1400146484375,
        13.15997314453125,
        13.17999267578125,
        13.20001220703125,
        13.219970703125,
        13.239990234375,
        13.260009765625,
        13.27996826171875,
        13.29998779296875,
        13.32000732421875,
        13.3399658203125,
        13.3599853515625,
        13.3800048828125,
        13.39996337890625,
        13.41998291015625,
        13.44000244140625,
        13.46002197265625,
        13.47998046875,
        13.5,
        13.52001953125,
        13.53997802734375,
        13.55999755859375,
        13.58001708984375,
        13.5999755859375,
        13.6199951171875,
        13.6400146484375,
        13.65997314453125,
        13.67999267578125,
        13.70001220703125,
        13.719970703125,
        13.739990234375,
        13.760009765625,
        13.77996826171875,
        13.79998779296875,
        13.82000732421875,
        13.8399658203125,
        13.8599853515625,
        13.8800048828125,
        13.89996337890625,
        13.91998291015625,
        13.94000244140625,
        13.96002197265625,
        13.97998046875,
        14.0,
        14.02001953125,
        14.03997802734375,
        14.05999755859375,
        14.08001708984375,
        14.0999755859375,
        14.1199951171875,
        14.1400146484375,
        14.15997314453125,
        14.17999267578125,
        14.20001220703125,
        14.219970703125,
        14.239990234375,
        14.260009765625,
        14.27996826171875,
        14.29998779296875,
        14.32000732421875,
        14.3399658203125,
        14.3599853515625,
        14.3800048828125,
        14.39996337890625,
        14.41998291015625,
        14.44000244140625,
        14.46002197265625,
        14.47998046875,
        14.5,
        14.52001953125,
        14.53997802734375,
        14.55999755859375,
        14.58001708984375,
        14.5999755859375,
        14.6199951171875,
        14.6400146484375,
        14.65997314453125,
        14.67999267578125,
        14.70001220703125,
        14.719970703125,
        14.739990234375,
        14.760009765625,
        14.77996826171875,
        14.79998779296875,
        14.82000732421875,
        14.8399658203125,
        14.8599853515625,
        14.8800048828125,
        14.89996337890625,
        14.91998291015625,
        14.94000244140625,
        14.96002197265625,
        14.97998046875,
        15.0,
        15.02001953125,
        15.03997802734375,
        15.05999755859375,
        15.08001708984375,
        15.0999755859375,
        15.1199951171875,
        15.1400146484375,
        15.15997314453125,
        15.17999267578125,
        15.20001220703125,
        15.219970703125,
        15.239990234375,
        15.260009765625,
        15.27996826171875,
        15.29998779296875,
        15.32000732421875,
        15.3399658203125,
        15.3599853515625,
        15.3800048828125,
        15.39996337890625,
        15.41998291015625,
        15.44000244140625,
        15.46002197265625,
        15.47998046875,
        15.5,
        15.52001953125,
        15.53997802734375,
        15.55999755859375,
        15.58001708984375,
        15.5999755859375,
        15.6199951171875,
        15.6400146484375,
        15.65997314453125,
        15.67999267578125,
        15.70001220703125,
        15.719970703125,
        15.739990234375,
        15.760009765625,
        15.77996826171875,
        15.79998779296875,
        15.82000732421875,
        15.8399658203125,
        15.8599853515625,
        15.8800048828125,
        15.89996337890625,
        15.91998291015625,
        15.94000244140625,
        15.96002197265625,
        15.97998046875,
        16.0,
        16.02001953125,
        16.03997802734375,
        16.05999755859375,
        16.08001708984375,
        16.0999755859375,
        16.1199951171875,
        16.1400146484375,
        16.15997314453125,
        16.17999267578125,
        16.20001220703125,
        16.219970703125,
        16.239990234375,
        16.260009765625,
        16.27996826171875,
        16.29998779296875,
        16.32000732421875,
        16.3399658203125,
        16.3599853515625,
        16.3800048828125,
        16.39996337890625,
        16.41998291015625,
        16.44000244140625,
        16.46002197265625,
        16.47998046875,
        16.5,
        16.52001953125,
        16.53997802734375,
        16.55999755859375,
        16.58001708984375,
        16.5999755859375,
        16.6199951171875,
        16.6400146484375,
        16.65997314453125,
        16.67999267578125,
        16.70001220703125,
        16.719970703125,
        16.739990234375,
        16.760009765625,
        16.77996826171875,
        16.79998779296875,
        16.82000732421875,
        16.8399658203125,
        16.8599853515625,
        16.8800048828125,
        16.89996337890625,
        16.91998291015625,
        16.94000244140625,
        16.96002197265625,
        16.97998046875,
        17.0,
        17.02001953125,
        17.03997802734375,
        17.05999755859375,
        17.08001708984375,
        17.0999755859375,
        17.1199951171875,
        17.1400146484375,
        17.15997314453125,
        17.17999267578125,
        17.20001220703125,
        17.219970703125,
        17.239990234375,
        17.260009765625,
        17.27996826171875,
        17.29998779296875,
        17.32000732421875,
        17.3399658203125,
        17.3599853515625,
        17.3800048828125,
        17.39996337890625,
        17.41998291015625,
        17.44000244140625,
        17.46002197265625,
        17.47998046875,
        17.5,
        17.52001953125,
        17.53997802734375,
        17.55999755859375,
        17.58001708984375,
        17.5999755859375,
        17.6199951171875,
        17.6400146484375,
        17.65997314453125,
        17.67999267578125,
        17.70001220703125,
        17.719970703125,
        17.739990234375,
        17.760009765625,
        17.77996826171875,
        17.79998779296875,
        17.82000732421875,
        17.8399658203125,
        17.8599853515625,
        17.8800048828125,
        17.89996337890625,
        17.91998291015625,
        17.94000244140625,
        17.96002197265625,
        17.97998046875,
        18.0,
        18.02001953125,
        18.03997802734375,
        18.05999755859375,
        18.08001708984375,
        18.0999755859375,
        18.1199951171875,
        18.1400146484375,
        18.15997314453125,
        18.17999267578125,
        18.20001220703125,
        18.219970703125,
        18.239990234375,
        18.260009765625,
        18.27996826171875,
        18.29998779296875,
        18.32000732421875,
        18.3399658203125,
        18.3599853515625,
        18.3800048828125,
        18.39996337890625,
        18.41998291015625,
        18.44000244140625,
        18.46002197265625,
        18.47998046875,
        18.5,
        18.52001953125,
        18.53997802734375,
        18.55999755859375,
        18.58001708984375,
        18.5999755859375,
        18.6199951171875,
        18.6400146484375,
        18.65997314453125,
        18.67999267578125,
        18.70001220703125,
        18.719970703125,
        18.739990234375,
        18.760009765625,
        18.77996826171875,
        18.79998779296875,
        18.82000732421875,
        18.8399658203125,
        18.8599853515625,
        18.8800048828125,
        18.89996337890625,
        18.91998291015625,
        18.94000244140625,
        18.96002197265625,
        18.97998046875,
        19.0,
        19.02001953125,
        19.03997802734375,
        19.05999755859375,
        19.08001708984375,
        19.0999755859375,
        19.1199951171875,
        19.1400146484375,
        19.15997314453125,
        19.17999267578125,
        19.20001220703125,
        19.219970703125,
        19.239990234375,
        19.260009765625,
        19.27996826171875,
        19.29998779296875,
        19.32000732421875,
        19.3399658203125,
        19.3599853515625,
        19.3800048828125,
        19.39996337890625,
        19.41998291015625,
        19.44000244140625,
        19.46002197265625,
        19.47998046875,
        19.5,
        19.52001953125,
        19.53997802734375,
        19.55999755859375,
        19.58001708984375,
        19.5999755859375,
        19.6199951171875,
        19.6400146484375,
        19.65997314453125,
        19.67999267578125,
        19.70001220703125,
        19.719970703125,
        19.739990234375,
        19.760009765625,
        19.77996826171875,
        19.79998779296875,
        19.82000732421875,
        19.8399658203125,
        19.8599853515625,
        19.8800048828125,
        19.89996337890625,
        19.91998291015625,
        19.94000244140625,
        19.96002197265625,
        19.97998046875,
        20.0,
        20.02001953125,
        20.03997802734375,
        20.05999755859375,
        20.08001708984375,
        20.0999755859375,
        20.1199951171875,
        20.1400146484375,
        20.15997314453125,
        20.17999267578125,
        20.20001220703125,
        20.219970703125,
        20.239990234375,
        20.260009765625,
        20.27996826171875,
        20.29998779296875,
        20.32000732421875,
        20.3399658203125,
        20.3599853515625,
        20.3800048828125,
        20.39996337890625,
        20.41998291015625,
        20.44000244140625,
        20.46002197265625,
        20.47998046875,
        20.5,
        20.52001953125,
        20.53997802734375,
        20.55999755859375,
        20.58001708984375,
        20.5999755859375,
        20.6199951171875,
        20.6400146484375,
        20.65997314453125,
        20.67999267578125,
        20.70001220703125,
        20.719970703125,
        20.739990234375,
        20.760009765625,
        20.77996826171875,
        20.79998779296875,
        20.82000732421875,
        20.8399658203125,
        20.8599853515625,
        20.8800048828125,
        20.89996337890625,
        20.91998291015625,
        20.94000244140625,
        20.96002197265625,
        20.97998046875,
        21.0,
        21.02001953125,
        21.03997802734375,
        21.05999755859375,
        21.08001708984375,
        21.0999755859375,
        21.1199951171875,
        21.1400146484375,
        21.15997314453125,
        21.17999267578125,
        21.20001220703125,
        21.219970703125,
        21.239990234375,
        21.260009765625,
        21.27996826171875,
        21.29998779296875,
        21.32000732421875,
        21.3399658203125,
        21.3599853515625,
        21.3800048828125,
        21.39996337890625,
        21.41998291015625,
        21.44000244140625,
        21.46002197265625,
        21.47998046875,
        21.5,
        21.52001953125,
        21.53997802734375,
        21.55999755859375,
        21.58001708984375,
        21.5999755859375,
        21.6199951171875,
        21.6400146484375,
        21.65997314453125,
        21.67999267578125,
        21.70001220703125,
        21.719970703125,
        21.739990234375,
        21.760009765625,
        21.77996826171875,
        21.79998779296875,
        21.82000732421875,
        21.8399658203125,
        21.8599853515625,
        21.8800048828125,
        21.89996337890625,
        21.91998291015625,
        21.94000244140625,
        21.96002197265625,
        21.97998046875,
        22.0,
        22.02001953125,
        22.03997802734375,
        22.05999755859375,
        22.08001708984375,
        22.0999755859375,
        22.1199951171875,
        22.1400146484375,
        22.15997314453125,
        22.17999267578125,
        22.20001220703125,
        22.219970703125,
        22.239990234375,
        22.260009765625,
        22.27996826171875,
        22.29998779296875,
        22.32000732421875,
        22.3399658203125,
        22.3599853515625,
        22.3800048828125,
        22.39996337890625,
        22.41998291015625,
        22.44000244140625,
        22.46002197265625,
        22.47998046875,
        22.5,
        22.52001953125,
        22.53997802734375,
        22.55999755859375,
        22.58001708984375,
        22.5999755859375,
        22.6199951171875,
        22.6400146484375,
        22.65997314453125,
        22.67999267578125,
        22.70001220703125,
        22.719970703125,
        22.739990234375,
        22.760009765625,
        22.77996826171875,
        22.79998779296875,
        22.82000732421875,
        22.8399658203125,
        22.8599853515625,
        22.8800048828125,
        22.89996337890625,
        22.91998291015625,
        22.94000244140625,
        22.96002197265625,
        22.97998046875,
        23.0,
        23.02001953125,
        23.03997802734375,
        23.05999755859375,
        23.08001708984375,
        23.0999755859375,
        23.1199951171875,
        23.1400146484375,
        23.15997314453125,
        23.17999267578125,
        23.20001220703125,
        23.219970703125,
        23.239990234375,
        23.260009765625,
        23.27996826171875,
        23.29998779296875,
        23.32000732421875,
        23.3399658203125,
        23.3599853515625,
        23.3800048828125,
        23.39996337890625,
        23.41998291015625,
        23.44000244140625,
        23.46002197265625,
        23.47998046875,
        23.5,
        23.52001953125,
        23.53997802734375,
        23.55999755859375,
        23.58001708984375,
        23.5999755859375,
        23.6199951171875,
        23.6400146484375,
        23.65997314453125,
        23.67999267578125,
        23.70001220703125,
        23.719970703125,
        23.739990234375,
        23.760009765625,
        23.77996826171875,
        23.79998779296875,
        23.82000732421875,
        23.8399658203125,
        23.8599853515625,
        23.8800048828125,
        23.89996337890625,
        23.91998291015625,
        23.94000244140625,
        23.96002197265625,
        23.97998046875,
        24.0,
        24.02001953125,
        24.03997802734375,
        24.05999755859375,
        24.08001708984375,
        24.0999755859375,
        24.1199951171875,
        24.1400146484375,
        24.15997314453125,
        24.17999267578125,
        24.20001220703125,
        24.219970703125,
        24.239990234375,
        24.260009765625,
        24.27996826171875,
        24.29998779296875,
        24.32000732421875,
        24.3399658203125,
        24.3599853515625,
        24.3800048828125,
        24.39996337890625,
        24.41998291015625,
        24.44000244140625,
        24.46002197265625,
        24.47998046875,
        24.5,
        24.52001953125,
        24.53997802734375,
        24.55999755859375,
        24.58001708984375,
        24.5999755859375,
        24.6199951171875,
        24.6400146484375,
        24.65997314453125,
        24.67999267578125,
        24.70001220703125,
        24.719970703125,
        24.739990234375,
        24.760009765625,
        24.77996826171875,
        24.79998779296875,
        24.82000732421875,
        24.8399658203125,
        24.8599853515625,
        24.8800048828125,
        24.89996337890625,
        24.91998291015625,
        24.94000244140625,
        24.96002197265625,
        24.97998046875,
        25.0,
        25.02001953125,
        25.03997802734375,
        25.05999755859375,
        25.08001708984375,
        25.0999755859375,
        25.1199951171875,
        25.1400146484375,
        25.15997314453125,
        25.17999267578125,
        25.20001220703125,
        25.219970703125,
        25.239990234375,
        25.260009765625,
        25.27996826171875,
        25.29998779296875,
        25.32000732421875,
        25.3399658203125,
        25.3599853515625,
        25.3800048828125,
        25.39996337890625,
        25.41998291015625,
        25.44000244140625,
        25.46002197265625,
        25.47998046875,
        25.5,
        25.52001953125,
        25.53997802734375,
        25.55999755859375,
        25.58001708984375,
        25.5999755859375,
        25.6199951171875,
        25.6400146484375,
        25.65997314453125,
        25.67999267578125,
        25.70001220703125,
        25.719970703125,
        25.739990234375,
        25.760009765625,
        25.77996826171875,
        25.79998779296875,
        25.82000732421875,
        25.8399658203125,
        25.8599853515625,
        25.8800048828125,
        25.89996337890625,
        25.91998291015625,
        25.94000244140625,
        25.96002197265625,
        25.97998046875,
        26.0,
        26.02001953125,
        26.03997802734375,
        26.05999755859375,
        26.08001708984375,
        26.0999755859375,
        26.1199951171875,
        26.1400146484375,
        26.15997314453125,
        26.17999267578125,
        26.20001220703125,
        26.219970703125,
        26.239990234375,
        26.260009765625,
        26.27996826171875,
        26.29998779296875,
        26.32000732421875,
        26.3399658203125,
        26.3599853515625,
        26.3800048828125,
        26.39996337890625,
        26.41998291015625,
        26.44000244140625,
        26.46002197265625,
        26.47998046875,
        26.5,
        26.52001953125,
        26.53997802734375,
        26.55999755859375,
        26.58001708984375,
        26.5999755859375,
        26.6199951171875,
        26.6400146484375,
        26.65997314453125,
        26.67999267578125,
        26.70001220703125,
        26.719970703125,
        26.739990234375,
        26.760009765625,
        26.77996826171875,
        26.79998779296875,
        26.82000732421875,
        26.8399658203125,
        26.8599853515625,
        26.8800048828125,
        26.89996337890625,
        26.91998291015625,
        26.94000244140625,
        26.96002197265625,
        26.97998046875,
        27.0,
        27.02001953125,
        27.03997802734375,
        27.05999755859375,
        27.08001708984375,
        27.0999755859375,
        27.1199951171875,
        27.1400146484375,
        27.15997314453125,
        27.17999267578125,
        27.20001220703125,
        27.219970703125,
        27.239990234375,
        27.260009765625,
        27.27996826171875,
        27.29998779296875,
        27.32000732421875,
        27.3399658203125,
        27.3599853515625,
        27.3800048828125,
        27.39996337890625,
        27.41998291015625,
        27.44000244140625,
        27.46002197265625,
        27.47998046875,
        27.5,
        27.52001953125,
        27.53997802734375,
        27.55999755859375,
        27.58001708984375,
        27.5999755859375,
        27.6199951171875,
        27.6400146484375,
        27.65997314453125,
        27.67999267578125,
        27.70001220703125,
        27.719970703125,
        27.739990234375,
        27.760009765625,
        27.77996826171875,
        27.79998779296875,
        27.82000732421875,
        27.8399658203125,
        27.8599853515625,
        27.8800048828125,
        27.89996337890625,
        27.91998291015625,
        27.94000244140625,
        27.96002197265625,
        27.97998046875,
        28.0,
        28.02001953125,
        28.03997802734375,
        28.05999755859375,
        28.08001708984375,
        28.0999755859375,
        28.1199951171875,
        28.1400146484375,
        28.15997314453125,
        28.17999267578125,
        28.20001220703125,
        28.219970703125,
        28.239990234375,
        28.260009765625,
        28.27996826171875,
        28.29998779296875,
        28.32000732421875,
        28.3399658203125,
        28.3599853515625,
        28.3800048828125,
        28.39996337890625,
        28.41998291015625,
        28.44000244140625,
        28.46002197265625,
        28.47998046875,
        28.5,
        28.52001953125,
        28.53997802734375,
        28.55999755859375,
        28.58001708984375,
        28.5999755859375,
        28.6199951171875,
        28.6400146484375,
        28.65997314453125,
        28.67999267578125,
        28.70001220703125,
        28.719970703125,
        28.739990234375,
        28.760009765625,
        28.77996826171875,
        28.79998779296875,
        28.82000732421875,
        28.8399658203125,
        28.8599853515625,
        28.8800048828125,
        28.89996337890625,
        28.91998291015625,
        28.94000244140625,
        28.96002197265625,
        28.97998046875,
        29.0,
        29.02001953125,
        29.03997802734375,
        29.05999755859375,
        29.08001708984375,
        29.0999755859375,
        29.1199951171875,
        29.1400146484375,
        29.15997314453125,
        29.17999267578125,
        29.20001220703125,
        29.219970703125,
        29.239990234375,
        29.260009765625,
        29.27996826171875,
        29.29998779296875,
        29.32000732421875,
        29.3399658203125,
        29.3599853515625,
        29.3800048828125,
        29.39996337890625,
        29.41998291015625,
        29.44000244140625,
        29.46002197265625,
        29.47998046875,
        29.5,
        29.52001953125,
        29.53997802734375,
        29.55999755859375,
        29.58001708984375,
        29.5999755859375,
        29.6199951171875,
        29.6400146484375,
        29.65997314453125,
        29.67999267578125,
        29.70001220703125,
        29.719970703125,
        29.739990234375,
        29.760009765625,
        29.77996826171875,
        29.79998779296875,
        29.82000732421875,
        29.8399658203125,
        29.8599853515625,
        29.8800048828125,
        29.89996337890625,
        29.91998291015625,
        29.94000244140625,
        29.96002197265625,
        29.97998046875,
        30.0,
        30.02001953125,
        30.03997802734375,
        30.05999755859375,
        30.08001708984375,
        30.0999755859375,
        30.1199951171875,
        30.1400146484375,
        30.15997314453125,
        30.17999267578125,
        30.20001220703125,
        30.219970703125,
        30.239990234375,
        30.260009765625,
        30.27996826171875,
        30.29998779296875,
        30.32000732421875,
        30.3399658203125,
        30.3599853515625,
        30.3800048828125,
        30.39996337890625,
        30.41998291015625,
        30.44000244140625,
        30.46002197265625,
        30.47998046875,
        30.5,
        30.52001953125,
        30.53997802734375,
        30.55999755859375,
        30.58001708984375,
        30.5999755859375,
        30.6199951171875,
        30.6400146484375,
        30.65997314453125,
        30.67999267578125,
        30.70001220703125,
        30.719970703125,
        30.739990234375,
        30.760009765625,
        30.77996826171875,
        30.79998779296875,
        30.82000732421875,
        30.8399658203125,
        30.8599853515625,
        30.8800048828125,
        30.89996337890625,
        30.91998291015625,
        30.94000244140625,
        30.96002197265625,
        30.97998046875,
        31.0,
        31.02001953125,
        31.03997802734375,
        31.05999755859375,
        31.08001708984375,
        31.0999755859375,
        31.1199951171875,
        31.1400146484375,
        31.15997314453125,
        31.17999267578125,
        31.20001220703125,
        31.219970703125,
        31.239990234375,
        31.260009765625,
        31.27996826171875,
        31.29998779296875,
        31.32000732421875,
        31.3399658203125,
        31.3599853515625,
        31.3800048828125,
        31.39996337890625,
        31.41998291015625,
        31.44000244140625,
        31.46002197265625,
        31.47998046875,
        31.5,
        31.52001953125,
        31.53997802734375,
        31.55999755859375,
        31.58001708984375,
        31.5999755859375,
        31.6199951171875,
        31.6400146484375,
        31.65997314453125,
        31.67999267578125,
        31.70001220703125,
        31.719970703125,
        31.739990234375,
        31.760009765625,
        31.77996826171875,
        31.79998779296875,
        31.82000732421875,
        31.8399658203125,
        31.8599853515625,
        31.8800048828125,
        31.89996337890625,
        31.91998291015625,
        31.94000244140625,
        31.96002197265625,
        31.97998046875,
        32.0,
        32.02001953125,
        32.03997802734375,
        32.05999755859375,
        32.08001708984375,
        32.0999755859375,
        32.1199951171875,
        32.1400146484375,
        32.15997314453125,
        32.17999267578125,
        32.20001220703125,
        32.219970703125,
        32.239990234375,
        32.260009765625,
        32.27996826171875,
        32.29998779296875,
        32.32000732421875,
        32.3399658203125,
        32.3599853515625,
        32.3800048828125,
        32.39996337890625,
        32.41998291015625,
        32.44000244140625,
        32.46002197265625,
        32.47998046875,
        32.5,
        32.52001953125,
        32.53997802734375,
        32.55999755859375,
        32.58001708984375,
        32.5999755859375,
        32.6199951171875,
        32.6400146484375,
        32.65997314453125,
        32.67999267578125,
        32.70001220703125,
        32.719970703125,
        32.739990234375,
        32.760009765625,
        32.77996826171875,
        32.79998779296875,
        32.82000732421875,
        32.8399658203125,
        32.8599853515625,
        32.8800048828125,
        32.89996337890625,
        32.91998291015625,
        32.94000244140625,
        32.96002197265625,
        32.97998046875,
        33.0,
        33.02001953125,
        33.03997802734375,
        33.05999755859375,
        33.08001708984375,
        33.0999755859375,
        33.1199951171875,
        33.1400146484375,
        33.15997314453125,
        33.17999267578125,
        33.20001220703125,
        33.219970703125,
        33.239990234375,
        33.260009765625,
        33.27996826171875,
        33.29998779296875,
        33.32000732421875,
        33.3399658203125,
        33.3599853515625,
        33.3800048828125,
        33.39996337890625,
        33.41998291015625,
        33.44000244140625,
        33.46002197265625,
        33.47998046875,
        33.5,
        33.52001953125,
        33.53997802734375,
        33.55999755859375,
        33.58001708984375,
        33.5999755859375,
        33.6199951171875,
        33.6400146484375,
        33.65997314453125,
        33.67999267578125,
        33.70001220703125,
        33.719970703125,
        33.739990234375,
        33.760009765625,
        33.77996826171875,
        33.79998779296875,
        33.82000732421875,
        33.8399658203125,
        33.8599853515625,
        33.8800048828125,
        33.89996337890625,
        33.91998291015625,
        33.94000244140625,
        33.96002197265625,
        33.97998046875,
        34.0,
        34.02001953125,
        34.03997802734375,
        34.05999755859375,
        34.08001708984375,
        34.0999755859375,
        34.1199951171875,
        34.1400146484375,
        34.15997314453125,
        34.17999267578125,
        34.20001220703125,
        34.219970703125,
        34.239990234375,
        34.260009765625,
        34.27996826171875,
        34.29998779296875,
        34.32000732421875,
        34.3399658203125,
        34.3599853515625,
        34.3800048828125,
        34.39996337890625,
        34.41998291015625,
        34.44000244140625,
        34.46002197265625,
        34.47998046875,
        34.5,
        34.52001953125,
        34.53997802734375,
        34.55999755859375,
        34.58001708984375,
        34.5999755859375,
        34.6199951171875,
        34.6400146484375,
        34.65997314453125,
        34.67999267578125,
        34.70001220703125,
        34.719970703125,
        34.739990234375,
        34.760009765625,
        34.77996826171875,
        34.79998779296875,
        34.82000732421875,
        34.8399658203125,
        34.8599853515625,
        34.8800048828125,
        34.89996337890625,
        34.91998291015625,
        34.94000244140625,
        34.96002197265625,
        34.97998046875,
        35.0,
        35.02001953125,
        35.03997802734375,
        35.05999755859375,
        35.08001708984375,
        35.0999755859375,
        35.1199951171875,
        35.1400146484375,
        35.15997314453125,
        35.17999267578125,
        35.20001220703125,
        35.219970703125,
        35.239990234375,
        35.260009765625,
        35.27996826171875,
        35.29998779296875,
        35.32000732421875,
        35.3399658203125,
        35.3599853515625,
        35.3800048828125,
        35.39996337890625,
        35.41998291015625,
        35.44000244140625,
        35.46002197265625,
        35.47998046875,
        35.5,
        35.52001953125,
        35.53997802734375,
        35.55999755859375,
        35.58001708984375,
        35.5999755859375,
        35.6199951171875,
        35.6400146484375,
        35.65997314453125,
        35.67999267578125,
        35.70001220703125,
        35.719970703125,
        35.739990234375,
        35.760009765625,
        35.77996826171875,
        35.79998779296875,
        35.82000732421875,
        35.8399658203125,
        35.8599853515625,
        35.8800048828125,
        35.89996337890625,
        35.91998291015625,
        35.94000244140625,
        35.96002197265625,
        35.97998046875,
        36.0,
        36.02001953125,
        36.03997802734375,
        36.05999755859375,
        36.08001708984375,
        36.0999755859375,
        36.1199951171875,
        36.1400146484375,
        36.15997314453125,
        36.17999267578125,
        36.20001220703125,
        36.219970703125,
        36.239990234375,
        36.260009765625,
        36.27996826171875,
        36.29998779296875,
        36.32000732421875,
        36.3399658203125,
        36.3599853515625,
        36.3800048828125,
        36.39996337890625,
        36.41998291015625,
        36.44000244140625,
        36.46002197265625,
        36.47998046875,
        36.5,
        36.52001953125,
        36.53997802734375,
        36.55999755859375,
        36.58001708984375,
        36.5999755859375,
        36.6199951171875,
        36.6400146484375,
        36.65997314453125,
        36.67999267578125,
        36.70001220703125,
        36.719970703125,
        36.739990234375,
        36.760009765625,
        36.77996826171875,
        36.79998779296875,
        36.82000732421875,
        36.8399658203125,
        36.8599853515625,
        36.8800048828125,
        36.89996337890625,
        36.91998291015625,
        36.94000244140625,
        36.96002197265625,
        36.97998046875,
        37.0,
        37.02001953125,
        37.03997802734375,
        37.05999755859375,
        37.08001708984375,
        37.0999755859375,
        37.1199951171875,
        37.1400146484375,
        37.15997314453125,
        37.17999267578125,
        37.20001220703125,
        37.219970703125,
        37.239990234375,
        37.260009765625,
        37.27996826171875,
        37.29998779296875,
        37.32000732421875,
        37.3399658203125,
        37.3599853515625,
        37.3800048828125,
        37.39996337890625,
        37.41998291015625,
        37.44000244140625,
        37.46002197265625,
        37.47998046875,
        37.5,
        37.52001953125,
        37.53997802734375,
        37.55999755859375,
        37.58001708984375,
        37.5999755859375,
        37.6199951171875,
        37.6400146484375,
        37.65997314453125,
        37.67999267578125,
        37.70001220703125,
        37.719970703125,
        37.739990234375,
        37.760009765625,
        37.77996826171875,
        37.79998779296875,
        37.82000732421875,
        37.8399658203125,
        37.8599853515625,
        37.8800048828125,
        37.89996337890625,
        37.91998291015625,
        37.94000244140625,
        37.96002197265625,
        37.97998046875,
        38.0,
        38.02001953125,
        38.03997802734375,
        38.05999755859375,
        38.08001708984375,
        38.0999755859375,
        38.1199951171875,
        38.1400146484375,
        38.15997314453125,
        38.17999267578125,
        38.20001220703125,
        38.219970703125,
        38.239990234375,
        38.260009765625,
        38.27996826171875,
        38.29998779296875,
        38.32000732421875,
        38.3399658203125,
        38.3599853515625,
        38.3800048828125,
        38.39996337890625,
        38.41998291015625,
        38.44000244140625,
        38.46002197265625,
        38.47998046875,
        38.5,
        38.52001953125,
        38.53997802734375,
        38.55999755859375,
        38.58001708984375,
        38.5999755859375,
        38.6199951171875,
        38.6400146484375,
        38.65997314453125,
        38.67999267578125,
        38.70001220703125,
        38.719970703125,
        38.739990234375,
        38.760009765625,
        38.77996826171875,
        38.79998779296875,
        38.82000732421875,
        38.8399658203125,
        38.8599853515625,
        38.8800048828125,
        38.89996337890625,
        38.91998291015625,
        38.94000244140625,
        38.96002197265625,
        38.97998046875,
        39.0,
        39.02001953125,
        39.03997802734375,
        39.05999755859375,
        39.08001708984375,
        39.0999755859375,
        39.1199951171875,
        39.1400146484375,
        39.15997314453125,
        39.17999267578125,
        39.20001220703125,
        39.219970703125,
        39.239990234375,
        39.260009765625,
        39.27996826171875,
        39.29998779296875,
        39.32000732421875,
        39.3399658203125,
        39.3599853515625,
        39.3800048828125,
        39.39996337890625,
        39.41998291015625,
        39.44000244140625,
        39.46002197265625,
        39.47998046875,
        39.5,
        39.52001953125,
        39.53997802734375,
        39.55999755859375,
        39.58001708984375,
        39.5999755859375,
        39.6199951171875,
        39.6400146484375,
        39.65997314453125,
        39.67999267578125,
        39.70001220703125,
        39.719970703125,
        39.739990234375,
        39.760009765625,
        39.77996826171875,
        39.79998779296875,
        39.82000732421875,
        39.8399658203125,
        39.8599853515625,
        39.8800048828125,
        39.89996337890625,
        39.91998291015625,
        39.94000244140625,
        39.96002197265625,
        39.97998046875,
        40.0,
        40.02001953125,
        40.03997802734375,
        40.05999755859375,
        40.08001708984375,
        40.0999755859375,
        40.1199951171875,
        40.1400146484375,
        40.15997314453125,
        40.17999267578125,
        40.20001220703125,
        40.219970703125,
        40.239990234375,
        40.260009765625,
        40.27996826171875,
        40.29998779296875,
        40.32000732421875,
        40.3399658203125,
        40.3599853515625,
        40.3800048828125,
        40.39996337890625,
        40.41998291015625,
        40.44000244140625,
        40.46002197265625,
        40.47998046875,
        40.5,
        40.52001953125,
        40.53997802734375,
        40.55999755859375,
        40.58001708984375,
        40.5999755859375,
        40.6199951171875,
        40.6400146484375,
        40.65997314453125,
        40.67999267578125,
        40.70001220703125,
        40.719970703125,
        40.739990234375,
        40.760009765625,
        40.77996826171875,
        40.79998779296875,
        40.82000732421875,
        40.8399658203125,
        40.8599853515625,
        40.8800048828125,
        40.89996337890625,
        40.91998291015625,
        40.94000244140625,
        40.96002197265625,
        40.97998046875,
        41.0,
        41.02001953125,
        41.03997802734375,
        41.05999755859375,
        41.08001708984375,
        41.0999755859375,
        41.1199951171875,
        41.1400146484375,
        41.15997314453125,
        41.17999267578125,
        41.20001220703125,
        41.219970703125,
        41.239990234375,
        41.260009765625,
        41.27996826171875,
        41.29998779296875,
        41.32000732421875,
        41.3399658203125,
        41.3599853515625,
        41.3800048828125,
        41.39996337890625,
        41.41998291015625,
        41.44000244140625,
        41.46002197265625,
        41.47998046875,
        41.5,
        41.52001953125,
        41.53997802734375,
        41.55999755859375,
        41.58001708984375,
        41.5999755859375,
        41.6199951171875,
        41.6400146484375,
        41.65997314453125,
        41.67999267578125,
        41.70001220703125,
        41.719970703125,
        41.739990234375,
        41.760009765625,
        41.77996826171875,
        41.79998779296875,
        41.82000732421875,
        41.8399658203125,
        41.8599853515625,
        41.8800048828125,
        41.89996337890625,
        41.91998291015625,
        41.94000244140625,
        41.96002197265625,
        41.97998046875,
        42.0,
        42.02001953125,
        42.03997802734375,
        42.05999755859375,
        42.08001708984375,
        42.0999755859375,
        42.1199951171875,
        42.1400146484375,
        42.15997314453125,
        42.17999267578125,
        42.20001220703125,
        42.219970703125,
        42.239990234375,
        42.260009765625,
        42.27996826171875,
        42.29998779296875,
        42.32000732421875,
        42.3399658203125,
        42.3599853515625,
        42.3800048828125,
        42.39996337890625,
        42.41998291015625,
        42.44000244140625,
        42.46002197265625,
        42.47998046875,
        42.5,
        42.52001953125,
        42.53997802734375,
        42.55999755859375,
        42.58001708984375,
        42.5999755859375,
        42.6199951171875,
        42.6400146484375,
        42.65997314453125,
        42.67999267578125,
        42.70001220703125,
        42.719970703125,
        42.739990234375,
        42.760009765625,
        42.77996826171875,
        42.79998779296875,
        42.82000732421875,
        42.8399658203125,
        42.8599853515625,
        42.8800048828125,
        42.89996337890625,
        42.91998291015625,
        42.94000244140625,
        42.96002197265625,
        42.97998046875,
        43.0,
        43.02001953125,
        43.03997802734375,
        43.05999755859375,
        43.08001708984375,
        43.0999755859375,
        43.1199951171875,
        43.1400146484375,
        43.15997314453125,
        43.17999267578125,
        43.20001220703125,
        43.219970703125,
        43.239990234375,
        43.260009765625,
        43.27996826171875,
        43.29998779296875,
        43.32000732421875,
        43.3399658203125,
        43.3599853515625,
        43.3800048828125,
        43.39996337890625,
        43.41998291015625,
        43.44000244140625,
        43.46002197265625,
        43.47998046875,
        43.5,
        43.52001953125,
        43.53997802734375,
        43.55999755859375,
        43.58001708984375,
        43.5999755859375,
        43.6199951171875,
        43.6400146484375,
        43.65997314453125,
        43.67999267578125,
        43.70001220703125,
        43.719970703125,
        43.739990234375,
        43.760009765625,
        43.77996826171875,
        43.79998779296875,
        43.82000732421875,
        43.8399658203125,
        43.8599853515625,
        43.8800048828125,
        43.89996337890625,
        43.91998291015625,
        43.94000244140625,
        43.96002197265625,
        43.97998046875,
        44.0,
        44.02001953125,
        44.03997802734375,
        44.05999755859375,
        44.08001708984375,
        44.0999755859375,
        44.1199951171875,
        44.1400146484375,
        44.15997314453125,
        44.17999267578125,
        44.20001220703125,
        44.219970703125,
        44.239990234375,
        44.260009765625,
        44.27996826171875,
        44.29998779296875,
        44.32000732421875,
        44.3399658203125,
        44.3599853515625,
        44.3800048828125,
        44.39996337890625,
        44.41998291015625,
        44.44000244140625,
        44.46002197265625,
        44.47998046875,
        44.5,
        44.52001953125,
        44.53997802734375,
        44.55999755859375,
        44.58001708984375,
        44.5999755859375,
        44.6199951171875,
        44.6400146484375,
        44.65997314453125,
        44.67999267578125,
        44.70001220703125,
        44.719970703125,
        44.739990234375,
        44.760009765625,
        44.77996826171875,
        44.79998779296875,
        44.82000732421875,
        44.8399658203125,
        44.8599853515625,
        44.8800048828125,
        44.89996337890625,
        44.91998291015625,
        44.94000244140625,
        44.96002197265625,
        44.97998046875,
        45.0,
        45.02001953125,
        45.03997802734375,
        45.05999755859375,
        45.08001708984375,
        45.0999755859375,
        45.1199951171875,
        45.1400146484375,
        45.15997314453125,
        45.17999267578125,
        45.20001220703125,
        45.219970703125,
        45.239990234375,
        45.260009765625,
        45.27996826171875,
        45.29998779296875,
        45.32000732421875,
        45.3399658203125,
        45.3599853515625,
        45.3800048828125,
        45.39996337890625,
        45.41998291015625,
        45.44000244140625,
        45.46002197265625,
        45.47998046875,
        45.5,
        45.52001953125,
        45.53997802734375,
        45.55999755859375,
        45.58001708984375,
        45.5999755859375,
        45.6199951171875,
        45.6400146484375,
        45.65997314453125,
        45.67999267578125,
        45.70001220703125,
        45.719970703125,
        45.739990234375,
        45.760009765625,
        45.77996826171875,
        45.79998779296875,
        45.82000732421875,
        45.8399658203125,
        45.8599853515625,
        45.8800048828125,
        45.89996337890625,
        45.91998291015625,
        45.94000244140625,
        45.96002197265625,
        45.97998046875,
        46.0,
        46.02001953125,
        46.03997802734375,
        46.05999755859375,
        46.08001708984375,
        46.0999755859375,
        46.1199951171875,
        46.1400146484375,
        46.15997314453125,
        46.17999267578125,
        46.20001220703125,
        46.219970703125,
        46.239990234375,
        46.260009765625,
        46.27996826171875,
        46.29998779296875,
        46.32000732421875,
        46.3399658203125,
        46.3599853515625,
        46.3800048828125,
        46.39996337890625,
        46.41998291015625,
        46.44000244140625,
        46.46002197265625,
        46.47998046875,
        46.5,
        46.52001953125,
        46.53997802734375,
        46.55999755859375,
        46.58001708984375,
        46.5999755859375,
        46.6199951171875,
        46.6400146484375,
        46.65997314453125,
        46.67999267578125,
        46.70001220703125,
        46.719970703125,
        46.739990234375,
        46.760009765625,
        46.77996826171875,
        46.79998779296875,
        46.82000732421875,
        46.8399658203125,
        46.8599853515625,
        46.8800048828125,
        46.89996337890625,
        46.91998291015625,
        46.94000244140625,
        46.96002197265625,
        46.97998046875,
        47.0,
        47.02001953125,
        47.03997802734375,
        47.05999755859375,
        47.08001708984375,
        47.0999755859375,
        47.1199951171875,
        47.1400146484375,
        47.15997314453125,
        47.17999267578125,
        47.20001220703125,
        47.219970703125,
        47.239990234375,
        47.260009765625,
        47.27996826171875,
        47.29998779296875,
        47.32000732421875,
        47.3399658203125,
        47.3599853515625,
        47.3800048828125,
        47.39996337890625,
        47.41998291015625,
        47.44000244140625,
        47.46002197265625,
        47.47998046875,
        47.5,
        47.52001953125,
        47.53997802734375,
        47.55999755859375,
        47.58001708984375,
        47.5999755859375,
        47.6199951171875,
        47.6400146484375,
        47.65997314453125,
        47.67999267578125,
        47.70001220703125,
        47.719970703125,
        47.739990234375,
        47.760009765625,
        47.77996826171875,
        47.79998779296875,
        47.82000732421875,
        47.8399658203125,
        47.8599853515625,
        47.8800048828125,
        47.89996337890625,
        47.91998291015625,
        47.94000244140625,
        47.96002197265625,
        47.97998046875,
        48.0,
        48.02001953125,
        48.03997802734375,
        48.05999755859375,
        48.08001708984375,
        48.0999755859375,
        48.1199951171875,
        48.1400146484375,
        48.15997314453125,
        48.17999267578125,
        48.20001220703125,
        48.219970703125,
        48.239990234375,
        48.260009765625,
        48.27996826171875,
        48.29998779296875,
        48.32000732421875,
        48.3399658203125,
        48.3599853515625,
        48.3800048828125,
        48.39996337890625,
        48.41998291015625,
        48.44000244140625,
        48.46002197265625,
        48.47998046875,
        48.5,
        48.52001953125,
        48.53997802734375,
        48.55999755859375,
        48.58001708984375,
        48.5999755859375,
        48.6199951171875,
        48.6400146484375,
        48.65997314453125,
        48.67999267578125,
        48.70001220703125,
        48.719970703125,
        48.739990234375,
        48.760009765625,
        48.77996826171875,
        48.79998779296875,
        48.82000732421875,
        48.8399658203125,
        48.8599853515625,
        48.8800048828125,
        48.89996337890625,
        48.91998291015625,
        48.94000244140625,
        48.96002197265625,
        48.97998046875,
        49.0,
        49.02001953125,
        49.03997802734375,
        49.05999755859375,
        49.08001708984375,
        49.0999755859375,
        49.1199951171875,
        49.1400146484375,
        49.15997314453125,
        49.17999267578125,
        49.20001220703125,
        49.219970703125,
        49.239990234375,
        49.260009765625,
        49.27996826171875,
        49.29998779296875,
        49.32000732421875,
        49.3399658203125,
        49.3599853515625,
        49.3800048828125,
        49.39996337890625,
        49.41998291015625,
        49.44000244140625,
        49.46002197265625,
        49.47998046875,
        49.5,
        49.52001953125,
        49.53997802734375,
        49.55999755859375,
        49.58001708984375,
        49.5999755859375,
        49.6199951171875,
        49.6400146484375,
        49.65997314453125,
        49.67999267578125,
        49.70001220703125,
        49.719970703125,
        49.739990234375,
        49.760009765625,
        49.77996826171875,
        49.79998779296875,
        49.82000732421875,
        49.8399658203125,
        49.8599853515625,
        49.8800048828125,
        49.89996337890625,
        49.91998291015625,
        49.94000244140625,
        49.96002197265625,
        49.97998046875,
        50.0,
        50.02001953125,
        50.03997802734375,
        50.05999755859375,
        50.08001708984375,
        50.0999755859375,
        50.1199951171875,
        50.1400146484375,
        50.15997314453125,
        50.17999267578125,
        50.20001220703125,
        50.219970703125,
        50.239990234375,
        50.260009765625,
        50.27996826171875,
        50.29998779296875,
        50.32000732421875,
        50.3399658203125,
        50.3599853515625,
        50.3800048828125,
        50.39996337890625,
        50.41998291015625,
        50.44000244140625,
        50.46002197265625,
        50.47998046875,
        50.5,
        50.52001953125,
        50.53997802734375,
        50.55999755859375,
        50.58001708984375,
        50.5999755859375,
        50.6199951171875,
        50.6400146484375,
        50.65997314453125,
        50.67999267578125,
        50.70001220703125,
        50.719970703125,
        50.739990234375,
        50.760009765625,
        50.77996826171875,
        50.79998779296875,
        50.82000732421875,
        50.8399658203125,
        50.8599853515625,
        50.8800048828125,
        50.89996337890625,
        50.91998291015625,
        50.94000244140625,
        50.96002197265625,
        50.97998046875,
        51.0,
        51.02001953125,
        51.03997802734375,
        51.05999755859375,
        51.08001708984375,
        51.0999755859375,
        51.1199951171875,
        51.1400146484375,
        51.15997314453125,
        51.17999267578125,
        51.20001220703125,
        51.219970703125,
        51.239990234375,
        51.260009765625,
        51.27996826171875,
        51.29998779296875,
        51.32000732421875,
        51.3399658203125,
        51.3599853515625,
        51.3800048828125,
        51.39996337890625,
        51.41998291015625,
        51.44000244140625,
        51.46002197265625,
        51.47998046875,
        51.5,
        51.52001953125,
        51.53997802734375,
        51.55999755859375,
        51.58001708984375,
        51.5999755859375,
        51.6199951171875,
        51.6400146484375,
        51.65997314453125,
        51.67999267578125,
        51.70001220703125,
        51.719970703125,
        51.739990234375,
        51.760009765625,
        51.77996826171875,
        51.79998779296875,
        51.82000732421875,
        51.8399658203125,
        51.8599853515625,
        51.8800048828125,
        51.89996337890625,
        51.91998291015625,
        51.94000244140625,
        51.96002197265625,
        51.97998046875,
        52.0,
        52.02001953125,
        52.03997802734375,
        52.05999755859375,
        52.08001708984375,
        52.0999755859375,
        52.1199951171875,
        52.1400146484375,
        52.15997314453125,
        52.17999267578125,
        52.20001220703125,
        52.219970703125,
        52.239990234375,
        52.260009765625,
        52.27996826171875,
        52.29998779296875,
        52.32000732421875,
        52.3399658203125,
        52.3599853515625,
        52.3800048828125,
        52.39996337890625,
        52.41998291015625,
        52.44000244140625,
        52.46002197265625,
        52.47998046875,
        52.5,
        52.52001953125,
        52.53997802734375,
        52.55999755859375,
        52.58001708984375,
        52.5999755859375,
        52.6199951171875,
        52.6400146484375,
        52.65997314453125,
        52.67999267578125,
        52.70001220703125,
        52.719970703125,
        52.739990234375,
        52.760009765625,
        52.77996826171875,
        52.79998779296875,
        52.82000732421875,
        52.8399658203125,
        52.8599853515625,
        52.8800048828125,
        52.89996337890625,
        52.91998291015625,
        52.94000244140625,
        52.96002197265625,
        52.97998046875,
        53.0,
        53.02001953125,
        53.03997802734375,
        53.05999755859375,
        53.08001708984375,
        53.0999755859375,
        53.1199951171875,
        53.1400146484375,
        53.15997314453125,
        53.17999267578125,
        53.20001220703125,
        53.219970703125,
        53.239990234375,
        53.260009765625,
        53.27996826171875,
        53.29998779296875,
        53.32000732421875,
        53.3399658203125,
        53.3599853515625,
        53.3800048828125,
        53.39996337890625,
        53.41998291015625,
        53.44000244140625,
        53.46002197265625,
        53.47998046875,
        53.5,
        53.52001953125,
        53.53997802734375,
        53.55999755859375,
        53.58001708984375,
        53.5999755859375,
        53.6199951171875,
        53.6400146484375,
        53.65997314453125,
        53.67999267578125,
        53.70001220703125,
        53.719970703125,
        53.739990234375,
        53.760009765625,
        53.77996826171875,
        53.79998779296875,
        53.82000732421875,
        53.8399658203125,
        53.8599853515625,
        53.8800048828125,
        53.89996337890625,
        53.91998291015625,
        53.94000244140625,
        53.96002197265625,
        53.97998046875,
        54.0,
        54.02001953125,
        54.03997802734375,
        54.05999755859375,
        54.08001708984375,
        54.0999755859375,
        54.1199951171875,
        54.1400146484375,
        54.15997314453125,
        54.17999267578125,
        54.20001220703125,
        54.219970703125,
        54.239990234375,
        54.260009765625,
        54.27996826171875,
        54.29998779296875,
        54.32000732421875,
        54.3399658203125,
        54.3599853515625,
        54.3800048828125,
        54.39996337890625,
        54.41998291015625,
        54.44000244140625,
        54.46002197265625,
        54.47998046875,
        54.5,
        54.52001953125,
        54.53997802734375,
        54.55999755859375,
        54.58001708984375,
        54.5999755859375,
        54.6199951171875,
        54.6400146484375,
        54.65997314453125,
        54.67999267578125,
        54.70001220703125,
        54.719970703125,
        54.739990234375,
        54.760009765625,
        54.77996826171875,
        54.79998779296875,
        54.82000732421875,
        54.8399658203125,
        54.8599853515625,
        54.8800048828125,
        54.89996337890625,
        54.91998291015625,
        54.94000244140625,
        54.96002197265625,
        54.97998046875,
        55.0,
        55.02001953125,
        55.03997802734375,
        55.05999755859375,
        55.08001708984375,
        55.0999755859375,
        55.1199951171875,
        55.1400146484375,
        55.15997314453125,
        55.17999267578125,
        55.20001220703125,
        55.219970703125,
        55.239990234375,
        55.260009765625,
        55.27996826171875,
        55.29998779296875,
        55.32000732421875,
        55.3399658203125,
        55.3599853515625,
        55.3800048828125,
        55.39996337890625,
        55.41998291015625,
        55.44000244140625,
        55.46002197265625,
        55.47998046875,
        55.5,
        55.52001953125,
        55.53997802734375,
        55.55999755859375,
        55.58001708984375,
        55.5999755859375,
        55.6199951171875,
        55.6400146484375,
        55.65997314453125,
        55.67999267578125,
        55.70001220703125,
        55.719970703125,
        55.739990234375,
        55.760009765625,
        55.77996826171875,
        55.79998779296875,
        55.82000732421875,
        55.8399658203125,
        55.8599853515625,
        55.8800048828125,
        55.89996337890625,
        55.91998291015625,
        55.94000244140625,
        55.96002197265625,
        55.97998046875,
        56.0,
        56.02001953125,
        56.03997802734375,
        56.05999755859375,
        56.08001708984375,
        56.0999755859375,
        56.1199951171875,
        56.1400146484375,
        56.15997314453125,
        56.17999267578125,
        56.20001220703125,
        56.219970703125,
        56.239990234375,
        56.260009765625,
        56.27996826171875,
        56.29998779296875,
        56.32000732421875,
        56.3399658203125,
        56.3599853515625,
        56.3800048828125,
        56.39996337890625,
        56.41998291015625,
        56.44000244140625,
        56.46002197265625,
        56.47998046875,
        56.5,
        56.52001953125,
        56.53997802734375,
        56.55999755859375,
        56.58001708984375,
        56.5999755859375,
        56.6199951171875,
        56.6400146484375,
        56.65997314453125,
        56.67999267578125,
        56.70001220703125,
        56.719970703125,
        56.739990234375,
        56.760009765625,
        56.77996826171875,
        56.79998779296875,
        56.82000732421875,
        56.8399658203125,
        56.8599853515625,
        56.8800048828125,
        56.89996337890625,
        56.91998291015625,
        56.94000244140625,
        56.96002197265625,
        56.97998046875,
        57.0,
        57.02001953125,
        57.03997802734375,
        57.05999755859375,
        57.08001708984375,
        57.0999755859375,
        57.1199951171875,
        57.1400146484375,
        57.15997314453125,
        57.17999267578125,
        57.20001220703125,
        57.219970703125,
        57.239990234375,
        57.260009765625,
        57.27996826171875,
        57.29998779296875,
        57.32000732421875,
        57.3399658203125,
        57.3599853515625,
        57.3800048828125,
        57.39996337890625,
        57.41998291015625,
        57.44000244140625,
        57.46002197265625,
        57.47998046875,
        57.5,
        57.52001953125,
        57.53997802734375,
        57.55999755859375,
        57.58001708984375,
        57.5999755859375,
        57.6199951171875,
        57.6400146484375,
        57.65997314453125,
        57.67999267578125,
        57.70001220703125,
        57.719970703125,
        57.739990234375,
        57.760009765625,
        57.77996826171875,
        57.79998779296875,
        57.82000732421875,
        57.8399658203125,
        57.8599853515625,
        57.8800048828125,
        57.89996337890625,
        57.91998291015625,
        57.94000244140625,
        57.96002197265625,
        57.97998046875,
        58.0,
        58.02001953125,
        58.03997802734375,
        58.05999755859375,
        58.08001708984375,
        58.0999755859375,
        58.1199951171875,
        58.1400146484375,
        58.15997314453125,
        58.17999267578125,
        58.20001220703125,
        58.219970703125,
        58.239990234375,
        58.260009765625,
        58.27996826171875,
        58.29998779296875,
        58.32000732421875,
        58.3399658203125,
        58.3599853515625,
        58.3800048828125,
        58.39996337890625,
        58.41998291015625,
        58.44000244140625,
        58.46002197265625,
        58.47998046875,
        58.5,
        58.52001953125,
        58.53997802734375,
        58.55999755859375,
        58.58001708984375,
        58.5999755859375,
        58.6199951171875,
        58.6400146484375,
        58.65997314453125,
        58.67999267578125,
        58.70001220703125,
        58.719970703125,
        58.739990234375,
        58.760009765625,
        58.77996826171875,
        58.79998779296875,
        58.82000732421875,
        58.8399658203125,
        58.8599853515625,
        58.8800048828125,
        58.89996337890625,
        58.91998291015625,
        58.94000244140625,
        58.96002197265625,
        58.97998046875,
        59.0,
        59.02001953125,
        59.03997802734375,
        59.05999755859375,
        59.08001708984375,
        59.0999755859375,
        59.1199951171875,
        59.1400146484375,
        59.15997314453125,
        59.17999267578125,
        59.20001220703125,
        59.219970703125,
        59.239990234375,
        59.260009765625,
        59.27996826171875,
        59.29998779296875,
        59.32000732421875,
        59.3399658203125,
        59.3599853515625,
        59.3800048828125,
        59.39996337890625,
        59.41998291015625,
        59.44000244140625,
        59.46002197265625,
        59.47998046875,
        59.5,
        59.52001953125,
        59.53997802734375,
        59.55999755859375,
        59.58001708984375,
        59.5999755859375,
        59.6199951171875,
        59.6400146484375,
        59.65997314453125,
        59.67999267578125,
        59.70001220703125,
        59.719970703125,
        59.739990234375,
        59.760009765625,
        59.77996826171875,
        59.79998779296875,
        59.82000732421875,
        59.8399658203125,
        59.8599853515625,
        59.8800048828125,
        59.89996337890625,
        59.91998291015625,
        59.94000244140625,
        59.96002197265625,
        59.97998046875
    ],
    "rightHandPositions": [
        "(0.022101, 1.261663, 0.142008)",
        "(0.024114, 1.257982, 0.140024)",
        "(0.026322, 1.254116, 0.137949)",
        "(0.028751, 1.250082, 0.135703)",
        "(0.031127, 1.246093, 0.133463)",
        "(0.032288, 1.244103, 0.132435)",
        "(0.034500, 1.240097, 0.130767)",
        "(0.036328, 1.236173, 0.129646)",
        "(0.037642, 1.232162, 0.128634)",
        "(0.038737, 1.228020, 0.127579)",
        "(0.039272, 1.226051, 0.127069)",
        "(0.040507, 1.222558, 0.126232)",
        "(0.041821, 1.219603, 0.125476)",
        "(0.042717, 1.217059, 0.124602)",
        "(0.043206, 1.215180, 0.123873)",
        "(0.043452, 1.214477, 0.123605)",
        "(0.043822, 1.213596, 0.123164)",
        "(0.043905, 1.213391, 0.122720)",
        "(0.043811, 1.213993, 0.122436)",
        "(0.043710, 1.215072, 0.122138)",
        "(0.043572, 1.215644, 0.122053)",
        "(0.042998, 1.216799, 0.121871)",
        "(0.042159, 1.218007, 0.121576)",
        "(0.041542, 1.219490, 0.121336)",
        "(0.041078, 1.221198, 0.121009)",
        "(0.040764, 1.222241, 0.120770)",
        "(0.039703, 1.224763, 0.119975)",
        "(0.038263, 1.227547, 0.118776)",
        "(0.036225, 1.230376, 0.117501)",
        "(0.033372, 1.233508, 0.116492)",
        "(0.031907, 1.235286, 0.116094)",
        "(0.029288, 1.239308, 0.115555)",
        "(0.026704, 1.243380, 0.115075)",
        "(0.023847, 1.247176, 0.114273)",
        "(0.021439, 1.250729, 0.113456)",
        "(0.020278, 1.252343, 0.113125)",
        "(0.017912, 1.255379, 0.112447)",
        "(0.015973, 1.258648, 0.111889)",
        "(0.014440, 1.261696, 0.111424)",
        "(0.012801, 1.264491, 0.111046)",
        "(0.012084, 1.265965, 0.110927)",
        "(0.010640, 1.268846, 0.110848)",
        "(0.008810, 1.271283, 0.110812)",
        "(0.006712, 1.273450, 0.110998)",
        "(0.004903, 1.275947, 0.111460)",
        "(0.004118, 1.277326, 0.111763)",
        "(0.002646, 1.280112, 0.112426)",
        "(0.000983, 1.282770, 0.113012)",
        "(-0.000689, 1.285397, 0.113490)",
        "(-0.002375, 1.287826, 0.114011)",
        "(-0.003262, 1.288954, 0.114237)",
        "(-0.004958, 1.291276, 0.114578)",
        "(-0.006174, 1.294064, 0.114940)",
        "(-0.007299, 1.296895, 0.115328)",
        "(-0.008557, 1.299548, 0.115644)",
        "(-0.009162, 1.300867, 0.115801)",
        "(-0.010363, 1.303492, 0.116126)",
        "(-0.011702, 1.305966, 0.116364)",
        "(-0.013163, 1.308130, 0.116378)",
        "(-0.014445, 1.310456, 0.116468)",
        "(-0.015088, 1.311643, 0.116561)",
        "(-0.016321, 1.313973, 0.116632)",
        "(-0.017172, 1.316487, 0.116488)",
        "(-0.017816, 1.319103, 0.116430)",
        "(-0.018752, 1.321456, 0.116239)",
        "(-0.019202, 1.322522, 0.116072)",
        "(-0.020069, 1.324467, 0.115652)",
        "(-0.020905, 1.326549, 0.115224)",
        "(-0.021431, 1.328843, 0.114834)",
        "(-0.021792, 1.330998, 0.114358)",
        "(-0.021974, 1.331998, 0.114060)",
        "(-0.022456, 1.333893, 0.113401)",
        "(-0.022921, 1.335935, 0.112887)",
        "(-0.023312, 1.337939, 0.112541)",
        "(-0.023490, 1.340169, 0.112134)",
        "(-0.023217, 1.341528, 0.112067)",
        "(-0.022576, 1.344351, 0.112071)",
        "(-0.022536, 1.346721, 0.111790)",
        "(-0.022648, 1.348814, 0.111327)",
        "(-0.022410, 1.351172, 0.111010)",
        "(-0.022220, 1.352523, 0.110973)",
        "(-0.021842, 1.355283, 0.110938)",
        "(-0.021840, 1.357343, 0.110541)",
        "(-0.022070, 1.359524, 0.109825)",
        "(-0.021654, 1.361995, 0.109175)",
        "(-0.021399, 1.363244, 0.108908)",
        "(-0.021129, 1.365726, 0.108115)",
        "(-0.021070, 1.368097, 0.106951)",
        "(-0.020795, 1.370318, 0.105646)",
        "(-0.020701, 1.372329, 0.104299)",
        "(-0.020725, 1.373303, 0.103625)",
        "(-0.020777, 1.375299, 0.102256)",
        "(-0.020820, 1.377341, 0.100994)",
        "(-0.020953, 1.379462, 0.099765)",
        "(-0.020954, 1.381536, 0.098452)",
        "(-0.020926, 1.382518, 0.097758)",
        "(-0.021034, 1.384338, 0.096297)",
        "(-0.021109, 1.386196, 0.094798)",
        "(-0.020803, 1.388206, 0.093479)",
        "(-0.020691, 1.390061, 0.092134)",
        "(-0.020738, 1.390948, 0.091433)",
        "(-0.020912, 1.392651, 0.090133)",
        "(-0.021201, 1.394253, 0.089008)",
        "(-0.021709, 1.395914, 0.087964)",
        "(-0.021859, 1.397662, 0.087128)",
        "(-0.021921, 1.398518, 0.086736)",
        "(-0.022172, 1.400246, 0.085933)",
        "(-0.022544, 1.402017, 0.085169)",
        "(-0.022750, 1.403804, 0.084730)",
        "(-0.023272, 1.405634, 0.084453)",
        "(-0.023629, 1.406577, 0.084325)",
        "(-0.024252, 1.408150, 0.084186)",
        "(-0.024901, 1.410542, 0.084022)",
        "(-0.025230, 1.412880, 0.084066)",
        "(-0.025321, 1.415321, 0.084145)",
        "(-0.025351, 1.416552, 0.084179)",
        "(-0.025553, 1.418966, 0.084290)",
        "(-0.025922, 1.421404, 0.084549)",
        "(-0.026182, 1.423774, 0.085053)",
        "(-0.026598, 1.426162, 0.085829)",
        "(-0.026728, 1.427463, 0.086327)",
        "(-0.026816, 1.430070, 0.087541)",
        "(-0.026893, 1.432541, 0.088859)",
        "(-0.027042, 1.434949, 0.090256)",
        "(-0.027172, 1.437205, 0.091790)",
        "(-0.027215, 1.438255, 0.092598)",
        "(-0.027180, 1.440345, 0.094299)",
        "(-0.027434, 1.442339, 0.096215)",
        "(-0.027842, 1.444024, 0.098177)",
        "(-0.028267, 1.445602, 0.099970)",
        "(-0.028429, 1.446365, 0.100824)",
        "(-0.028422, 1.447873, 0.102597)",
        "(-0.028368, 1.449352, 0.104481)",
        "(-0.028558, 1.450619, 0.106164)",
        "(-0.028602, 1.451747, 0.107752)",
        "(-0.028520, 1.452279, 0.108587)",
        "(-0.028433, 1.453428, 0.110300)",
        "(-0.028591, 1.454436, 0.111936)",
        "(-0.028623, 1.455341, 0.113509)",
        "(-0.028718, 1.456274, 0.114890)",
        "(-0.028740, 1.456761, 0.115574)",
        "(-0.028518, 1.457868, 0.117111)",
        "(-0.028454, 1.458781, 0.118685)",
        "(-0.028751, 1.459495, 0.120041)",
        "(-0.028982, 1.460037, 0.121287)",
        "(-0.029008, 1.460295, 0.121890)",
        "(-0.029046, 1.460781, 0.123031)",
        "(-0.029240, 1.461203, 0.123984)",
        "(-0.029435, 1.461564, 0.124657)",
        "(-0.029529, 1.461772, 0.124940)",
        "(-0.029605, 1.461987, 0.125217)",
        "(-0.029650, 1.462673, 0.125768)",
        "(-0.029451, 1.463363, 0.126151)",
        "(-0.029152, 1.464342, 0.126541)",
        "(-0.029056, 1.465172, 0.126768)",
        "(-0.028969, 1.465803, 0.126981)",
        "(-0.028727, 1.466836, 0.127250)",
        "(-0.028515, 1.467650, 0.127361)",
        "(-0.028135, 1.468646, 0.127674)",
        "(-0.027748, 1.469666, 0.128343)",
        "(-0.027644, 1.470160, 0.128774)",
        "(-0.027745, 1.471226, 0.129605)",
        "(-0.027766, 1.472240, 0.130064)",
        "(-0.027667, 1.473231, 0.130123)",
        "(-0.027689, 1.474399, 0.129932)",
        "(-0.027684, 1.474995, 0.129766)",
        "(-0.027595, 1.476414, 0.129254)",
        "(-0.027678, 1.477677, 0.128459)",
        "(-0.027758, 1.479057, 0.127369)",
        "(-0.027617, 1.480373, 0.126068)",
        "(-0.027534, 1.481030, 0.125362)",
        "(-0.027383, 1.482322, 0.123878)",
        "(-0.027210, 1.483473, 0.122300)",
        "(-0.026841, 1.484490, 0.120701)",
        "(-0.026739, 1.485420, 0.118985)",
        "(-0.026746, 1.485814, 0.118053)",
        "(-0.026670, 1.486450, 0.116161)",
        "(-0.026588, 1.486952, 0.114485)",
        "(-0.026750, 1.487406, 0.112830)",
        "(-0.026758, 1.487725, 0.111483)",
        "(-0.026763, 1.487865, 0.111048)",
        "(-0.026861, 1.488054, 0.111174)",
        "(-0.027036, 1.488477, 0.110826)",
        "(-0.027079, 1.488607, 0.110942)",
        "(-0.027102, 1.488783, 0.111560)",
        "(-0.027106, 1.488832, 0.112376)",
        "(-0.027375, 1.488657, 0.113665)",
        "(-0.027770, 1.488262, 0.114753)",
        "(-0.028009, 1.487711, 0.115981)",
        "(-0.028259, 1.487389, 0.117469)",
        "(-0.028411, 1.487295, 0.118230)",
        "(-0.028769, 1.487045, 0.119704)",
        "(-0.029015, 1.486834, 0.121164)",
        "(-0.029347, 1.486840, 0.122796)",
        "(-0.029800, 1.486939, 0.124321)",
        "(-0.029999, 1.486962, 0.124952)",
        "(-0.030276, 1.487046, 0.125917)",
        "(-0.030533, 1.487353, 0.126758)",
        "(-0.030643, 1.487900, 0.127592)",
        "(-0.030677, 1.488461, 0.128301)",
        "(-0.030714, 1.488670, 0.128497)",
        "(-0.030738, 1.489238, 0.128879)",
        "(-0.030494, 1.490138, 0.129391)",
        "(-0.030201, 1.490775, 0.129364)",
        "(-0.030160, 1.490978, 0.129188)",
        "(-0.030083, 1.491252, 0.129078)",
        "(-0.029823, 1.491827, 0.128775)",
        "(-0.029771, 1.492129, 0.128655)",
        "(-0.029702, 1.492478, 0.128402)",
        "(-0.029591, 1.492668, 0.128001)",
        "(-0.029576, 1.492707, 0.127821)",
        "(-0.029569, 1.492760, 0.127638)",
        "(-0.029467, 1.492806, 0.127481)",
        "(-0.029387, 1.492821, 0.127442)",
        "(-0.029491, 1.492761, 0.127442)",
        "(-0.029541, 1.492718, 0.127444)",
        "(-0.029661, 1.492562, 0.127472)",
        "(-0.029798, 1.492381, 0.127551)",
        "(-0.029795, 1.492277, 0.127654)",
        "(-0.029653, 1.492151, 0.127755)",
        "(-0.029629, 1.492102, 0.127802)",
        "(-0.029653, 1.492000, 0.127988)",
        "(-0.029696, 1.491929, 0.128315)",
        "(-0.029722, 1.491884, 0.128526)",
        "(-0.029876, 1.491723, 0.128768)",
        "(-0.029937, 1.491683, 0.128846)",
        "(-0.030003, 1.491685, 0.129053)",
        "(-0.029972, 1.491764, 0.129125)",
        "(-0.029962, 1.491811, 0.129212)",
        "(-0.029941, 1.491862, 0.129245)",
        "(-0.029939, 1.491877, 0.129262)",
        "(-0.029959, 1.491884, 0.129284)",
        "(-0.030090, 1.491843, 0.129291)",
        "(-0.030112, 1.491857, 0.129317)",
        "(-0.029943, 1.491856, 0.129328)",
        "(-0.029902, 1.491854, 0.129300)",
        "(-0.029882, 1.491823, 0.129250)",
        "(-0.029895, 1.491669, 0.129253)",
        "(-0.030061, 1.491345, 0.129334)",
        "(-0.030096, 1.491246, 0.129417)",
        "(-0.030088, 1.491156, 0.129498)",
        "(-0.030082, 1.490978, 0.129701)",
        "(-0.030192, 1.490744, 0.130057)",
        "(-0.030325, 1.490528, 0.130650)",
        "(-0.030438, 1.490236, 0.130997)",
        "(-0.030379, 1.490211, 0.130937)",
        "(-0.030459, 1.489601, 0.131451)",
        "(-0.030636, 1.488847, 0.132207)",
        "(-0.030361, 1.488155, 0.132916)",
        "(-0.030377, 1.487239, 0.133786)",
        "(-0.030505, 1.486804, 0.134152)",
        "(-0.030924, 1.485160, 0.135454)",
        "(-0.031344, 1.483449, 0.136813)",
        "(-0.031662, 1.481333, 0.138272)",
        "(-0.031912, 1.479153, 0.139762)",
        "(-0.032137, 1.478020, 0.140558)",
        "(-0.032571, 1.475620, 0.142188)",
        "(-0.032820, 1.473066, 0.143926)",
        "(-0.033032, 1.470531, 0.145712)",
        "(-0.033246, 1.467869, 0.147345)",
        "(-0.033325, 1.466487, 0.148162)",
        "(-0.033465, 1.463718, 0.149843)",
        "(-0.033662, 1.461083, 0.151588)",
        "(-0.033931, 1.458438, 0.153277)",
        "(-0.034281, 1.455746, 0.154851)",
        "(-0.034454, 1.454436, 0.155609)",
        "(-0.034761, 1.451820, 0.157004)",
        "(-0.035010, 1.449405, 0.158349)",
        "(-0.035347, 1.447209, 0.159691)",
        "(-0.035649, 1.445159, 0.160782)",
        "(-0.035763, 1.444160, 0.161217)",
        "(-0.035982, 1.442343, 0.161967)",
        "(-0.036039, 1.440928, 0.162710)",
        "(-0.035796, 1.439716, 0.163360)",
        "(-0.035651, 1.438808, 0.163829)",
        "(-0.035610, 1.438500, 0.163971)",
        "(-0.035566, 1.438135, 0.164091)",
        "(-0.035552, 1.438080, 0.164111)",
        "(-0.035511, 1.438351, 0.164009)",
        "(-0.035443, 1.439125, 0.163848)",
        "(-0.035397, 1.439400, 0.163867)",
        "(-0.035423, 1.440777, 0.163831)",
        "(-0.035428, 1.442058, 0.163598)",
        "(-0.035446, 1.443451, 0.163279)",
        "(-0.035113, 1.444729, 0.162786)",
        "(-0.034928, 1.445318, 0.162534)",
        "(-0.034601, 1.446451, 0.161816)",
        "(-0.034208, 1.447612, 0.161109)",
        "(-0.033718, 1.448763, 0.160262)",
        "(-0.033282, 1.449840, 0.159117)",
        "(-0.033098, 1.450376, 0.158493)",
        "(-0.032871, 1.451320, 0.157263)",
        "(-0.032705, 1.452189, 0.156135)",
        "(-0.032404, 1.452998, 0.155043)",
        "(-0.032103, 1.453733, 0.154017)",
        "(-0.031945, 1.454020, 0.153557)",
        "(-0.031743, 1.454505, 0.152839)",
        "(-0.031720, 1.454662, 0.152611)",
        "(-0.031656, 1.454926, 0.151856)",
        "(-0.031627, 1.454921, 0.151384)",
        "(-0.031590, 1.454890, 0.151287)",
        "(-0.031496, 1.454846, 0.151127)",
        "(-0.031419, 1.454683, 0.150901)",
        "(-0.031439, 1.454613, 0.150984)",
        "(-0.031558, 1.454374, 0.151053)",
        "(-0.031653, 1.454229, 0.151054)",
        "(-0.031926, 1.453684, 0.150909)",
        "(-0.032103, 1.453296, 0.150727)",
        "(-0.032191, 1.453217, 0.150602)",
        "(-0.032193, 1.453134, 0.150417)",
        "(-0.032191, 1.453096, 0.150284)",
        "(-0.032242, 1.453109, 0.150065)",
        "(-0.032262, 1.453197, 0.149940)",
        "(-0.032312, 1.453366, 0.149650)",
        "(-0.032355, 1.453548, 0.149396)",
        "(-0.032414, 1.453678, 0.149179)",
        "(-0.032453, 1.453949, 0.148822)",
        "(-0.032417, 1.454348, 0.148336)",
        "(-0.032424, 1.454611, 0.147955)",
        "(-0.032413, 1.454991, 0.147288)",
        "(-0.032391, 1.455147, 0.146955)",
        "(-0.032390, 1.455360, 0.146522)",
        "(-0.032367, 1.455676, 0.146022)",
        "(-0.032207, 1.456061, 0.145478)",
        "(-0.032191, 1.456136, 0.145164)",
        "(-0.032202, 1.456144, 0.145083)",
        "(-0.032213, 1.456260, 0.144308)",
        "(-0.032067, 1.456361, 0.143550)",
        "(-0.032040, 1.456470, 0.143345)",
        "(-0.031977, 1.456617, 0.142884)",
        "(-0.031907, 1.456701, 0.142604)",
        "(-0.031811, 1.456823, 0.142144)",
        "(-0.031807, 1.456942, 0.141814)",
        "(-0.031693, 1.457148, 0.141337)",
        "(-0.031510, 1.457331, 0.140992)",
        "(-0.031469, 1.457400, 0.140903)",
        "(-0.031440, 1.457527, 0.140743)",
        "(-0.031330, 1.457719, 0.140447)",
        "(-0.031051, 1.457884, 0.140323)",
        "(-0.030953, 1.457984, 0.140306)",
        "(-0.030939, 1.457999, 0.140292)",
        "(-0.030868, 1.458034, 0.140234)",
        "(-0.030735, 1.458057, 0.140197)",
        "(-0.030643, 1.458125, 0.140176)",
        "(-0.030575, 1.458152, 0.140150)",
        "(-0.030536, 1.458136, 0.140149)",
        "(-0.030377, 1.457919, 0.140200)",
        "(-0.030005, 1.456616, 0.140853)",
        "(-0.029955, 1.454984, 0.141667)",
        "(-0.030027, 1.452682, 0.142503)",
        "(-0.030211, 1.451540, 0.143055)",
        "(-0.030538, 1.449027, 0.144577)",
        "(-0.030600, 1.446451, 0.146465)",
        "(-0.030268, 1.443609, 0.148374)",
        "(-0.030355, 1.440659, 0.150197)",
        "(-0.030590, 1.439248, 0.151089)",
        "(-0.031028, 1.436530, 0.152783)",
        "(-0.030985, 1.434286, 0.154535)",
        "(-0.031013, 1.432260, 0.156266)",
        "(-0.031152, 1.430418, 0.157911)",
        "(-0.031145, 1.429484, 0.158709)",
        "(-0.031126, 1.427611, 0.160255)",
        "(-0.031221, 1.425896, 0.161774)",
        "(-0.031230, 1.424335, 0.163182)",
        "(-0.031073, 1.422752, 0.164489)",
        "(-0.031049, 1.421954, 0.165126)",
        "(-0.030984, 1.420343, 0.166225)",
        "(-0.030948, 1.418686, 0.167127)",
        "(-0.030987, 1.417047, 0.167898)",
        "(-0.031075, 1.415451, 0.168506)",
        "(-0.031088, 1.414694, 0.168746)",
        "(-0.031127, 1.413358, 0.169084)",
        "(-0.031211, 1.412367, 0.169105)",
        "(-0.031324, 1.411772, 0.168798)",
        "(-0.031680, 1.411561, 0.168438)",
        "(-0.031920, 1.411619, 0.168287)",
        "(-0.032394, 1.412078, 0.167943)",
        "(-0.032351, 1.412625, 0.167516)",
        "(-0.032471, 1.413567, 0.166747)",
        "(-0.032536, 1.414455, 0.165990)",
        "(-0.032598, 1.414927, 0.165592)",
        "(-0.032605, 1.415850, 0.164549)",
        "(-0.032494, 1.416724, 0.163450)",
        "(-0.032364, 1.417749, 0.162401)",
        "(-0.032163, 1.418750, 0.161202)",
        "(-0.032017, 1.419181, 0.160538)",
        "(-0.031881, 1.419930, 0.159200)",
        "(-0.031847, 1.420571, 0.157936)",
        "(-0.031821, 1.421065, 0.156872)",
        "(-0.031771, 1.421478, 0.155901)",
        "(-0.031796, 1.421623, 0.155513)",
        "(-0.031871, 1.421753, 0.155260)",
        "(-0.031937, 1.421750, 0.155013)",
        "(-0.032142, 1.421534, 0.154239)",
        "(-0.032258, 1.421271, 0.153744)",
        "(-0.032253, 1.421197, 0.153613)",
        "(-0.032201, 1.420935, 0.153266)",
        "(-0.032164, 1.420798, 0.153113)",
        "(-0.032154, 1.420565, 0.152758)",
        "(-0.032077, 1.420317, 0.152397)",
        "(-0.032044, 1.420283, 0.152345)",
        "(-0.032059, 1.420231, 0.152310)",
        "(-0.032164, 1.420106, 0.152246)",
        "(-0.032059, 1.420082, 0.152218)",
        "(-0.032003, 1.420029, 0.152166)",
        "(-0.031990, 1.420019, 0.152129)",
        "(-0.031890, 1.420077, 0.152023)",
        "(-0.031514, 1.420261, 0.151789)",
        "(-0.031428, 1.420366, 0.151794)",
        "(-0.031371, 1.420507, 0.151867)",
        "(-0.031340, 1.420529, 0.151905)",
        "(-0.031248, 1.420526, 0.151987)",
        "(-0.031104, 1.420401, 0.152160)",
        "(-0.030958, 1.420271, 0.152244)",
        "(-0.030733, 1.419962, 0.152294)",
        "(-0.030635, 1.419767, 0.152324)",
        "(-0.030471, 1.419296, 0.152404)",
        "(-0.030331, 1.418602, 0.152428)",
        "(-0.030234, 1.418017, 0.152328)",
        "(-0.030221, 1.417259, 0.152241)",
        "(-0.030241, 1.416956, 0.152208)",
        "(-0.030199, 1.416367, 0.152096)",
        "(-0.030017, 1.416009, 0.151918)",
        "(-0.029883, 1.415804, 0.151813)",
        "(-0.029763, 1.415442, 0.151622)",
        "(-0.029738, 1.415385, 0.151530)",
        "(-0.029724, 1.415183, 0.151218)",
        "(-0.029694, 1.414989, 0.150694)",
        "(-0.029618, 1.414972, 0.150417)",
        "(-0.029599, 1.414907, 0.149939)",
        "(-0.029592, 1.414906, 0.149771)",
        "(-0.029580, 1.414844, 0.148790)",
        "(-0.029518, 1.414829, 0.148231)",
        "(-0.029495, 1.414776, 0.147468)",
        "(-0.029431, 1.414548, 0.146489)",
        "(-0.029398, 1.414387, 0.146051)",
        "(-0.029428, 1.413888, 0.144849)",
        "(-0.029468, 1.413495, 0.144130)",
        "(-0.029487, 1.412987, 0.143242)",
        "(-0.029384, 1.412455, 0.142387)",
        "(-0.029327, 1.412110, 0.141910)",
        "(-0.029279, 1.411291, 0.140866)",
        "(-0.029151, 1.410501, 0.139851)",
        "(-0.028785, 1.409655, 0.138844)",
        "(-0.028493, 1.408628, 0.137717)",
        "(-0.028445, 1.408075, 0.137128)",
        "(-0.028326, 1.406931, 0.135929)",
        "(-0.028148, 1.405718, 0.134905)",
        "(-0.027892, 1.404408, 0.133857)",
        "(-0.027680, 1.402850, 0.132652)",
        "(-0.027571, 1.402024, 0.132035)",
        "(-0.027252, 1.400305, 0.130844)",
        "(-0.026823, 1.398325, 0.129582)",
        "(-0.026632, 1.395966, 0.128099)",
        "(-0.026590, 1.393285, 0.126503)",
        "(-0.026500, 1.391913, 0.125712)",
        "(-0.026349, 1.388933, 0.123970)",
        "(-0.026142, 1.385695, 0.121909)",
        "(-0.025696, 1.382265, 0.119787)",
        "(-0.025357, 1.378551, 0.117724)",
        "(-0.025329, 1.376618, 0.116711)",
        "(-0.024950, 1.372753, 0.114878)",
        "(-0.024345, 1.368817, 0.113351)",
        "(-0.024041, 1.364855, 0.111835)",
        "(-0.023164, 1.360803, 0.110688)",
        "(-0.022700, 1.358825, 0.110316)",
        "(-0.022017, 1.354840, 0.109964)",
        "(-0.021908, 1.350716, 0.109962)",
        "(-0.021333, 1.346450, 0.110228)",
        "(-0.020977, 1.342487, 0.110847)",
        "(-0.020812, 1.340564, 0.111334)",
        "(-0.020474, 1.336872, 0.112722)",
        "(-0.019994, 1.333451, 0.114655)",
        "(-0.019659, 1.330078, 0.116742)",
        "(-0.019390, 1.326788, 0.119157)",
        "(-0.019278, 1.325200, 0.120498)",
        "(-0.019065, 1.322086, 0.123445)",
        "(-0.019124, 1.319133, 0.126517)",
        "(-0.019096, 1.316359, 0.129500)",
        "(-0.019109, 1.313787, 0.132327)",
        "(-0.019068, 1.312546, 0.133761)",
        "(-0.018688, 1.310244, 0.136643)",
        "(-0.018102, 1.308004, 0.139501)",
        "(-0.017858, 1.305699, 0.142140)",
        "(-0.017457, 1.303349, 0.144503)",
        "(-0.017087, 1.302148, 0.145574)",
        "(-0.016400, 1.299636, 0.147457)",
        "(-0.015902, 1.297032, 0.149077)",
        "(-0.015234, 1.294408, 0.150430)",
        "(-0.014454, 1.291635, 0.151424)",
        "(-0.014138, 1.290166, 0.151725)",
        "(-0.013497, 1.287115, 0.151830)",
        "(-0.012645, 1.283664, 0.151374)",
        "(-0.011978, 1.280323, 0.150647)",
        "(-0.011245, 1.277154, 0.149809)",
        "(-0.010793, 1.275592, 0.149330)",
        "(-0.009797, 1.272609, 0.148133)",
        "(-0.008770, 1.269623, 0.146779)",
        "(-0.007934, 1.266514, 0.145395)",
        "(-0.007193, 1.263341, 0.144112)",
        "(-0.006943, 1.261662, 0.143461)",
        "(-0.006498, 1.258258, 0.142045)",
        "(-0.006227, 1.254728, 0.140448)",
        "(-0.005954, 1.251420, 0.138753)",
        "(-0.005255, 1.248509, 0.137147)",
        "(-0.004720, 1.247268, 0.136453)",
        "(-0.004068, 1.244744, 0.135188)",
        "(-0.003670, 1.242329, 0.133943)",
        "(-0.003148, 1.240045, 0.132531)",
        "(-0.002405, 1.238169, 0.131028)",
        "(-0.002037, 1.237311, 0.130290)",
        "(-0.001402, 1.235807, 0.128851)",
        "(-0.000887, 1.234443, 0.127605)",
        "(-0.000506, 1.233283, 0.126705)",
        "(-0.000211, 1.232497, 0.126193)",
        "(-0.000106, 1.232220, 0.126092)",
        "(0.000024, 1.232008, 0.126195)",
        "(0.000271, 1.231791, 0.126399)",
        "(0.000526, 1.231398, 0.126838)",
        "(0.000578, 1.231015, 0.127559)",
        "(0.000677, 1.231015, 0.127877)",
        "(0.000819, 1.231210, 0.128010)",
        "(0.001279, 1.231495, 0.129262)",
        "(0.001526, 1.231889, 0.130209)",
        "(0.001798, 1.232351, 0.131088)",
        "(0.001929, 1.232593, 0.131482)",
        "(0.002222, 1.233055, 0.132148)",
        "(0.002526, 1.233341, 0.132369)",
        "(0.003080, 1.233857, 0.132726)",
        "(0.003398, 1.234277, 0.132903)",
        "(0.003554, 1.234509, 0.133014)",
        "(0.003935, 1.234997, 0.133250)",
        "(0.004306, 1.235359, 0.133426)",
        "(0.004499, 1.235489, 0.133593)",
        "(0.004750, 1.235638, 0.133732)",
        "(0.004874, 1.235681, 0.133748)",
        "(0.005088, 1.235739, 0.133707)",
        "(0.005538, 1.235996, 0.133667)",
        "(0.005820, 1.236161, 0.133666)",
        "(0.006166, 1.236375, 0.133639)",
        "(0.006284, 1.236445, 0.133603)",
        "(0.006645, 1.236614, 0.133453)",
        "(0.006979, 1.236811, 0.133343)",
        "(0.007194, 1.236969, 0.133332)",
        "(0.007584, 1.237435, 0.133378)",
        "(0.007735, 1.237645, 0.133397)",
        "(0.008029, 1.238009, 0.133318)",
        "(0.008192, 1.238321, 0.133079)",
        "(0.008437, 1.239186, 0.132662)",
        "(0.008672, 1.240558, 0.132259)",
        "(0.008755, 1.241197, 0.132099)",
        "(0.008810, 1.242720, 0.131826)",
        "(0.008713, 1.244612, 0.131612)",
        "(0.008634, 1.246641, 0.131450)",
        "(0.008456, 1.248714, 0.131453)",
        "(0.008282, 1.249785, 0.131578)",
        "(0.007832, 1.252109, 0.132146)",
        "(0.007452, 1.254652, 0.132976)",
        "(0.007042, 1.257284, 0.133913)",
        "(0.006862, 1.259904, 0.135005)",
        "(0.006678, 1.261184, 0.135546)",
        "(0.006103, 1.263711, 0.136593)",
        "(0.005654, 1.266150, 0.137620)",
        "(0.005258, 1.268649, 0.138634)",
        "(0.005017, 1.271000, 0.139628)",
        "(0.004851, 1.272125, 0.140103)",
        "(0.004520, 1.274313, 0.141154)",
        "(0.004228, 1.276284, 0.142218)",
        "(0.003879, 1.277989, 0.143168)",
        "(0.003603, 1.279526, 0.144033)",
        "(0.003454, 1.280207, 0.144474)",
        "(0.003093, 1.281393, 0.145348)",
        "(0.002680, 1.282079, 0.146054)",
        "(0.002525, 1.282538, 0.146450)",
        "(0.002556, 1.283097, 0.146841)",
        "(0.002620, 1.283256, 0.146974)",
        "(0.002657, 1.283063, 0.146860)",
        "(0.002632, 1.282745, 0.146681)",
        "(0.002810, 1.282171, 0.146262)",
        "(0.003156, 1.281393, 0.145367)",
        "(0.003317, 1.280998, 0.144782)",
        "(0.003780, 1.280062, 0.143173)",
        "(0.004185, 1.278931, 0.141203)",
        "(0.004359, 1.277921, 0.139338)",
        "(0.005041, 1.276931, 0.137467)",
        "(0.005391, 1.276493, 0.136516)",
        "(0.006138, 1.275501, 0.134324)",
        "(0.006603, 1.274500, 0.131863)",
        "(0.007262, 1.273553, 0.129274)",
        "(0.008046, 1.272735, 0.126904)",
        "(0.008405, 1.272345, 0.125772)",
        "(0.009115, 1.271398, 0.123114)",
        "(0.009663, 1.270144, 0.119971)",
        "(0.010264, 1.269143, 0.117228)",
        "(0.010894, 1.268295, 0.114855)",
        "(0.011176, 1.267831, 0.113623)",
        "(0.011739, 1.266884, 0.111037)",
        "(0.012411, 1.266013, 0.108515)",
        "(0.013088, 1.265175, 0.106007)",
        "(0.013874, 1.264374, 0.103570)",
        "(0.014270, 1.264026, 0.102467)",
        "(0.014859, 1.263386, 0.100505)",
        "(0.015217, 1.262822, 0.098711)",
        "(0.015683, 1.262319, 0.097015)",
        "(0.016047, 1.261950, 0.095474)",
        "(0.016160, 1.261795, 0.094781)",
        "(0.016418, 1.261578, 0.093524)",
        "(0.016815, 1.261443, 0.092448)",
        "(0.017127, 1.261617, 0.091973)",
        "(0.017165, 1.261798, 0.092045)",
        "(0.017190, 1.261841, 0.092031)",
        "(0.017312, 1.261983, 0.091997)",
        "(0.017255, 1.262149, 0.092307)",
        "(0.017042, 1.262609, 0.093367)",
        "(0.016947, 1.262815, 0.094087)",
        "(0.016948, 1.262792, 0.094146)",
        "(0.016786, 1.262932, 0.094915)",
        "(0.016743, 1.263049, 0.095320)",
        "(0.016651, 1.263200, 0.095950)",
        "(0.016511, 1.263468, 0.096618)",
        "(0.016500, 1.263595, 0.096823)",
        "(0.016494, 1.263889, 0.097228)",
        "(0.016421, 1.264227, 0.097719)",
        "(0.016192, 1.264597, 0.098415)",
        "(0.016076, 1.264904, 0.098950)",
        "(0.016056, 1.264910, 0.098974)",
        "(0.015904, 1.265117, 0.099422)",
        "(0.015654, 1.265335, 0.099976)",
        "(0.015250, 1.265747, 0.101063)",
        "(0.015105, 1.266092, 0.101847)",
        "(0.015013, 1.266217, 0.102194)",
        "(0.014836, 1.266356, 0.102618)",
        "(0.014707, 1.266560, 0.103041)",
        "(0.014462, 1.266963, 0.103909)",
        "(0.014093, 1.267205, 0.104575)",
        "(0.013855, 1.267330, 0.104881)",
        "(0.013497, 1.267573, 0.105265)",
        "(0.013451, 1.267660, 0.105313)",
        "(0.013374, 1.267728, 0.105356)",
        "(0.013316, 1.267818, 0.105344)",
        "(0.013317, 1.267873, 0.105281)",
        "(0.013348, 1.267943, 0.105133)",
        "(0.013439, 1.267923, 0.104782)",
        "(0.013513, 1.267722, 0.104359)",
        "(0.013604, 1.267431, 0.103802)",
        "(0.013677, 1.267147, 0.103414)",
        "(0.013590, 1.266920, 0.103248)",
        "(0.013458, 1.266690, 0.103168)",
        "(0.013410, 1.266565, 0.103143)",
        "(0.013309, 1.266254, 0.103110)",
        "(0.013233, 1.266129, 0.103143)",
        "(0.013050, 1.265996, 0.103337)",
        "(0.012818, 1.265932, 0.103739)",
        "(0.012636, 1.265938, 0.104211)",
        "(0.012443, 1.265991, 0.104709)",
        "(0.012387, 1.265998, 0.104802)",
        "(0.012193, 1.266042, 0.105189)",
        "(0.012020, 1.266136, 0.105632)",
        "(0.011829, 1.266224, 0.106108)",
        "(0.011632, 1.266232, 0.106445)",
        "(0.011527, 1.266225, 0.106619)",
        "(0.011332, 1.266188, 0.106948)",
        "(0.011177, 1.266116, 0.107121)",
        "(0.011012, 1.266037, 0.107284)",
        "(0.010825, 1.266049, 0.107574)",
        "(0.010773, 1.266051, 0.107669)",
        "(0.010641, 1.266115, 0.107981)",
        "(0.010584, 1.266234, 0.108366)",
        "(0.010518, 1.266518, 0.108955)",
        "(0.010471, 1.266630, 0.109269)",
        "(0.010389, 1.266670, 0.109455)",
        "(0.010142, 1.266773, 0.109907)",
        "(0.009990, 1.266809, 0.110267)",
        "(0.009744, 1.266895, 0.110856)",
        "(0.009574, 1.267036, 0.111414)",
        "(0.009557, 1.267075, 0.111491)",
        "(0.009378, 1.267204, 0.111785)",
        "(0.009258, 1.267226, 0.111962)",
        "(0.009126, 1.267271, 0.112275)",
        "(0.008914, 1.267360, 0.112561)",
        "(0.008817, 1.267418, 0.112712)",
        "(0.008622, 1.267559, 0.112949)",
        "(0.008524, 1.267684, 0.113052)",
        "(0.008432, 1.267851, 0.113110)",
        "(0.008342, 1.267948, 0.113134)",
        "(0.008236, 1.268054, 0.113181)",
        "(0.008091, 1.268332, 0.113351)",
        "(0.008029, 1.268535, 0.113439)",
        "(0.008005, 1.268765, 0.113530)",
        "(0.007984, 1.268940, 0.113618)",
        "(0.007959, 1.268974, 0.113644)",
        "(0.007894, 1.268989, 0.113689)",
        "(0.007846, 1.268967, 0.113743)",
        "(0.007791, 1.268941, 0.113766)",
        "(0.007728, 1.268909, 0.113723)",
        "(0.007712, 1.268893, 0.113686)",
        "(0.007643, 1.268843, 0.113643)",
        "(0.007426, 1.268733, 0.113648)",
        "(0.007316, 1.268648, 0.113656)",
        "(0.007247, 1.268534, 0.113614)",
        "(0.007181, 1.268433, 0.113564)",
        "(0.006919, 1.268175, 0.113411)",
        "(0.006669, 1.268045, 0.113360)",
        "(0.006350, 1.267864, 0.113346)",
        "(0.005946, 1.267691, 0.113294)",
        "(0.005863, 1.267647, 0.113268)",
        "(0.005803, 1.267457, 0.113165)",
        "(0.005485, 1.266901, 0.112782)",
        "(0.005338, 1.266681, 0.112614)",
        "(0.005187, 1.266484, 0.112509)",
        "(0.005094, 1.266417, 0.112478)",
        "(0.004980, 1.266419, 0.112462)",
        "(0.004997, 1.266488, 0.112479)",
        "(0.005124, 1.266676, 0.112484)",
        "(0.005348, 1.266867, 0.112436)",
        "(0.005444, 1.266941, 0.112385)",
        "(0.005668, 1.267034, 0.112263)",
        "(0.005707, 1.267036, 0.112224)",
        "(0.005752, 1.267066, 0.112225)",
        "(0.005864, 1.267115, 0.112218)",
        "(0.005935, 1.267131, 0.112187)",
        "(0.006020, 1.267124, 0.112071)",
        "(0.006053, 1.267156, 0.112000)",
        "(0.006175, 1.267267, 0.111915)",
        "(0.006291, 1.267429, 0.111777)",
        "(0.006337, 1.267499, 0.111699)",
        "(0.006524, 1.267676, 0.111450)",
        "(0.006760, 1.267909, 0.111008)",
        "(0.006892, 1.268101, 0.110622)",
        "(0.007041, 1.268336, 0.110253)",
        "(0.007121, 1.268492, 0.110097)",
        "(0.007115, 1.268646, 0.109945)",
        "(0.007132, 1.269080, 0.109550)",
        "(0.007207, 1.269406, 0.109239)",
        "(0.007254, 1.269724, 0.108956)",
        "(0.007273, 1.269894, 0.108810)",
        "(0.007287, 1.270236, 0.108569)",
        "(0.007340, 1.270741, 0.108209)",
        "(0.007433, 1.271134, 0.107891)",
        "(0.007559, 1.271537, 0.107564)",
        "(0.007615, 1.271727, 0.107431)",
        "(0.007709, 1.272119, 0.107160)",
        "(0.007785, 1.272463, 0.106894)",
        "(0.007892, 1.272743, 0.106613)",
        "(0.008016, 1.273040, 0.106341)",
        "(0.008054, 1.273167, 0.106261)",
        "(0.008329, 1.273781, 0.106066)",
        "(0.008558, 1.274422, 0.106017)",
        "(0.008651, 1.275125, 0.106072)",
        "(0.008545, 1.275819, 0.106421)",
        "(0.008403, 1.276166, 0.106710)",
        "(0.008011, 1.277278, 0.107719)",
        "(0.007795, 1.278359, 0.108625)",
        "(0.007593, 1.279575, 0.109509)",
        "(0.007395, 1.280995, 0.110788)",
        "(0.007209, 1.281820, 0.111648)",
        "(0.006742, 1.283657, 0.113814)",
        "(0.006209, 1.285592, 0.116366)",
        "(0.005485, 1.287506, 0.119003)",
        "(0.004774, 1.289463, 0.121848)",
        "(0.004410, 1.290441, 0.123323)",
        "(0.003674, 1.292244, 0.126167)",
        "(0.003177, 1.293910, 0.128867)",
        "(0.002921, 1.295553, 0.131500)",
        "(0.002642, 1.297003, 0.133982)",
        "(0.002509, 1.297676, 0.135131)",
        "(0.002416, 1.298835, 0.137156)",
        "(0.002359, 1.299759, 0.138901)",
        "(0.002210, 1.300421, 0.140391)",
        "(0.002160, 1.300696, 0.141464)",
        "(0.002202, 1.300772, 0.141892)",
        "(0.002359, 1.300738, 0.142471)",
        "(0.002706, 1.300602, 0.142707)",
        "(0.003096, 1.300186, 0.142418)",
        "(0.003372, 1.299494, 0.141650)",
        "(0.003509, 1.299129, 0.141182)",
        "(0.003995, 1.298286, 0.139999)",
        "(0.004488, 1.297449, 0.138450)",
        "(0.004823, 1.296530, 0.136805)",
        "(0.005131, 1.295810, 0.135010)",
        "(0.005266, 1.295501, 0.133904)",
        "(0.005315, 1.294901, 0.131023)",
        "(0.005287, 1.294442, 0.127217)",
        "(0.005688, 1.294042, 0.122638)",
        "(0.006575, 1.293764, 0.117707)",
        "(0.007168, 1.293646, 0.115049)",
        "(0.008197, 1.293290, 0.110006)",
        "(0.009308, 1.292825, 0.105242)",
        "(0.010319, 1.292115, 0.100593)",
        "(0.011265, 1.291251, 0.096222)",
        "(0.011709, 1.290814, 0.094300)",
        "(0.012409, 1.290093, 0.091187)",
        "(0.013258, 1.289633, 0.088808)",
        "(0.014417, 1.288976, 0.086514)",
        "(0.014732, 1.288296, 0.084030)",
        "(0.014932, 1.288088, 0.082867)",
        "(0.015409, 1.287617, 0.080569)",
        "(0.015773, 1.286762, 0.078281)",
        "(0.015651, 1.285717, 0.076432)",
        "(0.014538, 1.285671, 0.078036)",
        "(0.014505, 1.285419, 0.078472)",
        "(0.014211, 1.284610, 0.078476)",
        "(0.014062, 1.283831, 0.078417)",
        "(0.014418, 1.283247, 0.078271)",
        "(0.014839, 1.282884, 0.078311)",
        "(0.014857, 1.282757, 0.078456)",
        "(0.014789, 1.282555, 0.078815)",
        "(0.014902, 1.282287, 0.078895)",
        "(0.015062, 1.281844, 0.079140)",
        "(0.015251, 1.281723, 0.079341)",
        "(0.015355, 1.281686, 0.079369)",
        "(0.015475, 1.281656, 0.079392)",
        "(0.015772, 1.281466, 0.079507)",
        "(0.015916, 1.281454, 0.079609)",
        "(0.016053, 1.281519, 0.079826)",
        "(0.016104, 1.281572, 0.080013)",
        "(0.016125, 1.281599, 0.080277)",
        "(0.016082, 1.281596, 0.080467)",
        "(0.016091, 1.281605, 0.080740)",
        "(0.016152, 1.281658, 0.081207)",
        "(0.016186, 1.281660, 0.081408)",
        "(0.016216, 1.281599, 0.081581)",
        "(0.016228, 1.281539, 0.082046)",
        "(0.016206, 1.281570, 0.082290)",
        "(0.016228, 1.281666, 0.082515)",
        "(0.016251, 1.281735, 0.082603)",
        "(0.016397, 1.282035, 0.082914)",
        "(0.016329, 1.282344, 0.083122)",
        "(0.016340, 1.282854, 0.083422)",
        "(0.016336, 1.283346, 0.083670)",
        "(0.016349, 1.283570, 0.083758)",
        "(0.016346, 1.284076, 0.083879)",
        "(0.016299, 1.284548, 0.083947)",
        "(0.016282, 1.285367, 0.084137)",
        "(0.016229, 1.286132, 0.084433)",
        "(0.016162, 1.286647, 0.084691)",
        "(0.016060, 1.287799, 0.085345)",
        "(0.015898, 1.289039, 0.086345)",
        "(0.015527, 1.290383, 0.087912)",
        "(0.015054, 1.291776, 0.089890)",
        "(0.014798, 1.292480, 0.090933)",
        "(0.014075, 1.293890, 0.093279)",
        "(0.013208, 1.295239, 0.095746)",
        "(0.012456, 1.296768, 0.098503)",
        "(0.011777, 1.298411, 0.101613)",
        "(0.011508, 1.299228, 0.103293)",
        "(0.011011, 1.300819, 0.106617)",
        "(0.010584, 1.302274, 0.109941)",
        "(0.010301, 1.303594, 0.113439)",
        "(0.010111, 1.304900, 0.117122)",
        "(0.009980, 1.305548, 0.118988)",
        "(0.009567, 1.306704, 0.122769)",
        "(0.009179, 1.307579, 0.126566)",
        "(0.008779, 1.308273, 0.130408)",
        "(0.008408, 1.308779, 0.134079)",
        "(0.008268, 1.308993, 0.135851)",
        "(0.008096, 1.309326, 0.139330)",
        "(0.007910, 1.309518, 0.142866)",
        "(0.007633, 1.309470, 0.146313)",
        "(0.007383, 1.309265, 0.149646)",
        "(0.007299, 1.309124, 0.151273)",
        "(0.007095, 1.308788, 0.154429)",
        "(0.006968, 1.308270, 0.157467)",
        "(0.006957, 1.307659, 0.160543)",
        "(0.006982, 1.306934, 0.163636)",
        "(0.007039, 1.306468, 0.165226)",
        "(0.007131, 1.305268, 0.168579)",
        "(0.007035, 1.303898, 0.172181)",
        "(0.006968, 1.302415, 0.176033)",
        "(0.006898, 1.300847, 0.179966)",
        "(0.006830, 1.300051, 0.182007)",
        "(0.006687, 1.298385, 0.186082)",
        "(0.006609, 1.296696, 0.190070)",
        "(0.006568, 1.295074, 0.194202)",
        "(0.006550, 1.293500, 0.198386)",
        "(0.006586, 1.292694, 0.200444)",
        "(0.006603, 1.291174, 0.204566)",
        "(0.006722, 1.289836, 0.208875)",
        "(0.006929, 1.288565, 0.213362)",
        "(0.006935, 1.287240, 0.218051)",
        "(0.006857, 1.286625, 0.220412)",
        "(0.006818, 1.285575, 0.225156)",
        "(0.006908, 1.284726, 0.229769)",
        "(0.007050, 1.284049, 0.234256)",
        "(0.007065, 1.283446, 0.238610)",
        "(0.007108, 1.283201, 0.240751)",
        "(0.007155, 1.282844, 0.244909)",
        "(0.007191, 1.282718, 0.248926)",
        "(0.007381, 1.282794, 0.252798)",
        "(0.007590, 1.283028, 0.256559)",
        "(0.007655, 1.283184, 0.258443)",
        "(0.007774, 1.283604, 0.262215)",
        "(0.007926, 1.284028, 0.265889)",
        "(0.007973, 1.284407, 0.269568)",
        "(0.008203, 1.284921, 0.273385)",
        "(0.008335, 1.285221, 0.275326)",
        "(0.008526, 1.285846, 0.279277)",
        "(0.008774, 1.286686, 0.283316)",
        "(0.009107, 1.287710, 0.287362)",
        "(0.009423, 1.288796, 0.291394)",
        "(0.009559, 1.289343, 0.293371)",
        "(0.009888, 1.290607, 0.297414)",
        "(0.010305, 1.292028, 0.301503)",
        "(0.010615, 1.293448, 0.305366)",
        "(0.010862, 1.294979, 0.309020)",
        "(0.010955, 1.295763, 0.310820)",
        "(0.011206, 1.297572, 0.314462)",
        "(0.011578, 1.299757, 0.318229)",
        "(0.011969, 1.302174, 0.321929)",
        "(0.012259, 1.304783, 0.325544)",
        "(0.012367, 1.306157, 0.327314)",
        "(0.012671, 1.309155, 0.330857)",
        "(0.012879, 1.312531, 0.334624)",
        "(0.013100, 1.316307, 0.338376)",
        "(0.013428, 1.320369, 0.341862)",
        "(0.013550, 1.322502, 0.343620)",
        "(0.013696, 1.327097, 0.347202)",
        "(0.013860, 1.331969, 0.350538)",
        "(0.014072, 1.337073, 0.353887)",
        "(0.014310, 1.342378, 0.357193)",
        "(0.014436, 1.345073, 0.358805)",
        "(0.014806, 1.350694, 0.361901)",
        "(0.015127, 1.356614, 0.364932)",
        "(0.015458, 1.362822, 0.367990)",
        "(0.015787, 1.369187, 0.370838)",
        "(0.015945, 1.372449, 0.372167)",
        "(0.016399, 1.379226, 0.374651)",
        "(0.016830, 1.386207, 0.376894)",
        "(0.017258, 1.393228, 0.378821)",
        "(0.017633, 1.400184, 0.380454)",
        "(0.017822, 1.403705, 0.381226)",
        "(0.018179, 1.410835, 0.382716)",
        "(0.018496, 1.417949, 0.383993)",
        "(0.018773, 1.424900, 0.384865)",
        "(0.019019, 1.431773, 0.385337)",
        "(0.019196, 1.435180, 0.385482)",
        "(0.019534, 1.442021, 0.385690)",
        "(0.019925, 1.448696, 0.385675)",
        "(0.020341, 1.455144, 0.385302)",
        "(0.020649, 1.461414, 0.384764)",
        "(0.020809, 1.464450, 0.384376)",
        "(0.021261, 1.470401, 0.383479)",
        "(0.021582, 1.476122, 0.382439)",
        "(0.021756, 1.481586, 0.381263)",
        "(0.021790, 1.486692, 0.379884)",
        "(0.021749, 1.489091, 0.379099)",
        "(0.021729, 1.493875, 0.377460)",
        "(0.021838, 1.498638, 0.375785)",
        "(0.021835, 1.503260, 0.374033)",
        "(0.021741, 1.507604, 0.372123)",
        "(0.021685, 1.509763, 0.371154)",
        "(0.021485, 1.513954, 0.369173)",
        "(0.021263, 1.518020, 0.367062)",
        "(0.021028, 1.521959, 0.364926)",
        "(0.020749, 1.525910, 0.362883)",
        "(0.020536, 1.527892, 0.361849)",
        "(0.019940, 1.531619, 0.359646)",
        "(0.019232, 1.535284, 0.357163)",
        "(0.018739, 1.538898, 0.354445)",
        "(0.018375, 1.542485, 0.351535)",
        "(0.018179, 1.544242, 0.350029)",
        "(0.017632, 1.547608, 0.346978)",
        "(0.016885, 1.550792, 0.343757)",
        "(0.016160, 1.553824, 0.340346)",
        "(0.015601, 1.556730, 0.336761)",
        "(0.015289, 1.558103, 0.334906)",
        "(0.014463, 1.560694, 0.330957)",
        "(0.013726, 1.563012, 0.326769)",
        "(0.013013, 1.564964, 0.322399)",
        "(0.011958, 1.566663, 0.317936)",
        "(0.011387, 1.567426, 0.315642)",
        "(0.010394, 1.568768, 0.311032)",
        "(0.009369, 1.569984, 0.306487)",
        "(0.008271, 1.571106, 0.301952)",
        "(0.007274, 1.572084, 0.297363)",
        "(0.006830, 1.572548, 0.295078)",
        "(0.005819, 1.573406, 0.290435)",
        "(0.004660, 1.574004, 0.285501)",
        "(0.003591, 1.574422, 0.280456)",
        "(0.002495, 1.574755, 0.275566)",
        "(0.001900, 1.574840, 0.273123)",
        "(0.000687, 1.574915, 0.268256)",
        "(-0.000409, 1.574797, 0.263539)",
        "(-0.001578, 1.574552, 0.258889)",
        "(-0.002889, 1.574179, 0.254056)",
        "(-0.003426, 1.573925, 0.251609)",
        "(-0.004335, 1.573394, 0.247024)",
        "(-0.005338, 1.572940, 0.242561)",
        "(-0.006245, 1.572352, 0.238020)",
        "(-0.006814, 1.571692, 0.233575)",
        "(-0.007107, 1.571388, 0.231472)",
        "(-0.007955, 1.570801, 0.227308)",
        "(-0.008725, 1.569833, 0.223043)",
        "(-0.009425, 1.568684, 0.218911)",
        "(-0.010325, 1.567443, 0.214872)",
        "(-0.010769, 1.566739, 0.212818)",
        "(-0.011466, 1.565183, 0.208685)",
        "(-0.012210, 1.563626, 0.204743)",
        "(-0.013207, 1.562188, 0.200967)",
        "(-0.014168, 1.560660, 0.197229)",
        "(-0.014613, 1.559907, 0.195404)",
        "(-0.015612, 1.558491, 0.191894)",
        "(-0.016440, 1.557224, 0.188430)",
        "(-0.016913, 1.555865, 0.185015)",
        "(-0.017485, 1.554544, 0.181727)",
        "(-0.017860, 1.553885, 0.180060)",
        "(-0.018500, 1.552390, 0.176598)",
        "(-0.018941, 1.550714, 0.173085)",
        "(-0.019764, 1.549143, 0.169615)",
        "(-0.020447, 1.547413, 0.166137)",
        "(-0.020644, 1.546455, 0.164379)",
        "(-0.021027, 1.544461, 0.160880)",
        "(-0.021302, 1.542407, 0.157451)",
        "(-0.021314, 1.540020, 0.154071)",
        "(-0.021291, 1.537260, 0.150578)",
        "(-0.021377, 1.535718, 0.148776)",
        "(-0.021608, 1.532457, 0.145129)",
        "(-0.021731, 1.528852, 0.141521)",
        "(-0.021807, 1.525011, 0.137904)",
        "(-0.021936, 1.520977, 0.134154)",
        "(-0.021897, 1.518927, 0.132397)",
        "(-0.021661, 1.514832, 0.129163)",
        "(-0.021608, 1.510639, 0.125977)",
        "(-0.021748, 1.506039, 0.122604)",
        "(-0.021649, 1.501174, 0.119360)",
        "(-0.021526, 1.498771, 0.117886)",
        "(-0.021387, 1.493946, 0.114802)",
        "(-0.021175, 1.488950, 0.111598)",
        "(-0.020738, 1.484105, 0.108711)",
        "(-0.020322, 1.479578, 0.106217)",
        "(-0.020135, 1.477345, 0.104982)",
        "(-0.019646, 1.472883, 0.102393)",
        "(-0.018885, 1.468519, 0.099913)",
        "(-0.018238, 1.464522, 0.097653)",
        "(-0.017622, 1.460614, 0.095489)",
        "(-0.017172, 1.458624, 0.094470)",
        "(-0.016293, 1.454824, 0.092659)",
        "(-0.015633, 1.451148, 0.091013)",
        "(-0.015019, 1.447561, 0.089457)",
        "(-0.014275, 1.443970, 0.087840)",
        "(-0.013934, 1.442306, 0.087029)",
        "(-0.013228, 1.439112, 0.085450)",
        "(-0.012317, 1.435983, 0.084048)",
        "(-0.011512, 1.432982, 0.082887)",
        "(-0.010898, 1.430141, 0.081958)",
        "(-0.010596, 1.428733, 0.081516)",
        "(-0.009756, 1.426002, 0.080548)",
        "(-0.008840, 1.423394, 0.079486)",
        "(-0.007875, 1.420893, 0.078256)",
        "(-0.006697, 1.418490, 0.077116)",
        "(-0.006112, 1.417356, 0.076585)",
        "(-0.005104, 1.415222, 0.075627)",
        "(-0.004142, 1.413121, 0.074714)",
        "(-0.002869, 1.410947, 0.073929)",
        "(-0.002217, 1.408724, 0.074241)",
        "(-0.001969, 1.407875, 0.074387)",
        "(-0.000895, 1.405344, 0.075052)",
        "(0.000094, 1.402477, 0.075258)",
        "(0.000919, 1.399191, 0.075335)",
        "(0.001782, 1.395611, 0.075417)",
        "(0.002237, 1.393804, 0.075566)",
        "(0.003020, 1.390265, 0.075983)",
        "(0.003850, 1.386647, 0.076163)",
        "(0.004904, 1.382921, 0.076000)",
        "(0.005964, 1.379079, 0.075707)",
        "(0.006524, 1.377100, 0.075620)",
        "(0.007519, 1.373126, 0.075596)",
        "(0.008642, 1.368977, 0.075599)",
        "(0.009657, 1.364524, 0.075475)",
        "(0.010562, 1.360051, 0.075253)",
        "(0.011183, 1.357891, 0.075202)",
        "(0.012785, 1.353558, 0.075217)",
        "(0.014188, 1.348989, 0.075275)",
        "(0.015252, 1.344200, 0.075325)",
        "(0.016293, 1.339398, 0.075577)",
        "(0.016969, 1.337080, 0.075890)",
        "(0.018593, 1.332606, 0.076831)",
        "(0.020173, 1.327970, 0.077674)",
        "(0.021796, 1.323040, 0.078383)",
        "(0.023599, 1.317930, 0.079309)",
        "(0.024327, 1.315328, 0.079762)",
        "(0.025473, 1.310019, 0.080420)",
        "(0.026892, 1.304623, 0.081013)",
        "(0.028634, 1.299347, 0.081690)",
        "(0.030214, 1.294126, 0.082356)",
        "(0.031003, 1.291559, 0.082728)",
        "(0.032739, 1.286482, 0.083723)",
        "(0.034542, 1.281476, 0.085063)",
        "(0.036199, 1.276373, 0.086629)",
        "(0.037874, 1.271065, 0.088086)",
        "(0.038779, 1.268281, 0.088806)",
        "(0.040626, 1.262686, 0.090198)",
        "(0.042408, 1.257296, 0.091534)",
        "(0.044176, 1.252041, 0.092873)",
        "(0.045886, 1.246829, 0.094289)",
        "(0.046554, 1.244286, 0.094974)",
        "(0.047686, 1.239354, 0.096219)",
        "(0.048830, 1.234659, 0.097332)",
        "(0.050417, 1.230327, 0.098334)",
        "(0.052123, 1.226224, 0.099404)",
        "(0.052772, 1.224268, 0.099940)",
        "(0.053859, 1.220501, 0.100907)",
        "(0.055245, 1.216954, 0.101809)",
        "(0.056934, 1.213439, 0.102591)",
        "(0.058424, 1.209755, 0.103093)",
        "(0.059034, 1.207918, 0.103266)",
        "(0.060363, 1.204365, 0.103680)",
        "(0.061708, 1.201001, 0.104378)",
        "(0.062861, 1.197754, 0.105366)",
        "(0.063933, 1.194587, 0.106638)",
        "(0.064448, 1.193005, 0.107311)",
        "(0.065506, 1.189801, 0.108696)",
        "(0.066268, 1.186654, 0.110133)",
        "(0.066987, 1.183803, 0.111747)",
        "(0.067778, 1.181291, 0.113701)",
        "(0.068151, 1.180125, 0.114798)",
        "(0.068745, 1.177813, 0.117080)",
        "(0.069408, 1.175579, 0.119363)",
        "(0.069951, 1.173302, 0.121697)",
        "(0.070368, 1.171137, 0.124102)",
        "(0.070576, 1.170153, 0.125343)",
        "(0.070983, 1.168304, 0.127881)",
        "(0.071495, 1.166677, 0.130498)",
        "(0.071906, 1.165216, 0.133321)",
        "(0.071978, 1.163715, 0.136171)",
        "(0.071948, 1.163116, 0.137648)",
        "(0.072057, 1.162327, 0.140901)",
        "(0.072142, 1.161903, 0.144449)",
        "(0.072068, 1.161463, 0.148023)",
        "(0.072050, 1.161062, 0.151666)",
        "(0.072084, 1.160919, 0.153547)",
        "(0.071960, 1.160742, 0.157457)",
        "(0.071381, 1.160797, 0.161369)",
        "(0.070733, 1.161154, 0.165244)",
        "(0.070150, 1.161728, 0.169035)",
        "(0.069835, 1.162211, 0.170819)",
        "(0.069288, 1.163389, 0.174378)",
        "(0.068720, 1.164759, 0.177959)",
        "(0.068110, 1.166263, 0.181793)",
        "(0.067303, 1.167650, 0.185845)",
        "(0.066786, 1.168347, 0.187860)",
        "(0.065825, 1.169785, 0.191863)",
        "(0.064988, 1.171437, 0.195837)",
        "(0.064215, 1.173215, 0.199808)",
        "(0.063572, 1.174982, 0.203662)",
        "(0.063263, 1.175842, 0.205537)",
        "(0.062711, 1.177417, 0.209255)",
        "(0.062253, 1.178859, 0.213027)",
        "(0.061779, 1.180229, 0.216901)",
        "(0.061311, 1.181540, 0.220780)",
        "(0.061086, 1.182141, 0.222732)",
        "(0.060665, 1.183294, 0.226652)",
        "(0.060368, 1.184376, 0.230669)",
        "(0.059869, 1.185267, 0.234840)",
        "(0.059329, 1.186093, 0.238910)",
        "(0.059134, 1.186496, 0.240815)",
        "(0.058747, 1.187525, 0.244654)",
        "(0.058362, 1.188790, 0.248587)",
        "(0.058027, 1.190019, 0.252474)",
        "(0.057506, 1.191109, 0.256062)",
        "(0.057259, 1.191697, 0.257837)",
        "(0.056882, 1.193103, 0.261627)",
        "(0.056535, 1.194774, 0.265716)",
        "(0.056135, 1.196286, 0.269655)",
        "(0.055569, 1.197767, 0.273378)",
        "(0.055342, 1.198618, 0.275281)",
        "(0.055008, 1.200511, 0.278950)",
        "(0.054565, 1.202592, 0.282465)",
        "(0.053985, 1.204660, 0.285767)",
        "(0.053339, 1.206762, 0.288903)",
        "(0.053058, 1.207945, 0.290459)",
        "(0.052625, 1.210631, 0.293694)",
        "(0.052106, 1.213368, 0.296898)",
        "(0.051340, 1.215907, 0.299872)",
        "(0.050568, 1.218474, 0.302767)",
        "(0.050198, 1.219820, 0.304191)",
        "(0.049451, 1.222587, 0.306978)",
        "(0.048786, 1.225416, 0.309565)",
        "(0.048099, 1.228190, 0.311850)",
        "(0.047378, 1.230848, 0.313871)",
        "(0.047101, 1.232178, 0.314798)",
        "(0.046479, 1.234783, 0.316626)",
        "(0.045687, 1.237280, 0.318401)",
        "(0.045085, 1.239643, 0.319933)",
        "(0.044780, 1.241820, 0.321161)",
        "(0.044612, 1.242804, 0.321663)",
        "(0.044177, 1.244592, 0.322665)",
        "(0.043720, 1.246168, 0.323571)",
        "(0.043523, 1.247716, 0.324499)",
        "(0.043347, 1.249210, 0.325339)",
        "(0.043339, 1.249890, 0.325724)",
        "(0.043343, 1.251091, 0.326378)",
        "(0.043347, 1.251922, 0.326999)",
        "(0.043236, 1.252467, 0.327718)",
        "(0.043133, 1.252911, 0.328391)",
        "(0.043185, 1.253020, 0.328587)",
        "(0.043343, 1.253151, 0.328730)",
        "(0.043563, 1.253328, 0.328977)",
        "(0.043741, 1.253107, 0.329048)",
        "(0.043954, 1.252290, 0.329209)",
        "(0.043998, 1.251969, 0.329352)",
        "(0.044201, 1.251267, 0.329772)",
        "(0.044634, 1.250666, 0.330136)",
        "(0.044925, 1.249977, 0.330404)",
        "(0.045122, 1.248698, 0.330878)",
        "(0.045193, 1.248338, 0.331035)",
        "(0.045485, 1.247864, 0.331354)",
        "(0.045935, 1.247761, 0.331424)",
        "(0.046374, 1.247272, 0.331447)",
        "(0.046805, 1.245959, 0.331470)",
        "(0.046842, 1.245418, 0.331457)",
        "(0.047030, 1.244363, 0.331087)",
        "(0.047522, 1.243319, 0.330419)",
        "(0.047837, 1.242499, 0.329694)",
        "(0.048432, 1.241717, 0.328481)",
        "(0.048849, 1.241171, 0.327577)",
        "(0.049469, 1.239672, 0.325498)",
        "(0.049819, 1.237863, 0.323347)",
        "(0.049927, 1.235678, 0.321033)",
        "(0.050023, 1.233168, 0.318016)",
        "(0.050209, 1.231737, 0.316142)",
        "(0.050451, 1.228778, 0.312163)",
        "(0.050461, 1.226004, 0.308299)",
        "(0.050429, 1.223459, 0.304484)",
        "(0.050316, 1.220940, 0.300330)",
        "(0.050241, 1.219765, 0.298214)",
        "(0.050128, 1.217687, 0.293958)",
        "(0.049918, 1.215977, 0.289718)",
        "(0.049719, 1.214570, 0.285354)",
        "(0.049561, 1.213415, 0.280846)",
        "(0.049446, 1.212844, 0.278619)",
        "(0.049077, 1.211647, 0.274124)",
        "(0.048638, 1.210447, 0.269461)",
        "(0.048501, 1.209477, 0.264787)",
        "(0.048261, 1.208704, 0.260130)",
        "(0.048078, 1.208392, 0.257723)",
        "(0.047799, 1.207951, 0.252896)",
        "(0.047417, 1.207734, 0.248253)",
        "(0.046936, 1.207807, 0.243606)",
        "(0.046861, 1.208011, 0.238718)",
        "(0.046868, 1.208205, 0.236275)",
        "(0.046431, 1.208672, 0.231423)",
        "(0.045819, 1.209192, 0.226373)",
        "(0.045364, 1.209941, 0.220910)",
        "(0.045033, 1.211046, 0.215276)",
        "(0.044717, 1.211782, 0.212501)",
        "(0.043991, 1.213431, 0.206827)",
        "(0.043506, 1.215324, 0.201003)",
        "(0.043014, 1.217983, 0.195299)",
        "(0.042289, 1.221116, 0.189579)",
        "(0.041972, 1.222847, 0.186645)",
        "(0.041387, 1.226724, 0.180942)",
        "(0.040308, 1.231274, 0.175734)",
        "(0.038858, 1.236375, 0.170818)",
        "(0.037539, 1.242051, 0.166037)",
        "(0.036978, 1.245045, 0.163716)",
        "(0.035655, 1.251251, 0.159369)",
        "(0.033996, 1.257482, 0.155248)",
        "(0.032424, 1.263815, 0.151345)",
        "(0.030875, 1.270233, 0.147547)",
        "(0.029954, 1.273412, 0.145665)",
        "(0.028103, 1.279690, 0.142022)",
        "(0.026666, 1.286020, 0.138465)",
        "(0.025281, 1.292459, 0.135043)",
        "(0.024028, 1.298852, 0.131822)",
        "(0.023434, 1.301983, 0.130374)",
        "(0.022015, 1.308129, 0.127608)",
        "(0.020266, 1.313987, 0.124991)",
        "(0.018712, 1.319533, 0.122432)",
        "(0.017694, 1.325136, 0.119785)",
        "(0.017333, 1.327922, 0.118417)",
        "(0.016639, 1.333442, 0.115611)",
        "(0.015928, 1.338852, 0.112935)",
        "(0.015135, 1.344246, 0.110384)",
        "(0.014578, 1.349644, 0.107885)",
        "(0.014495, 1.352382, 0.106708)",
        "(0.014267, 1.357847, 0.104540)",
        "(0.013729, 1.363180, 0.102393)",
        "(0.013096, 1.368319, 0.100221)",
        "(0.012769, 1.373574, 0.098423)",
        "(0.012489, 1.376226, 0.097573)",
        "(0.011668, 1.381516, 0.095874)",
        "(0.011117, 1.386933, 0.094354)",
        "(0.010646, 1.392468, 0.093112)",
        "(0.009927, 1.398123, 0.092045)",
        "(0.009500, 1.400923, 0.091586)",
        "(0.008857, 1.406512, 0.090829)",
        "(0.008262, 1.411974, 0.090013)",
        "(0.007730, 1.417232, 0.088976)",
        "(0.007612, 1.422444, 0.088063)",
        "(0.007510, 1.425067, 0.087699)",
        "(0.007082, 1.430349, 0.087029)",
        "(0.006825, 1.435435, 0.086384)",
        "(0.006852, 1.440365, 0.085833)",
        "(0.006722, 1.445193, 0.085270)",
        "(0.006672, 1.447512, 0.084954)",
        "(0.006891, 1.451900, 0.084349)",
        "(0.007320, 1.455919, 0.083771)",
        "(0.007477, 1.459636, 0.083281)",
        "(0.007530, 1.462963, 0.083130)",
        "(0.007474, 1.464501, 0.083263)",
        "(0.007152, 1.467372, 0.083800)",
        "(0.006954, 1.469844, 0.084569)",
        "(0.006864, 1.472311, 0.085461)",
        "(0.006673, 1.474518, 0.086354)",
        "(0.006607, 1.475605, 0.086917)",
        "(0.006637, 1.477751, 0.088346)",
        "(0.006436, 1.479617, 0.089883)",
        "(0.005946, 1.481128, 0.091475)",
        "(0.005467, 1.482570, 0.093294)",
        "(0.005234, 1.483213, 0.094263)",
        "(0.004659, 1.484313, 0.096155)",
        "(0.004144, 1.485513, 0.098155)",
        "(0.003831, 1.486740, 0.100330)",
        "(0.003331, 1.487990, 0.102470)",
        "(0.003092, 1.488616, 0.103553)",
        "(0.002838, 1.489812, 0.105727)",
        "(0.002530, 1.491072, 0.107887)",
        "(0.002065, 1.492380, 0.110017)",
        "(0.001585, 1.493548, 0.111915)",
        "(0.001275, 1.494054, 0.112768)",
        "(0.000489, 1.495206, 0.114543)",
        "(-0.000130, 1.496649, 0.116538)",
        "(-0.000404, 1.498203, 0.118686)",
        "(-0.000904, 1.499800, 0.120698)",
        "(-0.001206, 1.500603, 0.121694)",
        "(-0.001581, 1.502241, 0.123856)",
        "(-0.001745, 1.504096, 0.126289)",
        "(-0.002009, 1.505982, 0.128753)",
        "(-0.002043, 1.507794, 0.131357)",
        "(-0.001935, 1.508656, 0.132759)",
        "(-0.001940, 1.510339, 0.135651)",
        "(-0.002185, 1.511872, 0.138454)",
        "(-0.002149, 1.513289, 0.141328)",
        "(-0.002106, 1.514770, 0.144518)",
        "(-0.002190, 1.515489, 0.146139)",
        "(-0.002192, 1.516759, 0.149332)",
        "(-0.001880, 1.517871, 0.152660)",
        "(-0.001693, 1.518932, 0.156057)",
        "(-0.001687, 1.519707, 0.159461)",
        "(-0.001636, 1.520020, 0.161198)",
        "(-0.001436, 1.520509, 0.164906)",
        "(-0.001416, 1.520896, 0.168789)",
        "(-0.001327, 1.521119, 0.172721)",
        "(-0.001216, 1.521155, 0.174652)",
        "(-0.000933, 1.521174, 0.178485)",
        "(-0.000734, 1.521044, 0.182264)",
        "(-0.000413, 1.520741, 0.186031)",
        "(-0.000078, 1.520195, 0.189892)",
        "(-0.000126, 1.519540, 0.193958)",
        "(-0.000190, 1.519166, 0.196056)",
        "(-0.000241, 1.518318, 0.200215)",
        "(-0.000108, 1.517372, 0.204303)",
        "(-0.000111, 1.516438, 0.208260)",
        "(-0.000046, 1.515451, 0.212040)",
        "(0.000005, 1.514941, 0.213911)",
        "(-0.000062, 1.513935, 0.217484)",
        "(-0.000143, 1.512876, 0.220844)",
        "(0.000026, 1.511720, 0.223854)",
        "(0.000151, 1.510680, 0.226690)",
        "(0.000182, 1.510296, 0.228071)",
        "(0.000381, 1.509352, 0.230718)",
        "(0.000673, 1.508321, 0.233107)",
        "(0.000885, 1.507384, 0.235457)",
        "(0.001020, 1.506903, 0.236595)",
        "(0.001415, 1.505822, 0.238860)",
        "(0.001707, 1.504605, 0.241151)",
        "(0.001826, 1.503343, 0.243410)",
        "(0.002201, 1.501947, 0.245648)",
        "(0.002662, 1.500531, 0.247884)",
        "(0.002810, 1.499859, 0.249046)",
        "(0.002900, 1.498517, 0.251528)",
        "(0.003277, 1.497157, 0.253992)",
        "(0.003732, 1.495690, 0.256237)",
        "(0.004125, 1.494168, 0.258380)",
        "(0.004410, 1.493364, 0.259455)",
        "(0.004920, 1.491729, 0.261783)",
        "(0.005329, 1.490098, 0.264277)",
        "(0.005793, 1.488412, 0.266677)",
        "(0.006349, 1.486617, 0.269034)",
        "(0.006590, 1.485757, 0.270256)",
        "(0.007077, 1.484000, 0.272728)",
        "(0.007597, 1.482155, 0.275312)",
        "(0.008033, 1.480193, 0.277997)",
        "(0.008392, 1.478075, 0.280604)",
        "(0.008547, 1.476908, 0.281766)",
        "(0.008987, 1.474563, 0.284000)",
        "(0.009533, 1.472233, 0.286262)",
        "(0.010110, 1.469913, 0.288610)",
        "(0.010735, 1.467429, 0.290924)",
        "(0.011070, 1.466239, 0.292089)",
        "(0.011770, 1.463915, 0.294597)",
        "(0.012387, 1.461525, 0.297130)",
        "(0.013163, 1.459010, 0.299422)",
        "(0.013918, 1.456463, 0.301478)",
        "(0.014333, 1.455164, 0.302425)",
        "(0.015312, 1.452462, 0.304036)",
        "(0.016275, 1.449539, 0.305665)",
        "(0.016934, 1.446381, 0.307477)",
        "(0.017456, 1.442980, 0.309195)",
        "(0.017786, 1.441147, 0.309994)",
        "(0.018442, 1.437414, 0.311537)",
        "(0.018945, 1.433624, 0.312899)",
        "(0.019408, 1.429707, 0.314195)",
        "(0.019763, 1.425737, 0.315517)",
        "(0.019953, 1.423764, 0.316193)",
        "(0.020324, 1.419823, 0.317484)",
        "(0.020760, 1.415897, 0.318574)",
        "(0.021412, 1.412019, 0.319446)",
        "(0.021920, 1.408049, 0.320119)",
        "(0.022164, 1.406049, 0.320295)",
        "(0.022686, 1.402158, 0.320734)",
        "(0.023009, 1.398403, 0.321120)",
        "(0.023236, 1.394706, 0.321393)",
        "(0.023829, 1.391323, 0.321588)",
        "(0.024216, 1.389820, 0.321684)",
        "(0.024858, 1.387115, 0.321960)",
        "(0.025586, 1.384618, 0.322295)",
        "(0.026357, 1.382273, 0.322709)",
        "(0.026881, 1.380034, 0.323292)",
        "(0.027075, 1.379004, 0.323585)",
        "(0.027597, 1.376998, 0.324003)",
        "(0.028050, 1.375242, 0.324547)",
        "(0.028524, 1.373751, 0.325317)",
        "(0.029082, 1.372411, 0.325967)",
        "(0.029377, 1.371759, 0.326277)",
        "(0.029899, 1.370626, 0.327016)",
        "(0.030452, 1.369570, 0.327699)",
        "(0.031107, 1.368465, 0.328084)",
        "(0.031638, 1.367258, 0.328441)",
        "(0.031872, 1.366620, 0.328643)",
        "(0.032109, 1.365148, 0.328983)",
        "(0.032367, 1.363563, 0.329134)",
        "(0.032632, 1.361829, 0.328987)",
        "(0.032937, 1.360309, 0.329008)",
        "(0.033159, 1.359640, 0.329124)",
        "(0.033478, 1.358297, 0.329459)",
        "(0.033714, 1.357033, 0.329761)",
        "(0.034044, 1.355885, 0.330005)",
        "(0.034427, 1.354799, 0.330267)",
        "(0.034622, 1.354273, 0.330309)",
        "(0.034950, 1.353253, 0.330104)",
        "(0.035375, 1.352316, 0.329796)",
        "(0.035736, 1.351791, 0.329773)",
        "(0.036326, 1.350650, 0.329818)",
        "(0.036601, 1.350160, 0.329816)",
        "(0.037145, 1.349183, 0.329802)",
        "(0.037896, 1.348159, 0.329743)",
        "(0.038641, 1.346867, 0.329656)",
        "(0.039341, 1.345010, 0.329489)",
        "(0.039559, 1.344086, 0.329459)",
        "(0.040155, 1.342139, 0.329445)",
        "(0.040689, 1.339977, 0.329438)",
        "(0.041136, 1.337724, 0.329592)",
        "(0.041625, 1.335457, 0.329856)",
        "(0.041945, 1.334330, 0.329985)",
        "(0.042528, 1.331956, 0.330089)",
        "(0.042894, 1.329524, 0.330105)",
        "(0.043346, 1.327275, 0.330148)",
        "(0.043857, 1.325120, 0.330135)",
        "(0.044009, 1.324048, 0.330095)",
        "(0.044266, 1.322021, 0.329984)",
        "(0.044609, 1.320243, 0.330025)",
        "(0.044999, 1.318582, 0.330032)",
        "(0.045133, 1.316829, 0.329836)",
        "(0.045211, 1.315988, 0.329689)",
        "(0.045527, 1.314435, 0.329504)",
        "(0.045954, 1.312916, 0.329427)",
        "(0.046282, 1.311369, 0.329353)",
        "(0.046603, 1.309716, 0.329331)",
        "(0.046783, 1.308870, 0.329371)",
        "(0.047295, 1.307133, 0.329433)",
        "(0.047786, 1.305293, 0.329377)",
        "(0.048341, 1.303343, 0.329232)",
        "(0.048855, 1.301264, 0.329191)",
        "(0.048961, 1.300151, 0.329163)",
        "(0.049261, 1.297915, 0.328989)",
        "(0.049784, 1.295793, 0.328872)",
        "(0.050367, 1.293826, 0.329088)",
        "(0.050894, 1.291826, 0.329268)",
        "(0.051152, 1.290793, 0.329309)",
        "(0.051729, 1.288714, 0.329359)",
        "(0.052162, 1.286668, 0.329526)",
        "(0.052619, 1.284517, 0.329507)",
        "(0.053004, 1.282247, 0.329355)",
        "(0.053212, 1.281076, 0.329268)",
        "(0.053611, 1.278773, 0.329059)",
        "(0.053902, 1.276411, 0.328608)",
        "(0.054204, 1.274071, 0.327952)",
        "(0.054601, 1.271763, 0.327192)",
        "(0.054781, 1.270599, 0.326755)",
        "(0.055051, 1.268268, 0.325943)",
        "(0.055328, 1.266066, 0.325287)",
        "(0.055711, 1.263993, 0.324733)",
        "(0.055967, 1.261883, 0.324029)",
        "(0.056044, 1.260789, 0.323502)",
        "(0.056155, 1.258669, 0.322439)",
        "(0.056434, 1.256760, 0.321388)",
        "(0.056666, 1.254897, 0.320217)",
        "(0.056831, 1.252917, 0.318714)",
        "(0.056921, 1.251913, 0.317903)",
        "(0.057123, 1.249913, 0.316333)",
        "(0.057316, 1.247795, 0.314708)",
        "(0.057532, 1.245721, 0.313112)",
        "(0.057743, 1.243593, 0.311520)",
        "(0.057785, 1.242479, 0.310674)",
        "(0.057881, 1.240297, 0.308995)",
        "(0.058008, 1.238205, 0.307363)",
        "(0.058240, 1.236151, 0.305684)",
        "(0.058404, 1.234128, 0.304024)",
        "(0.058465, 1.233164, 0.303215)",
        "(0.058635, 1.231278, 0.301556)",
        "(0.058954, 1.229485, 0.299739)",
        "(0.059178, 1.227621, 0.297893)",
        "(0.059284, 1.225755, 0.296176)",
        "(0.059340, 1.224857, 0.295286)",
        "(0.059528, 1.223154, 0.293477)",
        "(0.059670, 1.221530, 0.291648)",
        "(0.059690, 1.219995, 0.289881)",
        "(0.059710, 1.218607, 0.288125)",
        "(0.059711, 1.217981, 0.287195)",
        "(0.059696, 1.216741, 0.285386)",
        "(0.059625, 1.215637, 0.283635)",
        "(0.059564, 1.214586, 0.281706)",
        "(0.059617, 1.213536, 0.279545)",
        "(0.059615, 1.213018, 0.278383)",
        "(0.059573, 1.211961, 0.276110)",
        "(0.059491, 1.210856, 0.273807)",
        "(0.059488, 1.209729, 0.271411)",
        "(0.059465, 1.208536, 0.268818)",
        "(0.059431, 1.207955, 0.267563)",
        "(0.059402, 1.206951, 0.265192)",
        "(0.059411, 1.205938, 0.262783)",
        "(0.059360, 1.204888, 0.260160)",
        "(0.059299, 1.203951, 0.257555)",
        "(0.059301, 1.203524, 0.256299)",
        "(0.059300, 1.202656, 0.253731)",
        "(0.059272, 1.201728, 0.250908)",
        "(0.059275, 1.200828, 0.248015)",
        "(0.059267, 1.200027, 0.245312)",
        "(0.059295, 1.199629, 0.243999)",
        "(0.059284, 1.198814, 0.241368)",
        "(0.059265, 1.198014, 0.238757)",
        "(0.059233, 1.197268, 0.236228)",
        "(0.059305, 1.196702, 0.233814)",
        "(0.059381, 1.196457, 0.232597)",
        "(0.059490, 1.195877, 0.230237)",
        "(0.059474, 1.195335, 0.227961)",
        "(0.059574, 1.194915, 0.225684)",
        "(0.059775, 1.194527, 0.223245)",
        "(0.059838, 1.194346, 0.222017)",
        "(0.059849, 1.194069, 0.219659)",
        "(0.059847, 1.193889, 0.217267)",
        "(0.059937, 1.193788, 0.214566)",
        "(0.060063, 1.193717, 0.211572)",
        "(0.060122, 1.193761, 0.210040)",
        "(0.060251, 1.194054, 0.206997)",
        "(0.060408, 1.194440, 0.203950)",
        "(0.060490, 1.194860, 0.200943)",
        "(0.060412, 1.195336, 0.198052)",
        "(0.060373, 1.195620, 0.196659)",
        "(0.060349, 1.196268, 0.193929)",
        "(0.060384, 1.197012, 0.191256)",
        "(0.060361, 1.197911, 0.188700)",
        "(0.060547, 1.199159, 0.186292)",
        "(0.060655, 1.199869, 0.185126)",
        "(0.060903, 1.201298, 0.182674)",
        "(0.061084, 1.202592, 0.180009)",
        "(0.061170, 1.203997, 0.177473)",
        "(0.061279, 1.205603, 0.175206)",
        "(0.061273, 1.206344, 0.174095)",
        "(0.061193, 1.207806, 0.171891)",
        "(0.061113, 1.209398, 0.169780)",
        "(0.061111, 1.211083, 0.167672)",
        "(0.061082, 1.212667, 0.165374)",
        "(0.061079, 1.213444, 0.164145)",
        "(0.061202, 1.215092, 0.161717)",
        "(0.061423, 1.216836, 0.159462)",
        "(0.061618, 1.218545, 0.157181)",
        "(0.061870, 1.220271, 0.154883)",
        "(0.061949, 1.221126, 0.153775)",
        "(0.062043, 1.222747, 0.151595)",
        "(0.062049, 1.224275, 0.149368)",
        "(0.062020, 1.225681, 0.147172)",
        "(0.061921, 1.227128, 0.145138)",
        "(0.061853, 1.227763, 0.144104)",
        "(0.061742, 1.228874, 0.141975)",
        "(0.061738, 1.229937, 0.139787)",
        "(0.061639, 1.230986, 0.137635)",
        "(0.061665, 1.232088, 0.135319)",
        "(0.061773, 1.232667, 0.134133)",
        "(0.062007, 1.234010, 0.131868)",
        "(0.062016, 1.235448, 0.129750)",
        "(0.062010, 1.236886, 0.127685)",
        "(0.062005, 1.238219, 0.125615)",
        "(0.061990, 1.238901, 0.124592)",
        "(0.061938, 1.240253, 0.122506)",
        "(0.061979, 1.241611, 0.120381)",
        "(0.062020, 1.243088, 0.118363)",
        "(0.061936, 1.244478, 0.116391)",
        "(0.061901, 1.245140, 0.115333)",
        "(0.061914, 1.246454, 0.113291)",
        "(0.061766, 1.247963, 0.111443)",
        "(0.061729, 1.249560, 0.109680)",
        "(0.061744, 1.251127, 0.107884)",
        "(0.061732, 1.251941, 0.107000)",
        "(0.061667, 1.253563, 0.105328)",
        "(0.061634, 1.255180, 0.103649)",
        "(0.061584, 1.256839, 0.102045)",
        "(0.061367, 1.258470, 0.100506)",
        "(0.061211, 1.259274, 0.099703)",
        "(0.060927, 1.260899, 0.098116)",
        "(0.060629, 1.262739, 0.096671)",
        "(0.060149, 1.264763, 0.095475)",
        "(0.059882, 1.266822, 0.094213)",
        "(0.059753, 1.267872, 0.093617)",
        "(0.059331, 1.270094, 0.092594)",
        "(0.058845, 1.272340, 0.091703)",
        "(0.058367, 1.274591, 0.090945)",
        "(0.057777, 1.276975, 0.090414)",
        "(0.057521, 1.278225, 0.090234)",
        "(0.057253, 1.280729, 0.089826)",
        "(0.057153, 1.283135, 0.089469)",
        "(0.056936, 1.285656, 0.089360)",
        "(0.056537, 1.288126, 0.089358)",
        "(0.056325, 1.289292, 0.089369)",
        "(0.055795, 1.291589, 0.089395)",
        "(0.055237, 1.293831, 0.089429)",
        "(0.054757, 1.296164, 0.089520)",
        "(0.054383, 1.298649, 0.089672)",
        "(0.054276, 1.299961, 0.089787)",
        "(0.054083, 1.302595, 0.089973)",
        "(0.053935, 1.305169, 0.090075)",
        "(0.053840, 1.307625, 0.090073)",
        "(0.053796, 1.310069, 0.090130)",
        "(0.053796, 1.311237, 0.090167)",
        "(0.053660, 1.313453, 0.090197)",
        "(0.053520, 1.315550, 0.090295)",
        "(0.053484, 1.317555, 0.090395)",
        "(0.053455, 1.319422, 0.090442)",
        "(0.053411, 1.320280, 0.090405)",
        "(0.053362, 1.321951, 0.090250)",
        "(0.053530, 1.323579, 0.090075)",
        "(0.053616, 1.325127, 0.089866)",
        "(0.053651, 1.325872, 0.089765)",
        "(0.053805, 1.327298, 0.089658)",
        "(0.053835, 1.328671, 0.089583)",
        "(0.053756, 1.329937, 0.089482)",
        "(0.053738, 1.330953, 0.089369)",
        "(0.053856, 1.332108, 0.089159)",
        "(0.054010, 1.332835, 0.088943)",
        "(0.054186, 1.333789, 0.088549)",
        "(0.054191, 1.334513, 0.088349)",
        "(0.054025, 1.335607, 0.087923)",
        "(0.053874, 1.336557, 0.087687)",
        "(0.053977, 1.336957, 0.087557)",
        "(0.054097, 1.337539, 0.087514)",
        "(0.053942, 1.338444, 0.087378)",
        "(0.053591, 1.339342, 0.087215)",
        "(0.053484, 1.340037, 0.086962)",
        "(0.053488, 1.340279, 0.086835)",
        "(0.053475, 1.341399, 0.086403)",
        "(0.053408, 1.342260, 0.086186)",
        "(0.053338, 1.343407, 0.085810)",
        "(0.053118, 1.344540, 0.085488)",
        "(0.053025, 1.345056, 0.085291)",
        "(0.052919, 1.346023, 0.084849)",
        "(0.052783, 1.346872, 0.084565)",
        "(0.052593, 1.347820, 0.084193)",
        "(0.052352, 1.348777, 0.083668)",
        "(0.052239, 1.349216, 0.083380)",
        "(0.052191, 1.349932, 0.082977)",
        "(0.052029, 1.350420, 0.082783)",
        "(0.051798, 1.351101, 0.082426)",
        "(0.051664, 1.351886, 0.081960)",
        "(0.051634, 1.352483, 0.081595)",
        "(0.051651, 1.353478, 0.080956)",
        "(0.051632, 1.354002, 0.080554)",
        "(0.051663, 1.354838, 0.079814)",
        "(0.051629, 1.355394, 0.079179)",
        "(0.051560, 1.355666, 0.078879)",
        "(0.051513, 1.356013, 0.078597)",
        "(0.051535, 1.356730, 0.078039)",
        "(0.051497, 1.357031, 0.077852)",
        "(0.051313, 1.357596, 0.077507)",
        "(0.051205, 1.357885, 0.077366)",
        "(0.051046, 1.358320, 0.077171)",
        "(0.050861, 1.358914, 0.076866)",
        "(0.050711, 1.359797, 0.076495)",
        "(0.050718, 1.361004, 0.076112)",
        "(0.050745, 1.361548, 0.075975)",
        "(0.050634, 1.362813, 0.075705)",
        "(0.050515, 1.364145, 0.075502)",
        "(0.050354, 1.365775, 0.075397)",
        "(0.050295, 1.367666, 0.075392)",
        "(0.050318, 1.368620, 0.075394)",
        "(0.050262, 1.370492, 0.075366)",
        "(0.050021, 1.372493, 0.075338)",
        "(0.050062, 1.374638, 0.075363)",
        "(0.050321, 1.376934, 0.075477)",
        "(0.050302, 1.378126, 0.075524)",
        "(0.050113, 1.380629, 0.075532)",
        "(0.050058, 1.383198, 0.075510)",
        "(0.050220, 1.385860, 0.075481)",
        "(0.050299, 1.388456, 0.075446)",
        "(0.050225, 1.389698, 0.075373)",
        "(0.050150, 1.392134, 0.075231)",
        "(0.050121, 1.394768, 0.075361)",
        "(0.050155, 1.397401, 0.075615)",
        "(0.050514, 1.399991, 0.075801)",
        "(0.050671, 1.401284, 0.075907)",
        "(0.050769, 1.403792, 0.076154)",
        "(0.050734, 1.406242, 0.076619)",
        "(0.050401, 1.408377, 0.077261)",
        "(0.049933, 1.410378, 0.077890)",
        "(0.049781, 1.411405, 0.078208)",
        "(0.049654, 1.413503, 0.078875)",
        "(0.049743, 1.415592, 0.079562)",
        "(0.049747, 1.417556, 0.080256)",
        "(0.049700, 1.418500, 0.080605)",
        "(0.049660, 1.420237, 0.081378)",
        "(0.049438, 1.421969, 0.082342)",
        "(0.049277, 1.423672, 0.083359)",
        "(0.049351, 1.425192, 0.084295)",
        "(0.049375, 1.426679, 0.085371)",
        "(0.049224, 1.427468, 0.086013)",
        "(0.048955, 1.429033, 0.087403)",
        "(0.048625, 1.430477, 0.088836)",
        "(0.048246, 1.431929, 0.090294)",
        "(0.047905, 1.433506, 0.091926)",
        "(0.047761, 1.434352, 0.092867)",
        "(0.047323, 1.435954, 0.094636)",
        "(0.046846, 1.437494, 0.096215)",
        "(0.046503, 1.439100, 0.097899)",
        "(0.046049, 1.440753, 0.099555)",
        "(0.045801, 1.441550, 0.100308)",
        "(0.045334, 1.443055, 0.101737)",
        "(0.044990, 1.444573, 0.103189)",
        "(0.044725, 1.446174, 0.104728)",
        "(0.044602, 1.447799, 0.106161)",
        "(0.044559, 1.448551, 0.106851)",
        "(0.044338, 1.450061, 0.108293)",
        "(0.044070, 1.451597, 0.109836)",
        "(0.043788, 1.453058, 0.111341)",
        "(0.043399, 1.454401, 0.112768)",
        "(0.043198, 1.455074, 0.113513)",
        "(0.042819, 1.456414, 0.115014)",
        "(0.042493, 1.457693, 0.116453)",
        "(0.042182, 1.458798, 0.117763)",
        "(0.041740, 1.459824, 0.119152)",
        "(0.041532, 1.460343, 0.119887)",
        "(0.041211, 1.461268, 0.121264)",
        "(0.040934, 1.462111, 0.122459)",
        "(0.040747, 1.462924, 0.123684)",
        "(0.040396, 1.463618, 0.124992)",
        "(0.040208, 1.463969, 0.125614)",
        "(0.039860, 1.464638, 0.126904)",
        "(0.039521, 1.465318, 0.128211)",
        "(0.039148, 1.465969, 0.129537)",
        "(0.038673, 1.466598, 0.130916)",
        "(0.038406, 1.466919, 0.131620)",
        "(0.038005, 1.467554, 0.133166)",
        "(0.037643, 1.468232, 0.134954)",
        "(0.037182, 1.468884, 0.136755)",
        "(0.036801, 1.469598, 0.138672)",
        "(0.036601, 1.469960, 0.139701)",
        "(0.036066, 1.470684, 0.141784)",
        "(0.035520, 1.471244, 0.143697)",
        "(0.035080, 1.471766, 0.145531)",
        "(0.034605, 1.472253, 0.147440)",
        "(0.034348, 1.472484, 0.148418)",
        "(0.033854, 1.472892, 0.150407)",
        "(0.033300, 1.473253, 0.152480)",
        "(0.032710, 1.473661, 0.154685)",
        "(0.032197, 1.474130, 0.156913)",
        "(0.031999, 1.474397, 0.158014)",
        "(0.031646, 1.474910, 0.160155)",
        "(0.031255, 1.475457, 0.162294)",
        "(0.030866, 1.475913, 0.164350)",
        "(0.030463, 1.476293, 0.166326)",
        "(0.030277, 1.476433, 0.167284)",
        "(0.029821, 1.476696, 0.169303)",
        "(0.029282, 1.476994, 0.171502)",
        "(0.028757, 1.477288, 0.173791)",
        "(0.028509, 1.477403, 0.174936)",
        "(0.027937, 1.477627, 0.177272)",
        "(0.027344, 1.477840, 0.179566)",
        "(0.026945, 1.478063, 0.181755)",
        "(0.026620, 1.478359, 0.183892)",
        "(0.026324, 1.478613, 0.185883)",
        "(0.026230, 1.478747, 0.186930)",
        "(0.026113, 1.478999, 0.189164)",
        "(0.025867, 1.479211, 0.191547)",
        "(0.025558, 1.479370, 0.193991)",
        "(0.025467, 1.479491, 0.196392)",
        "(0.025443, 1.479542, 0.197566)",
        "(0.025410, 1.479654, 0.199920)",
        "(0.025380, 1.479735, 0.202275)",
        "(0.025318, 1.479677, 0.204589)",
        "(0.025249, 1.479663, 0.205781)",
        "(0.025045, 1.479623, 0.208180)",
        "(0.024887, 1.479465, 0.210558)",
        "(0.024669, 1.479360, 0.212927)",
        "(0.024642, 1.479286, 0.215149)",
        "(0.024659, 1.479010, 0.217179)",
        "(0.024597, 1.478877, 0.218209)",
        "(0.024425, 1.478701, 0.220331)",
        "(0.024320, 1.478542, 0.222468)",
        "(0.024218, 1.478268, 0.224553)",
        "(0.024092, 1.477994, 0.226653)",
        "(0.024061, 1.477865, 0.227656)",
        "(0.024048, 1.477557, 0.229539)",
        "(0.023985, 1.477227, 0.231408)",
        "(0.023845, 1.476951, 0.233302)",
        "(0.023815, 1.476820, 0.234251)",
        "(0.023781, 1.476563, 0.236195)",
        "(0.023774, 1.476408, 0.238181)",
        "(0.023907, 1.476340, 0.240221)",
        "(0.023963, 1.476137, 0.242313)",
        "(0.024032, 1.475834, 0.244490)",
        "(0.024016, 1.475639, 0.245610)",
        "(0.023949, 1.475236, 0.247982)",
        "(0.023925, 1.474691, 0.250473)",
        "(0.023955, 1.474017, 0.252979)",
        "(0.023847, 1.473183, 0.255429)",
        "(0.023825, 1.472750, 0.256669)",
        "(0.023788, 1.471751, 0.259132)",
        "(0.023640, 1.470564, 0.261414)",
        "(0.023381, 1.469301, 0.263506)",
        "(0.023225, 1.467912, 0.265489)",
        "(0.023191, 1.467218, 0.266493)",
        "(0.023103, 1.465766, 0.268598)",
        "(0.022801, 1.464340, 0.270628)",
        "(0.022634, 1.462849, 0.272531)",
        "(0.022518, 1.462081, 0.273406)",
        "(0.022450, 1.460602, 0.274968)",
        "(0.022628, 1.459127, 0.276313)",
        "(0.022836, 1.457567, 0.277715)",
        "(0.022892, 1.455872, 0.279309)",
        "(0.022851, 1.454965, 0.280114)",
        "(0.022836, 1.453050, 0.281722)",
        "(0.022850, 1.450979, 0.283413)",
        "(0.022684, 1.448792, 0.285087)",
        "(0.022577, 1.446532, 0.286685)",
        "(0.022694, 1.444316, 0.288314)",
        "(0.022706, 1.443194, 0.289169)",
        "(0.022642, 1.440874, 0.290836)",
        "(0.022614, 1.438448, 0.292579)",
        "(0.022764, 1.435941, 0.294341)",
        "(0.022851, 1.434640, 0.295221)",
        "(0.022864, 1.432018, 0.296990)",
        "(0.023082, 1.429210, 0.298721)",
        "(0.023428, 1.426219, 0.300445)",
        "(0.023499, 1.423056, 0.302114)",
        "(0.023565, 1.419864, 0.303429)",
        "(0.023719, 1.418182, 0.304047)",
        "(0.023997, 1.414829, 0.305237)",
        "(0.024307, 1.411394, 0.306229)",
        "(0.024348, 1.407738, 0.306696)",
        "(0.024492, 1.404062, 0.306822)",
        "(0.024794, 1.402152, 0.306861)",
        "(0.025499, 1.398312, 0.307037)",
        "(0.025889, 1.394172, 0.307058)",
        "(0.025824, 1.389892, 0.307026)",
        "(0.025787, 1.385618, 0.307139)",
        "(0.025839, 1.383583, 0.307232)",
        "(0.026081, 1.379615, 0.307411)",
        "(0.026438, 1.375625, 0.307560)",
        "(0.026620, 1.371505, 0.307557)",
        "(0.026658, 1.367445, 0.307441)",
        "(0.026775, 1.365452, 0.307335)",
        "(0.027243, 1.361638, 0.307087)",
        "(0.027658, 1.357984, 0.306727)",
        "(0.027796, 1.354460, 0.306248)",
        "(0.027859, 1.352713, 0.305992)",
        "(0.027955, 1.349325, 0.305480)",
        "(0.028260, 1.346157, 0.304997)",
        "(0.028499, 1.343084, 0.304378)",
        "(0.028645, 1.340167, 0.303911)",
        "(0.028818, 1.338825, 0.303809)",
        "(0.029195, 1.336228, 0.303655)",
        "(0.029572, 1.333688, 0.303441)",
        "(0.029990, 1.331117, 0.303120)",
        "(0.030533, 1.328532, 0.302861)",
        "(0.031044, 1.325981, 0.302835)",
        "(0.031278, 1.324651, 0.302804)",
        "(0.031756, 1.321829, 0.302660)",
        "(0.032122, 1.318787, 0.302497)",
        "(0.032485, 1.315757, 0.302337)",
        "(0.032928, 1.312772, 0.302154)",
        "(0.033220, 1.311263, 0.302001)",
        "(0.033909, 1.308262, 0.301594)",
        "(0.034544, 1.305225, 0.301020)",
        "(0.035022, 1.302227, 0.300362)",
        "(0.035711, 1.299149, 0.299624)",
        "(0.036066, 1.297584, 0.299205)",
        "(0.036536, 1.294381, 0.298238)",
        "(0.036955, 1.291141, 0.297236)",
        "(0.037521, 1.288110, 0.296380)",
        "(0.038068, 1.285201, 0.295508)",
        "(0.038272, 1.283818, 0.295160)",
        "(0.038598, 1.281237, 0.294457)",
        "(0.039038, 1.278922, 0.293783)",
        "(0.039482, 1.276847, 0.293073)",
        "(0.039915, 1.274904, 0.292203)",
        "(0.040115, 1.273937, 0.291698)",
        "(0.040696, 1.271919, 0.290357)",
        "(0.041002, 1.269976, 0.288717)",
        "(0.041268, 1.267983, 0.286965)",
        "(0.041640, 1.266242, 0.285424)",
        "(0.041880, 1.265367, 0.284637)",
        "(0.042458, 1.263512, 0.282903)",
        "(0.042853, 1.261510, 0.281142)",
        "(0.043167, 1.259229, 0.279303)",
        "(0.043625, 1.256774, 0.277391)",
        "(0.043851, 1.255580, 0.276464)",
        "(0.044165, 1.253217, 0.274731)",
        "(0.044530, 1.250844, 0.273162)",
        "(0.044962, 1.248438, 0.271508)",
        "(0.045425, 1.245883, 0.269576)",
        "(0.045673, 1.244612, 0.268569)",
        "(0.046167, 1.242098, 0.266563)",
        "(0.046695, 1.239638, 0.264685)",
        "(0.047268, 1.237277, 0.262698)",
        "(0.047808, 1.234938, 0.260470)",
        "(0.048044, 1.233843, 0.259306)",
        "(0.048607, 1.231852, 0.256997)",
        "(0.049256, 1.229946, 0.254604)",
        "(0.049673, 1.228123, 0.252230)",
        "(0.049949, 1.226575, 0.250102)",
        "(0.050089, 1.225883, 0.249077)",
        "(0.050392, 1.224764, 0.247145)",
        "(0.050619, 1.223932, 0.245360)",
        "(0.050663, 1.223187, 0.243580)",
        "(0.050843, 1.222581, 0.241591)",
        "(0.050993, 1.222347, 0.240542)",
        "(0.051182, 1.222063, 0.238452)",
        "(0.051308, 1.221899, 0.236508)",
        "(0.051463, 1.221725, 0.234509)",
        "(0.051618, 1.221491, 0.232440)",
        "(0.051660, 1.221366, 0.231380)",
        "(0.051796, 1.221161, 0.229085)",
        "(0.052009, 1.220935, 0.226598)",
        "(0.052134, 1.220645, 0.224143)",
        "(0.052120, 1.220486, 0.221977)",
        "(0.052139, 1.220396, 0.220942)",
        "(0.052232, 1.220116, 0.218751)",
        "(0.052294, 1.219600, 0.216431)",
        "(0.052199, 1.218929, 0.214218)",
        "(0.052150, 1.218385, 0.212196)",
        "(0.052182, 1.218144, 0.211161)",
        "(0.052238, 1.217660, 0.209082)",
        "(0.052179, 1.217329, 0.207287)",
        "(0.052092, 1.217078, 0.205746)",
        "(0.052071, 1.216932, 0.204969)",
        "(0.052001, 1.216603, 0.203402)",
        "(0.051913, 1.216342, 0.201957)",
        "(0.051756, 1.216111, 0.200566)",
        "(0.051685, 1.215844, 0.199150)",
        "(0.051648, 1.215762, 0.198513)",
        "(0.051471, 1.215705, 0.197369)",
        "(0.051291, 1.215840, 0.196276)",
        "(0.051144, 1.216021, 0.195116)",
        "(0.050928, 1.216285, 0.193910)",
        "(0.050709, 1.216595, 0.192593)",
        "(0.050629, 1.216744, 0.191909)",
        "(0.050582, 1.217148, 0.190530)",
        "(0.050571, 1.217588, 0.189168)",
        "(0.050468, 1.217983, 0.187662)",
        "(0.050555, 1.218413, 0.186148)",
        "(0.050577, 1.218626, 0.185443)",
        "(0.050532, 1.219024, 0.184031)",
        "(0.050524, 1.219384, 0.182434)",
        "(0.050542, 1.219600, 0.180722)",
        "(0.050508, 1.219707, 0.179905)",
        "(0.050510, 1.220033, 0.178441)",
        "(0.050504, 1.220362, 0.177018)",
        "(0.050551, 1.220680, 0.175558)",
        "(0.050711, 1.221039, 0.174099)",
        "(0.050809, 1.221411, 0.172579)",
        "(0.050877, 1.221605, 0.171790)",
        "(0.050980, 1.222012, 0.170254)",
        "(0.050950, 1.222391, 0.168809)",
        "(0.050877, 1.222632, 0.167328)",
        "(0.050871, 1.222911, 0.165749)",
        "(0.050912, 1.223104, 0.165008)",
        "(0.050940, 1.223521, 0.163554)",
        "(0.050904, 1.223820, 0.161998)",
        "(0.051018, 1.224113, 0.160328)",
        "(0.051129, 1.224301, 0.159512)",
        "(0.051203, 1.224760, 0.157923)",
        "(0.051303, 1.225176, 0.156196)",
        "(0.051506, 1.225556, 0.154340)",
        "(0.051589, 1.225926, 0.152536)",
        "(0.051595, 1.226411, 0.150798)",
        "(0.051643, 1.226687, 0.149928)",
        "(0.051734, 1.227308, 0.148178)",
        "(0.051842, 1.228162, 0.146557)",
        "(0.052028, 1.229190, 0.144993)",
        "(0.052208, 1.230184, 0.143392)",
        "(0.052277, 1.230679, 0.142574)",
        "(0.052384, 1.231757, 0.141051)",
        "(0.052330, 1.232886, 0.139635)",
        "(0.052303, 1.234005, 0.138317)",
        "(0.052355, 1.234607, 0.137676)",
        "(0.052460, 1.235950, 0.136529)",
        "(0.052599, 1.237404, 0.135525)",
        "(0.052855, 1.238904, 0.134597)",
        "(0.053089, 1.240424, 0.133687)",
        "(0.053133, 1.241178, 0.133253)",
        "(0.053236, 1.242622, 0.132488)",
        "(0.053257, 1.244058, 0.131854)",
        "(0.053177, 1.245594, 0.131327)",
        "(0.053137, 1.247058, 0.130786)",
        "(0.053162, 1.247795, 0.130516)",
        "(0.053100, 1.249294, 0.130077)",
        "(0.052899, 1.250842, 0.129716)",
        "(0.052936, 1.252320, 0.129277)",
        "(0.053007, 1.253699, 0.128783)",
        "(0.052993, 1.254386, 0.128541)",
        "(0.052990, 1.255650, 0.127981)",
        "(0.053128, 1.256720, 0.127290)",
        "(0.053254, 1.257765, 0.126592)",
        "(0.053320, 1.258851, 0.126042)",
        "(0.053369, 1.259366, 0.125763)",
        "(0.053478, 1.260340, 0.125205)",
        "(0.053581, 1.261367, 0.124647)",
        "(0.053711, 1.262342, 0.124019)",
        "(0.053829, 1.263222, 0.123370)",
        "(0.053826, 1.263652, 0.123069)",
        "(0.053802, 1.264536, 0.122479)",
        "(0.053737, 1.265500, 0.122033)",
        "(0.053634, 1.266510, 0.121767)",
        "(0.053478, 1.267336, 0.121490)",
        "(0.053462, 1.267942, 0.121219)",
        "(0.053569, 1.268789, 0.120773)",
        "(0.053628, 1.269798, 0.120219)",
        "(0.053593, 1.270734, 0.119743)",
        "(0.053675, 1.271799, 0.119125)",
        "(0.053592, 1.272763, 0.118479)",
        "(0.053529, 1.273268, 0.118173)",
        "(0.053396, 1.274243, 0.117600)",
        "(0.053256, 1.275297, 0.116806)",
        "(0.053008, 1.276239, 0.116000)",
        "(0.052822, 1.276752, 0.115575)",
        "(0.052441, 1.277789, 0.114821)",
        "(0.052144, 1.278934, 0.114108)",
        "(0.051872, 1.280221, 0.113439)",
        "(0.051515, 1.281469, 0.112670)",
        "(0.051319, 1.282110, 0.112255)",
        "(0.050972, 1.283510, 0.111423)",
        "(0.050791, 1.285200, 0.110664)",
        "(0.050590, 1.287099, 0.109923)",
        "(0.050161, 1.288940, 0.109237)",
        "(0.049600, 1.290946, 0.108585)",
        "(0.049361, 1.292075, 0.108359)",
        "(0.048934, 1.294549, 0.108033)",
        "(0.048373, 1.297135, 0.107739)",
        "(0.047640, 1.299935, 0.107617)",
        "(0.046712, 1.303042, 0.107690)",
        "(0.046295, 1.304643, 0.107789)",
        "(0.045506, 1.308010, 0.108093)",
        "(0.044642, 1.311543, 0.108536)",
        "(0.044013, 1.315057, 0.108922)",
        "(0.043642, 1.318559, 0.109189)",
        "(0.043497, 1.320257, 0.109235)",
        "(0.043253, 1.323564, 0.109335)",
        "(0.042956, 1.326647, 0.109483)",
        "(0.042614, 1.329499, 0.109705)",
        "(0.042251, 1.332012, 0.109989)",
        "(0.042120, 1.333209, 0.110077)",
        "(0.041905, 1.335370, 0.110121)",
        "(0.041785, 1.337407, 0.110149)",
        "(0.041611, 1.339371, 0.110189)",
        "(0.041265, 1.340996, 0.110022)",
        "(0.041156, 1.341803, 0.109894)",
        "(0.040922, 1.343455, 0.109638)",
        "(0.040696, 1.345087, 0.109490)",
        "(0.040532, 1.346718, 0.109334)",
        "(0.040090, 1.348299, 0.109240)",
        "(0.039938, 1.348998, 0.109205)",
        "(0.039723, 1.350264, 0.109133)",
        "(0.039477, 1.352492, 0.108964)",
        "(0.039435, 1.354117, 0.108888)",
        "(0.039311, 1.354916, 0.108868)",
        "(0.039079, 1.356506, 0.108853)",
        "(0.038865, 1.357989, 0.108855)",
        "(0.038550, 1.359510, 0.108999)",
        "(0.038256, 1.360876, 0.109209)",
        "(0.038166, 1.361293, 0.109290)",
        "(0.037843, 1.362945, 0.109601)",
        "(0.037600, 1.364226, 0.109987)",
        "(0.037369, 1.365475, 0.110405)",
        "(0.037223, 1.366454, 0.110748)",
        "(0.036904, 1.367880, 0.111315)",
        "(0.036751, 1.368319, 0.111530)",
        "(0.036648, 1.368579, 0.111607)",
        "(0.036291, 1.370194, 0.112121)",
        "(0.036290, 1.371335, 0.112441)",
        "(0.036270, 1.371790, 0.112494)",
        "(0.036237, 1.372269, 0.112519)",
        "(0.035764, 1.373605, 0.112727)",
        "(0.035309, 1.374592, 0.112939)",
        "(0.035000, 1.375636, 0.113100)",
        "(0.034933, 1.376493, 0.113203)",
        "(0.035014, 1.377724, 0.113262)",
        "(0.035000, 1.378927, 0.113496)",
        "(0.034713, 1.380021, 0.113868)",
        "(0.034399, 1.381045, 0.114390)",
        "(0.034257, 1.381713, 0.114840)",
        "(0.034076, 1.383041, 0.115845)",
        "(0.033901, 1.384342, 0.116890)",
        "(0.033696, 1.385545, 0.117936)",
        "(0.033337, 1.386808, 0.119262)",
        "(0.033132, 1.387414, 0.119949)",
        "(0.032754, 1.388534, 0.121402)",
        "(0.032406, 1.389582, 0.123015)",
        "(0.031770, 1.390864, 0.124859)",
        "(0.031494, 1.391980, 0.126642)",
        "(0.031387, 1.393181, 0.128499)",
        "(0.031152, 1.393810, 0.129452)",
        "(0.030694, 1.395138, 0.131216)",
        "(0.030387, 1.396466, 0.132929)",
        "(0.030135, 1.397917, 0.134762)",
        "(0.029984, 1.398614, 0.135660)",
        "(0.029608, 1.399986, 0.137355)",
        "(0.029190, 1.401424, 0.139014)",
        "(0.028927, 1.402789, 0.140616)",
        "(0.028592, 1.404121, 0.142119)",
        "(0.028213, 1.405522, 0.143583)",
        "(0.028108, 1.406232, 0.144316)",
        "(0.027847, 1.407637, 0.145772)",
        "(0.027387, 1.408947, 0.147004)",
        "(0.026988, 1.410166, 0.148051)",
        "(0.026812, 1.410778, 0.148558)",
        "(0.026453, 1.412015, 0.149485)",
        "(0.026177, 1.413192, 0.150214)",
        "(0.025864, 1.414289, 0.150821)",
        "(0.025592, 1.415473, 0.151606)",
        "(0.025274, 1.416543, 0.152386)",
        "(0.025042, 1.416985, 0.152616)",
        "(0.024668, 1.417896, 0.152950)",
        "(0.024490, 1.418895, 0.153367)",
        "(0.024313, 1.419700, 0.153718)",
        "(0.024149, 1.420060, 0.153816)",
        "(0.023690, 1.420963, 0.154067)",
        "(0.023457, 1.421508, 0.154319)",
        "(0.023196, 1.422084, 0.154571)",
        "(0.022741, 1.423217, 0.154988)",
        "(0.022562, 1.424283, 0.155434)",
        "(0.022532, 1.424743, 0.155633)",
        "(0.022377, 1.425380, 0.155869)",
        "(0.022093, 1.426110, 0.156081)",
        "(0.021856, 1.427128, 0.156504)",
        "(0.021792, 1.427764, 0.156829)",
        "(0.021647, 1.428713, 0.157364)",
        "(0.021593, 1.429816, 0.158017)",
        "(0.021597, 1.431024, 0.158994)",
        "(0.021217, 1.432287, 0.160158)",
        "(0.020970, 1.432978, 0.160783)",
        "(0.020648, 1.434513, 0.162133)",
        "(0.020500, 1.436330, 0.163593)",
        "(0.020377, 1.438387, 0.165132)",
        "(0.020178, 1.440721, 0.166919)",
        "(0.020120, 1.441883, 0.167844)",
        "(0.019919, 1.444325, 0.169792)",
        "(0.019629, 1.446963, 0.171764)",
        "(0.019479, 1.449686, 0.173628)",
        "(0.019361, 1.452528, 0.175586)",
        "(0.019228, 1.455538, 0.177806)",
        "(0.019150, 1.456975, 0.178884)",
        "(0.019014, 1.459805, 0.181012)",
        "(0.019012, 1.462682, 0.183228)",
        "(0.019067, 1.465550, 0.185483)",
        "(0.019179, 1.468302, 0.187617)",
        "(0.019286, 1.469633, 0.188726)",
        "(0.019429, 1.472221, 0.191103)",
        "(0.019286, 1.474656, 0.193495)",
        "(0.019271, 1.476943, 0.195843)",
        "(0.019366, 1.478076, 0.196994)",
        "(0.019624, 1.480270, 0.199266)",
        "(0.019812, 1.482318, 0.201515)",
        "(0.019934, 1.484079, 0.203746)",
        "(0.019959, 1.485663, 0.206027)",
        "(0.019995, 1.486382, 0.207148)",
        "(0.020073, 1.487671, 0.209447)",
        "(0.020131, 1.488913, 0.211781)",
        "(0.020166, 1.489896, 0.213922)",
        "(0.020122, 1.490614, 0.215944)",
        "(0.020125, 1.490919, 0.216998)",
        "(0.020153, 1.491377, 0.219187)",
        "(0.020104, 1.491693, 0.221450)",
        "(0.020088, 1.491859, 0.223633)",
        "(0.020208, 1.491849, 0.225858)",
        "(0.020116, 1.491838, 0.228332)",
        "(0.020063, 1.491835, 0.229656)",
        "(0.019953, 1.491835, 0.232407)",
        "(0.019936, 1.491676, 0.235186)",
        "(0.019996, 1.491514, 0.238111)",
        "(0.020115, 1.491442, 0.239646)",
        "(0.020446, 1.491143, 0.242766)",
        "(0.020813, 1.490401, 0.245982)",
        "(0.021078, 1.489190, 0.249338)",
        "(0.021355, 1.487539, 0.253129)",
        "(0.021481, 1.486595, 0.255148)",
        "(0.021524, 1.484451, 0.259389)",
        "(0.021395, 1.481954, 0.263613)",
        "(0.021366, 1.479276, 0.267796)",
        "(0.021301, 1.476387, 0.271810)",
        "(0.021244, 1.474811, 0.273597)",
        "(0.021268, 1.471489, 0.276921)",
        "(0.021260, 1.468016, 0.279897)",
        "(0.021190, 1.464449, 0.282405)",
        "(0.021684, 1.460798, 0.284509)",
        "(0.022309, 1.457138, 0.286476)",
        "(0.022395, 1.455317, 0.287460)",
        "(0.022225, 1.451566, 0.289177)",
        "(0.022164, 1.447637, 0.290304)",
        "(0.022321, 1.443842, 0.291121)",
        "(0.022411, 1.442005, 0.291491)",
        "(0.022670, 1.438327, 0.292062)",
        "(0.022944, 1.434609, 0.292559)",
        "(0.022782, 1.431008, 0.293025)",
        "(0.022428, 1.427501, 0.293366)",
        "(0.022380, 1.425753, 0.293519)",
        "(0.022305, 1.422405, 0.293811)",
        "(0.022075, 1.419257, 0.294174)",
        "(0.021766, 1.416062, 0.294502)",
        "(0.021351, 1.413008, 0.294771)",
        "(0.021190, 1.411546, 0.294943)",
        "(0.021084, 1.408782, 0.295295)",
        "(0.021336, 1.406185, 0.295756)",
        "(0.021515, 1.403779, 0.296546)",
        "(0.021424, 1.401543, 0.297578)",
        "(0.021475, 1.399361, 0.298567)",
        "(0.021589, 1.398267, 0.299054)",
        "(0.021886, 1.396306, 0.300092)",
        "(0.022088, 1.394557, 0.301348)",
        "(0.022193, 1.392742, 0.302517)",
        "(0.022262, 1.391850, 0.303023)",
        "(0.022349, 1.390177, 0.304027)",
        "(0.022591, 1.388777, 0.305217)",
        "(0.022955, 1.387466, 0.306532)",
        "(0.023284, 1.386070, 0.307708)",
        "(0.023440, 1.385359, 0.308277)",
        "(0.023968, 1.383997, 0.309627)",
        "(0.024857, 1.382604, 0.311227)",
        "(0.025472, 1.380983, 0.312812)",
        "(0.025643, 1.379211, 0.314056)",
        "(0.026004, 1.377328, 0.315223)",
        "(0.026227, 1.376421, 0.315854)",
        "(0.026698, 1.374642, 0.316963)",
        "(0.027296, 1.372745, 0.317781)",
        "(0.027795, 1.370704, 0.318470)",
        "(0.028058, 1.369640, 0.318839)",
        "(0.028618, 1.367372, 0.319510)",
        "(0.029251, 1.365032, 0.320074)",
        "(0.029994, 1.362502, 0.320583)",
        "(0.030440, 1.359940, 0.321148)",
        "(0.030584, 1.358644, 0.321399)",
        "(0.031084, 1.355974, 0.321774)",
        "(0.031767, 1.353423, 0.322100)",
        "(0.032431, 1.350854, 0.322370)",
        "(0.032837, 1.348014, 0.322287)",
        "(0.032986, 1.346526, 0.322178)",
        "(0.033211, 1.343604, 0.321878)",
        "(0.033576, 1.340922, 0.321638)",
        "(0.034017, 1.338351, 0.321296)",
        "(0.034560, 1.335822, 0.320919)",
        "(0.034823, 1.334568, 0.320764)",
        "(0.035224, 1.332165, 0.320482)",
        "(0.035782, 1.329966, 0.320161)",
        "(0.036516, 1.327814, 0.319666)",
        "(0.037143, 1.325694, 0.319075)",
        "(0.037498, 1.324627, 0.318764)",
        "(0.038242, 1.322417, 0.318214)",
        "(0.038877, 1.320139, 0.317741)",
        "(0.039466, 1.317646, 0.317246)",
        "(0.040080, 1.315097, 0.316607)",
        "(0.040435, 1.313852, 0.316271)",
        "(0.041206, 1.311438, 0.315703)",
        "(0.041910, 1.308957, 0.315191)",
        "(0.042502, 1.306407, 0.314500)",
        "(0.043221, 1.304076, 0.313790)",
        "(0.043643, 1.302956, 0.313462)",
        "(0.044486, 1.300686, 0.312658)",
        "(0.045123, 1.298331, 0.311657)",
        "(0.045734, 1.296002, 0.310579)",
        "(0.046393, 1.293713, 0.309450)",
        "(0.046678, 1.292631, 0.308941)",
        "(0.047269, 1.290536, 0.307949)",
        "(0.047842, 1.288357, 0.306757)",
        "(0.048182, 1.286149, 0.305456)",
        "(0.048434, 1.284021, 0.304136)",
        "(0.048580, 1.282996, 0.303461)",
        "(0.049106, 1.280982, 0.301933)",
        "(0.049538, 1.278931, 0.300265)",
        "(0.049667, 1.276976, 0.298700)",
        "(0.049890, 1.275168, 0.297154)",
        "(0.050064, 1.274297, 0.296333)",
        "(0.050334, 1.272700, 0.294707)",
        "(0.050454, 1.271294, 0.293175)",
        "(0.050597, 1.269936, 0.291699)",
        "(0.050715, 1.268520, 0.290133)",
        "(0.050764, 1.267792, 0.289314)",
        "(0.050833, 1.266424, 0.287609)",
        "(0.050998, 1.265095, 0.285840)",
        "(0.051189, 1.263751, 0.283985)",
        "(0.051187, 1.262377, 0.282046)",
        "(0.051135, 1.261690, 0.281095)",
        "(0.051104, 1.260315, 0.279079)",
        "(0.051282, 1.259081, 0.277168)",
        "(0.051289, 1.257905, 0.275362)",
        "(0.051186, 1.256629, 0.273409)",
        "(0.051203, 1.255990, 0.272390)",
        "(0.051283, 1.254724, 0.270431)",
        "(0.051181, 1.253482, 0.268587)",
        "(0.051115, 1.252342, 0.266794)",
        "(0.051273, 1.251298, 0.265050)",
        "(0.051360, 1.250812, 0.264262)",
        "(0.051411, 1.249807, 0.262836)",
        "(0.051288, 1.248663, 0.261368)",
        "(0.051182, 1.247429, 0.259841)",
        "(0.051142, 1.246251, 0.258324)",
        "(0.051108, 1.245642, 0.257584)",
        "(0.050959, 1.244453, 0.256091)",
        "(0.050871, 1.243426, 0.254638)",
        "(0.050915, 1.242515, 0.253197)",
        "(0.050858, 1.241746, 0.251841)",
        "(0.050842, 1.241393, 0.251193)",
        "(0.050797, 1.240654, 0.249914)",
        "(0.050717, 1.239927, 0.248696)",
        "(0.050602, 1.239302, 0.247694)",
        "(0.050477, 1.238660, 0.246550)",
        "(0.050456, 1.238430, 0.246114)",
        "(0.050404, 1.238195, 0.245693)",
        "(0.050248, 1.237762, 0.244956)",
        "(0.050024, 1.237096, 0.243732)",
        "(0.049978, 1.236779, 0.242816)",
        "(0.049971, 1.236706, 0.242427)",
        "(0.050016, 1.236656, 0.241814)",
        "(0.050069, 1.236496, 0.240850)",
        "(0.049973, 1.236172, 0.240026)",
        "(0.049737, 1.235889, 0.239487)",
        "(0.049634, 1.235837, 0.239302)",
        "(0.049405, 1.235645, 0.238419)",
        "(0.049390, 1.235523, 0.237226)",
        "(0.049385, 1.235398, 0.236061)",
        "(0.049287, 1.235265, 0.234822)",
        "(0.049268, 1.235184, 0.234093)",
        "(0.049279, 1.235033, 0.232723)",
        "(0.049257, 1.234914, 0.231523)",
        "(0.049224, 1.234914, 0.230488)",
        "(0.049234, 1.234801, 0.229010)",
        "(0.049246, 1.234758, 0.228367)",
        "(0.049291, 1.234736, 0.227133)",
        "(0.049317, 1.234711, 0.226200)",
        "(0.049470, 1.234602, 0.224466)",
        "(0.049704, 1.234380, 0.222812)",
        "(0.049712, 1.234259, 0.221978)",
        "(0.049679, 1.233930, 0.220172)",
        "(0.049825, 1.233490, 0.218246)",
        "(0.050024, 1.233010, 0.216376)",
        "(0.050029, 1.232581, 0.214603)",
        "(0.050043, 1.232433, 0.213775)",
        "(0.050106, 1.232176, 0.212172)",
        "(0.050159, 1.231899, 0.210550)",
        "(0.050177, 1.231665, 0.208870)",
        "(0.050336, 1.231537, 0.207169)",
        "(0.050448, 1.231483, 0.206282)",
        "(0.050644, 1.231376, 0.204373)",
        "(0.050854, 1.231328, 0.202372)",
        "(0.051031, 1.231354, 0.200415)",
        "(0.051185, 1.231393, 0.198537)",
        "(0.051257, 1.231407, 0.197592)",
        "(0.051300, 1.231542, 0.195771)",
        "(0.051298, 1.231787, 0.194012)",
        "(0.051316, 1.232012, 0.192128)",
        "(0.051418, 1.232388, 0.190169)",
        "(0.051505, 1.232679, 0.189243)",
        "(0.051678, 1.233342, 0.187506)",
        "(0.051721, 1.233974, 0.185786)",
        "(0.051742, 1.234589, 0.184028)",
        "(0.051792, 1.235271, 0.182307)",
        "(0.051814, 1.235602, 0.181480)",
        "(0.051747, 1.236298, 0.179835)",
        "(0.051671, 1.237049, 0.178148)",
        "(0.051717, 1.237785, 0.176294)",
        "(0.051770, 1.238429, 0.174356)",
        "(0.051804, 1.238747, 0.173435)",
        "(0.051799, 1.239392, 0.171632)",
        "(0.051863, 1.239975, 0.169881)",
        "(0.051957, 1.240506, 0.168115)",
        "(0.052146, 1.241047, 0.166443)",
        "(0.052205, 1.241335, 0.165616)",
        "(0.052264, 1.241959, 0.164063)",
        "(0.052348, 1.242630, 0.162712)",
        "(0.052339, 1.243228, 0.161293)",
        "(0.052297, 1.243830, 0.159707)",
        "(0.052325, 1.244224, 0.158901)",
        "(0.052577, 1.245227, 0.157349)",
        "(0.052887, 1.246275, 0.155719)",
        "(0.053121, 1.247226, 0.153887)",
        "(0.053289, 1.248296, 0.152175)",
        "(0.053309, 1.248861, 0.151332)",
        "(0.053232, 1.249968, 0.149515)",
        "(0.053299, 1.251245, 0.147574)",
        "(0.053613, 1.252803, 0.145747)",
        "(0.053695, 1.254575, 0.143926)",
        "(0.053739, 1.255471, 0.142956)",
        "(0.053897, 1.257361, 0.140880)",
        "(0.054170, 1.259435, 0.138765)",
        "(0.054316, 1.261725, 0.136808)",
        "(0.054363, 1.264113, 0.134914)",
        "(0.054364, 1.265247, 0.133913)",
        "(0.054172, 1.267548, 0.131784)",
        "(0.054013, 1.269975, 0.129627)",
        "(0.053958, 1.272650, 0.127525)",
        "(0.053900, 1.275408, 0.125368)",
        "(0.053890, 1.276750, 0.124239)",
        "(0.053911, 1.279441, 0.121946)",
        "(0.053680, 1.282207, 0.119633)",
        "(0.053460, 1.284851, 0.117214)",
        "(0.053246, 1.287464, 0.114659)",
        "(0.053200, 1.288851, 0.113476)",
        "(0.053163, 1.291701, 0.111249)",
        "(0.052998, 1.294371, 0.109100)",
        "(0.052858, 1.296945, 0.106933)",
        "(0.052813, 1.299497, 0.104782)",
        "(0.052801, 1.300786, 0.103763)",
        "(0.052750, 1.303245, 0.101716)",
        "(0.052785, 1.305562, 0.099569)",
        "(0.053016, 1.307863, 0.097465)",
        "(0.053241, 1.310009, 0.095507)",
        "(0.053356, 1.311107, 0.094637)",
        "(0.053498, 1.313291, 0.092995)",
        "(0.053672, 1.315303, 0.091270)",
        "(0.054065, 1.317194, 0.089559)",
        "(0.054534, 1.319077, 0.087894)",
        "(0.054694, 1.320013, 0.087128)",
        "(0.054874, 1.321781, 0.085797)",
        "(0.055071, 1.323318, 0.084639)",
        "(0.054800, 1.324890, 0.084943)",
        "(0.053946, 1.326882, 0.085258)",
        "(0.053805, 1.327544, 0.085473)",
        "(0.053095, 1.328854, 0.085438)",
        "(0.052596, 1.330259, 0.085386)",
        "(0.052599, 1.331768, 0.085298)",
        "(0.052553, 1.333108, 0.085210)",
        "(0.052437, 1.333791, 0.085106)",
        "(0.052415, 1.335186, 0.084830)",
        "(0.052526, 1.336586, 0.084620)",
        "(0.052624, 1.338134, 0.084665)",
        "(0.052521, 1.339618, 0.084556)",
        "(0.052454, 1.340371, 0.084401)",
        "(0.052337, 1.341929, 0.084221)",
        "(0.052235, 1.343647, 0.084136)",
        "(0.052239, 1.345497, 0.084110)",
        "(0.052234, 1.347398, 0.084166)",
        "(0.052253, 1.348320, 0.084180)",
        "(0.052152, 1.350130, 0.084078)",
        "(0.052079, 1.351808, 0.083884)",
        "(0.052079, 1.353451, 0.083779)",
        "(0.051928, 1.355092, 0.083779)",
        "(0.051870, 1.355869, 0.083761)",
        "(0.051684, 1.357389, 0.083770)",
        "(0.051710, 1.358674, 0.083899)",
        "(0.051661, 1.359945, 0.084085)",
        "(0.051565, 1.361059, 0.084419)",
        "(0.051487, 1.361630, 0.084605)",
        "(0.051237, 1.362591, 0.085049)",
        "(0.050894, 1.363792, 0.085625)",
        "(0.050780, 1.364762, 0.086120)",
        "(0.050527, 1.365932, 0.086748)",
        "(0.050363, 1.366580, 0.087046)",
        "(0.050229, 1.367885, 0.087550)",
        "(0.050220, 1.369198, 0.087898)",
        "(0.050063, 1.370815, 0.088289)",
        "(0.049929, 1.372440, 0.088717)",
        "(0.049828, 1.373223, 0.088964)",
        "(0.049490, 1.374821, 0.089460)",
        "(0.049172, 1.376476, 0.090034)",
        "(0.048803, 1.378024, 0.090756)",
        "(0.048595, 1.379580, 0.091550)",
        "(0.048412, 1.380370, 0.091936)",
        "(0.048019, 1.381952, 0.092680)",
        "(0.047762, 1.383568, 0.093490)",
        "(0.047466, 1.385284, 0.094203)",
        "(0.047248, 1.387099, 0.094929)",
        "(0.047178, 1.387971, 0.095311)",
        "(0.046917, 1.389692, 0.096093)",
        "(0.046510, 1.391452, 0.096951)",
        "(0.046302, 1.393279, 0.097945)",
        "(0.046078, 1.395162, 0.098997)",
        "(0.045882, 1.396120, 0.099549)",
        "(0.045457, 1.398095, 0.100672)",
        "(0.045149, 1.400066, 0.101682)",
        "(0.044826, 1.402020, 0.102641)",
        "(0.044461, 1.404041, 0.103723)",
        "(0.044276, 1.405022, 0.104265)",
        "(0.043929, 1.406840, 0.105143)",
        "(0.043660, 1.408465, 0.105956)",
        "(0.043353, 1.410181, 0.106847)",
        "(0.043093, 1.411927, 0.107948)",
        "(0.043013, 1.412743, 0.108497)",
        "(0.042819, 1.414289, 0.109583)",
        "(0.042458, 1.416033, 0.110705)",
        "(0.042249, 1.417821, 0.111959)",
        "(0.042174, 1.419505, 0.113206)",
        "(0.042083, 1.420312, 0.113801)",
        "(0.041870, 1.421816, 0.114960)",
        "(0.041637, 1.423148, 0.116163)",
        "(0.041287, 1.424290, 0.117393)",
        "(0.040883, 1.425367, 0.118662)",
        "(0.040728, 1.425873, 0.119293)",
        "(0.040441, 1.426790, 0.120544)",
        "(0.040048, 1.427742, 0.121829)",
        "(0.039733, 1.428776, 0.123091)",
        "(0.039568, 1.429767, 0.124344)",
        "(0.039417, 1.430313, 0.124988)",
        "(0.039113, 1.431413, 0.126271)",
        "(0.038921, 1.432386, 0.127525)",
        "(0.038545, 1.433425, 0.128827)",
        "(0.038115, 1.434495, 0.130155)",
        "(0.037974, 1.435024, 0.130814)",
        "(0.037729, 1.436071, 0.132145)",
        "(0.037377, 1.437131, 0.133540)",
        "(0.037005, 1.438108, 0.134920)",
        "(0.036797, 1.439055, 0.136336)",
        "(0.036667, 1.439512, 0.137041)",
        "(0.036338, 1.440355, 0.138497)",
        "(0.035946, 1.441095, 0.140120)",
        "(0.035386, 1.441924, 0.141894)",
        "(0.034819, 1.442631, 0.143556)",
        "(0.034548, 1.442910, 0.144308)",
        "(0.034117, 1.443500, 0.145902)",
        "(0.033465, 1.444249, 0.147558)",
        "(0.032918, 1.444813, 0.149007)",
        "(0.032520, 1.445428, 0.150217)",
        "(0.032382, 1.445783, 0.150828)",
        "(0.032187, 1.446472, 0.152060)",
        "(0.032126, 1.447043, 0.153165)",
        "(0.032011, 1.447537, 0.154314)",
        "(0.031722, 1.448102, 0.155539)",
        "(0.031555, 1.448371, 0.156135)",
        "(0.031319, 1.448709, 0.156973)",
        "(0.031014, 1.449146, 0.158209)",
        "(0.030686, 1.449664, 0.159543)",
        "(0.030393, 1.450180, 0.161064)",
        "(0.030310, 1.450394, 0.161799)",
        "(0.030141, 1.450867, 0.163394)",
        "(0.029963, 1.451341, 0.165023)",
        "(0.029777, 1.451688, 0.166601)",
        "(0.029589, 1.452158, 0.168360)",
        "(0.029486, 1.452409, 0.169298)",
        "(0.029257, 1.452927, 0.171167)",
        "(0.029161, 1.453412, 0.172989)",
        "(0.029073, 1.453905, 0.174778)",
        "(0.029067, 1.454388, 0.176437)",
        "(0.029060, 1.454593, 0.177196)",
        "(0.029095, 1.454950, 0.178694)",
        "(0.029006, 1.455333, 0.180359)",
        "(0.028868, 1.455798, 0.181991)",
        "(0.028889, 1.456221, 0.183452)",
        "(0.028922, 1.456436, 0.184161)",
        "(0.029068, 1.456874, 0.185536)",
        "(0.029211, 1.457325, 0.186910)",
        "(0.029428, 1.457695, 0.188291)",
        "(0.029531, 1.457983, 0.189667)",
        "(0.029566, 1.458112, 0.190381)",
        "(0.029547, 1.458354, 0.191956)",
        "(0.029444, 1.458567, 0.193588)",
        "(0.029468, 1.458847, 0.195350)",
        "(0.029481, 1.459244, 0.197209)",
        "(0.029428, 1.459437, 0.198103)",
        "(0.029384, 1.459839, 0.199852)",
        "(0.029458, 1.460323, 0.201678)",
        "(0.029398, 1.460845, 0.203562)",
        "(0.029408, 1.461338, 0.205352)",
        "(0.029446, 1.461587, 0.206233)",
        "(0.029519, 1.462119, 0.207910)",
        "(0.029663, 1.462601, 0.209427)",
        "(0.029868, 1.463092, 0.210975)",
        "(0.030071, 1.463681, 0.212642)",
        "(0.030154, 1.463928, 0.213497)",
        "(0.030396, 1.464355, 0.215322)",
        "(0.030537, 1.464740, 0.217299)",
        "(0.030608, 1.465054, 0.219298)",
        "(0.030629, 1.465209, 0.221280)",
        "(0.030589, 1.465299, 0.222280)",
        "(0.030445, 1.465594, 0.224440)",
        "(0.030347, 1.465911, 0.226638)",
        "(0.030319, 1.466108, 0.228647)",
        "(0.030414, 1.466235, 0.230484)",
        "(0.030506, 1.466279, 0.231390)",
        "(0.030738, 1.466275, 0.233111)",
        "(0.030953, 1.466183, 0.234805)",
        "(0.030980, 1.465975, 0.236585)",
        "(0.031074, 1.465703, 0.238475)",
        "(0.031139, 1.465526, 0.239416)",
        "(0.031148, 1.465131, 0.241316)",
        "(0.031119, 1.464740, 0.243264)",
        "(0.031245, 1.464355, 0.245319)",
        "(0.031265, 1.464037, 0.247484)",
        "(0.031212, 1.463868, 0.248590)",
        "(0.030997, 1.463479, 0.250720)",
        "(0.030875, 1.463156, 0.252798)",
        "(0.030906, 1.462877, 0.254875)",
        "(0.031038, 1.462487, 0.256926)",
        "(0.031144, 1.462245, 0.257958)",
        "(0.031216, 1.461743, 0.260124)",
        "(0.031169, 1.461203, 0.262442)",
        "(0.031278, 1.460422, 0.264788)",
        "(0.031403, 1.459380, 0.267030)",
        "(0.031460, 1.458820, 0.268160)",
        "(0.031623, 1.457480, 0.270451)",
        "(0.031793, 1.455766, 0.272780)",
        "(0.031851, 1.453775, 0.275360)",
        "(0.031802, 1.451620, 0.278219)",
        "(0.031848, 1.450513, 0.279672)",
        "(0.032095, 1.448081, 0.282558)",
        "(0.032228, 1.445516, 0.285503)",
        "(0.032246, 1.442782, 0.288335)",
        "(0.032198, 1.439864, 0.291016)",
        "(0.032147, 1.438391, 0.292320)",
        "(0.031905, 1.435540, 0.294875)",
        "(0.031768, 1.432813, 0.297221)",
        "(0.031838, 1.430335, 0.299462)",
        "(0.032179, 1.428190, 0.301582)",
        "(0.032349, 1.427130, 0.302542)",
        "(0.032706, 1.425027, 0.304313)",
        "(0.032960, 1.423037, 0.306128)",
        "(0.033094, 1.421165, 0.307928)",
        "(0.033159, 1.419261, 0.309619)",
        "(0.033222, 1.418400, 0.310503)",
        "(0.033428, 1.416896, 0.312301)",
        "(0.033785, 1.415472, 0.313961)",
        "(0.034387, 1.414136, 0.315572)",
        "(0.035006, 1.412832, 0.317263)",
        "(0.035217, 1.412176, 0.318137)",
        "(0.035460, 1.410869, 0.319798)",
        "(0.035698, 1.409544, 0.321379)",
        "(0.035771, 1.408328, 0.322936)",
        "(0.035916, 1.407183, 0.324333)",
        "(0.036045, 1.406605, 0.324982)",
        "(0.036397, 1.405499, 0.326194)",
        "(0.036606, 1.404621, 0.327408)",
        "(0.036698, 1.403888, 0.328349)",
        "(0.036824, 1.403129, 0.329122)",
        "(0.036937, 1.402836, 0.329536)",
        "(0.037369, 1.402341, 0.330446)",
        "(0.037747, 1.401779, 0.331246)",
        "(0.038118, 1.401296, 0.331688)",
        "(0.038599, 1.400441, 0.332636)",
        "(0.038893, 1.399813, 0.333334)",
        "(0.039335, 1.398748, 0.334420)",
        "(0.039772, 1.397545, 0.335691)",
        "(0.040024, 1.396334, 0.337324)",
        "(0.040409, 1.395071, 0.338858)",
        "(0.040591, 1.394399, 0.339572)",
        "(0.040933, 1.393038, 0.341000)",
        "(0.041510, 1.391750, 0.342509)",
        "(0.042018, 1.390304, 0.343877)",
        "(0.042502, 1.388765, 0.345163)",
        "(0.042830, 1.388017, 0.345850)",
        "(0.043534, 1.386578, 0.347224)",
        "(0.044066, 1.384984, 0.348345)",
        "(0.044565, 1.383317, 0.349288)",
        "(0.045398, 1.381785, 0.350303)",
        "(0.045820, 1.381001, 0.350774)",
        "(0.046638, 1.379314, 0.351605)",
        "(0.047526, 1.377536, 0.352436)",
        "(0.048389, 1.375693, 0.353443)",
        "(0.049189, 1.373837, 0.354465)",
        "(0.049644, 1.372864, 0.354915)",
        "(0.050413, 1.370806, 0.355747)",
        "(0.051007, 1.368686, 0.356550)",
        "(0.051674, 1.366580, 0.357235)",
        "(0.052391, 1.364503, 0.357775)",
        "(0.052695, 1.363417, 0.357921)",
        "(0.053299, 1.361130, 0.357850)",
        "(0.053887, 1.358752, 0.357520)",
        "(0.054427, 1.356387, 0.357278)",
        "(0.054787, 1.353918, 0.356878)",
        "(0.054979, 1.352649, 0.356564)",
        "(0.055435, 1.350119, 0.355791)",
        "(0.055811, 1.347715, 0.355074)",
        "(0.056081, 1.345302, 0.354299)",
        "(0.056344, 1.342799, 0.353220)",
        "(0.056453, 1.341566, 0.352666)",
        "(0.056550, 1.339236, 0.351744)",
        "(0.056733, 1.337069, 0.351054)",
        "(0.057029, 1.335008, 0.350321)",
        "(0.057421, 1.333086, 0.349506)",
        "(0.057536, 1.332170, 0.349125)",
        "(0.057810, 1.330361, 0.348348)",
        "(0.058126, 1.328482, 0.347545)",
        "(0.058391, 1.326463, 0.346695)",
        "(0.058426, 1.324361, 0.345822)",
        "(0.058414, 1.323354, 0.345399)",
        "(0.058534, 1.321501, 0.344655)",
        "(0.058920, 1.319831, 0.343970)",
        "(0.059263, 1.318240, 0.343352)",
        "(0.059420, 1.316696, 0.342908)",
        "(0.059469, 1.315925, 0.342631)",
        "(0.059605, 1.314429, 0.342260)",
        "(0.059715, 1.312927, 0.342209)",
        "(0.059796, 1.311462, 0.342149)",
        "(0.059871, 1.310045, 0.341805)",
        "(0.059998, 1.309364, 0.341569)",
        "(0.060240, 1.308051, 0.341270)",
        "(0.060327, 1.306562, 0.340953)",
        "(0.060511, 1.304957, 0.340495)",
        "(0.060662, 1.303316, 0.340099)",
        "(0.060722, 1.302506, 0.339958)",
        "(0.061013, 1.300884, 0.339679)",
        "(0.061158, 1.299194, 0.339302)",
        "(0.061255, 1.297596, 0.338958)",
        "(0.061439, 1.296041, 0.338691)",
        "(0.061513, 1.295228, 0.338472)",
        "(0.061516, 1.293490, 0.337789)",
        "(0.061347, 1.291792, 0.337089)",
        "(0.061350, 1.290325, 0.336471)",
        "(0.061390, 1.288897, 0.335730)",
        "(0.061365, 1.288218, 0.335306)",
        "(0.061366, 1.286974, 0.334448)",
        "(0.061478, 1.285795, 0.333607)",
        "(0.061465, 1.284510, 0.332527)",
        "(0.061295, 1.283080, 0.331052)",
        "(0.061174, 1.282354, 0.330256)",
        "(0.061065, 1.280942, 0.328674)",
        "(0.061174, 1.279434, 0.327108)",
        "(0.061110, 1.277786, 0.325535)",
        "(0.061185, 1.276123, 0.323993)",
        "(0.061259, 1.275331, 0.323255)",
        "(0.061614, 1.273586, 0.321775)",
        "(0.061816, 1.271641, 0.320254)",
        "(0.061956, 1.269445, 0.318447)",
        "(0.062170, 1.267044, 0.316852)",
        "(0.062276, 1.265783, 0.316105)",
        "(0.062424, 1.263137, 0.314619)",
        "(0.062644, 1.260470, 0.313156)",
        "(0.062989, 1.257915, 0.311932)",
        "(0.063278, 1.255447, 0.310947)",
        "(0.063420, 1.254220, 0.310443)",
        "(0.063804, 1.251855, 0.309317)",
        "(0.064161, 1.249592, 0.308046)",
        "(0.064513, 1.247330, 0.306615)",
        "(0.064892, 1.245271, 0.305091)",
        "(0.065073, 1.244322, 0.304306)",
        "(0.065300, 1.242650, 0.302718)",
        "(0.065400, 1.241247, 0.301304)",
        "(0.065417, 1.239938, 0.299921)",
        "(0.065341, 1.238792, 0.298398)",
        "(0.065291, 1.238316, 0.297636)",
        "(0.065220, 1.237606, 0.296130)",
        "(0.065053, 1.237173, 0.294646)",
        "(0.064848, 1.236963, 0.293116)",
        "(0.064673, 1.236854, 0.291592)",
        "(0.064548, 1.236796, 0.290815)",
        "(0.064257, 1.236633, 0.289082)",
        "(0.064005, 1.236532, 0.287154)",
        "(0.063841, 1.236594, 0.285568)",
        "(0.063391, 1.236709, 0.284236)",
        "(0.063162, 1.236806, 0.283631)",
        "(0.062740, 1.237075, 0.282434)",
        "(0.062254, 1.237346, 0.281113)",
        "(0.061718, 1.237720, 0.279931)",
        "(0.061084, 1.238049, 0.279015)",
        "(0.060776, 1.238216, 0.278679)",
        "(0.060175, 1.238511, 0.278268)",
        "(0.059621, 1.238911, 0.278008)",
        "(0.059186, 1.239329, 0.277828)",
        "(0.058928, 1.239567, 0.277820)",
        "(0.058606, 1.239807, 0.277888)",
        "(0.058147, 1.239898, 0.277953)",
        "(0.057858, 1.239851, 0.277897)",
        "(0.057642, 1.239779, 0.277795)",
        "(0.057569, 1.239614, 0.277518)",
        "(0.057608, 1.239527, 0.277377)",
        "(0.057653, 1.238811, 0.276216)",
        "(0.057717, 1.238030, 0.275350)",
        "(0.057763, 1.236956, 0.274275)",
        "(0.057805, 1.235756, 0.272968)",
        "(0.057856, 1.235171, 0.272332)",
        "(0.057890, 1.234112, 0.271361)",
        "(0.057858, 1.233103, 0.270527)",
        "(0.057998, 1.232078, 0.269461)",
        "(0.058018, 1.230899, 0.268099)",
        "(0.058018, 1.230306, 0.267350)",
        "(0.058048, 1.229148, 0.265595)",
        "(0.058357, 1.228132, 0.263679)",
        "(0.058662, 1.227189, 0.261812)",
        "(0.058752, 1.226231, 0.259917)",
        "(0.058791, 1.225771, 0.258917)",
        "(0.058887, 1.224945, 0.256846)",
        "(0.059057, 1.224344, 0.254905)",
        "(0.059001, 1.223815, 0.253243)",
        "(0.058831, 1.223273, 0.251627)",
        "(0.058796, 1.223023, 0.250737)",
        "(0.058867, 1.222555, 0.248833)",
        "(0.058876, 1.222217, 0.246976)",
        "(0.058784, 1.221889, 0.245138)",
        "(0.058790, 1.221645, 0.243215)",
        "(0.058831, 1.221538, 0.242186)",
        "(0.058956, 1.221336, 0.239973)",
        "(0.059040, 1.221250, 0.237686)",
        "(0.059133, 1.221318, 0.235575)",
        "(0.059288, 1.221402, 0.233466)",
        "(0.059347, 1.221401, 0.232363)",
        "(0.059454, 1.221345, 0.230052)",
        "(0.059601, 1.221338, 0.227865)",
        "(0.059676, 1.221286, 0.225833)",
        "(0.059628, 1.221090, 0.223670)",
        "(0.059650, 1.221000, 0.222417)",
        "(0.059888, 1.220859, 0.219710)",
        "(0.060076, 1.220840, 0.217234)",
        "(0.060137, 1.220826, 0.214901)",
        "(0.060387, 1.220692, 0.212185)",
        "(0.060491, 1.220636, 0.210722)",
        "(0.060684, 1.220597, 0.207627)",
        "(0.060832, 1.220729, 0.204579)",
        "(0.061167, 1.220929, 0.201533)",
        "(0.061545, 1.221132, 0.198517)",
        "(0.061685, 1.221226, 0.197065)",
        "(0.061761, 1.221388, 0.194300)",
        "(0.061834, 1.221474, 0.191491)",
        "(0.061902, 1.221447, 0.188661)",
        "(0.061847, 1.221460, 0.185837)",
        "(0.061893, 1.221479, 0.184415)",
        "(0.062134, 1.221550, 0.181457)",
        "(0.062362, 1.221587, 0.178361)",
        "(0.062658, 1.221643, 0.175038)",
        "(0.063064, 1.221822, 0.171642)",
        "(0.063270, 1.221938, 0.169956)",
        "(0.063510, 1.222262, 0.166685)",
        "(0.063639, 1.222669, 0.163484)",
        "(0.063868, 1.223177, 0.160302)",
        "(0.064048, 1.223747, 0.157272)",
        "(0.064098, 1.224098, 0.155820)",
        "(0.064184, 1.224740, 0.152909)",
        "(0.064316, 1.225324, 0.149827)",
        "(0.064594, 1.226102, 0.146956)",
        "(0.064816, 1.227067, 0.144298)",
        "(0.064954, 1.227524, 0.142986)",
        "(0.065214, 1.228271, 0.140305)",
        "(0.065339, 1.228954, 0.137621)",
        "(0.065476, 1.229870, 0.135283)",
        "(0.065675, 1.230989, 0.133177)",
        "(0.065806, 1.231612, 0.132176)",
        "(0.065996, 1.232843, 0.130286)",
        "(0.066046, 1.234082, 0.128654)",
        "(0.066078, 1.235292, 0.127180)",
        "(0.066192, 1.236524, 0.125782)",
        "(0.066292, 1.237183, 0.125137)",
        "(0.066503, 1.238580, 0.124024)",
        "(0.066682, 1.240048, 0.123106)",
        "(0.066787, 1.241661, 0.122474)",
        "(0.066713, 1.243390, 0.122260)",
        "(0.066563, 1.244264, 0.122269)",
        "(0.065954, 1.246112, 0.122391)",
        "(0.065901, 1.247768, 0.122552)",
        "(0.065590, 1.249606, 0.122855)",
        "(0.065223, 1.251602, 0.123309)",
        "(0.065142, 1.252563, 0.123541)",
        "(0.064836, 1.254395, 0.123939)",
        "(0.064445, 1.256177, 0.124139)",
        "(0.064245, 1.257943, 0.124031)",
        "(0.064248, 1.259717, 0.123790)",
        "(0.064201, 1.260651, 0.123699)",
        "(0.064014, 1.262529, 0.123440)",
        "(0.063800, 1.264347, 0.122932)",
        "(0.063645, 1.266245, 0.122324)",
        "(0.063451, 1.268100, 0.121611)",
        "(0.063346, 1.268979, 0.121157)",
        "(0.063204, 1.270610, 0.120105)",
        "(0.063053, 1.272341, 0.119160)",
        "(0.062990, 1.274185, 0.118403)",
        "(0.062984, 1.275961, 0.117504)",
        "(0.063005, 1.276869, 0.117028)",
        "(0.063187, 1.278773, 0.116168)",
        "(0.063441, 1.280742, 0.115388)",
        "(0.063629, 1.282683, 0.114621)",
        "(0.063731, 1.284665, 0.114078)",
        "(0.063764, 1.285665, 0.113854)",
        "(0.063836, 1.287636, 0.113408)",
        "(0.064032, 1.289418, 0.112846)",
        "(0.064175, 1.291187, 0.112462)",
        "(0.064338, 1.292947, 0.112192)",
        "(0.064367, 1.293780, 0.111998)",
        "(0.064601, 1.295441, 0.111567)",
        "(0.064975, 1.297111, 0.111305)",
        "(0.064992, 1.298750, 0.111100)",
        "(0.065062, 1.300211, 0.110861)",
        "(0.065117, 1.300904, 0.110733)",
        "(0.065118, 1.302155, 0.110399)",
        "(0.065131, 1.303340, 0.109974)",
        "(0.065179, 1.304470, 0.109458)",
        "(0.065145, 1.305525, 0.108982)",
        "(0.065044, 1.306117, 0.108775)",
        "(0.064847, 1.307387, 0.108512)",
        "(0.064823, 1.308833, 0.108220)",
        "(0.064868, 1.310280, 0.107815)",
        "(0.064874, 1.311714, 0.107368)",
        "(0.064897, 1.312376, 0.107121)",
        "(0.064828, 1.313651, 0.106590)",
        "(0.064692, 1.314491, 0.106043)",
        "(0.064580, 1.315979, 0.105192)",
        "(0.064662, 1.317297, 0.104468)",
        "(0.064670, 1.317931, 0.104114)",
        "(0.064606, 1.319210, 0.103395)",
        "(0.064630, 1.320438, 0.102801)",
        "(0.064704, 1.321706, 0.102333)",
        "(0.064616, 1.322953, 0.101862)",
        "(0.064529, 1.323484, 0.101562)",
        "(0.064318, 1.324380, 0.100852)",
        "(0.064156, 1.325420, 0.100292)",
        "(0.064084, 1.326636, 0.099953)",
        "(0.063883, 1.327728, 0.099637)",
        "(0.063708, 1.328317, 0.099467)",
        "(0.063460, 1.329259, 0.099263)",
        "(0.063179, 1.330981, 0.098811)",
        "(0.063056, 1.332500, 0.098394)",
        "(0.062971, 1.334163, 0.098071)",
        "(0.062930, 1.335035, 0.097884)",
        "(0.062989, 1.336798, 0.097593)",
        "(0.062985, 1.338552, 0.097358)",
        "(0.062743, 1.340299, 0.097118)",
        "(0.062536, 1.341999, 0.096885)",
        "(0.062469, 1.342863, 0.096761)",
        "(0.062239, 1.344591, 0.096432)",
        "(0.062077, 1.346483, 0.096153)",
        "(0.061932, 1.348289, 0.096043)",
        "(0.061465, 1.350208, 0.096132)",
        "(0.061242, 1.351175, 0.096201)",
        "(0.061023, 1.353040, 0.096284)",
        "(0.060774, 1.354865, 0.096371)",
        "(0.060433, 1.356748, 0.096528)",
        "(0.060133, 1.358661, 0.096874)",
        "(0.059931, 1.359562, 0.097059)",
        "(0.059465, 1.361382, 0.097350)",
        "(0.059103, 1.363243, 0.097641)",
        "(0.058995, 1.365141, 0.097793)",
        "(0.058721, 1.367090, 0.098009)",
        "(0.058500, 1.368071, 0.098135)",
        "(0.058073, 1.369987, 0.098312)",
        "(0.057732, 1.371797, 0.098399)",
        "(0.057335, 1.373727, 0.098482)",
        "(0.056938, 1.375562, 0.098521)",
        "(0.056750, 1.376377, 0.098497)",
        "(0.056489, 1.378143, 0.098461)",
        "(0.056331, 1.380012, 0.098552)",
        "(0.056177, 1.381890, 0.098706)",
        "(0.056171, 1.383790, 0.098812)",
        "(0.056088, 1.384725, 0.098892)",
        "(0.055705, 1.386586, 0.099046)",
        "(0.055495, 1.388435, 0.099010)",
        "(0.055390, 1.390350, 0.098947)",
        "(0.055326, 1.392543, 0.099153)",
        "(0.055301, 1.393658, 0.099363)",
        "(0.055215, 1.395843, 0.099738)",
        "(0.055282, 1.398093, 0.100117)",
        "(0.055178, 1.400311, 0.100589)",
        "(0.055147, 1.402643, 0.101255)",
        "(0.055154, 1.403865, 0.101652)",
        "(0.055095, 1.406397, 0.102652)",
        "(0.054894, 1.408841, 0.103837)",
        "(0.054476, 1.411076, 0.105028)",
        "(0.054081, 1.413413, 0.106386)",
        "(0.054012, 1.414594, 0.107184)",
        "(0.053933, 1.416956, 0.108918)",
        "(0.053667, 1.419307, 0.110642)",
        "(0.053252, 1.421671, 0.112585)",
        "(0.052962, 1.423995, 0.114652)",
        "(0.052881, 1.425099, 0.115623)",
        "(0.052714, 1.427286, 0.117469)",
        "(0.052612, 1.429518, 0.119549)",
        "(0.052446, 1.431544, 0.121543)",
        "(0.052370, 1.433569, 0.123451)",
        "(0.052337, 1.434550, 0.124470)",
        "(0.052083, 1.436436, 0.126498)",
        "(0.051773, 1.438126, 0.128533)",
        "(0.051670, 1.439957, 0.130796)",
        "(0.051549, 1.441934, 0.132988)",
        "(0.051512, 1.442920, 0.134002)",
        "(0.051510, 1.444745, 0.135904)",
        "(0.051369, 1.446529, 0.137771)",
        "(0.051211, 1.448394, 0.139718)",
        "(0.051254, 1.450297, 0.141751)",
        "(0.051325, 1.451177, 0.142715)",
        "(0.051465, 1.452998, 0.144519)",
        "(0.051575, 1.454724, 0.146196)",
        "(0.051564, 1.456222, 0.147841)",
        "(0.051482, 1.457780, 0.149485)",
        "(0.051470, 1.458528, 0.150294)",
        "(0.051445, 1.460089, 0.151758)",
        "(0.051638, 1.461545, 0.153105)",
        "(0.051673, 1.462891, 0.154309)",
        "(0.051571, 1.464163, 0.155326)",
        "(0.051555, 1.464742, 0.155817)"
    ],
    "leftHandPositions": [
        "(-0.001427, 1.262045, -0.058963)",
        "(0.000757, 1.258246, -0.058867)",
        "(0.003148, 1.254256, -0.058971)",
        "(0.005105, 1.249947, -0.058845)",
        "(0.006828, 1.245625, -0.058669)",
        "(0.007629, 1.243492, -0.058685)",
        "(0.009142, 1.239272, -0.058671)",
        "(0.010797, 1.235109, -0.057895)",
        "(0.012435, 1.231569, -0.056466)",
        "(0.014331, 1.228167, -0.054931)",
        "(0.015329, 1.226483, -0.054314)",
        "(0.017754, 1.223791, -0.053640)",
        "(0.020239, 1.221025, -0.053720)",
        "(0.021972, 1.218609, -0.053334)",
        "(0.023556, 1.216791, -0.052586)",
        "(0.024380, 1.216144, -0.052369)",
        "(0.025788, 1.215545, -0.052599)",
        "(0.026515, 1.215317, -0.053145)",
        "(0.026343, 1.215596, -0.053118)",
        "(0.025781, 1.216230, -0.052975)",
        "(0.025367, 1.216662, -0.053139)",
        "(0.024203, 1.217726, -0.053796)",
        "(0.023073, 1.218782, -0.054088)",
        "(0.022230, 1.220080, -0.054104)",
        "(0.021986, 1.221842, -0.053320)",
        "(0.021982, 1.222978, -0.052684)",
        "(0.021866, 1.225888, -0.051300)",
        "(0.021318, 1.229326, -0.050147)",
        "(0.020173, 1.232953, -0.049162)",
        "(0.018683, 1.236675, -0.048015)",
        "(0.017919, 1.238713, -0.047503)",
        "(0.016110, 1.242974, -0.046770)",
        "(0.013812, 1.246906, -0.046351)",
        "(0.011425, 1.250130, -0.045476)",
        "(0.009655, 1.253374, -0.044247)",
        "(0.008866, 1.255113, -0.043795)",
        "(0.006994, 1.258591, -0.043293)",
        "(0.004527, 1.261549, -0.042956)",
        "(0.002178, 1.264489, -0.042599)",
        "(-0.000160, 1.267552, -0.042734)",
        "(-0.001401, 1.269099, -0.042921)",
        "(-0.003876, 1.272130, -0.043477)",
        "(-0.006245, 1.275030, -0.043974)",
        "(-0.008872, 1.277431, -0.044316)",
        "(-0.011696, 1.279596, -0.044886)",
        "(-0.013025, 1.280748, -0.045268)",
        "(-0.015511, 1.283222, -0.046332)",
        "(-0.017953, 1.285516, -0.047187)",
        "(-0.020064, 1.287995, -0.048032)",
        "(-0.021996, 1.290549, -0.048808)",
        "(-0.022892, 1.291778, -0.049086)",
        "(-0.024702, 1.294035, -0.049464)",
        "(-0.026610, 1.296106, -0.049802)",
        "(-0.028350, 1.298292, -0.050155)",
        "(-0.029642, 1.300602, -0.050128)",
        "(-0.030166, 1.301810, -0.049986)",
        "(-0.031318, 1.304276, -0.049596)",
        "(-0.032676, 1.306718, -0.049275)",
        "(-0.034264, 1.308776, -0.048840)",
        "(-0.035843, 1.310802, -0.048502)",
        "(-0.036590, 1.311856, -0.048439)",
        "(-0.037945, 1.313894, -0.048084)",
        "(-0.038984, 1.315967, -0.047224)",
        "(-0.039768, 1.318275, -0.046501)",
        "(-0.040723, 1.320409, -0.045756)",
        "(-0.041270, 1.321382, -0.045391)",
        "(-0.042338, 1.323237, -0.044648)",
        "(-0.043191, 1.325152, -0.043924)",
        "(-0.043781, 1.327017, -0.042914)",
        "(-0.044175, 1.328888, -0.041737)",
        "(-0.044243, 1.329850, -0.041087)",
        "(-0.044129, 1.331726, -0.039537)",
        "(-0.044098, 1.333538, -0.038041)",
        "(-0.043941, 1.335342, -0.036867)",
        "(-0.043585, 1.337143, -0.035765)",
        "(-0.043298, 1.338104, -0.035212)",
        "(-0.042645, 1.339825, -0.033796)",
        "(-0.042237, 1.341308, -0.032303)",
        "(-0.041887, 1.342930, -0.031196)",
        "(-0.040913, 1.345095, -0.030620)",
        "(-0.040259, 1.346344, -0.030394)",
        "(-0.038988, 1.348773, -0.029514)",
        "(-0.038339, 1.350216, -0.027457)",
        "(-0.037241, 1.352018, -0.025560)",
        "(-0.036523, 1.354090, -0.024569)",
        "(-0.036252, 1.355143, -0.024134)",
        "(-0.035558, 1.357141, -0.022959)",
        "(-0.034895, 1.359069, -0.021366)",
        "(-0.034505, 1.360949, -0.019532)",
        "(-0.033836, 1.362840, -0.017348)",
        "(-0.033455, 1.363688, -0.016070)",
        "(-0.032861, 1.365418, -0.013575)",
        "(-0.032608, 1.367268, -0.011799)",
        "(-0.032682, 1.368951, -0.010396)",
        "(-0.032707, 1.370403, -0.008923)",
        "(-0.032673, 1.371070, -0.008124)",
        "(-0.032512, 1.372484, -0.006538)",
        "(-0.032325, 1.374210, -0.005377)",
        "(-0.032047, 1.376161, -0.004747)",
        "(-0.032190, 1.377800, -0.003934)",
        "(-0.032340, 1.378610, -0.003557)",
        "(-0.032460, 1.380394, -0.003219)",
        "(-0.032457, 1.382414, -0.003252)",
        "(-0.032663, 1.384631, -0.003348)",
        "(-0.032940, 1.386860, -0.003293)",
        "(-0.033129, 1.387913, -0.003238)",
        "(-0.033466, 1.390117, -0.003318)",
        "(-0.033968, 1.392296, -0.003590)",
        "(-0.034553, 1.394643, -0.004174)",
        "(-0.035120, 1.396807, -0.004668)",
        "(-0.035355, 1.397836, -0.004803)",
        "(-0.035624, 1.399864, -0.004819)",
        "(-0.035870, 1.402038, -0.005048)",
        "(-0.036191, 1.404364, -0.005610)",
        "(-0.036637, 1.406576, -0.006367)",
        "(-0.036906, 1.407640, -0.006770)",
        "(-0.037424, 1.409714, -0.007666)",
        "(-0.038019, 1.411862, -0.008821)",
        "(-0.038745, 1.413934, -0.010313)",
        "(-0.039609, 1.415933, -0.012070)",
        "(-0.040072, 1.416862, -0.012986)",
        "(-0.041029, 1.418522, -0.014847)",
        "(-0.042087, 1.420192, -0.017082)",
        "(-0.043050, 1.421935, -0.019590)",
        "(-0.043759, 1.423524, -0.021912)",
        "(-0.044033, 1.424292, -0.023059)",
        "(-0.044741, 1.425888, -0.025506)",
        "(-0.045527, 1.427467, -0.028102)",
        "(-0.046118, 1.428762, -0.030351)",
        "(-0.046625, 1.429852, -0.032353)",
        "(-0.046819, 1.430435, -0.033381)",
        "(-0.047111, 1.431712, -0.035631)",
        "(-0.047484, 1.433072, -0.038138)",
        "(-0.047751, 1.434450, -0.040668)",
        "(-0.048047, 1.435662, -0.042801)",
        "(-0.048156, 1.436261, -0.043805)",
        "(-0.048366, 1.437468, -0.045848)",
        "(-0.048733, 1.438649, -0.047847)",
        "(-0.049168, 1.439701, -0.049393)",
        "(-0.049693, 1.440659, -0.050652)",
        "(-0.049899, 1.441239, -0.051335)",
        "(-0.050125, 1.442473, -0.052721)",
        "(-0.050263, 1.443543, -0.053576)",
        "(-0.050260, 1.444341, -0.053895)",
        "(-0.050189, 1.445217, -0.054187)",
        "(-0.050137, 1.445671, -0.054364)",
        "(-0.050280, 1.446478, -0.054753)",
        "(-0.050612, 1.447249, -0.055090)",
        "(-0.050913, 1.448097, -0.055302)",
        "(-0.051093, 1.449063, -0.055197)",
        "(-0.051193, 1.449622, -0.055110)",
        "(-0.051502, 1.450914, -0.055027)",
        "(-0.051882, 1.452261, -0.054813)",
        "(-0.051889, 1.453785, -0.054710)",
        "(-0.051654, 1.455481, -0.055005)",
        "(-0.051596, 1.456320, -0.055133)",
        "(-0.051524, 1.458100, -0.055351)",
        "(-0.051303, 1.460259, -0.056066)",
        "(-0.051078, 1.462968, -0.057978)",
        "(-0.050866, 1.465639, -0.060252)",
        "(-0.050802, 1.466914, -0.061338)",
        "(-0.050626, 1.469431, -0.063464)",
        "(-0.050549, 1.471818, -0.065174)",
        "(-0.050617, 1.474095, -0.066648)",
        "(-0.050602, 1.476450, -0.068091)",
        "(-0.050618, 1.477613, -0.068748)",
        "(-0.050816, 1.479898, -0.069708)",
        "(-0.050965, 1.482090, -0.070106)",
        "(-0.050871, 1.484200, -0.070006)",
        "(-0.050554, 1.486305, -0.069566)",
        "(-0.050341, 1.487354, -0.069160)",
        "(-0.049908, 1.489330, -0.068202)",
        "(-0.049397, 1.490979, -0.066775)",
        "(-0.048855, 1.492123, -0.064743)",
        "(-0.048168, 1.493178, -0.062642)",
        "(-0.047864, 1.493625, -0.061566)",
        "(-0.047324, 1.494256, -0.059360)",
        "(-0.046706, 1.494719, -0.057256)",
        "(-0.046119, 1.494973, -0.055277)",
        "(-0.045650, 1.495126, -0.053646)",
        "(-0.045542, 1.495186, -0.053092)",
        "(-0.045564, 1.495193, -0.052548)",
        "(-0.045780, 1.494890, -0.052151)",
        "(-0.046033, 1.494341, -0.051939)",
        "(-0.046329, 1.493745, -0.052333)",
        "(-0.046467, 1.493484, -0.052624)",
        "(-0.046932, 1.492530, -0.053419)",
        "(-0.047386, 1.491480, -0.054298)",
        "(-0.047972, 1.490342, -0.055418)",
        "(-0.048729, 1.489147, -0.056661)",
        "(-0.049184, 1.488595, -0.057291)",
        "(-0.050080, 1.487712, -0.058852)",
        "(-0.050693, 1.487129, -0.060476)",
        "(-0.051235, 1.486964, -0.061864)",
        "(-0.051643, 1.486776, -0.062630)",
        "(-0.051812, 1.486697, -0.062800)",
        "(-0.052040, 1.486816, -0.062938)",
        "(-0.051981, 1.487277, -0.063013)",
        "(-0.051870, 1.487968, -0.063148)",
        "(-0.051615, 1.488826, -0.063205)",
        "(-0.051502, 1.489285, -0.063239)",
        "(-0.051340, 1.490119, -0.063243)",
        "(-0.051278, 1.490683, -0.063105)",
        "(-0.050996, 1.491753, -0.062775)",
        "(-0.050846, 1.492622, -0.062625)",
        "(-0.050784, 1.493062, -0.062637)",
        "(-0.050717, 1.493745, -0.062650)",
        "(-0.050631, 1.494132, -0.062508)",
        "(-0.050452, 1.494761, -0.062274)",
        "(-0.050262, 1.495081, -0.061737)",
        "(-0.050114, 1.495218, -0.061412)",
        "(-0.049777, 1.495506, -0.060969)",
        "(-0.049487, 1.495750, -0.060803)",
        "(-0.049287, 1.495875, -0.060626)",
        "(-0.049304, 1.495800, -0.060485)",
        "(-0.049351, 1.495763, -0.060530)",
        "(-0.049485, 1.495742, -0.060812)",
        "(-0.049598, 1.495727, -0.061328)",
        "(-0.049656, 1.495632, -0.062162)",
        "(-0.049754, 1.495376, -0.062518)",
        "(-0.049813, 1.495226, -0.062708)",
        "(-0.050051, 1.494839, -0.062992)",
        "(-0.050328, 1.494398, -0.063355)",
        "(-0.050889, 1.493979, -0.063656)",
        "(-0.051269, 1.493761, -0.063974)",
        "(-0.051438, 1.493605, -0.064227)",
        "(-0.051455, 1.493384, -0.064570)",
        "(-0.051421, 1.493360, -0.064981)",
        "(-0.051570, 1.493457, -0.065207)",
        "(-0.051607, 1.493456, -0.065316)",
        "(-0.051624, 1.493463, -0.065352)",
        "(-0.051524, 1.493393, -0.065353)",
        "(-0.051502, 1.493328, -0.065258)",
        "(-0.051441, 1.493222, -0.065012)",
        "(-0.051185, 1.493019, -0.064662)",
        "(-0.051112, 1.492943, -0.064557)",
        "(-0.051062, 1.492911, -0.064469)",
        "(-0.050995, 1.492794, -0.064396)",
        "(-0.050934, 1.492688, -0.064413)",
        "(-0.050840, 1.492619, -0.064428)",
        "(-0.050810, 1.492592, -0.064438)",
        "(-0.050804, 1.492568, -0.064366)",
        "(-0.050733, 1.492618, -0.064363)",
        "(-0.050737, 1.492622, -0.064377)",
        "(-0.050811, 1.492446, -0.064294)",
        "(-0.050838, 1.492371, -0.064316)",
        "(-0.050875, 1.492191, -0.064503)",
        "(-0.050958, 1.491720, -0.064804)",
        "(-0.050874, 1.490871, -0.064911)",
        "(-0.050900, 1.490054, -0.065153)",
        "(-0.050877, 1.489620, -0.065386)",
        "(-0.050770, 1.488554, -0.066096)",
        "(-0.050777, 1.487186, -0.067056)",
        "(-0.050956, 1.485528, -0.068272)",
        "(-0.051108, 1.483873, -0.069628)",
        "(-0.051101, 1.482992, -0.070340)",
        "(-0.050864, 1.481147, -0.071886)",
        "(-0.050891, 1.479032, -0.073407)",
        "(-0.051343, 1.476689, -0.074990)",
        "(-0.051845, 1.474311, -0.076825)",
        "(-0.052031, 1.473118, -0.077793)",
        "(-0.052363, 1.470762, -0.079573)",
        "(-0.052767, 1.468467, -0.081066)",
        "(-0.053149, 1.466304, -0.082632)",
        "(-0.053346, 1.464253, -0.084249)",
        "(-0.053456, 1.463230, -0.084998)",
        "(-0.053775, 1.461157, -0.086405)",
        "(-0.054360, 1.459064, -0.087913)",
        "(-0.054857, 1.457010, -0.089495)",
        "(-0.055327, 1.454988, -0.090630)",
        "(-0.055457, 1.454070, -0.091081)",
        "(-0.055619, 1.452425, -0.091846)",
        "(-0.055699, 1.451057, -0.092418)",
        "(-0.055810, 1.449929, -0.092964)",
        "(-0.055849, 1.449059, -0.093523)",
        "(-0.055875, 1.448777, -0.093613)",
        "(-0.056101, 1.448211, -0.093736)",
        "(-0.056132, 1.448223, -0.093831)",
        "(-0.055783, 1.448592, -0.093081)",
        "(-0.055283, 1.449293, -0.092107)",
        "(-0.055062, 1.449872, -0.091846)",
        "(-0.054797, 1.451005, -0.091564)",
        "(-0.054822, 1.452171, -0.090952)",
        "(-0.054890, 1.453275, -0.090336)",
        "(-0.054490, 1.454702, -0.089920)",
        "(-0.054092, 1.455276, -0.089572)",
        "(-0.053502, 1.456471, -0.088659)",
        "(-0.053181, 1.457447, -0.087555)",
        "(-0.052866, 1.458289, -0.086346)",
        "(-0.052531, 1.459094, -0.085382)",
        "(-0.052437, 1.459460, -0.084933)",
        "(-0.052220, 1.460057, -0.084129)",
        "(-0.051921, 1.460427, -0.083178)",
        "(-0.051629, 1.460647, -0.082100)",
        "(-0.051594, 1.460686, -0.081272)",
        "(-0.051604, 1.460690, -0.081010)",
        "(-0.051498, 1.460664, -0.080401)",
        "(-0.051520, 1.460467, -0.080118)",
        "(-0.051524, 1.460228, -0.079815)",
        "(-0.051474, 1.459690, -0.079322)",
        "(-0.051420, 1.459541, -0.079240)",
        "(-0.051425, 1.459494, -0.079261)",
        "(-0.051395, 1.459167, -0.079075)",
        "(-0.051443, 1.458900, -0.079042)",
        "(-0.051508, 1.458807, -0.079087)",
        "(-0.051540, 1.458730, -0.079154)",
        "(-0.051671, 1.458626, -0.079429)",
        "(-0.051738, 1.458675, -0.079495)",
        "(-0.051799, 1.458679, -0.079593)",
        "(-0.051795, 1.458778, -0.079682)",
        "(-0.051819, 1.458823, -0.079717)",
        "(-0.051852, 1.459068, -0.079867)",
        "(-0.051831, 1.459326, -0.079906)",
        "(-0.051633, 1.459668, -0.079834)",
        "(-0.051552, 1.459936, -0.079733)",
        "(-0.051530, 1.460015, -0.079615)",
        "(-0.051319, 1.460214, -0.079268)",
        "(-0.051002, 1.460467, -0.078809)",
        "(-0.050700, 1.460686, -0.078313)",
        "(-0.050520, 1.460836, -0.078109)",
        "(-0.050513, 1.460846, -0.078059)",
        "(-0.050512, 1.460850, -0.077931)",
        "(-0.050431, 1.460855, -0.077609)",
        "(-0.050491, 1.460839, -0.077420)",
        "(-0.050479, 1.460769, -0.076973)",
        "(-0.050469, 1.460766, -0.076889)",
        "(-0.050402, 1.460827, -0.076702)",
        "(-0.050274, 1.460898, -0.076497)",
        "(-0.049911, 1.460950, -0.075860)",
        "(-0.049743, 1.461093, -0.075599)",
        "(-0.049717, 1.461170, -0.075559)",
        "(-0.049620, 1.461349, -0.075393)",
        "(-0.049629, 1.461395, -0.075312)",
        "(-0.049440, 1.461460, -0.074981)",
        "(-0.049458, 1.461492, -0.074945)",
        "(-0.049438, 1.461517, -0.074884)",
        "(-0.049380, 1.461575, -0.074726)",
        "(-0.049300, 1.461569, -0.074639)",
        "(-0.049147, 1.461532, -0.074520)",
        "(-0.048999, 1.461438, -0.074345)",
        "(-0.048950, 1.461414, -0.074308)",
        "(-0.048841, 1.461380, -0.074286)",
        "(-0.048700, 1.461342, -0.074290)",
        "(-0.048556, 1.461303, -0.074295)",
        "(-0.048434, 1.461212, -0.074230)",
        "(-0.048354, 1.461045, -0.074093)",
        "(-0.048121, 1.460164, -0.073602)",
        "(-0.048202, 1.459425, -0.073652)",
        "(-0.048340, 1.458485, -0.073830)",
        "(-0.048456, 1.457094, -0.074119)",
        "(-0.048732, 1.456249, -0.074340)",
        "(-0.049434, 1.454221, -0.074858)",
        "(-0.050208, 1.451803, -0.075612)",
        "(-0.050816, 1.449074, -0.076689)",
        "(-0.051373, 1.446280, -0.077843)",
        "(-0.051697, 1.444885, -0.078365)",
        "(-0.052384, 1.441994, -0.079400)",
        "(-0.052916, 1.439126, -0.080457)",
        "(-0.053303, 1.436244, -0.081254)",
        "(-0.053862, 1.433511, -0.081897)",
        "(-0.054122, 1.432259, -0.082389)",
        "(-0.054464, 1.429999, -0.083631)",
        "(-0.054874, 1.427846, -0.084791)",
        "(-0.055181, 1.425805, -0.085701)",
        "(-0.055068, 1.423921, -0.086591)",
        "(-0.054987, 1.423067, -0.087051)",
        "(-0.055089, 1.421488, -0.088046)",
        "(-0.055462, 1.419972, -0.088832)",
        "(-0.055709, 1.418584, -0.089478)",
        "(-0.055799, 1.417551, -0.090212)",
        "(-0.055759, 1.417149, -0.090489)",
        "(-0.055678, 1.416920, -0.090451)",
        "(-0.055487, 1.416056, -0.089818)",
        "(-0.055374, 1.415975, -0.088818)",
        "(-0.055091, 1.416439, -0.088180)",
        "(-0.054987, 1.416729, -0.087894)",
        "(-0.054743, 1.417344, -0.087229)",
        "(-0.054447, 1.418430, -0.086339)",
        "(-0.054308, 1.419016, -0.085680)",
        "(-0.054012, 1.420226, -0.084406)",
        "(-0.053832, 1.420792, -0.084017)",
        "(-0.053408, 1.421822, -0.083330)",
        "(-0.052972, 1.422798, -0.082508)",
        "(-0.052583, 1.423623, -0.081388)",
        "(-0.052158, 1.424457, -0.080387)",
        "(-0.051978, 1.424839, -0.079922)",
        "(-0.051583, 1.425464, -0.079192)",
        "(-0.051214, 1.425954, -0.078618)",
        "(-0.051122, 1.426104, -0.078001)",
        "(-0.051052, 1.426164, -0.077596)",
        "(-0.051010, 1.426184, -0.077626)",
        "(-0.050924, 1.426142, -0.077642)",
        "(-0.050929, 1.426022, -0.077621)",
        "(-0.050866, 1.425630, -0.077747)",
        "(-0.050803, 1.425489, -0.077780)",
        "(-0.050721, 1.425310, -0.077800)",
        "(-0.050507, 1.424942, -0.077821)",
        "(-0.050336, 1.424515, -0.077823)",
        "(-0.050258, 1.423978, -0.077941)",
        "(-0.050228, 1.423636, -0.077886)",
        "(-0.050223, 1.423606, -0.077844)",
        "(-0.050192, 1.423139, -0.077738)",
        "(-0.050145, 1.422845, -0.077728)",
        "(-0.049917, 1.422480, -0.077626)",
        "(-0.049698, 1.422215, -0.077462)",
        "(-0.049511, 1.422038, -0.077304)",
        "(-0.049369, 1.421969, -0.077107)",
        "(-0.049046, 1.421814, -0.076723)",
        "(-0.049002, 1.421817, -0.076639)",
        "(-0.048941, 1.421774, -0.076514)",
        "(-0.048917, 1.421756, -0.076466)",
        "(-0.048819, 1.421686, -0.076325)",
        "(-0.048708, 1.421651, -0.076136)",
        "(-0.048470, 1.421570, -0.075737)",
        "(-0.048174, 1.421363, -0.075148)",
        "(-0.048040, 1.421247, -0.074882)",
        "(-0.047689, 1.420919, -0.074133)",
        "(-0.047539, 1.420735, -0.073806)",
        "(-0.047445, 1.420388, -0.073330)",
        "(-0.047365, 1.419743, -0.072532)",
        "(-0.047320, 1.419410, -0.072138)",
        "(-0.047186, 1.419003, -0.071640)",
        "(-0.047031, 1.418355, -0.070853)",
        "(-0.046905, 1.417985, -0.070346)",
        "(-0.046736, 1.417535, -0.069661)",
        "(-0.046716, 1.417572, -0.069630)",
        "(-0.046555, 1.417256, -0.068932)",
        "(-0.046451, 1.416961, -0.068122)",
        "(-0.046311, 1.416743, -0.067495)",
        "(-0.046295, 1.416710, -0.067300)",
        "(-0.046262, 1.416668, -0.067099)",
        "(-0.046057, 1.416456, -0.065915)",
        "(-0.045992, 1.416443, -0.065143)",
        "(-0.045772, 1.416361, -0.064316)",
        "(-0.045393, 1.416294, -0.063147)",
        "(-0.045065, 1.416277, -0.062241)",
        "(-0.044517, 1.416305, -0.060936)",
        "(-0.044000, 1.416270, -0.059798)",
        "(-0.043651, 1.416053, -0.058791)",
        "(-0.043421, 1.415600, -0.057550)",
        "(-0.043288, 1.415347, -0.056861)",
        "(-0.043061, 1.414710, -0.055608)",
        "(-0.042844, 1.413881, -0.054363)",
        "(-0.042590, 1.412889, -0.053022)",
        "(-0.042297, 1.411853, -0.051659)",
        "(-0.042119, 1.411384, -0.051061)",
        "(-0.041829, 1.410366, -0.049988)",
        "(-0.041597, 1.409158, -0.048925)",
        "(-0.041281, 1.407955, -0.048173)",
        "(-0.040935, 1.406461, -0.047183)",
        "(-0.040721, 1.405513, -0.046543)",
        "(-0.040419, 1.403699, -0.045642)",
        "(-0.040183, 1.401575, -0.044616)",
        "(-0.040002, 1.399222, -0.043333)",
        "(-0.039693, 1.396846, -0.042409)",
        "(-0.039566, 1.395610, -0.041975)",
        "(-0.039315, 1.392916, -0.040903)",
        "(-0.039065, 1.390063, -0.039685)",
        "(-0.038741, 1.387290, -0.038880)",
        "(-0.038298, 1.384380, -0.038332)",
        "(-0.038131, 1.382871, -0.038051)",
        "(-0.037754, 1.379638, -0.037530)",
        "(-0.037599, 1.376259, -0.037382)",
        "(-0.037495, 1.372826, -0.037779)",
        "(-0.037311, 1.369134, -0.038506)",
        "(-0.037224, 1.367380, -0.038971)",
        "(-0.037488, 1.364049, -0.040598)",
        "(-0.037791, 1.360706, -0.042967)",
        "(-0.037978, 1.357278, -0.045606)",
        "(-0.038058, 1.353938, -0.048664)",
        "(-0.038057, 1.352271, -0.050254)",
        "(-0.038073, 1.348917, -0.053453)",
        "(-0.038271, 1.345618, -0.056945)",
        "(-0.038589, 1.342360, -0.060614)",
        "(-0.038838, 1.339171, -0.064343)",
        "(-0.038843, 1.337720, -0.066206)",
        "(-0.038560, 1.335021, -0.069572)",
        "(-0.038028, 1.332628, -0.072620)",
        "(-0.037659, 1.330375, -0.075803)",
        "(-0.037359, 1.328225, -0.078862)",
        "(-0.037300, 1.327110, -0.080223)",
        "(-0.037127, 1.324980, -0.082732)",
        "(-0.036851, 1.322995, -0.085144)",
        "(-0.036552, 1.321064, -0.087232)",
        "(-0.036304, 1.318979, -0.088689)",
        "(-0.036141, 1.317909, -0.089202)",
        "(-0.035724, 1.315687, -0.089761)",
        "(-0.035145, 1.313381, -0.089767)",
        "(-0.034533, 1.310815, -0.089128)",
        "(-0.033914, 1.308020, -0.088037)",
        "(-0.033637, 1.306551, -0.087395)",
        "(-0.033283, 1.303410, -0.085553)",
        "(-0.032410, 1.300199, -0.083330)",
        "(-0.031305, 1.297157, -0.081106)",
        "(-0.030220, 1.294061, -0.078702)",
        "(-0.029793, 1.292466, -0.077486)",
        "(-0.029253, 1.289323, -0.075444)",
        "(-0.028647, 1.286387, -0.073807)",
        "(-0.027864, 1.283524, -0.072091)",
        "(-0.026801, 1.280722, -0.070343)",
        "(-0.026378, 1.279282, -0.069527)",
        "(-0.025737, 1.276316, -0.067922)",
        "(-0.025156, 1.273258, -0.066185)",
        "(-0.024392, 1.270526, -0.064705)",
        "(-0.023461, 1.268105, -0.063409)",
        "(-0.023024, 1.266884, -0.062730)",
        "(-0.022255, 1.264358, -0.061286)",
        "(-0.021378, 1.261924, -0.059919)",
        "(-0.020610, 1.259569, -0.058492)",
        "(-0.019873, 1.257428, -0.057128)",
        "(-0.019518, 1.256440, -0.056503)",
        "(-0.018808, 1.254663, -0.055278)",
        "(-0.018023, 1.253093, -0.054065)",
        "(-0.017384, 1.251848, -0.053191)",
        "(-0.016785, 1.250717, -0.052326)",
        "(-0.016430, 1.250255, -0.051783)",
        "(-0.015545, 1.249576, -0.050682)",
        "(-0.014560, 1.249300, -0.049836)",
        "(-0.013950, 1.249058, -0.049439)",
        "(-0.013529, 1.248750, -0.049155)",
        "(-0.013340, 1.248614, -0.049078)",
        "(-0.013188, 1.248534, -0.049168)",
        "(-0.013074, 1.248491, -0.049432)",
        "(-0.012822, 1.248728, -0.050325)",
        "(-0.012681, 1.249024, -0.050954)",
        "(-0.012604, 1.249167, -0.051109)",
        "(-0.012361, 1.249600, -0.051653)",
        "(-0.012184, 1.249998, -0.052195)",
        "(-0.012060, 1.250247, -0.052569)",
        "(-0.011892, 1.250631, -0.052955)",
        "(-0.011776, 1.250881, -0.053161)",
        "(-0.011505, 1.251482, -0.053533)",
        "(-0.011436, 1.251660, -0.053639)",
        "(-0.011123, 1.252326, -0.054070)",
        "(-0.010919, 1.252607, -0.054164)",
        "(-0.010802, 1.252743, -0.054177)",
        "(-0.010488, 1.253128, -0.054270)",
        "(-0.009870, 1.253836, -0.054417)",
        "(-0.009504, 1.254222, -0.054611)",
        "(-0.009152, 1.254531, -0.054984)",
        "(-0.008992, 1.254613, -0.055110)",
        "(-0.008825, 1.254618, -0.055179)",
        "(-0.008206, 1.254832, -0.055557)",
        "(-0.007839, 1.254969, -0.055811)",
        "(-0.007358, 1.255238, -0.056251)",
        "(-0.007005, 1.255521, -0.056616)",
        "(-0.006682, 1.255929, -0.057077)",
        "(-0.006455, 1.256289, -0.057195)",
        "(-0.006133, 1.256917, -0.057195)",
        "(-0.005825, 1.257812, -0.057061)",
        "(-0.005754, 1.258081, -0.057006)",
        "(-0.005389, 1.259370, -0.056781)",
        "(-0.005209, 1.260785, -0.056671)",
        "(-0.005116, 1.262332, -0.056667)",
        "(-0.005152, 1.264049, -0.056785)",
        "(-0.005204, 1.264923, -0.056893)",
        "(-0.005528, 1.266682, -0.057203)",
        "(-0.005750, 1.268505, -0.057464)",
        "(-0.005931, 1.270586, -0.057839)",
        "(-0.006235, 1.272719, -0.058277)",
        "(-0.006479, 1.273742, -0.058564)",
        "(-0.007030, 1.275829, -0.059563)",
        "(-0.007616, 1.277872, -0.060732)",
        "(-0.007999, 1.279781, -0.061385)",
        "(-0.008359, 1.281589, -0.061982)",
        "(-0.008478, 1.282463, -0.062319)",
        "(-0.008775, 1.284016, -0.062890)",
        "(-0.009048, 1.285548, -0.063463)",
        "(-0.009420, 1.286789, -0.063888)",
        "(-0.009717, 1.287993, -0.064414)",
        "(-0.009865, 1.288613, -0.064748)",
        "(-0.010085, 1.289727, -0.065383)",
        "(-0.010130, 1.290535, -0.065540)",
        "(-0.010225, 1.291059, -0.065578)",
        "(-0.010411, 1.291781, -0.065718)",
        "(-0.010448, 1.291853, -0.065765)",
        "(-0.010595, 1.292380, -0.065975)",
        "(-0.010771, 1.292469, -0.065822)",
        "(-0.010828, 1.292368, -0.065461)",
        "(-0.010734, 1.292188, -0.064737)",
        "(-0.010692, 1.292065, -0.064411)",
        "(-0.010492, 1.291496, -0.062942)",
        "(-0.010315, 1.290799, -0.061442)",
        "(-0.009802, 1.290080, -0.060206)",
        "(-0.009169, 1.289288, -0.058753)",
        "(-0.008867, 1.288760, -0.057868)",
        "(-0.008500, 1.287672, -0.055960)",
        "(-0.007982, 1.286616, -0.054040)",
        "(-0.006980, 1.285619, -0.052107)",
        "(-0.006000, 1.284684, -0.050353)",
        "(-0.005588, 1.284150, -0.049509)",
        "(-0.004944, 1.282814, -0.047724)",
        "(-0.004499, 1.281431, -0.046021)",
        "(-0.003928, 1.280301, -0.044729)",
        "(-0.003326, 1.279223, -0.043399)",
        "(-0.002969, 1.278659, -0.042498)",
        "(-0.002051, 1.277589, -0.040078)",
        "(-0.000862, 1.276806, -0.037350)",
        "(0.000552, 1.276169, -0.034613)",
        "(0.001939, 1.275501, -0.031818)",
        "(0.002638, 1.275184, -0.030413)",
        "(0.003955, 1.274618, -0.027552)",
        "(0.005198, 1.274054, -0.024768)",
        "(0.006241, 1.273576, -0.022399)",
        "(0.006992, 1.273251, -0.020579)",
        "(0.007260, 1.273027, -0.019712)",
        "(0.007639, 1.272510, -0.018112)",
        "(0.007950, 1.272203, -0.017087)",
        "(0.007979, 1.272146, -0.016985)",
        "(0.008237, 1.271798, -0.016126)",
        "(0.008307, 1.271648, -0.015799)",
        "(0.008411, 1.271539, -0.015382)",
        "(0.008470, 1.271653, -0.015463)",
        "(0.008450, 1.271769, -0.015631)",
        "(0.008315, 1.271898, -0.015965)",
        "(0.008217, 1.271973, -0.016154)",
        "(0.008073, 1.272242, -0.016646)",
        "(0.007998, 1.272780, -0.017453)",
        "(0.007917, 1.273044, -0.017889)",
        "(0.007634, 1.273435, -0.018732)",
        "(0.007491, 1.273588, -0.019104)",
        "(0.007312, 1.273786, -0.019440)",
        "(0.007132, 1.274267, -0.020063)",
        "(0.006883, 1.274744, -0.020840)",
        "(0.006476, 1.275054, -0.021648)",
        "(0.006278, 1.275160, -0.022002)",
        "(0.005933, 1.275307, -0.022634)",
        "(0.005801, 1.275490, -0.023152)",
        "(0.005589, 1.275712, -0.023945)",
        "(0.005484, 1.275858, -0.024445)",
        "(0.005374, 1.276006, -0.024974)",
        "(0.005345, 1.276236, -0.025674)",
        "(0.005376, 1.276528, -0.026567)",
        "(0.005258, 1.276699, -0.027245)",
        "(0.005087, 1.276769, -0.027705)",
        "(0.004939, 1.276871, -0.028163)",
        "(0.004735, 1.276969, -0.028684)",
        "(0.004461, 1.277066, -0.029238)",
        "(0.004406, 1.277091, -0.029257)",
        "(0.004424, 1.277170, -0.029290)",
        "(0.004418, 1.277237, -0.029320)",
        "(0.004421, 1.277427, -0.029241)",
        "(0.004374, 1.277550, -0.029015)",
        "(0.004314, 1.277631, -0.028750)",
        "(0.004271, 1.277679, -0.028494)",
        "(0.004254, 1.277713, -0.028307)",
        "(0.004215, 1.277755, -0.027855)",
        "(0.004173, 1.277758, -0.027340)",
        "(0.004126, 1.277808, -0.027003)",
        "(0.004112, 1.277905, -0.026886)",
        "(0.004096, 1.277990, -0.026826)",
        "(0.004041, 1.278218, -0.026805)",
        "(0.003935, 1.278367, -0.026858)",
        "(0.003811, 1.278458, -0.026880)",
        "(0.003731, 1.278498, -0.026959)",
        "(0.003687, 1.278525, -0.027011)",
        "(0.003531, 1.278593, -0.027203)",
        "(0.003274, 1.278542, -0.027355)",
        "(0.002992, 1.278430, -0.027417)",
        "(0.002861, 1.278406, -0.027364)",
        "(0.002830, 1.278427, -0.027373)",
        "(0.002673, 1.278519, -0.027497)",
        "(0.002474, 1.278524, -0.027523)",
        "(0.002148, 1.278411, -0.027413)",
        "(0.002022, 1.278287, -0.027222)",
        "(0.002001, 1.278266, -0.027188)",
        "(0.001891, 1.278205, -0.027040)",
        "(0.001865, 1.278188, -0.026920)",
        "(0.001867, 1.278097, -0.026590)",
        "(0.001835, 1.278007, -0.026306)",
        "(0.001801, 1.277978, -0.026188)",
        "(0.001744, 1.277991, -0.026148)",
        "(0.001598, 1.278016, -0.026157)",
        "(0.001454, 1.278059, -0.026250)",
        "(0.001434, 1.278077, -0.026266)",
        "(0.001432, 1.278095, -0.026239)",
        "(0.001436, 1.278104, -0.026142)",
        "(0.001377, 1.278088, -0.026116)",
        "(0.001279, 1.278032, -0.026093)",
        "(0.001084, 1.277981, -0.026106)",
        "(0.000951, 1.277971, -0.026088)",
        "(0.000889, 1.277989, -0.026048)",
        "(0.000843, 1.278112, -0.025984)",
        "(0.000797, 1.278199, -0.025863)",
        "(0.000657, 1.278251, -0.025667)",
        "(0.000647, 1.278263, -0.025687)",
        "(0.000558, 1.278425, -0.025660)",
        "(0.000603, 1.278521, -0.025639)",
        "(0.000664, 1.278629, -0.025583)",
        "(0.000689, 1.278661, -0.025312)",
        "(0.000654, 1.278658, -0.025292)",
        "(0.000539, 1.278629, -0.025327)",
        "(0.000306, 1.278576, -0.025421)",
        "(0.000195, 1.278552, -0.025471)",
        "(0.000100, 1.278498, -0.025441)",
        "(0.000014, 1.278438, -0.025405)",
        "(-0.000171, 1.278307, -0.025362)",
        "(-0.000355, 1.278157, -0.025341)",
        "(-0.000535, 1.277955, -0.025228)",
        "(-0.000884, 1.277539, -0.024853)",
        "(-0.001094, 1.277298, -0.024634)",
        "(-0.001592, 1.276829, -0.024364)",
        "(-0.002324, 1.276204, -0.024082)",
        "(-0.003300, 1.275462, -0.023981)",
        "(-0.003975, 1.274999, -0.024072)",
        "(-0.004201, 1.274853, -0.024006)",
        "(-0.004190, 1.274851, -0.023823)",
        "(-0.004611, 1.274480, -0.023243)",
        "(-0.004755, 1.274262, -0.022776)",
        "(-0.005002, 1.273957, -0.022281)",
        "(-0.005134, 1.273813, -0.022090)",
        "(-0.005412, 1.273428, -0.021612)",
        "(-0.005221, 1.273414, -0.021271)",
        "(-0.004942, 1.273525, -0.020909)",
        "(-0.004450, 1.273589, -0.020035)",
        "(-0.004326, 1.273541, -0.019729)",
        "(-0.004200, 1.273504, -0.019434)",
        "(-0.004199, 1.273504, -0.019373)",
        "(-0.004082, 1.273503, -0.019133)",
        "(-0.003970, 1.273524, -0.018930)",
        "(-0.003917, 1.273537, -0.018824)",
        "(-0.003833, 1.273584, -0.018647)",
        "(-0.003725, 1.273666, -0.018510)",
        "(-0.003637, 1.273762, -0.018438)",
        "(-0.003505, 1.274035, -0.018323)",
        "(-0.003479, 1.274107, -0.018260)",
        "(-0.003316, 1.274384, -0.018005)",
        "(-0.002917, 1.275038, -0.017845)",
        "(-0.002760, 1.275476, -0.017755)",
        "(-0.002643, 1.275998, -0.017612)",
        "(-0.002544, 1.276428, -0.017486)",
        "(-0.002442, 1.276698, -0.017320)",
        "(-0.002245, 1.277225, -0.017109)",
        "(-0.002230, 1.277384, -0.016994)",
        "(-0.002103, 1.277780, -0.016475)",
        "(-0.002032, 1.277919, -0.016196)",
        "(-0.001851, 1.278228, -0.015893)",
        "(-0.001714, 1.278528, -0.015666)",
        "(-0.001477, 1.278956, -0.015155)",
        "(-0.001282, 1.279233, -0.014686)",
        "(-0.001130, 1.279447, -0.014446)",
        "(-0.001005, 1.279716, -0.014148)",
        "(-0.000988, 1.279925, -0.013927)",
        "(-0.001040, 1.280218, -0.013591)",
        "(-0.000923, 1.280303, -0.013404)",
        "(-0.000841, 1.280420, -0.013212)",
        "(-0.000664, 1.280835, -0.012828)",
        "(-0.000534, 1.281497, -0.012409)",
        "(-0.000414, 1.282480, -0.012285)",
        "(-0.000519, 1.283727, -0.012602)",
        "(-0.000736, 1.284421, -0.012939)",
        "(-0.001439, 1.285918, -0.014021)",
        "(-0.002080, 1.287490, -0.015243)",
        "(-0.002804, 1.289338, -0.016681)",
        "(-0.003610, 1.291484, -0.018553)",
        "(-0.004025, 1.292600, -0.019617)",
        "(-0.004897, 1.294797, -0.021986)",
        "(-0.005907, 1.297038, -0.024740)",
        "(-0.007015, 1.299289, -0.027626)",
        "(-0.007920, 1.301584, -0.030519)",
        "(-0.008341, 1.302688, -0.031909)",
        "(-0.009101, 1.304763, -0.034571)",
        "(-0.009668, 1.306819, -0.037495)",
        "(-0.010282, 1.308674, -0.040349)",
        "(-0.010885, 1.310346, -0.043177)",
        "(-0.011187, 1.311154, -0.044598)",
        "(-0.011734, 1.312481, -0.047252)",
        "(-0.012359, 1.313247, -0.049272)",
        "(-0.012793, 1.313952, -0.050935)",
        "(-0.012898, 1.314498, -0.052151)",
        "(-0.012908, 1.314719, -0.052615)",
        "(-0.012836, 1.314818, -0.053113)",
        "(-0.012769, 1.314608, -0.052910)",
        "(-0.012803, 1.314324, -0.052977)",
        "(-0.012553, 1.314116, -0.052733)",
        "(-0.012362, 1.313911, -0.052359)",
        "(-0.011896, 1.313250, -0.051036)",
        "(-0.011573, 1.312610, -0.049662)",
        "(-0.011188, 1.311762, -0.048102)",
        "(-0.010654, 1.310642, -0.046042)",
        "(-0.010367, 1.310001, -0.044717)",
        "(-0.009816, 1.308689, -0.041464)",
        "(-0.009111, 1.307415, -0.037360)",
        "(-0.008049, 1.306251, -0.032971)",
        "(-0.006656, 1.305088, -0.028402)",
        "(-0.005870, 1.304440, -0.026023)",
        "(-0.004554, 1.303067, -0.021492)",
        "(-0.003410, 1.301401, -0.017235)",
        "(-0.002005, 1.299698, -0.012848)",
        "(-0.000604, 1.298155, -0.008588)",
        "(0.000105, 1.297506, -0.006838)",
        "(0.001442, 1.296201, -0.003865)",
        "(0.002883, 1.294633, -0.000928)",
        "(0.004009, 1.293103, 0.002140)",
        "(0.004988, 1.291963, 0.004743)",
        "(0.005440, 1.291459, 0.005891)",
        "(0.006256, 1.290553, 0.007787)",
        "(0.007131, 1.289815, 0.009270)",
        "(0.007870, 1.289144, 0.010421)",
        "(0.007364, 1.289410, 0.008042)",
        "(0.007300, 1.289129, 0.007646)",
        "(0.007092, 1.288416, 0.007814)",
        "(0.007336, 1.287776, 0.007610)",
        "(0.007455, 1.287110, 0.007454)",
        "(0.007534, 1.286941, 0.007098)",
        "(0.007568, 1.286862, 0.006958)",
        "(0.007603, 1.286648, 0.006753)",
        "(0.007530, 1.286611, 0.006417)",
        "(0.007369, 1.286615, 0.005786)",
        "(0.007368, 1.286602, 0.005731)",
        "(0.007396, 1.286607, 0.005687)",
        "(0.007631, 1.286558, 0.005673)",
        "(0.007766, 1.286742, 0.005560)",
        "(0.007844, 1.287051, 0.005181)",
        "(0.007775, 1.287235, 0.004896)",
        "(0.007692, 1.287443, 0.004517)",
        "(0.007583, 1.287696, 0.003982)",
        "(0.007534, 1.287778, 0.003822)",
        "(0.007567, 1.287940, 0.003671)",
        "(0.007566, 1.288176, 0.003170)",
        "(0.007464, 1.288215, 0.002885)",
        "(0.007229, 1.288122, 0.002597)",
        "(0.007223, 1.288128, 0.002304)",
        "(0.007280, 1.288155, 0.002145)",
        "(0.007375, 1.288217, 0.001811)",
        "(0.007396, 1.288243, 0.001647)",
        "(0.007414, 1.288331, 0.001263)",
        "(0.007530, 1.288478, 0.000980)",
        "(0.007741, 1.288799, 0.000615)",
        "(0.007769, 1.288970, 0.000508)",
        "(0.007821, 1.289259, 0.000263)",
        "(0.007878, 1.289525, 0.000123)",
        "(0.007959, 1.289964, 0.000166)",
        "(0.007886, 1.290286, 0.000143)",
        "(0.007852, 1.290888, -0.000142)",
        "(0.007794, 1.291608, -0.000510)",
        "(0.007635, 1.292567, -0.001074)",
        "(0.007404, 1.293355, -0.001584)",
        "(0.007140, 1.294941, -0.002782)",
        "(0.006985, 1.296506, -0.004304)",
        "(0.006854, 1.297276, -0.005166)",
        "(0.006450, 1.298792, -0.007066)",
        "(0.005811, 1.300263, -0.009210)",
        "(0.005211, 1.301805, -0.011636)",
        "(0.004687, 1.303325, -0.014243)",
        "(0.004376, 1.304044, -0.015590)",
        "(0.003712, 1.305387, -0.018462)",
        "(0.003142, 1.306655, -0.021382)",
        "(0.002792, 1.307758, -0.024138)",
        "(0.002451, 1.308782, -0.026915)",
        "(0.002227, 1.309274, -0.028390)",
        "(0.001789, 1.310289, -0.031613)",
        "(0.001285, 1.311302, -0.035107)",
        "(0.000753, 1.312123, -0.038493)",
        "(0.000297, 1.312753, -0.041622)",
        "(0.000091, 1.313078, -0.043230)",
        "(-0.000383, 1.313628, -0.046462)",
        "(-0.000931, 1.313953, -0.049517)",
        "(-0.001456, 1.314263, -0.052594)",
        "(-0.001877, 1.314615, -0.055653)",
        "(-0.002048, 1.314750, -0.057051)",
        "(-0.002357, 1.314948, -0.059563)",
        "(-0.002588, 1.315075, -0.062052)",
        "(-0.002877, 1.315081, -0.064598)",
        "(-0.003107, 1.315053, -0.067274)",
        "(-0.003186, 1.315028, -0.068695)",
        "(-0.003246, 1.314822, -0.071427)",
        "(-0.003238, 1.314383, -0.074063)",
        "(-0.003349, 1.313663, -0.076760)",
        "(-0.003468, 1.312700, -0.079588)",
        "(-0.003485, 1.312127, -0.081079)",
        "(-0.003582, 1.310813, -0.084063)",
        "(-0.003749, 1.309276, -0.086904)",
        "(-0.003992, 1.307781, -0.089969)",
        "(-0.004314, 1.306397, -0.093486)",
        "(-0.004530, 1.305667, -0.095300)",
        "(-0.004903, 1.304153, -0.099078)",
        "(-0.005272, 1.302673, -0.102926)",
        "(-0.005731, 1.301314, -0.107032)",
        "(-0.006138, 1.300153, -0.111265)",
        "(-0.006351, 1.299662, -0.113419)",
        "(-0.006675, 1.298948, -0.117903)",
        "(-0.007194, 1.298378, -0.122481)",
        "(-0.007769, 1.297904, -0.126751)",
        "(-0.008196, 1.297751, -0.130665)",
        "(-0.008337, 1.297815, -0.132621)",
        "(-0.008536, 1.298252, -0.136520)",
        "(-0.008815, 1.298907, -0.140431)",
        "(-0.009008, 1.299815, -0.144292)",
        "(-0.009110, 1.300888, -0.147744)",
        "(-0.009181, 1.301421, -0.149429)",
        "(-0.009273, 1.302824, -0.152989)",
        "(-0.009303, 1.304249, -0.156505)",
        "(-0.009279, 1.305637, -0.159728)",
        "(-0.009159, 1.307094, -0.162821)",
        "(-0.009081, 1.307880, -0.164454)",
        "(-0.008964, 1.309594, -0.168035)",
        "(-0.008919, 1.311307, -0.171769)",
        "(-0.008792, 1.313107, -0.175532)",
        "(-0.008680, 1.314952, -0.179326)",
        "(-0.008607, 1.315922, -0.181246)",
        "(-0.008420, 1.317999, -0.185239)",
        "(-0.008120, 1.320193, -0.189210)",
        "(-0.007775, 1.322455, -0.193023)",
        "(-0.007518, 1.324878, -0.197036)",
        "(-0.007400, 1.326117, -0.199086)",
        "(-0.007187, 1.328622, -0.203139)",
        "(-0.007100, 1.331472, -0.207432)",
        "(-0.006820, 1.334616, -0.211809)",
        "(-0.006476, 1.338104, -0.216278)",
        "(-0.006353, 1.339934, -0.218594)",
        "(-0.006230, 1.343924, -0.223309)",
        "(-0.006042, 1.348183, -0.227809)",
        "(-0.005925, 1.352681, -0.232302)",
        "(-0.005944, 1.357491, -0.236691)",
        "(-0.005949, 1.360023, -0.238782)",
        "(-0.005885, 1.365424, -0.242745)",
        "(-0.005670, 1.371332, -0.246728)",
        "(-0.005334, 1.377456, -0.250440)",
        "(-0.004851, 1.383704, -0.253596)",
        "(-0.004579, 1.386911, -0.255176)",
        "(-0.004012, 1.393519, -0.258372)",
        "(-0.003560, 1.400243, -0.261498)",
        "(-0.003140, 1.407081, -0.264622)",
        "(-0.002717, 1.413898, -0.267552)",
        "(-0.002501, 1.417310, -0.268944)",
        "(-0.002063, 1.424096, -0.271364)",
        "(-0.001591, 1.430753, -0.273225)",
        "(-0.001250, 1.437270, -0.274879)",
        "(-0.001068, 1.443610, -0.276301)",
        "(-0.001006, 1.446674, -0.276828)",
        "(-0.000711, 1.452790, -0.277820)",
        "(-0.000371, 1.458786, -0.278690)",
        "(-0.000047, 1.464436, -0.279107)",
        "(0.000150, 1.469737, -0.279087)",
        "(0.000272, 1.472303, -0.279042)",
        "(0.000514, 1.477228, -0.278756)",
        "(0.000592, 1.481960, -0.278205)",
        "(0.000856, 1.486323, -0.277768)",
        "(0.001273, 1.490576, -0.277463)",
        "(0.001477, 1.492593, -0.277203)",
        "(0.001547, 1.496421, -0.276504)",
        "(0.001591, 1.500117, -0.275803)",
        "(0.001972, 1.503723, -0.275112)",
        "(0.002303, 1.507155, -0.274297)",
        "(0.002398, 1.508817, -0.273861)",
        "(0.002624, 1.512185, -0.273099)",
        "(0.002717, 1.515479, -0.272536)",
        "(0.002972, 1.518702, -0.271964)",
        "(0.003111, 1.521807, -0.271186)",
        "(0.003122, 1.523347, -0.270639)",
        "(0.003302, 1.526414, -0.269459)",
        "(0.003492, 1.529542, -0.268456)",
        "(0.003565, 1.532577, -0.267264)",
        "(0.003713, 1.535656, -0.265977)",
        "(0.003892, 1.537229, -0.265331)",
        "(0.004047, 1.540205, -0.263852)",
        "(0.004001, 1.543138, -0.262013)",
        "(0.004182, 1.546107, -0.260093)",
        "(0.004501, 1.549103, -0.258207)",
        "(0.004582, 1.550550, -0.257156)",
        "(0.004465, 1.553159, -0.254724)",
        "(0.004196, 1.555538, -0.252052)",
        "(0.003930, 1.557828, -0.249229)",
        "(0.003527, 1.559964, -0.246100)",
        "(0.003300, 1.560968, -0.244407)",
        "(0.002974, 1.562949, -0.240860)",
        "(0.002713, 1.564832, -0.237267)",
        "(0.002275, 1.566549, -0.233547)",
        "(0.001670, 1.568135, -0.229862)",
        "(0.001357, 1.568887, -0.228000)",
        "(0.000708, 1.570299, -0.224124)",
        "(0.000057, 1.571606, -0.220042)",
        "(-0.000623, 1.572860, -0.215910)",
        "(-0.001180, 1.573994, -0.211773)",
        "(-0.001589, 1.574461, -0.209619)",
        "(-0.002570, 1.575304, -0.205200)",
        "(-0.003700, 1.576124, -0.201000)",
        "(-0.004597, 1.576898, -0.197048)",
        "(-0.005339, 1.577524, -0.192983)",
        "(-0.005720, 1.577765, -0.190830)",
        "(-0.006562, 1.578159, -0.186500)",
        "(-0.007388, 1.578391, -0.182338)",
        "(-0.008388, 1.578475, -0.178179)",
        "(-0.009444, 1.578481, -0.174140)",
        "(-0.009954, 1.578428, -0.172107)",
        "(-0.011022, 1.578071, -0.167823)",
        "(-0.011936, 1.577652, -0.163650)",
        "(-0.012568, 1.577203, -0.159688)",
        "(-0.013170, 1.576589, -0.155830)",
        "(-0.013496, 1.576181, -0.153902)",
        "(-0.014248, 1.575253, -0.150101)",
        "(-0.014952, 1.574265, -0.146564)",
        "(-0.015839, 1.573161, -0.143141)",
        "(-0.016631, 1.571937, -0.139664)",
        "(-0.016946, 1.571313, -0.137975)",
        "(-0.017534, 1.570007, -0.134672)",
        "(-0.018116, 1.568738, -0.131521)",
        "(-0.018729, 1.567409, -0.128218)",
        "(-0.019329, 1.566006, -0.124742)",
        "(-0.019665, 1.565333, -0.123003)",
        "(-0.020078, 1.564009, -0.119561)",
        "(-0.020394, 1.562596, -0.115970)",
        "(-0.020581, 1.561090, -0.112217)",
        "(-0.020794, 1.559633, -0.108452)",
        "(-0.020969, 1.558913, -0.106566)",
        "(-0.021536, 1.557435, -0.102644)",
        "(-0.021960, 1.555904, -0.098808)",
        "(-0.022205, 1.554295, -0.094924)",
        "(-0.022435, 1.552630, -0.090965)",
        "(-0.022586, 1.551794, -0.089031)",
        "(-0.022729, 1.549897, -0.085299)",
        "(-0.022705, 1.547828, -0.081632)",
        "(-0.022817, 1.545521, -0.077959)",
        "(-0.022862, 1.543084, -0.074235)",
        "(-0.022818, 1.541775, -0.072376)",
        "(-0.022805, 1.539017, -0.068546)",
        "(-0.022778, 1.535972, -0.064483)",
        "(-0.022676, 1.532824, -0.060614)",
        "(-0.022267, 1.529566, -0.057144)",
        "(-0.022065, 1.527874, -0.055424)",
        "(-0.021542, 1.524329, -0.051888)",
        "(-0.021057, 1.520566, -0.048121)",
        "(-0.020681, 1.516741, -0.044660)",
        "(-0.020470, 1.512943, -0.041696)",
        "(-0.020308, 1.511005, -0.040275)",
        "(-0.019908, 1.507154, -0.037441)",
        "(-0.019324, 1.503293, -0.034923)",
        "(-0.018744, 1.499364, -0.032590)",
        "(-0.018205, 1.495274, -0.030340)",
        "(-0.017908, 1.493069, -0.029233)",
        "(-0.017392, 1.488592, -0.027166)",
        "(-0.016932, 1.484037, -0.025075)",
        "(-0.016349, 1.479553, -0.022992)",
        "(-0.015778, 1.475283, -0.021271)",
        "(-0.015603, 1.473186, -0.020495)",
        "(-0.015263, 1.469110, -0.018942)",
        "(-0.014731, 1.465142, -0.017321)",
        "(-0.013837, 1.461271, -0.015550)",
        "(-0.013022, 1.457571, -0.013729)",
        "(-0.012630, 1.455828, -0.012826)",
        "(-0.011938, 1.452439, -0.011041)",
        "(-0.011397, 1.449124, -0.009269)",
        "(-0.011013, 1.446075, -0.007812)",
        "(-0.010508, 1.443249, -0.006608)",
        "(-0.010227, 1.441844, -0.005941)",
        "(-0.009641, 1.439144, -0.004502)",
        "(-0.008975, 1.436457, -0.002849)",
        "(-0.008136, 1.433779, -0.001015)",
        "(-0.007307, 1.431303, 0.000461)",
        "(-0.006914, 1.430134, 0.001087)",
        "(-0.005989, 1.427854, 0.002251)",
        "(-0.004997, 1.425475, 0.003447)",
        "(-0.003899, 1.423010, 0.004484)",
        "(-0.003178, 1.420756, 0.004357)",
        "(-0.002757, 1.419850, 0.004026)",
        "(-0.002074, 1.417355, 0.003966)",
        "(-0.001418, 1.414576, 0.003901)",
        "(-0.000452, 1.411278, 0.004018)",
        "(0.000405, 1.407683, 0.004469)",
        "(0.000722, 1.405995, 0.004560)",
        "(0.001400, 1.402625, 0.004535)",
        "(0.002166, 1.399178, 0.004557)",
        "(0.002874, 1.395737, 0.004461)",
        "(0.003469, 1.392276, 0.004254)",
        "(0.003819, 1.390497, 0.004173)",
        "(0.004603, 1.386969, 0.003783)",
        "(0.005572, 1.383257, 0.003356)",
        "(0.006747, 1.379161, 0.003220)",
        "(0.007921, 1.374799, 0.003275)",
        "(0.008498, 1.372650, 0.003214)",
        "(0.009391, 1.368261, 0.003017)",
        "(0.010369, 1.363842, 0.002705)",
        "(0.011493, 1.359480, 0.002111)",
        "(0.012646, 1.355288, 0.001162)",
        "(0.013141, 1.353090, 0.000744)",
        "(0.014132, 1.348410, 0.000171)",
        "(0.015327, 1.343682, -0.000627)",
        "(0.016714, 1.338813, -0.001550)",
        "(0.018216, 1.333719, -0.002315)",
        "(0.019014, 1.331153, -0.002720)",
        "(0.020558, 1.325858, -0.003482)",
        "(0.021993, 1.320446, -0.004181)",
        "(0.023239, 1.315004, -0.004944)",
        "(0.024524, 1.309697, -0.005942)",
        "(0.025262, 1.307144, -0.006563)",
        "(0.026777, 1.302146, -0.007921)",
        "(0.028513, 1.297191, -0.009237)",
        "(0.030490, 1.291984, -0.010029)",
        "(0.032614, 1.286678, -0.010687)",
        "(0.033621, 1.284021, -0.011143)",
        "(0.035642, 1.278665, -0.012318)",
        "(0.037539, 1.272920, -0.013281)",
        "(0.039171, 1.266811, -0.013961)",
        "(0.040848, 1.260821, -0.014676)",
        "(0.041713, 1.257817, -0.014944)",
        "(0.043599, 1.251736, -0.015394)",
        "(0.045291, 1.245723, -0.015992)",
        "(0.046767, 1.239924, -0.016784)",
        "(0.048394, 1.234277, -0.017457)",
        "(0.049261, 1.231522, -0.017716)",
        "(0.051168, 1.226221, -0.018139)",
        "(0.052813, 1.220947, -0.018362)",
        "(0.053909, 1.216168, -0.018834)",
        "(0.054545, 1.211648, -0.019590)",
        "(0.054847, 1.209615, -0.020119)",
        "(0.055553, 1.205878, -0.021336)",
        "(0.056235, 1.202334, -0.022565)",
        "(0.056522, 1.198922, -0.023753)",
        "(0.056803, 1.195810, -0.025163)",
        "(0.056982, 1.194324, -0.025932)",
        "(0.057315, 1.191457, -0.027752)",
        "(0.057361, 1.188569, -0.029884)",
        "(0.057324, 1.186000, -0.032455)",
        "(0.057271, 1.183339, -0.034972)",
        "(0.057269, 1.181963, -0.036249)",
        "(0.056850, 1.179262, -0.039227)",
        "(0.056301, 1.176952, -0.042716)",
        "(0.056074, 1.174458, -0.045792)",
        "(0.056013, 1.172188, -0.049040)",
        "(0.055898, 1.171284, -0.050900)",
        "(0.055724, 1.169703, -0.054669)",
        "(0.055781, 1.168079, -0.058403)",
        "(0.055906, 1.166540, -0.062341)",
        "(0.055923, 1.165087, -0.066337)",
        "(0.055898, 1.164476, -0.068405)",
        "(0.055752, 1.163606, -0.072811)",
        "(0.055686, 1.163136, -0.077296)",
        "(0.055846, 1.162910, -0.081617)",
        "(0.055837, 1.162827, -0.086139)",
        "(0.055703, 1.162829, -0.088467)",
        "(0.055300, 1.162940, -0.093083)",
        "(0.054837, 1.163430, -0.097820)",
        "(0.054375, 1.164048, -0.102387)",
        "(0.053808, 1.164762, -0.106870)",
        "(0.053391, 1.165352, -0.109200)",
        "(0.052656, 1.166892, -0.113958)",
        "(0.052022, 1.168433, -0.118448)",
        "(0.051266, 1.169977, -0.122841)",
        "(0.050293, 1.171696, -0.127445)",
        "(0.049796, 1.172586, -0.129718)",
        "(0.048853, 1.174248, -0.134151)",
        "(0.047968, 1.176023, -0.138770)",
        "(0.047078, 1.177889, -0.143442)",
        "(0.046182, 1.179706, -0.147839)",
        "(0.045684, 1.180615, -0.150091)",
        "(0.044713, 1.182648, -0.155003)",
        "(0.043837, 1.184744, -0.159932)",
        "(0.043112, 1.186707, -0.164256)",
        "(0.042548, 1.188743, -0.168227)",
        "(0.042310, 1.189913, -0.170348)",
        "(0.041809, 1.192319, -0.174780)",
        "(0.041232, 1.194562, -0.179107)",
        "(0.040508, 1.196618, -0.183421)",
        "(0.039757, 1.198639, -0.187776)",
        "(0.039454, 1.199576, -0.189845)",
        "(0.038973, 1.201437, -0.193777)",
        "(0.038437, 1.203212, -0.197612)",
        "(0.037838, 1.205006, -0.201536)",
        "(0.037395, 1.206821, -0.205672)",
        "(0.037192, 1.207633, -0.207727)",
        "(0.036767, 1.209309, -0.211825)",
        "(0.036393, 1.211048, -0.215908)",
        "(0.036222, 1.212769, -0.219607)",
        "(0.036172, 1.214537, -0.223189)",
        "(0.036113, 1.215473, -0.225094)",
        "(0.035908, 1.217364, -0.229075)",
        "(0.035792, 1.219054, -0.232626)",
        "(0.035729, 1.220545, -0.235659)",
        "(0.035555, 1.222088, -0.238730)",
        "(0.035382, 1.222877, -0.240278)",
        "(0.035171, 1.224489, -0.243409)",
        "(0.035003, 1.226083, -0.246407)",
        "(0.034680, 1.227832, -0.249464)",
        "(0.034335, 1.229572, -0.252068)",
        "(0.034248, 1.230578, -0.253274)",
        "(0.034147, 1.232699, -0.255759)",
        "(0.033891, 1.234860, -0.258252)",
        "(0.033342, 1.237030, -0.260745)",
        "(0.032797, 1.239269, -0.263218)",
        "(0.032565, 1.240402, -0.264457)",
        "(0.032063, 1.242761, -0.266778)",
        "(0.031382, 1.245378, -0.269115)",
        "(0.030702, 1.248301, -0.271535)",
        "(0.030239, 1.251259, -0.273732)",
        "(0.030054, 1.252679, -0.274628)",
        "(0.029502, 1.255365, -0.276121)",
        "(0.028896, 1.258170, -0.277647)",
        "(0.028374, 1.261083, -0.279504)",
        "(0.027992, 1.263914, -0.281453)",
        "(0.027838, 1.265243, -0.282306)",
        "(0.027550, 1.267738, -0.283691)",
        "(0.027215, 1.269856, -0.284693)",
        "(0.026799, 1.271662, -0.285439)",
        "(0.026507, 1.273372, -0.286175)",
        "(0.026497, 1.274209, -0.286515)",
        "(0.026506, 1.275655, -0.286960)",
        "(0.026394, 1.276609, -0.287077)",
        "(0.026161, 1.276952, -0.287127)",
        "(0.026048, 1.277686, -0.287438)",
        "(0.026030, 1.277902, -0.287660)",
        "(0.025872, 1.278209, -0.288206)",
        "(0.025898, 1.278238, -0.288740)",
        "(0.025815, 1.277655, -0.288667)",
        "(0.025573, 1.276772, -0.288302)",
        "(0.025505, 1.276331, -0.288070)",
        "(0.025410, 1.275246, -0.287366)",
        "(0.025465, 1.274166, -0.286332)",
        "(0.025415, 1.273237, -0.285278)",
        "(0.025452, 1.272329, -0.284102)",
        "(0.025537, 1.271829, -0.283340)",
        "(0.025481, 1.270649, -0.281603)",
        "(0.025350, 1.269483, -0.280071)",
        "(0.025353, 1.268374, -0.278557)",
        "(0.025832, 1.267324, -0.276689)",
        "(0.026201, 1.266681, -0.275507)",
        "(0.027070, 1.265096, -0.272642)",
        "(0.028263, 1.262886, -0.268565)",
        "(0.029057, 1.259628, -0.262830)",
        "(0.029959, 1.256134, -0.256690)",
        "(0.030347, 1.254412, -0.253804)",
        "(0.030860, 1.251106, -0.248262)",
        "(0.031390, 1.248016, -0.242273)",
        "(0.032257, 1.245315, -0.235586)",
        "(0.033281, 1.242830, -0.228406)",
        "(0.033700, 1.241675, -0.224788)",
        "(0.034218, 1.239706, -0.217737)",
        "(0.034733, 1.238292, -0.211070)",
        "(0.035348, 1.237184, -0.204349)",
        "(0.035623, 1.236085, -0.197048)",
        "(0.035782, 1.235555, -0.193144)",
        "(0.036051, 1.234526, -0.185197)",
        "(0.036446, 1.233743, -0.177517)",
        "(0.036651, 1.233167, -0.169985)",
        "(0.036635, 1.232707, -0.162455)",
        "(0.036591, 1.232724, -0.158863)",
        "(0.036621, 1.232890, -0.151994)",
        "(0.036749, 1.233029, -0.144865)",
        "(0.036977, 1.232928, -0.136935)",
        "(0.037435, 1.233028, -0.128822)",
        "(0.037641, 1.233166, -0.124872)",
        "(0.038094, 1.233577, -0.117088)",
        "(0.038558, 1.234258, -0.109530)",
        "(0.039052, 1.235412, -0.102553)",
        "(0.039383, 1.236598, -0.095637)",
        "(0.039621, 1.237264, -0.092161)",
        "(0.040063, 1.238587, -0.085051)",
        "(0.040502, 1.240145, -0.078072)",
        "(0.040644, 1.242043, -0.071715)",
        "(0.040756, 1.244251, -0.065723)",
        "(0.040902, 1.245488, -0.062793)",
        "(0.041141, 1.248096, -0.056915)",
        "(0.041145, 1.251073, -0.051227)",
        "(0.040905, 1.254548, -0.046171)",
        "(0.040601, 1.258414, -0.041462)",
        "(0.040536, 1.260467, -0.039135)",
        "(0.040426, 1.264992, -0.034906)",
        "(0.040252, 1.269836, -0.031084)",
        "(0.039950, 1.274915, -0.027514)",
        "(0.039445, 1.280095, -0.024081)",
        "(0.039007, 1.282761, -0.022605)",
        "(0.037933, 1.288013, -0.019890)",
        "(0.036547, 1.293424, -0.017698)",
        "(0.035600, 1.299118, -0.015693)",
        "(0.034846, 1.304665, -0.013394)",
        "(0.034405, 1.307474, -0.012396)",
        "(0.033368, 1.313031, -0.010767)",
        "(0.032615, 1.318486, -0.009296)",
        "(0.031734, 1.323639, -0.007824)",
        "(0.030589, 1.328627, -0.006419)",
        "(0.029919, 1.331122, -0.005883)",
        "(0.028561, 1.336087, -0.005015)",
        "(0.027322, 1.341179, -0.004241)",
        "(0.026353, 1.346463, -0.003534)",
        "(0.025408, 1.351917, -0.003064)",
        "(0.024916, 1.354635, -0.002867)",
        "(0.023844, 1.360018, -0.002330)",
        "(0.023133, 1.365602, -0.001909)",
        "(0.022654, 1.371365, -0.001656)",
        "(0.022052, 1.376953, -0.001193)",
        "(0.021811, 1.379779, -0.000898)",
        "(0.021366, 1.385466, -0.000281)",
        "(0.020801, 1.391204, 0.000085)",
        "(0.020181, 1.396702, 0.000644)",
        "(0.019738, 1.402017, 0.001370)",
        "(0.019538, 1.404674, 0.001733)",
        "(0.019192, 1.410139, 0.002081)",
        "(0.018581, 1.415428, 0.002387)",
        "(0.017847, 1.420405, 0.002826)",
        "(0.017209, 1.425430, 0.003009)",
        "(0.016974, 1.427941, 0.003076)",
        "(0.016634, 1.432784, 0.003694)",
        "(0.016411, 1.437327, 0.004256)",
        "(0.016256, 1.442004, 0.004270)",
        "(0.016101, 1.446638, 0.004004)",
        "(0.015848, 1.448848, 0.003807)",
        "(0.015200, 1.452990, 0.003438)",
        "(0.014647, 1.456816, 0.003121)",
        "(0.014292, 1.460548, 0.002835)",
        "(0.013894, 1.464198, 0.002433)",
        "(0.013620, 1.465869, 0.002331)",
        "(0.013203, 1.469020, 0.002167)",
        "(0.012858, 1.471885, 0.001971)",
        "(0.012469, 1.474566, 0.001726)",
        "(0.011833, 1.477137, 0.001137)",
        "(0.011495, 1.478455, 0.000695)",
        "(0.010731, 1.480953, -0.000287)",
        "(0.009660, 1.483222, -0.001347)",
        "(0.008396, 1.485500, -0.002932)",
        "(0.006933, 1.487606, -0.004646)",
        "(0.006212, 1.488626, -0.005650)",
        "(0.004992, 1.490718, -0.007795)",
        "(0.003873, 1.492827, -0.009944)",
        "(0.002890, 1.495029, -0.012272)",
        "(0.002131, 1.497094, -0.014508)",
        "(0.001741, 1.498075, -0.015522)",
        "(0.001232, 1.500170, -0.017671)",
        "(0.000639, 1.502183, -0.019915)",
        "(-0.000097, 1.504108, -0.022017)",
        "(-0.000819, 1.506074, -0.024189)",
        "(-0.001260, 1.506957, -0.025266)",
        "(-0.002343, 1.508596, -0.027335)",
        "(-0.003455, 1.510312, -0.029502)",
        "(-0.004118, 1.512159, -0.031743)",
        "(-0.004509, 1.514012, -0.033973)",
        "(-0.004694, 1.514927, -0.035042)",
        "(-0.005150, 1.516770, -0.037272)",
        "(-0.005587, 1.518607, -0.039714)",
        "(-0.006017, 1.520531, -0.042476)",
        "(-0.006284, 1.522647, -0.045493)",
        "(-0.006417, 1.523675, -0.046977)",
        "(-0.006566, 1.525676, -0.049971)",
        "(-0.006689, 1.527553, -0.052967)",
        "(-0.007131, 1.529425, -0.056118)",
        "(-0.007775, 1.531141, -0.059447)",
        "(-0.008070, 1.531972, -0.061269)",
        "(-0.008482, 1.533632, -0.065037)",
        "(-0.008812, 1.535188, -0.068888)",
        "(-0.009123, 1.536567, -0.072778)",
        "(-0.009277, 1.537704, -0.076691)",
        "(-0.009421, 1.538171, -0.078663)",
        "(-0.009847, 1.538953, -0.082869)",
        "(-0.010386, 1.539553, -0.087380)",
        "(-0.011031, 1.539982, -0.092106)",
        "(-0.011366, 1.540064, -0.094355)",
        "(-0.011735, 1.540169, -0.098765)",
        "(-0.011953, 1.540256, -0.103292)",
        "(-0.012268, 1.540246, -0.107860)",
        "(-0.012558, 1.540120, -0.112515)",
        "(-0.012586, 1.539849, -0.117196)",
        "(-0.012550, 1.539647, -0.119477)",
        "(-0.012572, 1.539219, -0.123880)",
        "(-0.012816, 1.538698, -0.128147)",
        "(-0.012979, 1.538025, -0.132325)",
        "(-0.013141, 1.537327, -0.136533)",
        "(-0.013275, 1.537073, -0.138785)",
        "(-0.013561, 1.536638, -0.143409)",
        "(-0.013813, 1.536046, -0.147689)",
        "(-0.013748, 1.535572, -0.151679)",
        "(-0.013595, 1.535313, -0.155879)",
        "(-0.013556, 1.535154, -0.157878)",
        "(-0.013530, 1.534715, -0.161719)",
        "(-0.013456, 1.534333, -0.165535)",
        "(-0.013391, 1.534049, -0.169354)",
        "(-0.013372, 1.533948, -0.171354)",
        "(-0.013126, 1.533782, -0.175389)",
        "(-0.012644, 1.533436, -0.178658)",
        "(-0.012096, 1.533111, -0.181678)",
        "(-0.011353, 1.532834, -0.184962)",
        "(-0.010768, 1.532333, -0.188110)",
        "(-0.010533, 1.532042, -0.189602)",
        "(-0.010024, 1.531440, -0.192505)",
        "(-0.009447, 1.530841, -0.195570)",
        "(-0.008737, 1.530208, -0.198824)",
        "(-0.008179, 1.529504, -0.201872)",
        "(-0.007995, 1.529107, -0.203335)",
        "(-0.007403, 1.528293, -0.206483)",
        "(-0.006843, 1.527373, -0.209564)",
        "(-0.006350, 1.526376, -0.212430)",
        "(-0.005555, 1.525423, -0.215287)",
        "(-0.005004, 1.524947, -0.216741)",
        "(-0.003944, 1.523942, -0.219548)",
        "(-0.003015, 1.522751, -0.222244)",
        "(-0.002005, 1.521398, -0.225089)",
        "(-0.001067, 1.519700, -0.227997)",
        "(-0.000703, 1.518714, -0.229472)",
        "(0.000025, 1.516715, -0.232588)",
        "(0.000896, 1.514512, -0.235739)",
        "(0.001724, 1.512047, -0.238747)",
        "(0.002394, 1.509505, -0.241689)",
        "(0.002672, 1.508155, -0.243047)",
        "(0.003278, 1.505307, -0.245514)",
        "(0.004066, 1.502299, -0.247843)",
        "(0.004859, 1.499164, -0.250070)",
        "(0.005569, 1.495831, -0.252220)",
        "(0.005973, 1.494137, -0.253303)",
        "(0.006872, 1.490601, -0.255508)",
        "(0.007824, 1.486804, -0.257674)",
        "(0.008538, 1.482879, -0.259994)",
        "(0.009137, 1.478763, -0.262279)",
        "(0.009468, 1.476619, -0.263415)",
        "(0.010179, 1.472378, -0.265755)",
        "(0.010873, 1.468125, -0.268097)",
        "(0.011232, 1.463684, -0.270201)",
        "(0.011461, 1.459035, -0.271884)",
        "(0.011571, 1.456701, -0.272652)",
        "(0.011803, 1.452133, -0.274115)",
        "(0.012138, 1.447763, -0.275363)",
        "(0.012586, 1.443540, -0.276386)",
        "(0.013083, 1.439702, -0.277494)",
        "(0.013333, 1.437969, -0.278022)",
        "(0.013752, 1.434515, -0.279230)",
        "(0.014243, 1.431120, -0.280542)",
        "(0.014488, 1.427686, -0.281885)",
        "(0.014944, 1.424314, -0.283239)",
        "(0.015239, 1.422679, -0.283864)",
        "(0.015925, 1.419667, -0.285162)",
        "(0.016423, 1.416788, -0.286609)",
        "(0.016871, 1.414030, -0.288178)",
        "(0.017341, 1.411420, -0.289512)",
        "(0.017550, 1.410181, -0.290052)",
        "(0.017855, 1.407831, -0.291073)",
        "(0.018174, 1.405674, -0.292197)",
        "(0.018441, 1.403723, -0.293231)",
        "(0.018924, 1.402050, -0.294317)",
        "(0.019283, 1.401280, -0.294883)",
        "(0.020018, 1.399805, -0.296048)",
        "(0.020761, 1.398378, -0.297170)",
        "(0.021621, 1.396908, -0.298221)",
        "(0.022384, 1.395338, -0.299099)",
        "(0.022709, 1.394551, -0.299567)",
        "(0.023294, 1.392787, -0.300425)",
        "(0.023532, 1.390773, -0.300967)",
        "(0.023840, 1.388790, -0.301374)",
        "(0.024305, 1.387087, -0.301993)",
        "(0.024664, 1.386364, -0.302287)",
        "(0.025269, 1.384990, -0.302772)",
        "(0.025566, 1.383715, -0.303172)",
        "(0.025634, 1.382596, -0.303399)",
        "(0.025841, 1.381806, -0.303609)",
        "(0.025930, 1.381499, -0.303692)",
        "(0.026213, 1.380867, -0.303646)",
        "(0.026456, 1.380631, -0.303610)",
        "(0.026902, 1.379906, -0.303462)",
        "(0.027073, 1.379238, -0.303362)",
        "(0.027142, 1.378844, -0.303258)",
        "(0.027538, 1.377432, -0.302724)",
        "(0.028068, 1.376166, -0.302270)",
        "(0.029068, 1.375007, -0.302083)",
        "(0.030036, 1.373244, -0.301792)",
        "(0.030413, 1.372223, -0.301642)",
        "(0.030813, 1.369781, -0.301012)",
        "(0.031191, 1.367063, -0.300303)",
        "(0.031540, 1.364274, -0.299944)",
        "(0.031907, 1.361431, -0.299515)",
        "(0.032083, 1.359933, -0.299250)",
        "(0.032494, 1.356964, -0.298526)",
        "(0.032752, 1.354050, -0.297540)",
        "(0.032951, 1.351246, -0.296501)",
        "(0.033295, 1.348618, -0.295502)",
        "(0.033513, 1.347383, -0.294975)",
        "(0.033957, 1.345116, -0.293862)",
        "(0.034188, 1.343035, -0.292668)",
        "(0.034488, 1.341169, -0.291990)",
        "(0.035005, 1.339391, -0.291428)",
        "(0.035184, 1.338859, -0.291213)",
        "(0.035640, 1.336731, -0.290214)",
        "(0.036013, 1.335088, -0.289484)",
        "(0.036545, 1.333392, -0.289056)",
        "(0.037053, 1.331485, -0.288509)",
        "(0.037316, 1.330513, -0.288271)",
        "(0.037933, 1.328532, -0.287827)",
        "(0.038629, 1.326386, -0.287503)",
        "(0.039057, 1.323828, -0.286878)",
        "(0.039311, 1.321095, -0.286286)",
        "(0.039558, 1.319803, -0.286036)",
        "(0.040003, 1.317336, -0.285315)",
        "(0.040528, 1.315025, -0.284694)",
        "(0.041127, 1.312844, -0.284250)",
        "(0.041631, 1.310659, -0.283546)",
        "(0.041742, 1.309631, -0.283202)",
        "(0.041961, 1.307546, -0.282560)",
        "(0.042320, 1.305576, -0.281976)",
        "(0.042735, 1.303613, -0.281419)",
        "(0.043149, 1.301688, -0.280830)",
        "(0.043348, 1.300715, -0.280553)",
        "(0.043640, 1.298650, -0.279842)",
        "(0.044183, 1.296627, -0.279067)",
        "(0.044523, 1.294488, -0.278223)",
        "(0.044718, 1.292223, -0.277512)",
        "(0.044792, 1.291064, -0.277233)",
        "(0.045221, 1.288737, -0.276448)",
        "(0.045665, 1.286512, -0.275439)",
        "(0.045993, 1.284391, -0.274465)",
        "(0.046250, 1.282201, -0.273594)",
        "(0.046343, 1.280953, -0.273022)",
        "(0.046549, 1.278480, -0.271648)",
        "(0.046518, 1.276013, -0.270247)",
        "(0.046633, 1.273654, -0.268711)",
        "(0.046817, 1.271382, -0.266933)",
        "(0.046843, 1.270239, -0.266076)",
        "(0.046913, 1.268020, -0.264546)",
        "(0.046916, 1.265718, -0.263014)",
        "(0.046951, 1.263489, -0.261383)",
        "(0.047113, 1.261442, -0.259672)",
        "(0.047292, 1.260488, -0.258822)",
        "(0.047660, 1.258502, -0.257144)",
        "(0.047782, 1.256295, -0.255442)",
        "(0.047748, 1.253897, -0.253678)",
        "(0.047891, 1.251569, -0.251782)",
        "(0.048040, 1.250469, -0.250834)",
        "(0.048316, 1.248328, -0.249065)",
        "(0.048394, 1.246109, -0.246979)",
        "(0.048555, 1.243910, -0.244688)",
        "(0.048637, 1.241880, -0.242705)",
        "(0.048690, 1.240906, -0.241761)",
        "(0.048694, 1.239033, -0.239800)",
        "(0.048634, 1.237331, -0.237776)",
        "(0.048643, 1.235840, -0.235861)",
        "(0.048715, 1.234524, -0.234017)",
        "(0.048687, 1.233907, -0.233014)",
        "(0.048602, 1.232718, -0.230976)",
        "(0.048672, 1.231773, -0.228909)",
        "(0.048568, 1.230987, -0.226786)",
        "(0.048453, 1.230258, -0.224626)",
        "(0.048446, 1.229898, -0.223442)",
        "(0.048564, 1.229207, -0.221050)",
        "(0.048593, 1.228436, -0.218467)",
        "(0.048553, 1.227727, -0.215909)",
        "(0.048640, 1.227088, -0.213415)",
        "(0.048703, 1.226776, -0.212134)",
        "(0.048803, 1.226140, -0.209241)",
        "(0.048792, 1.225498, -0.206025)",
        "(0.048890, 1.225024, -0.202819)",
        "(0.048890, 1.224640, -0.199723)",
        "(0.048920, 1.224519, -0.198199)",
        "(0.049090, 1.224338, -0.195035)",
        "(0.049108, 1.224052, -0.191707)",
        "(0.049056, 1.223820, -0.188523)",
        "(0.049119, 1.223681, -0.185370)",
        "(0.049181, 1.223624, -0.183721)",
        "(0.049207, 1.223416, -0.180419)",
        "(0.049232, 1.223187, -0.176991)",
        "(0.049323, 1.222885, -0.173247)",
        "(0.049596, 1.222569, -0.169502)",
        "(0.049704, 1.222418, -0.167706)",
        "(0.049762, 1.222219, -0.164285)",
        "(0.049824, 1.222200, -0.161006)",
        "(0.049994, 1.222309, -0.157902)",
        "(0.050094, 1.222275, -0.154795)",
        "(0.050077, 1.222215, -0.153260)",
        "(0.049952, 1.221989, -0.150024)",
        "(0.049846, 1.221930, -0.146988)",
        "(0.049761, 1.221996, -0.144131)",
        "(0.049590, 1.222146, -0.141152)",
        "(0.049539, 1.222311, -0.139690)",
        "(0.049595, 1.222753, -0.136742)",
        "(0.049714, 1.223237, -0.133853)",
        "(0.049770, 1.223602, -0.130766)",
        "(0.049887, 1.224019, -0.127664)",
        "(0.049949, 1.224277, -0.126220)",
        "(0.050069, 1.224858, -0.123496)",
        "(0.050198, 1.225515, -0.120779)",
        "(0.050321, 1.226303, -0.118062)",
        "(0.050488, 1.227275, -0.115721)",
        "(0.050545, 1.227778, -0.114610)",
        "(0.050811, 1.228799, -0.112150)",
        "(0.051055, 1.229868, -0.109531)",
        "(0.051164, 1.230991, -0.107050)",
        "(0.051259, 1.232008, -0.104611)",
        "(0.051389, 1.232524, -0.103365)",
        "(0.051746, 1.233600, -0.100713)",
        "(0.051928, 1.234604, -0.097919)",
        "(0.052149, 1.235726, -0.095368)",
        "(0.052351, 1.236753, -0.092690)",
        "(0.052449, 1.237267, -0.091336)",
        "(0.052539, 1.238351, -0.088689)",
        "(0.052729, 1.239575, -0.086137)",
        "(0.053081, 1.240912, -0.083583)",
        "(0.053434, 1.242211, -0.080823)",
        "(0.053595, 1.242800, -0.079252)",
        "(0.054018, 1.244116, -0.076334)",
        "(0.054495, 1.245519, -0.073613)",
        "(0.054747, 1.246803, -0.070908)",
        "(0.054760, 1.248019, -0.068336)",
        "(0.054794, 1.248602, -0.067086)",
        "(0.054884, 1.249630, -0.064531)",
        "(0.054757, 1.250530, -0.062133)",
        "(0.054554, 1.251425, -0.059942)",
        "(0.054494, 1.252287, -0.057738)",
        "(0.054479, 1.252711, -0.056685)",
        "(0.054419, 1.253566, -0.054561)",
        "(0.054307, 1.254362, -0.052463)",
        "(0.054542, 1.255374, -0.050479)",
        "(0.054830, 1.256415, -0.048320)",
        "(0.055059, 1.257004, -0.047241)",
        "(0.055469, 1.258225, -0.045077)",
        "(0.055994, 1.259517, -0.042868)",
        "(0.056504, 1.260857, -0.040667)",
        "(0.056805, 1.262214, -0.038699)",
        "(0.056862, 1.262881, -0.037841)",
        "(0.056880, 1.264125, -0.036107)",
        "(0.057085, 1.265372, -0.034292)",
        "(0.057191, 1.266659, -0.032312)",
        "(0.057182, 1.267931, -0.030293)",
        "(0.057174, 1.268646, -0.029435)",
        "(0.057137, 1.270201, -0.027937)",
        "(0.056944, 1.271857, -0.026426)",
        "(0.056686, 1.273454, -0.024813)",
        "(0.056584, 1.275084, -0.023210)",
        "(0.056702, 1.276014, -0.022512)",
        "(0.056857, 1.277892, -0.020969)",
        "(0.056919, 1.279833, -0.019422)",
        "(0.057013, 1.281785, -0.017898)",
        "(0.057281, 1.283804, -0.016303)",
        "(0.057415, 1.284952, -0.015624)",
        "(0.057353, 1.287261, -0.014424)",
        "(0.057113, 1.289714, -0.013646)",
        "(0.056703, 1.292276, -0.013158)",
        "(0.056371, 1.294971, -0.012545)",
        "(0.056197, 1.296311, -0.012134)",
        "(0.055903, 1.299070, -0.011464)",
        "(0.055560, 1.301898, -0.011049)",
        "(0.055092, 1.304711, -0.010484)",
        "(0.054700, 1.307571, -0.009879)",
        "(0.054535, 1.309038, -0.009637)",
        "(0.054278, 1.312028, -0.009275)",
        "(0.053936, 1.315026, -0.008945)",
        "(0.053630, 1.317905, -0.008331)",
        "(0.053565, 1.320863, -0.007947)",
        "(0.053528, 1.322346, -0.007829)",
        "(0.053489, 1.325239, -0.007439)",
        "(0.053388, 1.327919, -0.006832)",
        "(0.053268, 1.330451, -0.006342)",
        "(0.053296, 1.332868, -0.005864)",
        "(0.053296, 1.333976, -0.005514)",
        "(0.053307, 1.336151, -0.004725)",
        "(0.053236, 1.338183, -0.004033)",
        "(0.053179, 1.340141, -0.003401)",
        "(0.053213, 1.342050, -0.002969)",
        "(0.053214, 1.342922, -0.002749)",
        "(0.053194, 1.344636, -0.002361)",
        "(0.053124, 1.346462, -0.002205)",
        "(0.053072, 1.348260, -0.002254)",
        "(0.053094, 1.349029, -0.002249)",
        "(0.053175, 1.350314, -0.001938)",
        "(0.053055, 1.351285, -0.001625)",
        "(0.052903, 1.352049, -0.001368)",
        "(0.052886, 1.352903, -0.001090)",
        "(0.053235, 1.353804, -0.001013)",
        "(0.053430, 1.354340, -0.001127)",
        "(0.053374, 1.355104, -0.001320)",
        "(0.053306, 1.355870, -0.001112)",
        "(0.053452, 1.356435, -0.001126)",
        "(0.053564, 1.357252, -0.001609)",
        "(0.053514, 1.357702, -0.001850)",
        "(0.053435, 1.358381, -0.002084)",
        "(0.053430, 1.358621, -0.002043)",
        "(0.053516, 1.359411, -0.002257)",
        "(0.053663, 1.360496, -0.002542)",
        "(0.053705, 1.360935, -0.002675)",
        "(0.053607, 1.361433, -0.002832)",
        "(0.053364, 1.362141, -0.002882)",
        "(0.053204, 1.363603, -0.003099)",
        "(0.053393, 1.364724, -0.003280)",
        "(0.053424, 1.365224, -0.003282)",
        "(0.053384, 1.366140, -0.003166)",
        "(0.053110, 1.367068, -0.003082)",
        "(0.052803, 1.368021, -0.003138)",
        "(0.052555, 1.368755, -0.003013)",
        "(0.052384, 1.369089, -0.002935)",
        "(0.051984, 1.369784, -0.002934)",
        "(0.051800, 1.370536, -0.002966)",
        "(0.051816, 1.370873, -0.002865)",
        "(0.051824, 1.371347, -0.002857)",
        "(0.051815, 1.371634, -0.002824)",
        "(0.051647, 1.372031, -0.002494)",
        "(0.051573, 1.372274, -0.002112)",
        "(0.051601, 1.372270, -0.002096)",
        "(0.051542, 1.372378, -0.001953)",
        "(0.051511, 1.372411, -0.001878)",
        "(0.051473, 1.372486, -0.001683)",
        "(0.051625, 1.372572, -0.001437)",
        "(0.051681, 1.372725, -0.001287)",
        "(0.051756, 1.373126, -0.001074)",
        "(0.051805, 1.373327, -0.000971)",
        "(0.051796, 1.373541, -0.000787)",
        "(0.051737, 1.373848, -0.000641)",
        "(0.051629, 1.374513, -0.000320)",
        "(0.051478, 1.375216, -0.000349)",
        "(0.051342, 1.375838, -0.000430)",
        "(0.051307, 1.376472, -0.000472)",
        "(0.051139, 1.377814, -0.000444)",
        "(0.050950, 1.378948, -0.000511)",
        "(0.050708, 1.379778, -0.000667)",
        "(0.050580, 1.380162, -0.000706)",
        "(0.050055, 1.381857, -0.000723)",
        "(0.049919, 1.383186, -0.000817)",
        "(0.049691, 1.384564, -0.000850)",
        "(0.049405, 1.385959, -0.000837)",
        "(0.049288, 1.386689, -0.000894)",
        "(0.048947, 1.388252, -0.001192)",
        "(0.048440, 1.389991, -0.001575)",
        "(0.048025, 1.391223, -0.001683)",
        "(0.047335, 1.393704, -0.001943)",
        "(0.047175, 1.394804, -0.002124)",
        "(0.046881, 1.397275, -0.002521)",
        "(0.046667, 1.399839, -0.002853)",
        "(0.046430, 1.402358, -0.002958)",
        "(0.046006, 1.405004, -0.003165)",
        "(0.045765, 1.406387, -0.003331)",
        "(0.045282, 1.409276, -0.003811)",
        "(0.044814, 1.412216, -0.004300)",
        "(0.044509, 1.415003, -0.004594)",
        "(0.044263, 1.417633, -0.004787)",
        "(0.044070, 1.418929, -0.004986)",
        "(0.043554, 1.421441, -0.005497)",
        "(0.042850, 1.423636, -0.005889)",
        "(0.042133, 1.425483, -0.006133)",
        "(0.041860, 1.426431, -0.006353)",
        "(0.041192, 1.428310, -0.006870)",
        "(0.040252, 1.430002, -0.007505)",
        "(0.039284, 1.431576, -0.008306)",
        "(0.038195, 1.433007, -0.009139)",
        "(0.037231, 1.434363, -0.009983)",
        "(0.036745, 1.435030, -0.010464)",
        "(0.035819, 1.436367, -0.011491)",
        "(0.035098, 1.437680, -0.012440)",
        "(0.034718, 1.439171, -0.013372)",
        "(0.034609, 1.440778, -0.014220)",
        "(0.034487, 1.441585, -0.014631)",
        "(0.033928, 1.443239, -0.015643)",
        "(0.033222, 1.444857, -0.016856)",
        "(0.032386, 1.446337, -0.017978)",
        "(0.031432, 1.447816, -0.019103)",
        "(0.030978, 1.448540, -0.019616)",
        "(0.030172, 1.450100, -0.020792)",
        "(0.029548, 1.451702, -0.022020)",
        "(0.029022, 1.453224, -0.023204)",
        "(0.028413, 1.454716, -0.024442)",
        "(0.028098, 1.455467, -0.025139)",
        "(0.027357, 1.456897, -0.026531)",
        "(0.026602, 1.458076, -0.027665)",
        "(0.025786, 1.459069, -0.028647)",
        "(0.025089, 1.460237, -0.029891)",
        "(0.024775, 1.460808, -0.030501)",
        "(0.024263, 1.461945, -0.031764)",
        "(0.023698, 1.463103, -0.033057)",
        "(0.023086, 1.464325, -0.034434)",
        "(0.022417, 1.465446, -0.035892)",
        "(0.022133, 1.465950, -0.036592)",
        "(0.021575, 1.466843, -0.037844)",
        "(0.020967, 1.467721, -0.039065)",
        "(0.020330, 1.468613, -0.040431)",
        "(0.019714, 1.469348, -0.041603)",
        "(0.019450, 1.469721, -0.042141)",
        "(0.018891, 1.470558, -0.043459)",
        "(0.018213, 1.471336, -0.044955)",
        "(0.017559, 1.472110, -0.046504)",
        "(0.016873, 1.472779, -0.047983)",
        "(0.016493, 1.473097, -0.048743)",
        "(0.015748, 1.473871, -0.050610)",
        "(0.015060, 1.474795, -0.052710)",
        "(0.014574, 1.475512, -0.054327)",
        "(0.014189, 1.476213, -0.055765)",
        "(0.014012, 1.476651, -0.056625)",
        "(0.013674, 1.477709, -0.058697)",
        "(0.013160, 1.478721, -0.060779)",
        "(0.012511, 1.479695, -0.062892)",
        "(0.011834, 1.480454, -0.064949)",
        "(0.011512, 1.480858, -0.066004)",
        "(0.010904, 1.481734, -0.068416)",
        "(0.010278, 1.482608, -0.070871)",
        "(0.009805, 1.483385, -0.073149)",
        "(0.009332, 1.484204, -0.075545)",
        "(0.009129, 1.484663, -0.076815)",
        "(0.008779, 1.485540, -0.079194)",
        "(0.008441, 1.486255, -0.081304)",
        "(0.008166, 1.486881, -0.083282)",
        "(0.007834, 1.487524, -0.085365)",
        "(0.007663, 1.487858, -0.086470)",
        "(0.007212, 1.488456, -0.088678)",
        "(0.006761, 1.488997, -0.090890)",
        "(0.006341, 1.489431, -0.092956)",
        "(0.006216, 1.489594, -0.093956)",
        "(0.006000, 1.489915, -0.095908)",
        "(0.005762, 1.490253, -0.097758)",
        "(0.005470, 1.490690, -0.099857)",
        "(0.005097, 1.491058, -0.102100)",
        "(0.004770, 1.491298, -0.104108)",
        "(0.004643, 1.491435, -0.105133)",
        "(0.004435, 1.491738, -0.107277)",
        "(0.004239, 1.491882, -0.109299)",
        "(0.004031, 1.491990, -0.111371)",
        "(0.003704, 1.492167, -0.113709)",
        "(0.003602, 1.492274, -0.114960)",
        "(0.003407, 1.492294, -0.117330)",
        "(0.003125, 1.492198, -0.119589)",
        "(0.002770, 1.492197, -0.122102)",
        "(0.002515, 1.492222, -0.123461)",
        "(0.002148, 1.492215, -0.126133)",
        "(0.001952, 1.492119, -0.128598)",
        "(0.001851, 1.492129, -0.131092)",
        "(0.001604, 1.492147, -0.133574)",
        "(0.001190, 1.492232, -0.136105)",
        "(0.001027, 1.492248, -0.137295)",
        "(0.000847, 1.492215, -0.139328)",
        "(0.000813, 1.492314, -0.141356)",
        "(0.000639, 1.492478, -0.143555)",
        "(0.000542, 1.492614, -0.145648)",
        "(0.000543, 1.492697, -0.146700)",
        "(0.000532, 1.492935, -0.148913)",
        "(0.000484, 1.493155, -0.151256)",
        "(0.000420, 1.493334, -0.153558)",
        "(0.000351, 1.493378, -0.154638)",
        "(0.000327, 1.493505, -0.156835)",
        "(0.000395, 1.493708, -0.159252)",
        "(0.000610, 1.493847, -0.161667)",
        "(0.000692, 1.493860, -0.164007)",
        "(0.000650, 1.493731, -0.166475)",
        "(0.000639, 1.493642, -0.167755)",
        "(0.000674, 1.493403, -0.170368)",
        "(0.000738, 1.492985, -0.172940)",
        "(0.000766, 1.492368, -0.175377)",
        "(0.000728, 1.491702, -0.178004)",
        "(0.000657, 1.491315, -0.179392)",
        "(0.000553, 1.490372, -0.181914)",
        "(0.000563, 1.489394, -0.184355)",
        "(0.000587, 1.488441, -0.186967)",
        "(0.000589, 1.487362, -0.189553)",
        "(0.000632, 1.486820, -0.190850)",
        "(0.000793, 1.485693, -0.193351)",
        "(0.000981, 1.484530, -0.195749)",
        "(0.001024, 1.483297, -0.198106)",
        "(0.001021, 1.482626, -0.199230)",
        "(0.001093, 1.481216, -0.201427)",
        "(0.001209, 1.479840, -0.203675)",
        "(0.001305, 1.478347, -0.205892)",
        "(0.001553, 1.476705, -0.208012)",
        "(0.001721, 1.475796, -0.209070)",
        "(0.002116, 1.473873, -0.211222)",
        "(0.002491, 1.471752, -0.213299)",
        "(0.002602, 1.469409, -0.215321)",
        "(0.002516, 1.466910, -0.217348)",
        "(0.002406, 1.464419, -0.219479)",
        "(0.002358, 1.463229, -0.220584)",
        "(0.002465, 1.460884, -0.222786)",
        "(0.002832, 1.458650, -0.225179)",
        "(0.003281, 1.456249, -0.227536)",
        "(0.003443, 1.454967, -0.228632)",
        "(0.003751, 1.452131, -0.230444)",
        "(0.004088, 1.449116, -0.232139)",
        "(0.004445, 1.445996, -0.234181)",
        "(0.005052, 1.442588, -0.236422)",
        "(0.005752, 1.438865, -0.238751)",
        "(0.005921, 1.436909, -0.239816)",
        "(0.006065, 1.432777, -0.241473)",
        "(0.006208, 1.428577, -0.242972)",
        "(0.006748, 1.424337, -0.244177)",
        "(0.007408, 1.420198, -0.244764)",
        "(0.007675, 1.418180, -0.244898)",
        "(0.008126, 1.414363, -0.245418)",
        "(0.008294, 1.410776, -0.246277)",
        "(0.008583, 1.407124, -0.246882)",
        "(0.008891, 1.403727, -0.247390)",
        "(0.009150, 1.402140, -0.247663)",
        "(0.009440, 1.398950, -0.247876)",
        "(0.009365, 1.395563, -0.247592)",
        "(0.009316, 1.392228, -0.247383)",
        "(0.009573, 1.389024, -0.247089)",
        "(0.009769, 1.387457, -0.246916)",
        "(0.010292, 1.384438, -0.246636)",
        "(0.010584, 1.381402, -0.246461)",
        "(0.010735, 1.378453, -0.246264)",
        "(0.010793, 1.376975, -0.246123)",
        "(0.011062, 1.373943, -0.245553)",
        "(0.011315, 1.370883, -0.244522)",
        "(0.011304, 1.367827, -0.243248)",
        "(0.011414, 1.364931, -0.242349)",
        "(0.011593, 1.363604, -0.241998)",
        "(0.011941, 1.361007, -0.241293)",
        "(0.012196, 1.358459, -0.240542)",
        "(0.012820, 1.355734, -0.239598)",
        "(0.013384, 1.352876, -0.238683)",
        "(0.013541, 1.349872, -0.237630)",
        "(0.013648, 1.348377, -0.237202)",
        "(0.014045, 1.345354, -0.236305)",
        "(0.014686, 1.342359, -0.235469)",
        "(0.015365, 1.339488, -0.234710)",
        "(0.015964, 1.336604, -0.234074)",
        "(0.016179, 1.335099, -0.233761)",
        "(0.016642, 1.331992, -0.233067)",
        "(0.017257, 1.328960, -0.232473)",
        "(0.017983, 1.325885, -0.231780)",
        "(0.018651, 1.322614, -0.230751)",
        "(0.018902, 1.321004, -0.230262)",
        "(0.019377, 1.317941, -0.229579)",
        "(0.019749, 1.314933, -0.229058)",
        "(0.020287, 1.311949, -0.228176)",
        "(0.020865, 1.309154, -0.227287)",
        "(0.021057, 1.307812, -0.226887)",
        "(0.021489, 1.305163, -0.226054)",
        "(0.022092, 1.302413, -0.224974)",
        "(0.022614, 1.299732, -0.223814)",
        "(0.022923, 1.297170, -0.222391)",
        "(0.023119, 1.295924, -0.221629)",
        "(0.023669, 1.293547, -0.220183)",
        "(0.024055, 1.291167, -0.218498)",
        "(0.024284, 1.288941, -0.216641)",
        "(0.024695, 1.287003, -0.214781)",
        "(0.024885, 1.286037, -0.213787)",
        "(0.025274, 1.284061, -0.211389)",
        "(0.025599, 1.282254, -0.209212)",
        "(0.025792, 1.280590, -0.207206)",
        "(0.026239, 1.278950, -0.205188)",
        "(0.026515, 1.278143, -0.204182)",
        "(0.027075, 1.276441, -0.202178)",
        "(0.027484, 1.274557, -0.199930)",
        "(0.027931, 1.272440, -0.197313)",
        "(0.028251, 1.269987, -0.194560)",
        "(0.028401, 1.268647, -0.193084)",
        "(0.028641, 1.265844, -0.189841)",
        "(0.029001, 1.263274, -0.186938)",
        "(0.029352, 1.260915, -0.184359)",
        "(0.029788, 1.258679, -0.181561)",
        "(0.030045, 1.257570, -0.180022)",
        "(0.030584, 1.255488, -0.176644)",
        "(0.031086, 1.253450, -0.173115)",
        "(0.031518, 1.251427, -0.169546)",
        "(0.031891, 1.249429, -0.166228)",
        "(0.031968, 1.248411, -0.164549)",
        "(0.032020, 1.246560, -0.161297)",
        "(0.032102, 1.245059, -0.158194)",
        "(0.032467, 1.243848, -0.155089)",
        "(0.032871, 1.242864, -0.152027)",
        "(0.033015, 1.242408, -0.150539)",
        "(0.033312, 1.241725, -0.147752)",
        "(0.033769, 1.241194, -0.145009)",
        "(0.034225, 1.240786, -0.142269)",
        "(0.034585, 1.240569, -0.139515)",
        "(0.034806, 1.240473, -0.138112)",
        "(0.035478, 1.240301, -0.135249)",
        "(0.036196, 1.239911, -0.132164)",
        "(0.036610, 1.239396, -0.129109)",
        "(0.037030, 1.238992, -0.126370)",
        "(0.037256, 1.238824, -0.125120)",
        "(0.037742, 1.238508, -0.122575)",
        "(0.038147, 1.238310, -0.120256)",
        "(0.038546, 1.238153, -0.118174)",
        "(0.038853, 1.237906, -0.116315)",
        "(0.039023, 1.237756, -0.115383)",
        "(0.039368, 1.237324, -0.113396)",
        "(0.039841, 1.236857, -0.111210)",
        "(0.040245, 1.236371, -0.109189)",
        "(0.040417, 1.236124, -0.108282)",
        "(0.040686, 1.235641, -0.106547)",
        "(0.040925, 1.235396, -0.105195)",
        "(0.041227, 1.235329, -0.103882)",
        "(0.041475, 1.235383, -0.102704)",
        "(0.041575, 1.235379, -0.102051)",
        "(0.041722, 1.235268, -0.100559)",
        "(0.041883, 1.235257, -0.099041)",
        "(0.042111, 1.235459, -0.097602)",
        "(0.042240, 1.235735, -0.096265)",
        "(0.042366, 1.236048, -0.094755)",
        "(0.042437, 1.236209, -0.093948)",
        "(0.042621, 1.236688, -0.092365)",
        "(0.042858, 1.237111, -0.090651)",
        "(0.043220, 1.237532, -0.088758)",
        "(0.043481, 1.238032, -0.086965)",
        "(0.043602, 1.238284, -0.086109)",
        "(0.043743, 1.238648, -0.084410)",
        "(0.043732, 1.238921, -0.082893)",
        "(0.043754, 1.239317, -0.081509)",
        "(0.043802, 1.239569, -0.080798)",
        "(0.043947, 1.240100, -0.079430)",
        "(0.043997, 1.240493, -0.077937)",
        "(0.044250, 1.241021, -0.076484)",
        "(0.044573, 1.241585, -0.074967)",
        "(0.044898, 1.242014, -0.073404)",
        "(0.045067, 1.242158, -0.072553)",
        "(0.045268, 1.242367, -0.070851)",
        "(0.045284, 1.242732, -0.069588)",
        "(0.045243, 1.243035, -0.068462)",
        "(0.045120, 1.243224, -0.067313)",
        "(0.045075, 1.243335, -0.066739)",
        "(0.045113, 1.243554, -0.065483)",
        "(0.045314, 1.243714, -0.063998)",
        "(0.045508, 1.243921, -0.062511)",
        "(0.045606, 1.244040, -0.061763)",
        "(0.045857, 1.244299, -0.060328)",
        "(0.045997, 1.244470, -0.058881)",
        "(0.046073, 1.244702, -0.057505)",
        "(0.046255, 1.245038, -0.056263)",
        "(0.046513, 1.245271, -0.054882)",
        "(0.046667, 1.245371, -0.054123)",
        "(0.046888, 1.245582, -0.052659)",
        "(0.047077, 1.245880, -0.051204)",
        "(0.047338, 1.246243, -0.049698)",
        "(0.047589, 1.246797, -0.048069)",
        "(0.047698, 1.247164, -0.047313)",
        "(0.047806, 1.248148, -0.046027)",
        "(0.047847, 1.249336, -0.045052)",
        "(0.047801, 1.250436, -0.044108)",
        "(0.047732, 1.250935, -0.043625)",
        "(0.047513, 1.251997, -0.042624)",
        "(0.047422, 1.253194, -0.041575)",
        "(0.047460, 1.254462, -0.040379)",
        "(0.047665, 1.255900, -0.039233)",
        "(0.047682, 1.256685, -0.038727)",
        "(0.047586, 1.258276, -0.037839)",
        "(0.047466, 1.259876, -0.036962)",
        "(0.047563, 1.261441, -0.035820)",
        "(0.047775, 1.263093, -0.034561)",
        "(0.047814, 1.263927, -0.033988)",
        "(0.047856, 1.265567, -0.033026)",
        "(0.047901, 1.267146, -0.032166)",
        "(0.047944, 1.268672, -0.031197)",
        "(0.048127, 1.270191, -0.030107)",
        "(0.048249, 1.270955, -0.029532)",
        "(0.048405, 1.272357, -0.028403)",
        "(0.048445, 1.273664, -0.027353)",
        "(0.048352, 1.274950, -0.026505)",
        "(0.048281, 1.276268, -0.025946)",
        "(0.048240, 1.276876, -0.025674)",
        "(0.048255, 1.278033, -0.025013)",
        "(0.048298, 1.279083, -0.024255)",
        "(0.048255, 1.279762, -0.023749)",
        "(0.048295, 1.281003, -0.022936)",
        "(0.048308, 1.281422, -0.022527)",
        "(0.048343, 1.282268, -0.021701)",
        "(0.048279, 1.283021, -0.020885)",
        "(0.048223, 1.283794, -0.020145)",
        "(0.048159, 1.284439, -0.019708)",
        "(0.048122, 1.284827, -0.019359)",
        "(0.048063, 1.285700, -0.018387)",
        "(0.047987, 1.286296, -0.017685)",
        "(0.047812, 1.286791, -0.017188)",
        "(0.047606, 1.287452, -0.016545)",
        "(0.047444, 1.288047, -0.016101)",
        "(0.047296, 1.288717, -0.015678)",
        "(0.047232, 1.289975, -0.014804)",
        "(0.047449, 1.291054, -0.013839)",
        "(0.047563, 1.292248, -0.013035)",
        "(0.047580, 1.292811, -0.012629)",
        "(0.047647, 1.293936, -0.011974)",
        "(0.047553, 1.295254, -0.011221)",
        "(0.047379, 1.296330, -0.010374)",
        "(0.047220, 1.297312, -0.009551)",
        "(0.047097, 1.297672, -0.009336)",
        "(0.046828, 1.298845, -0.008753)",
        "(0.046473, 1.300572, -0.008167)",
        "(0.046046, 1.302209, -0.007767)",
        "(0.045717, 1.303971, -0.007197)",
        "(0.045139, 1.305997, -0.006732)",
        "(0.044767, 1.307094, -0.006645)",
        "(0.043963, 1.309421, -0.006734)",
        "(0.043154, 1.311904, -0.007017)",
        "(0.042382, 1.314569, -0.007278)",
        "(0.041553, 1.317279, -0.007527)",
        "(0.041112, 1.318600, -0.007648)",
        "(0.040274, 1.321197, -0.007729)",
        "(0.039538, 1.323862, -0.007938)",
        "(0.038770, 1.326634, -0.008444)",
        "(0.038197, 1.329339, -0.008766)",
        "(0.037914, 1.330661, -0.008817)",
        "(0.037567, 1.333413, -0.009029)",
        "(0.037149, 1.336103, -0.009437)",
        "(0.036601, 1.338526, -0.009722)",
        "(0.036046, 1.340925, -0.010064)",
        "(0.035841, 1.342128, -0.010255)",
        "(0.035412, 1.344374, -0.010537)",
        "(0.035141, 1.346205, -0.010184)",
        "(0.034854, 1.348117, -0.009879)",
        "(0.034762, 1.350212, -0.009711)",
        "(0.034774, 1.351229, -0.009498)",
        "(0.034880, 1.353316, -0.009057)",
        "(0.034809, 1.355402, -0.008699)",
        "(0.034620, 1.357440, -0.008419)",
        "(0.034375, 1.359496, -0.008269)",
        "(0.034222, 1.360438, -0.008093)",
        "(0.033946, 1.362181, -0.007459)",
        "(0.033853, 1.364068, -0.007188)",
        "(0.033626, 1.365761, -0.006973)",
        "(0.033486, 1.366554, -0.006887)",
        "(0.033120, 1.368062, -0.006835)",
        "(0.032697, 1.369477, -0.006885)",
        "(0.032350, 1.370790, -0.006876)",
        "(0.031981, 1.372113, -0.007105)",
        "(0.031854, 1.372629, -0.007261)",
        "(0.031667, 1.373761, -0.007403)",
        "(0.031461, 1.374813, -0.007376)",
        "(0.031056, 1.375687, -0.007323)",
        "(0.030814, 1.376488, -0.007523)",
        "(0.030690, 1.377051, -0.007710)",
        "(0.030532, 1.377786, -0.007810)",
        "(0.030490, 1.378647, -0.007813)",
        "(0.030279, 1.379408, -0.008062)",
        "(0.029922, 1.380284, -0.008510)",
        "(0.029732, 1.380963, -0.008871)",
        "(0.029553, 1.381816, -0.009210)",
        "(0.029373, 1.382740, -0.009535)",
        "(0.029140, 1.383458, -0.009908)",
        "(0.028638, 1.384649, -0.010466)",
        "(0.028433, 1.385114, -0.010717)",
        "(0.028115, 1.386031, -0.011212)",
        "(0.027888, 1.387359, -0.011907)",
        "(0.027690, 1.388823, -0.012745)",
        "(0.027419, 1.390421, -0.013821)",
        "(0.027222, 1.391227, -0.014400)",
        "(0.026828, 1.392689, -0.015459)",
        "(0.026573, 1.394012, -0.016200)",
        "(0.026300, 1.395529, -0.017328)",
        "(0.025960, 1.397026, -0.018696)",
        "(0.025798, 1.397718, -0.019378)",
        "(0.025257, 1.398749, -0.020629)",
        "(0.024814, 1.399676, -0.021823)",
        "(0.024519, 1.400938, -0.023472)",
        "(0.024093, 1.402151, -0.025228)",
        "(0.023416, 1.403301, -0.026965)",
        "(0.023064, 1.403815, -0.027782)",
        "(0.022403, 1.404971, -0.029302)",
        "(0.021927, 1.406343, -0.031081)",
        "(0.021295, 1.407642, -0.032869)",
        "(0.021036, 1.408276, -0.033669)",
        "(0.020497, 1.409481, -0.035030)",
        "(0.019912, 1.410781, -0.036320)",
        "(0.019259, 1.412113, -0.037786)",
        "(0.018493, 1.413319, -0.039301)",
        "(0.017642, 1.414305, -0.040576)",
        "(0.017246, 1.414820, -0.041163)",
        "(0.016442, 1.415874, -0.042389)",
        "(0.015620, 1.416833, -0.043553)",
        "(0.014758, 1.417731, -0.044617)",
        "(0.014323, 1.418191, -0.045138)",
        "(0.013553, 1.419199, -0.046059)",
        "(0.013169, 1.420444, -0.047117)",
        "(0.012804, 1.421786, -0.048097)",
        "(0.012363, 1.423061, -0.048720)",
        "(0.011861, 1.424482, -0.049375)",
        "(0.011690, 1.425215, -0.049757)",
        "(0.011371, 1.426945, -0.050584)",
        "(0.011082, 1.428496, -0.051109)",
        "(0.010603, 1.429911, -0.051439)",
        "(0.010387, 1.430607, -0.051665)",
        "(0.009952, 1.431993, -0.052144)",
        "(0.009496, 1.433247, -0.052410)",
        "(0.009179, 1.434164, -0.052565)",
        "(0.008789, 1.435499, -0.052794)",
        "(0.008476, 1.436853, -0.052942)",
        "(0.008339, 1.437573, -0.053037)",
        "(0.008183, 1.438717, -0.053351)",
        "(0.007823, 1.439670, -0.053707)",
        "(0.007417, 1.440382, -0.054041)",
        "(0.007223, 1.440858, -0.054272)",
        "(0.006605, 1.442089, -0.054870)",
        "(0.006001, 1.443004, -0.055402)",
        "(0.005232, 1.444139, -0.056262)",
        "(0.004602, 1.445432, -0.057270)",
        "(0.004311, 1.446115, -0.057797)",
        "(0.003700, 1.447626, -0.058960)",
        "(0.002869, 1.449261, -0.060216)",
        "(0.002025, 1.451046, -0.061637)",
        "(0.001124, 1.452854, -0.063130)",
        "(0.000599, 1.453744, -0.063803)",
        "(-0.000419, 1.455721, -0.065234)",
        "(-0.001107, 1.457906, -0.066707)",
        "(-0.001792, 1.460156, -0.067940)",
        "(-0.002612, 1.462473, -0.069319)",
        "(-0.003339, 1.464914, -0.071185)",
        "(-0.003746, 1.466097, -0.072174)",
        "(-0.004808, 1.468259, -0.074048)",
        "(-0.005967, 1.470428, -0.075857)",
        "(-0.006577, 1.472940, -0.078003)",
        "(-0.006671, 1.475529, -0.079905)",
        "(-0.006710, 1.476808, -0.080779)",
        "(-0.006889, 1.479454, -0.082585)",
        "(-0.007309, 1.482244, -0.084802)",
        "(-0.007824, 1.484897, -0.087296)",
        "(-0.008054, 1.486119, -0.088484)",
        "(-0.008636, 1.488341, -0.090826)",
        "(-0.009340, 1.490484, -0.093438)",
        "(-0.010132, 1.492450, -0.096136)",
        "(-0.010663, 1.494182, -0.098719)",
        "(-0.010911, 1.495048, -0.100088)",
        "(-0.011370, 1.496664, -0.102871)",
        "(-0.011798, 1.498117, -0.105545)",
        "(-0.012116, 1.499355, -0.108198)",
        "(-0.012513, 1.500433, -0.110793)",
        "(-0.012710, 1.500866, -0.112029)",
        "(-0.013011, 1.501678, -0.114520)",
        "(-0.013348, 1.502428, -0.117265)",
        "(-0.013964, 1.502964, -0.119972)",
        "(-0.014678, 1.503430, -0.122724)",
        "(-0.015006, 1.504039, -0.125907)",
        "(-0.014993, 1.504416, -0.127582)",
        "(-0.014889, 1.505110, -0.130843)",
        "(-0.014810, 1.505581, -0.133990)",
        "(-0.014843, 1.505946, -0.137403)",
        "(-0.014944, 1.506070, -0.139196)",
        "(-0.015135, 1.506075, -0.142728)",
        "(-0.014931, 1.505668, -0.146303)",
        "(-0.014798, 1.505059, -0.150130)",
        "(-0.014784, 1.504052, -0.153966)",
        "(-0.014765, 1.503371, -0.155832)",
        "(-0.014545, 1.501706, -0.159651)",
        "(-0.014338, 1.499709, -0.163625)",
        "(-0.014023, 1.497639, -0.167925)",
        "(-0.013919, 1.495360, -0.172360)",
        "(-0.013908, 1.493967, -0.174403)",
        "(-0.013786, 1.491047, -0.178393)",
        "(-0.013635, 1.487847, -0.182162)",
        "(-0.013338, 1.484454, -0.185880)",
        "(-0.013066, 1.480858, -0.189413)",
        "(-0.013075, 1.477036, -0.192538)",
        "(-0.013091, 1.475118, -0.194085)",
        "(-0.013050, 1.471337, -0.197199)",
        "(-0.012895, 1.467613, -0.200196)",
        "(-0.012620, 1.463919, -0.202883)",
        "(-0.012507, 1.462035, -0.204072)",
        "(-0.012197, 1.458319, -0.206117)",
        "(-0.011615, 1.454744, -0.208169)",
        "(-0.011134, 1.451157, -0.210186)",
        "(-0.010916, 1.447486, -0.212166)",
        "(-0.010732, 1.445713, -0.213143)",
        "(-0.010356, 1.442188, -0.214889)",
        "(-0.009938, 1.438834, -0.216413)",
        "(-0.009674, 1.435707, -0.217885)",
        "(-0.009495, 1.432800, -0.219233)",
        "(-0.009434, 1.431419, -0.219940)",
        "(-0.009107, 1.428783, -0.221388)",
        "(-0.008482, 1.426374, -0.222891)",
        "(-0.007950, 1.424310, -0.224473)",
        "(-0.007586, 1.422545, -0.226364)",
        "(-0.007162, 1.420802, -0.228169)",
        "(-0.006879, 1.419951, -0.229035)",
        "(-0.006069, 1.418430, -0.230925)",
        "(-0.005339, 1.416965, -0.232850)",
        "(-0.004728, 1.415478, -0.234501)",
        "(-0.004424, 1.414763, -0.235332)",
        "(-0.003739, 1.413440, -0.237134)",
        "(-0.003203, 1.412162, -0.238975)",
        "(-0.002715, 1.410836, -0.240551)",
        "(-0.002313, 1.409534, -0.242110)",
        "(-0.002096, 1.408872, -0.242895)",
        "(-0.001679, 1.407542, -0.244477)",
        "(-0.001085, 1.406289, -0.246037)",
        "(-0.000222, 1.405030, -0.247679)",
        "(0.000521, 1.403647, -0.249623)",
        "(0.001239, 1.401955, -0.251546)",
        "(0.001578, 1.401028, -0.252457)",
        "(0.002257, 1.398893, -0.253934)",
        "(0.002974, 1.396526, -0.255110)",
        "(0.003705, 1.394088, -0.256347)",
        "(0.004079, 1.392847, -0.256983)",
        "(0.004868, 1.390229, -0.258225)",
        "(0.005499, 1.387417, -0.259419)",
        "(0.006133, 1.384548, -0.260644)",
        "(0.006570, 1.381496, -0.261580)",
        "(0.006917, 1.380033, -0.262053)",
        "(0.007629, 1.377218, -0.263128)",
        "(0.008267, 1.374507, -0.264131)",
        "(0.008966, 1.371771, -0.264978)",
        "(0.009626, 1.368997, -0.265488)",
        "(0.009983, 1.367639, -0.265724)",
        "(0.010682, 1.364952, -0.266134)",
        "(0.011274, 1.362184, -0.266291)",
        "(0.011804, 1.359465, -0.266413)",
        "(0.012260, 1.356964, -0.266715)",
        "(0.012498, 1.355750, -0.266817)",
        "(0.013091, 1.353416, -0.266900)",
        "(0.013830, 1.351170, -0.266948)",
        "(0.014283, 1.348898, -0.266933)",
        "(0.014649, 1.346589, -0.266718)",
        "(0.014768, 1.345378, -0.266548)",
        "(0.015263, 1.342874, -0.265993)",
        "(0.015964, 1.340350, -0.265125)",
        "(0.016486, 1.337713, -0.264083)",
        "(0.016820, 1.335021, -0.263149)",
        "(0.017036, 1.333691, -0.262731)",
        "(0.017540, 1.331090, -0.262050)",
        "(0.018050, 1.328645, -0.261472)",
        "(0.018501, 1.326325, -0.260955)",
        "(0.018948, 1.323931, -0.260337)",
        "(0.019121, 1.322663, -0.259912)",
        "(0.019550, 1.320122, -0.258726)",
        "(0.019912, 1.317622, -0.257059)",
        "(0.020361, 1.315326, -0.255448)",
        "(0.020652, 1.313075, -0.253849)",
        "(0.020764, 1.311973, -0.253081)",
        "(0.021014, 1.309935, -0.251747)",
        "(0.021368, 1.308198, -0.250774)",
        "(0.021734, 1.306488, -0.249797)",
        "(0.021953, 1.304596, -0.248429)",
        "(0.022064, 1.303656, -0.247676)",
        "(0.022193, 1.301833, -0.246246)",
        "(0.022272, 1.299928, -0.244725)",
        "(0.022443, 1.298059, -0.243284)",
        "(0.022657, 1.296282, -0.242097)",
        "(0.022726, 1.295404, -0.241470)",
        "(0.022964, 1.293699, -0.240050)",
        "(0.023242, 1.292008, -0.238414)",
        "(0.023524, 1.290290, -0.236765)",
        "(0.023660, 1.288458, -0.235005)",
        "(0.023749, 1.287530, -0.234093)",
        "(0.024011, 1.285669, -0.232229)",
        "(0.024221, 1.283830, -0.230481)",
        "(0.024514, 1.282059, -0.228550)",
        "(0.024814, 1.280397, -0.226586)",
        "(0.025032, 1.279602, -0.225622)",
        "(0.025465, 1.278116, -0.223810)",
        "(0.025763, 1.276765, -0.221988)",
        "(0.025955, 1.275488, -0.220271)",
        "(0.026091, 1.274451, -0.219078)",
        "(0.026154, 1.273922, -0.218448)",
        "(0.026331, 1.272962, -0.216999)",
        "(0.026553, 1.272057, -0.215193)",
        "(0.026732, 1.271015, -0.213073)",
        "(0.026955, 1.269879, -0.210840)",
        "(0.026988, 1.269297, -0.209638)",
        "(0.027010, 1.268236, -0.207472)",
        "(0.027011, 1.267355, -0.205807)",
        "(0.027020, 1.266609, -0.204500)",
        "(0.026992, 1.265856, -0.202967)",
        "(0.026978, 1.265436, -0.202036)",
        "(0.026981, 1.264690, -0.199968)",
        "(0.027047, 1.264138, -0.198099)",
        "(0.027129, 1.263470, -0.196204)",
        "(0.027196, 1.262751, -0.194071)",
        "(0.027230, 1.262426, -0.193052)",
        "(0.027292, 1.261778, -0.191184)",
        "(0.027367, 1.261022, -0.189274)",
        "(0.027354, 1.260136, -0.187144)",
        "(0.027244, 1.259341, -0.185045)",
        "(0.027251, 1.259026, -0.184045)",
        "(0.027279, 1.258473, -0.182010)",
        "(0.027359, 1.257976, -0.180080)",
        "(0.027353, 1.257503, -0.178280)",
        "(0.027293, 1.257054, -0.176540)",
        "(0.027256, 1.256802, -0.175626)",
        "(0.027209, 1.256324, -0.173817)",
        "(0.027252, 1.255949, -0.171886)",
        "(0.027309, 1.255605, -0.169899)",
        "(0.027372, 1.255291, -0.167896)",
        "(0.027368, 1.255149, -0.166975)",
        "(0.027417, 1.255015, -0.165296)",
        "(0.027516, 1.254857, -0.163489)",
        "(0.027736, 1.254700, -0.161680)",
        "(0.027742, 1.254478, -0.159853)",
        "(0.027693, 1.254312, -0.158950)",
        "(0.027595, 1.253902, -0.157166)",
        "(0.027655, 1.253456, -0.155475)",
        "(0.027740, 1.253068, -0.153877)",
        "(0.027821, 1.252746, -0.152187)",
        "(0.027873, 1.252587, -0.151305)",
        "(0.028043, 1.252359, -0.149625)",
        "(0.028353, 1.252214, -0.147921)",
        "(0.028620, 1.252122, -0.145960)",
        "(0.028797, 1.252138, -0.144098)",
        "(0.028919, 1.252178, -0.143240)",
        "(0.029174, 1.252279, -0.141546)",
        "(0.029338, 1.252280, -0.139699)",
        "(0.029338, 1.252336, -0.137940)",
        "(0.029286, 1.252531, -0.136428)",
        "(0.029280, 1.252608, -0.135656)",
        "(0.029402, 1.252745, -0.133950)",
        "(0.029649, 1.252893, -0.132146)",
        "(0.029847, 1.253116, -0.130434)",
        "(0.030075, 1.253382, -0.128821)",
        "(0.030224, 1.253489, -0.127968)",
        "(0.030554, 1.253721, -0.126265)",
        "(0.030683, 1.254014, -0.124724)",
        "(0.030754, 1.254210, -0.123130)",
        "(0.030862, 1.254239, -0.121428)",
        "(0.030912, 1.254269, -0.120641)",
        "(0.030992, 1.254372, -0.119128)",
        "(0.031169, 1.254457, -0.117376)",
        "(0.031405, 1.254511, -0.115310)",
        "(0.031736, 1.254651, -0.113185)",
        "(0.031912, 1.254756, -0.112123)",
        "(0.032451, 1.255143, -0.109932)",
        "(0.033029, 1.255615, -0.107653)",
        "(0.033516, 1.256112, -0.105526)",
        "(0.033731, 1.256526, -0.103557)",
        "(0.033889, 1.256708, -0.102561)",
        "(0.034225, 1.257052, -0.100673)",
        "(0.034429, 1.257349, -0.098836)",
        "(0.034601, 1.257591, -0.096851)",
        "(0.034801, 1.257803, -0.094924)",
        "(0.034874, 1.257893, -0.094058)",
        "(0.034845, 1.257993, -0.092438)",
        "(0.034655, 1.258068, -0.091025)",
        "(0.034835, 1.258230, -0.089440)",
        "(0.035262, 1.258488, -0.087614)",
        "(0.035428, 1.258638, -0.086734)",
        "(0.035603, 1.258917, -0.085144)",
        "(0.035812, 1.259046, -0.083346)",
        "(0.036047, 1.259102, -0.081408)",
        "(0.036327, 1.259331, -0.079429)",
        "(0.036524, 1.259559, -0.078498)",
        "(0.036946, 1.260055, -0.076634)",
        "(0.037395, 1.260615, -0.074655)",
        "(0.037828, 1.261212, -0.072278)",
        "(0.038288, 1.262050, -0.069851)",
        "(0.038597, 1.262537, -0.068690)",
        "(0.039266, 1.263427, -0.066029)",
        "(0.039860, 1.264287, -0.062998)",
        "(0.040309, 1.265398, -0.060021)",
        "(0.041161, 1.266866, -0.056843)",
        "(0.041683, 1.267659, -0.055072)",
        "(0.042791, 1.269620, -0.051473)",
        "(0.043694, 1.271925, -0.048203)",
        "(0.044572, 1.274288, -0.044934)",
        "(0.045210, 1.276556, -0.041581)",
        "(0.045402, 1.277712, -0.039980)",
        "(0.045746, 1.280250, -0.037193)",
        "(0.046221, 1.282917, -0.034576)",
        "(0.046457, 1.285459, -0.031708)",
        "(0.046654, 1.288120, -0.029074)",
        "(0.046686, 1.289470, -0.027928)",
        "(0.046693, 1.292177, -0.025909)",
        "(0.046451, 1.294603, -0.023556)",
        "(0.046167, 1.297032, -0.021099)",
        "(0.046255, 1.299598, -0.018780)",
        "(0.046327, 1.300838, -0.017570)",
        "(0.046375, 1.303292, -0.015042)",
        "(0.046321, 1.305801, -0.012802)",
        "(0.046364, 1.308272, -0.010719)",
        "(0.046558, 1.310626, -0.008463)",
        "(0.046828, 1.311756, -0.007265)",
        "(0.047243, 1.313919, -0.004898)",
        "(0.047602, 1.315996, -0.002944)",
        "(0.047758, 1.317943, -0.001122)",
        "(0.047793, 1.319627, 0.000761)",
        "(0.047768, 1.320432, 0.001708)",
        "(0.047834, 1.321947, 0.003422)",
        "(0.047944, 1.323500, 0.004983)",
        "(0.048114, 1.325017, 0.006509)",
        "(0.048224, 1.326434, 0.008102)",
        "(0.048302, 1.327181, 0.008794)",
        "(0.048277, 1.328682, 0.010069)",
        "(0.048291, 1.330275, 0.011188)",
        "(0.048266, 1.332241, 0.010614)",
        "(0.047639, 1.334460, 0.010209)",
        "(0.047121, 1.335404, 0.010330)",
        "(0.046275, 1.337337, 0.010557)",
        "(0.045952, 1.339371, 0.010406)",
        "(0.045549, 1.341234, 0.010239)",
        "(0.045034, 1.343155, 0.010124)",
        "(0.044799, 1.344059, 0.010198)",
        "(0.044614, 1.345867, 0.010466)",
        "(0.044466, 1.347923, 0.010319)",
        "(0.044238, 1.349936, 0.010002)",
        "(0.043969, 1.351837, 0.009761)",
        "(0.043762, 1.352736, 0.009717)",
        "(0.043477, 1.354578, 0.009504)",
        "(0.043149, 1.356482, 0.009188)",
        "(0.042938, 1.358399, 0.009078)",
        "(0.042654, 1.360445, 0.008941)",
        "(0.042423, 1.361490, 0.008789)",
        "(0.042091, 1.363622, 0.008365)",
        "(0.041829, 1.365654, 0.008191)",
        "(0.041561, 1.367631, 0.008012)",
        "(0.041213, 1.369725, 0.007523)",
        "(0.040935, 1.370725, 0.007305)",
        "(0.040469, 1.372766, 0.006784)",
        "(0.040194, 1.374682, 0.006100)",
        "(0.040044, 1.376657, 0.005434)",
        "(0.039841, 1.378533, 0.004947)",
        "(0.039701, 1.379438, 0.004681)",
        "(0.039257, 1.381066, 0.004200)",
        "(0.038949, 1.382582, 0.003795)",
        "(0.038679, 1.383923, 0.003702)",
        "(0.038540, 1.385245, 0.003520)",
        "(0.038458, 1.385872, 0.003363)",
        "(0.038234, 1.387134, 0.003002)",
        "(0.037964, 1.388365, 0.002853)",
        "(0.037663, 1.389499, 0.002763)",
        "(0.037185, 1.390509, 0.002806)",
        "(0.036880, 1.391067, 0.002779)",
        "(0.036344, 1.392561, 0.002368)",
        "(0.036205, 1.393806, 0.002092)",
        "(0.036200, 1.395806, 0.002101)",
        "(0.036011, 1.397447, 0.002221)",
        "(0.035774, 1.398296, 0.002133)",
        "(0.035263, 1.400122, 0.001584)",
        "(0.034668, 1.401840, 0.001142)",
        "(0.034134, 1.403507, 0.000829)",
        "(0.033542, 1.405289, 0.000274)",
        "(0.033167, 1.406182, -0.000076)",
        "(0.032236, 1.407960, -0.000749)",
        "(0.031434, 1.409600, -0.001287)",
        "(0.030828, 1.411233, -0.001825)",
        "(0.030249, 1.412985, -0.002518)",
        "(0.029927, 1.413822, -0.002820)",
        "(0.029205, 1.415382, -0.003304)",
        "(0.028125, 1.416925, -0.003976)",
        "(0.027101, 1.418815, -0.005174)",
        "(0.026456, 1.420833, -0.006226)",
        "(0.026146, 1.421809, -0.006599)",
        "(0.025478, 1.423845, -0.007419)",
        "(0.024614, 1.425841, -0.008507)",
        "(0.023836, 1.427726, -0.009804)",
        "(0.022859, 1.429358, -0.011039)",
        "(0.022374, 1.430133, -0.011699)",
        "(0.021373, 1.431609, -0.013155)",
        "(0.020418, 1.433120, -0.014706)",
        "(0.019669, 1.434494, -0.016041)",
        "(0.018954, 1.435871, -0.017477)",
        "(0.018557, 1.436620, -0.018304)",
        "(0.017820, 1.438009, -0.019877)",
        "(0.017323, 1.439147, -0.021079)",
        "(0.016876, 1.440242, -0.022361)",
        "(0.016336, 1.441248, -0.023761)",
        "(0.016022, 1.441691, -0.024447)",
        "(0.015256, 1.442425, -0.025838)",
        "(0.014527, 1.443157, -0.027374)",
        "(0.013882, 1.443913, -0.028913)",
        "(0.013074, 1.444727, -0.030661)",
        "(0.012621, 1.445133, -0.031567)",
        "(0.011615, 1.445935, -0.033304)",
        "(0.010534, 1.446658, -0.034856)",
        "(0.009496, 1.447375, -0.036437)",
        "(0.008449, 1.448091, -0.038089)",
        "(0.007869, 1.448474, -0.038966)",
        "(0.006430, 1.449185, -0.040626)",
        "(0.005237, 1.449973, -0.042380)",
        "(0.004506, 1.451013, -0.044366)",
        "(0.003772, 1.451944, -0.046052)",
        "(0.003399, 1.452352, -0.046779)",
        "(0.002624, 1.453269, -0.048449)",
        "(0.001843, 1.454236, -0.050529)",
        "(0.001003, 1.455046, -0.052354)",
        "(0.000174, 1.455764, -0.053997)",
        "(-0.000146, 1.456105, -0.054745)",
        "(-0.000762, 1.456707, -0.056243)",
        "(-0.001448, 1.457309, -0.057714)",
        "(-0.002297, 1.457922, -0.059308)",
        "(-0.003068, 1.458696, -0.061183)",
        "(-0.003387, 1.459116, -0.062191)",
        "(-0.003801, 1.459895, -0.063914)",
        "(-0.003987, 1.460694, -0.065312)",
        "(-0.004266, 1.461569, -0.066792)",
        "(-0.004538, 1.462307, -0.068145)",
        "(-0.004731, 1.462739, -0.068908)",
        "(-0.005123, 1.463534, -0.070169)",
        "(-0.005520, 1.464415, -0.071533)",
        "(-0.005726, 1.465310, -0.072992)",
        "(-0.005800, 1.466271, -0.074460)",
        "(-0.005806, 1.466717, -0.075125)",
        "(-0.005797, 1.467657, -0.076521)",
        "(-0.005849, 1.468589, -0.078215)",
        "(-0.006000, 1.469458, -0.079859)",
        "(-0.006105, 1.470260, -0.081356)",
        "(-0.006136, 1.470686, -0.082114)",
        "(-0.006123, 1.471550, -0.083530)",
        "(-0.006132, 1.472440, -0.085042)",
        "(-0.006268, 1.473253, -0.086502)",
        "(-0.006394, 1.473896, -0.087807)",
        "(-0.006423, 1.474202, -0.088463)",
        "(-0.006621, 1.474819, -0.089826)",
        "(-0.006982, 1.475407, -0.091358)",
        "(-0.007280, 1.475850, -0.092584)",
        "(-0.007394, 1.476363, -0.093857)",
        "(-0.007450, 1.476673, -0.094524)",
        "(-0.007575, 1.477252, -0.095716)",
        "(-0.007755, 1.477711, -0.096698)",
        "(-0.007920, 1.478120, -0.097919)",
        "(-0.008261, 1.478499, -0.099356)",
        "(-0.008475, 1.478668, -0.100085)",
        "(-0.008776, 1.478942, -0.101349)",
        "(-0.008948, 1.479111, -0.102341)",
        "(-0.009112, 1.479344, -0.103518)",
        "(-0.009241, 1.479710, -0.104856)",
        "(-0.009311, 1.479913, -0.105569)",
        "(-0.009404, 1.480345, -0.107050)",
        "(-0.009445, 1.480728, -0.108368)",
        "(-0.009355, 1.481218, -0.109641)",
        "(-0.009267, 1.481674, -0.110908)",
        "(-0.009303, 1.481859, -0.111553)",
        "(-0.009365, 1.482214, -0.112889)",
        "(-0.009511, 1.482618, -0.114333)",
        "(-0.009640, 1.482950, -0.115713)",
        "(-0.009783, 1.483226, -0.117068)",
        "(-0.009801, 1.483367, -0.117791)",
        "(-0.009575, 1.483694, -0.119230)",
        "(-0.009333, 1.483931, -0.120480)",
        "(-0.009236, 1.484121, -0.121754)",
        "(-0.009341, 1.484328, -0.123241)",
        "(-0.009412, 1.484431, -0.123972)",
        "(-0.009642, 1.484581, -0.125448)",
        "(-0.009826, 1.484718, -0.127040)",
        "(-0.009892, 1.484962, -0.128806)",
        "(-0.009869, 1.485197, -0.130438)",
        "(-0.009840, 1.485280, -0.131168)",
        "(-0.009723, 1.485374, -0.132512)",
        "(-0.009580, 1.485609, -0.134162)",
        "(-0.009460, 1.485760, -0.135802)",
        "(-0.009485, 1.485800, -0.137467)",
        "(-0.009506, 1.485854, -0.138407)",
        "(-0.009541, 1.485933, -0.140330)",
        "(-0.009605, 1.485914, -0.142161)",
        "(-0.009609, 1.485890, -0.144080)",
        "(-0.009554, 1.485922, -0.146127)",
        "(-0.009560, 1.485927, -0.147127)",
        "(-0.009614, 1.485916, -0.149091)",
        "(-0.009727, 1.485953, -0.151247)",
        "(-0.009859, 1.485965, -0.153424)",
        "(-0.010096, 1.485749, -0.155338)",
        "(-0.010179, 1.485600, -0.156291)",
        "(-0.010238, 1.485378, -0.158493)",
        "(-0.010237, 1.485044, -0.160892)",
        "(-0.010225, 1.484461, -0.163204)",
        "(-0.010165, 1.483836, -0.165844)",
        "(-0.010160, 1.483473, -0.167205)",
        "(-0.010157, 1.482603, -0.169909)",
        "(-0.010042, 1.481498, -0.172631)",
        "(-0.009833, 1.480250, -0.175525)",
        "(-0.009676, 1.478676, -0.178418)",
        "(-0.009627, 1.477801, -0.179825)",
        "(-0.009572, 1.475773, -0.182664)",
        "(-0.009417, 1.473460, -0.185662)",
        "(-0.009227, 1.471035, -0.188870)",
        "(-0.009232, 1.468429, -0.191900)",
        "(-0.009279, 1.467072, -0.193290)",
        "(-0.009460, 1.464394, -0.196094)",
        "(-0.009633, 1.461950, -0.199004)",
        "(-0.009754, 1.459600, -0.201806)",
        "(-0.009763, 1.457405, -0.204317)",
        "(-0.009810, 1.456369, -0.205535)",
        "(-0.009848, 1.454495, -0.207946)",
        "(-0.009837, 1.452834, -0.210316)",
        "(-0.009773, 1.451403, -0.212560)",
        "(-0.009703, 1.450061, -0.214439)",
        "(-0.009674, 1.449440, -0.215401)",
        "(-0.009600, 1.448367, -0.217513)",
        "(-0.009389, 1.447339, -0.219514)",
        "(-0.008963, 1.446449, -0.221067)",
        "(-0.008637, 1.445601, -0.222526)",
        "(-0.008494, 1.445220, -0.223309)",
        "(-0.008222, 1.444499, -0.224829)",
        "(-0.008022, 1.443799, -0.226192)",
        "(-0.007860, 1.443261, -0.227577)",
        "(-0.007563, 1.442870, -0.229158)",
        "(-0.007452, 1.442687, -0.229929)",
        "(-0.007323, 1.442276, -0.231216)",
        "(-0.007029, 1.441832, -0.232205)",
        "(-0.006640, 1.441513, -0.233340)",
        "(-0.006384, 1.441089, -0.234490)",
        "(-0.006266, 1.440828, -0.235090)",
        "(-0.005986, 1.440218, -0.236143)",
        "(-0.005591, 1.439510, -0.237074)",
        "(-0.005058, 1.438826, -0.238168)",
        "(-0.004567, 1.438045, -0.239195)",
        "(-0.004323, 1.437609, -0.239743)",
        "(-0.003730, 1.436621, -0.240891)",
        "(-0.003131, 1.435456, -0.242097)",
        "(-0.002477, 1.434222, -0.243304)",
        "(-0.001872, 1.432898, -0.244495)",
        "(-0.001627, 1.432230, -0.245084)",
        "(-0.001300, 1.430800, -0.246102)",
        "(-0.000981, 1.429290, -0.247039)",
        "(-0.000380, 1.427867, -0.248205)",
        "(0.000222, 1.426532, -0.249318)",
        "(0.000420, 1.425857, -0.249774)",
        "(0.000725, 1.424528, -0.250706)",
        "(0.001272, 1.423253, -0.251766)",
        "(0.001724, 1.422036, -0.252885)",
        "(0.002092, 1.420822, -0.253944)",
        "(0.002298, 1.420207, -0.254441)",
        "(0.002829, 1.418992, -0.255501)",
        "(0.003470, 1.417770, -0.256418)",
        "(0.003967, 1.416485, -0.257276)",
        "(0.004381, 1.415120, -0.258149)",
        "(0.004568, 1.414380, -0.258539)",
        "(0.004941, 1.412756, -0.259229)",
        "(0.005410, 1.411000, -0.259855)",
        "(0.005891, 1.409025, -0.260176)",
        "(0.006335, 1.406843, -0.260286)",
        "(0.006575, 1.405681, -0.260263)",
        "(0.007054, 1.403195, -0.260185)",
        "(0.007536, 1.400557, -0.259942)",
        "(0.007913, 1.397816, -0.259756)",
        "(0.008269, 1.394960, -0.259507)",
        "(0.008518, 1.393556, -0.259318)",
        "(0.008799, 1.390746, -0.258721)",
        "(0.008905, 1.388095, -0.258139)",
        "(0.009211, 1.385544, -0.257658)",
        "(0.009660, 1.383056, -0.256954)",
        "(0.009864, 1.381873, -0.256610)",
        "(0.010247, 1.379783, -0.256135)",
        "(0.010680, 1.377935, -0.255846)",
        "(0.011319, 1.376011, -0.255185)",
        "(0.011895, 1.374215, -0.254539)",
        "(0.012194, 1.373395, -0.254379)",
        "(0.012788, 1.371711, -0.254049)",
        "(0.013412, 1.369872, -0.253370)",
        "(0.013975, 1.367960, -0.252718)",
        "(0.014357, 1.365796, -0.252130)",
        "(0.014613, 1.364767, -0.251918)",
        "(0.015124, 1.362609, -0.251523)",
        "(0.015476, 1.360220, -0.250953)",
        "(0.015808, 1.357717, -0.250235)",
        "(0.016101, 1.355139, -0.249398)",
        "(0.016285, 1.353839, -0.249000)",
        "(0.016791, 1.351287, -0.248386)",
        "(0.017040, 1.348847, -0.248110)",
        "(0.017110, 1.346392, -0.247851)",
        "(0.017691, 1.344079, -0.247412)",
        "(0.018012, 1.342976, -0.247173)",
        "(0.018653, 1.340828, -0.246757)",
        "(0.019078, 1.338493, -0.246533)",
        "(0.019429, 1.336063, -0.246161)",
        "(0.019753, 1.333650, -0.245831)",
        "(0.019910, 1.332469, -0.245719)",
        "(0.020394, 1.330120, -0.245505)",
        "(0.020833, 1.327810, -0.245255)",
        "(0.021342, 1.325505, -0.244654)",
        "(0.021529, 1.323173, -0.244042)",
        "(0.021690, 1.322048, -0.243846)",
        "(0.022034, 1.319674, -0.243233)",
        "(0.022327, 1.317217, -0.242347)",
        "(0.022504, 1.314923, -0.241555)",
        "(0.022856, 1.312902, -0.241051)",
        "(0.023051, 1.311936, -0.240828)",
        "(0.023466, 1.309938, -0.240278)",
        "(0.023617, 1.307793, -0.239396)",
        "(0.023684, 1.305555, -0.237975)",
        "(0.023848, 1.303260, -0.236233)",
        "(0.024016, 1.302147, -0.235241)",
        "(0.024432, 1.300107, -0.233469)",
        "(0.024641, 1.298235, -0.232076)",
        "(0.024851, 1.296410, -0.230963)",
        "(0.024888, 1.294360, -0.229426)",
        "(0.024952, 1.293358, -0.228686)",
        "(0.025088, 1.291332, -0.227305)",
        "(0.025346, 1.289188, -0.225771)",
        "(0.025526, 1.287022, -0.224217)",
        "(0.025936, 1.284960, -0.222776)",
        "(0.026204, 1.283899, -0.222038)",
        "(0.026655, 1.281534, -0.220325)",
        "(0.027118, 1.278841, -0.218350)",
        "(0.027431, 1.276017, -0.216546)",
        "(0.027716, 1.273314, -0.214967)",
        "(0.027898, 1.272056, -0.214240)",
        "(0.028313, 1.269665, -0.212752)",
        "(0.028650, 1.267430, -0.211223)",
        "(0.028888, 1.265264, -0.209628)",
        "(0.028978, 1.263356, -0.207788)",
        "(0.029002, 1.262541, -0.206907)",
        "(0.029039, 1.261262, -0.205313)",
        "(0.029184, 1.260401, -0.203885)",
        "(0.029123, 1.259585, -0.202317)",
        "(0.028883, 1.258969, -0.200668)",
        "(0.028810, 1.258790, -0.199983)",
        "(0.028719, 1.258627, -0.198811)",
        "(0.028697, 1.258514, -0.197392)",
        "(0.028540, 1.258422, -0.195549)",
        "(0.028443, 1.258513, -0.193705)",
        "(0.028455, 1.258664, -0.192869)",
        "(0.028408, 1.258912, -0.191185)",
        "(0.028368, 1.259210, -0.189303)",
        "(0.028472, 1.259803, -0.187707)",
        "(0.028375, 1.260430, -0.186540)",
        "(0.028282, 1.260686, -0.185981)",
        "(0.028034, 1.261096, -0.184665)",
        "(0.027610, 1.261556, -0.183070)",
        "(0.027350, 1.262324, -0.181965)",
        "(0.027203, 1.263129, -0.181383)",
        "(0.027030, 1.263486, -0.181093)",
        "(0.026416, 1.264236, -0.180456)",
        "(0.026567, 1.264863, -0.179819)",
        "(0.026447, 1.265667, -0.178947)",
        "(0.026260, 1.266260, -0.178250)",
        "(0.026184, 1.266468, -0.177897)",
        "(0.025976, 1.266757, -0.177423)",
        "(0.025787, 1.266903, -0.177222)",
        "(0.025750, 1.267070, -0.176648)",
        "(0.025760, 1.266830, -0.175874)",
        "(0.025771, 1.266617, -0.175246)",
        "(0.025852, 1.265887, -0.173913)",
        "(0.026095, 1.264928, -0.172484)",
        "(0.026358, 1.263584, -0.170762)",
        "(0.026546, 1.262241, -0.169224)",
        "(0.026622, 1.261560, -0.168500)",
        "(0.026604, 1.259918, -0.166953)",
        "(0.026870, 1.258142, -0.165234)",
        "(0.027072, 1.256206, -0.163391)",
        "(0.027207, 1.254085, -0.161357)",
        "(0.027245, 1.253096, -0.160340)",
        "(0.027459, 1.251379, -0.158485)",
        "(0.027710, 1.249883, -0.156756)",
        "(0.028015, 1.248551, -0.155115)",
        "(0.028416, 1.247345, -0.153360)",
        "(0.028570, 1.246743, -0.152366)",
        "(0.028912, 1.245610, -0.150235)",
        "(0.029417, 1.244589, -0.148162)",
        "(0.030036, 1.243613, -0.146190)",
        "(0.030308, 1.242670, -0.144521)",
        "(0.030385, 1.242213, -0.143806)",
        "(0.030524, 1.241372, -0.142604)",
        "(0.030822, 1.240599, -0.141363)",
        "(0.031273, 1.239904, -0.139812)",
        "(0.031791, 1.239437, -0.138352)",
        "(0.032059, 1.239273, -0.137709)",
        "(0.032543, 1.238954, -0.136401)",
        "(0.033107, 1.238632, -0.134825)",
        "(0.033582, 1.238344, -0.133255)",
        "(0.034056, 1.238212, -0.131908)",
        "(0.034259, 1.238130, -0.131193)",
        "(0.034733, 1.237909, -0.129575)",
        "(0.035241, 1.237777, -0.127758)",
        "(0.035872, 1.237816, -0.126087)",
        "(0.036279, 1.237742, -0.124612)",
        "(0.036421, 1.237634, -0.123844)",
        "(0.036628, 1.237387, -0.122080)",
        "(0.037031, 1.237473, -0.120704)",
        "(0.037315, 1.237499, -0.119313)",
        "(0.037516, 1.237324, -0.117571)",
        "(0.037657, 1.237171, -0.116484)",
        "(0.038012, 1.237028, -0.114177)",
        "(0.038566, 1.237040, -0.111909)",
        "(0.039099, 1.237111, -0.109670)",
        "(0.039605, 1.237114, -0.107295)",
        "(0.039917, 1.237119, -0.105992)",
        "(0.040588, 1.237243, -0.103346)",
        "(0.041139, 1.237579, -0.101211)",
        "(0.041673, 1.237933, -0.099227)",
        "(0.042203, 1.238052, -0.096846)",
        "(0.042538, 1.238049, -0.095576)",
        "(0.043186, 1.237923, -0.092847)",
        "(0.043820, 1.237968, -0.090315)",
        "(0.044371, 1.238149, -0.088223)",
        "(0.044836, 1.238330, -0.086231)",
        "(0.045010, 1.238390, -0.085229)",
        "(0.045373, 1.238500, -0.083154)",
        "(0.045893, 1.238530, -0.080631)",
        "(0.046580, 1.238770, -0.078179)",
        "(0.047122, 1.239032, -0.075810)",
        "(0.047360, 1.239138, -0.074575)",
        "(0.047756, 1.239404, -0.072298)",
        "(0.048205, 1.239804, -0.070232)",
        "(0.048681, 1.240363, -0.068202)",
        "(0.048955, 1.240939, -0.066279)",
        "(0.049092, 1.241228, -0.065271)",
        "(0.049491, 1.241796, -0.063086)",
        "(0.049922, 1.242539, -0.060909)",
        "(0.050259, 1.243512, -0.058805)",
        "(0.050546, 1.244674, -0.056908)",
        "(0.050667, 1.245364, -0.056155)",
        "(0.050777, 1.246732, -0.054760)",
        "(0.050734, 1.247927, -0.053219)",
        "(0.050839, 1.249112, -0.051434)",
        "(0.051041, 1.250575, -0.050271)",
        "(0.051102, 1.251390, -0.050002)",
        "(0.051105, 1.252949, -0.049620)",
        "(0.051041, 1.254202, -0.048770)",
        "(0.051089, 1.255471, -0.047808)",
        "(0.051191, 1.256881, -0.047371)",
        "(0.051168, 1.257587, -0.047239)",
        "(0.051210, 1.258979, -0.046869)",
        "(0.051361, 1.260424, -0.046560)",
        "(0.051324, 1.261892, -0.046487)",
        "(0.051337, 1.263188, -0.046200)",
        "(0.051289, 1.263451, -0.046058)",
        "(0.051109, 1.264965, -0.045502)",
        "(0.051186, 1.266192, -0.044839)",
        "(0.051149, 1.267572, -0.044312)",
        "(0.050890, 1.269110, -0.043962)",
        "(0.050803, 1.269868, -0.043755)",
        "(0.050839, 1.271434, -0.043237)",
        "(0.050884, 1.273017, -0.042548)",
        "(0.050577, 1.274626, -0.041805)",
        "(0.050115, 1.276122, -0.041065)",
        "(0.049923, 1.276922, -0.040789)",
        "(0.049765, 1.278646, -0.040277)",
        "(0.049679, 1.280382, -0.039323)",
        "(0.049813, 1.282230, -0.038343)",
        "(0.049962, 1.284075, -0.037516)",
        "(0.049959, 1.284957, -0.037109)",
        "(0.049834, 1.286688, -0.036301)",
        "(0.049738, 1.288437, -0.035456)",
        "(0.049949, 1.290330, -0.034619)",
        "(0.050212, 1.292187, -0.033643)",
        "(0.050383, 1.293101, -0.033127)",
        "(0.050619, 1.294830, -0.032097)",
        "(0.050693, 1.296672, -0.031359)",
        "(0.050649, 1.298515, -0.030804)",
        "(0.050736, 1.300284, -0.030283)",
        "(0.050735, 1.301164, -0.030054)",
        "(0.050727, 1.302877, -0.029508)",
        "(0.050811, 1.304804, -0.029201)",
        "(0.050835, 1.306792, -0.029189)",
        "(0.050805, 1.308523, -0.028703)",
        "(0.050895, 1.309276, -0.028150)",
        "(0.051124, 1.310749, -0.027128)",
        "(0.051431, 1.312328, -0.026601)",
        "(0.051586, 1.313717, -0.025932)",
        "(0.051673, 1.314892, -0.024960)",
        "(0.051731, 1.315434, -0.024472)",
        "(0.051741, 1.316455, -0.023511)",
        "(0.051824, 1.317535, -0.022612)",
        "(0.051819, 1.318671, -0.021645)",
        "(0.051754, 1.319846, -0.020838)",
        "(0.051754, 1.320443, -0.020456)",
        "(0.051739, 1.321662, -0.019512)",
        "(0.052016, 1.322981, -0.018416)",
        "(0.052259, 1.324262, -0.017188)",
        "(0.052320, 1.325571, -0.015965)",
        "(0.052273, 1.326267, -0.015435)",
        "(0.052374, 1.327782, -0.014626)",
        "(0.052509, 1.329220, -0.013731)",
        "(0.052561, 1.330505, -0.012708)",
        "(0.052394, 1.331730, -0.011746)",
        "(0.052332, 1.332184, -0.011412)",
        "(0.052214, 1.333535, -0.010404)",
        "(0.052337, 1.334877, -0.009621)",
        "(0.052470, 1.336305, -0.008811)",
        "(0.052610, 1.337718, -0.007943)",
        "(0.052670, 1.338453, -0.007607)",
        "(0.052659, 1.339852, -0.006904)",
        "(0.052600, 1.341105, -0.005924)",
        "(0.052410, 1.342234, -0.004988)",
        "(0.052242, 1.343454, -0.004502)",
        "(0.052079, 1.344037, -0.004279)",
        "(0.051525, 1.345215, -0.003848)",
        "(0.050813, 1.346419, -0.003508)",
        "(0.050692, 1.347815, -0.003038)",
        "(0.050718, 1.349361, -0.002310)",
        "(0.050624, 1.350234, -0.002067)",
        "(0.050240, 1.352045, -0.001814)",
        "(0.049686, 1.353750, -0.001374)",
        "(0.049182, 1.355515, -0.000946)",
        "(0.048785, 1.357282, -0.000600)",
        "(0.048575, 1.358196, -0.000480)",
        "(0.048102, 1.360108, -0.000318)",
        "(0.047453, 1.361973, -0.000005)",
        "(0.046652, 1.363720, 0.000575)",
        "(0.045883, 1.365463, 0.001004)",
        "(0.045574, 1.366417, 0.001142)",
        "(0.044963, 1.368463, 0.001331)",
        "(0.044316, 1.370546, 0.001525)",
        "(0.043530, 1.372559, 0.001713)",
        "(0.042766, 1.374726, 0.001693)",
        "(0.042342, 1.375839, 0.001648)",
        "(0.041393, 1.378076, 0.001611)",
        "(0.040547, 1.380274, 0.001628)",
        "(0.039804, 1.382492, 0.001656)",
        "(0.039294, 1.384706, 0.001886)",
        "(0.039115, 1.385853, 0.001945)",
        "(0.038836, 1.388270, 0.001927)",
        "(0.038498, 1.390652, 0.002063)",
        "(0.038239, 1.393106, 0.002053)",
        "(0.037981, 1.395581, 0.001930)",
        "(0.037818, 1.396783, 0.001894)",
        "(0.037354, 1.399082, 0.001764)",
        "(0.036738, 1.401256, 0.001436)",
        "(0.036485, 1.403455, 0.000917)",
        "(0.036561, 1.405693, 0.000470)",
        "(0.036576, 1.406806, 0.000308)",
        "(0.036417, 1.409075, -0.000228)",
        "(0.036157, 1.411428, -0.001082)",
        "(0.035852, 1.413933, -0.002225)",
        "(0.035314, 1.416452, -0.003459)",
        "(0.035028, 1.417750, -0.004148)",
        "(0.034362, 1.420414, -0.005669)",
        "(0.033586, 1.423191, -0.007579)",
        "(0.032694, 1.425969, -0.009835)",
        "(0.031900, 1.428566, -0.011904)",
        "(0.031512, 1.429798, -0.012876)",
        "(0.030703, 1.432231, -0.014930)",
        "(0.029964, 1.434696, -0.017387)",
        "(0.029233, 1.437092, -0.019902)",
        "(0.028495, 1.439392, -0.022382)",
        "(0.028140, 1.440503, -0.023621)",
        "(0.027434, 1.442652, -0.026138)",
        "(0.026713, 1.444674, -0.028717)",
        "(0.025818, 1.446618, -0.031418)",
        "(0.024899, 1.448469, -0.034088)",
        "(0.024427, 1.449308, -0.035341)",
        "(0.023629, 1.450869, -0.037525)",
        "(0.023049, 1.452333, -0.039552)",
        "(0.022385, 1.453930, -0.041896)",
        "(0.021671, 1.455506, -0.044018)",
        "(0.021386, 1.456232, -0.044903)",
        "(0.020901, 1.457629, -0.046364)",
        "(0.020388, 1.459120, -0.047932)",
        "(0.019688, 1.460487, -0.049447)",
        "(0.019008, 1.461880, -0.051027)",
        "(0.018619, 1.462579, -0.051878)",
        "(0.018016, 1.464032, -0.053692)",
        "(0.017637, 1.465534, -0.055437)",
        "(0.017176, 1.466927, -0.056986)",
        "(0.016662, 1.468245, -0.058459)",
        "(0.016352, 1.468900, -0.059167)",
        "(0.015833, 1.470288, -0.060547)",
        "(0.015603, 1.471849, -0.062047)",
        "(0.015417, 1.473377, -0.063413)",
        "(0.015137, 1.474795, -0.064474)",
        "(0.014985, 1.475478, -0.064968)"
    ],
    "rightHandRotations": [
        "(338.960900, 271.226300, 267.322100)",
        "(339.493200, 271.041100, 267.173100)",
        "(340.085100, 270.878600, 266.998100)",
        "(340.629200, 270.662400, 267.000200)",
        "(341.056200, 270.323900, 267.208000)",
        "(341.290900, 270.192500, 267.309600)",
        "(341.885200, 270.007500, 267.275500)",
        "(342.428600, 270.144600, 266.844300)",
        "(343.097800, 270.403200, 266.888500)",
        "(343.765000, 270.523400, 267.239300)",
        "(344.138000, 270.583400, 267.400900)",
        "(344.770400, 270.568800, 267.302000)",
        "(345.094600, 270.225000, 266.898000)",
        "(345.405800, 269.834400, 267.013100)",
        "(345.881600, 269.804500, 267.203900)",
        "(345.972000, 269.807200, 267.233200)",
        "(346.028300, 269.773000, 267.257500)",
        "(346.084800, 269.691000, 267.345900)",
        "(346.043500, 269.657500, 267.471800)",
        "(345.753800, 269.588300, 267.501400)",
        "(345.583300, 269.572300, 267.515200)",
        "(345.290900, 269.594500, 267.621000)",
        "(345.292400, 269.665300, 267.831900)",
        "(345.215600, 269.581000, 267.907100)",
        "(345.000900, 269.422000, 267.986300)",
        "(344.920400, 269.364800, 268.058000)",
        "(344.708600, 269.334700, 268.114700)",
        "(344.521400, 269.055700, 268.308500)",
        "(344.415100, 268.567600, 268.897300)",
        "(344.514900, 268.686200, 269.470400)",
        "(344.472700, 268.869400, 269.659700)",
        "(343.920100, 269.021100, 269.645700)",
        "(343.254700, 268.973300, 269.449900)",
        "(343.042500, 269.047700, 269.711900)",
        "(342.632800, 268.866400, 270.076000)",
        "(342.423000, 268.723200, 270.283300)",
        "(342.649700, 268.735700, 270.815700)",
        "(342.677700, 268.601500, 271.045900)",
        "(342.532700, 268.122200, 271.268400)",
        "(342.873000, 267.865200, 271.729900)",
        "(342.808100, 267.728900, 271.957200)",
        "(342.405300, 267.572700, 272.349200)",
        "(342.192400, 267.523400, 272.882300)",
        "(342.286400, 267.404100, 273.235900)",
        "(342.251500, 267.329500, 273.430200)",
        "(342.138200, 267.320200, 273.476300)",
        "(341.809000, 267.331300, 273.514600)",
        "(341.627400, 267.380200, 273.680500)",
        "(341.390100, 267.415000, 273.984700)",
        "(341.169600, 267.385300, 274.203400)",
        "(341.166500, 267.342400, 274.350800)",
        "(341.227500, 267.236300, 274.763300)",
        "(340.882400, 267.141900, 275.051400)",
        "(340.593400, 267.055900, 275.024800)",
        "(340.541600, 266.938600, 275.114300)",
        "(340.483900, 266.880600, 275.237400)",
        "(340.285100, 266.864900, 275.430800)",
        "(340.135800, 266.854200, 275.498200)",
        "(340.112200, 266.741300, 275.686100)",
        "(339.969600, 266.738800, 275.762500)",
        "(339.924900, 266.776200, 275.666400)",
        "(340.013500, 266.786200, 275.552000)",
        "(340.018200, 266.667100, 275.627300)",
        "(339.632900, 266.525000, 275.556900)",
        "(339.476500, 266.666100, 275.608900)",
        "(339.388300, 266.672900, 275.746000)",
        "(339.295500, 266.520600, 276.153700)",
        "(339.260600, 266.417800, 276.325900)",
        "(339.047000, 266.350800, 276.235700)",
        "(338.804000, 266.342400, 276.253000)",
        "(338.615600, 266.313900, 276.430000)",
        "(338.214100, 266.379300, 277.019500)",
        "(337.980600, 266.512500, 277.151300)",
        "(337.618600, 266.460500, 276.856600)",
        "(337.086800, 266.649800, 276.862300)",
        "(336.356800, 266.820400, 276.781000)",
        "(334.738300, 267.374000, 276.348800)",
        "(333.969200, 267.749800, 276.098100)",
        "(333.789900, 267.821400, 275.911200)",
        "(333.267800, 267.952200, 275.523900)",
        "(332.727700, 268.213900, 275.144400)",
        "(331.577800, 268.904000, 274.272500)",
        "(330.967200, 269.063500, 274.440500)",
        "(330.492400, 269.546500, 275.114600)",
        "(329.505400, 269.669600, 275.097900)",
        "(329.039100, 269.722400, 274.949500)",
        "(328.125100, 270.144000, 274.827000)",
        "(327.588900, 270.484800, 274.987500)",
        "(327.045100, 270.366000, 275.056800)",
        "(326.679400, 270.262200, 274.992700)",
        "(326.514100, 270.224700, 275.048300)",
        "(326.008500, 270.251600, 275.422400)",
        "(325.417400, 270.345800, 275.778200)",
        "(325.096700, 270.355000, 275.899100)",
        "(324.890900, 270.181600, 275.975100)",
        "(324.782300, 270.023400, 276.026200)",
        "(324.703900, 269.673900, 276.209800)",
        "(324.708100, 269.465700, 276.375800)",
        "(324.469100, 269.293500, 276.283400)",
        "(324.297500, 268.972400, 276.452800)",
        "(324.270900, 268.820300, 276.634100)",
        "(324.260600, 268.499100, 277.027200)",
        "(324.180300, 268.238000, 277.236600)",
        "(324.290000, 268.103000, 277.231700)",
        "(324.313800, 267.956200, 277.168000)",
        "(324.267600, 267.881200, 277.190200)",
        "(324.138700, 267.789200, 277.343300)",
        "(324.129100, 267.699200, 277.424300)",
        "(323.916500, 267.458300, 277.466300)",
        "(323.764200, 267.481800, 277.570900)",
        "(323.748100, 267.565400, 277.580400)",
        "(323.842100, 267.612000, 277.549000)",
        "(323.766500, 267.441100, 277.601700)",
        "(323.493500, 267.446400, 277.705200)",
        "(323.153600, 267.502500, 277.792500)",
        "(322.999100, 267.424100, 277.848700)",
        "(322.766300, 267.146400, 278.027600)",
        "(322.623500, 267.124100, 278.232800)",
        "(322.386600, 266.915300, 278.544800)",
        "(322.163000, 266.739100, 278.892000)",
        "(322.020800, 266.808900, 278.950600)",
        "(321.692700, 267.041900, 278.896600)",
        "(321.458300, 267.021700, 278.882600)",
        "(321.282600, 267.040400, 278.967400)",
        "(321.017500, 267.145900, 279.114700)",
        "(320.865400, 267.201600, 279.205500)",
        "(320.539100, 267.372400, 279.288000)",
        "(320.455500, 267.724800, 279.098300)",
        "(320.365400, 267.912400, 278.969400)",
        "(320.311000, 268.016100, 278.938500)",
        "(320.287300, 268.073200, 278.980600)",
        "(320.048600, 268.229600, 279.048000)",
        "(319.718200, 268.521900, 278.944300)",
        "(319.621400, 268.844200, 278.874300)",
        "(319.641800, 268.900100, 278.923600)",
        "(319.577200, 268.905100, 278.937200)",
        "(319.304500, 269.194000, 278.822700)",
        "(319.245700, 269.597300, 278.747500)",
        "(319.167100, 269.761400, 278.563400)",
        "(319.166600, 269.927900, 278.462200)",
        "(319.184700, 270.030900, 278.414200)",
        "(319.065400, 270.336500, 278.103200)",
        "(318.936400, 270.637400, 277.809000)",
        "(318.895800, 270.968400, 277.679400)",
        "(318.945200, 271.147600, 277.704100)",
        "(318.921400, 271.183000, 277.705900)",
        "(318.784200, 271.265100, 277.691300)",
        "(318.741400, 271.499700, 277.691500)",
        "(318.797200, 271.610700, 277.675300)",
        "(318.862700, 271.439000, 277.770100)",
        "(318.905900, 271.424300, 277.803800)",
        "(318.934900, 271.624700, 277.713000)",
        "(318.816600, 271.717800, 277.593400)",
        "(318.618500, 271.774500, 277.559100)",
        "(318.570500, 271.874400, 277.485900)",
        "(318.575200, 272.022100, 277.285900)",
        "(318.471600, 272.145300, 277.035200)",
        "(318.329100, 272.099500, 277.212800)",
        "(318.140600, 271.974700, 277.448700)",
        "(317.945600, 272.019700, 277.358300)",
        "(317.876200, 272.147300, 277.252700)",
        "(317.903500, 272.570000, 276.920700)",
        "(317.933300, 272.645100, 276.831000)",
        "(317.777800, 272.519500, 277.064800)",
        "(317.691100, 272.494000, 277.216400)",
        "(317.683000, 272.481400, 277.226000)",
        "(317.581900, 272.307300, 277.315100)",
        "(317.592500, 272.157000, 277.492200)",
        "(317.605800, 272.041900, 277.563100)",
        "(317.513000, 271.807400, 277.661300)",
        "(317.451300, 271.637700, 277.750400)",
        "(317.305500, 271.447900, 277.830300)",
        "(317.239500, 271.343400, 277.854800)",
        "(317.089900, 271.062200, 277.804900)",
        "(316.993000, 270.952800, 277.722800)",
        "(316.968900, 270.916500, 277.743400)",
        "(316.939900, 270.584800, 277.937400)",
        "(316.867500, 270.251200, 277.980900)",
        "(316.953800, 270.150700, 278.027800)",
        "(316.899700, 269.772300, 278.277100)",
        "(316.845300, 269.622900, 278.359800)",
        "(316.854800, 269.814500, 278.214000)",
        "(316.860100, 270.007700, 278.040600)",
        "(316.874700, 269.901200, 278.127700)",
        "(316.860800, 270.006900, 278.070400)",
        "(316.789200, 270.237100, 277.881500)",
        "(316.807400, 270.653100, 277.601900)",
        "(316.936300, 270.708900, 277.819000)",
        "(316.997200, 270.455700, 278.259900)",
        "(317.034200, 270.693600, 278.189500)",
        "(317.064000, 270.902900, 278.058900)",
        "(317.180600, 271.101900, 277.988700)",
        "(317.166100, 271.097800, 278.197600)",
        "(317.137600, 271.384200, 278.122700)",
        "(317.196100, 271.841300, 277.832900)",
        "(317.249800, 271.945100, 277.793200)",
        "(317.248900, 271.861700, 277.973600)",
        "(317.231500, 271.938400, 278.056600)",
        "(317.203700, 272.230900, 277.853800)",
        "(317.090800, 272.396300, 277.651100)",
        "(317.065200, 272.405400, 277.662400)",
        "(317.078900, 272.485400, 277.676800)",
        "(317.014600, 272.726800, 277.340500)",
        "(316.884000, 272.649600, 277.263000)",
        "(316.948300, 272.594100, 277.335900)",
        "(316.925800, 272.557700, 277.388900)",
        "(316.795900, 272.489800, 277.477800)",
        "(316.781300, 272.497800, 277.407900)",
        "(316.804100, 272.548200, 277.310800)",
        "(316.768000, 272.414600, 277.377300)",
        "(316.749100, 272.340100, 277.449200)",
        "(316.768900, 272.345200, 277.496100)",
        "(316.722600, 272.336200, 277.478600)",
        "(316.658100, 272.360300, 277.404100)",
        "(316.690600, 272.422900, 277.364900)",
        "(316.701300, 272.440800, 277.356300)",
        "(316.722400, 272.421400, 277.370700)",
        "(316.739700, 272.431800, 277.397800)",
        "(316.762600, 272.455100, 277.421700)",
        "(316.742700, 272.384600, 277.439500)",
        "(316.741200, 272.341700, 277.473700)",
        "(316.757300, 272.354700, 277.550400)",
        "(316.722600, 272.507000, 277.473800)",
        "(316.730600, 272.521700, 277.423700)",
        "(316.791600, 272.490700, 277.452300)",
        "(316.813700, 272.484400, 277.479900)",
        "(316.838600, 272.591900, 277.433700)",
        "(316.832300, 272.605100, 277.401200)",
        "(316.807700, 272.514800, 277.492600)",
        "(316.786900, 272.517200, 277.506400)",
        "(316.778300, 272.525100, 277.501000)",
        "(316.773200, 272.504700, 277.510800)",
        "(316.793600, 272.488600, 277.571100)",
        "(316.827400, 272.555200, 277.526200)",
        "(316.760300, 272.528500, 277.437200)",
        "(316.732100, 272.499100, 277.456600)",
        "(316.734800, 272.487300, 277.512100)",
        "(316.735800, 272.459100, 277.519400)",
        "(316.836900, 272.384400, 277.524600)",
        "(316.851400, 272.417100, 277.518600)",
        "(316.827300, 272.439900, 277.513700)",
        "(316.775100, 272.480000, 277.486700)",
        "(316.872500, 272.515400, 277.390300)",
        "(317.008600, 272.632600, 277.024500)",
        "(317.021100, 272.809200, 276.912100)",
        "(316.994900, 272.726200, 277.028300)",
        "(317.014900, 272.672700, 276.987100)",
        "(317.340100, 272.777300, 276.848500)",
        "(317.135500, 272.609600, 276.675100)",
        "(317.058300, 272.648000, 276.603900)",
        "(317.153000, 272.737200, 276.579500)",
        "(317.416700, 272.801800, 276.539800)",
        "(317.691700, 272.952400, 276.302500)",
        "(318.030600, 272.979500, 276.140800)",
        "(318.227500, 272.929700, 276.037200)",
        "(318.395000, 273.107800, 275.886600)",
        "(318.725300, 273.565800, 275.543500)",
        "(318.971900, 273.889900, 275.335800)",
        "(319.223500, 274.286800, 274.957600)",
        "(319.536700, 274.381900, 274.878900)",
        "(319.641400, 274.439300, 274.933500)",
        "(319.779500, 274.615800, 275.110800)",
        "(320.059600, 274.913300, 274.973300)",
        "(320.447600, 275.101500, 274.714900)",
        "(320.791000, 275.299500, 274.709700)",
        "(320.922900, 275.406000, 274.743100)",
        "(321.177400, 275.434900, 274.918200)",
        "(321.420900, 275.573900, 274.950700)",
        "(321.733400, 275.789700, 274.744400)",
        "(321.972200, 275.889600, 274.732900)",
        "(322.060800, 275.900500, 274.847900)",
        "(322.209800, 275.915800, 275.110400)",
        "(322.426100, 276.017500, 275.057100)",
        "(322.499400, 275.917000, 275.052900)",
        "(322.527600, 275.994400, 275.091800)",
        "(322.555700, 276.033600, 275.109700)",
        "(322.641500, 275.980900, 275.178000)",
        "(322.699400, 275.963000, 275.208200)",
        "(322.655900, 275.929000, 275.438600)",
        "(322.590100, 275.884000, 275.654100)",
        "(322.563000, 275.947600, 275.569900)",
        "(322.585200, 276.315600, 275.318600)",
        "(322.635100, 276.478900, 275.281300)",
        "(322.654600, 276.700900, 275.182900)",
        "(322.434100, 276.630800, 275.150800)",
        "(322.338800, 276.574600, 275.105300)",
        "(322.245900, 276.311900, 275.258900)",
        "(322.176300, 276.112900, 275.227600)",
        "(321.984100, 276.168300, 275.207400)",
        "(321.746600, 276.060500, 275.330500)",
        "(321.648500, 275.972400, 275.362500)",
        "(321.589700, 275.721400, 275.440200)",
        "(321.571000, 275.548800, 275.529200)",
        "(321.409400, 275.489100, 275.594900)",
        "(321.340500, 275.267900, 275.673700)",
        "(321.293500, 275.143300, 275.713300)",
        "(321.227900, 275.001700, 275.740700)",
        "(321.239000, 275.097600, 275.720900)",
        "(321.222100, 274.911300, 275.858500)",
        "(321.341800, 274.761700, 276.029600)",
        "(321.360100, 274.709400, 276.062900)",
        "(321.284700, 274.653200, 276.114300)",
        "(321.177800, 274.632800, 276.288800)",
        "(321.171300, 274.680100, 276.228100)",
        "(321.199000, 274.704200, 276.158500)",
        "(321.237400, 274.720800, 276.152100)",
        "(321.291500, 274.637500, 276.322700)",
        "(321.324700, 274.531100, 276.477400)",
        "(321.382200, 274.590900, 276.404600)",
        "(321.412900, 274.555400, 276.372400)",
        "(321.404900, 274.492700, 276.410600)",
        "(321.404300, 274.411600, 276.493800)",
        "(321.403000, 274.431800, 276.489000)",
        "(321.369000, 274.439200, 276.454300)",
        "(321.359900, 274.431500, 276.457900)",
        "(321.346100, 274.402600, 276.486300)",
        "(321.328400, 274.349700, 276.511400)",
        "(321.271300, 274.280900, 276.480100)",
        "(321.261500, 274.231000, 276.515000)",
        "(321.210700, 274.132800, 276.610800)",
        "(321.166100, 274.048600, 276.667500)",
        "(321.142600, 273.993400, 276.694400)",
        "(321.149600, 273.932600, 276.649300)",
        "(321.078500, 273.995300, 276.447100)",
        "(321.056100, 274.007000, 276.424500)",
        "(321.073200, 273.990700, 276.452300)",
        "(321.108100, 273.896000, 276.533100)",
        "(320.998800, 273.739700, 276.610600)",
        "(320.998500, 273.776300, 276.564500)",
        "(320.987600, 273.797000, 276.517200)",
        "(320.962700, 273.789400, 276.480200)",
        "(320.944100, 273.735500, 276.449000)",
        "(320.973800, 273.711100, 276.457000)",
        "(320.941500, 273.631100, 276.506300)",
        "(320.852800, 273.570400, 276.566700)",
        "(320.834000, 273.577600, 276.570800)",
        "(320.847600, 273.572600, 276.586300)",
        "(320.895600, 273.469900, 276.648200)",
        "(320.771700, 273.418200, 276.709600)",
        "(320.737300, 273.474700, 276.709000)",
        "(320.736000, 273.474300, 276.709600)",
        "(320.744300, 273.444900, 276.722500)",
        "(320.761500, 273.410700, 276.693000)",
        "(320.742700, 273.412000, 276.667800)",
        "(320.708600, 273.427000, 276.698500)",
        "(320.696800, 273.438100, 276.695200)",
        "(320.684800, 273.445100, 276.669300)",
        "(320.819000, 273.624500, 276.335700)",
        "(320.915500, 273.670900, 276.017500)",
        "(320.917400, 273.476400, 276.264600)",
        "(321.005400, 273.383500, 276.363700)",
        "(321.104600, 273.541200, 276.386000)",
        "(321.167500, 273.985900, 276.063900)",
        "(321.014000, 273.881100, 275.945200)",
        "(321.059200, 274.054500, 276.012600)",
        "(321.270700, 274.272900, 275.965500)",
        "(321.750100, 274.432100, 275.998900)",
        "(321.946400, 274.496600, 275.829700)",
        "(322.049000, 274.730200, 275.758100)",
        "(322.235700, 275.049900, 275.664400)",
        "(322.332500, 275.119300, 275.627300)",
        "(322.510900, 275.063900, 275.706500)",
        "(322.726400, 275.269500, 275.722300)",
        "(322.964100, 275.416600, 275.585800)",
        "(323.073100, 275.492300, 275.551500)",
        "(323.148700, 275.631000, 275.520700)",
        "(323.318300, 275.845900, 275.442200)",
        "(323.509000, 275.844500, 275.431500)",
        "(323.685200, 275.953700, 275.374800)",
        "(323.853500, 276.046200, 275.396200)",
        "(323.903400, 276.085400, 275.417000)",
        "(324.038400, 276.120400, 275.445300)",
        "(324.224600, 276.026800, 275.628100)",
        "(324.317000, 275.850600, 276.033100)",
        "(324.602400, 275.935700, 276.093600)",
        "(324.672500, 276.155600, 276.013700)",
        "(324.751300, 276.525200, 275.795300)",
        "(324.595500, 276.435400, 275.758900)",
        "(324.507800, 276.558700, 275.574100)",
        "(324.536000, 276.503700, 275.291600)",
        "(324.604100, 276.426500, 275.137900)",
        "(324.561600, 276.355300, 275.174000)",
        "(324.305300, 276.207000, 275.457800)",
        "(324.173200, 276.233700, 275.368600)",
        "(324.150000, 276.108000, 275.203600)",
        "(324.127900, 275.920100, 275.203400)",
        "(323.999400, 275.579800, 275.325500)",
        "(323.878500, 275.394700, 275.480800)",
        "(323.835300, 275.295800, 275.541000)",
        "(323.801300, 275.117700, 275.648200)",
        "(323.781100, 275.027500, 275.666200)",
        "(323.811800, 275.130600, 275.500700)",
        "(323.808300, 275.204000, 275.473200)",
        "(323.817200, 275.099900, 275.683000)",
        "(323.905200, 274.938400, 275.820900)",
        "(323.908600, 274.885300, 275.840600)",
        "(323.957000, 274.782100, 275.906900)",
        "(323.948900, 274.749800, 275.899800)",
        "(323.987200, 274.724500, 275.960000)",
        "(324.006900, 274.590400, 276.092900)",
        "(323.985000, 274.560500, 276.097000)",
        "(323.985500, 274.591800, 276.087100)",
        "(324.088600, 274.708800, 276.027500)",
        "(324.061900, 274.681100, 276.001400)",
        "(324.068800, 274.657100, 276.023700)",
        "(324.088600, 274.662800, 276.039900)",
        "(324.092400, 274.637900, 276.072000)",
        "(323.938300, 274.504400, 276.170400)",
        "(323.913600, 274.558300, 276.139300)",
        "(323.930900, 274.657300, 276.032100)",
        "(323.934300, 274.675600, 276.002000)",
        "(323.911900, 274.691400, 275.999700)",
        "(323.870000, 274.774800, 276.013100)",
        "(323.867200, 274.834900, 275.987000)",
        "(323.852500, 274.795500, 276.037400)",
        "(323.852300, 274.787400, 276.063900)",
        "(323.884500, 274.840300, 276.020300)",
        "(323.981600, 274.921200, 275.928300)",
        "(324.004800, 274.832100, 276.008000)",
        "(324.095200, 274.788300, 276.091200)",
        "(324.146900, 274.849400, 276.064000)",
        "(324.264000, 274.860500, 275.981000)",
        "(324.274400, 274.739600, 276.048900)",
        "(324.220800, 274.754200, 276.084000)",
        "(324.207500, 274.875100, 276.081800)",
        "(324.200300, 274.885900, 276.077900)",
        "(324.230700, 274.805800, 276.088600)",
        "(324.306100, 274.663500, 276.136900)",
        "(324.273700, 274.638700, 276.158600)",
        "(324.275600, 274.708600, 276.140600)",
        "(324.273100, 274.710100, 276.133800)",
        "(324.273500, 274.561400, 276.141100)",
        "(324.221000, 274.493700, 276.133500)",
        "(324.236200, 274.668100, 275.914200)",
        "(324.293900, 274.610400, 275.782000)",
        "(324.284100, 274.512200, 275.836100)",
        "(324.247200, 274.220200, 276.121200)",
        "(324.303300, 274.179200, 276.177600)",
        "(324.419400, 274.214700, 275.977600)",
        "(324.505400, 274.251900, 275.818100)",
        "(324.511200, 274.211900, 275.797900)",
        "(324.584400, 274.050300, 275.876900)",
        "(324.724700, 273.993500, 275.868500)",
        "(324.735600, 273.902200, 275.764600)",
        "(324.748300, 273.781100, 275.756800)",
        "(324.810000, 273.704300, 275.782200)",
        "(324.931700, 273.479200, 275.889800)",
        "(325.056600, 273.400500, 275.890400)",
        "(325.115700, 273.430600, 275.761200)",
        "(325.262100, 273.248800, 275.838400)",
        "(325.342900, 273.155000, 275.900800)",
        "(325.546300, 273.062200, 275.808500)",
        "(325.525900, 273.033100, 275.602200)",
        "(325.606500, 272.916600, 275.660100)",
        "(325.947200, 272.772300, 275.779500)",
        "(326.081800, 272.701800, 275.745200)",
        "(326.378000, 272.527300, 275.653100)",
        "(326.710900, 272.364000, 275.652500)",
        "(326.852900, 271.958600, 275.758200)",
        "(327.073500, 271.555800, 275.959800)",
        "(327.348000, 271.494300, 276.043700)",
        "(327.731300, 271.214100, 276.021500)",
        "(327.935000, 270.977200, 275.793900)",
        "(328.341800, 270.727400, 275.949300)",
        "(328.391800, 270.424000, 276.133100)",
        "(328.314800, 270.247900, 276.151700)",
        "(328.229900, 270.064400, 276.230900)",
        "(328.619000, 270.362400, 276.230400)",
        "(328.892300, 269.994500, 276.250700)",
        "(329.264700, 269.752500, 276.262600)",
        "(329.445600, 269.782700, 276.248500)",
        "(329.837400, 269.920300, 276.385800)",
        "(329.981000, 270.272700, 276.297100)",
        "(330.154700, 270.500900, 276.368800)",
        "(330.491400, 270.616800, 276.475700)",
        "(330.679300, 270.638500, 276.492000)",
        "(330.944800, 270.975000, 276.573400)",
        "(331.294200, 271.512800, 276.554400)",
        "(331.518300, 271.802400, 276.530500)",
        "(331.787100, 272.112900, 276.606000)",
        "(331.938700, 272.283700, 276.607900)",
        "(332.126200, 272.584300, 276.594600)",
        "(332.019300, 272.970700, 276.578600)",
        "(332.258700, 273.484800, 276.440300)",
        "(332.615500, 273.750300, 276.321000)",
        "(332.621600, 273.809800, 276.359500)",
        "(332.542500, 274.017500, 276.567200)",
        "(332.768600, 274.343800, 276.523000)",
        "(332.933400, 274.563500, 276.375200)",
        "(332.987300, 274.840400, 276.248700)",
        "(333.041400, 274.941000, 276.259000)",
        "(333.189600, 274.934600, 276.451000)",
        "(333.427300, 274.668800, 276.931700)",
        "(333.677400, 274.809400, 277.148400)",
        "(333.834600, 274.731000, 277.220200)",
        "(333.896900, 274.701100, 277.210800)",
        "(333.961000, 274.403500, 277.349000)",
        "(333.904600, 274.241000, 277.486100)",
        "(333.883800, 273.933700, 277.599500)",
        "(333.951500, 273.831400, 277.565500)",
        "(334.075300, 273.857700, 277.479500)",
        "(334.381700, 273.780000, 277.357700)",
        "(334.742000, 273.425200, 277.530800)",
        "(335.030000, 273.119600, 277.944100)",
        "(334.993700, 272.914800, 278.295600)",
        "(334.838300, 272.783200, 278.289000)",
        "(334.992100, 272.572800, 278.126000)",
        "(335.366600, 272.608700, 278.016500)",
        "(335.605200, 272.513600, 278.182800)",
        "(335.668900, 272.251900, 278.259400)",
        "(335.649600, 272.064800, 278.260800)",
        "(335.655500, 271.641300, 278.358800)",
        "(335.530600, 271.168500, 278.779000)",
        "(335.426800, 270.881300, 279.479300)",
        "(335.491100, 270.900900, 279.724400)",
        "(335.531000, 270.932700, 279.692600)",
        "(335.642100, 271.034600, 279.502600)",
        "(335.655500, 270.978200, 279.471200)",
        "(335.600700, 271.014800, 279.542200)",
        "(335.802900, 271.251600, 279.685600)",
        "(335.831600, 271.292100, 279.685600)",
        "(335.751300, 271.220900, 279.618500)",
        "(335.697400, 271.234400, 279.771900)",
        "(335.519200, 271.487800, 279.896000)",
        "(335.375500, 271.677600, 279.904100)",
        "(335.369200, 271.751100, 279.879800)",
        "(335.371600, 271.854600, 279.829100)",
        "(335.336200, 271.846600, 279.882000)",
        "(335.258800, 271.723400, 280.143400)",
        "(335.192200, 271.757100, 280.094300)",
        "(335.179800, 271.794300, 280.026000)",
        "(335.131400, 271.819000, 279.939400)",
        "(335.019500, 271.842300, 280.035900)",
        "(334.996500, 271.918900, 280.013100)",
        "(335.063400, 272.005000, 279.928500)",
        "(335.079700, 272.020200, 279.895900)",
        "(335.082900, 271.977100, 279.918400)",
        "(335.022100, 272.000700, 279.923200)",
        "(334.992700, 272.012900, 279.919800)",
        "(335.037200, 272.065900, 279.851400)",
        "(335.059100, 272.060600, 279.830700)",
        "(335.050500, 271.946400, 279.893600)",
        "(334.996800, 271.908300, 279.957200)",
        "(334.982200, 271.900200, 279.941100)",
        "(335.063400, 272.049000, 279.760100)",
        "(335.080100, 272.061600, 279.670400)",
        "(335.004500, 272.049200, 279.600000)",
        "(334.965600, 272.007700, 279.670200)",
        "(335.002000, 272.002600, 279.532600)",
        "(335.005800, 271.989300, 279.124500)",
        "(334.961400, 271.941800, 279.046100)",
        "(334.825100, 271.909500, 279.024900)",
        "(334.635200, 272.027200, 278.989700)",
        "(334.418200, 271.992900, 278.928700)",
        "(334.199000, 271.824500, 279.017900)",
        "(334.082200, 271.804300, 279.079200)",
        "(333.883100, 271.993200, 279.107200)",
        "(333.654000, 272.104600, 278.986400)",
        "(333.398500, 272.146900, 278.935500)",
        "(333.033600, 272.089400, 278.853300)",
        "(332.937100, 272.068100, 278.804500)",
        "(332.803600, 272.134400, 278.822100)",
        "(332.542400, 272.234900, 278.933500)",
        "(332.444600, 272.075300, 278.965900)",
        "(332.106800, 272.061700, 278.997600)",
        "(332.013200, 272.062400, 279.078300)",
        "(331.878300, 272.066100, 279.117300)",
        "(331.671000, 272.151200, 279.029600)",
        "(331.558700, 272.259700, 279.061200)",
        "(331.393700, 272.299700, 279.044600)",
        "(331.338700, 272.318700, 279.016300)",
        "(331.337400, 272.506300, 278.919200)",
        "(331.516200, 272.742800, 278.814900)",
        "(331.574600, 272.776800, 278.849200)",
        "(331.482800, 272.857500, 278.641200)",
        "(331.454000, 272.885900, 278.494900)",
        "(331.412000, 272.868800, 278.548200)",
        "(331.435600, 272.891400, 278.694100)",
        "(331.527900, 272.994200, 278.555600)",
        "(331.584300, 273.183300, 278.196700)",
        "(331.647300, 273.226400, 278.067300)",
        "(331.751500, 273.047500, 278.068000)",
        "(331.886900, 272.730800, 278.476900)",
        "(332.087500, 272.805400, 278.565400)",
        "(332.165900, 272.788800, 278.313500)",
        "(332.196300, 272.777500, 278.110400)",
        "(332.199500, 272.554000, 278.012300)",
        "(332.463000, 272.300300, 278.019100)",
        "(332.470500, 271.914100, 278.201200)",
        "(332.383700, 271.745300, 278.139000)",
        "(332.385300, 271.861500, 277.870900)",
        "(332.506700, 271.789700, 277.496500)",
        "(332.706000, 270.906300, 278.027700)",
        "(332.706500, 270.520900, 278.255200)",
        "(332.727400, 270.473100, 277.986100)",
        "(332.789600, 270.359600, 277.902600)",
        "(332.950100, 269.917000, 278.012700)",
        "(332.963400, 269.600600, 278.099100)",
        "(333.083400, 269.323400, 278.096700)",
        "(333.182100, 268.734400, 278.244500)",
        "(333.182600, 268.467800, 278.347000)",
        "(333.121900, 268.252900, 278.479500)",
        "(333.276300, 268.234900, 278.357700)",
        "(333.350600, 267.893400, 278.362900)",
        "(333.343400, 267.602300, 278.569900)",
        "(333.366200, 267.546100, 278.651100)",
        "(333.457900, 267.385400, 278.690100)",
        "(333.486000, 266.862300, 278.939600)",
        "(333.361900, 266.741700, 279.077900)",
        "(333.311800, 266.895000, 279.013400)",
        "(333.308500, 266.894200, 279.005200)",
        "(333.293400, 266.780100, 279.045700)",
        "(333.285800, 266.777500, 279.096000)",
        "(333.250300, 267.096700, 278.974200)",
        "(333.241900, 267.205500, 278.899800)",
        "(333.219700, 267.151700, 278.954300)",
        "(333.231600, 267.224700, 279.096500)",
        "(333.224900, 267.198400, 279.142600)",
        "(333.201800, 267.192200, 279.241500)",
        "(333.210900, 267.359900, 279.233700)",
        "(333.179100, 267.394100, 279.219200)",
        "(333.115100, 267.417400, 279.198600)",
        "(333.055400, 267.415000, 279.238300)",
        "(333.019200, 267.564000, 279.213700)",
        "(332.972400, 267.699200, 279.137200)",
        "(332.970900, 267.661500, 279.169400)",
        "(332.933300, 267.606700, 279.248600)",
        "(332.950700, 267.660700, 279.250800)",
        "(332.983900, 267.888500, 279.103800)",
        "(332.889600, 268.098900, 278.993800)",
        "(332.841700, 268.175800, 278.975000)",
        "(332.900500, 268.207800, 278.989300)",
        "(332.878900, 268.206000, 279.015800)",
        "(332.747800, 268.293500, 279.074200)",
        "(332.678200, 268.436700, 279.016800)",
        "(332.693900, 268.541700, 278.950000)",
        "(332.771400, 268.681300, 278.840200)",
        "(332.750200, 268.662400, 278.826900)",
        "(332.752000, 268.684800, 278.815400)",
        "(332.730700, 268.646900, 278.845600)",
        "(332.705300, 268.617500, 278.871100)",
        "(332.679700, 268.609700, 278.870700)",
        "(332.697200, 268.574000, 278.790600)",
        "(332.727100, 268.478900, 278.839700)",
        "(332.725600, 268.335700, 278.960100)",
        "(332.723800, 268.190500, 279.053300)",
        "(332.814100, 268.181900, 278.969600)",
        "(332.885000, 268.257200, 278.858700)",
        "(332.881400, 268.259900, 278.889800)",
        "(332.882300, 268.218800, 278.940400)",
        "(332.893300, 268.188600, 278.973900)",
        "(332.930200, 268.198500, 278.988900)",
        "(332.955300, 268.258800, 278.970900)",
        "(332.934400, 268.316000, 278.975500)",
        "(332.914300, 268.415800, 278.928000)",
        "(332.926400, 268.411300, 278.928800)",
        "(332.940100, 268.369100, 279.005100)",
        "(332.881500, 268.367200, 279.075100)",
        "(332.871800, 268.448900, 278.999500)",
        "(332.892400, 268.483400, 278.975600)",
        "(332.908100, 268.503400, 278.992300)",
        "(332.918600, 268.573400, 279.026000)",
        "(332.937800, 268.479400, 279.081000)",
        "(332.933900, 268.373400, 279.204200)",
        "(332.893500, 268.508700, 279.164400)",
        "(332.903700, 268.524400, 279.156500)",
        "(332.947700, 268.522300, 279.101900)",
        "(332.931800, 268.535200, 279.094900)",
        "(332.886800, 268.691300, 279.062600)",
        "(332.826500, 268.585100, 279.139200)",
        "(332.819900, 268.556300, 279.184600)",
        "(332.846100, 268.652300, 279.181300)",
        "(332.839500, 268.638900, 279.188000)",
        "(332.808700, 268.642300, 279.263600)",
        "(332.782700, 268.790200, 279.234100)",
        "(332.786800, 268.786700, 279.203500)",
        "(332.786900, 268.782100, 279.132500)",
        "(332.786000, 268.760900, 279.169500)",
        "(332.782700, 268.779900, 279.212400)",
        "(332.777400, 268.818700, 279.179700)",
        "(332.771500, 268.841900, 279.149100)",
        "(332.765700, 268.915500, 279.096500)",
        "(332.729600, 268.909300, 279.116600)",
        "(332.665900, 268.857400, 279.156800)",
        "(332.674100, 268.855700, 279.157300)",
        "(332.679000, 268.862200, 279.135900)",
        "(332.666700, 268.920500, 279.032500)",
        "(332.635500, 268.958800, 279.034500)",
        "(332.589600, 268.969100, 279.039300)",
        "(332.521700, 268.957600, 279.060100)",
        "(332.509000, 268.959500, 279.080400)",
        "(332.508300, 268.974100, 279.098400)",
        "(332.523300, 268.967400, 279.089800)",
        "(332.530300, 268.946500, 279.104100)",
        "(332.503300, 268.931500, 279.174800)",
        "(332.478000, 268.900700, 279.212000)",
        "(332.453500, 268.853100, 279.246000)",
        "(332.534200, 268.918200, 279.210100)",
        "(332.550100, 268.965000, 279.159500)",
        "(332.529700, 268.971900, 279.166700)",
        "(332.501800, 268.967900, 279.188200)",
        "(332.529600, 268.926100, 279.286600)",
        "(332.565900, 268.910200, 279.323500)",
        "(332.572000, 269.018500, 279.296100)",
        "(332.664600, 269.092100, 279.304100)",
        "(332.687700, 269.094200, 279.301600)",
        "(332.677400, 269.069900, 279.336900)",
        "(332.750500, 268.978900, 279.576900)",
        "(332.775700, 268.910500, 279.674000)",
        "(332.825200, 268.903200, 279.762000)",
        "(332.843800, 268.913900, 279.811700)",
        "(332.855000, 269.046100, 279.823600)",
        "(332.829700, 269.023100, 279.771000)",
        "(332.772000, 269.072300, 279.750700)",
        "(332.652900, 269.091400, 279.767500)",
        "(332.624600, 269.073800, 279.775500)",
        "(332.540600, 268.973400, 279.862900)",
        "(332.507700, 268.958600, 279.934800)",
        "(332.533700, 269.012500, 279.930900)",
        "(332.518400, 269.031000, 279.903300)",
        "(332.492900, 269.022300, 279.906300)",
        "(332.467500, 268.994800, 279.976500)",
        "(332.476200, 268.985400, 279.989000)",
        "(332.468400, 268.992700, 279.933700)",
        "(332.465700, 269.017200, 279.875200)",
        "(332.459500, 269.022800, 279.865600)",
        "(332.428600, 269.020900, 279.848600)",
        "(332.398500, 268.939300, 279.868700)",
        "(332.376900, 268.849400, 279.930400)",
        "(332.315800, 268.775600, 279.982100)",
        "(332.262600, 268.759500, 279.975600)",
        "(332.255600, 268.766400, 279.966300)",
        "(332.275300, 268.792200, 279.886300)",
        "(332.239400, 268.737000, 279.845100)",
        "(332.170800, 268.694700, 279.855800)",
        "(332.137100, 268.686900, 279.875600)",
        "(332.097600, 268.687400, 279.870600)",
        "(332.072400, 268.682600, 279.778700)",
        "(332.045700, 268.636700, 279.738600)",
        "(331.962300, 268.597700, 279.793500)",
        "(331.929900, 268.593300, 279.806900)",
        "(331.882500, 268.581700, 279.774400)",
        "(331.879300, 268.552300, 279.726300)",
        "(331.835700, 268.505100, 279.769200)",
        "(331.775400, 268.481600, 279.829100)",
        "(331.762800, 268.476600, 279.825400)",
        "(331.677200, 268.458300, 279.739400)",
        "(331.583700, 268.467500, 279.684800)",
        "(331.476800, 268.462100, 279.698400)",
        "(331.373300, 268.482300, 279.682500)",
        "(331.389600, 268.570800, 279.616900)",
        "(331.415000, 268.848300, 279.401900)",
        "(331.326600, 268.974900, 279.354900)",
        "(331.081300, 268.815800, 279.640000)",
        "(330.779600, 268.656300, 280.069800)",
        "(330.669000, 268.718900, 280.159100)",
        "(330.524400, 269.048600, 279.933800)",
        "(330.373100, 269.391300, 279.726000)",
        "(330.178400, 269.835500, 279.678200)",
        "(330.014500, 270.188900, 279.554600)",
        "(329.916300, 270.425300, 279.427900)",
        "(329.813200, 270.872400, 279.263400)",
        "(329.679400, 271.134800, 279.276100)",
        "(329.382400, 271.444200, 279.272500)",
        "(329.227200, 271.824600, 279.178500)",
        "(329.206900, 272.007500, 279.102500)",
        "(329.056100, 272.284100, 278.900700)",
        "(328.908300, 272.531200, 278.827200)",
        "(328.883600, 272.833400, 278.703700)",
        "(328.928000, 272.976900, 278.580600)",
        "(328.928300, 273.034300, 278.541800)",
        "(328.868200, 273.195800, 278.380100)",
        "(328.748000, 273.411400, 278.112100)",
        "(328.718200, 273.284300, 278.056800)",
        "(328.852100, 273.038700, 278.168500)",
        "(328.946100, 272.934900, 278.177500)",
        "(328.994300, 272.714600, 278.125300)",
        "(328.995800, 272.352600, 278.182000)",
        "(329.167300, 272.146600, 278.294400)",
        "(329.324900, 272.196400, 278.023300)",
        "(329.329800, 272.318100, 277.716400)",
        "(329.543100, 272.544100, 276.994500)",
        "(330.013400, 272.305300, 276.309800)",
        "(330.305800, 271.860500, 276.032700)",
        "(330.309600, 271.102000, 276.009600)",
        "(330.130500, 270.708500, 276.255200)",
        "(329.913900, 270.133100, 276.604800)",
        "(329.973900, 269.678500, 276.419400)",
        "(330.316000, 268.970500, 276.274500)",
        "(330.419700, 268.077900, 276.818600)",
        "(330.376200, 267.769700, 277.124600)",
        "(330.268900, 267.644800, 277.219100)",
        "(330.083900, 267.727000, 276.423100)",
        "(329.381300, 266.981500, 276.079100)",
        "(329.346900, 267.039700, 276.526300)",
        "(329.342100, 267.099200, 276.552100)",
        "(329.487900, 266.789100, 276.502700)",
        "(329.912600, 266.159400, 276.835900)",
        "(330.579100, 265.674300, 277.081100)",
        "(330.943100, 267.401100, 276.883100)",
        "(331.076800, 266.960700, 276.409800)",
        "(331.584200, 266.066500, 276.615900)",
        "(331.786100, 266.244600, 276.957200)",
        "(331.655800, 266.004300, 277.431600)",
        "(331.480700, 265.918600, 277.741500)",
        "(331.503100, 266.100600, 277.697100)",
        "(331.678400, 266.381300, 277.360300)",
        "(331.720500, 266.390400, 277.369200)",
        "(331.679700, 266.624500, 277.416000)",
        "(331.739500, 266.694800, 277.202700)",
        "(331.761500, 266.725800, 277.183700)",
        "(331.759900, 266.692600, 277.204600)",
        "(331.773000, 266.624500, 277.307800)",
        "(331.774200, 266.638300, 277.359900)",
        "(331.746400, 266.679600, 277.334500)",
        "(331.728300, 266.708900, 277.297200)",
        "(331.758000, 266.783400, 277.281700)",
        "(331.772800, 266.810000, 277.303400)",
        "(331.756200, 266.822800, 277.330300)",
        "(331.771200, 266.964200, 277.270100)",
        "(331.807800, 267.020200, 277.229900)",
        "(331.792100, 267.011100, 277.241900)",
        "(331.758300, 267.066000, 277.297300)",
        "(331.785900, 267.119300, 277.284600)",
        "(331.815600, 267.147800, 277.239100)",
        "(331.818500, 267.148300, 277.225700)",
        "(331.712700, 267.173600, 277.234400)",
        "(331.696900, 267.205500, 277.266900)",
        "(331.639000, 267.245100, 277.181000)",
        "(331.610700, 267.312900, 277.090300)",
        "(331.561400, 267.323100, 277.094800)",
        "(331.477800, 267.347100, 277.136000)",
        "(331.464600, 267.330800, 277.111400)",
        "(331.383200, 267.260300, 277.094200)",
        "(331.279600, 267.286600, 277.087400)",
        "(331.211200, 267.310000, 277.101400)",
        "(331.053600, 267.293300, 277.177000)",
        "(330.858300, 267.233000, 277.183200)",
        "(330.730600, 267.388300, 277.145900)",
        "(330.589800, 267.678500, 277.066100)",
        "(330.530400, 267.859800, 277.009300)",
        "(330.449600, 268.204000, 276.931600)",
        "(330.315900, 268.235200, 277.119500)",
        "(330.097700, 268.397400, 277.315000)",
        "(329.938400, 268.733600, 277.297100)",
        "(329.828600, 268.949500, 277.246700)",
        "(329.641000, 269.311700, 277.252900)",
        "(329.468100, 269.534100, 277.390900)",
        "(329.315900, 269.692500, 277.575700)",
        "(329.162000, 270.052400, 277.600000)",
        "(329.126200, 270.274000, 277.538500)",
        "(329.000100, 270.610600, 277.468900)",
        "(328.901500, 270.894900, 277.600000)",
        "(328.844900, 271.314600, 277.580100)",
        "(328.839100, 271.738100, 277.551800)",
        "(328.788300, 271.879900, 277.584400)",
        "(328.710100, 272.123600, 277.708000)",
        "(328.678200, 272.501500, 277.655800)",
        "(328.807700, 272.922300, 277.585600)",
        "(328.852500, 273.242100, 277.531600)",
        "(328.855500, 273.384000, 277.542000)",
        "(328.855900, 273.786400, 277.497900)",
        "(328.990400, 274.069700, 277.420300)",
        "(329.043900, 274.303400, 277.423300)",
        "(329.072500, 274.605800, 277.456200)",
        "(329.109000, 274.709200, 277.489800)",
        "(329.198500, 274.802500, 277.647200)",
        "(329.367100, 275.176100, 277.772000)",
        "(329.583900, 275.536000, 277.756500)",
        "(329.844900, 275.848700, 277.732400)",
        "(329.970700, 276.081900, 277.709800)",
        "(330.158200, 276.582900, 277.733200)",
        "(330.356300, 276.915400, 277.903700)",
        "(330.549100, 277.311000, 277.869100)",
        "(330.817500, 277.805200, 277.723600)",
        "(330.893800, 277.979900, 277.753400)",
        "(331.065200, 278.345200, 277.945900)",
        "(331.224000, 278.787600, 277.923700)",
        "(331.400200, 279.149000, 277.882900)",
        "(331.544900, 279.733300, 277.890600)",
        "(331.694800, 280.122700, 277.869200)",
        "(331.928300, 280.755600, 277.677800)",
        "(332.111200, 281.291800, 277.506800)",
        "(332.188300, 281.834100, 277.393100)",
        "(332.287800, 282.431800, 277.394900)",
        "(332.304700, 282.712400, 277.364900)",
        "(332.401800, 283.204100, 277.276100)",
        "(332.532600, 283.666900, 277.133900)",
        "(332.562400, 284.005000, 277.128000)",
        "(332.418400, 284.366000, 277.269000)",
        "(332.402800, 284.582100, 277.290000)",
        "(332.483700, 284.957500, 277.177100)",
        "(332.449000, 285.239000, 277.156700)",
        "(332.425600, 285.522500, 277.371900)",
        "(332.332700, 285.878700, 277.525100)",
        "(332.292200, 286.059000, 277.525500)",
        "(332.290100, 286.440900, 277.470700)",
        "(332.337200, 286.842600, 277.372100)",
        "(332.212700, 287.319700, 277.297300)",
        "(332.078900, 287.774600, 277.309400)",
        "(332.018300, 287.937700, 277.405500)",
        "(331.896300, 288.360100, 277.413700)",
        "(331.773700, 288.889100, 277.250800)",
        "(331.664700, 289.263000, 277.283400)",
        "(331.470400, 289.499200, 277.508100)",
        "(331.374000, 289.603400, 277.646000)",
        "(331.199700, 289.840500, 277.854400)",
        "(331.057900, 290.230700, 277.752400)",
        "(330.808700, 290.570500, 277.696100)",
        "(330.495100, 290.946300, 277.793000)",
        "(330.369900, 291.110800, 277.866200)",
        "(330.077500, 291.217000, 278.071000)",
        "(329.800500, 291.657600, 277.982500)",
        "(329.585600, 292.166200, 277.724200)",
        "(329.169100, 292.398100, 277.697400)",
        "(328.951400, 292.551500, 277.689800)",
        "(328.600400, 293.048200, 277.474300)",
        "(328.159600, 293.283800, 277.445600)",
        "(327.669400, 293.567700, 277.434600)",
        "(327.110000, 294.051800, 277.373200)",
        "(326.866100, 294.254100, 277.326900)",
        "(326.363400, 294.522300, 277.205000)",
        "(325.879000, 294.838000, 276.983200)",
        "(325.444100, 295.263600, 276.598900)",
        "(324.929500, 295.646900, 276.343700)",
        "(324.629500, 295.807700, 276.285100)",
        "(323.947100, 296.071500, 276.281700)",
        "(323.239700, 296.447100, 276.149800)",
        "(322.629200, 296.557600, 276.023200)",
        "(321.953600, 296.560300, 276.211100)",
        "(321.576300, 296.683600, 276.295000)",
        "(320.892100, 296.963500, 276.225700)",
        "(320.293700, 297.118300, 276.064800)",
        "(319.737300, 297.192300, 276.093900)",
        "(319.147700, 297.119900, 276.295100)",
        "(318.826800, 297.102800, 276.357200)",
        "(318.258700, 297.129500, 276.284800)",
        "(317.749200, 297.116100, 276.167300)",
        "(317.180100, 296.977300, 276.270100)",
        "(316.647400, 296.961200, 276.276800)",
        "(316.418900, 296.953100, 276.248900)",
        "(315.892600, 296.837900, 276.141400)",
        "(315.526000, 296.762100, 275.944000)",
        "(315.215700, 296.723200, 275.670300)",
        "(314.799200, 296.389800, 275.770400)",
        "(314.605700, 296.198900, 276.029800)",
        "(314.207200, 295.951200, 276.410200)",
        "(313.846400, 295.751700, 276.364300)",
        "(313.538700, 295.387900, 276.321900)",
        "(313.226100, 295.048500, 276.600600)",
        "(313.047500, 294.897300, 276.745600)",
        "(312.881800, 294.620100, 276.886400)",
        "(312.765400, 294.130200, 277.027100)",
        "(312.615200, 293.728000, 277.092000)",
        "(312.435900, 293.682200, 276.743200)",
        "(312.433400, 293.677200, 276.489300)",
        "(312.485100, 293.376100, 276.338400)",
        "(312.549800, 293.124700, 276.375600)",
        "(312.355600, 292.794100, 276.423700)",
        "(312.010900, 292.395800, 276.597000)",
        "(311.834100, 292.251800, 276.667700)",
        "(311.560700, 292.014100, 276.689500)",
        "(311.533900, 291.666700, 276.741500)",
        "(311.537800, 291.321100, 276.632500)",
        "(311.445500, 290.930700, 276.449000)",
        "(311.322300, 290.717600, 276.412800)",
        "(311.181700, 290.349500, 276.503700)",
        "(311.090500, 289.868800, 276.655500)",
        "(310.853900, 289.180200, 276.857000)",
        "(310.783600, 288.574200, 277.174600)",
        "(310.802100, 288.266800, 277.360000)",
        "(310.802800, 287.410800, 277.722600)",
        "(310.739500, 286.630500, 278.021100)",
        "(310.675900, 286.263200, 278.108200)",
        "(310.632800, 285.692200, 278.295700)",
        "(310.585800, 285.437200, 278.276600)",
        "(310.509700, 284.975900, 278.245700)",
        "(310.513900, 284.333800, 278.540700)",
        "(310.451100, 283.384400, 279.017900)",
        "(310.417300, 282.779500, 279.223700)",
        "(310.402100, 282.495700, 279.336200)",
        "(310.480200, 281.790300, 279.625400)",
        "(310.531900, 281.162900, 279.746300)",
        "(310.536100, 280.658900, 279.786200)",
        "(310.680700, 280.311000, 279.847700)",
        "(310.715800, 279.842400, 280.017600)",
        "(310.766200, 279.046200, 280.095400)",
        "(310.740900, 278.777500, 280.038500)",
        "(310.740400, 278.411600, 280.104200)",
        "(310.736900, 277.624000, 280.280800)",
        "(310.661200, 277.415300, 280.251200)",
        "(310.660300, 277.408100, 279.950600)",
        "(310.746000, 276.885200, 280.006400)",
        "(310.729900, 276.215800, 280.162800)",
        "(310.775400, 276.047200, 280.121800)",
        "(310.845400, 275.888200, 280.118400)",
        "(310.996700, 275.121900, 280.342900)",
        "(311.031600, 274.446200, 280.590600)",
        "(311.133500, 274.359200, 280.494900)",
        "(311.328900, 273.932500, 280.535700)",
        "(311.397500, 273.540100, 280.616000)",
        "(311.605200, 273.043700, 280.709100)",
        "(311.694300, 272.971500, 280.585500)",
        "(311.736700, 272.474100, 280.606400)",
        "(311.765800, 272.189400, 280.473100)",
        "(311.841300, 272.194500, 280.345600)",
        "(312.065700, 272.016800, 280.175900)",
        "(312.162400, 271.220300, 280.373400)",
        "(312.228800, 271.021800, 280.371900)",
        "(312.437600, 270.924100, 280.251000)",
        "(312.548000, 270.630900, 280.234700)",
        "(312.769200, 269.974200, 280.307400)",
        "(312.934000, 269.823200, 280.219800)",
        "(313.033900, 269.683000, 280.024000)",
        "(313.162200, 269.194400, 279.936400)",
        "(313.233300, 268.936400, 279.978000)",
        "(313.485900, 268.615700, 280.035700)",
        "(313.822300, 268.225800, 279.978300)",
        "(314.094700, 267.693800, 280.032700)",
        "(314.417900, 267.136300, 280.369300)",
        "(314.552200, 266.839100, 280.498000)",
        "(314.738900, 266.545500, 280.277100)",
        "(314.993000, 266.358000, 279.883100)",
        "(315.481000, 265.966500, 280.029400)",
        "(316.007400, 265.449500, 280.317100)",
        "(316.221200, 265.320300, 280.208000)",
        "(316.601100, 265.157100, 279.966900)",
        "(317.097600, 264.539100, 280.221300)",
        "(317.545100, 263.931800, 280.316500)",
        "(317.858300, 263.887800, 279.947500)",
        "(317.990900, 263.993800, 279.737700)",
        "(318.353700, 263.948600, 279.600500)",
        "(318.694200, 263.376700, 279.722400)",
        "(318.882800, 263.157000, 279.584200)",
        "(319.212400, 263.072700, 279.372700)",
        "(319.344100, 262.838300, 279.414000)",
        "(319.491300, 262.488300, 279.403700)",
        "(319.723000, 262.529500, 279.199700)",
        "(320.172600, 262.627900, 278.928300)",
        "(320.554700, 262.213500, 279.018900)",
        "(320.704300, 262.002800, 279.125100)",
        "(320.900700, 261.788800, 279.236400)",
        "(321.065100, 261.377800, 279.437400)",
        "(321.251800, 260.996300, 279.448400)",
        "(321.474500, 261.070200, 279.231700)",
        "(321.614400, 261.166900, 279.156800)",
        "(321.803100, 261.101900, 279.093600)",
        "(321.960400, 260.895700, 278.968500)",
        "(322.146900, 260.550900, 279.026800)",
        "(322.207500, 260.061700, 279.232100)",
        "(322.174000, 259.852200, 279.302900)",
        "(322.199500, 259.758100, 279.301200)",
        "(322.367100, 259.737100, 279.244400)",
        "(322.407300, 259.495800, 279.208400)",
        "(322.334200, 261.397900, 278.676100)",
        "(322.259600, 261.447600, 278.756000)",
        "(322.512100, 261.147800, 278.076400)",
        "(322.834500, 260.894500, 277.627900)",
        "(323.071400, 261.063300, 277.600000)",
        "(323.128700, 261.036700, 277.923200)",
        "(323.147800, 260.857800, 277.952500)",
        "(323.470000, 260.520100, 277.534000)",
        "(324.005200, 260.353100, 277.124700)",
        "(324.115300, 260.265300, 277.135900)",
        "(324.162000, 259.997400, 277.489000)",
        "(324.212400, 259.792600, 277.555300)",
        "(324.588000, 259.736700, 277.244400)",
        "(324.908400, 259.721000, 276.954900)",
        "(325.172300, 259.635800, 276.976000)",
        "(325.572500, 259.657700, 277.162400)",
        "(325.612900, 259.647600, 277.129600)",
        "(325.616700, 259.279800, 276.918000)",
        "(325.772500, 258.937100, 276.840700)",
        "(326.106000, 258.810000, 277.017700)",
        "(326.569400, 258.829900, 277.121600)",
        "(326.749800, 258.862900, 277.028900)",
        "(326.895800, 259.078800, 276.493300)",
        "(326.964300, 259.392600, 276.139700)",
        "(327.300400, 259.471400, 276.054900)",
        "(327.569600, 259.232400, 275.912600)",
        "(327.641400, 259.293200, 275.736900)",
        "(328.056500, 259.599100, 275.504700)",
        "(328.583300, 259.403600, 275.543500)",
        "(328.782700, 259.052100, 275.638000)",
        "(329.008000, 258.894300, 275.779700)",
        "(329.143700, 258.835400, 275.856500)",
        "(329.368900, 258.653000, 275.968900)",
        "(329.554600, 258.633100, 275.742900)",
        "(329.881200, 258.776000, 275.338300)",
        "(330.261300, 259.028400, 275.114100)",
        "(330.454400, 259.039800, 275.126900)",
        "(330.755500, 258.957200, 275.201700)",
        "(331.095300, 258.854100, 275.193800)",
        "(331.508800, 258.595000, 275.296300)",
        "(331.707300, 258.408500, 275.504900)",
        "(331.828200, 258.421900, 275.529900)",
        "(332.212200, 258.497400, 275.457800)",
        "(332.714600, 258.345100, 275.511900)",
        "(332.900300, 258.130800, 275.804500)",
        "(332.829500, 257.869100, 276.001600)",
        "(332.913600, 257.907200, 275.928000)",
        "(333.340000, 258.065500, 275.803100)",
        "(333.653900, 258.116000, 275.861400)",
        "(333.700000, 258.051800, 275.931300)",
        "(333.833000, 257.832100, 276.108200)",
        "(334.012300, 257.682000, 276.279200)",
        "(334.276700, 257.327600, 276.811300)",
        "(334.386500, 257.091200, 277.189200)",
        "(334.546100, 257.107900, 277.297500)",
        "(334.768900, 257.242700, 277.218000)",
        "(334.879900, 257.241800, 277.238300)",
        "(335.099100, 257.234800, 277.498200)",
        "(335.353000, 257.409900, 277.770000)",
        "(335.709500, 257.614200, 277.856100)",
        "(335.935100, 257.743600, 277.743700)",
        "(336.039900, 257.881300, 277.637500)",
        "(336.360100, 258.280000, 277.479900)",
        "(336.469900, 258.664500, 277.560500)",
        "(336.698800, 258.883100, 277.718800)",
        "(337.055800, 259.156400, 277.788100)",
        "(337.208000, 259.312300, 277.741000)",
        "(337.525400, 259.552300, 277.700400)",
        "(337.719000, 259.772200, 277.897700)",
        "(337.756300, 260.110100, 278.042800)",
        "(338.047200, 260.377700, 278.168200)",
        "(338.230200, 260.554000, 278.226400)",
        "(338.247700, 260.973200, 278.193300)",
        "(338.115900, 261.569600, 278.093900)",
        "(338.229200, 262.074800, 278.102600)",
        "(338.313200, 262.383600, 278.161900)",
        "(338.322000, 262.471900, 278.279300)",
        "(338.218800, 262.840800, 278.497800)",
        "(338.300800, 263.443000, 278.638900)",
        "(338.442400, 263.909500, 278.657700)",
        "(338.396100, 264.260200, 278.745500)",
        "(338.385700, 264.454100, 278.848000)",
        "(338.250000, 264.693000, 279.039900)",
        "(338.107600, 264.934100, 279.266700)",
        "(337.891600, 265.310900, 279.350300)",
        "(337.773200, 265.731400, 279.401800)",
        "(337.772200, 266.011000, 279.469600)",
        "(337.680100, 266.478800, 279.691300)",
        "(337.493300, 266.955800, 279.782400)",
        "(337.367500, 267.410300, 279.694800)",
        "(337.144700, 267.814900, 279.768000)",
        "(336.990800, 268.050400, 279.855200)",
        "(336.758200, 268.412400, 280.080200)",
        "(336.564600, 268.704400, 280.212800)",
        "(336.424900, 269.064300, 280.313400)",
        "(336.302600, 269.567100, 280.408200)",
        "(336.247500, 269.779500, 280.411600)",
        "(336.176100, 270.114900, 280.451600)",
        "(335.956700, 270.557300, 280.520700)",
        "(335.891000, 271.189900, 280.388200)",
        "(335.977500, 271.724200, 280.278400)",
        "(335.953300, 271.852100, 280.388300)",
        "(335.837600, 272.220400, 280.565800)",
        "(335.763100, 272.741800, 280.389200)",
        "(335.681200, 272.989500, 280.223700)",
        "(335.600600, 273.210600, 280.587800)",
        "(335.521300, 273.316500, 280.872800)",
        "(335.293000, 273.579200, 281.121500)",
        "(335.163500, 274.064700, 280.882200)",
        "(334.979500, 274.456300, 280.937400)",
        "(334.865100, 274.847600, 281.309700)",
        "(334.826000, 275.043600, 281.384400)",
        "(334.716100, 275.322000, 281.399200)",
        "(334.494900, 275.610800, 281.447300)",
        "(334.265500, 275.990500, 281.664600)",
        "(334.174900, 276.218900, 281.950700)",
        "(334.124800, 276.261200, 282.058400)",
        "(333.791800, 276.551400, 282.016900)",
        "(333.367300, 277.054900, 281.858500)",
        "(333.232200, 277.372300, 281.915600)",
        "(333.025100, 277.605300, 281.985600)",
        "(332.896000, 277.765200, 282.008900)",
        "(332.724200, 278.126200, 281.929300)",
        "(332.454800, 278.339100, 281.862000)",
        "(332.137100, 278.506600, 282.039000)",
        "(331.880200, 278.666100, 282.244800)",
        "(331.751300, 278.685900, 282.322000)",
        "(331.501700, 278.681900, 282.417900)",
        "(331.325000, 278.953600, 282.430300)",
        "(331.137500, 279.217200, 282.366200)",
        "(330.893500, 279.204100, 282.361500)",
        "(330.797600, 279.173200, 282.420300)",
        "(330.625000, 279.090200, 282.614700)",
        "(330.502300, 279.172800, 282.798000)",
        "(330.318600, 279.295000, 282.694300)",
        "(330.233800, 279.340600, 282.599200)",
        "(330.141000, 279.401000, 282.613700)",
        "(329.899000, 279.508500, 282.637100)",
        "(329.774700, 279.407400, 282.720300)",
        "(329.701000, 279.546800, 282.692800)",
        "(329.746900, 279.852400, 282.482400)",
        "(329.738400, 279.849200, 282.464100)",
        "(329.714800, 279.843900, 282.457700)",
        "(329.651400, 279.932600, 282.342300)",
        "(329.676200, 279.831800, 282.331100)",
        "(329.751100, 279.556600, 282.571800)",
        "(329.793300, 279.605200, 282.605800)",
        "(329.937900, 279.856600, 282.455300)",
        "(329.955600, 279.938700, 282.321300)",
        "(329.969800, 279.961200, 282.322000)",
        "(330.210200, 280.030700, 282.364000)",
        "(330.288900, 280.037500, 282.334900)",
        "(330.391800, 280.014400, 282.211400)",
        "(330.249400, 280.105500, 282.139900)",
        "(330.208000, 280.112700, 282.077300)",
        "(330.487800, 279.943500, 282.048000)",
        "(330.659800, 280.038300, 281.981400)",
        "(330.831100, 280.208100, 281.959400)",
        "(330.817000, 279.942400, 282.157300)",
        "(331.064500, 280.162100, 281.813400)",
        "(331.278400, 280.292300, 281.429900)",
        "(331.229300, 280.125400, 281.480500)",
        "(331.285500, 279.685900, 281.931900)",
        "(331.621400, 279.581100, 281.923600)",
        "(332.133600, 279.992300, 281.436500)",
        "(332.696200, 280.171100, 281.289900)",
        "(332.787500, 279.844200, 281.433700)",
        "(332.971000, 278.914500, 282.004600)",
        "(333.385200, 278.538800, 282.080600)",
        "(333.783000, 278.394600, 281.571300)",
        "(334.219000, 278.022900, 281.398400)",
        "(334.399700, 277.773300, 281.443100)",
        "(334.581300, 277.453900, 281.477200)",
        "(334.788800, 277.351200, 281.129200)",
        "(335.056200, 277.109600, 280.757000)",
        "(335.128400, 276.808400, 280.500500)",
        "(335.134300, 276.740800, 280.378100)",
        "(335.268900, 276.550100, 280.141800)",
        "(335.539500, 276.111900, 280.087300)",
        "(335.594600, 275.586300, 280.131200)",
        "(335.673300, 275.466900, 279.896700)",
        "(335.787900, 275.362300, 279.756600)",
        "(335.938400, 274.742000, 279.552800)",
        "(335.982300, 274.313600, 279.378200)",
        "(336.052200, 274.329900, 279.176800)",
        "(335.944900, 273.895100, 279.070100)",
        "(335.831900, 273.622300, 278.968000)",
        "(335.924300, 273.452800, 278.606100)",
        "(336.057700, 273.424200, 278.205400)",
        "(336.077400, 272.829000, 278.066000)",
        "(335.789800, 272.005200, 278.221200)",
        "(335.676200, 271.844600, 278.169900)",
        "(335.746800, 271.539000, 277.893600)",
        "(335.755700, 270.647900, 277.867800)",
        "(335.591600, 270.015600, 277.911900)",
        "(335.468500, 269.722500, 277.785300)",
        "(335.424400, 269.404800, 277.828300)",
        "(335.122400, 268.279100, 278.121900)",
        "(334.721300, 267.763700, 278.180200)",
        "(334.437700, 267.654500, 277.957000)",
        "(333.987500, 267.207600, 277.903800)",
        "(333.645600, 266.864900, 278.049300)",
        "(332.947300, 266.534700, 278.106300)",
        "(332.736500, 266.335400, 277.816000)",
        "(332.401900, 266.017900, 277.719100)",
        "(331.745500, 265.861900, 277.900400)",
        "(331.523100, 265.880700, 277.961100)",
        "(331.377300, 265.711100, 277.915100)",
        "(331.019800, 265.098900, 278.036900)",
        "(330.512300, 264.716200, 278.209600)",
        "(330.051700, 264.408000, 278.472800)",
        "(329.876700, 264.246200, 278.608900)",
        "(329.623300, 264.285800, 278.740700)",
        "(329.743800, 264.644000, 278.506300)",
        "(329.861500, 264.694300, 278.318700)",
        "(329.571000, 264.429900, 278.266000)",
        "(329.335300, 264.136900, 278.299400)",
        "(328.884800, 263.612600, 278.613400)",
        "(328.430600, 263.270100, 278.966000)",
        "(328.124200, 263.165000, 279.123700)",
        "(327.754500, 263.009600, 279.241400)",
        "(327.460500, 262.832200, 279.324200)",
        "(326.866100, 262.526500, 279.345300)",
        "(326.512100, 262.417900, 279.384200)",
        "(326.434500, 262.086800, 279.642900)",
        "(326.021800, 261.768600, 279.925700)",
        "(325.796100, 261.758400, 280.027800)",
        "(325.605600, 261.868000, 280.242500)",
        "(325.387100, 261.533400, 280.290000)",
        "(324.967200, 261.219600, 280.318800)",
        "(324.728400, 261.488600, 280.085300)",
        "(324.685000, 261.564700, 279.921000)",
        "(324.527100, 261.648000, 279.570700)",
        "(324.240600, 261.796300, 279.413100)",
        "(323.887500, 261.789700, 279.659400)",
        "(323.386300, 261.312200, 280.086900)",
        "(323.156600, 261.208400, 280.195700)",
        "(322.825900, 261.371100, 280.189800)",
        "(322.590000, 261.362200, 280.233100)",
        "(322.163800, 261.128900, 280.346100)",
        "(321.883700, 261.189600, 280.332500)",
        "(321.850700, 261.217000, 280.266100)",
        "(321.632800, 261.038400, 280.128700)",
        "(321.163300, 260.609300, 280.246800)",
        "(320.785300, 260.373100, 280.634500)",
        "(320.357700, 260.169500, 281.141800)",
        "(320.164900, 260.090300, 281.295800)",
        "(320.077300, 260.191700, 281.253500)",
        "(319.997600, 260.414000, 281.080700)",
        "(319.766600, 260.442000, 281.053200)",
        "(319.515800, 260.360600, 281.504600)",
        "(319.417700, 260.436000, 281.622400)",
        "(319.080800, 260.688200, 281.441700)",
        "(318.872700, 260.932300, 281.212300)",
        "(318.848300, 261.153700, 281.238300)",
        "(318.785300, 261.526600, 281.106100)",
        "(318.648300, 261.740500, 281.007700)",
        "(318.552800, 261.934700, 281.029400)",
        "(318.419300, 262.411500, 280.889000)",
        "(318.091200, 262.869400, 280.654800)",
        "(317.962400, 263.265000, 280.425700)",
        "(317.967200, 263.455300, 280.260200)",
        "(317.889000, 263.745000, 280.053900)",
        "(317.626000, 264.129900, 279.897500)",
        "(317.500000, 264.739000, 279.486500)",
        "(317.430900, 264.856600, 279.363000)",
        "(317.395700, 264.768300, 279.590600)",
        "(317.345600, 264.904100, 279.992100)",
        "(317.263400, 265.216400, 279.999300)",
        "(316.998000, 265.424800, 279.869000)",
        "(316.801600, 265.634900, 279.926000)",
        "(316.814600, 265.737700, 279.980300)",
        "(316.852200, 265.823800, 279.934700)",
        "(316.605200, 266.026700, 279.774000)",
        "(316.347800, 266.461700, 279.840800)",
        "(316.204700, 266.772900, 279.750800)",
        "(316.119400, 266.807800, 279.636300)",
        "(315.920000, 267.040600, 279.499000)",
        "(315.815500, 267.458500, 279.611300)",
        "(315.662900, 267.566900, 279.735100)",
        "(315.462400, 267.837200, 279.541400)",
        "(315.443700, 268.118500, 279.430700)",
        "(315.455200, 268.484000, 279.403300)",
        "(315.295300, 268.643200, 279.444500)",
        "(315.158500, 269.023700, 279.396400)",
        "(315.159300, 269.359200, 279.416000)",
        "(315.166800, 269.481800, 279.439500)",
        "(315.057300, 269.751500, 279.449600)",
        "(315.067100, 270.305100, 279.258700)",
        "(315.209500, 270.871300, 278.900500)",
        "(315.252700, 271.084400, 278.764400)",
        "(315.225600, 271.536000, 278.501200)",
        "(315.263000, 271.988900, 278.386900)",
        "(315.299700, 272.368300, 278.192400)",
        "(315.203800, 272.577100, 278.153300)",
        "(315.271800, 273.087400, 278.080600)",
        "(315.365500, 273.394400, 277.944200)",
        "(315.583300, 274.002300, 277.660000)",
        "(315.562000, 274.403800, 277.510700)",
        "(315.631700, 274.962200, 277.330100)",
        "(315.799600, 275.398500, 277.080600)",
        "(315.889300, 275.549800, 276.973600)",
        "(316.053100, 275.999200, 276.793500)",
        "(316.241500, 276.550700, 276.539600)",
        "(316.386000, 276.757700, 276.400800)",
        "(316.458700, 276.917400, 276.484900)",
        "(316.514700, 277.199900, 276.354700)",
        "(316.599900, 277.564200, 276.134600)",
        "(316.625900, 277.657500, 276.173200)",
        "(316.703800, 277.910700, 276.189800)",
        "(316.755300, 278.034500, 276.142200)",
        "(316.873000, 278.200700, 276.098700)",
        "(316.932600, 278.422600, 276.104500)",
        "(317.087000, 278.788400, 276.079600)",
        "(317.242700, 278.844300, 275.982300)",
        "(317.322700, 278.825500, 276.059900)",
        "(317.316700, 278.982500, 276.069900)",
        "(317.599700, 279.554400, 275.794300)",
        "(317.830700, 279.938700, 275.371700)",
        "(317.911700, 280.228200, 275.210600)",
        "(318.067100, 280.403300, 275.218400)",
        "(318.135400, 280.416900, 275.250400)",
        "(318.188900, 280.683400, 275.215500)",
        "(318.369800, 281.230900, 274.930200)",
        "(318.618600, 281.580900, 274.623700)",
        "(318.729700, 281.756400, 274.638900)",
        "(318.795400, 281.971300, 274.585200)",
        "(318.912100, 282.401100, 274.442400)",
        "(319.107800, 282.740200, 274.254200)",
        "(319.314200, 283.194900, 273.926800)",
        "(319.543000, 283.677700, 273.616100)",
        "(319.669000, 283.841900, 273.618300)",
[truncated: 527,450 more chars]
