# Supplementary material for: Playing the mirror game in virtual reality with an autonomous character
Source: Sci Rep. 2022 Dec 9;12:21329. doi: 10.1038/s41598-022-25197-z (PMC9734752; doi:10.1038/s41598-022-25197-z)
Supplement: Supplementary file 2 — Supplementary Information 1. [file 41598_2022_25197_MOESM2_ESM.zip › Data/Couple11/baseline_player1.json]

{
    "isFemale": false,
    "eyesLevel": 1.6528924703598023,
    "timestamps": [
        0.0,
        0.02001953125,
        0.0399169921875,
        0.0599365234375,
        0.0799560546875,
        0.0999755859375,
        0.1199951171875,
        0.1400146484375,
        0.1600341796875,
        0.179931640625,
        0.199951171875,
        0.219970703125,
        0.239990234375,
        0.260009765625,
        0.280029296875,
        0.2999267578125,
        0.3199462890625,
        0.3399658203125,
        0.3599853515625,
        0.3800048828125,
        0.4000244140625,
        0.419921875,
        0.43994140625,
        0.4599609375,
        0.47998046875,
        0.5,
        0.52001953125,
        0.5399169921875,
        0.5599365234375,
        0.5799560546875,
        0.5999755859375,
        0.6199951171875,
        0.6400146484375,
        0.6600341796875,
        0.679931640625,
        0.699951171875,
        0.719970703125,
        0.739990234375,
        0.760009765625,
        0.780029296875,
        0.7999267578125,
        0.8199462890625,
        0.8399658203125,
        0.8599853515625,
        0.8800048828125,
        0.9000244140625,
        0.919921875,
        0.93994140625,
        0.9599609375,
        0.97998046875,
        1.0,
        1.02001953125,
        1.0399169921875,
        1.0599365234375,
        1.0799560546875,
        1.0999755859375,
        1.1199951171875,
        1.1400146484375,
        1.1600341796875,
        1.179931640625,
        1.199951171875,
        1.219970703125,
        1.239990234375,
        1.260009765625,
        1.280029296875,
        1.2999267578125,
        1.3199462890625,
        1.3399658203125,
        1.3599853515625,
        1.3800048828125,
        1.4000244140625,
        1.419921875,
        1.43994140625,
        1.4599609375,
        1.47998046875,
        1.5,
        1.52001953125,
        1.5399169921875,
        1.5599365234375,
        1.5799560546875,
        1.5999755859375,
        1.6199951171875,
        1.6400146484375,
        1.6600341796875,
        1.679931640625,
        1.699951171875,
        1.719970703125,
        1.739990234375,
        1.760009765625,
        1.780029296875,
        1.7999267578125,
        1.8199462890625,
        1.8399658203125,
        1.8599853515625,
        1.8800048828125,
        1.9000244140625,
        1.919921875,
        1.93994140625,
        1.9599609375,
        1.97998046875,
        2.0,
        2.02001953125,
        2.0399169921875,
        2.0599365234375,
        2.0799560546875,
        2.0999755859375,
        2.1199951171875,
        2.1400146484375,
        2.1600341796875,
        2.179931640625,
        2.199951171875,
        2.219970703125,
        2.239990234375,
        2.260009765625,
        2.280029296875,
        2.2999267578125,
        2.3199462890625,
        2.3399658203125,
        2.3599853515625,
        2.3800048828125,
        2.4000244140625,
        2.419921875,
        2.43994140625,
        2.4599609375,
        2.47998046875,
        2.5,
        2.52001953125,
        2.5399169921875,
        2.5599365234375,
        2.5799560546875,
        2.5999755859375,
        2.6199951171875,
        2.6400146484375,
        2.6600341796875,
        2.679931640625,
        2.699951171875,
        2.719970703125,
        2.739990234375,
        2.760009765625,
        2.780029296875,
        2.7999267578125,
        2.8199462890625,
        2.8399658203125,
        2.8599853515625,
        2.8800048828125,
        2.9000244140625,
        2.919921875,
        2.93994140625,
        2.9599609375,
        2.97998046875,
        3.0,
        3.02001953125,
        3.0399169921875,
        3.0599365234375,
        3.0799560546875,
        3.0999755859375,
        3.1199951171875,
        3.1400146484375,
        3.1600341796875,
        3.179931640625,
        3.199951171875,
        3.219970703125,
        3.239990234375,
        3.260009765625,
        3.280029296875,
        3.2999267578125,
        3.3199462890625,
        3.3399658203125,
        3.3599853515625,
        3.3800048828125,
        3.4000244140625,
        3.419921875,
        3.43994140625,
        3.4599609375,
        3.47998046875,
        3.5,
        3.52001953125,
        3.5399169921875,
        3.5599365234375,
        3.5799560546875,
        3.5999755859375,
        3.6199951171875,
        3.6400146484375,
        3.6600341796875,
        3.679931640625,
        3.699951171875,
        3.719970703125,
        3.739990234375,
        3.760009765625,
        3.780029296875,
        3.7999267578125,
        3.8199462890625,
        3.8399658203125,
        3.8599853515625,
        3.8800048828125,
        3.9000244140625,
        3.919921875,
        3.93994140625,
        3.9599609375,
        3.97998046875,
        4.0,
        4.02001953125,
        4.0399169921875,
        4.0599365234375,
        4.0799560546875,
        4.0999755859375,
        4.1199951171875,
        4.1400146484375,
        4.1600341796875,
        4.179931640625,
        4.199951171875,
        4.219970703125,
        4.239990234375,
        4.260009765625,
        4.280029296875,
        4.2999267578125,
        4.3199462890625,
        4.3399658203125,
        4.3599853515625,
        4.3800048828125,
        4.4000244140625,
        4.419921875,
        4.43994140625,
        4.4599609375,
        4.47998046875,
        4.5,
        4.52001953125,
        4.5399169921875,
        4.5599365234375,
        4.5799560546875,
        4.5999755859375,
        4.6199951171875,
        4.6400146484375,
        4.6600341796875,
        4.679931640625,
        4.699951171875,
        4.719970703125,
        4.739990234375,
        4.760009765625,
        4.780029296875,
        4.7999267578125,
        4.8199462890625,
        4.8399658203125,
        4.8599853515625,
        4.8800048828125,
        4.9000244140625,
        4.919921875,
        4.93994140625,
        4.9599609375,
        4.97998046875,
        5.0,
        5.02001953125,
        5.0399169921875,
        5.0599365234375,
        5.0799560546875,
        5.0999755859375,
        5.1199951171875,
        5.1400146484375,
        5.1600341796875,
        5.179931640625,
        5.199951171875,
        5.219970703125,
        5.239990234375,
        5.260009765625,
        5.280029296875,
        5.2999267578125,
        5.3199462890625,
        5.3399658203125,
        5.3599853515625,
        5.3800048828125,
        5.4000244140625,
        5.419921875,
        5.43994140625,
        5.4599609375,
        5.47998046875,
        5.5,
        5.52001953125,
        5.5399169921875,
        5.5599365234375,
        5.5799560546875,
        5.5999755859375,
        5.6199951171875,
        5.6400146484375,
        5.6600341796875,
        5.679931640625,
        5.699951171875,
        5.719970703125,
        5.739990234375,
        5.760009765625,
        5.780029296875,
        5.7999267578125,
        5.8199462890625,
        5.8399658203125,
        5.8599853515625,
        5.8800048828125,
        5.9000244140625,
        5.919921875,
        5.93994140625,
        5.9599609375,
        5.97998046875,
        6.0,
        6.02001953125,
        6.0399169921875,
        6.0599365234375,
        6.0799560546875,
        6.0999755859375,
        6.1199951171875,
        6.1400146484375,
        6.1600341796875,
        6.179931640625,
        6.199951171875,
        6.219970703125,
        6.239990234375,
        6.260009765625,
        6.280029296875,
        6.2999267578125,
        6.3199462890625,
        6.3399658203125,
        6.3599853515625,
        6.3800048828125,
        6.4000244140625,
        6.419921875,
        6.43994140625,
        6.4599609375,
        6.47998046875,
        6.5,
        6.52001953125,
        6.5399169921875,
        6.5599365234375,
        6.5799560546875,
        6.5999755859375,
        6.6199951171875,
        6.6400146484375,
        6.6600341796875,
        6.679931640625,
        6.699951171875,
        6.719970703125,
        6.739990234375,
        6.760009765625,
        6.780029296875,
        6.7999267578125,
        6.8199462890625,
        6.8399658203125,
        6.8599853515625,
        6.8800048828125,
        6.9000244140625,
        6.919921875,
        6.93994140625,
        6.9599609375,
        6.97998046875,
        7.0,
        7.02001953125,
        7.0399169921875,
        7.0599365234375,
        7.0799560546875,
        7.0999755859375,
        7.1199951171875,
        7.1400146484375,
        7.1600341796875,
        7.179931640625,
        7.199951171875,
        7.219970703125,
        7.239990234375,
        7.260009765625,
        7.280029296875,
        7.2999267578125,
        7.3199462890625,
        7.3399658203125,
        7.3599853515625,
        7.3800048828125,
        7.4000244140625,
        7.419921875,
        7.43994140625,
        7.4599609375,
        7.47998046875,
        7.5,
        7.52001953125,
        7.5399169921875,
        7.5599365234375,
        7.5799560546875,
        7.5999755859375,
        7.6199951171875,
        7.6400146484375,
        7.6600341796875,
        7.679931640625,
        7.699951171875,
        7.719970703125,
        7.739990234375,
        7.760009765625,
        7.780029296875,
        7.7999267578125,
        7.8199462890625,
        7.8399658203125,
        7.8599853515625,
        7.8800048828125,
        7.9000244140625,
        7.919921875,
        7.93994140625,
        7.9599609375,
        7.97998046875,
        8.0,
        8.02001953125,
        8.0399169921875,
        8.0599365234375,
        8.0799560546875,
        8.0999755859375,
        8.1199951171875,
        8.1400146484375,
        8.1600341796875,
        8.179931640625,
        8.199951171875,
        8.219970703125,
        8.239990234375,
        8.260009765625,
        8.280029296875,
        8.2999267578125,
        8.3199462890625,
        8.3399658203125,
        8.3599853515625,
        8.3800048828125,
        8.4000244140625,
        8.419921875,
        8.43994140625,
        8.4599609375,
        8.47998046875,
        8.5,
        8.52001953125,
        8.5399169921875,
        8.5599365234375,
        8.5799560546875,
        8.5999755859375,
        8.6199951171875,
        8.6400146484375,
        8.6600341796875,
        8.679931640625,
        8.699951171875,
        8.719970703125,
        8.739990234375,
        8.760009765625,
        8.780029296875,
        8.7999267578125,
        8.8199462890625,
        8.8399658203125,
        8.8599853515625,
        8.8800048828125,
        8.9000244140625,
        8.919921875,
        8.93994140625,
        8.9599609375,
        8.97998046875,
        9.0,
        9.02001953125,
        9.0399169921875,
        9.0599365234375,
        9.0799560546875,
        9.0999755859375,
        9.1199951171875,
        9.1400146484375,
        9.1600341796875,
        9.179931640625,
        9.199951171875,
        9.219970703125,
        9.239990234375,
        9.260009765625,
        9.280029296875,
        9.2999267578125,
        9.3199462890625,
        9.3399658203125,
        9.3599853515625,
        9.3800048828125,
        9.4000244140625,
        9.419921875,
        9.43994140625,
        9.4599609375,
        9.47998046875,
        9.5,
        9.52001953125,
        9.5399169921875,
        9.5599365234375,
        9.5799560546875,
        9.5999755859375,
        9.6199951171875,
        9.6400146484375,
        9.6600341796875,
        9.679931640625,
        9.699951171875,
        9.719970703125,
        9.739990234375,
        9.760009765625,
        9.780029296875,
        9.7999267578125,
        9.8199462890625,
        9.8399658203125,
        9.8599853515625,
        9.8800048828125,
        9.9000244140625,
        9.919921875,
        9.93994140625,
        9.9599609375,
        9.97998046875,
        10.0,
        10.02001953125,
        10.0399169921875,
        10.0599365234375,
        10.0799560546875,
        10.0999755859375,
        10.1199951171875,
        10.1400146484375,
        10.1600341796875,
        10.179931640625,
        10.199951171875,
        10.219970703125,
        10.239990234375,
        10.260009765625,
        10.280029296875,
        10.2999267578125,
        10.3199462890625,
        10.3399658203125,
        10.3599853515625,
        10.3800048828125,
        10.4000244140625,
        10.419921875,
        10.43994140625,
        10.4599609375,
        10.47998046875,
        10.5,
        10.52001953125,
        10.5399169921875,
        10.5599365234375,
        10.5799560546875,
        10.5999755859375,
        10.6199951171875,
        10.6400146484375,
        10.6600341796875,
        10.679931640625,
        10.699951171875,
        10.719970703125,
        10.739990234375,
        10.760009765625,
        10.780029296875,
        10.7999267578125,
        10.8199462890625,
        10.8399658203125,
        10.8599853515625,
        10.8800048828125,
        10.9000244140625,
        10.919921875,
        10.93994140625,
        10.9599609375,
        10.97998046875,
        11.0,
        11.02001953125,
        11.0399169921875,
        11.0599365234375,
        11.0799560546875,
        11.0999755859375,
        11.1199951171875,
        11.1400146484375,
        11.1600341796875,
        11.179931640625,
        11.199951171875,
        11.219970703125,
        11.239990234375,
        11.260009765625,
        11.280029296875,
        11.2999267578125,
        11.3199462890625,
        11.3399658203125,
        11.3599853515625,
        11.3800048828125,
        11.4000244140625,
        11.419921875,
        11.43994140625,
        11.4599609375,
        11.47998046875,
        11.5,
        11.52001953125,
        11.5399169921875,
        11.5599365234375,
        11.5799560546875,
        11.5999755859375,
        11.6199951171875,
        11.6400146484375,
        11.6600341796875,
        11.679931640625,
        11.699951171875,
        11.719970703125,
        11.739990234375,
        11.760009765625,
        11.780029296875,
        11.7999267578125,
        11.8199462890625,
        11.8399658203125,
        11.8599853515625,
        11.8800048828125,
        11.9000244140625,
        11.919921875,
        11.93994140625,
        11.9599609375,
        11.97998046875,
        12.0,
        12.02001953125,
        12.0399169921875,
        12.0599365234375,
        12.0799560546875,
        12.0999755859375,
        12.1199951171875,
        12.1400146484375,
        12.1600341796875,
        12.179931640625,
        12.199951171875,
        12.219970703125,
        12.239990234375,
        12.260009765625,
        12.280029296875,
        12.2999267578125,
        12.3199462890625,
        12.3399658203125,
        12.3599853515625,
        12.3800048828125,
        12.4000244140625,
        12.419921875,
        12.43994140625,
        12.4599609375,
        12.47998046875,
        12.5,
        12.52001953125,
        12.5399169921875,
        12.5599365234375,
        12.5799560546875,
        12.5999755859375,
        12.6199951171875,
        12.6400146484375,
        12.6600341796875,
        12.679931640625,
        12.699951171875,
        12.719970703125,
        12.739990234375,
        12.760009765625,
        12.780029296875,
        12.7999267578125,
        12.8199462890625,
        12.8399658203125,
        12.8599853515625,
        12.8800048828125,
        12.9000244140625,
        12.919921875,
        12.93994140625,
        12.9599609375,
        12.97998046875,
        13.0,
        13.02001953125,
        13.0399169921875,
        13.0599365234375,
        13.0799560546875,
        13.0999755859375,
        13.1199951171875,
        13.1400146484375,
        13.1600341796875,
        13.179931640625,
        13.199951171875,
        13.219970703125,
        13.239990234375,
        13.260009765625,
        13.280029296875,
        13.2999267578125,
        13.3199462890625,
        13.3399658203125,
        13.3599853515625,
        13.3800048828125,
        13.4000244140625,
        13.419921875,
        13.43994140625,
        13.4599609375,
        13.47998046875,
        13.5,
        13.52001953125,
        13.5399169921875,
        13.5599365234375,
        13.5799560546875,
        13.5999755859375,
        13.6199951171875,
        13.6400146484375,
        13.6600341796875,
        13.679931640625,
        13.699951171875,
        13.719970703125,
        13.739990234375,
        13.760009765625,
        13.780029296875,
        13.7999267578125,
        13.8199462890625,
        13.8399658203125,
        13.8599853515625,
        13.8800048828125,
        13.9000244140625,
        13.919921875,
        13.93994140625,
        13.9599609375,
        13.97998046875,
        14.0,
        14.02001953125,
        14.0399169921875,
        14.0599365234375,
        14.0799560546875,
        14.0999755859375,
        14.1199951171875,
        14.1400146484375,
        14.1600341796875,
        14.179931640625,
        14.199951171875,
        14.219970703125,
        14.239990234375,
        14.260009765625,
        14.280029296875,
        14.2999267578125,
        14.3199462890625,
        14.3399658203125,
        14.3599853515625,
        14.3800048828125,
        14.4000244140625,
        14.419921875,
        14.43994140625,
        14.4599609375,
        14.47998046875,
        14.5,
        14.52001953125,
        14.5399169921875,
        14.5599365234375,
        14.5799560546875,
        14.5999755859375,
        14.6199951171875,
        14.6400146484375,
        14.6600341796875,
        14.679931640625,
        14.699951171875,
        14.719970703125,
        14.739990234375,
        14.760009765625,
        14.780029296875,
        14.7999267578125,
        14.8199462890625,
        14.8399658203125,
        14.8599853515625,
        14.8800048828125,
        14.9000244140625,
        14.919921875,
        14.93994140625,
        14.9599609375,
        14.97998046875,
        15.0,
        15.02001953125,
        15.0399169921875,
        15.0599365234375,
        15.0799560546875,
        15.0999755859375,
        15.1199951171875,
        15.1400146484375,
        15.1600341796875,
        15.179931640625,
        15.199951171875,
        15.219970703125,
        15.239990234375,
        15.260009765625,
        15.280029296875,
        15.2999267578125,
        15.3199462890625,
        15.3399658203125,
        15.3599853515625,
        15.3800048828125,
        15.4000244140625,
        15.419921875,
        15.43994140625,
        15.4599609375,
        15.47998046875,
        15.5,
        15.52001953125,
        15.5399169921875,
        15.5599365234375,
        15.5799560546875,
        15.5999755859375,
        15.6199951171875,
        15.6400146484375,
        15.6600341796875,
        15.679931640625,
        15.699951171875,
        15.719970703125,
        15.739990234375,
        15.760009765625,
        15.780029296875,
        15.7999267578125,
        15.8199462890625,
        15.8399658203125,
        15.8599853515625,
        15.8800048828125,
        15.9000244140625,
        15.919921875,
        15.93994140625,
        15.9599609375,
        15.97998046875,
        16.0,
        16.02001953125,
        16.0399169921875,
        16.0599365234375,
        16.0799560546875,
        16.0999755859375,
        16.1199951171875,
        16.1400146484375,
        16.1600341796875,
        16.179931640625,
        16.199951171875,
        16.219970703125,
        16.239990234375,
        16.260009765625,
        16.280029296875,
        16.2999267578125,
        16.3199462890625,
        16.3399658203125,
        16.3599853515625,
        16.3800048828125,
        16.4000244140625,
        16.419921875,
        16.43994140625,
        16.4599609375,
        16.47998046875,
        16.5,
        16.52001953125,
        16.5399169921875,
        16.5599365234375,
        16.5799560546875,
        16.5999755859375,
        16.6199951171875,
        16.6400146484375,
        16.6600341796875,
        16.679931640625,
        16.699951171875,
        16.719970703125,
        16.739990234375,
        16.760009765625,
        16.780029296875,
        16.7999267578125,
        16.8199462890625,
        16.8399658203125,
        16.8599853515625,
        16.8800048828125,
        16.9000244140625,
        16.919921875,
        16.93994140625,
        16.9599609375,
        16.97998046875,
        17.0,
        17.02001953125,
        17.0399169921875,
        17.0599365234375,
        17.0799560546875,
        17.0999755859375,
        17.1199951171875,
        17.1400146484375,
        17.1600341796875,
        17.179931640625,
        17.199951171875,
        17.219970703125,
        17.239990234375,
        17.260009765625,
        17.280029296875,
        17.2999267578125,
        17.3199462890625,
        17.3399658203125,
        17.3599853515625,
        17.3800048828125,
        17.4000244140625,
        17.419921875,
        17.43994140625,
        17.4599609375,
        17.47998046875,
        17.5,
        17.52001953125,
        17.5399169921875,
        17.5599365234375,
        17.5799560546875,
        17.5999755859375,
        17.6199951171875,
        17.6400146484375,
        17.6600341796875,
        17.679931640625,
        17.699951171875,
        17.719970703125,
        17.739990234375,
        17.760009765625,
        17.780029296875,
        17.7999267578125,
        17.8199462890625,
        17.8399658203125,
        17.8599853515625,
        17.8800048828125,
        17.9000244140625,
        17.919921875,
        17.93994140625,
        17.9599609375,
        17.97998046875,
        18.0,
        18.02001953125,
        18.0399169921875,
        18.0599365234375,
        18.0799560546875,
        18.0999755859375,
        18.1199951171875,
        18.1400146484375,
        18.1600341796875,
        18.179931640625,
        18.199951171875,
        18.219970703125,
        18.239990234375,
        18.260009765625,
        18.280029296875,
        18.2999267578125,
        18.3199462890625,
        18.3399658203125,
        18.3599853515625,
        18.3800048828125,
        18.4000244140625,
        18.419921875,
        18.43994140625,
        18.4599609375,
        18.47998046875,
        18.5,
        18.52001953125,
        18.5399169921875,
        18.5599365234375,
        18.5799560546875,
        18.5999755859375,
        18.6199951171875,
        18.6400146484375,
        18.6600341796875,
        18.679931640625,
        18.699951171875,
        18.719970703125,
        18.739990234375,
        18.760009765625,
        18.780029296875,
        18.7999267578125,
        18.8199462890625,
        18.8399658203125,
        18.8599853515625,
        18.8800048828125,
        18.9000244140625,
        18.919921875,
        18.93994140625,
        18.9599609375,
        18.97998046875,
        19.0,
        19.02001953125,
        19.0399169921875,
        19.0599365234375,
        19.0799560546875,
        19.0999755859375,
        19.1199951171875,
        19.1400146484375,
        19.1600341796875,
        19.179931640625,
        19.199951171875,
        19.219970703125,
        19.239990234375,
        19.260009765625,
        19.280029296875,
        19.2999267578125,
        19.3199462890625,
        19.3399658203125,
        19.3599853515625,
        19.3800048828125,
        19.4000244140625,
        19.419921875,
        19.43994140625,
        19.4599609375,
        19.47998046875,
        19.5,
        19.52001953125,
        19.5399169921875,
        19.5599365234375,
        19.5799560546875,
        19.5999755859375,
        19.6199951171875,
        19.6400146484375,
        19.6600341796875,
        19.679931640625,
        19.699951171875,
        19.719970703125,
        19.739990234375,
        19.760009765625,
        19.780029296875,
        19.7999267578125,
        19.8199462890625,
        19.8399658203125,
        19.8599853515625,
        19.8800048828125,
        19.9000244140625,
        19.919921875,
        19.93994140625,
        19.9599609375,
        19.97998046875,
        20.0,
        20.02001953125,
        20.0399169921875,
        20.0599365234375,
        20.0799560546875,
        20.0999755859375,
        20.1199951171875,
        20.1400146484375,
        20.1600341796875,
        20.179931640625,
        20.199951171875,
        20.219970703125,
        20.239990234375,
        20.260009765625,
        20.280029296875,
        20.2999267578125,
        20.3199462890625,
        20.3399658203125,
        20.3599853515625,
        20.3800048828125,
        20.4000244140625,
        20.419921875,
        20.43994140625,
        20.4599609375,
        20.47998046875,
        20.5,
        20.52001953125,
        20.5399169921875,
        20.5599365234375,
        20.5799560546875,
        20.5999755859375,
        20.6199951171875,
        20.6400146484375,
        20.6600341796875,
        20.679931640625,
        20.699951171875,
        20.719970703125,
        20.739990234375,
        20.760009765625,
        20.780029296875,
        20.7999267578125,
        20.8199462890625,
        20.8399658203125,
        20.8599853515625,
        20.8800048828125,
        20.9000244140625,
        20.919921875,
        20.93994140625,
        20.9599609375,
        20.97998046875,
        21.0,
        21.02001953125,
        21.0399169921875,
        21.0599365234375,
        21.0799560546875,
        21.0999755859375,
        21.1199951171875,
        21.1400146484375,
        21.1600341796875,
        21.179931640625,
        21.199951171875,
        21.219970703125,
        21.239990234375,
        21.260009765625,
        21.280029296875,
        21.2999267578125,
        21.3199462890625,
        21.3399658203125,
        21.3599853515625,
        21.3800048828125,
        21.4000244140625,
        21.419921875,
        21.43994140625,
        21.4599609375,
        21.47998046875,
        21.5,
        21.52001953125,
        21.5399169921875,
        21.5599365234375,
        21.5799560546875,
        21.5999755859375,
        21.6199951171875,
        21.6400146484375,
        21.6600341796875,
        21.679931640625,
        21.699951171875,
        21.719970703125,
        21.739990234375,
        21.760009765625,
        21.780029296875,
        21.7999267578125,
        21.8199462890625,
        21.8399658203125,
        21.8599853515625,
        21.8800048828125,
        21.9000244140625,
        21.919921875,
        21.93994140625,
        21.9599609375,
        21.97998046875,
        22.0,
        22.02001953125,
        22.0399169921875,
        22.0599365234375,
        22.0799560546875,
        22.0999755859375,
        22.1199951171875,
        22.1400146484375,
        22.1600341796875,
        22.179931640625,
        22.199951171875,
        22.219970703125,
        22.239990234375,
        22.260009765625,
        22.280029296875,
        22.2999267578125,
        22.3199462890625,
        22.3399658203125,
        22.3599853515625,
        22.3800048828125,
        22.4000244140625,
        22.419921875,
        22.43994140625,
        22.4599609375,
        22.47998046875,
        22.5,
        22.52001953125,
        22.5399169921875,
        22.5599365234375,
        22.5799560546875,
        22.5999755859375,
        22.6199951171875,
        22.6400146484375,
        22.6600341796875,
        22.679931640625,
        22.699951171875,
        22.719970703125,
        22.739990234375,
        22.760009765625,
        22.780029296875,
        22.7999267578125,
        22.8199462890625,
        22.8399658203125,
        22.8599853515625,
        22.8800048828125,
        22.9000244140625,
        22.919921875,
        22.93994140625,
        22.9599609375,
        22.97998046875,
        23.0,
        23.02001953125,
        23.0399169921875,
        23.0599365234375,
        23.0799560546875,
        23.0999755859375,
        23.1199951171875,
        23.1400146484375,
        23.1600341796875,
        23.179931640625,
        23.199951171875,
        23.219970703125,
        23.239990234375,
        23.260009765625,
        23.280029296875,
        23.2999267578125,
        23.3199462890625,
        23.3399658203125,
        23.3599853515625,
        23.3800048828125,
        23.4000244140625,
        23.419921875,
        23.43994140625,
        23.4599609375,
        23.47998046875,
        23.5,
        23.52001953125,
        23.5399169921875,
        23.5599365234375,
        23.5799560546875,
        23.5999755859375,
        23.6199951171875,
        23.6400146484375,
        23.6600341796875,
        23.679931640625,
        23.699951171875,
        23.719970703125,
        23.739990234375,
        23.760009765625,
        23.780029296875,
        23.7999267578125,
        23.8199462890625,
        23.8399658203125,
        23.8599853515625,
        23.8800048828125,
        23.9000244140625,
        23.919921875,
        23.93994140625,
        23.9599609375,
        23.97998046875,
        24.0,
        24.02001953125,
        24.0399169921875,
        24.0599365234375,
        24.0799560546875,
        24.0999755859375,
        24.1199951171875,
        24.1400146484375,
        24.1600341796875,
        24.179931640625,
        24.199951171875,
        24.219970703125,
        24.239990234375,
        24.260009765625,
        24.280029296875,
        24.2999267578125,
        24.3199462890625,
        24.3399658203125,
        24.3599853515625,
        24.3800048828125,
        24.4000244140625,
        24.419921875,
        24.43994140625,
        24.4599609375,
        24.47998046875,
        24.5,
        24.52001953125,
        24.5399169921875,
        24.5599365234375,
        24.5799560546875,
        24.5999755859375,
        24.6199951171875,
        24.6400146484375,
        24.6600341796875,
        24.679931640625,
        24.699951171875,
        24.719970703125,
        24.739990234375,
        24.760009765625,
        24.780029296875,
        24.7999267578125,
        24.8199462890625,
        24.8399658203125,
        24.8599853515625,
        24.8800048828125,
        24.9000244140625,
        24.919921875,
        24.93994140625,
        24.9599609375,
        24.97998046875,
        25.0,
        25.02001953125,
        25.0399169921875,
        25.0599365234375,
        25.0799560546875,
        25.0999755859375,
        25.1199951171875,
        25.1400146484375,
        25.1600341796875,
        25.179931640625,
        25.199951171875,
        25.219970703125,
        25.239990234375,
        25.260009765625,
        25.280029296875,
        25.2999267578125,
        25.3199462890625,
        25.3399658203125,
        25.3599853515625,
        25.3800048828125,
        25.4000244140625,
        25.419921875,
        25.43994140625,
        25.4599609375,
        25.47998046875,
        25.5,
        25.52001953125,
        25.5399169921875,
        25.5599365234375,
        25.5799560546875,
        25.5999755859375,
        25.6199951171875,
        25.6400146484375,
        25.6600341796875,
        25.679931640625,
        25.699951171875,
        25.719970703125,
        25.739990234375,
        25.760009765625,
        25.780029296875,
        25.7999267578125,
        25.8199462890625,
        25.8399658203125,
        25.8599853515625,
        25.8800048828125,
        25.9000244140625,
        25.919921875,
        25.93994140625,
        25.9599609375,
        25.97998046875,
        26.0,
        26.02001953125,
        26.0399169921875,
        26.0599365234375,
        26.0799560546875,
        26.0999755859375,
        26.1199951171875,
        26.1400146484375,
        26.1600341796875,
        26.179931640625,
        26.199951171875,
        26.219970703125,
        26.239990234375,
        26.260009765625,
        26.280029296875,
        26.2999267578125,
        26.3199462890625,
        26.3399658203125,
        26.3599853515625,
        26.3800048828125,
        26.4000244140625,
        26.419921875,
        26.43994140625,
        26.4599609375,
        26.47998046875,
        26.5,
        26.52001953125,
        26.5399169921875,
        26.5599365234375,
        26.5799560546875,
        26.5999755859375,
        26.6199951171875,
        26.6400146484375,
        26.6600341796875,
        26.679931640625,
        26.699951171875,
        26.719970703125,
        26.739990234375,
        26.760009765625,
        26.780029296875,
        26.7999267578125,
        26.8199462890625,
        26.8399658203125,
        26.8599853515625,
        26.8800048828125,
        26.9000244140625,
        26.919921875,
        26.93994140625,
        26.9599609375,
        26.97998046875,
        27.0,
        27.02001953125,
        27.0399169921875,
        27.0599365234375,
        27.0799560546875,
        27.0999755859375,
        27.1199951171875,
        27.1400146484375,
        27.1600341796875,
        27.179931640625,
        27.199951171875,
        27.219970703125,
        27.239990234375,
        27.260009765625,
        27.280029296875,
        27.2999267578125,
        27.3199462890625,
        27.3399658203125,
        27.3599853515625,
        27.3800048828125,
        27.4000244140625,
        27.419921875,
        27.43994140625,
        27.4599609375,
        27.47998046875,
        27.5,
        27.52001953125,
        27.5399169921875,
        27.5599365234375,
        27.5799560546875,
        27.5999755859375,
        27.6199951171875,
        27.6400146484375,
        27.6600341796875,
        27.679931640625,
        27.699951171875,
        27.719970703125,
        27.739990234375,
        27.760009765625,
        27.780029296875,
        27.7999267578125,
        27.8199462890625,
        27.8399658203125,
        27.8599853515625,
        27.8800048828125,
        27.9000244140625,
        27.919921875,
        27.93994140625,
        27.9599609375,
        27.97998046875,
        28.0,
        28.02001953125,
        28.0399169921875,
        28.0599365234375,
        28.0799560546875,
        28.0999755859375,
        28.1199951171875,
        28.1400146484375,
        28.1600341796875,
        28.179931640625,
        28.199951171875,
        28.219970703125,
        28.239990234375,
        28.260009765625,
        28.280029296875,
        28.2999267578125,
        28.3199462890625,
        28.3399658203125,
        28.3599853515625,
        28.3800048828125,
        28.4000244140625,
        28.419921875,
        28.43994140625,
        28.4599609375,
        28.47998046875,
        28.5,
        28.52001953125,
        28.5399169921875,
        28.5599365234375,
        28.5799560546875,
        28.5999755859375,
        28.6199951171875,
        28.6400146484375,
        28.6600341796875,
        28.679931640625,
        28.699951171875,
        28.719970703125,
        28.739990234375,
        28.760009765625,
        28.780029296875,
        28.7999267578125,
        28.8199462890625,
        28.8399658203125,
        28.8599853515625,
        28.8800048828125,
        28.9000244140625,
        28.919921875,
        28.93994140625,
        28.9599609375,
        28.97998046875,
        29.0,
        29.02001953125,
        29.0399169921875,
        29.0599365234375,
        29.0799560546875,
        29.0999755859375,
        29.1199951171875,
        29.1400146484375,
        29.1600341796875,
        29.179931640625,
        29.199951171875,
        29.219970703125,
        29.239990234375,
        29.260009765625,
        29.280029296875,
        29.2999267578125,
        29.3199462890625,
        29.3399658203125,
        29.3599853515625,
        29.3800048828125,
        29.4000244140625,
        29.419921875,
        29.43994140625,
        29.4599609375,
        29.47998046875,
        29.5,
        29.52001953125,
        29.5399169921875,
        29.5599365234375,
        29.5799560546875,
        29.5999755859375,
        29.6199951171875,
        29.6400146484375,
        29.6600341796875,
        29.679931640625,
        29.699951171875,
        29.719970703125,
        29.739990234375,
        29.760009765625,
        29.780029296875,
        29.7999267578125,
        29.8199462890625,
        29.8399658203125,
        29.8599853515625,
        29.8800048828125,
        29.9000244140625,
        29.919921875,
        29.93994140625,
        29.9599609375,
        29.97998046875,
        30.0,
        30.02001953125,
        30.0399169921875,
        30.0599365234375,
        30.0799560546875,
        30.0999755859375,
        30.1199951171875,
        30.1400146484375,
        30.1600341796875,
        30.179931640625,
        30.199951171875,
        30.219970703125,
        30.239990234375,
        30.260009765625,
        30.280029296875,
        30.2999267578125,
        30.3199462890625,
        30.3399658203125,
        30.3599853515625,
        30.3800048828125,
        30.4000244140625,
        30.419921875,
        30.43994140625,
        30.4599609375,
        30.47998046875,
        30.5,
        30.52001953125,
        30.5399169921875,
        30.5599365234375,
        30.5799560546875,
        30.5999755859375,
        30.6199951171875,
        30.6400146484375,
        30.6600341796875,
        30.679931640625,
        30.699951171875,
        30.719970703125,
        30.739990234375,
        30.760009765625,
        30.780029296875,
        30.7999267578125,
        30.8199462890625,
        30.8399658203125,
        30.8599853515625,
        30.8800048828125,
        30.9000244140625,
        30.919921875,
        30.93994140625,
        30.9599609375,
        30.97998046875,
        31.0,
        31.02001953125,
        31.0399169921875,
        31.0599365234375,
        31.0799560546875,
        31.0999755859375,
        31.1199951171875,
        31.1400146484375,
        31.1600341796875,
        31.179931640625,
        31.199951171875,
        31.219970703125,
        31.239990234375,
        31.260009765625,
        31.280029296875,
        31.2999267578125,
        31.3199462890625,
        31.3399658203125,
        31.3599853515625,
        31.3800048828125,
        31.4000244140625,
        31.419921875,
        31.43994140625,
        31.4599609375,
        31.47998046875,
        31.5,
        31.52001953125,
        31.5399169921875,
        31.5599365234375,
        31.5799560546875,
        31.5999755859375,
        31.6199951171875,
        31.6400146484375,
        31.6600341796875,
        31.679931640625,
        31.699951171875,
        31.719970703125,
        31.739990234375,
        31.760009765625,
        31.780029296875,
        31.7999267578125,
        31.8199462890625,
        31.8399658203125,
        31.8599853515625,
        31.8800048828125,
        31.9000244140625,
        31.919921875,
        31.93994140625,
        31.9599609375,
        31.97998046875,
        32.0,
        32.02001953125,
        32.0399169921875,
        32.0599365234375,
        32.0799560546875,
        32.0999755859375,
        32.1199951171875,
        32.1400146484375,
        32.1600341796875,
        32.179931640625,
        32.199951171875,
        32.219970703125,
        32.239990234375,
        32.260009765625,
        32.280029296875,
        32.2999267578125,
        32.3199462890625,
        32.3399658203125,
        32.3599853515625,
        32.3800048828125,
        32.4000244140625,
        32.419921875,
        32.43994140625,
        32.4599609375,
        32.47998046875,
        32.5,
        32.52001953125,
        32.5399169921875,
        32.5599365234375,
        32.5799560546875,
        32.5999755859375,
        32.6199951171875,
        32.6400146484375,
        32.6600341796875,
        32.679931640625,
        32.699951171875,
        32.719970703125,
        32.739990234375,
        32.760009765625,
        32.780029296875,
        32.7999267578125,
        32.8199462890625,
        32.8399658203125,
        32.8599853515625,
        32.8800048828125,
        32.9000244140625,
        32.919921875,
        32.93994140625,
        32.9599609375,
        32.97998046875,
        33.0,
        33.02001953125,
        33.0399169921875,
        33.0599365234375,
        33.0799560546875,
        33.0999755859375,
        33.1199951171875,
        33.1400146484375,
        33.1600341796875,
        33.179931640625,
        33.199951171875,
        33.219970703125,
        33.239990234375,
        33.260009765625,
        33.280029296875,
        33.2999267578125,
        33.3199462890625,
        33.3399658203125,
        33.3599853515625,
        33.3800048828125,
        33.4000244140625,
        33.419921875,
        33.43994140625,
        33.4599609375,
        33.47998046875,
        33.5,
        33.52001953125,
        33.5399169921875,
        33.5599365234375,
        33.5799560546875,
        33.5999755859375,
        33.6199951171875,
        33.6400146484375,
        33.6600341796875,
        33.679931640625,
        33.699951171875,
        33.719970703125,
        33.739990234375,
        33.760009765625,
        33.780029296875,
        33.7999267578125,
        33.8199462890625,
        33.8399658203125,
        33.8599853515625,
        33.8800048828125,
        33.9000244140625,
        33.919921875,
        33.93994140625,
        33.9599609375,
        33.97998046875,
        34.0,
        34.02001953125,
        34.0399169921875,
        34.0599365234375,
        34.0799560546875,
        34.0999755859375,
        34.1199951171875,
        34.1400146484375,
        34.1600341796875,
        34.179931640625,
        34.199951171875,
        34.219970703125,
        34.239990234375,
        34.260009765625,
        34.280029296875,
        34.2999267578125,
        34.3199462890625,
        34.3399658203125,
        34.3599853515625,
        34.3800048828125,
        34.4000244140625,
        34.419921875,
        34.43994140625,
        34.4599609375,
        34.47998046875,
        34.5,
        34.52001953125,
        34.5399169921875,
        34.5599365234375,
        34.5799560546875,
        34.5999755859375,
        34.6199951171875,
        34.6400146484375,
        34.6600341796875,
        34.679931640625,
        34.699951171875,
        34.719970703125,
        34.739990234375,
        34.760009765625,
        34.780029296875,
        34.7999267578125,
        34.8199462890625,
        34.8399658203125,
        34.8599853515625,
        34.8800048828125,
        34.9000244140625,
        34.919921875,
        34.93994140625,
        34.9599609375,
        34.97998046875,
        35.0,
        35.02001953125,
        35.0399169921875,
        35.0599365234375,
        35.0799560546875,
        35.0999755859375,
        35.1199951171875,
        35.1400146484375,
        35.1600341796875,
        35.179931640625,
        35.199951171875,
        35.219970703125,
        35.239990234375,
        35.260009765625,
        35.280029296875,
        35.2999267578125,
        35.3199462890625,
        35.3399658203125,
        35.3599853515625,
        35.3800048828125,
        35.4000244140625,
        35.419921875,
        35.43994140625,
        35.4599609375,
        35.47998046875,
        35.5,
        35.52001953125,
        35.5399169921875,
        35.5599365234375,
        35.5799560546875,
        35.5999755859375,
        35.6199951171875,
        35.6400146484375,
        35.6600341796875,
        35.679931640625,
        35.699951171875,
        35.719970703125,
        35.739990234375,
        35.760009765625,
        35.780029296875,
        35.7999267578125,
        35.8199462890625,
        35.8399658203125,
        35.8599853515625,
        35.8800048828125,
        35.9000244140625,
        35.919921875,
        35.93994140625,
        35.9599609375,
        35.97998046875,
        36.0,
        36.02001953125,
        36.0399169921875,
        36.0599365234375,
        36.0799560546875,
        36.0999755859375,
        36.1199951171875,
        36.1400146484375,
        36.1600341796875,
        36.179931640625,
        36.199951171875,
        36.219970703125,
        36.239990234375,
        36.260009765625,
        36.280029296875,
        36.2999267578125,
        36.3199462890625,
        36.3399658203125,
        36.3599853515625,
        36.3800048828125,
        36.4000244140625,
        36.419921875,
        36.43994140625,
        36.4599609375,
        36.47998046875,
        36.5,
        36.52001953125,
        36.5399169921875,
        36.5599365234375,
        36.5799560546875,
        36.5999755859375,
        36.6199951171875,
        36.6400146484375,
        36.6600341796875,
        36.679931640625,
        36.699951171875,
        36.719970703125,
        36.739990234375,
        36.760009765625,
        36.780029296875,
        36.7999267578125,
        36.8199462890625,
        36.8399658203125,
        36.8599853515625,
        36.8800048828125,
        36.9000244140625,
        36.919921875,
        36.93994140625,
        36.9599609375,
        36.97998046875,
        37.0,
        37.02001953125,
        37.0399169921875,
        37.0599365234375,
        37.0799560546875,
        37.0999755859375,
        37.1199951171875,
        37.1400146484375,
        37.1600341796875,
        37.179931640625,
        37.199951171875,
        37.219970703125,
        37.239990234375,
        37.260009765625,
        37.280029296875,
        37.2999267578125,
        37.3199462890625,
        37.3399658203125,
        37.3599853515625,
        37.3800048828125,
        37.4000244140625,
        37.419921875,
        37.43994140625,
        37.4599609375,
        37.47998046875,
        37.5,
        37.52001953125,
        37.5399169921875,
        37.5599365234375,
        37.5799560546875,
        37.5999755859375,
        37.6199951171875,
        37.6400146484375,
        37.6600341796875,
        37.679931640625,
        37.699951171875,
        37.719970703125,
        37.739990234375,
        37.760009765625,
        37.780029296875,
        37.7999267578125,
        37.8199462890625,
        37.8399658203125,
        37.8599853515625,
        37.8800048828125,
        37.9000244140625,
        37.919921875,
        37.93994140625,
        37.9599609375,
        37.97998046875,
        38.0,
        38.02001953125,
        38.0399169921875,
        38.0599365234375,
        38.0799560546875,
        38.0999755859375,
        38.1199951171875,
        38.1400146484375,
        38.1600341796875,
        38.179931640625,
        38.199951171875,
        38.219970703125,
        38.239990234375,
        38.260009765625,
        38.280029296875,
        38.2999267578125,
        38.3199462890625,
        38.3399658203125,
        38.3599853515625,
        38.3800048828125,
        38.4000244140625,
        38.419921875,
        38.43994140625,
        38.4599609375,
        38.47998046875,
        38.5,
        38.52001953125,
        38.5399169921875,
        38.5599365234375,
        38.5799560546875,
        38.5999755859375,
        38.6199951171875,
        38.6400146484375,
        38.6600341796875,
        38.679931640625,
        38.699951171875,
        38.719970703125,
        38.739990234375,
        38.760009765625,
        38.780029296875,
        38.7999267578125,
        38.8199462890625,
        38.8399658203125,
        38.8599853515625,
        38.8800048828125,
        38.9000244140625,
        38.919921875,
        38.93994140625,
        38.9599609375,
        38.97998046875,
        39.0,
        39.02001953125,
        39.0399169921875,
        39.0599365234375,
        39.0799560546875,
        39.0999755859375,
        39.1199951171875,
        39.1400146484375,
        39.1600341796875,
        39.179931640625,
        39.199951171875,
        39.219970703125,
        39.239990234375,
        39.260009765625,
        39.280029296875,
        39.2999267578125,
        39.3199462890625,
        39.3399658203125,
        39.3599853515625,
        39.3800048828125,
        39.4000244140625,
        39.419921875,
        39.43994140625,
        39.4599609375,
        39.47998046875,
        39.5,
        39.52001953125,
        39.5399169921875,
        39.5599365234375,
        39.5799560546875,
        39.5999755859375,
        39.6199951171875,
        39.6400146484375,
        39.6600341796875,
        39.679931640625,
        39.699951171875,
        39.719970703125,
        39.739990234375,
        39.760009765625,
        39.780029296875,
        39.7999267578125,
        39.8199462890625,
        39.8399658203125,
        39.8599853515625,
        39.8800048828125,
        39.9000244140625,
        39.919921875,
        39.93994140625,
        39.9599609375,
        39.97998046875,
        40.0,
        40.02001953125,
        40.0399169921875,
        40.0599365234375,
        40.0799560546875,
        40.0999755859375,
        40.1199951171875,
        40.1400146484375,
        40.1600341796875,
        40.179931640625,
        40.199951171875,
        40.219970703125,
        40.239990234375,
        40.260009765625,
        40.280029296875,
        40.2999267578125,
        40.3199462890625,
        40.3399658203125,
        40.3599853515625,
        40.3800048828125,
        40.4000244140625,
        40.419921875,
        40.43994140625,
        40.4599609375,
        40.47998046875,
        40.5,
        40.52001953125,
        40.5399169921875,
        40.5599365234375,
        40.5799560546875,
        40.5999755859375,
        40.6199951171875,
        40.6400146484375,
        40.6600341796875,
        40.679931640625,
        40.699951171875,
        40.719970703125,
        40.739990234375,
        40.760009765625,
        40.780029296875,
        40.7999267578125,
        40.8199462890625,
        40.8399658203125,
        40.8599853515625,
        40.8800048828125,
        40.9000244140625,
        40.919921875,
        40.93994140625,
        40.9599609375,
        40.97998046875,
        41.0,
        41.02001953125,
        41.0399169921875,
        41.0599365234375,
        41.0799560546875,
        41.0999755859375,
        41.1199951171875,
        41.1400146484375,
        41.1600341796875,
        41.179931640625,
        41.199951171875,
        41.219970703125,
        41.239990234375,
        41.260009765625,
        41.280029296875,
        41.2999267578125,
        41.3199462890625,
        41.3399658203125,
        41.3599853515625,
        41.3800048828125,
        41.4000244140625,
        41.419921875,
        41.43994140625,
        41.4599609375,
        41.47998046875,
        41.5,
        41.52001953125,
        41.5399169921875,
        41.5599365234375,
        41.5799560546875,
        41.5999755859375,
        41.6199951171875,
        41.6400146484375,
        41.6600341796875,
        41.679931640625,
        41.699951171875,
        41.719970703125,
        41.739990234375,
        41.760009765625,
        41.780029296875,
        41.7999267578125,
        41.8199462890625,
        41.8399658203125,
        41.8599853515625,
        41.8800048828125,
        41.9000244140625,
        41.919921875,
        41.93994140625,
        41.9599609375,
        41.97998046875,
        42.0,
        42.02001953125,
        42.0399169921875,
        42.0599365234375,
        42.0799560546875,
        42.0999755859375,
        42.1199951171875,
        42.1400146484375,
        42.1600341796875,
        42.179931640625,
        42.199951171875,
        42.219970703125,
        42.239990234375,
        42.260009765625,
        42.280029296875,
        42.2999267578125,
        42.3199462890625,
        42.3399658203125,
        42.3599853515625,
        42.3800048828125,
        42.4000244140625,
        42.419921875,
        42.43994140625,
        42.4599609375,
        42.47998046875,
        42.5,
        42.52001953125,
        42.5399169921875,
        42.5599365234375,
        42.5799560546875,
        42.5999755859375,
        42.6199951171875,
        42.6400146484375,
        42.6600341796875,
        42.679931640625,
        42.699951171875,
        42.719970703125,
        42.739990234375,
        42.760009765625,
        42.780029296875,
        42.7999267578125,
        42.8199462890625,
        42.8399658203125,
        42.8599853515625,
        42.8800048828125,
        42.9000244140625,
        42.919921875,
        42.93994140625,
        42.9599609375,
        42.97998046875,
        43.0,
        43.02001953125,
        43.0399169921875,
        43.0599365234375,
        43.0799560546875,
        43.0999755859375,
        43.1199951171875,
        43.1400146484375,
        43.1600341796875,
        43.179931640625,
        43.199951171875,
        43.219970703125,
        43.239990234375,
        43.260009765625,
        43.280029296875,
        43.2999267578125,
        43.3199462890625,
        43.3399658203125,
        43.3599853515625,
        43.3800048828125,
        43.4000244140625,
        43.419921875,
        43.43994140625,
        43.4599609375,
        43.47998046875,
        43.5,
        43.52001953125,
        43.5399169921875,
        43.5599365234375,
        43.5799560546875,
        43.5999755859375,
        43.6199951171875,
        43.6400146484375,
        43.6600341796875,
        43.679931640625,
        43.699951171875,
        43.719970703125,
        43.739990234375,
        43.760009765625,
        43.780029296875,
        43.7999267578125,
        43.8199462890625,
        43.8399658203125,
        43.8599853515625,
        43.8800048828125,
        43.9000244140625,
        43.919921875,
        43.93994140625,
        43.9599609375,
        43.97998046875,
        44.0,
        44.02001953125,
        44.0399169921875,
        44.0599365234375,
        44.0799560546875,
        44.0999755859375,
        44.1199951171875,
        44.1400146484375,
        44.1600341796875,
        44.179931640625,
        44.199951171875,
        44.219970703125,
        44.239990234375,
        44.260009765625,
        44.280029296875,
        44.2999267578125,
        44.3199462890625,
        44.3399658203125,
        44.3599853515625,
        44.3800048828125,
        44.4000244140625,
        44.419921875,
        44.43994140625,
        44.4599609375,
        44.47998046875,
        44.5,
        44.52001953125,
        44.5399169921875,
        44.5599365234375,
        44.5799560546875,
        44.5999755859375,
        44.6199951171875,
        44.6400146484375,
        44.6600341796875,
        44.679931640625,
        44.699951171875,
        44.719970703125,
        44.739990234375,
        44.760009765625,
        44.780029296875,
        44.7999267578125,
        44.8199462890625,
        44.8399658203125,
        44.8599853515625,
        44.8800048828125,
        44.9000244140625,
        44.919921875,
        44.93994140625,
        44.9599609375,
        44.97998046875,
        45.0,
        45.02001953125,
        45.0399169921875,
        45.0599365234375,
        45.0799560546875,
        45.0999755859375,
        45.1199951171875,
        45.1400146484375,
        45.1600341796875,
        45.179931640625,
        45.199951171875,
        45.219970703125,
        45.239990234375,
        45.260009765625,
        45.280029296875,
        45.2999267578125,
        45.3199462890625,
        45.3399658203125,
        45.3599853515625,
        45.3800048828125,
        45.4000244140625,
        45.419921875,
        45.43994140625,
        45.4599609375,
        45.47998046875,
        45.5,
        45.52001953125,
        45.5399169921875,
        45.5599365234375,
        45.5799560546875,
        45.5999755859375,
        45.6199951171875,
        45.6400146484375,
        45.6600341796875,
        45.679931640625,
        45.699951171875,
        45.719970703125,
        45.739990234375,
        45.760009765625,
        45.780029296875,
        45.7999267578125,
        45.8199462890625,
        45.8399658203125,
        45.8599853515625,
        45.8800048828125,
        45.9000244140625,
        45.919921875,
        45.93994140625,
        45.9599609375,
        45.97998046875,
        46.0,
        46.02001953125,
        46.0399169921875,
        46.0599365234375,
        46.0799560546875,
        46.0999755859375,
        46.1199951171875,
        46.1400146484375,
        46.1600341796875,
        46.179931640625,
        46.199951171875,
        46.219970703125,
        46.239990234375,
        46.260009765625,
        46.280029296875,
        46.2999267578125,
        46.3199462890625,
        46.3399658203125,
        46.3599853515625,
        46.3800048828125,
        46.4000244140625,
        46.419921875,
        46.43994140625,
        46.4599609375,
        46.47998046875,
        46.5,
        46.52001953125,
        46.5399169921875,
        46.5599365234375,
        46.5799560546875,
        46.5999755859375,
        46.6199951171875,
        46.6400146484375,
        46.6600341796875,
        46.679931640625,
        46.699951171875,
        46.719970703125,
        46.739990234375,
        46.760009765625,
        46.780029296875,
        46.7999267578125,
        46.8199462890625,
        46.8399658203125,
        46.8599853515625,
        46.8800048828125,
        46.9000244140625,
        46.919921875,
        46.93994140625,
        46.9599609375,
        46.97998046875,
        47.0,
        47.02001953125,
        47.0399169921875,
        47.0599365234375,
        47.0799560546875,
        47.0999755859375,
        47.1199951171875,
        47.1400146484375,
        47.1600341796875,
        47.179931640625,
        47.199951171875,
        47.219970703125,
        47.239990234375,
        47.260009765625,
        47.280029296875,
        47.2999267578125,
        47.3199462890625,
        47.3399658203125,
        47.3599853515625,
        47.3800048828125,
        47.4000244140625,
        47.419921875,
        47.43994140625,
        47.4599609375,
        47.47998046875,
        47.5,
        47.52001953125,
        47.5399169921875,
        47.5599365234375,
        47.5799560546875,
        47.5999755859375,
        47.6199951171875,
        47.6400146484375,
        47.6600341796875,
        47.679931640625,
        47.699951171875,
        47.719970703125,
        47.739990234375,
        47.760009765625,
        47.780029296875,
        47.7999267578125,
        47.8199462890625,
        47.8399658203125,
        47.8599853515625,
        47.8800048828125,
        47.9000244140625,
        47.919921875,
        47.93994140625,
        47.9599609375,
        47.97998046875,
        48.0,
        48.02001953125,
        48.0399169921875,
        48.0599365234375,
        48.0799560546875,
        48.0999755859375,
        48.1199951171875,
        48.1400146484375,
        48.1600341796875,
        48.179931640625,
        48.199951171875,
        48.219970703125,
        48.239990234375,
        48.260009765625,
        48.280029296875,
        48.2999267578125,
        48.3199462890625,
        48.3399658203125,
        48.3599853515625,
        48.3800048828125,
        48.4000244140625,
        48.419921875,
        48.43994140625,
        48.4599609375,
        48.47998046875,
        48.5,
        48.52001953125,
        48.5399169921875,
        48.5599365234375,
        48.5799560546875,
        48.5999755859375,
        48.6199951171875,
        48.6400146484375,
        48.6600341796875,
        48.679931640625,
        48.699951171875,
        48.719970703125,
        48.739990234375,
        48.760009765625,
        48.780029296875,
        48.7999267578125,
        48.8199462890625,
        48.8399658203125,
        48.8599853515625,
        48.8800048828125,
        48.9000244140625,
        48.919921875,
        48.93994140625,
        48.9599609375,
        48.97998046875,
        49.0,
        49.02001953125,
        49.0399169921875,
        49.0599365234375,
        49.0799560546875,
        49.0999755859375,
        49.1199951171875,
        49.1400146484375,
        49.1600341796875,
        49.179931640625,
        49.199951171875,
        49.219970703125,
        49.239990234375,
        49.260009765625,
        49.280029296875,
        49.2999267578125,
        49.3199462890625,
        49.3399658203125,
        49.3599853515625,
        49.3800048828125,
        49.4000244140625,
        49.419921875,
        49.43994140625,
        49.4599609375,
        49.47998046875,
        49.5,
        49.52001953125,
        49.5399169921875,
        49.5599365234375,
        49.5799560546875,
        49.5999755859375,
        49.6199951171875,
        49.6400146484375,
        49.6600341796875,
        49.679931640625,
        49.699951171875,
        49.719970703125,
        49.739990234375,
        49.760009765625,
        49.780029296875,
        49.7999267578125,
        49.8199462890625,
        49.8399658203125,
        49.8599853515625,
        49.8800048828125,
        49.9000244140625,
        49.919921875,
        49.93994140625,
        49.9599609375,
        49.97998046875,
        50.0,
        50.02001953125,
        50.0399169921875,
        50.0599365234375,
        50.0799560546875,
        50.0999755859375,
        50.1199951171875,
        50.1400146484375,
        50.1600341796875,
        50.179931640625,
        50.199951171875,
        50.219970703125,
        50.239990234375,
        50.260009765625,
        50.280029296875,
        50.2999267578125,
        50.3199462890625,
        50.3399658203125,
        50.3599853515625,
        50.3800048828125,
        50.4000244140625,
        50.419921875,
        50.43994140625,
        50.4599609375,
        50.47998046875,
        50.5,
        50.52001953125,
        50.5399169921875,
        50.5599365234375,
        50.5799560546875,
        50.5999755859375,
        50.6199951171875,
        50.6400146484375,
        50.6600341796875,
        50.679931640625,
        50.699951171875,
        50.719970703125,
        50.739990234375,
        50.760009765625,
        50.780029296875,
        50.7999267578125,
        50.8199462890625,
        50.8399658203125,
        50.8599853515625,
        50.8800048828125,
        50.9000244140625,
        50.919921875,
        50.93994140625,
        50.9599609375,
        50.97998046875,
        51.0,
        51.02001953125,
        51.0399169921875,
        51.0599365234375,
        51.0799560546875,
        51.0999755859375,
        51.1199951171875,
        51.1400146484375,
        51.1600341796875,
        51.179931640625,
        51.199951171875,
        51.219970703125,
        51.239990234375,
        51.260009765625,
        51.280029296875,
        51.2999267578125,
        51.3199462890625,
        51.3399658203125,
        51.3599853515625,
        51.3800048828125,
        51.4000244140625,
        51.419921875,
        51.43994140625,
        51.4599609375,
        51.47998046875,
        51.5,
        51.52001953125,
        51.5399169921875,
        51.5599365234375,
        51.5799560546875,
        51.5999755859375,
        51.6199951171875,
        51.6400146484375,
        51.6600341796875,
        51.679931640625,
        51.699951171875,
        51.719970703125,
        51.739990234375,
        51.760009765625,
        51.780029296875,
        51.7999267578125,
        51.8199462890625,
        51.8399658203125,
        51.8599853515625,
        51.8800048828125,
        51.9000244140625,
        51.919921875,
        51.93994140625,
        51.9599609375,
        51.97998046875,
        52.0,
        52.02001953125,
        52.0399169921875,
        52.0599365234375,
        52.0799560546875,
        52.0999755859375,
        52.1199951171875,
        52.1400146484375,
        52.1600341796875,
        52.179931640625,
        52.199951171875,
        52.219970703125,
        52.239990234375,
        52.260009765625,
        52.280029296875,
        52.2999267578125,
        52.3199462890625,
        52.3399658203125,
        52.3599853515625,
        52.3800048828125,
        52.4000244140625,
        52.419921875,
        52.43994140625,
        52.4599609375,
        52.47998046875,
        52.5,
        52.52001953125,
        52.5399169921875,
        52.5599365234375,
        52.5799560546875,
        52.5999755859375,
        52.6199951171875,
        52.6400146484375,
        52.6600341796875,
        52.679931640625,
        52.699951171875,
        52.719970703125,
        52.739990234375,
        52.760009765625,
        52.780029296875,
        52.7999267578125,
        52.8199462890625,
        52.8399658203125,
        52.8599853515625,
        52.8800048828125,
        52.9000244140625,
        52.919921875,
        52.93994140625,
        52.9599609375,
        52.97998046875,
        53.0,
        53.02001953125,
        53.0399169921875,
        53.0599365234375,
        53.0799560546875,
        53.0999755859375,
        53.1199951171875,
        53.1400146484375,
        53.1600341796875,
        53.179931640625,
        53.199951171875,
        53.219970703125,
        53.239990234375,
        53.260009765625,
        53.280029296875,
        53.2999267578125,
        53.3199462890625,
        53.3399658203125,
        53.3599853515625,
        53.3800048828125,
        53.4000244140625,
        53.419921875,
        53.43994140625,
        53.4599609375,
        53.47998046875,
        53.5,
        53.52001953125,
        53.5399169921875,
        53.5599365234375,
        53.5799560546875,
        53.5999755859375,
        53.6199951171875,
        53.6400146484375,
        53.6600341796875,
        53.679931640625,
        53.699951171875,
        53.719970703125,
        53.739990234375,
        53.760009765625,
        53.780029296875,
        53.7999267578125,
        53.8199462890625,
        53.8399658203125,
        53.8599853515625,
        53.8800048828125,
        53.9000244140625,
        53.919921875,
        53.93994140625,
        53.9599609375,
        53.97998046875,
        54.0,
        54.02001953125,
        54.0399169921875,
        54.0599365234375,
        54.0799560546875,
        54.0999755859375,
        54.1199951171875,
        54.1400146484375,
        54.1600341796875,
        54.179931640625,
        54.199951171875,
        54.219970703125,
        54.239990234375,
        54.260009765625,
        54.280029296875,
        54.2999267578125,
        54.3199462890625,
        54.3399658203125,
        54.3599853515625,
        54.3800048828125,
        54.4000244140625,
        54.419921875,
        54.43994140625,
        54.4599609375,
        54.47998046875,
        54.5,
        54.52001953125,
        54.5399169921875,
        54.5599365234375,
        54.5799560546875,
        54.5999755859375,
        54.6199951171875,
        54.6400146484375,
        54.6600341796875,
        54.679931640625,
        54.699951171875,
        54.719970703125,
        54.739990234375,
        54.760009765625,
        54.780029296875,
        54.7999267578125,
        54.8199462890625,
        54.8399658203125,
        54.8599853515625,
        54.8800048828125,
        54.9000244140625,
        54.919921875,
        54.93994140625,
        54.9599609375,
        54.97998046875,
        55.0,
        55.02001953125,
        55.0399169921875,
        55.0599365234375,
        55.0799560546875,
        55.0999755859375,
        55.1199951171875,
        55.1400146484375,
        55.1600341796875,
        55.179931640625,
        55.199951171875,
        55.219970703125,
        55.239990234375,
        55.260009765625,
        55.280029296875,
        55.2999267578125,
        55.3199462890625,
        55.3399658203125,
        55.3599853515625,
        55.3800048828125,
        55.4000244140625,
        55.419921875,
        55.43994140625,
        55.4599609375,
        55.47998046875,
        55.5,
        55.52001953125,
        55.5399169921875,
        55.5599365234375,
        55.5799560546875,
        55.5999755859375,
        55.6199951171875,
        55.6400146484375,
        55.6600341796875,
        55.679931640625,
        55.699951171875,
        55.719970703125,
        55.739990234375,
        55.760009765625,
        55.780029296875,
        55.7999267578125,
        55.8199462890625,
        55.8399658203125,
        55.8599853515625,
        55.8800048828125,
        55.9000244140625,
        55.919921875,
        55.93994140625,
        55.9599609375,
        55.97998046875,
        56.0,
        56.02001953125,
        56.0399169921875,
        56.0599365234375,
        56.0799560546875,
        56.0999755859375,
        56.1199951171875,
        56.1400146484375,
        56.1600341796875,
        56.179931640625,
        56.199951171875,
        56.219970703125,
        56.239990234375,
        56.260009765625,
        56.280029296875,
        56.2999267578125,
        56.3199462890625,
        56.3399658203125,
        56.3599853515625,
        56.3800048828125,
        56.4000244140625,
        56.419921875,
        56.43994140625,
        56.4599609375,
        56.47998046875,
        56.5,
        56.52001953125,
        56.5399169921875,
        56.5599365234375,
        56.5799560546875,
        56.5999755859375,
        56.6199951171875,
        56.6400146484375,
        56.6600341796875,
        56.679931640625,
        56.699951171875,
        56.719970703125,
        56.739990234375,
        56.760009765625,
        56.780029296875,
        56.7999267578125,
        56.8199462890625,
        56.8399658203125,
        56.8599853515625,
        56.8800048828125,
        56.9000244140625,
        56.919921875,
        56.93994140625,
        56.9599609375,
        56.97998046875,
        57.0,
        57.02001953125,
        57.0399169921875,
        57.0599365234375,
        57.0799560546875,
        57.0999755859375,
        57.1199951171875,
        57.1400146484375,
        57.1600341796875,
        57.179931640625,
        57.199951171875,
        57.219970703125,
        57.239990234375,
        57.260009765625,
        57.280029296875,
        57.2999267578125,
        57.3199462890625,
        57.3399658203125,
        57.3599853515625,
        57.3800048828125,
        57.4000244140625,
        57.419921875,
        57.43994140625,
        57.4599609375,
        57.47998046875,
        57.5,
        57.52001953125,
        57.5399169921875,
        57.5599365234375,
        57.5799560546875,
        57.5999755859375,
        57.6199951171875,
        57.6400146484375,
        57.6600341796875,
        57.679931640625,
        57.699951171875,
        57.719970703125,
        57.739990234375,
        57.760009765625,
        57.780029296875,
        57.7999267578125,
        57.8199462890625,
        57.8399658203125,
        57.8599853515625,
        57.8800048828125,
        57.9000244140625,
        57.919921875,
        57.93994140625,
        57.9599609375,
        57.97998046875,
        58.0,
        58.02001953125,
        58.0399169921875,
        58.0599365234375,
        58.0799560546875,
        58.0999755859375,
        58.1199951171875,
        58.1400146484375,
        58.1600341796875,
        58.179931640625,
        58.199951171875,
        58.219970703125,
        58.239990234375,
        58.260009765625,
        58.280029296875,
        58.2999267578125,
        58.3199462890625,
        58.3399658203125,
        58.3599853515625,
        58.3800048828125,
        58.4000244140625,
        58.419921875,
        58.43994140625,
        58.4599609375,
        58.47998046875,
        58.5,
        58.52001953125,
        58.5399169921875,
        58.5599365234375,
        58.5799560546875,
        58.5999755859375,
        58.6199951171875,
        58.6400146484375,
        58.6600341796875,
        58.679931640625,
        58.699951171875,
        58.719970703125,
        58.739990234375,
        58.760009765625,
        58.780029296875,
        58.7999267578125,
        58.8199462890625,
        58.8399658203125,
        58.8599853515625,
        58.8800048828125,
        58.9000244140625,
        58.919921875,
        58.93994140625,
        58.9599609375,
        58.97998046875,
        59.0,
        59.02001953125,
        59.0399169921875,
        59.0599365234375,
        59.0799560546875,
        59.0999755859375,
        59.1199951171875,
        59.1400146484375,
        59.1600341796875,
        59.179931640625,
        59.199951171875,
        59.219970703125,
        59.239990234375,
        59.260009765625,
        59.280029296875,
        59.2999267578125,
        59.3199462890625,
        59.3399658203125,
        59.3599853515625,
        59.3800048828125,
        59.4000244140625,
        59.419921875,
        59.43994140625,
        59.4599609375,
        59.47998046875,
        59.5,
        59.52001953125,
        59.5399169921875,
        59.5599365234375,
        59.5799560546875,
        59.5999755859375,
        59.6199951171875,
        59.6400146484375,
        59.6600341796875,
        59.679931640625,
        59.699951171875,
        59.719970703125,
        59.739990234375,
        59.760009765625,
        59.780029296875,
        59.7999267578125,
        59.8199462890625,
        59.8399658203125,
        59.8599853515625,
        59.8800048828125,
        59.9000244140625,
        59.919921875,
        59.93994140625,
        59.9599609375,
        59.97998046875,
        60.0
    ],
    "rightHandPositions": [
        "(-0.517092, 0.805000, -0.194549)",
        "(-0.517004, 0.804780, -0.193972)",
        "(-0.516908, 0.804620, -0.193606)",
        "(-0.516701, 0.804331, -0.193052)",
        "(-0.516499, 0.804054, -0.192479)",
        "(-0.516264, 0.803641, -0.191532)",
        "(-0.516264, 0.803641, -0.191532)",
        "(-0.516139, 0.803428, -0.190964)",
        "(-0.515957, 0.803267, -0.190524)",
        "(-0.515678, 0.803162, -0.190120)",
        "(-0.515288, 0.803130, -0.189844)",
        "(-0.513790, 0.803542, -0.189658)",
        "(-0.512531, 0.803888, -0.189863)",
        "(-0.511185, 0.804424, -0.189974)",
        "(-0.510383, 0.804843, -0.189952)",
        "(-0.508480, 0.805991, -0.189630)",
        "(-0.506348, 0.807348, -0.189079)",
        "(-0.503982, 0.808800, -0.188426)",
        "(-0.501581, 0.810154, -0.187716)",
        "(-0.500377, 0.810783, -0.187315)",
        "(-0.497895, 0.811984, -0.186493)",
        "(-0.495273, 0.813082, -0.185553)",
        "(-0.492702, 0.814105, -0.184601)",
        "(-0.491432, 0.814675, -0.184041)",
        "(-0.488688, 0.816009, -0.182650)",
        "(-0.485272, 0.817946, -0.180830)",
        "(-0.480552, 0.821081, -0.178663)",
        "(-0.472894, 0.826609, -0.176276)",
        "(-0.467473, 0.830386, -0.175052)",
        "(-0.452888, 0.840641, -0.172385)",
        "(-0.435338, 0.854198, -0.169217)",
        "(-0.416720, 0.870256, -0.165238)",
        "(-0.396679, 0.889468, -0.160101)",
        "(-0.386354, 0.900074, -0.157242)",
        "(-0.365269, 0.924354, -0.150741)",
        "(-0.344640, 0.951379, -0.143782)",
        "(-0.325407, 0.980863, -0.136472)",
        "(-0.308177, 1.012690, -0.129155)",
        "(-0.293392, 1.046556, -0.122202)",
        "(-0.287374, 1.063742, -0.118826)",
        "(-0.277651, 1.097079, -0.112274)",
        "(-0.270811, 1.128702, -0.106197)",
        "(-0.266225, 1.158533, -0.100886)",
        "(-0.264812, 1.173091, -0.098705)",
        "(-0.263094, 1.201152, -0.094863)",
        "(-0.263435, 1.227190, -0.091858)",
        "(-0.265472, 1.250336, -0.088869)",
        "(-0.268065, 1.270653, -0.085638)",
        "(-0.269601, 1.280093, -0.084176)",
        "(-0.273405, 1.297438, -0.082081)",
        "(-0.277147, 1.312167, -0.080139)",
        "(-0.280859, 1.324078, -0.078484)",
        "(-0.284913, 1.335106, -0.077186)",
        "(-0.287138, 1.339631, -0.076318)",
        "(-0.291356, 1.346996, -0.073680)",
        "(-0.295394, 1.353045, -0.070684)",
        "(-0.299046, 1.358055, -0.068159)",
        "(-0.301770, 1.362092, -0.065594)",
        "(-0.302783, 1.363631, -0.064183)",
        "(-0.304480, 1.366192, -0.061047)",
        "(-0.305706, 1.368053, -0.057936)",
        "(-0.306822, 1.369731, -0.055593)",
        "(-0.306967, 1.370666, -0.054409)",
        "(-0.306853, 1.370998, -0.053850)",
        "(-0.306320, 1.371164, -0.052479)",
        "(-0.305768, 1.370669, -0.050361)",
        "(-0.305527, 1.369892, -0.048090)",
        "(-0.305620, 1.368620, -0.046118)",
        "(-0.305550, 1.367838, -0.045242)",
        "(-0.304581, 1.365501, -0.043033)",
        "(-0.303150, 1.362533, -0.040092)",
        "(-0.301798, 1.359848, -0.037259)",
        "(-0.300421, 1.357790, -0.035300)",
        "(-0.299488, 1.357013, -0.034670)",
        "(-0.297119, 1.355779, -0.033600)",
        "(-0.294327, 1.354927, -0.032482)",
        "(-0.291125, 1.354421, -0.031012)",
        "(-0.287858, 1.354306, -0.029272)",
        "(-0.286379, 1.354651, -0.028241)",
        "(-0.283277, 1.355814, -0.025972)",
        "(-0.279945, 1.357437, -0.023368)",
        "(-0.276584, 1.359296, -0.020846)",
        "(-0.273406, 1.361476, -0.018870)",
        "(-0.272233, 1.362579, -0.018006)",
        "(-0.270828, 1.364788, -0.016472)",
        "(-0.269662, 1.366256, -0.014996)",
        "(-0.268827, 1.367601, -0.015532)",
        "(-0.269357, 1.367831, -0.015885)",
        "(-0.269736, 1.367670, -0.016145)",
        "(-0.270979, 1.366929, -0.016691)",
        "(-0.272266, 1.365733, -0.016999)",
        "(-0.272878, 1.363965, -0.016974)",
        "(-0.273214, 1.362495, -0.017006)",
        "(-0.273319, 1.362029, -0.017171)",
        "(-0.273718, 1.361411, -0.017500)",
        "(-0.274013, 1.361330, -0.017924)",
        "(-0.274204, 1.361477, -0.018216)",
        "(-0.274384, 1.361859, -0.018463)",
        "(-0.274375, 1.362031, -0.018550)",
        "(-0.274373, 1.362421, -0.018638)",
        "(-0.274674, 1.363193, -0.018832)",
        "(-0.274891, 1.364064, -0.019031)",
        "(-0.274927, 1.364777, -0.019003)",
        "(-0.274988, 1.365145, -0.018987)",
        "(-0.274718, 1.366027, -0.019002)",
        "(-0.274142, 1.367067, -0.018882)",
        "(-0.273556, 1.368866, -0.018685)",
        "(-0.272946, 1.371491, -0.018391)",
        "(-0.272510, 1.373144, -0.018204)",
        "(-0.271349, 1.377360, -0.017790)",
        "(-0.269804, 1.382730, -0.017377)",
        "(-0.268488, 1.389300, -0.016974)",
        "(-0.267462, 1.396845, -0.016567)",
        "(-0.267016, 1.400966, -0.016402)",
        "(-0.266159, 1.409524, -0.016087)",
        "(-0.265185, 1.418529, -0.015819)",
        "(-0.264014, 1.427544, -0.015524)",
        "(-0.262934, 1.436599, -0.015318)",
        "(-0.262403, 1.441048, -0.015210)",
        "(-0.261360, 1.449861, -0.015092)",
        "(-0.260072, 1.458456, -0.015136)",
        "(-0.258852, 1.466859, -0.015178)",
        "(-0.257725, 1.475060, -0.015146)",
        "(-0.257527, 1.479140, -0.015177)",
        "(-0.257305, 1.487218, -0.015348)",
        "(-0.257032, 1.495168, -0.015752)",
        "(-0.256399, 1.503071, -0.016385)",
        "(-0.255604, 1.511039, -0.017363)",
        "(-0.255352, 1.515007, -0.018055)",
        "(-0.255059, 1.523094, -0.019614)",
        "(-0.254994, 1.531397, -0.021360)",
        "(-0.254885, 1.539910, -0.023394)",
        "(-0.254605, 1.548470, -0.025581)",
        "(-0.254758, 1.552898, -0.026761)",
        "(-0.255267, 1.561798, -0.029461)",
        "(-0.255956, 1.570674, -0.032703)",
        "(-0.256242, 1.579374, -0.036422)",
        "(-0.256234, 1.583614, -0.038623)",
        "(-0.256164, 1.592021, -0.043138)",
        "(-0.256259, 1.600208, -0.048321)",
        "(-0.256342, 1.608228, -0.054012)",
        "(-0.256556, 1.616034, -0.059951)",
        "(-0.256569, 1.623555, -0.066362)",
        "(-0.256469, 1.627195, -0.069801)",
        "(-0.256213, 1.634125, -0.076849)",
        "(-0.255874, 1.640614, -0.084224)",
        "(-0.255429, 1.646783, -0.092158)",
        "(-0.254946, 1.652638, -0.100518)",
        "(-0.254566, 1.655436, -0.104841)",
        "(-0.253614, 1.660744, -0.113532)",
        "(-0.252908, 1.665482, -0.122249)",
        "(-0.252538, 1.669810, -0.131018)",
        "(-0.252215, 1.673736, -0.140066)",
        "(-0.251951, 1.675502, -0.144767)",
        "(-0.251366, 1.678752, -0.154404)",
        "(-0.250478, 1.681299, -0.164291)",
        "(-0.249339, 1.683065, -0.174437)",
        "(-0.247860, 1.684163, -0.184693)",
        "(-0.247011, 1.684389, -0.189823)",
        "(-0.245208, 1.684465, -0.200020)",
        "(-0.243184, 1.683739, -0.210119)",
        "(-0.241084, 1.682399, -0.220085)",
        "(-0.238945, 1.680449, -0.229819)",
        "(-0.237907, 1.679278, -0.234575)",
        "(-0.235939, 1.676437, -0.243863)",
        "(-0.233865, 1.672877, -0.252973)",
        "(-0.231611, 1.668746, -0.261897)",
        "(-0.229163, 1.663844, -0.270165)",
        "(-0.228028, 1.661104, -0.274005)",
        "(-0.226197, 1.655392, -0.281434)",
        "(-0.224514, 1.649093, -0.288407)",
        "(-0.222456, 1.642111, -0.294905)",
        "(-0.220052, 1.634537, -0.300683)",
        "(-0.218881, 1.630646, -0.303236)",
        "(-0.216583, 1.622604, -0.307999)",
        "(-0.214727, 1.614259, -0.312104)",
        "(-0.213108, 1.605610, -0.315687)",
        "(-0.211376, 1.596558, -0.318671)",
        "(-0.210520, 1.591897, -0.319900)",
        "(-0.209157, 1.582432, -0.321921)",
        "(-0.208185, 1.572930, -0.323559)",
        "(-0.207253, 1.563333, -0.324982)",
        "(-0.206256, 1.553463, -0.326254)",
        "(-0.205772, 1.548491, -0.326771)",
        "(-0.204760, 1.538496, -0.327576)",
        "(-0.203921, 1.528479, -0.327996)",
        "(-0.203272, 1.518599, -0.328154)",
        "(-0.202742, 1.508848, -0.328053)",
        "(-0.202442, 1.503977, -0.327901)",
        "(-0.201711, 1.494053, -0.327410)",
        "(-0.201099, 1.484108, -0.326410)",
        "(-0.200567, 1.474282, -0.325068)",
        "(-0.200006, 1.464603, -0.323386)",
        "(-0.199733, 1.459841, -0.322380)",
        "(-0.199289, 1.450508, -0.319924)",
        "(-0.198701, 1.441307, -0.317085)",
        "(-0.198080, 1.432204, -0.313845)",
        "(-0.197545, 1.423274, -0.309714)",
        "(-0.197226, 1.418737, -0.307439)",
        "(-0.196705, 1.409757, -0.301961)",
        "(-0.196706, 1.401187, -0.295887)",
        "(-0.196965, 1.393016, -0.289593)",
        "(-0.197193, 1.385257, -0.283181)",
        "(-0.197273, 1.381514, -0.279906)",
        "(-0.197395, 1.374040, -0.273119)",
        "(-0.197911, 1.366765, -0.265662)",
        "(-0.198610, 1.359638, -0.257793)",
        "(-0.199412, 1.352867, -0.249749)",
        "(-0.199829, 1.349670, -0.245707)",
        "(-0.200530, 1.343234, -0.237625)",
        "(-0.201299, 1.336755, -0.229354)",
        "(-0.202447, 1.330459, -0.220637)",
        "(-0.203809, 1.324322, -0.211684)",
        "(-0.204511, 1.321305, -0.207149)",
        "(-0.206010, 1.315486, -0.198228)",
        "(-0.207345, 1.310010, -0.189667)",
        "(-0.208488, 1.304753, -0.181000)",
        "(-0.209610, 1.300372, -0.172853)",
        "(-0.210121, 1.298297, -0.168689)",
        "(-0.211214, 1.294582, -0.160295)",
        "(-0.212575, 1.291902, -0.151919)",
        "(-0.214012, 1.289850, -0.143572)",
        "(-0.215250, 1.288516, -0.135482)",
        "(-0.215799, 1.288167, -0.131530)",
        "(-0.216819, 1.287879, -0.123700)",
        "(-0.218091, 1.288381, -0.116027)",
        "(-0.219354, 1.289585, -0.108640)",
        "(-0.220694, 1.291493, -0.101507)",
        "(-0.221411, 1.292756, -0.098006)",
        "(-0.222812, 1.295697, -0.091190)",
        "(-0.224220, 1.299103, -0.084606)",
        "(-0.225592, 1.302902, -0.078340)",
        "(-0.226827, 1.307134, -0.072424)",
        "(-0.227334, 1.309454, -0.069640)",
        "(-0.228138, 1.314218, -0.064275)",
        "(-0.228877, 1.319338, -0.059259)",
        "(-0.229685, 1.324834, -0.054604)",
        "(-0.230441, 1.330387, -0.050082)",
        "(-0.230784, 1.333220, -0.047985)",
        "(-0.231212, 1.338878, -0.044070)",
        "(-0.231540, 1.344565, -0.040518)",
        "(-0.231849, 1.350368, -0.037393)",
        "(-0.232081, 1.356398, -0.034708)",
        "(-0.232225, 1.359529, -0.033527)",
        "(-0.232486, 1.365858, -0.031355)",
        "(-0.232460, 1.372244, -0.029490)",
        "(-0.232619, 1.378731, -0.027689)",
        "(-0.232795, 1.385433, -0.026084)",
        "(-0.232951, 1.388858, -0.025334)",
        "(-0.233227, 1.395602, -0.023823)",
        "(-0.233522, 1.402382, -0.022453)",
        "(-0.233831, 1.409232, -0.021089)",
        "(-0.234242, 1.416071, -0.019615)",
        "(-0.234546, 1.419519, -0.018920)",
        "(-0.235269, 1.426486, -0.017588)",
        "(-0.235729, 1.433352, -0.016333)",
        "(-0.235990, 1.440227, -0.015096)",
        "(-0.236120, 1.447154, -0.013904)",
        "(-0.236201, 1.450711, -0.013334)",
        "(-0.236612, 1.457997, -0.012373)",
        "(-0.237200, 1.465460, -0.011463)",
        "(-0.237795, 1.473113, -0.010548)",
        "(-0.238279, 1.480897, -0.009644)",
        "(-0.238523, 1.484958, -0.009220)",
        "(-0.239291, 1.493297, -0.008451)",
        "(-0.240343, 1.502041, -0.007847)",
        "(-0.241204, 1.511127, -0.007326)",
        "(-0.241810, 1.520452, -0.006922)",
        "(-0.242075, 1.525240, -0.006767)",
        "(-0.242857, 1.535069, -0.006744)",
        "(-0.243891, 1.545289, -0.007201)",
        "(-0.244729, 1.555459, -0.007765)",
        "(-0.245549, 1.565493, -0.008249)",
        "(-0.246084, 1.570616, -0.008591)",
        "(-0.247224, 1.580967, -0.009559)",
        "(-0.248449, 1.591317, -0.010954)",
        "(-0.249562, 1.601405, -0.012595)",
        "(-0.250321, 1.611189, -0.014272)",
        "(-0.250715, 1.615959, -0.015170)",
        "(-0.251880, 1.625376, -0.017372)",
        "(-0.252998, 1.634680, -0.020164)",
        "(-0.253876, 1.643626, -0.023470)",
        "(-0.254198, 1.652127, -0.027188)",
        "(-0.254042, 1.656199, -0.029245)",
        "(-0.253570, 1.664178, -0.033830)",
        "(-0.253591, 1.671369, -0.039142)",
        "(-0.253611, 1.678368, -0.045126)",
        "(-0.253378, 1.684795, -0.051444)",
        "(-0.253069, 1.687799, -0.054747)",
        "(-0.252127, 1.693490, -0.061527)",
        "(-0.251230, 1.698749, -0.068720)",
        "(-0.250596, 1.703442, -0.076373)",
        "(-0.249904, 1.707533, -0.084059)",
        "(-0.249491, 1.709316, -0.087953)",
        "(-0.248570, 1.712376, -0.095696)",
        "(-0.247615, 1.714823, -0.103510)",
        "(-0.246508, 1.716735, -0.111506)",
        "(-0.245207, 1.718097, -0.119596)",
        "(-0.244444, 1.718586, -0.123809)",
        "(-0.242983, 1.719268, -0.132422)",
        "(-0.241596, 1.719482, -0.141198)",
        "(-0.240019, 1.719185, -0.149997)",
        "(-0.238055, 1.718414, -0.158970)",
        "(-0.236955, 1.717793, -0.163515)",
        "(-0.234833, 1.716137, -0.172549)",
        "(-0.232479, 1.713765, -0.181459)",
        "(-0.229986, 1.710701, -0.190241)",
        "(-0.227439, 1.707041, -0.198815)",
        "(-0.226097, 1.704953, -0.202975)",
        "(-0.223139, 1.700290, -0.211060)",
        "(-0.220165, 1.695068, -0.218996)",
        "(-0.217226, 1.689457, -0.226631)",
        "(-0.214212, 1.683401, -0.233905)",
        "(-0.212719, 1.680098, -0.237377)",
        "(-0.209819, 1.673048, -0.243976)",
        "(-0.206900, 1.665359, -0.250147)",
        "(-0.204163, 1.657146, -0.256124)",
        "(-0.201490, 1.648467, -0.262014)",
        "(-0.200181, 1.643932, -0.264893)",
        "(-0.197533, 1.634360, -0.270584)",
        "(-0.195147, 1.624334, -0.275824)",
        "(-0.192587, 1.613564, -0.280333)",
        "(-0.190165, 1.601970, -0.283841)",
        "(-0.189038, 1.596029, -0.285385)",
        "(-0.187119, 1.583814, -0.287932)",
        "(-0.185537, 1.571258, -0.289698)",
        "(-0.183589, 1.558274, -0.291015)",
        "(-0.181984, 1.545055, -0.291595)",
        "(-0.181387, 1.538434, -0.291555)",
        "(-0.180423, 1.525103, -0.291006)",
        "(-0.179596, 1.511587, -0.290099)",
        "(-0.178501, 1.497892, -0.289070)",
        "(-0.177656, 1.484262, -0.287540)",
        "(-0.177361, 1.477594, -0.286650)",
        "(-0.176982, 1.464637, -0.284653)",
        "(-0.176912, 1.452099, -0.282424)",
        "(-0.177198, 1.439730, -0.279751)",
        "(-0.177523, 1.427438, -0.276553)",
        "(-0.177712, 1.421485, -0.274816)",
        "(-0.178125, 1.409693, -0.271185)",
        "(-0.178789, 1.398082, -0.267288)",
        "(-0.179567, 1.386656, -0.262398)",
        "(-0.180293, 1.375395, -0.256257)",
        "(-0.180847, 1.369913, -0.252786)",
        "(-0.182170, 1.359156, -0.245775)",
        "(-0.183572, 1.348902, -0.238477)",
        "(-0.184742, 1.338960, -0.230411)",
        "(-0.185648, 1.329337, -0.221518)",
        "(-0.186203, 1.324857, -0.216719)",
        "(-0.187638, 1.316646, -0.206982)",
        "(-0.189227, 1.309488, -0.197233)",
        "(-0.190836, 1.303143, -0.187047)",
        "(-0.192126, 1.297697, -0.177289)",
        "(-0.192814, 1.295262, -0.172236)",
        "(-0.194477, 1.290947, -0.161974)",
        "(-0.196408, 1.287483, -0.151640)",
        "(-0.198447, 1.284628, -0.141124)",
        "(-0.200468, 1.282042, -0.130192)",
        "(-0.201543, 1.280902, -0.124623)",
        "(-0.203840, 1.278986, -0.113653)",
        "(-0.206338, 1.277676, -0.103199)",
        "(-0.208690, 1.276770, -0.093337)",
        "(-0.210721, 1.276088, -0.084135)",
        "(-0.211699, 1.275854, -0.079748)",
        "(-0.213591, 1.275959, -0.071590)",
        "(-0.215210, 1.276565, -0.064083)",
        "(-0.216498, 1.277774, -0.057317)",
        "(-0.217421, 1.279613, -0.051307)",
        "(-0.217778, 1.280899, -0.048660)",
        "(-0.218392, 1.284172, -0.044014)",
        "(-0.218837, 1.288407, -0.040175)",
        "(-0.218959, 1.293418, -0.037013)",
        "(-0.218953, 1.299185, -0.034375)",
        "(-0.218883, 1.302243, -0.033140)",
        "(-0.218615, 1.308576, -0.030812)",
        "(-0.218231, 1.315446, -0.028914)",
        "(-0.217783, 1.322800, -0.027408)",
        "(-0.217204, 1.330374, -0.026110)",
        "(-0.216880, 1.334229, -0.025542)",
        "(-0.216166, 1.342005, -0.024487)",
        "(-0.215484, 1.350228, -0.023693)",
        "(-0.214703, 1.358781, -0.023103)",
        "(-0.213679, 1.367409, -0.022424)",
        "(-0.213118, 1.371777, -0.022063)",
        "(-0.211988, 1.380653, -0.021494)",
        "(-0.211136, 1.389776, -0.021149)",
        "(-0.210392, 1.399036, -0.020987)",
        "(-0.209658, 1.408238, -0.020850)",
        "(-0.209321, 1.412750, -0.020702)",
        "(-0.208577, 1.421647, -0.020363)",
        "(-0.207963, 1.430581, -0.020164)",
        "(-0.207549, 1.439322, -0.019736)",
        "(-0.207213, 1.447779, -0.018998)",
        "(-0.207352, 1.452050, -0.018657)",
        "(-0.207503, 1.460449, -0.018069)",
        "(-0.207451, 1.468561, -0.017390)",
        "(-0.207379, 1.476468, -0.016760)",
        "(-0.207617, 1.484263, -0.016123)",
        "(-0.207925, 1.488146, -0.015832)",
        "(-0.208506, 1.495760, -0.015253)",
        "(-0.209120, 1.503125, -0.014656)",
        "(-0.209641, 1.510351, -0.014202)",
        "(-0.210116, 1.517491, -0.013795)",
        "(-0.210243, 1.521043, -0.013641)",
        "(-0.210162, 1.527935, -0.013299)",
        "(-0.210012, 1.534631, -0.012962)",
        "(-0.209827, 1.541424, -0.012883)",
        "(-0.209439, 1.548286, -0.012962)",
        "(-0.209107, 1.551749, -0.013027)",
        "(-0.208347, 1.558773, -0.013220)",
        "(-0.207677, 1.565816, -0.013506)",
        "(-0.207728, 1.573136, -0.014163)",
        "(-0.207563, 1.580414, -0.015012)",
        "(-0.207342, 1.583953, -0.015438)",
        "(-0.206924, 1.591054, -0.016508)",
        "(-0.206759, 1.598235, -0.018159)",
        "(-0.206835, 1.605356, -0.020075)",
        "(-0.206941, 1.612372, -0.022265)",
        "(-0.206893, 1.615765, -0.023479)",
        "(-0.206570, 1.622480, -0.026280)",
        "(-0.206645, 1.628955, -0.029644)",
        "(-0.206834, 1.635468, -0.033626)",
        "(-0.206654, 1.641691, -0.037747)",
        "(-0.206471, 1.644634, -0.039855)",
        "(-0.206103, 1.650320, -0.044359)",
        "(-0.205914, 1.655669, -0.049362)",
        "(-0.205860, 1.660780, -0.054721)",
        "(-0.205570, 1.665531, -0.060273)",
        "(-0.205323, 1.667769, -0.063119)",
        "(-0.204691, 1.671940, -0.068827)",
        "(-0.204236, 1.675816, -0.074709)",
        "(-0.203861, 1.679356, -0.080849)",
        "(-0.203223, 1.682513, -0.087009)",
        "(-0.202820, 1.683902, -0.090102)",
        "(-0.201898, 1.686448, -0.096376)",
        "(-0.201062, 1.688852, -0.102879)",
        "(-0.200337, 1.691118, -0.109545)",
        "(-0.199630, 1.692921, -0.116093)",
        "(-0.199240, 1.693670, -0.119337)",
        "(-0.198502, 1.694842, -0.125827)",
        "(-0.197724, 1.695748, -0.132385)",
        "(-0.197240, 1.696242, -0.139021)",
        "(-0.196856, 1.696256, -0.145694)",
        "(-0.196577, 1.696092, -0.148970)",
        "(-0.195845, 1.695370, -0.155578)",
        "(-0.195012, 1.694321, -0.162304)",
        "(-0.194171, 1.692823, -0.169083)",
        "(-0.193253, 1.690952, -0.175990)",
        "(-0.192797, 1.689814, -0.179421)",
        "(-0.191930, 1.687183, -0.186199)",
        "(-0.191199, 1.684082, -0.192954)",
        "(-0.190195, 1.680400, -0.199462)",
        "(-0.188921, 1.676033, -0.205298)",
        "(-0.188338, 1.673632, -0.207968)",
        "(-0.187074, 1.667974, -0.212590)",
        "(-0.185938, 1.661746, -0.216735)",
        "(-0.184839, 1.655020, -0.220394)",
        "(-0.183339, 1.647773, -0.223701)",
        "(-0.182516, 1.643813, -0.225030)",
        "(-0.180941, 1.635655, -0.227492)",
        "(-0.179206, 1.627154, -0.229394)",
        "(-0.177605, 1.618348, -0.230867)",
        "(-0.175919, 1.609125, -0.232051)",
        "(-0.175010, 1.604293, -0.232473)",
        "(-0.172971, 1.594304, -0.233023)",
        "(-0.171102, 1.583976, -0.232959)",
        "(-0.169410, 1.573369, -0.232616)",
        "(-0.167988, 1.562602, -0.232143)",
        "(-0.167275, 1.557207, -0.231906)",
        "(-0.165804, 1.546248, -0.231306)",
        "(-0.164392, 1.535205, -0.230432)",
        "(-0.163340, 1.524152, -0.228745)",
        "(-0.162619, 1.513195, -0.226529)",
        "(-0.162380, 1.507785, -0.225260)",
        "(-0.161861, 1.496998, -0.222753)",
        "(-0.161309, 1.486274, -0.219979)",
        "(-0.161111, 1.475655, -0.216717)",
        "(-0.161623, 1.465271, -0.213187)",
        "(-0.162101, 1.460208, -0.211330)",
        "(-0.163112, 1.450187, -0.207456)",
        "(-0.164154, 1.440334, -0.203084)",
        "(-0.165173, 1.430653, -0.198518)",
        "(-0.166526, 1.421320, -0.193939)",
        "(-0.167380, 1.416840, -0.191551)",
        "(-0.168956, 1.407850, -0.186408)",
        "(-0.170595, 1.398807, -0.180765)",
        "(-0.172168, 1.390813, -0.175335)",
        "(-0.173782, 1.382830, -0.169482)",
        "(-0.174530, 1.378903, -0.166336)",
        "(-0.175960, 1.371139, -0.159736)",
        "(-0.177525, 1.364076, -0.153161)",
        "(-0.179389, 1.357821, -0.146740)",
        "(-0.181320, 1.352047, -0.140125)",
        "(-0.182263, 1.349315, -0.136627)",
        "(-0.184052, 1.344174, -0.129576)",
        "(-0.185889, 1.339760, -0.122705)",
        "(-0.187778, 1.335912, -0.115812)",
        "(-0.189683, 1.332586, -0.108768)",
        "(-0.190637, 1.331130, -0.105096)",
        "(-0.192537, 1.328346, -0.097505)",
        "(-0.194535, 1.325922, -0.089768)",
        "(-0.196604, 1.324284, -0.082511)",
        "(-0.198682, 1.323349, -0.075617)",
        "(-0.199678, 1.323123, -0.072294)",
        "(-0.201446, 1.323020, -0.065951)",
        "(-0.202865, 1.323280, -0.059897)",
        "(-0.204203, 1.323987, -0.054128)",
        "(-0.205516, 1.325222, -0.048790)",
        "(-0.206088, 1.325981, -0.046323)",
        "(-0.207141, 1.327931, -0.041922)",
        "(-0.208035, 1.330373, -0.038141)",
        "(-0.208896, 1.333062, -0.034606)",
        "(-0.209604, 1.336209, -0.031488)",
        "(-0.209955, 1.337874, -0.030019)",
        "(-0.210574, 1.341376, -0.027325)",
        "(-0.211021, 1.345083, -0.025053)",
        "(-0.211467, 1.349131, -0.023241)",
        "(-0.211863, 1.353333, -0.021720)",
        "(-0.212039, 1.355461, -0.021002)",
        "(-0.212365, 1.359791, -0.019482)",
        "(-0.212691, 1.364343, -0.018152)",
        "(-0.212897, 1.369056, -0.016944)",
        "(-0.212897, 1.373920, -0.015915)",
        "(-0.212854, 1.376453, -0.015529)",
        "(-0.212798, 1.381515, -0.014764)",
        "(-0.212772, 1.386598, -0.013957)",
        "(-0.212581, 1.391923, -0.013345)",
        "(-0.212224, 1.397372, -0.012798)",
        "(-0.212027, 1.400219, -0.012565)",
        "(-0.211634, 1.406020, -0.012266)",
        "(-0.211083, 1.412002, -0.011993)",
        "(-0.210355, 1.418247, -0.011812)",
        "(-0.209462, 1.424835, -0.011871)",
        "(-0.209028, 1.428257, -0.011857)",
        "(-0.208367, 1.435272, -0.011735)",
        "(-0.207832, 1.442532, -0.011512)",
        "(-0.207486, 1.450025, -0.011186)",
        "(-0.207431, 1.457702, -0.010878)",
        "(-0.207557, 1.461719, -0.010767)",
        "(-0.207633, 1.469609, -0.010488)",
        "(-0.207476, 1.477546, -0.010578)",
        "(-0.207164, 1.485473, -0.010897)",
        "(-0.207043, 1.493271, -0.011033)",
        "(-0.207110, 1.497090, -0.010911)",
        "(-0.207307, 1.504583, -0.010552)",
        "(-0.207241, 1.512025, -0.010590)",
        "(-0.206751, 1.519423, -0.010892)",
        "(-0.206533, 1.526784, -0.011115)",
        "(-0.206469, 1.530359, -0.011110)",
        "(-0.206247, 1.537358, -0.010985)",
        "(-0.205814, 1.544539, -0.011055)",
        "(-0.205151, 1.551829, -0.011330)",
        "(-0.204454, 1.559197, -0.011760)",
        "(-0.204039, 1.563213, -0.012110)",
        "(-0.203325, 1.570546, -0.012797)",
        "(-0.202682, 1.577766, -0.013529)",
        "(-0.202029, 1.584944, -0.014351)",
        "(-0.201521, 1.592071, -0.015359)",
        "(-0.201300, 1.595614, -0.015972)",
        "(-0.201078, 1.602707, -0.017518)",
        "(-0.200943, 1.609593, -0.019423)",
        "(-0.200656, 1.616317, -0.021746)",
        "(-0.200237, 1.622926, -0.024620)",
        "(-0.200087, 1.626212, -0.026285)",
        "(-0.200062, 1.632674, -0.029860)",
        "(-0.199950, 1.638826, -0.033615)",
        "(-0.199700, 1.644753, -0.037545)",
        "(-0.199441, 1.650456, -0.041805)",
        "(-0.199257, 1.653213, -0.044067)",
        "(-0.198893, 1.658590, -0.048764)",
        "(-0.198346, 1.663684, -0.053669)",
        "(-0.197598, 1.668578, -0.058981)",
        "(-0.196829, 1.673237, -0.064622)",
        "(-0.196424, 1.675432, -0.067542)",
        "(-0.195877, 1.679681, -0.073625)",
        "(-0.195508, 1.683695, -0.080076)",
        "(-0.195143, 1.687556, -0.087079)",
        "(-0.194553, 1.691079, -0.094338)",
        "(-0.194314, 1.692666, -0.098045)",
        "(-0.194128, 1.695677, -0.105610)",
        "(-0.193878, 1.698290, -0.113196)",
        "(-0.193532, 1.700483, -0.120806)",
        "(-0.193195, 1.702104, -0.128188)",
        "(-0.193078, 1.702761, -0.131798)",
        "(-0.192827, 1.703689, -0.138856)",
        "(-0.192310, 1.704187, -0.145743)",
        "(-0.191912, 1.704302, -0.152561)",
        "(-0.191613, 1.703890, -0.159147)",
        "(-0.191408, 1.703448, -0.162324)",
        "(-0.190844, 1.702293, -0.168697)",
        "(-0.190087, 1.700755, -0.175149)",
        "(-0.189204, 1.698707, -0.181523)",
        "(-0.188367, 1.696197, -0.187778)",
        "(-0.187871, 1.694745, -0.190806)",
        "(-0.186705, 1.691567, -0.196804)",
        "(-0.185467, 1.687989, -0.202553)",
        "(-0.184249, 1.684063, -0.207907)",
        "(-0.183036, 1.679765, -0.212913)",
        "(-0.182400, 1.677471, -0.215245)",
        "(-0.181066, 1.672587, -0.219625)",
        "(-0.179604, 1.667348, -0.223657)",
        "(-0.178254, 1.661666, -0.227319)",
        "(-0.176866, 1.655707, -0.230673)",
        "(-0.176071, 1.652581, -0.232227)",
        "(-0.174323, 1.646162, -0.235244)",
        "(-0.172619, 1.639494, -0.238094)",
        "(-0.170884, 1.632705, -0.240567)",
        "(-0.169056, 1.625672, -0.242649)",
        "(-0.168194, 1.622084, -0.243631)",
        "(-0.166770, 1.614962, -0.245569)",
        "(-0.165462, 1.607843, -0.247336)",
        "(-0.164232, 1.600614, -0.248601)",
        "(-0.163307, 1.593340, -0.249443)",
        "(-0.162827, 1.589684, -0.249734)",
        "(-0.161874, 1.582369, -0.250280)",
        "(-0.161047, 1.575081, -0.250678)",
        "(-0.160243, 1.567618, -0.250869)",
        "(-0.159570, 1.560067, -0.251043)",
        "(-0.159316, 1.556283, -0.251201)",
        "(-0.158804, 1.548695, -0.251550)",
        "(-0.158522, 1.540874, -0.251693)",
        "(-0.158378, 1.533417, -0.251608)",
        "(-0.158313, 1.525838, -0.251279)",
        "(-0.158304, 1.521922, -0.250982)",
        "(-0.158225, 1.513900, -0.250162)",
        "(-0.158430, 1.505901, -0.248934)",
        "(-0.158697, 1.497944, -0.247398)",
        "(-0.158971, 1.490002, -0.245393)",
        "(-0.159092, 1.486052, -0.244230)",
        "(-0.159372, 1.478355, -0.241885)",
        "(-0.159849, 1.470967, -0.239643)",
        "(-0.160368, 1.463658, -0.237216)",
        "(-0.160884, 1.456533, -0.234632)",
        "(-0.161147, 1.452985, -0.233238)",
        "(-0.161840, 1.445850, -0.230094)",
        "(-0.162410, 1.438551, -0.226063)",
        "(-0.163062, 1.431254, -0.221348)",
        "(-0.163993, 1.424241, -0.216446)",
        "(-0.164550, 1.420861, -0.213915)",
        "(-0.165616, 1.414253, -0.208534)",
        "(-0.166550, 1.407980, -0.202828)",
        "(-0.167729, 1.402162, -0.196811)",
        "(-0.169125, 1.396884, -0.190414)",
        "(-0.169821, 1.394426, -0.187194)",
        "(-0.171140, 1.389942, -0.180885)",
        "(-0.172410, 1.385760, -0.174428)",
        "(-0.173672, 1.381564, -0.167437)",
        "(-0.175160, 1.377497, -0.159648)",
        "(-0.175971, 1.375585, -0.155719)",
        "(-0.177817, 1.372016, -0.147702)",
        "(-0.179465, 1.368581, -0.139609)",
        "(-0.180961, 1.365263, -0.131464)",
        "(-0.182375, 1.361945, -0.123111)",
        "(-0.183138, 1.360380, -0.118895)",
        "(-0.184830, 1.357575, -0.110720)",
        "(-0.186296, 1.354969, -0.102880)",
        "(-0.187302, 1.352530, -0.095274)",
        "(-0.188074, 1.350223, -0.087653)",
        "(-0.188508, 1.349267, -0.083967)",
        "(-0.189458, 1.348030, -0.077009)",
        "(-0.190362, 1.347602, -0.070691)",
        "(-0.191139, 1.347911, -0.064874)",
        "(-0.191833, 1.349062, -0.059495)",
        "(-0.192191, 1.349792, -0.056823)",
        "(-0.193220, 1.351969, -0.051612)",
        "(-0.194206, 1.354807, -0.046877)",
        "(-0.194949, 1.358052, -0.042570)",
        "(-0.195494, 1.361842, -0.038689)",
        "(-0.195724, 1.363937, -0.036882)",
        "(-0.196188, 1.368644, -0.033769)",
        "(-0.196574, 1.373902, -0.031174)",
        "(-0.196665, 1.379602, -0.028879)",
        "(-0.196492, 1.385636, -0.026887)",
        "(-0.196437, 1.388843, -0.026005)",
        "(-0.196437, 1.395549, -0.024383)",
        "(-0.196481, 1.402408, -0.022726)",
        "(-0.196377, 1.409508, -0.021356)",
        "(-0.196184, 1.416934, -0.020389)",
        "(-0.195977, 1.420617, -0.019948)",
        "(-0.195512, 1.428173, -0.019256)",
        "(-0.195135, 1.435943, -0.018708)",
        "(-0.194974, 1.443686, -0.017964)",
        "(-0.195068, 1.451536, -0.017191)",
        "(-0.195134, 1.455488, -0.016788)",
        "(-0.195182, 1.463322, -0.016062)",
        "(-0.195441, 1.471296, -0.015498)",
        "(-0.195656, 1.479345, -0.014861)",
        "(-0.195757, 1.486805, -0.014305)",
        "(-0.195663, 1.490421, -0.014077)",
        "(-0.195723, 1.497961, -0.013870)",
        "(-0.195820, 1.505569, -0.013735)",
        "(-0.195759, 1.513153, -0.013681)",
        "(-0.195584, 1.520707, -0.013712)",
        "(-0.195586, 1.524502, -0.013769)",
        "(-0.195668, 1.532092, -0.014071)",
        "(-0.195594, 1.539519, -0.014430)",
        "(-0.195370, 1.546813, -0.014909)",
        "(-0.195222, 1.554143, -0.015714)",
        "(-0.195181, 1.557768, -0.016198)",
        "(-0.195105, 1.564828, -0.017111)",
        "(-0.194893, 1.571687, -0.018071)",
        "(-0.194526, 1.578400, -0.019176)",
        "(-0.194401, 1.585178, -0.020729)",
        "(-0.194376, 1.588556, -0.021662)",
        "(-0.194114, 1.595267, -0.023654)",
        "(-0.193484, 1.601909, -0.025999)",
        "(-0.192481, 1.608424, -0.028778)",
        "(-0.191989, 1.614979, -0.032209)",
        "(-0.191774, 1.618171, -0.033965)",
        "(-0.191153, 1.624428, -0.037865)",
        "(-0.190265, 1.630630, -0.042367)",
        "(-0.189189, 1.636658, -0.047449)",
        "(-0.188593, 1.642642, -0.052969)",
        "(-0.188320, 1.645564, -0.055846)",
        "(-0.187650, 1.651130, -0.061872)",
        "(-0.187027, 1.656446, -0.068180)",
        "(-0.186128, 1.661365, -0.074725)",
        "(-0.185378, 1.666137, -0.081499)",
        "(-0.185077, 1.668441, -0.084971)",
        "(-0.184480, 1.672598, -0.091881)",
        "(-0.183909, 1.676359, -0.098604)",
        "(-0.183463, 1.679664, -0.105123)",
        "(-0.183248, 1.682640, -0.111623)",
        "(-0.183217, 1.684016, -0.114873)",
        "(-0.182991, 1.686464, -0.121509)",
        "(-0.182521, 1.688555, -0.128231)",
        "(-0.181963, 1.690224, -0.134798)",
        "(-0.181487, 1.691551, -0.141133)",
        "(-0.181405, 1.692045, -0.144215)",
        "(-0.181070, 1.692762, -0.150345)",
        "(-0.180572, 1.692938, -0.156221)",
        "(-0.180088, 1.692815, -0.162042)",
        "(-0.179670, 1.692345, -0.167758)",
        "(-0.179474, 1.692055, -0.170584)",
        "(-0.178967, 1.691220, -0.176211)",
        "(-0.178215, 1.690045, -0.181778)",
        "(-0.177505, 1.688641, -0.187286)",
        "(-0.176858, 1.687043, -0.192695)",
        "(-0.176661, 1.686173, -0.195439)",
        "(-0.176247, 1.684301, -0.201168)",
        "(-0.175519, 1.682160, -0.206931)",
        "(-0.174560, 1.679803, -0.212603)",
        "(-0.173463, 1.677168, -0.218015)",
        "(-0.172977, 1.675753, -0.220579)",
        "(-0.172050, 1.672810, -0.225628)",
        "(-0.171462, 1.669736, -0.230465)",
        "(-0.171083, 1.666644, -0.235269)",
        "(-0.170546, 1.663336, -0.239758)",
        "(-0.170267, 1.661610, -0.241903)",
        "(-0.169789, 1.657967, -0.245939)",
        "(-0.169148, 1.653898, -0.249565)",
        "(-0.168409, 1.649398, -0.253038)",
        "(-0.167704, 1.644483, -0.256189)",
        "(-0.167373, 1.641833, -0.257626)",
        "(-0.166816, 1.636045, -0.260382)",
        "(-0.166298, 1.630278, -0.262874)",
        "(-0.165693, 1.624041, -0.265416)",
        "(-0.164584, 1.617318, -0.267813)",
        "(-0.163859, 1.613723, -0.268853)",
        "(-0.162447, 1.606161, -0.270693)",
        "(-0.161221, 1.598258, -0.272212)",
        "(-0.160222, 1.590094, -0.273250)",
        "(-0.159218, 1.581490, -0.273904)",
        "(-0.158626, 1.576961, -0.274001)",
        "(-0.157238, 1.567580, -0.273890)",
        "(-0.155929, 1.558048, -0.273226)",
        "(-0.154578, 1.548531, -0.272339)",
        "(-0.153185, 1.539073, -0.271154)",
        "(-0.152453, 1.534268, -0.270325)",
        "(-0.151073, 1.524626, -0.268282)",
        "(-0.150183, 1.515165, -0.265836)",
        "(-0.149935, 1.506101, -0.263107)",
        "(-0.149965, 1.497100, -0.259768)",
        "(-0.149957, 1.492625, -0.257927)",
        "(-0.150276, 1.483900, -0.254076)",
        "(-0.151145, 1.475527, -0.249643)",
        "(-0.152262, 1.467128, -0.244092)",
        "(-0.153385, 1.458731, -0.237273)",
        "(-0.153957, 1.454555, -0.233675)",
        "(-0.155486, 1.446507, -0.225926)",
        "(-0.157436, 1.438791, -0.217730)",
        "(-0.159337, 1.431375, -0.209350)",
        "(-0.161077, 1.424377, -0.201164)",
        "(-0.162021, 1.421027, -0.197065)",
        "(-0.163976, 1.414463, -0.188464)",
        "(-0.165708, 1.407839, -0.179346)",
        "(-0.167216, 1.401335, -0.169927)",
        "(-0.168760, 1.395217, -0.160834)",
        "(-0.169480, 1.392223, -0.156388)",
        "(-0.170717, 1.386337, -0.147504)",
        "(-0.171770, 1.380853, -0.138709)",
        "(-0.172916, 1.376132, -0.130266)",
        "(-0.174130, 1.371847, -0.121762)",
        "(-0.174734, 1.369853, -0.117406)",
        "(-0.175871, 1.366311, -0.108567)",
        "(-0.176943, 1.363548, -0.099997)",
        "(-0.178002, 1.361493, -0.091689)",
        "(-0.179123, 1.359789, -0.083317)",
        "(-0.179829, 1.359201, -0.079049)",
        "(-0.181405, 1.358489, -0.070595)",
        "(-0.182815, 1.358553, -0.062814)",
        "(-0.184072, 1.359370, -0.055817)",
        "(-0.185059, 1.360989, -0.049631)",
        "(-0.185530, 1.361979, -0.046678)",
        "(-0.186396, 1.364649, -0.041341)",
        "(-0.187434, 1.368275, -0.036910)",
        "(-0.188356, 1.372510, -0.033188)",
        "(-0.189105, 1.377217, -0.030091)",
        "(-0.189362, 1.379737, -0.028776)",
        "(-0.189748, 1.384942, -0.026518)",
        "(-0.189728, 1.390254, -0.024538)",
        "(-0.189837, 1.395993, -0.023132)",
        "(-0.189999, 1.402050, -0.022152)",
        "(-0.190090, 1.405162, -0.021732)",
        "(-0.190330, 1.411553, -0.021024)",
        "(-0.190381, 1.417932, -0.020337)",
        "(-0.190119, 1.424156, -0.019642)",
        "(-0.189741, 1.430431, -0.019119)",
        "(-0.189718, 1.433725, -0.018947)",
        "(-0.189892, 1.440444, -0.018636)",
        "(-0.189877, 1.447244, -0.018267)",
        "(-0.189841, 1.454466, -0.018081)",
        "(-0.189570, 1.461248, -0.017924)",
        "(-0.189532, 1.464765, -0.017895)",
        "(-0.189636, 1.472031, -0.017949)",
        "(-0.189570, 1.479269, -0.017892)",
        "(-0.189603, 1.486452, -0.017474)",
        "(-0.189941, 1.493472, -0.016948)",
        "(-0.189902, 1.496957, -0.016739)",
        "(-0.189876, 1.503961, -0.016268)",
        "(-0.189799, 1.510748, -0.015624)",
        "(-0.189890, 1.517555, -0.014996)",
        "(-0.190399, 1.524506, -0.014643)",
        "(-0.190520, 1.527921, -0.014455)",
        "(-0.190180, 1.534485, -0.013949)",
        "(-0.189433, 1.541315, -0.013426)",
        "(-0.189337, 1.548470, -0.013266)",
        "(-0.189358, 1.555621, -0.013328)",
        "(-0.189312, 1.559178, -0.013366)",
        "(-0.189107, 1.566337, -0.013546)",
        "(-0.188703, 1.573420, -0.013870)",
        "(-0.188650, 1.580424, -0.014375)",
        "(-0.188804, 1.587201, -0.014948)",
        "(-0.188817, 1.590538, -0.015277)",
        "(-0.188893, 1.597144, -0.016081)",
        "(-0.189064, 1.603749, -0.017449)",
        "(-0.189481, 1.610430, -0.019429)",
        "(-0.189774, 1.613782, -0.020607)",
        "(-0.190237, 1.620394, -0.023162)",
        "(-0.190651, 1.626796, -0.025947)",
        "(-0.191130, 1.633061, -0.028988)",
        "(-0.191697, 1.639281, -0.032466)",
        "(-0.192104, 1.645384, -0.036338)",
        "(-0.192298, 1.648420, -0.038472)",
        "(-0.192576, 1.654301, -0.042912)",
        "(-0.192693, 1.659875, -0.047456)",
        "(-0.193258, 1.665255, -0.052194)",
        "(-0.193793, 1.670268, -0.057246)",
        "(-0.194085, 1.672707, -0.059898)",
        "(-0.194399, 1.677186, -0.065392)",
        "(-0.194432, 1.681353, -0.071112)",
        "(-0.194441, 1.685346, -0.077315)",
        "(-0.194596, 1.689037, -0.083722)",
        "(-0.194732, 1.690712, -0.086952)",
        "(-0.194867, 1.693815, -0.093441)",
        "(-0.194871, 1.696615, -0.100016)",
        "(-0.194881, 1.699071, -0.106663)",
        "(-0.194833, 1.701082, -0.113317)",
        "(-0.194813, 1.701941, -0.116650)",
        "(-0.194851, 1.703270, -0.123285)",
        "(-0.194857, 1.704273, -0.129954)",
        "(-0.194783, 1.704817, -0.136655)",
        "(-0.194655, 1.705006, -0.143287)",
        "(-0.194559, 1.704909, -0.146631)",
        "(-0.194246, 1.704596, -0.153563)",
        "(-0.193629, 1.703992, -0.160761)",
        "(-0.193084, 1.702971, -0.168032)",
        "(-0.192587, 1.701555, -0.175311)",
        "(-0.192303, 1.700653, -0.178941)",
        "(-0.191725, 1.698605, -0.186221)",
        "(-0.191129, 1.695993, -0.193349)",
        "(-0.190644, 1.692841, -0.200144)",
        "(-0.189948, 1.689204, -0.206738)",
        "(-0.189502, 1.687140, -0.209991)",
        "(-0.188705, 1.682714, -0.216513)",
        "(-0.187916, 1.677660, -0.222945)",
        "(-0.186834, 1.672111, -0.229285)",
        "(-0.185665, 1.666121, -0.235570)",
        "(-0.185031, 1.662677, -0.238850)",
        "(-0.183611, 1.656189, -0.244568)",
        "(-0.182150, 1.649440, -0.249817)",
        "(-0.180496, 1.642049, -0.254617)",
        "(-0.179019, 1.634254, -0.258753)",
        "(-0.178189, 1.630167, -0.260557)",
        "(-0.176673, 1.621723, -0.263924)",
        "(-0.175192, 1.612937, -0.266889)",
        "(-0.173676, 1.603871, -0.269494)",
        "(-0.172237, 1.594654, -0.271667)",
        "(-0.171604, 1.589967, -0.272537)",
        "(-0.170420, 1.580381, -0.273865)",
        "(-0.169422, 1.570551, -0.274699)",
        "(-0.168495, 1.560566, -0.275414)",
        "(-0.167665, 1.550491, -0.275756)",
        "(-0.167254, 1.545444, -0.275856)",
        "(-0.166414, 1.535223, -0.275552)",
        "(-0.165565, 1.524941, -0.274766)",
        "(-0.164915, 1.514556, -0.273715)",
        "(-0.164551, 1.504131, -0.272387)",
        "(-0.164429, 1.498846, -0.271693)",
        "(-0.164311, 1.488235, -0.270258)",
        "(-0.164424, 1.477679, -0.268527)",
        "(-0.164617, 1.466957, -0.266316)",
        "(-0.164823, 1.456231, -0.263741)",
        "(-0.164864, 1.450860, -0.262443)",
        "(-0.164908, 1.440175, -0.259626)",
        "(-0.165015, 1.429614, -0.256340)",
        "(-0.165244, 1.419180, -0.252420)",
        "(-0.165591, 1.408915, -0.247881)",
        "(-0.165816, 1.403838, -0.245425)",
        "(-0.166600, 1.393927, -0.239909)",
        "(-0.167383, 1.384236, -0.234066)",
        "(-0.168024, 1.374692, -0.227645)",
        "(-0.168518, 1.365092, -0.220214)",
        "(-0.168865, 1.360369, -0.216103)",
        "(-0.169682, 1.351306, -0.207975)",
        "(-0.170780, 1.342834, -0.199750)",
        "(-0.171763, 1.334825, -0.191356)",
        "(-0.172681, 1.327200, -0.182590)",
        "(-0.173133, 1.323623, -0.178083)",
        "(-0.174116, 1.316991, -0.168879)",
        "(-0.175380, 1.311118, -0.159116)",
        "(-0.176801, 1.306235, -0.148884)",
        "(-0.177936, 1.302008, -0.138668)",
        "(-0.178386, 1.300459, -0.133637)",
        "(-0.179265, 1.297788, -0.123815)",
        "(-0.180287, 1.296531, -0.114095)",
        "(-0.181468, 1.296199, -0.104482)",
        "(-0.182585, 1.297094, -0.095303)",
        "(-0.183193, 1.298169, -0.091010)",
        "(-0.184163, 1.300490, -0.082632)",
        "(-0.184911, 1.303704, -0.074962)",
        "(-0.185581, 1.307549, -0.067814)",
        "(-0.186176, 1.312547, -0.061666)",
        "(-0.186392, 1.315363, -0.058962)",
        "(-0.186507, 1.321293, -0.054064)",
        "(-0.186346, 1.327738, -0.049911)",
        "(-0.186021, 1.334726, -0.046390)",
        "(-0.185651, 1.342192, -0.043390)",
        "(-0.185469, 1.346018, -0.041994)",
        "(-0.185065, 1.353988, -0.039604)",
        "(-0.184742, 1.362240, -0.037620)",
        "(-0.184360, 1.370641, -0.035855)",
        "(-0.183768, 1.379043, -0.034213)",
        "(-0.183390, 1.383207, -0.033384)",
        "(-0.182736, 1.391765, -0.032029)",
        "(-0.182086, 1.400815, -0.031007)",
        "(-0.181276, 1.409568, -0.029908)",
        "(-0.180254, 1.418835, -0.028769)",
        "(-0.179777, 1.423689, -0.028215)",
        "(-0.178860, 1.433751, -0.027267)",
        "(-0.178481, 1.444417, -0.026465)",
        "(-0.178456, 1.455280, -0.025516)",
        "(-0.178453, 1.466085, -0.024530)",
        "(-0.178425, 1.471454, -0.024058)",
        "(-0.178585, 1.482201, -0.023264)",
        "(-0.179421, 1.493095, -0.022819)",
        "(-0.180356, 1.503755, -0.022493)",
        "(-0.180868, 1.513696, -0.022056)",
        "(-0.180827, 1.518428, -0.021786)",
        "(-0.181159, 1.527864, -0.021328)",
        "(-0.182420, 1.537488, -0.021564)",
        "(-0.183399, 1.546708, -0.021975)",
        "(-0.184154, 1.555525, -0.022642)",
        "(-0.184382, 1.559824, -0.023016)",
        "(-0.184800, 1.568231, -0.023623)",
        "(-0.185797, 1.576742, -0.024465)",
        "(-0.186712, 1.585174, -0.025581)",
        "(-0.187641, 1.593561, -0.027240)",
        "(-0.187947, 1.597744, -0.028280)",
        "(-0.188341, 1.606161, -0.030727)",
        "(-0.188901, 1.614692, -0.033920)",
        "(-0.189801, 1.623061, -0.037782)",
        "(-0.190501, 1.630925, -0.042065)",
        "(-0.190745, 1.634742, -0.044370)",
        "(-0.190881, 1.642048, -0.049411)",
        "(-0.190928, 1.648998, -0.055231)",
        "(-0.191385, 1.655717, -0.061955)",
        "(-0.191567, 1.661981, -0.068946)",
        "(-0.191599, 1.664863, -0.072630)",
        "(-0.191532, 1.670392, -0.080167)",
        "(-0.191434, 1.675556, -0.087938)",
        "(-0.191537, 1.680279, -0.096016)",
        "(-0.191600, 1.684683, -0.104132)",
        "(-0.191578, 1.686730, -0.108228)",
        "(-0.191468, 1.690504, -0.116557)",
        "(-0.191637, 1.693986, -0.125152)",
        "(-0.191836, 1.696992, -0.133786)",
        "(-0.192063, 1.699419, -0.142434)",
        "(-0.192246, 1.700435, -0.146796)",
        "(-0.192512, 1.702197, -0.155689)",
        "(-0.192536, 1.703507, -0.164868)",
        "(-0.192728, 1.704241, -0.174082)",
        "(-0.192955, 1.704431, -0.183226)",
        "(-0.193067, 1.704335, -0.187721)",
        "(-0.193150, 1.703487, -0.196430)",
        "(-0.193037, 1.701980, -0.205017)",
        "(-0.192840, 1.699740, -0.213405)",
        "(-0.192572, 1.696790, -0.221321)",
        "(-0.192367, 1.694976, -0.225049)",
        "(-0.192005, 1.690945, -0.232344)",
        "(-0.191650, 1.686185, -0.239457)",
        "(-0.191068, 1.680858, -0.246423)",
        "(-0.190259, 1.674778, -0.253091)",
        "(-0.189840, 1.671413, -0.256263)",
        "(-0.188989, 1.664220, -0.262540)",
        "(-0.188050, 1.656396, -0.268653)",
        "(-0.186926, 1.647967, -0.274278)",
        "(-0.185687, 1.638958, -0.279510)",
        "(-0.185123, 1.634267, -0.281946)",
        "(-0.184010, 1.624612, -0.286359)",
        "(-0.182370, 1.614464, -0.290105)",
        "(-0.180472, 1.603613, -0.293059)",
        "(-0.178530, 1.593007, -0.294979)",
        "(-0.177646, 1.587592, -0.295517)",
        "(-0.176136, 1.576414, -0.296121)",
        "(-0.174436, 1.564691, -0.296139)",
        "(-0.172665, 1.552507, -0.295324)",
        "(-0.170797, 1.540022, -0.294009)",
        "(-0.170047, 1.533745, -0.293155)",
        "(-0.168952, 1.521212, -0.290967)",
        "(-0.167847, 1.508415, -0.288166)",
        "(-0.166424, 1.495449, -0.285039)",
        "(-0.165159, 1.482599, -0.281498)",
        "(-0.164667, 1.476120, -0.279500)",
        "(-0.163854, 1.463095, -0.275171)",
        "(-0.163085, 1.450404, -0.270397)",
        "(-0.162343, 1.437934, -0.265240)",
        "(-0.161459, 1.425639, -0.259505)",
        "(-0.161222, 1.419812, -0.256412)",
        "(-0.161315, 1.408521, -0.249792)",
        "(-0.161615, 1.397940, -0.242582)",
        "(-0.161724, 1.387949, -0.234893)",
        "(-0.161555, 1.378512, -0.226644)",
        "(-0.161477, 1.373929, -0.222296)",
        "(-0.161565, 1.365484, -0.212646)",
        "(-0.161925, 1.357880, -0.202559)",
        "(-0.162570, 1.351285, -0.192610)",
        "(-0.163457, 1.345810, -0.182432)",
        "(-0.163824, 1.343239, -0.177185)",
        "(-0.164424, 1.338591, -0.166380)",
        "(-0.165223, 1.334481, -0.155411)",
        "(-0.166169, 1.330843, -0.144347)",
        "(-0.167625, 1.327832, -0.133335)",
        "(-0.168321, 1.326603, -0.127985)",
        "(-0.169814, 1.324385, -0.117580)",
        "(-0.171461, 1.322602, -0.107470)",
        "(-0.173061, 1.321224, -0.097736)",
        "(-0.174458, 1.320319, -0.088363)",
        "(-0.175151, 1.320148, -0.083860)",
        "(-0.176398, 1.320030, -0.075073)",
        "(-0.177377, 1.320588, -0.066858)",
        "(-0.178176, 1.321895, -0.059443)",
        "(-0.178623, 1.324510, -0.053196)",
        "(-0.178748, 1.326311, -0.050462)",
        "(-0.178736, 1.330698, -0.045621)",
        "(-0.178580, 1.335994, -0.041321)",
        "(-0.178475, 1.342416, -0.037552)",
        "(-0.178187, 1.349744, -0.034132)",
        "(-0.178087, 1.353749, -0.032487)",
        "(-0.177775, 1.362040, -0.029418)",
        "(-0.177448, 1.371040, -0.026701)",
        "(-0.177278, 1.380502, -0.024274)",
        "(-0.176903, 1.390500, -0.022185)",
        "(-0.176695, 1.395495, -0.021114)",
        "(-0.176160, 1.405687, -0.018869)",
        "(-0.175929, 1.416282, -0.016752)",
        "(-0.175789, 1.427299, -0.015058)",
        "(-0.174809, 1.438647, -0.014566)",
        "(-0.174427, 1.444029, -0.015450)",
        "(-0.174008, 1.455853, -0.016742)",
        "(-0.173646, 1.467393, -0.017485)",
        "(-0.173859, 1.478618, -0.017005)",
        "(-0.174189, 1.489766, -0.015937)",
        "(-0.174232, 1.495436, -0.015620)",
        "(-0.174350, 1.507050, -0.015865)",
        "(-0.174594, 1.518840, -0.016546)",
        "(-0.174790, 1.530507, -0.016948)",
        "(-0.175557, 1.542000, -0.016696)",
        "(-0.175912, 1.547542, -0.016482)",
        "(-0.176701, 1.558869, -0.016344)",
        "(-0.177499, 1.569335, -0.016599)",
        "(-0.178022, 1.579607, -0.016959)",
        "(-0.178147, 1.589468, -0.017144)",
        "(-0.178206, 1.594302, -0.017223)",
        "(-0.178894, 1.603940, -0.017824)",
        "(-0.179934, 1.613456, -0.019146)",
        "(-0.180778, 1.622641, -0.021351)",
        "(-0.181570, 1.631504, -0.024528)",
        "(-0.181859, 1.635770, -0.026361)",
        "(-0.182297, 1.644032, -0.030840)",
        "(-0.182682, 1.651914, -0.036289)",
        "(-0.182810, 1.659207, -0.042353)",
        "(-0.182574, 1.665833, -0.048798)",
        "(-0.182430, 1.668973, -0.052082)",
        "(-0.182177, 1.674942, -0.059059)",
        "(-0.182038, 1.680594, -0.066573)",
        "(-0.181565, 1.685751, -0.074420)",
        "(-0.181089, 1.690312, -0.082437)",
        "(-0.180980, 1.692497, -0.086487)",
        "(-0.181157, 1.696564, -0.094754)",
        "(-0.181314, 1.700164, -0.103228)",
        "(-0.181242, 1.703133, -0.111699)",
        "(-0.181128, 1.705423, -0.120085)",
        "(-0.181039, 1.706393, -0.124218)",
        "(-0.180915, 1.707893, -0.132488)",
        "(-0.181141, 1.709021, -0.141037)",
        "(-0.181098, 1.709653, -0.149737)",
        "(-0.181024, 1.709707, -0.158466)",
        "(-0.180993, 1.709503, -0.162942)",
        "(-0.180827, 1.708887, -0.172082)",
        "(-0.180603, 1.707750, -0.181223)",
        "(-0.180227, 1.706022, -0.190122)",
        "(-0.179731, 1.703730, -0.198734)",
        "(-0.179507, 1.702399, -0.203039)",
        "(-0.178851, 1.699381, -0.211779)",
        "(-0.178096, 1.695721, -0.220511)",
        "(-0.177586, 1.691304, -0.228769)",
        "(-0.177165, 1.686220, -0.236308)",
        "(-0.176870, 1.683430, -0.239856)",
        "(-0.176057, 1.677437, -0.246694)",
        "(-0.175048, 1.670933, -0.253182)",
        "(-0.174313, 1.664041, -0.259243)",
        "(-0.173874, 1.656856, -0.264768)",
        "(-0.173659, 1.653041, -0.267345)",
        "(-0.172949, 1.645066, -0.272399)",
        "(-0.172143, 1.636744, -0.276757)",
        "(-0.171865, 1.628401, -0.280551)",
        "(-0.172298, 1.619990, -0.283695)",
        "(-0.172697, 1.615672, -0.284909)",
        "(-0.172942, 1.606678, -0.286858)",
        "(-0.172879, 1.597468, -0.288289)",
        "(-0.173337, 1.588252, -0.289264)",
        "(-0.175295, 1.579244, -0.289056)",
        "(-0.176146, 1.574472, -0.288549)",
        "(-0.176755, 1.564264, -0.287481)",
        "(-0.176596, 1.553499, -0.286685)",
        "(-0.176900, 1.542795, -0.286033)",
        "(-0.177876, 1.532204, -0.284910)",
        "(-0.178383, 1.526845, -0.283999)",
        "(-0.177937, 1.515389, -0.282043)",
        "(-0.176500, 1.503506, -0.279967)",
        "(-0.175309, 1.491669, -0.277675)",
        "(-0.174105, 1.479898, -0.274753)",
        "(-0.173553, 1.473933, -0.272808)",
        "(-0.172785, 1.462029, -0.268116)",
        "(-0.172789, 1.450286, -0.262310)",
        "(-0.172736, 1.439697, -0.256486)",
        "(-0.172797, 1.429228, -0.249664)",
        "(-0.172721, 1.423944, -0.245603)",
        "(-0.172599, 1.413477, -0.236678)",
        "(-0.172968, 1.403658, -0.226910)",
        "(-0.173857, 1.394686, -0.216505)",
        "(-0.174814, 1.386581, -0.205774)",
        "(-0.175344, 1.383030, -0.200446)",
        "(-0.176313, 1.376612, -0.189829)",
        "(-0.177283, 1.371015, -0.178735)",
        "(-0.178507, 1.366281, -0.167318)",
        "(-0.180106, 1.362603, -0.155957)",
        "(-0.180936, 1.361175, -0.150272)",
        "(-0.182645, 1.358852, -0.138882)",
        "(-0.184628, 1.357283, -0.127190)",
        "(-0.186701, 1.356396, -0.115343)",
        "(-0.188907, 1.356576, -0.104131)",
        "(-0.189933, 1.357145, -0.098965)",
        "(-0.191624, 1.358997, -0.089354)",
        "(-0.193080, 1.362081, -0.080597)",
        "(-0.194562, 1.366337, -0.072432)",
        "(-0.195978, 1.371494, -0.064735)",
        "(-0.196704, 1.374452, -0.061169)",
        "(-0.198183, 1.380798, -0.054330)",
        "(-0.199460, 1.387631, -0.047767)",
        "(-0.200783, 1.394978, -0.041680)",
        "(-0.201836, 1.402674, -0.036153)",
        "(-0.202200, 1.406591, -0.033579)",
        "(-0.202721, 1.414689, -0.028801)",
        "(-0.203587, 1.423399, -0.024815)",
        "(-0.204553, 1.432364, -0.021461)",
        "(-0.205090, 1.441294, -0.018458)",
        "(-0.205298, 1.445816, -0.017156)",
        "(-0.205535, 1.454960, -0.014976)",
        "(-0.205994, 1.464049, -0.013100)",
        "(-0.205522, 1.472960, -0.012061)",
        "(-0.205069, 1.482348, -0.012607)",
        "(-0.204696, 1.487132, -0.013007)",
        "(-0.204099, 1.496431, -0.013013)",
        "(-0.204054, 1.505522, -0.012159)",
        "(-0.204046, 1.514732, -0.011160)",
        "(-0.203913, 1.524288, -0.010947)",
        "(-0.203730, 1.529125, -0.011115)",
        "(-0.203131, 1.538613, -0.011438)",
        "(-0.202335, 1.547767, -0.011486)",
        "(-0.201838, 1.556645, -0.011406)",
        "(-0.201647, 1.565611, -0.011595)",
        "(-0.201612, 1.570152, -0.011747)",
        "(-0.201500, 1.579311, -0.012191)",
        "(-0.201174, 1.588326, -0.012453)",
        "(-0.200600, 1.597310, -0.012660)",
        "(-0.199797, 1.606475, -0.013056)",
        "(-0.199254, 1.611070, -0.013301)",
        "(-0.198216, 1.620366, -0.013965)",
        "(-0.197144, 1.629889, -0.014997)",
        "(-0.196275, 1.639255, -0.016105)",
        "(-0.195878, 1.648668, -0.017698)",
        "(-0.195648, 1.653407, -0.018725)",
        "(-0.195527, 1.662930, -0.021500)",
        "(-0.195412, 1.672388, -0.025560)",
        "(-0.194940, 1.680998, -0.029689)",
        "(-0.195026, 1.688873, -0.033938)",
        "(-0.195239, 1.692683, -0.036344)",
        "(-0.195730, 1.700025, -0.041559)",
        "(-0.196034, 1.706699, -0.047429)",
        "(-0.196160, 1.712586, -0.053749)",
        "(-0.196779, 1.718085, -0.060613)",
        "(-0.197148, 1.720530, -0.064097)",
        "(-0.197701, 1.725111, -0.071449)",
        "(-0.198047, 1.729278, -0.079383)",
        "(-0.198239, 1.732921, -0.087781)",
        "(-0.198523, 1.736126, -0.096575)",
        "(-0.198636, 1.737446, -0.101001)",
        "(-0.198835, 1.739653, -0.109768)",
        "(-0.199002, 1.741278, -0.118618)",
        "(-0.198837, 1.742421, -0.127682)",
        "(-0.198431, 1.743124, -0.136762)",
        "(-0.198180, 1.743326, -0.141225)",
        "(-0.197838, 1.743376, -0.150145)",
        "(-0.197619, 1.743011, -0.159171)",
        "(-0.197381, 1.742197, -0.168286)",
        "(-0.197032, 1.741029, -0.177478)",
        "(-0.196848, 1.740202, -0.182075)",
        "(-0.196521, 1.738171, -0.191156)",
        "(-0.196391, 1.735627, -0.200080)",
        "(-0.196292, 1.732511, -0.208885)",
        "(-0.195990, 1.728917, -0.217600)",
        "(-0.195658, 1.726900, -0.221919)",
        "(-0.194854, 1.722383, -0.230297)",
        "(-0.194230, 1.717404, -0.238223)",
        "(-0.193647, 1.711976, -0.245585)",
        "(-0.192676, 1.705906, -0.252662)",
        "(-0.192034, 1.702555, -0.255987)",
        "(-0.190736, 1.695367, -0.262218)",
        "(-0.189372, 1.687762, -0.268143)",
        "(-0.188124, 1.679764, -0.273629)",
        "(-0.186778, 1.671345, -0.278759)",
        "(-0.186012, 1.666899, -0.281113)",
        "(-0.184329, 1.657705, -0.285523)",
        "(-0.182608, 1.648352, -0.289463)",
        "(-0.181220, 1.638860, -0.293102)",
        "(-0.179923, 1.629205, -0.296718)",
        "(-0.179243, 1.624261, -0.298327)",
        "(-0.177757, 1.614164, -0.301130)",
        "(-0.176133, 1.603765, -0.303275)",
        "(-0.174430, 1.593016, -0.304906)",
        "(-0.173037, 1.582137, -0.306102)",
        "(-0.172552, 1.576745, -0.306551)",
        "(-0.171210, 1.565797, -0.306850)",
        "(-0.169535, 1.554563, -0.306415)",
        "(-0.168261, 1.543357, -0.305557)",
        "(-0.167369, 1.532336, -0.304306)",
        "(-0.166994, 1.526876, -0.303382)",
        "(-0.166097, 1.515938, -0.301198)",
        "(-0.165509, 1.505121, -0.298585)",
        "(-0.165540, 1.494647, -0.295235)",
        "(-0.165739, 1.484150, -0.291292)",
        "(-0.165769, 1.478878, -0.289090)",
        "(-0.165591, 1.468377, -0.284419)",
        "(-0.165475, 1.458217, -0.279128)",
        "(-0.165671, 1.448413, -0.273360)",
        "(-0.165943, 1.438724, -0.267162)",
        "(-0.166066, 1.433956, -0.263887)",
        "(-0.166154, 1.424463, -0.257167)",
        "(-0.166364, 1.415289, -0.250037)",
        "(-0.166716, 1.406353, -0.242406)",
        "(-0.167205, 1.397588, -0.234613)",
        "(-0.167337, 1.393293, -0.230612)",
        "(-0.167464, 1.384869, -0.222231)",
        "(-0.167927, 1.376889, -0.213251)",
        "(-0.168688, 1.369448, -0.203845)",
        "(-0.169568, 1.362690, -0.194451)",
        "(-0.169926, 1.359639, -0.189879)",
        "(-0.170294, 1.353955, -0.180741)",
        "(-0.170794, 1.349445, -0.171717)",
        "(-0.171644, 1.345704, -0.162222)",
        "(-0.172632, 1.342747, -0.152600)",
        "(-0.173181, 1.341520, -0.147661)",
        "(-0.174231, 1.339466, -0.137656)",
        "(-0.175219, 1.338044, -0.127737)",
        "(-0.176315, 1.337416, -0.118388)",
        "(-0.177531, 1.337546, -0.109423)",
        "(-0.178128, 1.337862, -0.105045)",
        "(-0.179381, 1.338858, -0.096304)",
        "(-0.180273, 1.340180, -0.087753)",
        "(-0.181027, 1.342037, -0.079685)",
        "(-0.181839, 1.344576, -0.072004)",
        "(-0.182199, 1.346088, -0.068389)",
        "(-0.182764, 1.349554, -0.061682)",
        "(-0.182888, 1.353620, -0.055866)",
        "(-0.182752, 1.358138, -0.050582)",
        "(-0.182977, 1.363431, -0.045775)",
        "(-0.183162, 1.366354, -0.043625)",
        "(-0.183334, 1.372382, -0.039395)",
        "(-0.183576, 1.378905, -0.035487)",
        "(-0.183600, 1.385903, -0.032116)",
        "(-0.183470, 1.393414, -0.029290)",
        "(-0.183286, 1.397329, -0.028047)",
        "(-0.182738, 1.405424, -0.025879)",
        "(-0.182214, 1.413935, -0.024039)",
        "(-0.181854, 1.422817, -0.022432)",
        "(-0.181587, 1.431927, -0.020792)",
        "(-0.181452, 1.436516, -0.019872)",
        "(-0.181064, 1.445787, -0.018001)",
        "(-0.180800, 1.455280, -0.016216)",
        "(-0.179778, 1.465005, -0.015744)",
        "(-0.179127, 1.474817, -0.016472)",
        "(-0.178781, 1.479753, -0.016733)",
        "(-0.177901, 1.489256, -0.016647)",
        "(-0.177423, 1.498307, -0.015662)",
        "(-0.177199, 1.507286, -0.014632)",
        "(-0.177075, 1.516646, -0.014807)",
        "(-0.177114, 1.521425, -0.015077)",
        "(-0.177007, 1.530630, -0.015237)",
        "(-0.176712, 1.539459, -0.015015)",
        "(-0.176387, 1.548193, -0.014781)",
        "(-0.176469, 1.557185, -0.014933)",
        "(-0.176544, 1.561722, -0.015148)",
        "(-0.176672, 1.570785, -0.015553)",
        "(-0.176632, 1.579564, -0.015621)",
        "(-0.176647, 1.588339, -0.015619)",
        "(-0.176783, 1.597081, -0.015837)",
        "(-0.177006, 1.601448, -0.016173)",
        "(-0.177071, 1.610267, -0.017339)",
        "(-0.176975, 1.619316, -0.019483)",
        "(-0.176983, 1.628432, -0.022291)",
        "(-0.177204, 1.637405, -0.025709)",
        "(-0.177444, 1.641772, -0.027565)",
        "(-0.177888, 1.650228, -0.031337)",
        "(-0.178162, 1.658308, -0.035622)",
        "(-0.178288, 1.666142, -0.040688)",
        "(-0.178320, 1.673639, -0.046189)",
        "(-0.178324, 1.677282, -0.049151)",
        "(-0.178106, 1.684295, -0.055315)",
        "(-0.177637, 1.690708, -0.061697)",
        "(-0.177061, 1.696628, -0.068386)",
        "(-0.176608, 1.702193, -0.075364)",
        "(-0.176503, 1.704822, -0.078954)",
        "(-0.176123, 1.709658, -0.086257)",
        "(-0.175645, 1.713992, -0.093679)",
        "(-0.175142, 1.717853, -0.101508)",
        "(-0.175035, 1.721007, -0.109110)",
        "(-0.175356, 1.722443, -0.112914)",
        "(-0.175988, 1.724982, -0.120608)",
        "(-0.176373, 1.727009, -0.128530)",
        "(-0.176647, 1.728578, -0.136774)",
        "(-0.176801, 1.729682, -0.145267)",
        "(-0.176830, 1.729914, -0.149521)",
        "(-0.177147, 1.729961, -0.157854)",
        "(-0.177630, 1.729563, -0.166209)",
        "(-0.177923, 1.728552, -0.174500)",
        "(-0.178050, 1.726974, -0.182635)",
        "(-0.178109, 1.725893, -0.186679)",
        "(-0.178346, 1.723310, -0.194762)",
        "(-0.178643, 1.720255, -0.203067)",
        "(-0.178734, 1.716669, -0.211331)",
        "(-0.178639, 1.712610, -0.219463)",
        "(-0.178566, 1.710394, -0.223307)",
        "(-0.178436, 1.705584, -0.230699)",
        "(-0.177992, 1.700116, -0.237811)",
        "(-0.177408, 1.694042, -0.244336)",
        "(-0.176947, 1.687402, -0.250083)",
        "(-0.176657, 1.683825, -0.252841)",
        "(-0.176181, 1.676548, -0.258147)",
        "(-0.175405, 1.669024, -0.263197)",
        "(-0.174692, 1.661288, -0.267929)",
        "(-0.174071, 1.653359, -0.272311)",
        "(-0.173754, 1.649322, -0.274221)",
        "(-0.173068, 1.641072, -0.277481)",
        "(-0.172418, 1.632539, -0.279847)",
        "(-0.171753, 1.623699, -0.281958)",
        "(-0.171266, 1.614844, -0.283994)",
        "(-0.171072, 1.610354, -0.284797)",
        "(-0.170504, 1.601329, -0.286003)",
        "(-0.169413, 1.592037, -0.286505)",
        "(-0.168248, 1.582755, -0.286517)",
        "(-0.167214, 1.573604, -0.286416)",
        "(-0.166834, 1.569088, -0.286269)",
        "(-0.166403, 1.560234, -0.285710)",
        "(-0.165997, 1.551560, -0.284652)",
        "(-0.165484, 1.542814, -0.282864)",
        "(-0.165337, 1.534122, -0.280666)",
        "(-0.165435, 1.529856, -0.279519)",
        "(-0.165733, 1.521447, -0.277106)",
        "(-0.165999, 1.513017, -0.274479)",
        "(-0.166315, 1.504633, -0.271577)",
        "(-0.166675, 1.496232, -0.268336)",
        "(-0.166780, 1.491959, -0.266500)",
        "(-0.167034, 1.483086, -0.262197)",
        "(-0.167230, 1.473895, -0.257236)",
        "(-0.167125, 1.464505, -0.251668)",
        "(-0.166991, 1.455057, -0.245782)",
        "(-0.166950, 1.450328, -0.242830)",
        "(-0.166933, 1.440880, -0.236840)",
        "(-0.167039, 1.431339, -0.230218)",
        "(-0.167238, 1.421790, -0.223327)",
        "(-0.167634, 1.412527, -0.216359)",
        "(-0.167882, 1.408003, -0.212825)",
        "(-0.168305, 1.399026, -0.205379)",
        "(-0.168712, 1.390151, -0.197428)",
        "(-0.169314, 1.382028, -0.189664)",
        "(-0.170150, 1.374830, -0.182190)",
        "(-0.170596, 1.371507, -0.178374)",
        "(-0.171309, 1.365098, -0.170283)",
        "(-0.171805, 1.359165, -0.161564)",
        "(-0.172165, 1.353837, -0.152410)",
        "(-0.172662, 1.349331, -0.143071)",
        "(-0.173044, 1.347479, -0.138158)",
        "(-0.173693, 1.344729, -0.129420)",
        "(-0.174349, 1.342757, -0.120624)",
        "(-0.174973, 1.341585, -0.111868)",
        "(-0.175589, 1.341236, -0.103254)",
        "(-0.175808, 1.341406, -0.099110)",
        "(-0.176079, 1.342322, -0.091279)",
        "(-0.176144, 1.344105, -0.084055)",
        "(-0.176064, 1.346510, -0.077119)",
        "(-0.176000, 1.349748, -0.070692)",
        "(-0.175854, 1.351684, -0.067749)",
        "(-0.175282, 1.356003, -0.062278)",
        "(-0.174537, 1.361024, -0.057342)",
        "(-0.173927, 1.366873, -0.052878)",
        "(-0.173180, 1.373144, -0.048682)",
        "(-0.172870, 1.376549, -0.046683)",
        "(-0.172201, 1.383728, -0.042952)",
        "(-0.171580, 1.391336, -0.039502)",
        "(-0.170999, 1.399326, -0.036362)",
        "(-0.170407, 1.407593, -0.033391)",
        "(-0.170045, 1.411739, -0.031946)",
        "(-0.169343, 1.420321, -0.029322)",
        "(-0.168620, 1.429278, -0.027090)",
        "(-0.167770, 1.438294, -0.024937)",
        "(-0.167111, 1.447819, -0.023035)",
        "(-0.166860, 1.452739, -0.022161)",
        "(-0.166389, 1.462699, -0.020484)",
        "(-0.166277, 1.473081, -0.019026)",
        "(-0.166124, 1.483588, -0.017667)",
        "(-0.165979, 1.494245, -0.016540)",
        "(-0.165909, 1.499666, -0.016116)",
        "(-0.165763, 1.510583, -0.015568)",
        "(-0.165784, 1.521463, -0.016538)",
        "(-0.165893, 1.532094, -0.017142)",
        "(-0.166074, 1.542153, -0.017125)",
        "(-0.166419, 1.547041, -0.016931)",
        "(-0.167144, 1.556623, -0.016390)",
        "(-0.167764, 1.566280, -0.016313)",
        "(-0.168248, 1.575958, -0.016740)",
        "(-0.168668, 1.585542, -0.017188)",
        "(-0.168923, 1.590175, -0.017214)",
        "(-0.169528, 1.599407, -0.017295)",
        "(-0.169956, 1.608369, -0.017615)",
        "(-0.170330, 1.617332, -0.018713)",
        "(-0.170414, 1.626174, -0.020813)",
        "(-0.170313, 1.630450, -0.022043)",
        "(-0.170425, 1.638639, -0.024453)",
        "(-0.170934, 1.646625, -0.027182)",
        "(-0.171492, 1.654236, -0.030699)",
        "(-0.171887, 1.661484, -0.034850)",
        "(-0.172056, 1.664944, -0.037163)",
        "(-0.172492, 1.671610, -0.042354)",
        "(-0.173083, 1.677931, -0.048181)",
        "(-0.173247, 1.683674, -0.054250)",
        "(-0.173104, 1.688779, -0.060425)",
        "(-0.172999, 1.691165, -0.063595)",
        "(-0.173057, 1.695827, -0.070194)",
        "(-0.173360, 1.700182, -0.077098)",
        "(-0.173325, 1.703954, -0.084085)",
        "(-0.173420, 1.707384, -0.091151)",
        "(-0.173464, 1.708969, -0.094703)",
        "(-0.173761, 1.712057, -0.102050)",
        "(-0.174087, 1.715005, -0.109908)",
        "(-0.174198, 1.717676, -0.118326)",
        "(-0.174122, 1.719967, -0.126763)",
        "(-0.174086, 1.721046, -0.130998)",
        "(-0.174274, 1.723045, -0.139556)",
        "(-0.174625, 1.724679, -0.148480)",
        "(-0.174842, 1.725858, -0.157460)",
        "(-0.174992, 1.726615, -0.166660)",
        "(-0.175192, 1.726863, -0.171399)",
        "(-0.175860, 1.727086, -0.181109)",
        "(-0.176395, 1.726809, -0.190888)",
        "(-0.176937, 1.726006, -0.200743)",
        "(-0.177482, 1.724594, -0.210591)",
        "(-0.177763, 1.723631, -0.215498)",
        "(-0.178112, 1.721234, -0.225013)",
        "(-0.178395, 1.718225, -0.234071)",
        "(-0.178686, 1.714604, -0.242631)",
        "(-0.178864, 1.710313, -0.251132)",
        "(-0.179004, 1.708005, -0.255342)",
        "(-0.179106, 1.703054, -0.263564)",
        "(-0.179113, 1.697519, -0.271226)",
        "(-0.179005, 1.691352, -0.278125)",
        "(-0.178781, 1.684684, -0.284360)",
        "(-0.178666, 1.681244, -0.287254)",
        "(-0.178344, 1.674125, -0.292746)",
        "(-0.177987, 1.666771, -0.297685)",
        "(-0.177430, 1.659047, -0.302045)",
        "(-0.176742, 1.651091, -0.305667)",
        "(-0.176334, 1.647056, -0.307250)",
        "(-0.175409, 1.638909, -0.310147)",
        "(-0.174157, 1.630499, -0.312517)",
        "(-0.172769, 1.621880, -0.314260)",
        "(-0.171232, 1.613015, -0.315520)",
        "(-0.170564, 1.608552, -0.315948)",
        "(-0.169570, 1.599675, -0.316417)",
        "(-0.168579, 1.590639, -0.316359)",
        "(-0.167614, 1.581281, -0.315633)",
        "(-0.166763, 1.571672, -0.314282)",
        "(-0.166407, 1.566820, -0.313339)",
        "(-0.165592, 1.556899, -0.310985)",
        "(-0.164820, 1.546804, -0.307940)",
        "(-0.164141, 1.536613, -0.304069)",
        "(-0.163097, 1.526056, -0.299879)",
        "(-0.162640, 1.520762, -0.297624)",
        "(-0.161896, 1.510213, -0.292994)",
        "(-0.161433, 1.499726, -0.288091)",
        "(-0.161102, 1.489256, -0.282534)",
        "(-0.160663, 1.478689, -0.276629)",
        "(-0.160459, 1.473496, -0.273410)",
        "(-0.160137, 1.463399, -0.266684)",
        "(-0.159784, 1.453520, -0.259749)",
        "(-0.159572, 1.444114, -0.252844)",
        "(-0.159466, 1.435134, -0.246085)",
        "(-0.159381, 1.430785, -0.242599)",
        "(-0.159216, 1.422240, -0.235507)",
        "(-0.158997, 1.413933, -0.227868)",
        "(-0.158704, 1.405819, -0.219617)",
        "(-0.158578, 1.398292, -0.211305)",
        "(-0.158608, 1.394837, -0.207113)",
        "(-0.158598, 1.388181, -0.198327)",
        "(-0.158514, 1.382092, -0.189140)",
        "(-0.158454, 1.376683, -0.179926)",
        "(-0.158914, 1.372329, -0.170579)",
        "(-0.159244, 1.370418, -0.165825)",
        "(-0.159906, 1.367030, -0.156386)",
        "(-0.160520, 1.364229, -0.147099)",
        "(-0.160951, 1.361761, -0.137892)",
        "(-0.161453, 1.359735, -0.128690)",
        "(-0.161793, 1.358891, -0.123970)",
        "(-0.162552, 1.357591, -0.114768)",
        "(-0.163424, 1.357168, -0.106285)",
        "(-0.164038, 1.357242, -0.097902)",
        "(-0.164463, 1.357654, -0.089980)",
        "(-0.164712, 1.358113, -0.086117)",
        "(-0.165395, 1.359659, -0.078786)",
        "(-0.166099, 1.361911, -0.071967)",
        "(-0.166570, 1.364796, -0.065572)",
        "(-0.166804, 1.366320, -0.062416)",
        "(-0.167216, 1.369968, -0.056545)",
        "(-0.167526, 1.374192, -0.051302)",
        "(-0.167732, 1.379074, -0.046737)",
        "(-0.167697, 1.384397, -0.042854)",
        "(-0.167537, 1.390147, -0.039543)",
        "(-0.167457, 1.393258, -0.038022)",
        "(-0.167415, 1.399962, -0.035251)",
        "(-0.167239, 1.407264, -0.033030)",
        "(-0.167073, 1.415209, -0.031216)",
        "(-0.166896, 1.423684, -0.029557)",
        "(-0.166821, 1.428141, -0.028823)",
        "(-0.166689, 1.437257, -0.027516)",
        "(-0.166533, 1.446559, -0.026134)",
        "(-0.166475, 1.456130, -0.024886)",
        "(-0.166434, 1.465908, -0.023701)",
        "(-0.166402, 1.470820, -0.023084)",
        "(-0.166305, 1.480677, -0.022009)",
        "(-0.165887, 1.490519, -0.020952)",
        "(-0.165804, 1.500525, -0.019901)",
        "(-0.166395, 1.510765, -0.018842)",
        "(-0.166761, 1.515873, -0.018273)",
        "(-0.167017, 1.526117, -0.018046)",
        "(-0.167354, 1.536420, -0.018207)",
        "(-0.167087, 1.546277, -0.018196)",
        "(-0.167340, 1.555957, -0.017845)",
        "(-0.167687, 1.560679, -0.017534)",
        "(-0.168446, 1.569979, -0.016976)",
        "(-0.169241, 1.579171, -0.016660)",
        "(-0.169666, 1.588174, -0.016422)",
        "(-0.169946, 1.596825, -0.016189)",
        "(-0.170161, 1.601206, -0.016092)",
        "(-0.170705, 1.609606, -0.015711)",
        "(-0.171205, 1.617893, -0.015454)",
        "(-0.171896, 1.626217, -0.015474)",
        "(-0.172395, 1.634621, -0.015836)",
        "(-0.172612, 1.639078, -0.016462)",
        "(-0.173013, 1.648215, -0.018454)",
        "(-0.173298, 1.657380, -0.021240)",
        "(-0.173908, 1.666342, -0.024351)",
        "(-0.174625, 1.675107, -0.028173)",
        "(-0.175025, 1.679405, -0.030406)",
        "(-0.175822, 1.687693, -0.035757)",
        "(-0.176403, 1.695548, -0.041888)",
        "(-0.176852, 1.702752, -0.048538)",
        "(-0.177662, 1.709590, -0.055423)",
        "(-0.178184, 1.712716, -0.059129)",
        "(-0.179135, 1.718550, -0.066891)",
        "(-0.179991, 1.723904, -0.075250)",
        "(-0.180654, 1.728690, -0.083969)",
        "(-0.181229, 1.732898, -0.092667)",
        "(-0.181464, 1.734753, -0.096980)",
        "(-0.181906, 1.738071, -0.105430)",
        "(-0.182385, 1.740951, -0.113919)",
        "(-0.182903, 1.743318, -0.122660)",
        "(-0.183465, 1.745177, -0.131606)",
        "(-0.183783, 1.745872, -0.136131)",
        "(-0.184344, 1.746863, -0.145226)",
        "(-0.185030, 1.747280, -0.154245)",
        "(-0.185602, 1.747037, -0.163027)",
        "(-0.186002, 1.745975, -0.171860)",
        "(-0.186038, 1.745007, -0.176635)",
        "(-0.185986, 1.742822, -0.185630)",
        "(-0.185759, 1.739939, -0.194868)",
        "(-0.185173, 1.736411, -0.204253)",
        "(-0.184685, 1.732168, -0.213401)",
        "(-0.184405, 1.729827, -0.217903)",
        "(-0.183802, 1.724868, -0.226516)",
        "(-0.183268, 1.719286, -0.234758)",
        "(-0.182866, 1.713124, -0.242556)",
        "(-0.182444, 1.706310, -0.249856)",
        "(-0.182144, 1.702615, -0.253190)",
        "(-0.181443, 1.694771, -0.259581)",
        "(-0.180709, 1.686348, -0.265454)",
        "(-0.179825, 1.677460, -0.270668)",
        "(-0.178882, 1.667928, -0.275308)",
        "(-0.178448, 1.662957, -0.277514)",
        "(-0.177674, 1.652895, -0.281717)",
        "(-0.176778, 1.642477, -0.285359)",
        "(-0.175870, 1.631626, -0.288575)",
        "(-0.174720, 1.620403, -0.291346)",
        "(-0.173931, 1.614571, -0.292483)",
        "(-0.172224, 1.602676, -0.294605)",
        "(-0.170956, 1.590561, -0.296047)",
        "(-0.169890, 1.578001, -0.296512)",
        "(-0.168863, 1.565112, -0.295959)",
        "(-0.168130, 1.558423, -0.295472)",
        "(-0.166764, 1.544940, -0.294370)",
        "(-0.166008, 1.531569, -0.293101)",
        "(-0.165418, 1.518357, -0.291568)",
        "(-0.164990, 1.505222, -0.289188)",
        "(-0.164829, 1.498674, -0.287647)",
        "(-0.164425, 1.485606, -0.284227)",
        "(-0.164303, 1.472947, -0.280347)",
        "(-0.164343, 1.460927, -0.276297)",
        "(-0.164418, 1.449255, -0.271800)",
        "(-0.164463, 1.443543, -0.269316)",
        "(-0.164387, 1.432202, -0.263926)",
        "(-0.164114, 1.421018, -0.257943)",
        "(-0.164334, 1.410369, -0.251453)",
        "(-0.164904, 1.400198, -0.244668)",
        "(-0.165088, 1.395187, -0.241002)",
        "(-0.165359, 1.385230, -0.233199)",
        "(-0.165889, 1.375728, -0.224838)",
        "(-0.166807, 1.366860, -0.216096)",
        "(-0.167864, 1.358578, -0.207329)",
        "(-0.168364, 1.354694, -0.203059)",
        "(-0.169299, 1.347304, -0.194609)",
        "(-0.170225, 1.340110, -0.185655)",
        "(-0.171405, 1.333384, -0.175793)",
        "(-0.172650, 1.327580, -0.165628)",
        "(-0.173193, 1.324979, -0.160591)",
        "(-0.174323, 1.320166, -0.150383)",
        "(-0.175330, 1.316151, -0.140023)",
        "(-0.176526, 1.313272, -0.130074)",
        "(-0.177871, 1.311540, -0.120437)",
        "(-0.178540, 1.311103, -0.115730)",
        "(-0.179768, 1.311016, -0.106837)",
        "(-0.180620, 1.311855, -0.098630)",
        "(-0.181508, 1.313516, -0.090581)",
        "(-0.182750, 1.316048, -0.082564)",
        "(-0.183361, 1.317601, -0.078743)",
        "(-0.184462, 1.321179, -0.071460)",
        "(-0.185338, 1.325513, -0.064808)",
        "(-0.185825, 1.330400, -0.058596)",
        "(-0.186321, 1.336094, -0.052857)",
        "(-0.186600, 1.339286, -0.050246)",
        "(-0.187208, 1.346174, -0.045358)",
        "(-0.187647, 1.353848, -0.041003)",
        "(-0.187908, 1.361827, -0.037873)",
        "(-0.187967, 1.370607, -0.035394)",
        "(-0.187837, 1.375232, -0.034309)",
        "(-0.187440, 1.384818, -0.032430)",
        "(-0.187011, 1.394922, -0.030771)",
        "(-0.186465, 1.405396, -0.029256)",
        "(-0.186056, 1.416449, -0.028075)",
        "(-0.185844, 1.422130, -0.027589)",
        "(-0.185330, 1.433417, -0.026373)",
        "(-0.184693, 1.444613, -0.025018)",
        "(-0.183908, 1.455807, -0.024276)",
        "(-0.183403, 1.467472, -0.025011)",
        "(-0.183072, 1.473344, -0.025419)",
        "(-0.182476, 1.484734, -0.025660)",
        "(-0.182293, 1.495817, -0.025159)",
        "(-0.182248, 1.506807, -0.024569)",
        "(-0.182319, 1.517839, -0.024416)",
        "(-0.182299, 1.523286, -0.024451)",
        "(-0.182387, 1.534010, -0.024548)",
        "(-0.182663, 1.544450, -0.024479)",
        "(-0.182958, 1.554641, -0.024293)",
        "(-0.183271, 1.564743, -0.024278)",
        "(-0.183330, 1.569653, -0.024290)",
        "(-0.183395, 1.579288, -0.024340)",
        "(-0.183365, 1.588941, -0.024709)",
        "(-0.183221, 1.598500, -0.025426)",
        "(-0.182868, 1.608076, -0.026726)",
        "(-0.182780, 1.612936, -0.027693)",
        "(-0.182291, 1.622176, -0.029611)",
        "(-0.181884, 1.630929, -0.031297)",
        "(-0.182161, 1.639880, -0.033921)",
        "(-0.182740, 1.648747, -0.037319)",
        "(-0.182859, 1.653092, -0.039448)",
        "(-0.182499, 1.661709, -0.044304)",
        "(-0.181502, 1.670070, -0.050247)",
        "(-0.180921, 1.678428, -0.057049)",
        "(-0.180728, 1.686387, -0.064442)",
        "(-0.180558, 1.690094, -0.068317)",
        "(-0.180033, 1.697056, -0.076277)",
        "(-0.179436, 1.703517, -0.084639)",
        "(-0.178960, 1.709498, -0.093591)",
        "(-0.179135, 1.714910, -0.102750)",
        "(-0.179445, 1.717358, -0.107417)",
        "(-0.180095, 1.721813, -0.116828)",
        "(-0.180663, 1.725501, -0.126336)",
        "(-0.181089, 1.728471, -0.135759)",
        "(-0.181552, 1.730734, -0.145013)",
        "(-0.182043, 1.731686, -0.149585)",
        "(-0.183130, 1.733008, -0.158880)",
        "(-0.183932, 1.733809, -0.168286)",
        "(-0.184570, 1.733897, -0.177698)",
        "(-0.185153, 1.733325, -0.187084)",
        "(-0.185517, 1.732754, -0.191731)",
        "(-0.186213, 1.731144, -0.200778)",
        "(-0.186788, 1.728829, -0.209529)",
        "(-0.187235, 1.725713, -0.217955)",
        "(-0.187623, 1.721917, -0.225938)",
        "(-0.187761, 1.719754, -0.229648)",
        "(-0.187853, 1.715039, -0.236668)",
        "(-0.187536, 1.709766, -0.243260)",
        "(-0.186995, 1.704050, -0.249505)",
        "(-0.186510, 1.697819, -0.255440)",
        "(-0.186211, 1.694521, -0.258214)",
        "(-0.185430, 1.687630, -0.263327)",
        "(-0.184290, 1.680211, -0.267848)",
        "(-0.183082, 1.672200, -0.271962)",
        "(-0.181864, 1.664489, -0.275477)",
        "(-0.181187, 1.660474, -0.277118)",
        "(-0.179997, 1.652182, -0.280159)",
        "(-0.178818, 1.643425, -0.282578)",
        "(-0.177481, 1.634470, -0.284493)",
        "(-0.176287, 1.625409, -0.286006)",
        "(-0.175799, 1.620804, -0.286499)",
        "(-0.174990, 1.611479, -0.287023)",
        "(-0.173970, 1.601790, -0.287001)",
        "(-0.172699, 1.591760, -0.286723)",
        "(-0.171479, 1.581611, -0.286238)",
        "(-0.171102, 1.576578, -0.285920)",
        "(-0.170522, 1.566333, -0.285074)",
        "(-0.169700, 1.555707, -0.283733)",
        "(-0.168549, 1.544718, -0.281739)",
        "(-0.167401, 1.533426, -0.279233)",
        "(-0.166929, 1.527811, -0.277866)",
        "(-0.165833, 1.516588, -0.275043)",
        "(-0.164793, 1.505570, -0.271973)",
        "(-0.163788, 1.494679, -0.268714)",
        "(-0.162873, 1.483879, -0.265021)",
        "(-0.162365, 1.478523, -0.263003)",
        "(-0.161252, 1.467831, -0.258899)",
        "(-0.160284, 1.457274, -0.254455)",
        "(-0.159468, 1.446827, -0.249205)",
        "(-0.158813, 1.436505, -0.243122)",
        "(-0.158522, 1.431424, -0.239810)",
        "(-0.157888, 1.421432, -0.232954)",
        "(-0.157272, 1.411790, -0.225828)",
        "(-0.156803, 1.402632, -0.218573)",
        "(-0.156454, 1.393863, -0.210817)",
        "(-0.156293, 1.389656, -0.206864)",
        "(-0.155975, 1.381717, -0.198825)",
        "(-0.155723, 1.374585, -0.190770)",
        "(-0.155482, 1.368020, -0.182415)",
        "(-0.155580, 1.361940, -0.173524)",
        "(-0.155786, 1.359209, -0.168963)",
        "(-0.156388, 1.354412, -0.160002)",
        "(-0.156952, 1.350458, -0.151327)",
        "(-0.157393, 1.347051, -0.142665)",
        "(-0.157884, 1.344540, -0.133934)",
        "(-0.158321, 1.343704, -0.129644)",
        "(-0.159266, 1.342517, -0.120975)",
        "(-0.160276, 1.341985, -0.112291)",
        "(-0.161105, 1.342074, -0.103972)",
        "(-0.161892, 1.342983, -0.096221)",
        "(-0.162273, 1.343804, -0.092499)",
        "(-0.163250, 1.345914, -0.085206)",
        "(-0.164241, 1.348740, -0.078058)",
        "(-0.165150, 1.352056, -0.071268)",
        "(-0.165831, 1.355829, -0.064856)",
        "(-0.166105, 1.357884, -0.061860)",
        "(-0.166718, 1.362426, -0.056360)",
        "(-0.167222, 1.367435, -0.051459)",
        "(-0.167476, 1.372909, -0.047243)",
        "(-0.167666, 1.378917, -0.043513)",
        "(-0.167674, 1.382058, -0.041764)",
        "(-0.167783, 1.388778, -0.038587)",
        "(-0.168154, 1.396192, -0.035835)",
        "(-0.168545, 1.404108, -0.033333)",
        "(-0.168792, 1.412485, -0.031309)",
        "(-0.168883, 1.416885, -0.030458)",
        "(-0.169190, 1.426025, -0.029033)",
        "(-0.169580, 1.435597, -0.027797)",
        "(-0.169742, 1.445327, -0.026486)",
        "(-0.169896, 1.455608, -0.024997)",
        "(-0.169965, 1.460454, -0.024314)",
        "(-0.170085, 1.470448, -0.023008)",
        "(-0.170348, 1.481062, -0.021884)",
        "(-0.170059, 1.491923, -0.021953)",
        "(-0.170068, 1.503357, -0.022904)",
        "(-0.169954, 1.508974, -0.023323)",
        "(-0.169961, 1.520076, -0.023697)",
        "(-0.170088, 1.530885, -0.023548)",
        "(-0.170349, 1.541561, -0.023328)",
        "(-0.170741, 1.552296, -0.023228)",
        "(-0.170910, 1.557642, -0.023285)",
        "(-0.171339, 1.568298, -0.023675)",
        "(-0.171958, 1.578792, -0.024471)",
        "(-0.172438, 1.588809, -0.025310)",
        "(-0.173077, 1.598645, -0.026606)",
        "(-0.173377, 1.603449, -0.027499)",
        "(-0.173821, 1.612848, -0.029757)",
        "(-0.173956, 1.621996, -0.032806)",
        "(-0.174299, 1.630788, -0.036493)",
        "(-0.174893, 1.639205, -0.040749)",
        "(-0.175155, 1.643211, -0.043045)",
        "(-0.175557, 1.651010, -0.048036)",
        "(-0.175703, 1.658482, -0.053675)",
        "(-0.175643, 1.665429, -0.059464)",
        "(-0.175767, 1.672002, -0.065367)",
        "(-0.175927, 1.675197, -0.068486)",
        "(-0.176168, 1.681314, -0.074913)",
        "(-0.176431, 1.687106, -0.081637)",
        "(-0.176449, 1.692426, -0.088554)",
        "(-0.176522, 1.697238, -0.095558)",
        "(-0.176659, 1.699487, -0.099072)",
        "(-0.176812, 1.703715, -0.106092)",
        "(-0.176835, 1.707417, -0.113110)",
        "(-0.176747, 1.710599, -0.120237)",
        "(-0.176847, 1.713523, -0.127733)",
        "(-0.176908, 1.714839, -0.131497)",
        "(-0.176935, 1.717057, -0.139056)",
        "(-0.176955, 1.718585, -0.146559)",
        "(-0.177051, 1.719542, -0.153930)",
        "(-0.177013, 1.719950, -0.161259)",
        "(-0.176941, 1.719932, -0.164939)",
        "(-0.176620, 1.719530, -0.172200)",
        "(-0.176119, 1.718518, -0.179088)",
        "(-0.175623, 1.716867, -0.185559)",
        "(-0.175126, 1.714618, -0.191937)",
        "(-0.174864, 1.713286, -0.195167)",
        "(-0.174221, 1.710207, -0.201606)",
        "(-0.173427, 1.706266, -0.207687)",
        "(-0.172778, 1.701839, -0.213599)",
        "(-0.172315, 1.696795, -0.219107)",
        "(-0.171922, 1.694133, -0.221826)",
        "(-0.170878, 1.688356, -0.227180)",
        "(-0.169633, 1.681968, -0.232714)",
        "(-0.168566, 1.675215, -0.238329)",
        "(-0.167521, 1.668137, -0.243619)",
        "(-0.166899, 1.664403, -0.246081)",
        "(-0.165606, 1.656596, -0.250676)",
        "(-0.164168, 1.648242, -0.255028)",
        "(-0.162538, 1.639570, -0.259213)",
        "(-0.160702, 1.630599, -0.263199)",
        "(-0.159922, 1.625952, -0.265044)",
        "(-0.158691, 1.616452, -0.268350)",
        "(-0.158032, 1.606772, -0.270970)",
        "(-0.157208, 1.596667, -0.273323)",
        "(-0.156212, 1.586189, -0.274959)",
        "(-0.155679, 1.580806, -0.275415)",
        "(-0.154635, 1.569615, -0.275793)",
        "(-0.153425, 1.558801, -0.275904)",
        "(-0.152286, 1.547803, -0.275559)",
        "(-0.151144, 1.536665, -0.274875)",
        "(-0.150575, 1.531038, -0.274382)",
        "(-0.149592, 1.519890, -0.273249)",
        "(-0.148692, 1.508768, -0.271756)",
        "(-0.148066, 1.497816, -0.269950)",
        "(-0.147696, 1.487110, -0.267875)",
        "(-0.147540, 1.481815, -0.266672)",
        "(-0.147262, 1.471181, -0.263970)",
        "(-0.147155, 1.460716, -0.260746)",
        "(-0.147058, 1.450210, -0.256858)",
        "(-0.147505, 1.439985, -0.252396)",
        "(-0.147781, 1.434908, -0.249822)",
        "(-0.148276, 1.424681, -0.244239)",
        "(-0.148968, 1.414729, -0.238365)",
        "(-0.149718, 1.405148, -0.232436)",
        "(-0.150506, 1.395885, -0.226373)",
        "(-0.150912, 1.391351, -0.223233)",
        "(-0.151740, 1.382472, -0.216496)",
        "(-0.152533, 1.373829, -0.209200)",
        "(-0.153436, 1.365552, -0.201572)",
        "(-0.154438, 1.357639, -0.193711)",
        "(-0.154970, 1.353828, -0.189652)",
        "(-0.156352, 1.346611, -0.181220)",
        "(-0.157793, 1.339903, -0.172720)",
        "(-0.159055, 1.333872, -0.164413)",
        "(-0.160452, 1.328721, -0.156316)",
        "(-0.161182, 1.326443, -0.152258)",
        "(-0.162630, 1.322223, -0.143961)",
        "(-0.164138, 1.318699, -0.135543)",
        "(-0.165422, 1.315822, -0.127318)",
        "(-0.166522, 1.313768, -0.119467)",
        "(-0.167075, 1.313161, -0.115706)",
        "(-0.168115, 1.312544, -0.108434)",
        "(-0.169147, 1.312773, -0.101325)",
        "(-0.170069, 1.314049, -0.094429)",
        "(-0.170808, 1.316002, -0.087818)",
        "(-0.171134, 1.317480, -0.084663)",
        "(-0.171778, 1.320783, -0.078429)",
        "(-0.172466, 1.324668, -0.072269)",
        "(-0.173050, 1.329121, -0.066446)",
        "(-0.173520, 1.334184, -0.061131)",
        "(-0.173671, 1.336955, -0.058699)",
        "(-0.173951, 1.342828, -0.054072)",
        "(-0.174084, 1.349045, -0.049781)",
        "(-0.174170, 1.355821, -0.045910)",
        "(-0.174143, 1.362938, -0.042311)",
        "(-0.174012, 1.366704, -0.040699)",
        "(-0.173857, 1.374419, -0.037615)",
        "(-0.173680, 1.382726, -0.035011)",
        "(-0.173470, 1.391460, -0.032802)",
        "(-0.173272, 1.400533, -0.030814)",
        "(-0.173219, 1.405216, -0.029865)",
        "(-0.173021, 1.414746, -0.028168)",
        "(-0.172636, 1.424528, -0.026649)",
        "(-0.172155, 1.434510, -0.025093)",
        "(-0.171996, 1.444816, -0.023493)",
        "(-0.172089, 1.450187, -0.022853)",
        "(-0.172080, 1.460931, -0.021647)",
        "(-0.171847, 1.471632, -0.020545)",
        "(-0.171287, 1.482183, -0.019640)",
        "(-0.171183, 1.492996, -0.019185)",
        "(-0.171252, 1.498436, -0.019178)",
        "(-0.171404, 1.509157, -0.019380)",
        "(-0.171720, 1.520132, -0.019936)",
        "(-0.171990, 1.530119, -0.020501)",
        "(-0.172200, 1.540139, -0.021039)",
        "(-0.172427, 1.545161, -0.021282)",
        "(-0.173045, 1.555278, -0.021843)",
        "(-0.173600, 1.565247, -0.022712)",
        "(-0.173944, 1.575052, -0.024023)",
        "(-0.174464, 1.584741, -0.025922)",
        "(-0.174806, 1.589509, -0.027085)",
        "(-0.175490, 1.598821, -0.029609)",
        "(-0.176075, 1.607762, -0.032353)",
        "(-0.176565, 1.616447, -0.035595)",
        "(-0.177029, 1.624920, -0.039423)",
        "(-0.177515, 1.629138, -0.041548)",
        "(-0.178336, 1.637236, -0.045799)",
        "(-0.179319, 1.645018, -0.050155)",
        "(-0.180197, 1.652621, -0.054848)",
        "(-0.180889, 1.659917, -0.060043)",
        "(-0.181387, 1.663446, -0.062795)",
        "(-0.182639, 1.670266, -0.068465)",
        "(-0.183808, 1.676664, -0.074326)",
        "(-0.184784, 1.682703, -0.080479)",
        "(-0.185261, 1.688171, -0.087061)",
        "(-0.185521, 1.690758, -0.090395)",
        "(-0.186081, 1.695438, -0.097133)",
        "(-0.186932, 1.699638, -0.103968)",
        "(-0.187692, 1.703298, -0.110918)",
        "(-0.188263, 1.706463, -0.117993)",
        "(-0.188448, 1.707852, -0.121613)",
        "(-0.188622, 1.710134, -0.128821)",
        "(-0.188907, 1.711789, -0.135988)",
        "(-0.189111, 1.712909, -0.143249)",
        "(-0.189004, 1.713401, -0.150652)",
        "(-0.188818, 1.713426, -0.154406)",
        "(-0.188425, 1.713188, -0.161777)",
        "(-0.187953, 1.712428, -0.168903)",
        "(-0.187476, 1.711266, -0.175861)",
        "(-0.186723, 1.709655, -0.182778)",
        "(-0.186272, 1.708650, -0.186203)",
        "(-0.185480, 1.706410, -0.192991)",
        "(-0.184795, 1.703747, -0.199522)",
        "(-0.184192, 1.700678, -0.205753)",
        "(-0.183340, 1.697170, -0.211694)",
        "(-0.182819, 1.695242, -0.214540)",
        "(-0.181696, 1.690850, -0.219852)",
        "(-0.180539, 1.686026, -0.224847)",
        "(-0.179239, 1.680640, -0.229331)",
        "(-0.177833, 1.674891, -0.233481)",
        "(-0.177111, 1.671840, -0.235410)",
        "(-0.175722, 1.665499, -0.239245)",
        "(-0.174429, 1.658940, -0.242995)",
        "(-0.173055, 1.652116, -0.246759)",
        "(-0.171596, 1.644977, -0.250372)",
        "(-0.170847, 1.641246, -0.252113)",
        "(-0.169406, 1.633614, -0.255647)",
        "(-0.168134, 1.625737, -0.259064)",
        "(-0.166655, 1.617488, -0.262293)",
        "(-0.165131, 1.608986, -0.265334)",
        "(-0.164382, 1.604618, -0.266713)",
        "(-0.162849, 1.595654, -0.269053)",
        "(-0.161615, 1.586414, -0.270697)",
        "(-0.160635, 1.576860, -0.271922)",
        "(-0.159729, 1.566893, -0.272654)",
        "(-0.159200, 1.561809, -0.272881)",
        "(-0.158235, 1.551519, -0.272991)",
        "(-0.157478, 1.541163, -0.272870)",
        "(-0.156537, 1.530516, -0.272426)",
        "(-0.155447, 1.519240, -0.271572)",
        "(-0.155000, 1.513951, -0.270975)",
        "(-0.154174, 1.503144, -0.269302)",
        "(-0.153385, 1.491966, -0.266996)",
        "(-0.152657, 1.480485, -0.264417)",
        "(-0.152128, 1.469042, -0.261490)",
        "(-0.151897, 1.463343, -0.259821)",
        "(-0.151411, 1.452005, -0.256106)",
        "(-0.151050, 1.440823, -0.251817)",
        "(-0.150791, 1.429752, -0.246827)",
        "(-0.150876, 1.419014, -0.241540)",
        "(-0.150892, 1.413724, -0.238848)",
        "(-0.150864, 1.403317, -0.233374)",
        "(-0.150930, 1.393297, -0.227589)",
        "(-0.151511, 1.383953, -0.221463)",
        "(-0.152399, 1.375167, -0.215263)",
        "(-0.152868, 1.370935, -0.212085)",
        "(-0.153706, 1.362548, -0.205414)",
        "(-0.154689, 1.354661, -0.198421)",
        "(-0.156011, 1.347412, -0.191387)",
        "(-0.156797, 1.344136, -0.187809)",
        "(-0.158133, 1.337915, -0.180800)",
        "(-0.159250, 1.332259, -0.173815)",
        "(-0.160126, 1.326981, -0.166374)",
        "(-0.161036, 1.322334, -0.158533)",
        "(-0.162097, 1.318376, -0.150575)",
        "(-0.162745, 1.316736, -0.146655)",
        "(-0.164043, 1.313924, -0.138994)",
        "(-0.165060, 1.311572, -0.131394)",
        "(-0.165898, 1.309764, -0.123656)",
        "(-0.166738, 1.308643, -0.115864)",
        "(-0.167014, 1.308343, -0.112111)",
        "(-0.167513, 1.308506, -0.105115)",
        "(-0.167700, 1.309783, -0.098866)",
        "(-0.167756, 1.311592, -0.092638)",
        "(-0.168221, 1.314540, -0.086407)",
        "(-0.168501, 1.316224, -0.083371)",
        "(-0.168957, 1.320041, -0.077610)",
        "(-0.169168, 1.324179, -0.072197)",
        "(-0.169355, 1.328781, -0.067032)",
        "(-0.169891, 1.334128, -0.062149)",
        "(-0.170233, 1.337064, -0.059831)",
        "(-0.170761, 1.342946, -0.055297)",
        "(-0.171229, 1.349188, -0.050953)",
        "(-0.171499, 1.355770, -0.047091)",
        "(-0.171858, 1.362655, -0.043508)",
        "(-0.172003, 1.366174, -0.041866)",
        "(-0.172165, 1.373369, -0.038691)",
        "(-0.172375, 1.380830, -0.035681)",
        "(-0.172653, 1.388623, -0.033116)",
        "(-0.172903, 1.396540, -0.030845)",
        "(-0.173013, 1.400548, -0.029798)",
        "(-0.173185, 1.408440, -0.027667)",
        "(-0.173508, 1.416272, -0.025595)",
        "(-0.173779, 1.424043, -0.023694)",
        "(-0.174212, 1.431916, -0.022140)",
        "(-0.174332, 1.435802, -0.021485)",
        "(-0.174332, 1.443545, -0.020354)",
        "(-0.174173, 1.451238, -0.019450)",
        "(-0.173922, 1.458923, -0.018813)",
        "(-0.174023, 1.466677, -0.018271)",
        "(-0.174141, 1.470601, -0.018047)",
        "(-0.174189, 1.478483, -0.018051)",
        "(-0.173977, 1.486229, -0.018861)",
        "(-0.173589, 1.493746, -0.019266)",
        "(-0.173333, 1.501124, -0.019431)",
        "(-0.173484, 1.505048, -0.019431)",
        "(-0.173863, 1.512084, -0.019143)",
        "(-0.174224, 1.518842, -0.018617)",
        "(-0.174356, 1.525611, -0.018295)",
        "(-0.174688, 1.532571, -0.018304)",
        "(-0.174760, 1.535917, -0.018275)",
        "(-0.174891, 1.542332, -0.018181)",
        "(-0.175083, 1.548591, -0.018284)",
        "(-0.175125, 1.554599, -0.018602)",
        "(-0.175267, 1.560427, -0.019121)",
        "(-0.175256, 1.563227, -0.019448)",
        "(-0.175060, 1.568559, -0.020173)",
        "(-0.175014, 1.573650, -0.020916)",
        "(-0.175097, 1.578651, -0.021895)",
        "(-0.175262, 1.583485, -0.022923)",
        "(-0.175307, 1.585804, -0.023460)",
        "(-0.175206, 1.590362, -0.024624)",
        "(-0.174939, 1.594934, -0.026127)",
        "(-0.174395, 1.599425, -0.028027)",
        "(-0.173986, 1.603694, -0.029998)",
        "(-0.173869, 1.605829, -0.031046)",
        "(-0.173743, 1.610186, -0.033409)",
        "(-0.173439, 1.614428, -0.036059)",
        "(-0.172989, 1.618662, -0.039003)",
        "(-0.172488, 1.622852, -0.042131)",
        "(-0.172437, 1.624996, -0.043811)",
        "(-0.172367, 1.629256, -0.047310)",
        "(-0.172126, 1.633332, -0.050884)",
        "(-0.171823, 1.637329, -0.054522)",
        "(-0.171383, 1.641109, -0.058117)",
        "(-0.171273, 1.642908, -0.059887)",
        "(-0.171283, 1.646446, -0.063432)",
        "(-0.171253, 1.649842, -0.067083)",
        "(-0.171185, 1.653054, -0.070850)",
        "(-0.170996, 1.656027, -0.074566)",
        "(-0.171029, 1.657473, -0.076386)",
        "(-0.171169, 1.660264, -0.079994)",
        "(-0.171192, 1.662774, -0.083499)",
        "(-0.171290, 1.665151, -0.087142)",
        "(-0.171468, 1.667385, -0.090905)",
        "(-0.171722, 1.668474, -0.092834)",
        "(-0.172272, 1.670558, -0.096758)",
        "(-0.172715, 1.672371, -0.100463)",
        "(-0.173030, 1.673813, -0.103907)",
        "(-0.173235, 1.675063, -0.107405)",
        "(-0.173281, 1.675603, -0.109213)",
        "(-0.173335, 1.676557, -0.112961)",
        "(-0.173344, 1.677233, -0.116694)",
        "(-0.173419, 1.677534, -0.120289)",
        "(-0.173540, 1.677682, -0.124017)",
        "(-0.173605, 1.677592, -0.125991)",
        "(-0.173447, 1.677242, -0.129982)",
        "(-0.173093, 1.676560, -0.134075)",
        "(-0.172793, 1.675723, -0.138463)",
        "(-0.172383, 1.674716, -0.142968)",
        "(-0.172074, 1.674106, -0.145243)",
        "(-0.171268, 1.672699, -0.149781)",
        "(-0.170431, 1.671107, -0.154341)",
        "(-0.169816, 1.669413, -0.159058)",
        "(-0.169221, 1.667591, -0.163927)",
        "(-0.168895, 1.666628, -0.166418)",
        "(-0.168258, 1.664657, -0.171438)",
        "(-0.167717, 1.662544, -0.176416)",
        "(-0.167196, 1.660276, -0.181269)",
        "(-0.166728, 1.657908, -0.185987)",
        "(-0.166530, 1.656671, -0.188287)",
        "(-0.166103, 1.654195, -0.192870)",
        "(-0.165750, 1.651667, -0.197492)",
        "(-0.165442, 1.649066, -0.201761)",
        "(-0.165060, 1.646255, -0.205988)",
        "(-0.164883, 1.644821, -0.208076)",
        "(-0.164555, 1.641941, -0.212335)",
        "(-0.164473, 1.639045, -0.216684)",
        "(-0.164465, 1.635968, -0.220951)",
        "(-0.164326, 1.632608, -0.224926)",
        "(-0.164238, 1.630867, -0.226756)",
        "(-0.164117, 1.627361, -0.230321)",
        "(-0.163917, 1.623823, -0.233847)",
        "(-0.163464, 1.620093, -0.237161)",
        "(-0.163021, 1.616235, -0.240221)",
        "(-0.162803, 1.614208, -0.241606)",
        "(-0.162479, 1.610068, -0.244165)",
        "(-0.162282, 1.605650, -0.246525)",
        "(-0.161992, 1.601110, -0.248821)",
        "(-0.161795, 1.598779, -0.249904)",
        "(-0.161413, 1.594057, -0.252073)",
        "(-0.161171, 1.589348, -0.254034)",
        "(-0.160902, 1.584571, -0.255784)",
        "(-0.160734, 1.579731, -0.257204)",
        "(-0.160754, 1.574782, -0.258519)",
        "(-0.160749, 1.572214, -0.259187)",
        "(-0.160551, 1.567004, -0.260466)",
        "(-0.160006, 1.561584, -0.261593)",
        "(-0.159425, 1.556012, -0.262449)",
        "(-0.159089, 1.550312, -0.263135)",
        "(-0.159002, 1.547433, -0.263350)",
        "(-0.158753, 1.541561, -0.263763)",
        "(-0.158447, 1.535586, -0.263976)",
        "(-0.158124, 1.529399, -0.263664)",
        "(-0.157868, 1.523155, -0.263037)",
        "(-0.157776, 1.520036, -0.262726)",
        "(-0.157429, 1.513701, -0.262268)",
        "(-0.157000, 1.507316, -0.261751)",
        "(-0.156275, 1.500646, -0.260925)",
        "(-0.155753, 1.494000, -0.259746)",
        "(-0.155595, 1.490713, -0.259020)",
        "(-0.155256, 1.484116, -0.257511)",
        "(-0.154811, 1.477589, -0.255920)",
        "(-0.154414, 1.471303, -0.254449)",
        "(-0.154184, 1.465332, -0.252852)",
        "(-0.154122, 1.462369, -0.251953)",
        "(-0.154068, 1.456394, -0.250033)",
        "(-0.154214, 1.450495, -0.248054)",
        "(-0.154458, 1.444677, -0.246058)",
        "(-0.154499, 1.438745, -0.243859)",
        "(-0.154491, 1.435763, -0.242700)",
        "(-0.154519, 1.429755, -0.240265)",
        "(-0.154755, 1.423828, -0.237797)",
        "(-0.155277, 1.417994, -0.235210)",
        "(-0.155818, 1.412096, -0.232409)",
        "(-0.155969, 1.409017, -0.230941)",
        "(-0.156223, 1.402756, -0.227824)",
        "(-0.156653, 1.396555, -0.224711)",
        "(-0.157283, 1.390429, -0.221620)",
        "(-0.158001, 1.384288, -0.218580)",
        "(-0.158270, 1.381106, -0.216983)",
        "(-0.158683, 1.374557, -0.213488)",
        "(-0.159199, 1.368019, -0.209862)",
        "(-0.159976, 1.361665, -0.206200)",
        "(-0.160716, 1.355267, -0.202400)",
        "(-0.161022, 1.352011, -0.200249)",
        "(-0.161613, 1.345529, -0.195721)",
        "(-0.162531, 1.339369, -0.191137)",
        "(-0.163529, 1.333384, -0.186564)",
        "(-0.164224, 1.327602, -0.182256)",
        "(-0.164545, 1.324650, -0.179899)",
        "(-0.165249, 1.318638, -0.174558)",
        "(-0.166335, 1.313036, -0.168755)",
        "(-0.167694, 1.308168, -0.163099)",
        "(-0.168882, 1.303841, -0.157586)",
        "(-0.169353, 1.301838, -0.154803)",
        "(-0.170233, 1.298124, -0.148867)",
        "(-0.171373, 1.295319, -0.142580)",
        "(-0.172509, 1.293296, -0.135987)",
        "(-0.173560, 1.291951, -0.129202)",
        "(-0.174050, 1.291543, -0.125766)",
        "(-0.174997, 1.291104, -0.118819)",
        "(-0.176157, 1.291457, -0.111853)",
        "(-0.177359, 1.292464, -0.104952)",
        "(-0.178398, 1.293907, -0.098266)",
        "(-0.178866, 1.294722, -0.094893)",
        "(-0.179697, 1.296453, -0.088064)",
        "(-0.180627, 1.298612, -0.081358)",
        "(-0.181522, 1.301199, -0.075103)",
        "(-0.182295, 1.304252, -0.069332)",
        "(-0.182594, 1.305976, -0.066709)",
        "(-0.182950, 1.309730, -0.061919)",
        "(-0.183285, 1.313996, -0.057551)",
        "(-0.183664, 1.318666, -0.053403)",
        "(-0.183838, 1.321134, -0.051446)",
        "(-0.184084, 1.326481, -0.047900)",
        "(-0.184031, 1.332113, -0.044725)",
        "(-0.183681, 1.337907, -0.041782)",
        "(-0.183232, 1.344015, -0.039258)",
        "(-0.182755, 1.350574, -0.037259)",
        "(-0.182421, 1.353955, -0.036357)",
        "(-0.181610, 1.360913, -0.034509)",
        "(-0.180561, 1.368061, -0.032614)",
        "(-0.179442, 1.375531, -0.030745)",
        "(-0.178444, 1.383570, -0.029248)",
        "(-0.177942, 1.387878, -0.028713)",
        "(-0.176938, 1.396589, -0.027591)",
        "(-0.175907, 1.405594, -0.026511)",
        "(-0.174895, 1.414893, -0.025534)",
        "(-0.174213, 1.424564, -0.024664)",
        "(-0.173846, 1.429468, -0.024326)",
        "(-0.173038, 1.439317, -0.023662)",
        "(-0.172277, 1.449130, -0.022981)",
        "(-0.171828, 1.459171, -0.022461)",
        "(-0.171464, 1.469382, -0.022222)",
        "(-0.171182, 1.474430, -0.022152)",
        "(-0.170398, 1.484213, -0.021865)",
        "(-0.169476, 1.493798, -0.021731)",
        "(-0.169108, 1.503760, -0.022129)",
        "(-0.168609, 1.513419, -0.022674)",
        "(-0.168346, 1.518088, -0.022913)",
        "(-0.167948, 1.527268, -0.023373)",
        "(-0.167649, 1.536175, -0.023944)",
        "(-0.167948, 1.545145, -0.024814)",
        "(-0.168353, 1.553607, -0.025521)",
        "(-0.168642, 1.557681, -0.025878)",
        "(-0.169168, 1.565719, -0.026825)",
        "(-0.169900, 1.573525, -0.028069)",
        "(-0.170681, 1.580970, -0.029585)",
        "(-0.171406, 1.587962, -0.031167)",
        "(-0.171738, 1.591317, -0.032072)",
        "(-0.172298, 1.597831, -0.034253)",
        "(-0.172774, 1.604167, -0.037054)",
        "(-0.173150, 1.610495, -0.040550)",
        "(-0.173312, 1.616874, -0.044835)",
        "(-0.173458, 1.619884, -0.047045)",
        "(-0.173727, 1.625477, -0.051399)",
        "(-0.173874, 1.630958, -0.056044)",
        "(-0.173888, 1.636196, -0.061052)",
        "(-0.173947, 1.641282, -0.066407)",
        "(-0.173906, 1.643716, -0.069212)",
        "(-0.173750, 1.648360, -0.074794)",
        "(-0.173819, 1.652841, -0.080579)",
        "(-0.173850, 1.656957, -0.086522)",
        "(-0.173921, 1.660827, -0.092736)",
        "(-0.173944, 1.662615, -0.095949)",
        "(-0.173939, 1.665939, -0.102430)",
        "(-0.174057, 1.668837, -0.108876)",
        "(-0.174155, 1.671358, -0.115468)",
        "(-0.174118, 1.673596, -0.122407)",
        "(-0.173973, 1.674553, -0.125991)",
        "(-0.173562, 1.676223, -0.133395)",
        "(-0.173183, 1.677563, -0.140887)",
        "(-0.172992, 1.678645, -0.148284)",
        "(-0.172794, 1.679400, -0.155728)",
        "(-0.172628, 1.679636, -0.159502)",
        "(-0.172178, 1.679893, -0.167177)",
        "(-0.171769, 1.679717, -0.174869)",
        "(-0.171568, 1.679095, -0.182315)",
        "(-0.171487, 1.677848, -0.189394)",
        "(-0.171428, 1.677040, -0.192843)",
        "(-0.171164, 1.675125, -0.199789)",
        "(-0.170626, 1.672679, -0.206657)",
        "(-0.170145, 1.669784, -0.213386)",
        "(-0.169716, 1.666523, -0.219950)",
        "(-0.169454, 1.664700, -0.223146)",
        "(-0.168916, 1.660864, -0.229347)",
        "(-0.168249, 1.656670, -0.235200)",
        "(-0.167451, 1.652130, -0.240674)",
        "(-0.167145, 1.649750, -0.243112)",
        "(-0.166061, 1.642554, -0.250237)",
        "(-0.165794, 1.639952, -0.252016)",
        "(-0.165184, 1.634833, -0.256025)",
        "(-0.164546, 1.629569, -0.259878)",
        "(-0.163945, 1.624207, -0.263536)",
        "(-0.163611, 1.621487, -0.265389)",
        "(-0.163150, 1.615838, -0.268939)",
        "(-0.162702, 1.609916, -0.272155)",
        "(-0.162413, 1.603647, -0.274875)",
        "(-0.162187, 1.597250, -0.277211)",
        "(-0.162099, 1.593959, -0.278225)",
        "(-0.161945, 1.587424, -0.280217)",
        "(-0.161577, 1.580784, -0.281830)",
        "(-0.161063, 1.573900, -0.283099)",
        "(-0.160557, 1.566803, -0.283984)",
        "(-0.160484, 1.563243, -0.284200)",
        "(-0.160258, 1.556097, -0.284321)",
        "(-0.160048, 1.548865, -0.283906)",
        "(-0.159710, 1.541496, -0.283234)",
        "(-0.159381, 1.534034, -0.282431)",
        "(-0.159324, 1.530309, -0.281967)",
        "(-0.159175, 1.522805, -0.280846)",
        "(-0.158862, 1.515206, -0.279631)",
        "(-0.158491, 1.507496, -0.278372)",
        "(-0.158203, 1.499745, -0.277060)",
        "(-0.158098, 1.495901, -0.276346)",
        "(-0.157873, 1.488318, -0.274865)",
        "(-0.157724, 1.480744, -0.273322)",
        "(-0.157865, 1.473341, -0.271735)",
        "(-0.157891, 1.466075, -0.270394)",
        "(-0.157787, 1.462398, -0.269643)",
        "(-0.157579, 1.454741, -0.267910)",
        "(-0.157569, 1.447730, -0.266066)",
        "(-0.157758, 1.440925, -0.264031)",
        "(-0.157835, 1.434033, -0.261979)",
        "(-0.157841, 1.430619, -0.260883)",
        "(-0.157861, 1.423806, -0.258469)",
        "(-0.157953, 1.417098, -0.255749)",
        "(-0.158213, 1.410662, -0.252884)",
        "(-0.158651, 1.404518, -0.250127)",
        "(-0.158831, 1.401499, -0.248795)",
        "(-0.159015, 1.395519, -0.246149)",
        "(-0.159215, 1.389719, -0.243283)",
        "(-0.159498, 1.384018, -0.240012)",
        "(-0.159887, 1.378450, -0.236587)",
        "(-0.160137, 1.375780, -0.234958)",
        "(-0.160504, 1.370430, -0.231661)",
        "(-0.160607, 1.365054, -0.228213)",
        "(-0.160810, 1.359861, -0.224469)",
        "(-0.161059, 1.354715, -0.220242)",
        "(-0.161235, 1.352231, -0.218010)",
        "(-0.161834, 1.347610, -0.213571)",
        "(-0.162433, 1.343315, -0.209144)",
        "(-0.162934, 1.339141, -0.204618)",
        "(-0.163410, 1.335203, -0.199951)",
        "(-0.163701, 1.333359, -0.197590)",
        "(-0.164286, 1.330047, -0.192571)",
        "(-0.164701, 1.326910, -0.187326)",
        "(-0.165055, 1.324092, -0.181985)",
        "(-0.165291, 1.321433, -0.176389)",
        "(-0.165502, 1.320332, -0.173520)",
        "(-0.166060, 1.318323, -0.167736)",
        "(-0.166554, 1.316371, -0.161747)",
        "(-0.167181, 1.314638, -0.155591)",
        "(-0.167857, 1.313134, -0.149297)",
        "(-0.168262, 1.312488, -0.146117)",
        "(-0.169012, 1.311333, -0.139946)",
        "(-0.169753, 1.310301, -0.133728)",
        "(-0.170511, 1.309532, -0.127514)",
        "(-0.171239, 1.309008, -0.121271)",
        "(-0.171577, 1.308850, -0.118125)",
        "(-0.172101, 1.308687, -0.111921)",
        "(-0.172488, 1.308908, -0.105849)",
        "(-0.172925, 1.309643, -0.099827)",
        "(-0.173454, 1.310978, -0.093873)",
        "(-0.173674, 1.311786, -0.090865)",
        "(-0.174197, 1.313646, -0.084715)",
        "(-0.174801, 1.315796, -0.078524)",
        "(-0.175441, 1.318321, -0.072575)",
        "(-0.176205, 1.321308, -0.066942)",
        "(-0.176526, 1.322956, -0.064253)",
        "(-0.177118, 1.326631, -0.059149)",
        "(-0.177727, 1.331050, -0.054424)",
        "(-0.178510, 1.335963, -0.050130)",
        "(-0.179031, 1.341196, -0.046235)",
        "(-0.179265, 1.343969, -0.044427)",
        "(-0.179615, 1.349631, -0.040816)",
        "(-0.179711, 1.355576, -0.037306)",
        "(-0.179828, 1.361896, -0.034010)",
        "(-0.179944, 1.368575, -0.030914)",
        "(-0.180080, 1.372117, -0.029441)",
        "(-0.180204, 1.379369, -0.026608)",
        "(-0.180055, 1.386889, -0.023981)",
        "(-0.179931, 1.394955, -0.021791)",
        "(-0.178564, 1.402774, -0.021483)",
        "(-0.178006, 1.406739, -0.022024)",
        "(-0.176928, 1.415613, -0.023108)",
        "(-0.175429, 1.424328, -0.023194)",
        "(-0.174666, 1.432824, -0.022514)",
        "(-0.174128, 1.441928, -0.021832)",
        "(-0.173761, 1.446716, -0.021693)",
        "(-0.173044, 1.456498, -0.021964)",
        "(-0.172311, 1.466702, -0.022437)",
        "(-0.171707, 1.477084, -0.022674)",
        "(-0.171422, 1.487560, -0.022807)",
        "(-0.171496, 1.492795, -0.022759)",
        "(-0.171971, 1.503362, -0.022808)",
        "(-0.172540, 1.513783, -0.022981)",
        "(-0.172911, 1.523860, -0.023441)",
        "(-0.172872, 1.533545, -0.023938)",
        "(-0.172834, 1.538232, -0.024122)",
        "(-0.173419, 1.547730, -0.024846)",
        "(-0.174476, 1.557040, -0.025823)",
        "(-0.175387, 1.565860, -0.026819)",
        "(-0.176207, 1.574243, -0.027863)",
        "(-0.176536, 1.578323, -0.028586)",
        "(-0.177285, 1.586477, -0.030453)",
        "(-0.178113, 1.594731, -0.033363)",
        "(-0.178635, 1.602810, -0.037000)",
        "(-0.179176, 1.610569, -0.040864)",
        "(-0.179541, 1.614307, -0.042878)",
        "(-0.180244, 1.621803, -0.047285)",
        "(-0.180694, 1.629187, -0.052374)",
        "(-0.180796, 1.636398, -0.057992)",
        "(-0.180562, 1.643432, -0.064064)",
        "(-0.180379, 1.646895, -0.067247)",
        "(-0.180265, 1.653756, -0.073764)",
        "(-0.180067, 1.660365, -0.080492)",
        "(-0.179714, 1.666729, -0.087468)",
        "(-0.179241, 1.672622, -0.094530)",
        "(-0.179028, 1.675368, -0.097938)",
        "(-0.179383, 1.680733, -0.104874)",
        "(-0.180033, 1.685739, -0.112167)",
        "(-0.180505, 1.690213, -0.119791)",
        "(-0.180998, 1.694258, -0.127749)",
        "(-0.181265, 1.696070, -0.131808)",
        "(-0.181475, 1.699295, -0.140011)",
        "(-0.181577, 1.701627, -0.148332)",
        "(-0.181763, 1.703445, -0.156964)",
        "(-0.181706, 1.704419, -0.165581)",
        "(-0.181566, 1.704614, -0.169945)",
        "(-0.181386, 1.704451, -0.178685)",
        "(-0.181274, 1.703408, -0.187361)",
        "(-0.181529, 1.701778, -0.196203)",
        "(-0.181626, 1.699458, -0.205243)",
        "(-0.181510, 1.697984, -0.209808)",
        "(-0.180961, 1.694460, -0.218819)",
        "(-0.179911, 1.690033, -0.227600)",
        "(-0.178839, 1.684658, -0.236030)",
        "(-0.177966, 1.678382, -0.243960)",
        "(-0.177499, 1.674933, -0.247704)",
        "(-0.176094, 1.667663, -0.254937)",
        "(-0.174508, 1.659719, -0.261739)",
        "(-0.173070, 1.651198, -0.268156)",
        "(-0.171850, 1.642201, -0.273888)",
        "(-0.171338, 1.637427, -0.276405)",
        "(-0.170238, 1.627380, -0.281066)",
        "(-0.168603, 1.616519, -0.285272)",
        "(-0.166330, 1.604834, -0.288956)",
        "(-0.164283, 1.592665, -0.291870)",
        "(-0.163421, 1.586462, -0.293023)",
        "(-0.161750, 1.573902, -0.295124)",
        "(-0.159825, 1.560816, -0.297076)",
        "(-0.157704, 1.546597, -0.298169)",
        "(-0.155745, 1.532842, -0.298204)",
        "(-0.154848, 1.525858, -0.297724)",
        "(-0.153064, 1.511698, -0.296601)",
        "(-0.151671, 1.497276, -0.295174)",
        "(-0.150396, 1.482561, -0.293259)",
        "(-0.149151, 1.467520, -0.290662)",
        "(-0.148508, 1.459896, -0.288918)",
        "(-0.147470, 1.444677, -0.284925)",
        "(-0.146928, 1.429947, -0.280893)",
        "(-0.146672, 1.415797, -0.276613)",
        "(-0.146147, 1.401842, -0.271704)",
        "(-0.145837, 1.394967, -0.269005)",
        "(-0.145615, 1.381677, -0.263146)",
        "(-0.146072, 1.369256, -0.256663)",
        "(-0.146887, 1.357542, -0.249535)",
        "(-0.147810, 1.346644, -0.241686)",
        "(-0.148330, 1.341496, -0.237402)",
        "(-0.149511, 1.331819, -0.228525)",
        "(-0.150858, 1.323051, -0.219402)",
        "(-0.152030, 1.314816, -0.210044)",
        "(-0.153133, 1.307316, -0.200549)",
        "(-0.153711, 1.303991, -0.195786)",
        "(-0.155138, 1.298309, -0.186326)",
        "(-0.156934, 1.293884, -0.176826)",
        "(-0.158447, 1.289890, -0.166884)",
        "(-0.159833, 1.286186, -0.156007)",
        "(-0.160542, 1.284631, -0.150386)",
        "(-0.162117, 1.282219, -0.139501)",
        "(-0.163802, 1.280733, -0.129013)",
        "(-0.165372, 1.280201, -0.118807)",
        "(-0.166876, 1.280310, -0.108407)",
        "(-0.167649, 1.280889, -0.103281)",
        "(-0.169228, 1.282595, -0.093509)",
        "(-0.170884, 1.285420, -0.084402)",
        "(-0.172373, 1.289194, -0.076023)",
        "(-0.173657, 1.293743, -0.068364)",
        "(-0.174094, 1.296741, -0.065240)",
        "(-0.175060, 1.303044, -0.059100)",
        "(-0.175974, 1.310281, -0.053713)",
        "(-0.176567, 1.318184, -0.049023)",
        "(-0.176713, 1.326568, -0.044766)",
        "(-0.176628, 1.330998, -0.042868)",
        "(-0.176417, 1.340392, -0.039473)",
        "(-0.176317, 1.350530, -0.036423)",
        "(-0.176405, 1.361351, -0.033742)",
        "(-0.176101, 1.372711, -0.031545)",
        "(-0.175891, 1.378528, -0.030524)",
        "(-0.175244, 1.390317, -0.028745)",
        "(-0.174377, 1.402328, -0.027280)",
        "(-0.173908, 1.414912, -0.026029)",
        "(-0.173463, 1.427504, -0.024773)",
        "(-0.173240, 1.433820, -0.024092)",
        "(-0.172869, 1.446519, -0.022785)",
        "(-0.172462, 1.459363, -0.021916)",
        "(-0.172206, 1.472603, -0.021614)",
        "(-0.172279, 1.485986, -0.021551)",
        "(-0.172502, 1.492710, -0.021588)",
        "(-0.173048, 1.506260, -0.021998)",
        "(-0.173362, 1.519768, -0.023087)",
        "(-0.173465, 1.526465, -0.023988)",
        "(-0.174441, 1.546446, -0.027044)",
        "(-0.175103, 1.552976, -0.028345)",
        "(-0.176595, 1.565910, -0.031443)",
        "(-0.178284, 1.578574, -0.035213)",
        "(-0.179790, 1.590615, -0.039490)",
        "(-0.180947, 1.602083, -0.044316)",
        "(-0.181494, 1.607952, -0.047211)",
        "(-0.183154, 1.618320, -0.052908)",
        "(-0.184897, 1.628321, -0.059320)",
        "(-0.186467, 1.637847, -0.066199)",
        "(-0.187629, 1.646919, -0.073792)",
        "(-0.188006, 1.651233, -0.077906)",
        "(-0.188491, 1.659435, -0.086584)",
        "(-0.188754, 1.666857, -0.095766)",
        "(-0.189363, 1.673423, -0.105206)",
        "(-0.190019, 1.679097, -0.114997)",
        "(-0.190276, 1.681527, -0.119948)",
        "(-0.190501, 1.685721, -0.130010)",
        "(-0.190498, 1.688831, -0.140369)",
        "(-0.190439, 1.690848, -0.150935)",
        "(-0.190348, 1.691770, -0.161642)",
        "(-0.190293, 1.691797, -0.167044)",
        "(-0.190163, 1.691141, -0.178038)",
        "(-0.190063, 1.689223, -0.189270)",
        "(-0.189881, 1.685816, -0.200333)",
        "(-0.189552, 1.681119, -0.211018)",
        "(-0.189311, 1.678232, -0.216214)",
        "(-0.188572, 1.671501, -0.226285)",
        "(-0.187368, 1.663320, -0.235917)",
        "(-0.186109, 1.654005, -0.245206)",
        "(-0.184973, 1.643606, -0.254180)",
        "(-0.184549, 1.637986, -0.258552)",
        "(-0.183589, 1.626003, -0.266893)",
        "(-0.182202, 1.612968, -0.274280)",
        "(-0.180573, 1.599024, -0.280455)",
        "(-0.178985, 1.584305, -0.285733)",
        "(-0.178307, 1.576737, -0.288106)",
        "(-0.176431, 1.561387, -0.292410)",
        "(-0.173727, 1.545361, -0.295529)",
        "(-0.171579, 1.529025, -0.297093)",
        "(-0.170119, 1.512569, -0.297295)",
        "(-0.169629, 1.504299, -0.296962)",
        "(-0.168702, 1.487459, -0.295261)",
        "(-0.167129, 1.470054, -0.292692)",
        "(-0.165771, 1.452249, -0.288704)",
        "(-0.164947, 1.434603, -0.284521)",
        "(-0.164545, 1.425739, -0.282295)",
        "(-0.163909, 1.407755, -0.277239)",
        "(-0.163488, 1.389511, -0.271088)",
        "(-0.163790, 1.371267, -0.263058)",
        "(-0.164455, 1.353287, -0.253774)",
        "(-0.164835, 1.344480, -0.249035)",
        "(-0.165601, 1.327424, -0.239477)",
        "(-0.166119, 1.310765, -0.229208)",
        "(-0.166703, 1.295301, -0.218056)",
        "(-0.167965, 1.281779, -0.206806)",
        "(-0.168639, 1.275600, -0.201042)",
        "(-0.169811, 1.264466, -0.188820)",
        "(-0.170828, 1.255201, -0.175499)",
        "(-0.172050, 1.248398, -0.162044)",
        "(-0.173060, 1.246627, -0.155201)",
        "(-0.174827, 1.243122, -0.141254)",
        "(-0.176417, 1.241606, -0.126863)",
        "(-0.177800, 1.241698, -0.112878)",
        "(-0.179359, 1.243495, -0.099558)",
        "(-0.180459, 1.246767, -0.087418)",
        "(-0.180826, 1.249002, -0.081972)",
        "(-0.180971, 1.254830, -0.072505)",
        "(-0.180773, 1.262400, -0.064253)",
        "(-0.180265, 1.271493, -0.057016)",
        "(-0.179727, 1.282296, -0.050669)",
        "(-0.179311, 1.288281, -0.047799)",
        "(-0.178604, 1.301866, -0.042335)",
        "(-0.177964, 1.315683, -0.037906)",
        "(-0.177244, 1.330312, -0.033772)",
        "(-0.177028, 1.345835, -0.029748)",
        "(-0.177122, 1.353841, -0.027818)",
        "(-0.177353, 1.370054, -0.024143)",
        "(-0.177623, 1.386420, -0.020877)",
        "(-0.177729, 1.402763, -0.017968)",
        "(-0.176567, 1.419901, -0.018901)",
        "(-0.176905, 1.428894, -0.019930)",
        "(-0.176775, 1.446666, -0.021848)",
        "(-0.176775, 1.463920, -0.023106)",
        "(-0.177357, 1.480583, -0.023270)",
        "(-0.178421, 1.496945, -0.022736)",
        "(-0.178978, 1.505197, -0.022589)",
        "(-0.179697, 1.521684, -0.022996)",
        "(-0.180377, 1.538152, -0.024463)",
        "(-0.180716, 1.554333, -0.026277)",
        "(-0.181188, 1.569984, -0.027792)",
        "(-0.181554, 1.577571, -0.028490)",
        "(-0.182216, 1.592586, -0.030259)",
        "(-0.182861, 1.607395, -0.033035)",
        "(-0.183125, 1.621773, -0.036986)",
        "(-0.183192, 1.635166, -0.040967)",
        "(-0.183436, 1.641469, -0.042928)",
        "(-0.184495, 1.653900, -0.047296)",
        "(-0.186053, 1.665602, -0.052547)",
        "(-0.187402, 1.676585, -0.058506)",
        "(-0.188141, 1.686528, -0.065497)",
        "(-0.188389, 1.690983, -0.069016)",
        "(-0.189261, 1.699273, -0.076249)",
        "(-0.190585, 1.706735, -0.084281)",
        "(-0.191770, 1.713133, -0.093032)",
        "(-0.192656, 1.718590, -0.102378)",
        "(-0.192944, 1.720844, -0.107292)",
        "(-0.193362, 1.724605, -0.117494)",
        "(-0.193816, 1.727477, -0.128077)",
        "(-0.194532, 1.729379, -0.138665)",
        "(-0.195081, 1.730276, -0.149210)",
        "(-0.195281, 1.730318, -0.154495)",
        "(-0.195604, 1.729787, -0.165217)",
        "(-0.195684, 1.728285, -0.175903)",
        "(-0.195749, 1.725565, -0.186461)",
        "(-0.195807, 1.721903, -0.196970)",
        "(-0.195770, 1.719793, -0.202251)",
        "(-0.195656, 1.714849, -0.212809)",
        "(-0.195301, 1.708611, -0.223276)",
        "(-0.194916, 1.701637, -0.233677)",
        "(-0.194570, 1.693445, -0.244054)",
        "(-0.194409, 1.689027, -0.249202)",
        "(-0.194186, 1.679196, -0.259321)",
        "(-0.193814, 1.668308, -0.269220)",
        "(-0.192609, 1.656223, -0.278383)",
        "(-0.190879, 1.643033, -0.286557)",
        "(-0.190064, 1.636100, -0.290256)",
        "(-0.189053, 1.622027, -0.297101)",
        "(-0.187946, 1.607400, -0.303181)",
        "(-0.185867, 1.591638, -0.308696)",
        "(-0.183541, 1.574899, -0.313372)",
        "(-0.182873, 1.566458, -0.315086)",
        "(-0.181961, 1.549522, -0.317552)",
        "(-0.180904, 1.531856, -0.318713)",
        "(-0.179070, 1.513045, -0.318930)",
        "(-0.177415, 1.493667, -0.317808)",
        "(-0.176849, 1.483936, -0.316656)",
        "(-0.175702, 1.464273, -0.313620)",
        "(-0.174900, 1.443645, -0.309179)",
        "(-0.174199, 1.424070, -0.304417)",
        "(-0.173888, 1.404717, -0.299205)",
        "(-0.173832, 1.394873, -0.296192)",
        "(-0.173750, 1.374856, -0.289061)",
        "(-0.174461, 1.355004, -0.280384)",
        "(-0.175654, 1.335772, -0.270811)",
        "(-0.177050, 1.317220, -0.260397)",
        "(-0.177794, 1.308263, -0.254860)",
        "(-0.179444, 1.291357, -0.243129)",
        "(-0.181611, 1.276386, -0.230069)",
        "(-0.183805, 1.263564, -0.216220)",
        "(-0.185928, 1.252974, -0.202159)",
        "(-0.186920, 1.248526, -0.194955)",
        "(-0.188646, 1.240774, -0.180262)",
        "(-0.190596, 1.235596, -0.165628)",
        "(-0.192693, 1.232839, -0.151138)",
        "(-0.194347, 1.231685, -0.136422)",
        "(-0.195038, 1.231804, -0.128964)",
        "(-0.196150, 1.233035, -0.114312)",
        "(-0.197405, 1.236553, -0.100387)",
        "(-0.198426, 1.242203, -0.087579)",
        "(-0.198703, 1.249658, -0.075867)",
        "(-0.198443, 1.254286, -0.070733)",
        "(-0.197794, 1.265206, -0.061540)",
        "(-0.196910, 1.278378, -0.053696)",
        "(-0.195848, 1.293522, -0.046861)",
        "(-0.194440, 1.310115, -0.040766)",
        "(-0.193636, 1.318928, -0.038052)",
        "(-0.191967, 1.337223, -0.033121)",
        "(-0.190841, 1.356929, -0.029141)",
        "(-0.189870, 1.377689, -0.026191)",
        "(-0.188707, 1.398810, -0.023669)",
        "(-0.187107, 1.408854, -0.022989)",
        "(-0.185420, 1.430210, -0.024079)",
        "(-0.184618, 1.452420, -0.025721)",
        "(-0.184332, 1.473772, -0.026532)",
        "(-0.184411, 1.483869, -0.026189)",
        "(-0.184534, 1.503337, -0.024829)",
        "(-0.184422, 1.522337, -0.023656)",
        "(-0.184975, 1.541739, -0.024219)",
        "(-0.186224, 1.560440, -0.025541)",
        "(-0.187511, 1.577519, -0.026183)",
        "(-0.188407, 1.585648, -0.026538)",
        "(-0.190412, 1.601560, -0.027852)",
        "(-0.192428, 1.616759, -0.030105)",
        "(-0.194106, 1.631194, -0.033647)",
        "(-0.195642, 1.644756, -0.038222)",
        "(-0.196447, 1.651180, -0.040730)",
        "(-0.197772, 1.663197, -0.046408)",
        "(-0.199256, 1.674385, -0.052889)",
        "(-0.199918, 1.679645, -0.056632)",
        "(-0.200777, 1.689435, -0.064811)",
        "(-0.201527, 1.698177, -0.073648)",
        "(-0.202640, 1.705977, -0.083069)",
        "(-0.203650, 1.712882, -0.093130)",
        "(-0.204288, 1.719080, -0.103981)",
        "(-0.204586, 1.724638, -0.115635)",
        "(-0.204629, 1.727172, -0.121674)",
        "(-0.204697, 1.731416, -0.133972)",
        "(-0.205219, 1.734714, -0.146378)",
        "(-0.205747, 1.737086, -0.158691)",
        "(-0.206140, 1.738504, -0.171063)",
        "(-0.206270, 1.738840, -0.177378)",
        "(-0.206430, 1.738942, -0.190248)",
        "(-0.206536, 1.738051, -0.203190)",
        "(-0.206719, 1.736175, -0.216622)",
        "(-0.206652, 1.733360, -0.229150)",
        "(-0.206555, 1.731532, -0.235257)",
        "(-0.206259, 1.727238, -0.247678)",
        "(-0.205711, 1.722019, -0.260081)",
        "(-0.204631, 1.715758, -0.272103)",
        "(-0.203332, 1.708547, -0.283400)",
        "(-0.202666, 1.704610, -0.288754)",
        "(-0.201446, 1.696327, -0.298873)",
        "(-0.200352, 1.687307, -0.308007)",
        "(-0.199089, 1.677156, -0.316020)",
        "(-0.197702, 1.666192, -0.323148)",
        "(-0.197047, 1.660358, -0.326245)",
        "(-0.195980, 1.648314, -0.331904)",
        "(-0.195065, 1.635668, -0.336786)",
        "(-0.193842, 1.622455, -0.341164)",
        "(-0.192479, 1.608717, -0.344914)",
        "(-0.191860, 1.601760, -0.346517)",
        "(-0.190518, 1.587644, -0.349126)",
        "(-0.188730, 1.573230, -0.350830)",
        "(-0.186841, 1.558445, -0.351789)",
        "(-0.185600, 1.543683, -0.352087)",
        "(-0.185049, 1.536279, -0.352041)",
        "(-0.183597, 1.521075, -0.351354)",
        "(-0.181702, 1.505272, -0.349944)",
        "(-0.180025, 1.489385, -0.348041)",
        "(-0.178736, 1.473617, -0.346093)",
        "(-0.178181, 1.465756, -0.344996)",
        "(-0.177236, 1.450027, -0.342276)",
        "(-0.176172, 1.434021, -0.338331)",
        "(-0.175216, 1.418188, -0.333461)",
        "(-0.175024, 1.403201, -0.328448)",
        "(-0.174904, 1.395762, -0.325937)",
        "(-0.174501, 1.381176, -0.320443)",
        "(-0.173932, 1.367030, -0.314024)",
        "(-0.173556, 1.353592, -0.306441)",
        "(-0.173473, 1.340975, -0.297532)",
        "(-0.173569, 1.335031, -0.292793)",
        "(-0.173905, 1.324053, -0.283027)",
        "(-0.174304, 1.314405, -0.273083)",
        "(-0.174600, 1.305558, -0.262247)",
        "(-0.175386, 1.297673, -0.249875)",
        "(-0.175865, 1.294023, -0.243639)",
        "(-0.177206, 1.287850, -0.231233)",
        "(-0.178448, 1.282622, -0.219119)",
        "(-0.179285, 1.278221, -0.207055)",
        "(-0.179885, 1.274310, -0.194367)",
        "(-0.180189, 1.272992, -0.187723)",
        "(-0.181031, 1.271146, -0.174542)",
        "(-0.181895, 1.270825, -0.161357)",
        "(-0.182717, 1.271636, -0.148341)",
        "(-0.183200, 1.273705, -0.135728)",
        "(-0.183373, 1.275207, -0.129615)",
        "(-0.183695, 1.279635, -0.117905)",
        "(-0.183926, 1.285808, -0.107024)",
        "(-0.183704, 1.292869, -0.096566)",
        "(-0.183554, 1.296747, -0.091426)",
        "(-0.183274, 1.305408, -0.081593)",
        "(-0.183524, 1.315659, -0.072698)",
        "(-0.183537, 1.326664, -0.064734)",
        "(-0.183157, 1.338518, -0.057886)",
        "(-0.182755, 1.351069, -0.051854)",
        "(-0.182708, 1.357614, -0.049185)",
        "(-0.182927, 1.371179, -0.044407)",
        "(-0.183191, 1.385016, -0.040430)",
        "(-0.183143, 1.398777, -0.037237)",
        "(-0.182892, 1.412750, -0.035085)",
        "(-0.182744, 1.419211, -0.034082)",
        "(-0.182861, 1.432330, -0.032124)",
        "(-0.183907, 1.445910, -0.030732)",
        "(-0.184731, 1.459194, -0.029051)",
        "(-0.185471, 1.472376, -0.027430)",
        "(-0.185354, 1.478764, -0.026958)",
        "(-0.185226, 1.491736, -0.026662)",
        "(-0.185837, 1.505211, -0.027327)",
        "(-0.186226, 1.518450, -0.027883)",
        "(-0.186485, 1.531405, -0.027810)",
        "(-0.186562, 1.537918, -0.027551)",
        "(-0.186318, 1.551165, -0.026908)",
        "(-0.186403, 1.565377, -0.026909)",
        "(-0.186454, 1.580311, -0.027843)",
        "(-0.186450, 1.595297, -0.029024)",
        "(-0.186569, 1.602794, -0.029729)",
        "(-0.186990, 1.617743, -0.031665)",
        "(-0.188056, 1.632677, -0.034566)",
        "(-0.189022, 1.647079, -0.038402)",
        "(-0.189835, 1.660742, -0.042749)",
        "(-0.190317, 1.667113, -0.045175)",
        "(-0.191438, 1.679204, -0.050679)",
        "(-0.192999, 1.690421, -0.057216)",
        "(-0.194446, 1.700721, -0.064467)",
        "(-0.195360, 1.709828, -0.072280)",
        "(-0.195731, 1.713770, -0.076291)",
        "(-0.196647, 1.721014, -0.084441)",
        "(-0.197868, 1.727238, -0.092926)",
        "(-0.199488, 1.732633, -0.101801)",
        "(-0.200811, 1.737105, -0.111013)",
        "(-0.201305, 1.739085, -0.115611)",
        "(-0.201992, 1.742439, -0.125021)",
        "(-0.202543, 1.745012, -0.134740)",
        "(-0.203026, 1.746735, -0.144495)",
        "(-0.203322, 1.747531, -0.154158)",
        "(-0.203472, 1.747691, -0.159010)",
        "(-0.203468, 1.747628, -0.168804)",
        "(-0.203005, 1.746847, -0.178674)",
        "(-0.202362, 1.745347, -0.188732)",
        "(-0.201625, 1.743082, -0.198702)",
        "(-0.201197, 1.741522, -0.203637)",
        "(-0.200271, 1.738163, -0.213650)",
        "(-0.199052, 1.734149, -0.223766)",
        "(-0.197431, 1.729229, -0.233930)",
        "(-0.195767, 1.723467, -0.244073)",
        "(-0.194938, 1.720354, -0.249036)",
        "(-0.193611, 1.713604, -0.258551)",
        "(-0.192603, 1.706021, -0.267355)",
        "(-0.190968, 1.697585, -0.275365)",
        "(-0.188753, 1.688149, -0.282428)",
        "(-0.187535, 1.683295, -0.285838)",
        "(-0.185291, 1.673156, -0.291978)",
        "(-0.183027, 1.662517, -0.297448)",
        "(-0.180400, 1.651516, -0.302284)",
        "(-0.177511, 1.640133, -0.306304)",
        "(-0.176053, 1.634283, -0.308043)",
        "(-0.173423, 1.622560, -0.310984)",
        "(-0.170946, 1.610870, -0.313430)",
        "(-0.168378, 1.598937, -0.315283)",
        "(-0.166010, 1.586886, -0.316435)",
        "(-0.164901, 1.580857, -0.316675)",
        "(-0.162917, 1.568821, -0.316688)",
        "(-0.161347, 1.556612, -0.316015)",
        "(-0.159706, 1.543965, -0.314444)",
        "(-0.157759, 1.531081, -0.312366)",
        "(-0.156935, 1.524717, -0.311217)",
        "(-0.155614, 1.511719, -0.308798)",
        "(-0.154104, 1.499172, -0.306365)",
        "(-0.152171, 1.485849, -0.303506)",
        "(-0.150179, 1.471948, -0.299800)",
        "(-0.149284, 1.464963, -0.297601)",
        "(-0.147761, 1.450982, -0.292686)",
        "(-0.146462, 1.437259, -0.287394)",
        "(-0.144886, 1.423686, -0.281881)",
        "(-0.143192, 1.410249, -0.275922)",
        "(-0.142574, 1.403722, -0.272793)",
        "(-0.141826, 1.391249, -0.266173)",
        "(-0.141593, 1.379666, -0.259020)",
        "(-0.141796, 1.368961, -0.251235)",
        "(-0.141973, 1.358970, -0.242960)",
        "(-0.142043, 1.354312, -0.238707)",
        "(-0.142283, 1.345622, -0.230294)",
        "(-0.142858, 1.337801, -0.221474)",
        "(-0.143691, 1.330751, -0.212039)",
        "(-0.144757, 1.324673, -0.202504)",
        "(-0.145382, 1.321941, -0.197843)",
        "(-0.146765, 1.317317, -0.188773)",
        "(-0.148157, 1.313487, -0.179719)",
        "(-0.149236, 1.310322, -0.170736)",
        "(-0.150368, 1.308142, -0.162115)",
        "(-0.150917, 1.307341, -0.157919)",
        "(-0.152009, 1.306010, -0.149433)",
        "(-0.152806, 1.305066, -0.140913)",
        "(-0.153725, 1.304842, -0.132355)",
        "(-0.154966, 1.305792, -0.124260)",
        "(-0.155552, 1.306432, -0.120349)",
        "(-0.156597, 1.308220, -0.112833)",
        "(-0.157446, 1.310525, -0.105689)",
        "(-0.158227, 1.313468, -0.098983)",
        "(-0.159151, 1.317098, -0.092635)",
        "(-0.159686, 1.319023, -0.089513)",
        "(-0.160839, 1.323420, -0.083610)",
        "(-0.162057, 1.328141, -0.077982)",
        "(-0.163318, 1.333395, -0.072938)",
        "(-0.164505, 1.338921, -0.068229)",
        "(-0.165099, 1.341816, -0.066020)",
        "(-0.166245, 1.347975, -0.061929)",
        "(-0.167399, 1.354417, -0.057948)",
        "(-0.168282, 1.361010, -0.054240)",
        "(-0.169013, 1.367800, -0.050864)",
        "(-0.169386, 1.371256, -0.049263)",
        "(-0.170047, 1.378559, -0.046628)",
        "(-0.170373, 1.385917, -0.044291)",
        "(-0.170358, 1.393272, -0.042027)",
        "(-0.170581, 1.401058, -0.039982)",
        "(-0.170709, 1.405046, -0.039121)",
        "(-0.170937, 1.413391, -0.037839)",
        "(-0.170857, 1.421831, -0.036732)",
        "(-0.170436, 1.430298, -0.035713)",
        "(-0.169988, 1.438892, -0.034983)",
        "(-0.169729, 1.443190, -0.034681)",
        "(-0.169227, 1.451778, -0.034173)",
        "(-0.169182, 1.460508, -0.033706)",
        "(-0.169228, 1.469383, -0.033449)",
        "(-0.168834, 1.478150, -0.033312)",
        "(-0.168421, 1.482445, -0.033241)",
        "(-0.167294, 1.490756, -0.032995)",
        "(-0.166996, 1.499298, -0.032907)",
        "(-0.167249, 1.508079, -0.033106)",
        "(-0.167174, 1.516562, -0.033294)",
        "(-0.167062, 1.520730, -0.033491)",
        "(-0.166672, 1.528830, -0.033909)",
        "(-0.166842, 1.537242, -0.034409)",
        "(-0.167391, 1.545128, -0.035231)",
        "(-0.167613, 1.552934, -0.036309)",
        "(-0.167683, 1.556841, -0.036985)",
        "(-0.167824, 1.564515, -0.038557)",
        "(-0.167654, 1.572035, -0.040308)",
        "(-0.167979, 1.579626, -0.042250)",
        "(-0.167902, 1.587005, -0.044641)",
        "(-0.167638, 1.590521, -0.045922)",
        "(-0.167031, 1.597484, -0.048834)",
        "(-0.166514, 1.604551, -0.052398)",
        "(-0.165975, 1.611560, -0.056434)",
        "(-0.165201, 1.618190, -0.060601)",
        "(-0.164741, 1.621332, -0.062734)",
        "(-0.164057, 1.627688, -0.067063)",
        "(-0.163751, 1.634040, -0.071939)",
        "(-0.163857, 1.640488, -0.077379)",
        "(-0.163570, 1.646735, -0.083357)",
        "(-0.163309, 1.649590, -0.086297)",
        "(-0.162845, 1.654976, -0.092272)",
        "(-0.162558, 1.660167, -0.098666)",
        "(-0.162502, 1.665169, -0.105644)",
        "(-0.162389, 1.669593, -0.112608)",
        "(-0.162491, 1.671616, -0.116014)",
        "(-0.162714, 1.675520, -0.122902)",
        "(-0.163038, 1.679017, -0.129803)",
        "(-0.163471, 1.682098, -0.136866)",
        "(-0.163890, 1.684723, -0.144185)",
        "(-0.164122, 1.685913, -0.147878)",
        "(-0.164599, 1.687876, -0.155325)",
        "(-0.165257, 1.689241, -0.162822)",
        "(-0.165805, 1.689970, -0.170380)",
        "(-0.166235, 1.690187, -0.178125)",
        "(-0.166418, 1.690102, -0.182123)",
        "(-0.166849, 1.689502, -0.190067)",
        "(-0.167224, 1.688126, -0.197683)",
        "(-0.167442, 1.685820, -0.204762)",
        "(-0.167280, 1.682773, -0.211708)",
        "(-0.167177, 1.681059, -0.215232)",
        "(-0.166842, 1.677328, -0.222330)",
        "(-0.166347, 1.672876, -0.229009)",
        "(-0.165932, 1.667964, -0.235471)",
        "(-0.165355, 1.662391, -0.241689)",
        "(-0.165003, 1.659487, -0.244738)",
        "(-0.164047, 1.653034, -0.250367)",
        "(-0.163418, 1.646292, -0.255630)",
        "(-0.162746, 1.639033, -0.260438)",
        "(-0.161721, 1.631025, -0.264804)",
        "(-0.161161, 1.626927, -0.266876)",
        "(-0.160080, 1.618253, -0.270307)",
        "(-0.159184, 1.609452, -0.273273)"
    ],
    "leftHandPositions": [
        "(-0.516344, 0.801373, 0.201654)",
        "(-0.515742, 0.801866, 0.202074)",
        "(-0.515435, 0.802114, 0.202267)",
        "(-0.514765, 0.802594, 0.202644)",
        "(-0.513787, 0.803262, 0.203228)",
        "(-0.513005, 0.803833, 0.203759)",
        "(-0.513005, 0.803833, 0.203759)",
        "(-0.512593, 0.804166, 0.204100)",
        "(-0.512333, 0.804459, 0.204344)",
        "(-0.512323, 0.804609, 0.204436)",
        "(-0.512337, 0.804664, 0.204452)",
        "(-0.512424, 0.804893, 0.204467)",
        "(-0.512248, 0.805256, 0.204232)",
        "(-0.511804, 0.805662, 0.203912)",
        "(-0.511388, 0.805976, 0.203664)",
        "(-0.510335, 0.806780, 0.202922)",
        "(-0.508937, 0.807763, 0.201873)",
        "(-0.507170, 0.808849, 0.200639)",
        "(-0.505062, 0.809887, 0.199406)",
        "(-0.503863, 0.810329, 0.198839)",
        "(-0.501389, 0.811087, 0.197787)",
        "(-0.498522, 0.811759, 0.196705)",
        "(-0.495347, 0.812625, 0.195269)",
        "(-0.493565, 0.813203, 0.194323)",
        "(-0.489464, 0.814816, 0.192065)",
        "(-0.483640, 0.817708, 0.189010)",
        "(-0.475400, 0.822260, 0.185665)",
        "(-0.462812, 0.829561, 0.182412)",
        "(-0.455355, 0.833950, 0.181055)",
        "(-0.437867, 0.844836, 0.178834)",
        "(-0.418665, 0.858371, 0.176480)",
        "(-0.398442, 0.874853, 0.173225)",
        "(-0.377625, 0.894074, 0.169022)",
        "(-0.367087, 0.904710, 0.166623)",
        "(-0.346334, 0.928681, 0.161148)",
        "(-0.327127, 0.954237, 0.155426)",
        "(-0.309605, 0.981652, 0.149425)",
        "(-0.293624, 1.011724, 0.143449)",
        "(-0.279616, 1.044378, 0.137657)",
        "(-0.273885, 1.061018, 0.134915)",
        "(-0.264668, 1.093151, 0.129575)",
        "(-0.258434, 1.123464, 0.124234)",
        "(-0.254654, 1.152454, 0.119036)",
        "(-0.253491, 1.166728, 0.116635)",
        "(-0.252912, 1.194682, 0.112406)",
        "(-0.254329, 1.220547, 0.108437)",
        "(-0.257033, 1.243744, 0.104346)",
        "(-0.260426, 1.265113, 0.100309)",
        "(-0.262271, 1.274986, 0.098394)",
        "(-0.266082, 1.293352, 0.094987)",
        "(-0.270155, 1.309446, 0.092211)",
        "(-0.274527, 1.323206, 0.089788)",
        "(-0.278829, 1.334399, 0.087430)",
        "(-0.280778, 1.339025, 0.086084)",
        "(-0.284400, 1.346160, 0.082773)",
        "(-0.288267, 1.352848, 0.079449)",
        "(-0.291551, 1.357526, 0.076236)",
        "(-0.293403, 1.360835, 0.072816)",
        "(-0.293743, 1.361785, 0.070878)",
        "(-0.294067, 1.363272, 0.067091)",
        "(-0.294063, 1.364556, 0.063888)",
        "(-0.293759, 1.365190, 0.061371)",
        "(-0.292664, 1.364641, 0.058988)",
        "(-0.291980, 1.364042, 0.057609)",
        "(-0.291158, 1.363019, 0.054681)",
        "(-0.291542, 1.362560, 0.051702)",
        "(-0.293005, 1.362571, 0.048757)",
        "(-0.293922, 1.361985, 0.046038)",
        "(-0.293533, 1.361249, 0.044764)",
        "(-0.291950, 1.359317, 0.041833)",
        "(-0.290373, 1.357009, 0.038344)",
        "(-0.289419, 1.355177, 0.034925)",
        "(-0.288373, 1.354494, 0.032470)",
        "(-0.287772, 1.354548, 0.031526)",
        "(-0.286033, 1.354559, 0.029487)",
        "(-0.283334, 1.353971, 0.026872)",
        "(-0.280450, 1.352947, 0.023721)",
        "(-0.277492, 1.352540, 0.020985)",
        "(-0.275953, 1.352936, 0.019942)",
        "(-0.272953, 1.354785, 0.017961)",
        "(-0.270041, 1.356790, 0.015720)",
        "(-0.266712, 1.357924, 0.012918)",
        "(-0.263677, 1.358445, 0.009854)",
        "(-0.262478, 1.358967, 0.008394)",
        "(-0.261879, 1.360804, 0.005826)",
        "(-0.261959, 1.362212, 0.003558)",
        "(-0.260147, 1.363667, 0.003777)",
        "(-0.260826, 1.363749, 0.004083)",
        "(-0.261384, 1.363127, 0.004008)",
        "(-0.262404, 1.361221, 0.003495)",
        "(-0.263318, 1.359143, 0.003003)",
        "(-0.264121, 1.357839, 0.002700)",
        "(-0.264432, 1.356508, 0.002574)",
        "(-0.264577, 1.355916, 0.002506)",
        "(-0.264964, 1.354945, 0.002421)",
        "(-0.265328, 1.354351, 0.002188)",
        "(-0.265530, 1.354056, 0.001877)",
        "(-0.265645, 1.354053, 0.001561)",
        "(-0.265658, 1.354180, 0.001385)",
        "(-0.265680, 1.354685, 0.001248)",
        "(-0.265836, 1.355283, 0.001290)",
        "(-0.266553, 1.356599, 0.001331)",
        "(-0.266837, 1.357441, 0.001351)",
        "(-0.266847, 1.357777, 0.001308)",
        "(-0.266733, 1.358553, 0.001164)",
        "(-0.266322, 1.359687, 0.001085)",
        "(-0.265689, 1.361562, 0.001005)",
        "(-0.264812, 1.364497, 0.001128)",
        "(-0.264289, 1.366326, 0.001257)",
        "(-0.262877, 1.370732, 0.001710)",
        "(-0.261388, 1.376301, 0.002159)",
        "(-0.260277, 1.382999, 0.002602)",
        "(-0.259544, 1.390667, 0.003045)",
        "(-0.259280, 1.394808, 0.003261)",
        "(-0.258608, 1.403281, 0.003683)",
        "(-0.257545, 1.412167, 0.003971)",
        "(-0.256381, 1.421346, 0.004258)",
        "(-0.255847, 1.430852, 0.004534)",
        "(-0.255680, 1.435552, 0.004681)",
        "(-0.255207, 1.444684, 0.004838)",
        "(-0.254822, 1.453543, 0.004926)",
        "(-0.254413, 1.462153, 0.005143)",
        "(-0.253722, 1.470468, 0.005411)",
        "(-0.253248, 1.474572, 0.005669)",
        "(-0.252528, 1.482743, 0.006274)",
        "(-0.252231, 1.490864, 0.007072)",
        "(-0.252096, 1.499131, 0.008202)",
        "(-0.252226, 1.507480, 0.009527)",
        "(-0.252268, 1.511615, 0.010285)",
        "(-0.252301, 1.519998, 0.012115)",
        "(-0.252163, 1.528540, 0.014278)",
        "(-0.252066, 1.537053, 0.016754)",
        "(-0.251887, 1.545471, 0.019527)",
        "(-0.251847, 1.549641, 0.021009)",
        "(-0.252115, 1.558113, 0.024165)",
        "(-0.252728, 1.566647, 0.027799)",
        "(-0.253401, 1.575416, 0.032101)",
        "(-0.253719, 1.579862, 0.034573)",
        "(-0.254348, 1.588711, 0.039548)",
        "(-0.254900, 1.597482, 0.045095)",
        "(-0.255589, 1.606279, 0.051079)",
        "(-0.256413, 1.615001, 0.057504)",
        "(-0.257115, 1.623294, 0.064223)",
        "(-0.257452, 1.627311, 0.067630)",
        "(-0.257862, 1.635052, 0.074871)",
        "(-0.257986, 1.642448, 0.082606)",
        "(-0.257921, 1.649485, 0.090777)",
        "(-0.257899, 1.656257, 0.099323)",
        "(-0.257952, 1.659571, 0.103692)",
        "(-0.258045, 1.665916, 0.112481)",
        "(-0.257808, 1.671618, 0.121347)",
        "(-0.257417, 1.676701, 0.130415)",
        "(-0.257537, 1.681170, 0.139361)",
        "(-0.257775, 1.683182, 0.143901)",
        "(-0.258213, 1.686973, 0.153173)",
        "(-0.258461, 1.690025, 0.162757)",
        "(-0.258328, 1.692270, 0.172257)",
        "(-0.258091, 1.693728, 0.181558)",
        "(-0.257937, 1.694045, 0.186124)",
        "(-0.257630, 1.694385, 0.195186)",
        "(-0.257026, 1.693865, 0.204101)",
        "(-0.256294, 1.692824, 0.212956)",
        "(-0.255345, 1.691296, 0.221885)",
        "(-0.254812, 1.690356, 0.226391)",
        "(-0.253841, 1.688145, 0.235125)",
        "(-0.252851, 1.685305, 0.243338)",
        "(-0.251750, 1.681880, 0.251016)",
        "(-0.250309, 1.677728, 0.258063)",
        "(-0.249439, 1.675375, 0.261384)",
        "(-0.247445, 1.670310, 0.267942)",
        "(-0.245382, 1.664655, 0.274083)",
        "(-0.243554, 1.658635, 0.279910)",
        "(-0.241935, 1.652474, 0.285253)",
        "(-0.241085, 1.649222, 0.287616)",
        "(-0.238944, 1.642431, 0.292112)",
        "(-0.236646, 1.635153, 0.296101)",
        "(-0.234690, 1.627566, 0.299753)",
        "(-0.233031, 1.619905, 0.303211)",
        "(-0.232188, 1.616007, 0.304820)",
        "(-0.230747, 1.608009, 0.307745)",
        "(-0.229462, 1.599614, 0.310427)",
        "(-0.228375, 1.590891, 0.312812)",
        "(-0.227407, 1.581757, 0.315133)",
        "(-0.226883, 1.577003, 0.316279)",
        "(-0.225714, 1.567202, 0.318444)",
        "(-0.224500, 1.557197, 0.320363)",
        "(-0.223429, 1.546947, 0.321946)",
        "(-0.222374, 1.536551, 0.322988)",
        "(-0.221833, 1.531269, 0.323286)",
        "(-0.220781, 1.520503, 0.323791)",
        "(-0.219913, 1.509836, 0.324384)",
        "(-0.219197, 1.499095, 0.324667)",
        "(-0.218490, 1.488301, 0.324470)",
        "(-0.218126, 1.482936, 0.324012)",
        "(-0.217539, 1.472279, 0.322825)",
        "(-0.216965, 1.461709, 0.320903)",
        "(-0.216288, 1.451202, 0.318587)",
        "(-0.215494, 1.440839, 0.315571)",
        "(-0.215165, 1.435763, 0.314046)",
        "(-0.214859, 1.426237, 0.310656)",
        "(-0.215015, 1.417014, 0.306467)",
        "(-0.215194, 1.407983, 0.301230)",
        "(-0.215372, 1.399151, 0.295476)",
        "(-0.215560, 1.394904, 0.292404)",
        "(-0.216054, 1.386578, 0.285999)",
        "(-0.216509, 1.378124, 0.278834)",
        "(-0.217108, 1.369656, 0.270584)",
        "(-0.217802, 1.361292, 0.261864)",
        "(-0.218157, 1.357186, 0.257530)",
        "(-0.218943, 1.349152, 0.248990)",
        "(-0.219570, 1.341174, 0.240234)",
        "(-0.220003, 1.333094, 0.231143)",
        "(-0.220712, 1.325369, 0.221970)",
        "(-0.221125, 1.321626, 0.217424)",
        "(-0.221954, 1.314318, 0.208353)",
        "(-0.222764, 1.307254, 0.199442)",
        "(-0.223511, 1.300596, 0.190553)",
        "(-0.223933, 1.294631, 0.181882)",
        "(-0.224037, 1.291934, 0.177660)",
        "(-0.224069, 1.287425, 0.169526)",
        "(-0.223934, 1.284133, 0.161744)",
        "(-0.223956, 1.282051, 0.154248)",
        "(-0.224240, 1.281228, 0.147084)",
        "(-0.224393, 1.281149, 0.143610)",
        "(-0.224644, 1.281931, 0.136963)",
        "(-0.224805, 1.283289, 0.130468)",
        "(-0.224999, 1.285262, 0.123943)",
        "(-0.225303, 1.288016, 0.117529)",
        "(-0.225507, 1.289687, 0.114403)",
        "(-0.226034, 1.293324, 0.108218)",
        "(-0.226693, 1.297360, 0.102174)",
        "(-0.227251, 1.301468, 0.096176)",
        "(-0.227945, 1.306152, 0.089984)",
        "(-0.228354, 1.308600, 0.087096)",
        "(-0.229147, 1.313450, 0.081584)",
        "(-0.229844, 1.318789, 0.076402)",
        "(-0.230631, 1.324718, 0.071654)",
        "(-0.231229, 1.330699, 0.067164)",
        "(-0.231462, 1.333731, 0.065066)",
        "(-0.231960, 1.339865, 0.061040)",
        "(-0.232305, 1.346027, 0.057390)",
        "(-0.232679, 1.352282, 0.054201)",
        "(-0.233154, 1.358576, 0.051254)",
        "(-0.233405, 1.361735, 0.049924)",
        "(-0.233925, 1.368114, 0.047488)",
        "(-0.234291, 1.374449, 0.045254)",
        "(-0.234395, 1.380592, 0.042923)",
        "(-0.234677, 1.386765, 0.040685)",
        "(-0.234992, 1.390001, 0.039703)",
        "(-0.235710, 1.396585, 0.037979)",
        "(-0.236072, 1.402913, 0.036438)",
        "(-0.236255, 1.408876, 0.034779)",
        "(-0.236458, 1.414661, 0.033153)",
        "(-0.236591, 1.417572, 0.032383)",
        "(-0.236935, 1.423175, 0.030876)",
        "(-0.237117, 1.428520, 0.029253)",
        "(-0.237275, 1.434019, 0.027640)",
        "(-0.237509, 1.439755, 0.026200)",
        "(-0.237661, 1.442703, 0.025528)",
        "(-0.237973, 1.448826, 0.024284)",
        "(-0.238143, 1.455201, 0.023264)",
        "(-0.238238, 1.461893, 0.022511)",
        "(-0.238236, 1.468863, 0.021835)",
        "(-0.238162, 1.472438, 0.021487)",
        "(-0.238094, 1.479887, 0.020780)",
        "(-0.238506, 1.487827, 0.020244)",
        "(-0.238806, 1.496073, 0.019826)",
        "(-0.239013, 1.504547, 0.019190)",
        "(-0.239097, 1.508900, 0.018893)",
        "(-0.239342, 1.517860, 0.018543)",
        "(-0.239678, 1.527309, 0.018585)",
        "(-0.239985, 1.536847, 0.018889)",
        "(-0.240025, 1.546288, 0.019235)",
        "(-0.239953, 1.551023, 0.019412)",
        "(-0.239838, 1.560345, 0.019753)",
        "(-0.239867, 1.569705, 0.020288)",
        "(-0.239856, 1.579156, 0.021285)",
        "(-0.239401, 1.588415, 0.022675)",
        "(-0.238963, 1.592939, 0.023458)",
        "(-0.238080, 1.601890, 0.025306)",
        "(-0.237534, 1.610870, 0.027806)",
        "(-0.237513, 1.619794, 0.030795)",
        "(-0.237832, 1.628580, 0.034238)",
        "(-0.237966, 1.632838, 0.036137)",
        "(-0.238076, 1.641071, 0.040121)",
        "(-0.238131, 1.648847, 0.044416)",
        "(-0.238506, 1.656250, 0.049183)",
        "(-0.238800, 1.663215, 0.054414)",
        "(-0.238930, 1.666473, 0.057166)",
        "(-0.239292, 1.672856, 0.062966)",
        "(-0.239639, 1.678902, 0.069260)",
        "(-0.239911, 1.684544, 0.076067)",
        "(-0.240238, 1.689792, 0.083344)",
        "(-0.240407, 1.692255, 0.087111)",
        "(-0.240551, 1.696680, 0.094602)",
        "(-0.240682, 1.700333, 0.101957)",
        "(-0.241092, 1.703409, 0.109477)",
        "(-0.241749, 1.706065, 0.117274)",
        "(-0.242160, 1.707179, 0.121241)",
        "(-0.242875, 1.709243, 0.129420)",
        "(-0.243432, 1.710835, 0.137835)",
        "(-0.243733, 1.711854, 0.146328)",
        "(-0.243636, 1.712305, 0.154951)",
        "(-0.243476, 1.712259, 0.159223)",
        "(-0.243175, 1.711630, 0.167683)",
        "(-0.242749, 1.710384, 0.176115)",
        "(-0.242052, 1.708491, 0.184486)",
        "(-0.240961, 1.705989, 0.192816)",
        "(-0.240293, 1.704500, 0.196885)",
        "(-0.238912, 1.701153, 0.204691)",
        "(-0.237623, 1.697273, 0.212040)",
        "(-0.236266, 1.692835, 0.219071)",
        "(-0.234907, 1.688045, 0.225831)",
        "(-0.234239, 1.685435, 0.229103)",
        "(-0.232745, 1.679899, 0.235514)",
        "(-0.231021, 1.673841, 0.241702)",
        "(-0.229215, 1.667283, 0.247947)",
        "(-0.227360, 1.660289, 0.254097)",
        "(-0.226485, 1.656595, 0.257021)",
        "(-0.224689, 1.648871, 0.262504)",
        "(-0.222459, 1.640364, 0.267503)",
        "(-0.220175, 1.631415, 0.272278)",
        "(-0.217902, 1.621730, 0.276711)",
        "(-0.216771, 1.616681, 0.278797)",
        "(-0.214483, 1.606063, 0.282391)",
        "(-0.212202, 1.594996, 0.285363)",
        "(-0.210148, 1.583536, 0.287497)",
        "(-0.208271, 1.571857, 0.289246)",
        "(-0.207320, 1.565932, 0.290089)",
        "(-0.205719, 1.554001, 0.291671)",
        "(-0.204422, 1.541993, 0.292748)",
        "(-0.202806, 1.529518, 0.293060)",
        "(-0.201006, 1.516626, 0.292342)",
        "(-0.200230, 1.510107, 0.291818)",
        "(-0.198866, 1.497187, 0.290626)",
        "(-0.197654, 1.484497, 0.288963)",
        "(-0.196338, 1.471882, 0.286648)",
        "(-0.195127, 1.459307, 0.284369)",
        "(-0.194785, 1.453142, 0.283164)",
        "(-0.194647, 1.441195, 0.280273)",
        "(-0.194628, 1.429250, 0.276576)",
        "(-0.194480, 1.417187, 0.272012)",
        "(-0.194560, 1.405454, 0.267154)",
        "(-0.194860, 1.399899, 0.264620)",
        "(-0.195680, 1.389257, 0.258972)",
        "(-0.196585, 1.378742, 0.251970)",
        "(-0.197161, 1.368221, 0.243614)",
        "(-0.197830, 1.358227, 0.234733)",
        "(-0.198237, 1.353561, 0.230297)",
        "(-0.199224, 1.344796, 0.221254)",
        "(-0.200205, 1.336368, 0.211445)",
        "(-0.200968, 1.328250, 0.201099)",
        "(-0.201677, 1.320850, 0.190824)",
        "(-0.202109, 1.317564, 0.185742)",
        "(-0.203045, 1.311525, 0.175667)",
        "(-0.203904, 1.306060, 0.165668)",
        "(-0.204815, 1.301162, 0.155719)",
        "(-0.206021, 1.296778, 0.145503)",
        "(-0.206757, 1.294742, 0.140307)",
        "(-0.208053, 1.290930, 0.130053)",
        "(-0.209477, 1.287686, 0.120150)",
        "(-0.211199, 1.285202, 0.110641)",
        "(-0.212822, 1.283350, 0.101723)",
        "(-0.213542, 1.282708, 0.097527)",
        "(-0.214723, 1.281864, 0.089455)",
        "(-0.215508, 1.281861, 0.081981)",
        "(-0.216083, 1.283088, 0.075285)",
        "(-0.216565, 1.285550, 0.069415)",
        "(-0.216754, 1.287232, 0.066788)",
        "(-0.217105, 1.291136, 0.061921)",
        "(-0.217260, 1.295676, 0.057653)",
        "(-0.217305, 1.301012, 0.053914)",
        "(-0.217436, 1.307155, 0.050649)",
        "(-0.217505, 1.310463, 0.049151)",
        "(-0.217510, 1.317541, 0.046269)",
        "(-0.217457, 1.324728, 0.043964)",
        "(-0.217247, 1.332102, 0.041951)",
        "(-0.216917, 1.339736, 0.039973)",
        "(-0.216774, 1.343698, 0.039058)",
        "(-0.216541, 1.351882, 0.037384)",
        "(-0.216251, 1.360301, 0.035860)",
        "(-0.215805, 1.368641, 0.034251)",
        "(-0.215206, 1.376794, 0.032619)",
        "(-0.214918, 1.380912, 0.031841)",
        "(-0.214426, 1.389265, 0.030425)",
        "(-0.213953, 1.397482, 0.029093)",
        "(-0.213212, 1.405291, 0.027641)",
        "(-0.212443, 1.413027, 0.026300)",
        "(-0.212117, 1.416878, 0.025700)",
        "(-0.211458, 1.424386, 0.024498)",
        "(-0.210764, 1.431669, 0.023303)",
        "(-0.209938, 1.438643, 0.021931)",
        "(-0.209546, 1.445910, 0.020668)",
        "(-0.209620, 1.449665, 0.020143)",
        "(-0.209793, 1.457059, 0.019129)",
        "(-0.209792, 1.464020, 0.018089)",
        "(-0.209539, 1.470754, 0.017142)",
        "(-0.209195, 1.477327, 0.016363)",
        "(-0.209031, 1.480533, 0.015997)",
        "(-0.208792, 1.486874, 0.015175)",
        "(-0.208881, 1.493209, 0.014316)",
        "(-0.208839, 1.499536, 0.013690)",
        "(-0.208520, 1.505652, 0.012946)",
        "(-0.208232, 1.508629, 0.012563)",
        "(-0.207606, 1.514701, 0.011959)",
        "(-0.207146, 1.520960, 0.011585)",
        "(-0.206678, 1.527418, 0.011280)",
        "(-0.206020, 1.534027, 0.011179)",
        "(-0.205588, 1.537436, 0.011230)",
        "(-0.204491, 1.544467, 0.011722)",
        "(-0.203216, 1.551745, 0.012489)",
        "(-0.202187, 1.559157, 0.013351)",
        "(-0.201557, 1.566796, 0.014361)",
        "(-0.201381, 1.570695, 0.014930)",
        "(-0.200955, 1.578390, 0.016318)",
        "(-0.200453, 1.585874, 0.017907)",
        "(-0.200131, 1.593195, 0.019569)",
        "(-0.200115, 1.600474, 0.021416)",
        "(-0.200142, 1.604062, 0.022472)",
        "(-0.200070, 1.610960, 0.024838)",
        "(-0.199702, 1.617566, 0.027661)",
        "(-0.199137, 1.623887, 0.030890)",
        "(-0.199143, 1.630112, 0.034341)",
        "(-0.199275, 1.633078, 0.036233)",
        "(-0.199275, 1.638700, 0.040248)",
        "(-0.199169, 1.643872, 0.044575)",
        "(-0.199064, 1.648780, 0.049194)",
        "(-0.199150, 1.653457, 0.054108)",
        "(-0.199259, 1.655674, 0.056673)",
        "(-0.199468, 1.660038, 0.062075)",
        "(-0.199593, 1.663873, 0.067682)",
        "(-0.199607, 1.667288, 0.073285)",
        "(-0.199446, 1.670347, 0.079022)",
        "(-0.199383, 1.671730, 0.081903)",
        "(-0.199356, 1.674328, 0.087700)",
        "(-0.199191, 1.676765, 0.093703)",
        "(-0.198696, 1.678925, 0.099760)",
        "(-0.198093, 1.680642, 0.105688)",
        "(-0.197871, 1.681386, 0.108615)",
        "(-0.197648, 1.682731, 0.114522)",
        "(-0.197408, 1.683885, 0.120433)",
        "(-0.197323, 1.684587, 0.126271)",
        "(-0.197641, 1.684968, 0.132238)",
        "(-0.197805, 1.685050, 0.135277)",
        "(-0.198023, 1.684820, 0.141444)",
        "(-0.197903, 1.684187, 0.147724)",
        "(-0.197370, 1.683032, 0.154019)",
        "(-0.196741, 1.681406, 0.160230)",
        "(-0.196517, 1.680439, 0.163319)",
        "(-0.196307, 1.678075, 0.169533)",
        "(-0.195936, 1.675489, 0.175999)",
        "(-0.195150, 1.672474, 0.182527)",
        "(-0.194257, 1.669090, 0.188567)",
        "(-0.193876, 1.667127, 0.191166)",
        "(-0.193429, 1.662927, 0.195855)",
        "(-0.193283, 1.658173, 0.199826)",
        "(-0.193134, 1.652873, 0.203374)",
        "(-0.192741, 1.647193, 0.206491)",
        "(-0.192490, 1.644243, 0.207954)",
        "(-0.191799, 1.638181, 0.210731)",
        "(-0.190918, 1.631771, 0.212959)",
        "(-0.189967, 1.625042, 0.214604)",
        "(-0.188938, 1.617998, 0.215962)",
        "(-0.188400, 1.614349, 0.216574)",
        "(-0.187063, 1.606706, 0.217588)",
        "(-0.185801, 1.598722, 0.218446)",
        "(-0.185100, 1.590779, 0.219273)",
        "(-0.184483, 1.582540, 0.219786)",
        "(-0.184051, 1.578201, 0.219787)",
        "(-0.182964, 1.569266, 0.219417)",
        "(-0.181594, 1.560061, 0.218773)",
        "(-0.180559, 1.550793, 0.218040)",
        "(-0.179978, 1.541634, 0.217387)",
        "(-0.179534, 1.537028, 0.216966)",
        "(-0.178511, 1.527616, 0.215626)",
        "(-0.177266, 1.518051, 0.213653)",
        "(-0.176486, 1.508608, 0.211246)",
        "(-0.176416, 1.499280, 0.208625)",
        "(-0.176375, 1.494689, 0.207263)",
        "(-0.176205, 1.485453, 0.204374)",
        "(-0.176114, 1.476244, 0.201233)",
        "(-0.176105, 1.466991, 0.197597)",
        "(-0.176285, 1.457886, 0.193479)",
        "(-0.176452, 1.453411, 0.191240)",
        "(-0.176940, 1.444546, 0.186750)",
        "(-0.177492, 1.435584, 0.182002)",
        "(-0.177981, 1.426568, 0.176774)",
        "(-0.178417, 1.417857, 0.171483)",
        "(-0.178797, 1.413761, 0.168924)",
        "(-0.179882, 1.406027, 0.163859)",
        "(-0.181069, 1.398597, 0.158462)",
        "(-0.182151, 1.391439, 0.152638)",
        "(-0.183267, 1.384768, 0.146488)",
        "(-0.183874, 1.381698, 0.143446)",
        "(-0.185133, 1.375878, 0.137385)",
        "(-0.186609, 1.370626, 0.131029)",
        "(-0.187919, 1.365734, 0.124345)",
        "(-0.189163, 1.361180, 0.117412)",
        "(-0.189749, 1.359092, 0.113932)",
        "(-0.190968, 1.355259, 0.107044)",
        "(-0.192108, 1.351980, 0.100398)",
        "(-0.193372, 1.349733, 0.094153)",
        "(-0.194574, 1.348141, 0.088312)",
        "(-0.195115, 1.347612, 0.085482)",
        "(-0.196124, 1.346884, 0.079873)",
        "(-0.197110, 1.346758, 0.074399)",
        "(-0.198313, 1.347368, 0.069117)",
        "(-0.199592, 1.348316, 0.063933)",
        "(-0.200191, 1.348865, 0.061423)",
        "(-0.201359, 1.350232, 0.056678)",
        "(-0.202484, 1.351911, 0.052396)",
        "(-0.203571, 1.353830, 0.048590)",
        "(-0.204491, 1.356007, 0.045383)",
        "(-0.204885, 1.357153, 0.043910)",
        "(-0.205640, 1.359591, 0.041226)",
        "(-0.206582, 1.362355, 0.038638)",
        "(-0.207490, 1.365228, 0.036438)",
        "(-0.208440, 1.368344, 0.034594)",
        "(-0.208836, 1.369989, 0.033767)",
        "(-0.209459, 1.373397, 0.032168)",
        "(-0.209861, 1.377012, 0.030583)",
        "(-0.210039, 1.380769, 0.028940)",
        "(-0.210224, 1.384697, 0.027287)",
        "(-0.210288, 1.386680, 0.026480)",
        "(-0.210653, 1.391040, 0.025010)",
        "(-0.211034, 1.395721, 0.023718)",
        "(-0.211242, 1.400634, 0.022458)",
        "(-0.211546, 1.405966, 0.021349)",
        "(-0.211757, 1.408757, 0.020742)",
        "(-0.211911, 1.414516, 0.019676)",
        "(-0.211725, 1.420398, 0.018810)",
        "(-0.211368, 1.426295, 0.017832)",
        "(-0.211003, 1.432357, 0.016881)",
        "(-0.210876, 1.435483, 0.016410)",
        "(-0.210658, 1.441790, 0.015538)",
        "(-0.210338, 1.448195, 0.014685)",
        "(-0.210171, 1.454730, 0.013902)",
        "(-0.210124, 1.461436, 0.013176)",
        "(-0.210150, 1.464826, 0.012801)",
        "(-0.210287, 1.471756, 0.012143)",
        "(-0.210390, 1.479106, 0.012216)",
        "(-0.210549, 1.486535, 0.012364)",
        "(-0.210316, 1.493842, 0.012499)",
        "(-0.210363, 1.497456, 0.012440)",
        "(-0.210362, 1.504726, 0.012200)",
        "(-0.210309, 1.512149, 0.012226)",
        "(-0.210149, 1.519769, 0.012541)",
        "(-0.209811, 1.527162, 0.012737)",
        "(-0.209608, 1.530841, 0.012733)",
        "(-0.209369, 1.538274, 0.012738)",
        "(-0.209105, 1.545602, 0.012689)",
        "(-0.208812, 1.552955, 0.012745)",
        "(-0.208453, 1.560434, 0.012952)",
        "(-0.208164, 1.564030, 0.013075)",
        "(-0.207429, 1.571007, 0.013331)",
        "(-0.206585, 1.577887, 0.013736)",
        "(-0.205692, 1.584627, 0.014354)",
        "(-0.204951, 1.591317, 0.015389)",
        "(-0.204696, 1.594646, 0.016128)",
        "(-0.204151, 1.601287, 0.017944)",
        "(-0.203664, 1.607865, 0.020091)",
        "(-0.203238, 1.614372, 0.022635)",
        "(-0.202995, 1.620746, 0.025437)",
        "(-0.202973, 1.623850, 0.026936)",
        "(-0.202825, 1.629976, 0.030086)",
        "(-0.202622, 1.635920, 0.033578)",
        "(-0.202584, 1.641706, 0.037259)",
        "(-0.202696, 1.647278, 0.041113)",
        "(-0.202838, 1.649989, 0.043168)",
        "(-0.202997, 1.655344, 0.047536)",
        "(-0.203052, 1.660587, 0.052160)",
        "(-0.203046, 1.665667, 0.057128)",
        "(-0.202877, 1.670481, 0.062405)",
        "(-0.202769, 1.672759, 0.065185)",
        "(-0.202772, 1.677177, 0.071064)",
        "(-0.203027, 1.681376, 0.077378)",
        "(-0.203277, 1.685261, 0.084001)",
        "(-0.203551, 1.688920, 0.090944)",
        "(-0.203719, 1.690622, 0.094510)",
        "(-0.204015, 1.693776, 0.101739)",
        "(-0.204174, 1.696418, 0.109096)",
        "(-0.204228, 1.698502, 0.116299)",
        "(-0.204323, 1.700104, 0.123314)",
        "(-0.204339, 1.700767, 0.126759)",
        "(-0.204212, 1.701684, 0.133456)",
        "(-0.204041, 1.702132, 0.139864)",
        "(-0.203950, 1.702092, 0.146029)",
        "(-0.203779, 1.701656, 0.152130)",
        "(-0.203650, 1.701261, 0.155146)",
        "(-0.203406, 1.700167, 0.161076)",
        "(-0.203090, 1.698673, 0.166938)",
        "(-0.202602, 1.696741, 0.172700)",
        "(-0.201965, 1.694466, 0.178499)",
        "(-0.201563, 1.693185, 0.181406)",
        "(-0.200566, 1.690361, 0.187081)",
        "(-0.199283, 1.687197, 0.192580)",
        "(-0.197710, 1.683646, 0.197752)",
        "(-0.196126, 1.679808, 0.202475)",
        "(-0.195345, 1.677767, 0.204710)",
        "(-0.193785, 1.673435, 0.208972)",
        "(-0.192279, 1.668844, 0.212977)",
        "(-0.190648, 1.663975, 0.216771)",
        "(-0.189145, 1.658909, 0.220303)",
        "(-0.188432, 1.656299, 0.221901)",
        "(-0.186978, 1.650889, 0.224863)",
        "(-0.185464, 1.645349, 0.227750)",
        "(-0.183760, 1.639689, 0.230579)",
        "(-0.182043, 1.633765, 0.233227)",
        "(-0.181260, 1.630668, 0.234391)",
        "(-0.179884, 1.624232, 0.236361)",
        "(-0.178569, 1.617480, 0.237917)",
        "(-0.177159, 1.610679, 0.239268)",
        "(-0.175473, 1.603771, 0.240493)",
        "(-0.174612, 1.600348, 0.241049)",
        "(-0.172929, 1.593482, 0.242176)",
        "(-0.171265, 1.586722, 0.243237)",
        "(-0.169851, 1.580017, 0.244291)",
        "(-0.168906, 1.573533, 0.245166)",
        "(-0.168440, 1.570292, 0.245480)",
        "(-0.167556, 1.563703, 0.245930)",
        "(-0.166653, 1.557115, 0.246366)",
        "(-0.165712, 1.550460, 0.246566)",
        "(-0.164758, 1.543655, 0.246325)",
        "(-0.164289, 1.540243, 0.246111)",
        "(-0.163532, 1.533634, 0.245527)",
        "(-0.162792, 1.527098, 0.244726)",
        "(-0.162224, 1.520536, 0.243677)",
        "(-0.161694, 1.513875, 0.242182)",
        "(-0.161459, 1.510507, 0.241239)",
        "(-0.161123, 1.503699, 0.239083)",
        "(-0.160940, 1.496750, 0.236829)",
        "(-0.160915, 1.490004, 0.234560)",
        "(-0.160640, 1.483216, 0.232176)",
        "(-0.160481, 1.479703, 0.230761)",
        "(-0.160221, 1.472584, 0.227446)",
        "(-0.160056, 1.465543, 0.223750)",
        "(-0.160307, 1.458762, 0.219781)",
        "(-0.160559, 1.451985, 0.215482)",
        "(-0.160657, 1.448546, 0.213112)",
        "(-0.160733, 1.441710, 0.207945)",
        "(-0.160798, 1.434966, 0.202298)",
        "(-0.161288, 1.428514, 0.196300)",
        "(-0.162224, 1.422141, 0.189758)",
        "(-0.162646, 1.418943, 0.186388)",
        "(-0.163579, 1.412622, 0.179518)",
        "(-0.164827, 1.406676, 0.172775)",
        "(-0.166046, 1.400976, 0.166256)",
        "(-0.167145, 1.395529, 0.159958)",
        "(-0.167649, 1.392805, 0.156762)",
        "(-0.168830, 1.387488, 0.149866)",
        "(-0.170130, 1.382191, 0.142165)",
        "(-0.171370, 1.377210, 0.134511)",
        "(-0.172598, 1.372592, 0.127152)",
        "(-0.173205, 1.370311, 0.123449)",
        "(-0.174412, 1.365944, 0.115984)",
        "(-0.175516, 1.361985, 0.108696)",
        "(-0.176662, 1.358614, 0.101549)",
        "(-0.177697, 1.355949, 0.094882)",
        "(-0.178221, 1.354813, 0.091541)",
        "(-0.179137, 1.353000, 0.085059)",
        "(-0.179960, 1.351926, 0.078873)",
        "(-0.180894, 1.351959, 0.073253)",
        "(-0.181802, 1.353215, 0.068334)",
        "(-0.182173, 1.354064, 0.066002)",
        "(-0.182800, 1.356378, 0.061672)",
        "(-0.183258, 1.359428, 0.057628)",
        "(-0.183811, 1.363222, 0.053880)",
        "(-0.184378, 1.367676, 0.050407)",
        "(-0.184716, 1.370194, 0.048843)",
        "(-0.185482, 1.375577, 0.046004)",
        "(-0.186103, 1.381327, 0.043576)",
        "(-0.186612, 1.387372, 0.041480)",
        "(-0.187249, 1.393788, 0.039544)",
        "(-0.187656, 1.397072, 0.038612)",
        "(-0.188360, 1.403520, 0.036657)",
        "(-0.189050, 1.410019, 0.034779)",
        "(-0.189756, 1.416649, 0.033228)",
        "(-0.190261, 1.423325, 0.031836)",
        "(-0.190467, 1.426702, 0.031182)",
        "(-0.190785, 1.433541, 0.029953)",
        "(-0.191205, 1.440604, 0.028894)",
        "(-0.191674, 1.447804, 0.027934)",
        "(-0.191981, 1.454961, 0.027052)",
        "(-0.192091, 1.458584, 0.026694)",
        "(-0.192304, 1.465829, 0.025874)",
        "(-0.192684, 1.473042, 0.024847)",
        "(-0.193329, 1.480308, 0.023788)",
        "(-0.193891, 1.487572, 0.022965)",
        "(-0.194081, 1.491140, 0.022600)",
        "(-0.194230, 1.498230, 0.021927)",
        "(-0.194335, 1.505374, 0.021449)",
        "(-0.194678, 1.512567, 0.021073)",
        "(-0.195122, 1.519698, 0.020707)",
        "(-0.195291, 1.523190, 0.020559)",
        "(-0.195448, 1.530054, 0.020345)",
        "(-0.195595, 1.536737, 0.020224)",
        "(-0.195901, 1.543495, 0.020372)",
        "(-0.196287, 1.550312, 0.020745)",
        "(-0.196382, 1.553723, 0.021050)",
        "(-0.196329, 1.560593, 0.021887)",
        "(-0.196056, 1.567530, 0.022940)",
        "(-0.195727, 1.574398, 0.024070)",
        "(-0.195413, 1.581217, 0.025357)",
        "(-0.195197, 1.584547, 0.026056)",
        "(-0.194709, 1.591167, 0.027631)",
        "(-0.194152, 1.597791, 0.029531)",
        "(-0.193196, 1.604315, 0.031907)",
        "(-0.191879, 1.610679, 0.034647)",
        "(-0.191296, 1.613853, 0.036179)",
        "(-0.190238, 1.620250, 0.039859)",
        "(-0.189189, 1.626507, 0.044102)",
        "(-0.188252, 1.632492, 0.048517)",
        "(-0.187601, 1.638397, 0.053160)",
        "(-0.187352, 1.641312, 0.055644)",
        "(-0.186910, 1.646940, 0.060941)",
        "(-0.186355, 1.652164, 0.066372)",
        "(-0.185901, 1.657204, 0.072240)",
        "(-0.185372, 1.662057, 0.078552)",
        "(-0.185057, 1.664345, 0.081756)",
        "(-0.184672, 1.668489, 0.088142)",
        "(-0.184573, 1.672320, 0.094478)",
        "(-0.184519, 1.675638, 0.100756)",
        "(-0.184421, 1.678537, 0.106922)",
        "(-0.184274, 1.679801, 0.109958)",
        "(-0.183970, 1.682144, 0.115989)",
        "(-0.183725, 1.684049, 0.121939)",
        "(-0.183535, 1.685529, 0.127678)",
        "(-0.183494, 1.686689, 0.133129)",
        "(-0.183476, 1.687182, 0.135812)",
        "(-0.183466, 1.687928, 0.141274)",
        "(-0.183418, 1.688447, 0.146868)",
        "(-0.183127, 1.688567, 0.152344)",
        "(-0.182870, 1.688289, 0.157594)",
        "(-0.182789, 1.688017, 0.160177)",
        "(-0.182546, 1.687332, 0.165403)",
        "(-0.182062, 1.686479, 0.170962)",
        "(-0.181416, 1.685361, 0.176872)",
        "(-0.180686, 1.683981, 0.182900)",
        "(-0.180293, 1.683179, 0.185946)",
        "(-0.179518, 1.681329, 0.192062)",
        "(-0.178753, 1.679206, 0.198338)",
        "(-0.178092, 1.676944, 0.204583)",
        "(-0.177571, 1.674511, 0.210640)",
        "(-0.177238, 1.673231, 0.213572)",
        "(-0.176564, 1.670393, 0.219112)",
        "(-0.176014, 1.667369, 0.224335)",
        "(-0.175614, 1.664141, 0.229477)",
        "(-0.175252, 1.660856, 0.234622)",
        "(-0.175112, 1.659129, 0.237158)",
        "(-0.174768, 1.655537, 0.242133)",
        "(-0.174501, 1.651734, 0.246843)",
        "(-0.174161, 1.647534, 0.251319)",
        "(-0.173631, 1.642998, 0.255755)",
        "(-0.173336, 1.640573, 0.257923)",
        "(-0.172873, 1.635555, 0.262112)",
        "(-0.172583, 1.630041, 0.265951)",
        "(-0.172329, 1.623991, 0.269211)",
        "(-0.172097, 1.617634, 0.271891)",
        "(-0.171901, 1.614328, 0.273065)",
        "(-0.171419, 1.607362, 0.275141)",
        "(-0.170996, 1.600095, 0.276796)",
        "(-0.170613, 1.592595, 0.277986)",
        "(-0.169941, 1.584775, 0.278626)",
        "(-0.169545, 1.580764, 0.278804)",
        "(-0.168544, 1.572542, 0.278732)",
        "(-0.167539, 1.564355, 0.278396)",
        "(-0.166693, 1.556528, 0.277781)",
        "(-0.165762, 1.548913, 0.276909)",
        "(-0.165304, 1.545127, 0.276361)",
        "(-0.164576, 1.537681, 0.275029)",
        "(-0.163875, 1.530209, 0.273243)",
        "(-0.163243, 1.522654, 0.270864)",
        "(-0.162698, 1.515222, 0.267803)",
        "(-0.162444, 1.511476, 0.266050)",
        "(-0.162022, 1.504205, 0.262318)",
        "(-0.161777, 1.497116, 0.258290)",
        "(-0.161692, 1.490029, 0.253548)",
        "(-0.161339, 1.482980, 0.247835)",
        "(-0.161165, 1.479470, 0.244793)",
        "(-0.161184, 1.472720, 0.238176)",
        "(-0.161795, 1.466104, 0.231108)",
        "(-0.162451, 1.459567, 0.223722)",
        "(-0.162889, 1.453335, 0.216410)",
        "(-0.163055, 1.450290, 0.212675)",
        "(-0.163284, 1.444148, 0.204950)",
        "(-0.163756, 1.438010, 0.196805)",
        "(-0.164379, 1.432006, 0.188637)",
        "(-0.164844, 1.426330, 0.180808)",
        "(-0.165088, 1.423584, 0.176941)",
        "(-0.165704, 1.418266, 0.169144)",
        "(-0.166190, 1.412804, 0.160914)",
        "(-0.166569, 1.407286, 0.152323)",
        "(-0.167521, 1.402343, 0.143785)",
        "(-0.168198, 1.400060, 0.139464)",
        "(-0.169556, 1.395873, 0.130805)",
        "(-0.170726, 1.391977, 0.122185)",
        "(-0.171887, 1.388904, 0.113771)",
        "(-0.173068, 1.386297, 0.105531)",
        "(-0.173652, 1.385309, 0.101704)",
        "(-0.174900, 1.383867, 0.094202)",
        "(-0.176131, 1.382874, 0.086771)",
        "(-0.177433, 1.382412, 0.079591)",
        "(-0.178823, 1.382533, 0.072768)",
        "(-0.179418, 1.382855, 0.069595)",
        "(-0.180621, 1.384188, 0.063859)",
        "(-0.181861, 1.386503, 0.058930)",
        "(-0.182896, 1.389584, 0.054568)",
        "(-0.183856, 1.393407, 0.050824)",
        "(-0.184306, 1.395548, 0.049170)",
        "(-0.185219, 1.400119, 0.046121)",
        "(-0.186100, 1.405079, 0.043529)",
        "(-0.186756, 1.410178, 0.041288)",
        "(-0.187532, 1.415544, 0.039273)",
        "(-0.188045, 1.418384, 0.038403)",
        "(-0.189022, 1.424108, 0.036868)",
        "(-0.189755, 1.429945, 0.035525)",
        "(-0.190409, 1.435884, 0.034335)",
        "(-0.191012, 1.441945, 0.033253)",
        "(-0.191264, 1.444991, 0.032729)",
        "(-0.191762, 1.451142, 0.031589)",
        "(-0.192185, 1.457413, 0.030539)",
        "(-0.192672, 1.463853, 0.029685)",
        "(-0.193204, 1.470307, 0.028951)",
        "(-0.193387, 1.473560, 0.028636)",
        "(-0.193536, 1.480028, 0.027921)",
        "(-0.193698, 1.486515, 0.027221)",
        "(-0.194185, 1.493125, 0.026442)",
        "(-0.194545, 1.499443, 0.025324)",
        "(-0.194458, 1.502503, 0.024676)",
        "(-0.194431, 1.508620, 0.023594)",
        "(-0.195041, 1.515398, 0.022991)",
        "(-0.195424, 1.522030, 0.022418)",
        "(-0.195448, 1.528567, 0.021799)",
        "(-0.195417, 1.531808, 0.021444)",
        "(-0.195168, 1.538498, 0.020780)",
        "(-0.195072, 1.544900, 0.020448)",
        "(-0.194915, 1.551387, 0.020132)",
        "(-0.194519, 1.557973, 0.020045)",
        "(-0.194368, 1.561372, 0.020129)",
        "(-0.194139, 1.568261, 0.020361)",
        "(-0.194004, 1.575108, 0.020626)",
        "(-0.194098, 1.582161, 0.021192)",
        "(-0.194258, 1.589236, 0.022074)",
        "(-0.194286, 1.592697, 0.022540)",
        "(-0.194230, 1.599615, 0.023770)",
        "(-0.194179, 1.606633, 0.025642)",
        "(-0.193880, 1.613561, 0.028095)",
        "(-0.193875, 1.616999, 0.029403)",
        "(-0.194217, 1.623952, 0.032286)",
        "(-0.194532, 1.630792, 0.035557)",
        "(-0.194824, 1.637325, 0.038995)",
        "(-0.195178, 1.643711, 0.042849)",
        "(-0.195494, 1.649946, 0.047203)",
        "(-0.195621, 1.652990, 0.049484)",
        "(-0.195776, 1.658723, 0.054176)",
        "(-0.196015, 1.664064, 0.058921)",
        "(-0.196051, 1.669006, 0.063806)",
        "(-0.195985, 1.673612, 0.069057)",
        "(-0.195952, 1.675847, 0.071856)",
        "(-0.196042, 1.680134, 0.077604)",
        "(-0.196252, 1.683912, 0.083432)",
        "(-0.196682, 1.687320, 0.089365)",
        "(-0.197238, 1.690406, 0.095448)",
        "(-0.197526, 1.691805, 0.098525)",
        "(-0.198096, 1.694342, 0.104737)",
        "(-0.198679, 1.696544, 0.111031)",
        "(-0.199191, 1.698400, 0.117296)",
        "(-0.199709, 1.699877, 0.123458)",
        "(-0.200033, 1.700469, 0.126505)",
        "(-0.200651, 1.701386, 0.132593)",
        "(-0.201205, 1.701885, 0.138718)",
        "(-0.201578, 1.702090, 0.145141)",
        "(-0.201690, 1.702093, 0.151879)",
        "(-0.201610, 1.702012, 0.155364)",
        "(-0.201398, 1.701608, 0.162233)",
        "(-0.201205, 1.700845, 0.168987)",
        "(-0.201148, 1.699634, 0.175524)",
        "(-0.201087, 1.698141, 0.182270)",
        "(-0.201006, 1.697316, 0.185836)",
        "(-0.200739, 1.695533, 0.193212)",
        "(-0.200366, 1.693401, 0.200790)",
        "(-0.199944, 1.690720, 0.208263)",
        "(-0.199528, 1.687487, 0.215511)",
        "(-0.199297, 1.685628, 0.219033)",
        "(-0.198798, 1.681606, 0.226098)",
        "(-0.198219, 1.677190, 0.233388)",
        "(-0.197642, 1.672353, 0.240756)",
        "(-0.196987, 1.667037, 0.248019)",
        "(-0.196620, 1.664225, 0.251582)",
        "(-0.195733, 1.658196, 0.258408)",
        "(-0.194778, 1.651771, 0.264900)",
        "(-0.193843, 1.644961, 0.270757)",
        "(-0.193021, 1.637965, 0.275867)",
        "(-0.192557, 1.634285, 0.277920)",
        "(-0.191754, 1.626886, 0.281536)",
        "(-0.191078, 1.619238, 0.284442)",
        "(-0.190155, 1.611296, 0.286760)",
        "(-0.188909, 1.603114, 0.288524)",
        "(-0.188236, 1.598978, 0.289262)",
        "(-0.187206, 1.590661, 0.290510)",
        "(-0.186361, 1.582004, 0.291095)",
        "(-0.185524, 1.573049, 0.290840)",
        "(-0.184540, 1.563710, 0.289902)",
        "(-0.183990, 1.558957, 0.289384)",
        "(-0.182772, 1.549160, 0.287898)",
        "(-0.181584, 1.539381, 0.286230)",
        "(-0.180483, 1.529713, 0.284525)",
        "(-0.179387, 1.519863, 0.282592)",
        "(-0.178826, 1.514877, 0.281577)",
        "(-0.177928, 1.505038, 0.279587)",
        "(-0.177290, 1.495349, 0.277621)",
        "(-0.176471, 1.485541, 0.275387)",
        "(-0.175410, 1.475510, 0.272464)",
        "(-0.174953, 1.470513, 0.270783)",
        "(-0.174130, 1.460592, 0.266927)",
        "(-0.173516, 1.450328, 0.262855)",
        "(-0.172932, 1.440229, 0.258662)",
        "(-0.172433, 1.430246, 0.254212)",
        "(-0.172262, 1.425328, 0.251849)",
        "(-0.171946, 1.415575, 0.246660)",
        "(-0.171460, 1.405618, 0.240631)",
        "(-0.171174, 1.395707, 0.233747)",
        "(-0.170895, 1.385948, 0.226160)",
        "(-0.170699, 1.381142, 0.222122)",
        "(-0.170446, 1.371739, 0.213694)",
        "(-0.170101, 1.362431, 0.204680)",
        "(-0.169861, 1.353687, 0.195268)",
        "(-0.170207, 1.346104, 0.185993)",
        "(-0.170578, 1.342837, 0.181460)",
        "(-0.171324, 1.336667, 0.172296)",
        "(-0.171925, 1.331038, 0.162640)",
        "(-0.172640, 1.326423, 0.152495)",
        "(-0.173632, 1.322996, 0.142108)",
        "(-0.174250, 1.321836, 0.136881)",
        "(-0.175440, 1.320034, 0.126449)",
        "(-0.176387, 1.319380, 0.116469)",
        "(-0.177228, 1.320180, 0.107346)",
        "(-0.178016, 1.322385, 0.098642)",
        "(-0.178319, 1.323801, 0.094813)",
        "(-0.178768, 1.327027, 0.087328)",
        "(-0.179111, 1.330927, 0.080225)",
        "(-0.179556, 1.335616, 0.073662)",
        "(-0.180115, 1.341100, 0.067734)",
        "(-0.180510, 1.344213, 0.065061)",
        "(-0.181556, 1.350802, 0.060150)",
        "(-0.182263, 1.357628, 0.055899)",
        "(-0.182680, 1.364814, 0.052330)",
        "(-0.183075, 1.372364, 0.049376)",
        "(-0.183331, 1.376241, 0.047997)",
        "(-0.184098, 1.384364, 0.045782)",
        "(-0.184875, 1.392688, 0.044090)",
        "(-0.185345, 1.401041, 0.042772)",
        "(-0.185443, 1.409240, 0.041538)",
        "(-0.185379, 1.413289, 0.040902)",
        "(-0.185604, 1.421507, 0.039584)",
        "(-0.186046, 1.429640, 0.038341)",
        "(-0.186245, 1.437529, 0.036974)",
        "(-0.186394, 1.445441, 0.035674)",
        "(-0.186347, 1.449383, 0.035069)",
        "(-0.186108, 1.457341, 0.033967)",
        "(-0.185988, 1.465422, 0.032946)",
        "(-0.186105, 1.473836, 0.031997)",
        "(-0.186382, 1.482510, 0.031205)",
        "(-0.186465, 1.486885, 0.030860)",
        "(-0.186483, 1.495615, 0.030168)",
        "(-0.186711, 1.504473, 0.029669)",
        "(-0.187351, 1.513679, 0.029626)",
        "(-0.187877, 1.522868, 0.029675)",
        "(-0.188086, 1.527507, 0.029685)",
        "(-0.188528, 1.536813, 0.029787)",
        "(-0.189302, 1.546207, 0.029855)",
        "(-0.190483, 1.555560, 0.030300)",
        "(-0.190970, 1.564680, 0.031156)",
        "(-0.190881, 1.569137, 0.031554)",
        "(-0.190165, 1.577944, 0.032325)",
        "(-0.190190, 1.587027, 0.033244)",
        "(-0.190757, 1.595956, 0.034680)",
        "(-0.190526, 1.604346, 0.036114)",
        "(-0.190292, 1.608474, 0.036890)",
        "(-0.189837, 1.616753, 0.038849)",
        "(-0.189956, 1.625006, 0.041428)",
        "(-0.190718, 1.632914, 0.044619)",
        "(-0.191559, 1.640132, 0.048110)",
        "(-0.191704, 1.643523, 0.049920)",
        "(-0.191319, 1.649780, 0.054064)",
        "(-0.190631, 1.655638, 0.059172)",
        "(-0.190801, 1.661482, 0.065522)",
        "(-0.190691, 1.667026, 0.072380)",
        "(-0.190435, 1.669542, 0.075981)",
        "(-0.189992, 1.674307, 0.083206)",
        "(-0.190039, 1.678709, 0.090624)",
        "(-0.190213, 1.682714, 0.098223)",
        "(-0.190610, 1.686269, 0.106016)",
        "(-0.190789, 1.687783, 0.109918)",
        "(-0.191044, 1.690494, 0.117677)",
        "(-0.191434, 1.692872, 0.125598)",
        "(-0.192249, 1.694946, 0.133694)",
        "(-0.193241, 1.696597, 0.142055)",
        "(-0.193549, 1.697208, 0.146368)",
        "(-0.194003, 1.698136, 0.155064)",
        "(-0.194334, 1.698727, 0.163950)",
        "(-0.194604, 1.698827, 0.172860)",
        "(-0.194811, 1.698299, 0.181639)",
        "(-0.194839, 1.697779, 0.185941)",
        "(-0.194920, 1.696447, 0.194491)",
        "(-0.195079, 1.694591, 0.203073)",
        "(-0.195300, 1.692239, 0.211697)",
        "(-0.195201, 1.689200, 0.220170)",
        "(-0.195045, 1.687426, 0.224231)",
        "(-0.194755, 1.683322, 0.231913)",
        "(-0.194560, 1.678522, 0.239255)",
        "(-0.194500, 1.673155, 0.246344)",
        "(-0.194302, 1.667277, 0.253152)",
        "(-0.194092, 1.664041, 0.256369)",
        "(-0.193606, 1.657166, 0.262449)",
        "(-0.193029, 1.649652, 0.267922)",
        "(-0.192590, 1.641576, 0.272671)",
        "(-0.192226, 1.632880, 0.276661)",
        "(-0.191937, 1.628220, 0.278449)",
        "(-0.190791, 1.618720, 0.281946)",
        "(-0.189408, 1.608818, 0.284414)",
        "(-0.188033, 1.598585, 0.286091)",
        "(-0.186667, 1.587985, 0.286533)",
        "(-0.185920, 1.582599, 0.286397)",
        "(-0.184184, 1.571622, 0.285640)",
        "(-0.182335, 1.560307, 0.284015)",
        "(-0.180466, 1.548938, 0.281773)",
        "(-0.179022, 1.537847, 0.279155)",
        "(-0.178468, 1.532379, 0.277702)",
        "(-0.177214, 1.521391, 0.274471)",
        "(-0.175660, 1.510057, 0.270595)",
        "(-0.174379, 1.498816, 0.266090)",
        "(-0.173589, 1.487913, 0.261091)",
        "(-0.173280, 1.482484, 0.258366)",
        "(-0.172365, 1.471567, 0.252515)",
        "(-0.171192, 1.460648, 0.245971)",
        "(-0.169831, 1.449811, 0.238665)",
        "(-0.168653, 1.439040, 0.231013)",
        "(-0.168046, 1.433717, 0.226989)",
        "(-0.166783, 1.423575, 0.219027)",
        "(-0.165861, 1.414248, 0.211091)",
        "(-0.165506, 1.405924, 0.202896)",
        "(-0.165044, 1.398110, 0.194301)",
        "(-0.164858, 1.394276, 0.189856)",
        "(-0.164723, 1.387211, 0.180395)",
        "(-0.164633, 1.380593, 0.170427)",
        "(-0.164741, 1.374456, 0.160118)",
        "(-0.165181, 1.368920, 0.149463)",
        "(-0.165407, 1.366245, 0.144143)",
        "(-0.166137, 1.361386, 0.133685)",
        "(-0.167383, 1.357340, 0.123661)",
        "(-0.168863, 1.353795, 0.114054)",
        "(-0.170354, 1.350361, 0.104652)",
        "(-0.171083, 1.348654, 0.100021)",
        "(-0.172595, 1.345490, 0.091031)",
        "(-0.174081, 1.342866, 0.082688)",
        "(-0.175289, 1.340600, 0.074977)",
        "(-0.176156, 1.338557, 0.067734)",
        "(-0.176448, 1.337710, 0.064326)",
        "(-0.177018, 1.336548, 0.057909)",
        "(-0.177542, 1.336419, 0.052238)",
        "(-0.177747, 1.337289, 0.047149)",
        "(-0.177992, 1.339458, 0.042390)",
        "(-0.178139, 1.341111, 0.040215)",
        "(-0.178367, 1.345317, 0.036285)",
        "(-0.178707, 1.350892, 0.033057)",
        "(-0.178905, 1.357440, 0.030383)",
        "(-0.178970, 1.364684, 0.027882)",
        "(-0.179041, 1.368651, 0.026702)",
        "(-0.179306, 1.376898, 0.024361)",
        "(-0.179612, 1.385455, 0.021968)",
        "(-0.179971, 1.394240, 0.019576)",
        "(-0.180544, 1.403566, 0.017497)",
        "(-0.180863, 1.408295, 0.016499)",
        "(-0.181686, 1.417887, 0.014655)",
        "(-0.182272, 1.427425, 0.012841)",
        "(-0.182882, 1.437209, 0.011157)",
        "(-0.182370, 1.448368, 0.011322)",
        "(-0.182466, 1.453125, 0.012410)",
        "(-0.182880, 1.463953, 0.014272)",
        "(-0.183122, 1.474857, 0.015681)",
        "(-0.183347, 1.485171, 0.015884)",
        "(-0.183701, 1.495237, 0.014930)",
        "(-0.183891, 1.500463, 0.014481)",
        "(-0.184272, 1.511234, 0.014304)",
        "(-0.184633, 1.522350, 0.014663)",
        "(-0.184750, 1.533342, 0.014742)",
        "(-0.185001, 1.543967, 0.014138)",
        "(-0.185538, 1.549377, 0.013824)",
        "(-0.186799, 1.560257, 0.013696)",
        "(-0.187568, 1.570837, 0.013712)",
        "(-0.187723, 1.581042, 0.013882)",
        "(-0.187299, 1.590871, 0.014374)",
        "(-0.187078, 1.595720, 0.014816)",
        "(-0.186979, 1.605315, 0.016260)",
        "(-0.187101, 1.614452, 0.018246)",
        "(-0.187640, 1.623248, 0.020805)",
        "(-0.188360, 1.631830, 0.024213)",
        "(-0.188677, 1.636031, 0.026200)",
        "(-0.188972, 1.643885, 0.030692)",
        "(-0.189302, 1.651094, 0.035490)",
        "(-0.189976, 1.658075, 0.041173)",
        "(-0.190628, 1.664700, 0.047698)",
        "(-0.190812, 1.667897, 0.051092)",
        "(-0.190918, 1.673783, 0.058062)",
        "(-0.191250, 1.679249, 0.065423)",
        "(-0.192102, 1.684383, 0.073082)",
        "(-0.192891, 1.689008, 0.080847)",
        "(-0.193113, 1.691187, 0.084744)",
        "(-0.193229, 1.695161, 0.092652)",
        "(-0.193429, 1.698641, 0.100731)",
        "(-0.194121, 1.701679, 0.108856)",
        "(-0.194663, 1.704010, 0.117030)",
        "(-0.194780, 1.704994, 0.121081)",
        "(-0.194876, 1.706417, 0.129213)",
        "(-0.194665, 1.707439, 0.137603)",
        "(-0.194258, 1.708028, 0.146334)",
        "(-0.194073, 1.708150, 0.155270)",
        "(-0.194053, 1.707915, 0.159633)",
        "(-0.193986, 1.707020, 0.168101)",
        "(-0.193860, 1.705764, 0.176509)",
        "(-0.193547, 1.704215, 0.184817)",
        "(-0.193067, 1.702139, 0.192747)",
        "(-0.192837, 1.700847, 0.196589)",
        "(-0.192624, 1.697785, 0.204125)",
        "(-0.192405, 1.694107, 0.211650)",
        "(-0.191865, 1.690009, 0.219252)",
        "(-0.190890, 1.685312, 0.226652)",
        "(-0.190283, 1.682668, 0.230117)",
        "(-0.189269, 1.676956, 0.236731)",
        "(-0.188531, 1.670957, 0.243037)",
        "(-0.187681, 1.664462, 0.249039)",
        "(-0.186978, 1.657446, 0.254394)",
        "(-0.186787, 1.653783, 0.256746)",
        "(-0.186547, 1.646389, 0.261131)",
        "(-0.186309, 1.638574, 0.265084)",
        "(-0.186018, 1.630180, 0.268611)",
        "(-0.186079, 1.621591, 0.271729)",
        "(-0.186293, 1.617259, 0.273032)",
        "(-0.186734, 1.608459, 0.274940)",
        "(-0.186855, 1.599279, 0.276136)",
        "(-0.187070, 1.589946, 0.276707)",
        "(-0.187766, 1.580663, 0.276325)",
        "(-0.188179, 1.575966, 0.275748)",
        "(-0.188567, 1.566195, 0.274652)",
        "(-0.188677, 1.556085, 0.273569)",
        "(-0.189120, 1.545932, 0.272344)",
        "(-0.189957, 1.535645, 0.270631)",
        "(-0.190403, 1.530327, 0.269508)",
        "(-0.190821, 1.519403, 0.266973)",
        "(-0.190561, 1.508457, 0.264447)",
        "(-0.190336, 1.497641, 0.261576)",
        "(-0.190320, 1.487020, 0.257983)",
        "(-0.190135, 1.481627, 0.255771)",
        "(-0.189206, 1.470613, 0.250537)",
        "(-0.188216, 1.459465, 0.243779)",
        "(-0.187496, 1.448694, 0.235968)",
        "(-0.187154, 1.438468, 0.227465)",
        "(-0.187184, 1.433632, 0.222964)",
        "(-0.187195, 1.424367, 0.213665)",
        "(-0.186820, 1.415482, 0.203837)",
        "(-0.186548, 1.407155, 0.193440)",
        "(-0.186885, 1.399800, 0.182575)",
        "(-0.187257, 1.396436, 0.177023)",
        "(-0.188479, 1.390504, 0.165506)",
        "(-0.189890, 1.385198, 0.153620)",
        "(-0.191541, 1.380615, 0.141623)",
        "(-0.193163, 1.376859, 0.129796)",
        "(-0.193839, 1.375175, 0.123955)",
        "(-0.195306, 1.372346, 0.112703)",
        "(-0.197008, 1.370987, 0.102474)",
        "(-0.198878, 1.370574, 0.092784)",
        "(-0.200778, 1.370853, 0.083449)",
        "(-0.201572, 1.371274, 0.079000)",
        "(-0.202788, 1.372650, 0.070604)",
        "(-0.203692, 1.374982, 0.062949)",
        "(-0.204221, 1.378063, 0.056044)",
        "(-0.204499, 1.382071, 0.050049)",
        "(-0.204827, 1.384668, 0.047445)",
        "(-0.205545, 1.390150, 0.042464)",
        "(-0.206359, 1.396332, 0.037996)",
        "(-0.207158, 1.403149, 0.033975)",
        "(-0.207752, 1.410483, 0.030283)",
        "(-0.207994, 1.414291, 0.028513)",
        "(-0.208626, 1.422306, 0.025281)",
        "(-0.209626, 1.430678, 0.022556)",
        "(-0.210796, 1.439299, 0.020366)",
        "(-0.211913, 1.447833, 0.018485)",
        "(-0.212301, 1.451962, 0.017620)",
        "(-0.213043, 1.460186, 0.016032)",
        "(-0.213954, 1.468544, 0.014988)",
        "(-0.214564, 1.477375, 0.015291)",
        "(-0.214498, 1.486146, 0.016513)",
        "(-0.214510, 1.490691, 0.017162)",
        "(-0.214454, 1.499935, 0.018107)",
        "(-0.214605, 1.508668, 0.018047)",
        "(-0.214919, 1.517218, 0.017355)",
        "(-0.215045, 1.526028, 0.017061)",
        "(-0.214889, 1.530521, 0.017041)",
        "(-0.214169, 1.539655, 0.017183)",
        "(-0.213152, 1.548849, 0.017290)",
        "(-0.212514, 1.557836, 0.017013)",
        "(-0.212227, 1.566868, 0.016709)",
        "(-0.212119, 1.571404, 0.016590)",
        "(-0.211772, 1.580533, 0.016378)",
        "(-0.211099, 1.589620, 0.015966)",
        "(-0.209907, 1.598733, 0.015674)",
        "(-0.208623, 1.607953, 0.015559)",
        "(-0.208136, 1.612454, 0.015556)",
        "(-0.207478, 1.621359, 0.015530)",
        "(-0.206433, 1.630020, 0.015761)",
        "(-0.204972, 1.638386, 0.016177)",
        "(-0.203543, 1.646106, 0.016666)",
        "(-0.202898, 1.649802, 0.017031)",
        "(-0.202221, 1.657380, 0.018432)",
        "(-0.201833, 1.664967, 0.021084)",
        "(-0.201052, 1.672328, 0.024467)",
        "(-0.200266, 1.679408, 0.028502)",
        "(-0.200224, 1.682637, 0.030623)",
        "(-0.200650, 1.689072, 0.035421)",
        "(-0.201042, 1.695408, 0.040920)",
        "(-0.201159, 1.701321, 0.046941)",
        "(-0.201019, 1.706892, 0.053442)",
        "(-0.200959, 1.709551, 0.056850)",
        "(-0.201454, 1.714765, 0.064008)",
        "(-0.202411, 1.719792, 0.071685)",
        "(-0.203176, 1.724331, 0.079624)",
        "(-0.203825, 1.728318, 0.087868)",
        "(-0.204148, 1.730121, 0.092091)",
        "(-0.204901, 1.733467, 0.100611)",
        "(-0.206079, 1.736386, 0.109250)",
        "(-0.207095, 1.738740, 0.118017)",
        "(-0.207815, 1.740305, 0.126472)",
        "(-0.208207, 1.740905, 0.130623)",
        "(-0.208758, 1.741727, 0.138952)",
        "(-0.209174, 1.742013, 0.147241)",
        "(-0.209632, 1.741688, 0.155415)",
        "(-0.209778, 1.740876, 0.163554)",
        "(-0.209739, 1.740212, 0.167551)",
        "(-0.209602, 1.738523, 0.175569)",
        "(-0.209332, 1.736379, 0.183841)",
        "(-0.208860, 1.733940, 0.192278)",
        "(-0.208131, 1.731013, 0.200678)",
        "(-0.207662, 1.729337, 0.204743)",
        "(-0.206771, 1.725600, 0.212568)",
        "(-0.205778, 1.721440, 0.220304)",
        "(-0.204767, 1.716762, 0.227912)",
        "(-0.203576, 1.711386, 0.235150)",
        "(-0.202919, 1.708404, 0.238552)",
        "(-0.201636, 1.701896, 0.244632)",
        "(-0.200460, 1.694777, 0.250094)",
        "(-0.199241, 1.687187, 0.255538)",
        "(-0.197727, 1.679240, 0.260948)",
        "(-0.196840, 1.675062, 0.263398)",
        "(-0.194861, 1.666466, 0.267923)",
        "(-0.192942, 1.657501, 0.272110)",
        "(-0.191155, 1.648207, 0.276075)",
        "(-0.189539, 1.638685, 0.279810)",
        "(-0.188770, 1.633869, 0.281508)",
        "(-0.186953, 1.624038, 0.284489)",
        "(-0.185295, 1.613916, 0.286800)",
        "(-0.184012, 1.603758, 0.288434)",
        "(-0.182645, 1.593250, 0.289579)",
        "(-0.182039, 1.587991, 0.289955)",
        "(-0.181020, 1.577540, 0.290453)",
        "(-0.179769, 1.566911, 0.290498)",
        "(-0.178395, 1.556178, 0.290022)",
        "(-0.177138, 1.545604, 0.289034)",
        "(-0.176556, 1.540371, 0.288356)",
        "(-0.175377, 1.530159, 0.286997)",
        "(-0.174341, 1.520348, 0.285538)",
        "(-0.173386, 1.510678, 0.283676)",
        "(-0.172622, 1.500996, 0.281002)",
        "(-0.172347, 1.496215, 0.279441)",
        "(-0.172020, 1.486843, 0.276114)",
        "(-0.171755, 1.477594, 0.272373)",
        "(-0.171270, 1.468302, 0.267913)",
        "(-0.170654, 1.459204, 0.262869)",
        "(-0.170378, 1.454789, 0.260261)",
        "(-0.169958, 1.446141, 0.254904)",
        "(-0.169941, 1.437824, 0.249165)",
        "(-0.169941, 1.429528, 0.242769)",
        "(-0.169494, 1.421063, 0.235513)",
        "(-0.169196, 1.416848, 0.231618)",
        "(-0.168681, 1.408631, 0.223872)",
        "(-0.168450, 1.400858, 0.215987)",
        "(-0.168556, 1.393593, 0.207510)",
        "(-0.168580, 1.386710, 0.198351)",
        "(-0.168549, 1.383416, 0.193553)",
        "(-0.168683, 1.377179, 0.183865)",
        "(-0.169319, 1.372076, 0.174219)",
        "(-0.170118, 1.367785, 0.164618)",
        "(-0.170996, 1.364180, 0.154837)",
        "(-0.171396, 1.362588, 0.149818)",
        "(-0.172296, 1.359766, 0.139683)",
        "(-0.173282, 1.357695, 0.129756)",
        "(-0.174318, 1.356601, 0.120169)",
        "(-0.175332, 1.355803, 0.110606)",
        "(-0.175789, 1.355646, 0.105820)",
        "(-0.176797, 1.355680, 0.096357)",
        "(-0.177775, 1.356482, 0.087356)",
        "(-0.178555, 1.358038, 0.078934)",
        "(-0.179206, 1.360202, 0.070902)",
        "(-0.179565, 1.361536, 0.066989)",
        "(-0.180356, 1.364647, 0.059512)",
        "(-0.181164, 1.368398, 0.052644)",
        "(-0.181973, 1.372689, 0.046422)",
        "(-0.182695, 1.377400, 0.040770)",
        "(-0.183012, 1.379959, 0.038204)",
        "(-0.183630, 1.385492, 0.033651)",
        "(-0.184229, 1.391478, 0.029772)",
        "(-0.184715, 1.397859, 0.026380)",
        "(-0.185171, 1.404677, 0.023541)",
        "(-0.185304, 1.408254, 0.022391)",
        "(-0.185667, 1.415604, 0.020327)",
        "(-0.185900, 1.423276, 0.018800)",
        "(-0.186104, 1.431201, 0.017581)",
        "(-0.186317, 1.439286, 0.016523)",
        "(-0.186354, 1.443296, 0.015920)",
        "(-0.186551, 1.451471, 0.014757)",
        "(-0.186575, 1.459697, 0.013727)",
        "(-0.185457, 1.468430, 0.014049)",
        "(-0.185150, 1.477030, 0.015299)",
        "(-0.184970, 1.482055, 0.015995)",
        "(-0.184674, 1.491231, 0.016685)",
        "(-0.184547, 1.500040, 0.016329)",
        "(-0.184648, 1.508941, 0.015548)",
        "(-0.184723, 1.518052, 0.015421)",
        "(-0.184734, 1.522755, 0.015578)",
        "(-0.184517, 1.532137, 0.015768)",
        "(-0.184219, 1.541530, 0.015498)",
        "(-0.184544, 1.551070, 0.015235)",
        "(-0.185136, 1.560722, 0.014981)",
        "(-0.185456, 1.565535, 0.014976)",
        "(-0.185965, 1.575101, 0.014858)",
        "(-0.186011, 1.584277, 0.014475)",
        "(-0.185960, 1.593089, 0.013865)",
        "(-0.186229, 1.601885, 0.013633)",
        "(-0.186377, 1.606246, 0.013824)",
        "(-0.186277, 1.615090, 0.014847)",
        "(-0.185492, 1.623537, 0.016766)",
        "(-0.185226, 1.631672, 0.018784)",
        "(-0.185749, 1.639780, 0.021465)",
        "(-0.186049, 1.643710, 0.023104)",
        "(-0.186555, 1.651302, 0.026708)",
        "(-0.187053, 1.658569, 0.030928)",
        "(-0.187484, 1.665502, 0.035627)",
        "(-0.187922, 1.672050, 0.040699)",
        "(-0.188133, 1.675181, 0.043403)",
        "(-0.188391, 1.681196, 0.048936)",
        "(-0.188488, 1.686722, 0.054598)",
        "(-0.188562, 1.691888, 0.060454)",
        "(-0.188744, 1.696712, 0.066579)",
        "(-0.188859, 1.699024, 0.069709)",
        "(-0.189169, 1.703387, 0.076038)",
        "(-0.189648, 1.707296, 0.082425)",
        "(-0.190242, 1.710879, 0.089114)",
        "(-0.190766, 1.714244, 0.096513)",
        "(-0.191066, 1.715677, 0.100120)",
        "(-0.191692, 1.718261, 0.107319)",
        "(-0.192218, 1.720493, 0.114690)",
        "(-0.192691, 1.722280, 0.122280)",
        "(-0.193026, 1.723643, 0.130005)",
        "(-0.193166, 1.724141, 0.133881)",
        "(-0.193453, 1.724823, 0.141568)",
        "(-0.193747, 1.725006, 0.149120)",
        "(-0.194170, 1.724609, 0.156545)",
        "(-0.194638, 1.723671, 0.163940)",
        "(-0.194865, 1.722935, 0.167617)",
        "(-0.195342, 1.720991, 0.175087)",
        "(-0.195901, 1.718495, 0.182799)",
        "(-0.196109, 1.715470, 0.190727)",
        "(-0.195856, 1.711868, 0.198477)",
        "(-0.195541, 1.709849, 0.202313)",
        "(-0.194811, 1.705380, 0.209900)",
        "(-0.193988, 1.700270, 0.217276)",
        "(-0.192885, 1.694458, 0.224375)",
        "(-0.191729, 1.688058, 0.231399)",
        "(-0.191127, 1.684697, 0.234977)",
        "(-0.189670, 1.677754, 0.242068)",
        "(-0.188256, 1.670393, 0.248347)",
        "(-0.186973, 1.662389, 0.253788)",
        "(-0.185808, 1.654016, 0.258461)",
        "(-0.185362, 1.649877, 0.260409)",
        "(-0.184672, 1.641668, 0.263585)",
        "(-0.184418, 1.633501, 0.265801)",
        "(-0.184490, 1.625255, 0.267521)",
        "(-0.184612, 1.617009, 0.268985)",
        "(-0.184523, 1.612850, 0.269515)",
        "(-0.183950, 1.604343, 0.270167)",
        "(-0.183420, 1.595883, 0.270314)",
        "(-0.182912, 1.587598, 0.269946)",
        "(-0.182430, 1.579656, 0.268998)",
        "(-0.182149, 1.575809, 0.268452)",
        "(-0.181430, 1.568083, 0.267256)",
        "(-0.180806, 1.560256, 0.265575)",
        "(-0.180426, 1.552427, 0.263436)",
        "(-0.180094, 1.544612, 0.260737)",
        "(-0.179961, 1.540699, 0.259251)",
        "(-0.179498, 1.532724, 0.256255)",
        "(-0.178939, 1.524504, 0.253000)",
        "(-0.178399, 1.516182, 0.249531)",
        "(-0.177965, 1.507832, 0.245713)",
        "(-0.177686, 1.503572, 0.243648)",
        "(-0.176934, 1.494822, 0.239157)",
        "(-0.175884, 1.486026, 0.234233)",
        "(-0.174913, 1.477440, 0.229094)",
        "(-0.173881, 1.468860, 0.223727)",
        "(-0.173398, 1.464588, 0.220953)",
        "(-0.172674, 1.455968, 0.214954)",
        "(-0.172014, 1.447278, 0.208008)",
        "(-0.171577, 1.438691, 0.200635)",
        "(-0.171187, 1.430272, 0.193113)",
        "(-0.170963, 1.426103, 0.189345)",
        "(-0.170390, 1.417976, 0.181789)",
        "(-0.169800, 1.410080, 0.174256)",
        "(-0.169364, 1.402531, 0.166589)",
        "(-0.168941, 1.395274, 0.158552)",
        "(-0.168720, 1.391810, 0.154383)",
        "(-0.168437, 1.385255, 0.145783)",
        "(-0.168488, 1.379431, 0.136831)",
        "(-0.168730, 1.374304, 0.127696)",
        "(-0.169014, 1.370012, 0.118702)",
        "(-0.169113, 1.368248, 0.114276)",
        "(-0.169481, 1.365271, 0.105488)",
        "(-0.170033, 1.363514, 0.097110)",
        "(-0.170630, 1.362682, 0.089267)",
        "(-0.171471, 1.363091, 0.081882)",
        "(-0.171864, 1.363466, 0.078236)",
        "(-0.172437, 1.364448, 0.071047)",
        "(-0.173038, 1.366011, 0.064208)",
        "(-0.173667, 1.368253, 0.057835)",
        "(-0.174238, 1.370822, 0.051812)",
        "(-0.174478, 1.372331, 0.049080)",
        "(-0.174825, 1.375856, 0.044176)",
        "(-0.174721, 1.379923, 0.039979)",
        "(-0.174268, 1.384557, 0.036541)",
        "(-0.173575, 1.389730, 0.033626)",
        "(-0.173259, 1.392665, 0.032362)",
        "(-0.172680, 1.398994, 0.030116)",
        "(-0.172115, 1.405792, 0.028080)",
        "(-0.171685, 1.413164, 0.026406)",
        "(-0.171129, 1.420875, 0.024917)",
        "(-0.170850, 1.424818, 0.024223)",
        "(-0.170460, 1.433025, 0.023039)",
        "(-0.170286, 1.441490, 0.021861)",
        "(-0.170470, 1.450155, 0.020736)",
        "(-0.170579, 1.458738, 0.019545)",
        "(-0.170579, 1.462967, 0.018902)",
        "(-0.170711, 1.471568, 0.017736)",
        "(-0.170919, 1.480265, 0.016577)",
        "(-0.171470, 1.489124, 0.015323)",
        "(-0.172141, 1.498160, 0.014087)",
        "(-0.172427, 1.502721, 0.013492)",
        "(-0.172666, 1.512255, 0.012763)",
        "(-0.173025, 1.521976, 0.013492)",
        "(-0.174085, 1.532689, 0.014229)",
        "(-0.175095, 1.542902, 0.014407)",
        "(-0.175687, 1.547856, 0.014160)",
        "(-0.176914, 1.557890, 0.013488)",
        "(-0.177799, 1.567901, 0.013126)",
        "(-0.178712, 1.577958, 0.013345)",
        "(-0.179333, 1.588046, 0.013713)",
        "(-0.179541, 1.593004, 0.013780)",
        "(-0.179510, 1.602596, 0.013838)",
        "(-0.180299, 1.612045, 0.014096)",
        "(-0.181935, 1.621544, 0.015179)",
        "(-0.183194, 1.630310, 0.016401)",
        "(-0.183656, 1.634416, 0.017072)",
        "(-0.184513, 1.642682, 0.019007)",
        "(-0.185796, 1.650980, 0.021880)",
        "(-0.187105, 1.659045, 0.025756)",
        "(-0.188213, 1.666753, 0.030370)",
        "(-0.188626, 1.670317, 0.032790)",
        "(-0.189396, 1.676969, 0.037581)",
        "(-0.190463, 1.683283, 0.042545)",
        "(-0.191599, 1.689368, 0.048003)",
        "(-0.192392, 1.695090, 0.054023)",
        "(-0.192616, 1.697783, 0.057114)",
        "(-0.193131, 1.703053, 0.063532)",
        "(-0.193661, 1.707958, 0.070149)",
        "(-0.194209, 1.712339, 0.076828)",
        "(-0.194780, 1.716416, 0.083865)",
        "(-0.194977, 1.718334, 0.087557)",
        "(-0.195256, 1.721936, 0.095329)",
        "(-0.195255, 1.725280, 0.103579)",
        "(-0.195049, 1.728226, 0.112069)",
        "(-0.194857, 1.730789, 0.120536)",
        "(-0.194770, 1.731996, 0.124809)",
        "(-0.194583, 1.734068, 0.133366)",
        "(-0.194262, 1.735605, 0.141839)",
        "(-0.194076, 1.736696, 0.150190)",
        "(-0.194172, 1.737332, 0.158478)",
        "(-0.194352, 1.737465, 0.162608)",
        "(-0.194796, 1.737502, 0.170922)",
        "(-0.195111, 1.736987, 0.179481)",
        "(-0.195151, 1.736221, 0.187474)",
        "(-0.195160, 1.735032, 0.195610)",
        "(-0.195088, 1.734206, 0.199650)",
        "(-0.194966, 1.732214, 0.207668)",
        "(-0.194706, 1.729784, 0.215465)",
        "(-0.194302, 1.726873, 0.223023)",
        "(-0.193791, 1.723465, 0.230333)",
        "(-0.193490, 1.721582, 0.233978)",
        "(-0.192810, 1.717536, 0.241188)",
        "(-0.192153, 1.713136, 0.248184)",
        "(-0.191242, 1.708233, 0.254772)",
        "(-0.190010, 1.702621, 0.260504)",
        "(-0.189269, 1.699485, 0.262879)",
        "(-0.187956, 1.692949, 0.267306)",
        "(-0.186837, 1.686173, 0.271720)",
        "(-0.185651, 1.679172, 0.276056)",
        "(-0.184164, 1.671847, 0.280049)",
        "(-0.183313, 1.668055, 0.281829)",
        "(-0.181706, 1.660329, 0.285115)",
        "(-0.180320, 1.652369, 0.287886)",
        "(-0.179044, 1.644304, 0.290032)",
        "(-0.177555, 1.635916, 0.291673)",
        "(-0.176759, 1.631486, 0.292184)",
        "(-0.175219, 1.622429, 0.292726)",
        "(-0.173611, 1.613024, 0.292686)",
        "(-0.171878, 1.603172, 0.291944)",
        "(-0.170139, 1.592908, 0.290696)",
        "(-0.169235, 1.587615, 0.289895)",
        "(-0.167469, 1.576897, 0.288075)",
        "(-0.165710, 1.566130, 0.286100)",
        "(-0.164061, 1.555452, 0.283614)",
        "(-0.162547, 1.544765, 0.280395)",
        "(-0.161817, 1.539356, 0.278605)",
        "(-0.160456, 1.528380, 0.274648)",
        "(-0.159231, 1.517511, 0.270181)",
        "(-0.157992, 1.506874, 0.265219)",
        "(-0.156582, 1.496288, 0.259966)",
        "(-0.155940, 1.491157, 0.257330)",
        "(-0.154822, 1.481354, 0.252168)",
        "(-0.153911, 1.472075, 0.247105)",
        "(-0.153248, 1.463070, 0.241569)",
        "(-0.152801, 1.454313, 0.235332)",
        "(-0.152610, 1.450074, 0.232049)",
        "(-0.152264, 1.441859, 0.225330)",
        "(-0.151840, 1.434051, 0.218264)",
        "(-0.151236, 1.426773, 0.210705)",
        "(-0.150671, 1.419922, 0.202822)",
        "(-0.150537, 1.416765, 0.198717)",
        "(-0.150487, 1.411007, 0.190270)",
        "(-0.150528, 1.405922, 0.181472)",
        "(-0.150744, 1.401358, 0.172310)",
        "(-0.151050, 1.397182, 0.162995)",
        "(-0.151294, 1.395304, 0.158368)",
        "(-0.151925, 1.391716, 0.149088)",
        "(-0.152502, 1.388202, 0.139670)",
        "(-0.153078, 1.384886, 0.130306)",
        "(-0.153922, 1.382138, 0.121296)",
        "(-0.154337, 1.380932, 0.116918)",
        "(-0.155207, 1.378892, 0.108292)",
        "(-0.156211, 1.377492, 0.099831)",
        "(-0.157169, 1.376474, 0.091331)",
        "(-0.158182, 1.376140, 0.083194)",
        "(-0.158766, 1.376440, 0.079415)",
        "(-0.159795, 1.377418, 0.072105)",
        "(-0.160490, 1.378848, 0.064993)",
        "(-0.161123, 1.380979, 0.058195)",
        "(-0.161516, 1.382339, 0.054989)",
        "(-0.162252, 1.385662, 0.049053)",
        "(-0.162840, 1.389535, 0.043590)",
        "(-0.163624, 1.394143, 0.038815)",
        "(-0.164427, 1.399457, 0.034829)",
        "(-0.165130, 1.405067, 0.031286)",
        "(-0.165450, 1.407948, 0.029598)",
        "(-0.166234, 1.413984, 0.026441)",
        "(-0.167134, 1.420481, 0.023777)",
        "(-0.167968, 1.427240, 0.021461)",
        "(-0.168634, 1.434198, 0.019499)",
        "(-0.168849, 1.437673, 0.018546)",
        "(-0.169256, 1.444816, 0.016739)",
        "(-0.169816, 1.452542, 0.015501)",
        "(-0.170561, 1.460752, 0.014610)",
        "(-0.171066, 1.469056, 0.013810)",
        "(-0.171226, 1.473234, 0.013379)",
        "(-0.171338, 1.481757, 0.012481)",
        "(-0.171234, 1.490531, 0.011699)",
        "(-0.171939, 1.499742, 0.010984)",
        "(-0.173242, 1.509198, 0.010135)",
        "(-0.173801, 1.513882, 0.009598)",
        "(-0.174036, 1.523514, 0.009527)",
        "(-0.174677, 1.533372, 0.010047)",
        "(-0.174643, 1.543473, 0.010805)",
        "(-0.174645, 1.553360, 0.011299)",
        "(-0.174774, 1.558146, 0.011367)",
        "(-0.175190, 1.567432, 0.011223)",
        "(-0.175502, 1.576915, 0.011412)",
        "(-0.175539, 1.586246, 0.012011)",
        "(-0.175664, 1.595507, 0.012605)",
        "(-0.175968, 1.600077, 0.013042)",
        "(-0.176518, 1.609039, 0.013711)",
        "(-0.176912, 1.618003, 0.014436)",
        "(-0.176881, 1.626686, 0.015156)",
        "(-0.175961, 1.634934, 0.015665)",
        "(-0.175587, 1.639084, 0.016070)",
        "(-0.175747, 1.647893, 0.017909)",
        "(-0.176231, 1.656845, 0.020706)",
        "(-0.176565, 1.665101, 0.023610)",
        "(-0.176689, 1.672801, 0.026809)",
        "(-0.176681, 1.676558, 0.028795)",
        "(-0.177804, 1.684368, 0.033489)",
        "(-0.179701, 1.691993, 0.039254)",
        "(-0.180937, 1.698878, 0.045269)",
        "(-0.182215, 1.705227, 0.051649)",
        "(-0.182892, 1.708340, 0.055141)",
        "(-0.184400, 1.714394, 0.062566)",
        "(-0.186064, 1.720048, 0.070686)",
        "(-0.187448, 1.725026, 0.078880)",
        "(-0.188648, 1.729351, 0.086549)",
        "(-0.189210, 1.731298, 0.090209)",
        "(-0.190236, 1.734933, 0.097511)",
        "(-0.191141, 1.738093, 0.105027)",
        "(-0.191917, 1.740791, 0.112833)",
        "(-0.192751, 1.742942, 0.120835)",
        "(-0.193316, 1.743808, 0.124975)",
        "(-0.194214, 1.745165, 0.133456)",
        "(-0.194805, 1.745701, 0.142042)",
        "(-0.194959, 1.745351, 0.150499)",
        "(-0.194755, 1.744379, 0.159127)",
        "(-0.194556, 1.743615, 0.163533)",
        "(-0.194163, 1.741647, 0.172382)",
        "(-0.193560, 1.738875, 0.181230)",
        "(-0.192757, 1.735373, 0.190078)",
        "(-0.191787, 1.731420, 0.198937)",
        "(-0.191185, 1.729249, 0.203415)",
        "(-0.189934, 1.724530, 0.212234)",
        "(-0.188696, 1.719171, 0.220674)",
        "(-0.187764, 1.713274, 0.228617)",
        "(-0.187018, 1.706872, 0.236075)",
        "(-0.186515, 1.703392, 0.239594)",
        "(-0.185139, 1.696080, 0.246170)",
        "(-0.183323, 1.687955, 0.252069)",
        "(-0.181861, 1.679786, 0.257120)",
        "(-0.181027, 1.671208, 0.261576)",
        "(-0.180649, 1.666756, 0.263615)",
        "(-0.179934, 1.657750, 0.267550)",
        "(-0.179075, 1.648400, 0.271284)",
        "(-0.178106, 1.638674, 0.274361)",
        "(-0.177259, 1.628551, 0.276520)",
        "(-0.176975, 1.623321, 0.277188)",
        "(-0.176518, 1.612520, 0.278211)",
        "(-0.175805, 1.601444, 0.278938)",
        "(-0.174689, 1.590324, 0.279204)",
        "(-0.173401, 1.578956, 0.278916)",
        "(-0.172845, 1.573122, 0.278404)",
        "(-0.172347, 1.561579, 0.276912)",
        "(-0.171876, 1.550106, 0.275227)",
        "(-0.170902, 1.538574, 0.273406)",
        "(-0.169808, 1.527010, 0.271199)",
        "(-0.169439, 1.521265, 0.269852)",
        "(-0.168916, 1.509855, 0.266617)",
        "(-0.168444, 1.498498, 0.262494)",
        "(-0.167952, 1.487213, 0.257646)",
        "(-0.167252, 1.476081, 0.252473)",
        "(-0.166908, 1.470569, 0.249781)",
        "(-0.166396, 1.459877, 0.244225)",
        "(-0.165876, 1.449741, 0.238092)",
        "(-0.165249, 1.439884, 0.231350)",
        "(-0.164654, 1.430310, 0.224382)",
        "(-0.164364, 1.425680, 0.220884)",
        "(-0.163863, 1.416842, 0.213777)",
        "(-0.163592, 1.408585, 0.206393)",
        "(-0.163652, 1.400704, 0.198635)",
        "(-0.164161, 1.393345, 0.190539)",
        "(-0.164561, 1.389821, 0.186323)",
        "(-0.165457, 1.383062, 0.177677)",
        "(-0.166446, 1.376584, 0.168683)",
        "(-0.167386, 1.370178, 0.159291)",
        "(-0.168397, 1.364148, 0.149698)",
        "(-0.169007, 1.361344, 0.144684)",
        "(-0.170206, 1.355948, 0.134394)",
        "(-0.171323, 1.351090, 0.124065)",
        "(-0.172535, 1.347015, 0.114084)",
        "(-0.173863, 1.343751, 0.104424)",
        "(-0.174548, 1.342313, 0.099626)",
        "(-0.175848, 1.339702, 0.090051)",
        "(-0.177239, 1.337816, 0.080661)",
        "(-0.178776, 1.336976, 0.071693)",
        "(-0.180167, 1.337108, 0.063337)",
        "(-0.180760, 1.337539, 0.059363)",
        "(-0.181884, 1.339072, 0.051868)",
        "(-0.182981, 1.341498, 0.044793)",
        "(-0.183921, 1.344941, 0.038293)",
        "(-0.184777, 1.349371, 0.032447)",
        "(-0.185153, 1.352024, 0.029829)",
        "(-0.185770, 1.357879, 0.025105)",
        "(-0.186111, 1.364470, 0.021074)",
        "(-0.186466, 1.371660, 0.017455)",
        "(-0.186956, 1.379499, 0.014432)",
        "(-0.187181, 1.383639, 0.013176)",
        "(-0.187469, 1.392126, 0.010935)",
        "(-0.187624, 1.401047, 0.009221)",
        "(-0.187796, 1.410343, 0.007918)",
        "(-0.188079, 1.419933, 0.006688)",
        "(-0.188367, 1.424899, 0.006087)",
        "(-0.188961, 1.434940, 0.004880)",
        "(-0.189325, 1.445113, 0.003746)",
        "(-0.189235, 1.455618, 0.003252)",
        "(-0.189163, 1.466455, 0.003796)",
        "(-0.189167, 1.472301, 0.004381)",
        "(-0.188964, 1.483630, 0.004883)",
        "(-0.189063, 1.494457, 0.004617)",
        "(-0.189073, 1.505075, 0.004263)",
        "(-0.189190, 1.515994, 0.004353)",
        "(-0.189061, 1.521437, 0.004542)",
        "(-0.188759, 1.532266, 0.005072)",
        "(-0.188664, 1.542695, 0.005199)",
        "(-0.189149, 1.552829, 0.004959)",
        "(-0.189633, 1.562990, 0.004854)",
        "(-0.189711, 1.568073, 0.004960)",
        "(-0.189336, 1.578041, 0.005329)",
        "(-0.188565, 1.587395, 0.005466)",
        "(-0.188075, 1.596590, 0.005876)",
        "(-0.188576, 1.606228, 0.007061)",
        "(-0.188817, 1.611115, 0.008083)",
        "(-0.188358, 1.620502, 0.010349)",
        "(-0.187629, 1.628543, 0.012345)",
        "(-0.188201, 1.636953, 0.014802)",
        "(-0.189477, 1.645388, 0.018322)",
        "(-0.190024, 1.649566, 0.020473)",
        "(-0.190399, 1.657996, 0.025577)",
        "(-0.189924, 1.666326, 0.031604)",
        "(-0.189308, 1.674318, 0.038469)",
        "(-0.189071, 1.682478, 0.046131)",
        "(-0.189184, 1.686333, 0.050011)",
        "(-0.189473, 1.693546, 0.057540)",
        "(-0.189886, 1.700209, 0.065356)",
        "(-0.190635, 1.706571, 0.073763)",
        "(-0.191515, 1.712476, 0.082679)",
        "(-0.192087, 1.715222, 0.087329)",
        "(-0.193374, 1.720168, 0.096745)",
        "(-0.194848, 1.724419, 0.106173)",
        "(-0.196218, 1.727651, 0.115720)",
        "(-0.197301, 1.730375, 0.125256)",
        "(-0.197684, 1.731331, 0.129962)",
        "(-0.198269, 1.732714, 0.139237)",
        "(-0.198670, 1.733147, 0.148206)",
        "(-0.198967, 1.732727, 0.156722)",
        "(-0.199008, 1.731395, 0.164997)",
        "(-0.198981, 1.730415, 0.169069)",
        "(-0.198793, 1.728044, 0.177091)",
        "(-0.198308, 1.724857, 0.184997)",
        "(-0.197608, 1.720997, 0.192782)",
        "(-0.196755, 1.716732, 0.200593)",
        "(-0.196189, 1.714396, 0.204494)",
        "(-0.194778, 1.709386, 0.212116)",
        "(-0.193134, 1.703794, 0.219158)",
        "(-0.191696, 1.697861, 0.225773)",
        "(-0.190391, 1.691623, 0.232013)",
        "(-0.189594, 1.688301, 0.234923)",
        "(-0.187640, 1.681427, 0.240242)",
        "(-0.185676, 1.674136, 0.244677)",
        "(-0.183939, 1.666535, 0.248291)",
        "(-0.182351, 1.658723, 0.251094)",
        "(-0.181542, 1.654759, 0.252257)",
        "(-0.179854, 1.646870, 0.254374)",
        "(-0.178084, 1.638793, 0.256062)",
        "(-0.176553, 1.630527, 0.257164)",
        "(-0.175420, 1.622146, 0.257595)",
        "(-0.174960, 1.617920, 0.257480)",
        "(-0.174071, 1.609269, 0.256856)",
        "(-0.173302, 1.600411, 0.256006)",
        "(-0.172542, 1.591419, 0.254869)",
        "(-0.171679, 1.582141, 0.253224)",
        "(-0.171257, 1.577386, 0.252292)",
        "(-0.170409, 1.567769, 0.250480)",
        "(-0.169600, 1.558013, 0.248790)",
        "(-0.168775, 1.548302, 0.246786)",
        "(-0.167445, 1.538523, 0.244457)",
        "(-0.166590, 1.533485, 0.243110)",
        "(-0.165007, 1.523266, 0.240122)",
        "(-0.163691, 1.513039, 0.236854)",
        "(-0.162666, 1.503539, 0.233436)",
        "(-0.161672, 1.494073, 0.229498)",
        "(-0.161100, 1.489291, 0.227330)",
        "(-0.159979, 1.479792, 0.222962)",
        "(-0.158872, 1.470615, 0.218610)",
        "(-0.157678, 1.461821, 0.214067)",
        "(-0.156695, 1.453339, 0.209186)",
        "(-0.156275, 1.449160, 0.206492)",
        "(-0.155489, 1.440970, 0.200417)",
        "(-0.154840, 1.433009, 0.193804)",
        "(-0.154065, 1.425305, 0.186724)",
        "(-0.153263, 1.417845, 0.179495)",
        "(-0.152931, 1.414278, 0.175864)",
        "(-0.152457, 1.407479, 0.168473)",
        "(-0.152082, 1.401073, 0.160988)",
        "(-0.151947, 1.394980, 0.153224)",
        "(-0.152006, 1.388954, 0.144944)",
        "(-0.152206, 1.386126, 0.140717)",
        "(-0.152797, 1.380983, 0.132531)",
        "(-0.153510, 1.376446, 0.124617)",
        "(-0.154300, 1.372489, 0.116883)",
        "(-0.155257, 1.369094, 0.109199)",
        "(-0.155745, 1.367587, 0.105242)",
        "(-0.156759, 1.365025, 0.097219)",
        "(-0.157834, 1.363349, 0.089453)",
        "(-0.158768, 1.362535, 0.082029)",
        "(-0.159555, 1.362464, 0.074876)",
        "(-0.159956, 1.362747, 0.071433)",
        "(-0.160698, 1.363799, 0.064658)",
        "(-0.161502, 1.365574, 0.058134)",
        "(-0.162342, 1.368055, 0.052001)",
        "(-0.163212, 1.371207, 0.046323)",
        "(-0.163583, 1.373028, 0.043694)",
        "(-0.164188, 1.376970, 0.038707)",
        "(-0.164591, 1.381220, 0.034041)",
        "(-0.165144, 1.386165, 0.029883)",
        "(-0.165623, 1.391568, 0.026380)",
        "(-0.165753, 1.394327, 0.024798)",
        "(-0.166013, 1.400173, 0.021789)",
        "(-0.166457, 1.406657, 0.019192)",
        "(-0.166845, 1.413547, 0.016996)",
        "(-0.167090, 1.420830, 0.015130)",
        "(-0.167245, 1.424659, 0.014282)",
        "(-0.167627, 1.432572, 0.012718)",
        "(-0.168112, 1.440767, 0.011367)",
        "(-0.168837, 1.449222, 0.010074)",
        "(-0.169574, 1.457864, 0.008701)",
        "(-0.169916, 1.462306, 0.008042)",
        "(-0.170488, 1.471327, 0.006749)",
        "(-0.171103, 1.480533, 0.005353)",
        "(-0.171362, 1.490299, 0.005385)",
        "(-0.171863, 1.500849, 0.006343)",
        "(-0.172155, 1.506230, 0.006837)",
        "(-0.172643, 1.516595, 0.007443)",
        "(-0.173292, 1.526528, 0.007273)",
        "(-0.174027, 1.536559, 0.006763)",
        "(-0.174666, 1.547017, 0.006578)",
        "(-0.174959, 1.552341, 0.006671)",
        "(-0.175384, 1.562994, 0.007240)",
        "(-0.175708, 1.573613, 0.008231)",
        "(-0.175913, 1.584019, 0.009597)",
        "(-0.176213, 1.594212, 0.011296)",
        "(-0.176454, 1.599141, 0.012244)",
        "(-0.177104, 1.608646, 0.014215)",
        "(-0.177998, 1.617717, 0.016495)",
        "(-0.179051, 1.626530, 0.019443)",
        "(-0.179839, 1.634988, 0.023148)",
        "(-0.180115, 1.639032, 0.025297)",
        "(-0.180898, 1.647064, 0.030077)",
        "(-0.181681, 1.654794, 0.035335)",
        "(-0.182425, 1.662075, 0.040687)",
        "(-0.183197, 1.669020, 0.046298)",
        "(-0.183548, 1.672321, 0.049179)",
        "(-0.184121, 1.678415, 0.055039)",
        "(-0.184743, 1.684276, 0.061202)",
        "(-0.185395, 1.689637, 0.067725)",
        "(-0.185972, 1.694574, 0.074366)",
        "(-0.186215, 1.696829, 0.077883)",
        "(-0.186569, 1.701259, 0.085139)",
        "(-0.186727, 1.705369, 0.092751)",
        "(-0.186688, 1.708942, 0.100448)",
        "(-0.186740, 1.711869, 0.107912)",
        "(-0.186811, 1.713129, 0.111610)",
        "(-0.187036, 1.715322, 0.118969)",
        "(-0.187111, 1.717008, 0.126286)",
        "(-0.187144, 1.718263, 0.133695)",
        "(-0.187112, 1.718983, 0.141015)",
        "(-0.187143, 1.719134, 0.144559)",
        "(-0.187129, 1.719148, 0.151566)",
        "(-0.186962, 1.718557, 0.158314)",
        "(-0.186720, 1.717533, 0.164712)",
        "(-0.186296, 1.715909, 0.170996)",
        "(-0.186182, 1.714904, 0.174091)",
        "(-0.185907, 1.712485, 0.180298)",
        "(-0.185415, 1.709637, 0.186578)",
        "(-0.184476, 1.706143, 0.192868)",
        "(-0.183200, 1.702132, 0.199008)",
        "(-0.182528, 1.699734, 0.201908)",
        "(-0.181345, 1.694706, 0.207649)",
        "(-0.180087, 1.689165, 0.213462)",
        "(-0.178851, 1.683215, 0.219408)",
        "(-0.177244, 1.676746, 0.225569)",
        "(-0.176309, 1.673348, 0.228565)",
        "(-0.174504, 1.666120, 0.234096)",
        "(-0.172724, 1.658363, 0.239090)",
        "(-0.171105, 1.650246, 0.243575)",
        "(-0.169206, 1.641705, 0.247680)",
        "(-0.168190, 1.637207, 0.249553)",
        "(-0.166450, 1.627929, 0.252871)",
        "(-0.165133, 1.618445, 0.255746)",
        "(-0.163960, 1.608780, 0.258155)",
        "(-0.162666, 1.598858, 0.260303)",
        "(-0.161923, 1.593843, 0.261278)",
        "(-0.160664, 1.583734, 0.262783)",
        "(-0.159735, 1.573574, 0.263775)",
        "(-0.158981, 1.563372, 0.264063)",
        "(-0.157877, 1.553085, 0.263750)",
        "(-0.157198, 1.547877, 0.263342)",
        "(-0.155860, 1.537420, 0.262318)",
        "(-0.154410, 1.526853, 0.260973)",
        "(-0.153378, 1.516621, 0.259066)",
        "(-0.152747, 1.506796, 0.257168)",
        "(-0.152453, 1.501939, 0.256320)",
        "(-0.152036, 1.492365, 0.254693)",
        "(-0.151376, 1.482825, 0.252754)",
        "(-0.150677, 1.473173, 0.250085)",
        "(-0.150634, 1.463800, 0.246907)",
        "(-0.150727, 1.459168, 0.245193)",
        "(-0.150991, 1.450016, 0.241188)",
        "(-0.151021, 1.440649, 0.236546)",
        "(-0.150884, 1.431198, 0.231509)",
        "(-0.151073, 1.422080, 0.226169)",
        "(-0.151189, 1.417646, 0.223264)",
        "(-0.151349, 1.408806, 0.217015)",
        "(-0.151226, 1.399853, 0.210197)",
        "(-0.151148, 1.391178, 0.202899)",
        "(-0.151469, 1.382863, 0.195071)",
        "(-0.151782, 1.379194, 0.191227)",
        "(-0.152620, 1.372290, 0.183474)",
        "(-0.153526, 1.365564, 0.175398)",
        "(-0.154639, 1.359142, 0.166946)",
        "(-0.155806, 1.353096, 0.158111)",
        "(-0.156425, 1.350284, 0.153609)",
        "(-0.157607, 1.344921, 0.144706)",
        "(-0.158716, 1.340146, 0.135994)",
        "(-0.159800, 1.336200, 0.127475)",
        "(-0.160826, 1.332934, 0.119041)",
        "(-0.161380, 1.331579, 0.114770)",
        "(-0.162521, 1.329394, 0.106205)",
        "(-0.163626, 1.328204, 0.097952)",
        "(-0.164654, 1.328287, 0.090302)",
        "(-0.165491, 1.329367, 0.083071)",
        "(-0.165823, 1.330549, 0.079659)",
        "(-0.166403, 1.333342, 0.072992)",
        "(-0.167085, 1.337187, 0.066606)",
        "(-0.167980, 1.342102, 0.060569)",
        "(-0.168750, 1.347644, 0.054874)",
        "(-0.169064, 1.350616, 0.052126)",
        "(-0.169769, 1.356943, 0.046858)",
        "(-0.170611, 1.363801, 0.042109)",
        "(-0.171496, 1.371007, 0.037823)",
        "(-0.172194, 1.378421, 0.034005)",
        "(-0.172524, 1.382234, 0.032245)",
        "(-0.173119, 1.389944, 0.028912)",
        "(-0.173733, 1.397804, 0.025838)",
        "(-0.174426, 1.405921, 0.023120)",
        "(-0.175140, 1.414302, 0.020822)",
        "(-0.175483, 1.418538, 0.019797)",
        "(-0.176019, 1.426994, 0.017797)",
        "(-0.176369, 1.435581, 0.016055)",
        "(-0.176321, 1.444232, 0.014629)",
        "(-0.176253, 1.453010, 0.013309)",
        "(-0.176194, 1.457491, 0.012747)",
        "(-0.176137, 1.466606, 0.011789)",
        "(-0.176046, 1.475804, 0.011067)",
        "(-0.175808, 1.484973, 0.010471)",
        "(-0.175634, 1.494376, 0.010247)",
        "(-0.175504, 1.499084, 0.010220)",
        "(-0.175317, 1.508430, 0.010208)",
        "(-0.175265, 1.517881, 0.010278)",
        "(-0.174982, 1.527327, 0.010462)",
        "(-0.174540, 1.536630, 0.010692)",
        "(-0.174248, 1.541235, 0.010852)",
        "(-0.173728, 1.550517, 0.011413)",
        "(-0.173236, 1.559716, 0.012317)",
        "(-0.172646, 1.568562, 0.013353)",
        "(-0.172327, 1.577250, 0.014680)",
        "(-0.172320, 1.581673, 0.015633)",
        "(-0.172350, 1.590370, 0.017844)",
        "(-0.172356, 1.598784, 0.020412)",
        "(-0.172505, 1.606874, 0.023222)",
        "(-0.172828, 1.614753, 0.026280)",
        "(-0.173037, 1.618659, 0.027920)",
        "(-0.173625, 1.626382, 0.031514)",
        "(-0.174327, 1.633847, 0.035461)",
        "(-0.175154, 1.641085, 0.039721)",
        "(-0.176082, 1.648104, 0.044354)",
        "(-0.176560, 1.651497, 0.046837)",
        "(-0.177378, 1.658081, 0.052104)",
        "(-0.177922, 1.664431, 0.057831)",
        "(-0.178293, 1.670472, 0.063923)",
        "(-0.178658, 1.675881, 0.070018)",
        "(-0.178884, 1.678382, 0.073019)",
        "(-0.179489, 1.683033, 0.079135)",
        "(-0.180233, 1.687024, 0.085552)",
        "(-0.180996, 1.690635, 0.092095)",
        "(-0.181682, 1.693881, 0.098776)",
        "(-0.182046, 1.695307, 0.102128)",
        "(-0.182715, 1.697703, 0.108660)",
        "(-0.183314, 1.699389, 0.114900)",
        "(-0.183890, 1.700705, 0.121202)",
        "(-0.184366, 1.701619, 0.127692)",
        "(-0.184498, 1.701926, 0.131038)",
        "(-0.184722, 1.702320, 0.137771)",
        "(-0.184834, 1.702330, 0.144317)",
        "(-0.184811, 1.701874, 0.150437)",
        "(-0.184954, 1.701072, 0.156384)",
        "(-0.185015, 1.700569, 0.159388)",
        "(-0.184967, 1.699228, 0.165409)",
        "(-0.184686, 1.697651, 0.171566)",
        "(-0.184253, 1.695760, 0.177886)",
        "(-0.183859, 1.693482, 0.183926)",
        "(-0.183635, 1.692080, 0.186715)",
        "(-0.183095, 1.689078, 0.192228)",
        "(-0.182569, 1.685706, 0.197540)",
        "(-0.181975, 1.681970, 0.202560)",
        "(-0.181469, 1.677884, 0.207289)",
        "(-0.181230, 1.675659, 0.209524)",
        "(-0.180720, 1.670795, 0.213857)",
        "(-0.180223, 1.665837, 0.218417)",
        "(-0.179478, 1.660646, 0.223128)",
        "(-0.178695, 1.655064, 0.227698)",
        "(-0.178403, 1.652126, 0.229862)",
        "(-0.177862, 1.645977, 0.233970)",
        "(-0.177066, 1.639262, 0.237717)",
        "(-0.176153, 1.632029, 0.241265)",
        "(-0.175146, 1.624591, 0.244929)",
        "(-0.174577, 1.620767, 0.246687)",
        "(-0.173304, 1.612911, 0.249997)",
        "(-0.171872, 1.604630, 0.252718)",
        "(-0.170728, 1.596256, 0.254787)",
        "(-0.169894, 1.587789, 0.256149)",
        "(-0.169518, 1.583459, 0.256565)",
        "(-0.168748, 1.574510, 0.257097)",
        "(-0.168037, 1.565415, 0.257349)",
        "(-0.167391, 1.556178, 0.257214)",
        "(-0.166777, 1.546401, 0.256148)",
        "(-0.166523, 1.541300, 0.255200)",
        "(-0.166065, 1.530964, 0.253041)",
        "(-0.165542, 1.520532, 0.250644)",
        "(-0.164805, 1.509908, 0.248032)",
        "(-0.163850, 1.499191, 0.245227)",
        "(-0.163404, 1.493804, 0.243721)",
        "(-0.162505, 1.483011, 0.240466)",
        "(-0.161888, 1.472305, 0.236862)",
        "(-0.161146, 1.461553, 0.233131)",
        "(-0.160296, 1.450935, 0.229192)",
        "(-0.159788, 1.445707, 0.227122)",
        "(-0.158652, 1.435377, 0.222729)",
        "(-0.157805, 1.425441, 0.217909)",
        "(-0.157399, 1.415909, 0.212589)",
        "(-0.157364, 1.406887, 0.206972)",
        "(-0.157467, 1.402550, 0.204054)",
        "(-0.157522, 1.394065, 0.198188)",
        "(-0.157859, 1.386108, 0.192112)",
        "(-0.158276, 1.378558, 0.186077)",
        "(-0.158467, 1.374947, 0.183020)",
        "(-0.158761, 1.368175, 0.176729)",
        "(-0.158917, 1.361866, 0.170169)",
        "(-0.159079, 1.355980, 0.163393)",
        "(-0.159451, 1.350574, 0.156399)",
        "(-0.159994, 1.345796, 0.149398)",
        "(-0.160403, 1.343715, 0.145863)",
        "(-0.161239, 1.339941, 0.138743)",
        "(-0.162231, 1.336852, 0.131490)",
        "(-0.163051, 1.334270, 0.123988)",
        "(-0.163886, 1.332687, 0.116911)",
        "(-0.164270, 1.332201, 0.113308)",
        "(-0.165077, 1.331698, 0.105946)",
        "(-0.165961, 1.331814, 0.098399)",
        "(-0.166836, 1.332585, 0.090833)",
        "(-0.167776, 1.334285, 0.083610)",
        "(-0.168212, 1.335332, 0.080179)",
        "(-0.168970, 1.337965, 0.073624)",
        "(-0.169653, 1.341267, 0.067590)",
        "(-0.170327, 1.345336, 0.062063)",
        "(-0.170868, 1.349853, 0.056881)",
        "(-0.171132, 1.352293, 0.054480)",
        "(-0.171648, 1.357543, 0.049887)",
        "(-0.172302, 1.363360, 0.045655)",
        "(-0.172919, 1.369480, 0.041698)",
        "(-0.173603, 1.375949, 0.038075)",
        "(-0.173868, 1.379225, 0.036429)",
        "(-0.174339, 1.385826, 0.033315)",
        "(-0.174872, 1.392637, 0.030353)",
        "(-0.175421, 1.399649, 0.027760)",
        "(-0.176090, 1.406675, 0.025350)",
        "(-0.176464, 1.410243, 0.024281)",
        "(-0.177144, 1.417390, 0.022465)",
        "(-0.177716, 1.424391, 0.020884)",
        "(-0.178294, 1.431295, 0.019383)",
        "(-0.178943, 1.438355, 0.018150)",
        "(-0.179255, 1.441922, 0.017653)",
        "(-0.179906, 1.449049, 0.016700)",
        "(-0.180516, 1.456064, 0.015738)",
        "(-0.180914, 1.463039, 0.014884)",
        "(-0.180920, 1.469966, 0.014182)",
        "(-0.180822, 1.473415, 0.013907)",
        "(-0.180640, 1.480457, 0.013780)",
        "(-0.180629, 1.487636, 0.014338)",
        "(-0.180645, 1.494756, 0.014643)",
        "(-0.180642, 1.501621, 0.014776)",
        "(-0.180635, 1.504997, 0.014764)",
        "(-0.180688, 1.511839, 0.014687)",
        "(-0.180987, 1.518817, 0.014630)",
        "(-0.181239, 1.525676, 0.014657)",
        "(-0.181194, 1.532267, 0.014517)",
        "(-0.181168, 1.535470, 0.014373)",
        "(-0.181389, 1.541902, 0.014250)",
        "(-0.181483, 1.548171, 0.014205)",
        "(-0.181521, 1.554205, 0.014278)",
        "(-0.181463, 1.560042, 0.014549)",
        "(-0.181354, 1.562875, 0.014753)",
        "(-0.181184, 1.568600, 0.015448)",
        "(-0.181037, 1.574222, 0.016333)",
        "(-0.181009, 1.579657, 0.017271)",
        "(-0.180970, 1.584899, 0.018201)",
        "(-0.180959, 1.587485, 0.018797)",
        "(-0.180924, 1.592592, 0.020179)",
        "(-0.180940, 1.597628, 0.021825)",
        "(-0.180870, 1.602547, 0.023691)",
        "(-0.180805, 1.607438, 0.025865)",
        "(-0.180766, 1.609869, 0.027057)",
        "(-0.180591, 1.614567, 0.029585)",
        "(-0.180296, 1.619095, 0.032351)",
        "(-0.179938, 1.623667, 0.035501)",
        "(-0.179426, 1.628260, 0.039049)",
        "(-0.179200, 1.630550, 0.040938)",
        "(-0.178973, 1.635087, 0.044740)",
        "(-0.178885, 1.639507, 0.048609)",
        "(-0.178822, 1.643721, 0.052452)",
        "(-0.178887, 1.647758, 0.056222)",
        "(-0.179020, 1.649698, 0.058075)",
        "(-0.179402, 1.653435, 0.061841)",
        "(-0.179747, 1.656950, 0.065627)",
        "(-0.179985, 1.660130, 0.069322)",
        "(-0.180312, 1.662902, 0.072744)",
        "(-0.180570, 1.664185, 0.074413)",
        "(-0.181050, 1.666621, 0.077719)",
        "(-0.181249, 1.668650, 0.080941)",
        "(-0.181222, 1.670382, 0.084135)",
        "(-0.181103, 1.671869, 0.087446)",
        "(-0.181076, 1.672535, 0.089119)",
        "(-0.181044, 1.673733, 0.092490)",
        "(-0.180847, 1.674685, 0.095860)",
        "(-0.180364, 1.675414, 0.099243)",
        "(-0.179725, 1.675931, 0.102675)",
        "(-0.179369, 1.676096, 0.104454)",
        "(-0.178706, 1.676349, 0.108020)",
        "(-0.178090, 1.676418, 0.111512)",
        "(-0.177572, 1.676251, 0.114824)",
        "(-0.177351, 1.675906, 0.117997)",
        "(-0.177268, 1.675577, 0.119530)",
        "(-0.177099, 1.674924, 0.122628)",
        "(-0.176908, 1.674133, 0.125898)",
        "(-0.176699, 1.673232, 0.129276)",
        "(-0.176469, 1.672275, 0.132764)",
        "(-0.176343, 1.671753, 0.134541)",
        "(-0.175978, 1.670568, 0.138120)",
        "(-0.175495, 1.669228, 0.141644)",
        "(-0.175148, 1.667800, 0.145276)",
        "(-0.174797, 1.666282, 0.149144)",
        "(-0.174579, 1.665493, 0.151184)",
        "(-0.174212, 1.663962, 0.155455)",
        "(-0.173704, 1.662353, 0.159788)",
        "(-0.173021, 1.660620, 0.164018)",
        "(-0.172340, 1.658731, 0.168155)",
        "(-0.172128, 1.657761, 0.170184)",
        "(-0.171852, 1.655870, 0.174328)",
        "(-0.171472, 1.653966, 0.178520)",
        "(-0.170968, 1.651927, 0.182564)",
        "(-0.170547, 1.649699, 0.186423)",
        "(-0.170399, 1.648538, 0.188302)",
        "(-0.170154, 1.646158, 0.191971)",
        "(-0.169910, 1.643595, 0.195488)",
        "(-0.169690, 1.640815, 0.198872)",
        "(-0.169543, 1.637882, 0.202149)",
        "(-0.169437, 1.636319, 0.203733)",
        "(-0.169067, 1.633005, 0.206781)",
        "(-0.168648, 1.629582, 0.209837)",
        "(-0.168072, 1.626001, 0.212947)",
        "(-0.167329, 1.622176, 0.215945)",
        "(-0.167029, 1.620195, 0.217386)",
        "(-0.166573, 1.616027, 0.220018)",
        "(-0.166282, 1.611563, 0.222197)",
        "(-0.165941, 1.606918, 0.224111)",
        "(-0.165749, 1.604506, 0.224951)",
        "(-0.165309, 1.599572, 0.226443)",
        "(-0.164899, 1.594544, 0.227980)",
        "(-0.164471, 1.589471, 0.229503)",
        "(-0.163942, 1.584357, 0.230850)",
        "(-0.163596, 1.579170, 0.231985)",
        "(-0.163397, 1.576552, 0.232514)",
        "(-0.162944, 1.571264, 0.233339)",
        "(-0.162299, 1.565960, 0.233994)",
        "(-0.161629, 1.560668, 0.234624)",
        "(-0.161035, 1.555292, 0.235145)",
        "(-0.160765, 1.552554, 0.235262)",
        "(-0.160399, 1.547111, 0.235262)",
        "(-0.160088, 1.541811, 0.235189)",
        "(-0.159823, 1.536787, 0.235121)",
        "(-0.159312, 1.531821, 0.234883)",
        "(-0.158948, 1.529294, 0.234604)",
        "(-0.158186, 1.523980, 0.233634)",
        "(-0.157512, 1.519060, 0.232417)",
        "(-0.156745, 1.513968, 0.231013)",
        "(-0.155895, 1.508606, 0.229529)",
        "(-0.155562, 1.505895, 0.228822)",
        "(-0.155056, 1.500556, 0.227395)",
        "(-0.154687, 1.495215, 0.225921)",
        "(-0.154375, 1.489841, 0.224380)",
        "(-0.154159, 1.484420, 0.222708)",
        "(-0.154128, 1.481698, 0.221810)",
        "(-0.153992, 1.476176, 0.219947)",
        "(-0.153715, 1.470535, 0.218016)",
        "(-0.153413, 1.464749, 0.215951)",
        "(-0.153245, 1.458991, 0.213845)",
        "(-0.153206, 1.456117, 0.212853)",
        "(-0.153085, 1.450309, 0.210897)",
        "(-0.153005, 1.444419, 0.208820)",
        "(-0.152977, 1.438449, 0.206629)",
        "(-0.153168, 1.432436, 0.204214)",
        "(-0.153363, 1.429436, 0.202988)",
        "(-0.153764, 1.423496, 0.200671)",
        "(-0.154079, 1.417566, 0.198557)",
        "(-0.154400, 1.411625, 0.196533)",
        "(-0.154878, 1.405584, 0.194161)",
        "(-0.155147, 1.402493, 0.192732)",
        "(-0.155527, 1.396204, 0.189625)",
        "(-0.155712, 1.389777, 0.186122)",
        "(-0.155941, 1.383536, 0.182427)",
        "(-0.156281, 1.377543, 0.178443)",
        "(-0.156529, 1.374665, 0.176283)",
        "(-0.157242, 1.369032, 0.171646)",
        "(-0.158053, 1.363539, 0.166588)",
        "(-0.158941, 1.358173, 0.161231)",
        "(-0.159810, 1.352823, 0.155526)",
        "(-0.160255, 1.350189, 0.152550)",
        "(-0.161170, 1.345046, 0.146474)",
        "(-0.162080, 1.340152, 0.140338)",
        "(-0.163066, 1.335692, 0.134130)",
        "(-0.164022, 1.331549, 0.127881)",
        "(-0.164535, 1.329592, 0.124597)",
        "(-0.165656, 1.325964, 0.117742)",
        "(-0.166760, 1.322837, 0.110618)",
        "(-0.167963, 1.320396, 0.103337)",
        "(-0.169121, 1.318511, 0.096058)",
        "(-0.169694, 1.317816, 0.092432)",
        "(-0.170779, 1.316798, 0.085369)",
        "(-0.171797, 1.316235, 0.078531)",
        "(-0.172844, 1.316107, 0.071862)",
        "(-0.173985, 1.316311, 0.065225)",
        "(-0.174580, 1.316531, 0.061827)",
        "(-0.175719, 1.317290, 0.055167)",
        "(-0.176638, 1.318496, 0.048975)",
        "(-0.177292, 1.320383, 0.043570)",
        "(-0.177694, 1.322924, 0.038875)",
        "(-0.177863, 1.324472, 0.036735)",
        "(-0.178218, 1.328128, 0.032828)",
        "(-0.178551, 1.332566, 0.029540)",
        "(-0.178863, 1.337649, 0.026846)",
        "(-0.179017, 1.340343, 0.025625)",
        "(-0.179149, 1.346193, 0.023555)",
        "(-0.179278, 1.352406, 0.021688)",
        "(-0.179340, 1.358847, 0.019888)",
        "(-0.179632, 1.365824, 0.018326)",
        "(-0.179909, 1.372977, 0.016974)",
        "(-0.179956, 1.376530, 0.016327)",
        "(-0.179814, 1.383710, 0.015244)",
        "(-0.179505, 1.390818, 0.014148)",
        "(-0.179361, 1.398076, 0.013019)",
        "(-0.179405, 1.405599, 0.011952)",
        "(-0.179435, 1.409446, 0.011473)",
        "(-0.179313, 1.417032, 0.010489)",
        "(-0.178990, 1.424774, 0.009534)",
        "(-0.178622, 1.432697, 0.008776)",
        "(-0.178534, 1.440970, 0.008234)",
        "(-0.178496, 1.445137, 0.007997)",
        "(-0.178268, 1.453514, 0.007505)",
        "(-0.177975, 1.461931, 0.006949)",
        "(-0.177914, 1.470528, 0.006389)",
        "(-0.177888, 1.479445, 0.006017)",
        "(-0.177787, 1.484023, 0.005954)",
        "(-0.177237, 1.493106, 0.006082)",
        "(-0.176292, 1.502037, 0.006214)",
        "(-0.175396, 1.510794, 0.006248)",
        "(-0.175126, 1.519511, 0.006294)",
        "(-0.175025, 1.523766, 0.006336)",
        "(-0.174888, 1.532123, 0.006421)",
        "(-0.175096, 1.540224, 0.006523)",
        "(-0.175687, 1.548224, 0.006748)",
        "(-0.176408, 1.556203, 0.007200)",
        "(-0.176812, 1.560144, 0.007510)",
        "(-0.177504, 1.567799, 0.008276)",
        "(-0.178125, 1.575512, 0.009453)",
        "(-0.178495, 1.583136, 0.011178)",
        "(-0.178575, 1.590629, 0.013482)",
        "(-0.178562, 1.594283, 0.014803)",
        "(-0.178507, 1.601343, 0.017633)",
        "(-0.178781, 1.608262, 0.020929)",
        "(-0.179247, 1.614918, 0.024521)",
        "(-0.179716, 1.621195, 0.028234)",
        "(-0.179961, 1.624249, 0.030178)",
        "(-0.180535, 1.630102, 0.034239)",
        "(-0.181296, 1.635721, 0.038400)",
        "(-0.182257, 1.641233, 0.042975)",
        "(-0.183025, 1.646579, 0.047822)",
        "(-0.183332, 1.649098, 0.050446)",
        "(-0.184117, 1.654127, 0.055757)",
        "(-0.184952, 1.658897, 0.061155)",
        "(-0.185695, 1.663415, 0.066683)",
        "(-0.186352, 1.667580, 0.072451)",
        "(-0.186675, 1.669468, 0.075384)",
        "(-0.187377, 1.673190, 0.081469)",
        "(-0.187938, 1.676681, 0.087954)",
        "(-0.188115, 1.679656, 0.094551)",
        "(-0.188178, 1.682128, 0.101180)",
        "(-0.188266, 1.683221, 0.104494)",
        "(-0.188523, 1.685263, 0.111197)",
        "(-0.188653, 1.686967, 0.118049)",
        "(-0.188586, 1.688418, 0.125013)",
        "(-0.188442, 1.689731, 0.132143)",
        "(-0.188404, 1.690305, 0.135737)",
        "(-0.188325, 1.691196, 0.142887)",
        "(-0.188157, 1.691550, 0.149873)",
        "(-0.187984, 1.691413, 0.156643)",
        "(-0.187778, 1.691021, 0.163474)",
        "(-0.187579, 1.690656, 0.166855)",
        "(-0.187192, 1.689607, 0.173486)",
        "(-0.187178, 1.688184, 0.179932)",
        "(-0.187370, 1.686476, 0.186365)",
        "(-0.187270, 1.684315, 0.192631)",
        "(-0.187035, 1.683056, 0.195696)",
        "(-0.186353, 1.680423, 0.201499)",
        "(-0.185656, 1.677360, 0.206691)",
        "(-0.185015, 1.673991, 0.211394)",
        "(-0.184585, 1.672135, 0.213529)",
        "(-0.183263, 1.666619, 0.219913)",
        "(-0.182618, 1.664500, 0.221601)",
        "(-0.181527, 1.660304, 0.225158)",
        "(-0.180556, 1.655904, 0.228644)",
        "(-0.179629, 1.651114, 0.232184)",
        "(-0.179133, 1.648792, 0.233881)",
        "(-0.178073, 1.643936, 0.237379)",
        "(-0.176934, 1.638635, 0.240912)",
        "(-0.175985, 1.632933, 0.244211)",
        "(-0.175035, 1.626778, 0.247071)",
        "(-0.174436, 1.623466, 0.248275)",
        "(-0.173056, 1.616554, 0.250344)",
        "(-0.171846, 1.609462, 0.252125)",
        "(-0.170609, 1.602298, 0.253716)",
        "(-0.169313, 1.595104, 0.254924)",
        "(-0.168631, 1.591471, 0.255374)",
        "(-0.167211, 1.584221, 0.256088)",
        "(-0.165826, 1.576940, 0.256535)",
        "(-0.164625, 1.569629, 0.256731)",
        "(-0.163583, 1.562410, 0.256931)",
        "(-0.163090, 1.558846, 0.257073)",
        "(-0.162200, 1.551681, 0.257084)",
        "(-0.161398, 1.544360, 0.256536)",
        "(-0.160736, 1.537090, 0.255779)",
        "(-0.160261, 1.529938, 0.255007)",
        "(-0.159980, 1.526410, 0.254624)",
        "(-0.159465, 1.519565, 0.253812)",
        "(-0.158897, 1.512834, 0.252846)",
        "(-0.158366, 1.506068, 0.251589)",
        "(-0.158040, 1.499434, 0.250198)",
        "(-0.157906, 1.496197, 0.249456)",
        "(-0.157570, 1.489791, 0.247881)",
        "(-0.157089, 1.483353, 0.246329)",
        "(-0.156547, 1.476999, 0.244883)",
        "(-0.155962, 1.470766, 0.243316)",
        "(-0.155766, 1.467734, 0.242460)",
        "(-0.155533, 1.461806, 0.240733)",
        "(-0.155526, 1.455992, 0.238852)",
        "(-0.155653, 1.450233, 0.236897)",
        "(-0.155728, 1.444683, 0.235037)",
        "(-0.155800, 1.442001, 0.234128)",
        "(-0.156028, 1.436731, 0.232221)",
        "(-0.156335, 1.431551, 0.230278)",
        "(-0.156734, 1.426438, 0.228261)",
        "(-0.157116, 1.421235, 0.225762)",
        "(-0.157312, 1.418581, 0.224223)",
        "(-0.157682, 1.413155, 0.220806)",
        "(-0.158081, 1.407522, 0.216991)",
        "(-0.158505, 1.401771, 0.213000)",
        "(-0.158846, 1.395964, 0.209005)",
        "(-0.158943, 1.393051, 0.206973)",
        "(-0.159077, 1.387174, 0.202712)",
        "(-0.159331, 1.381395, 0.198150)",
        "(-0.159806, 1.375885, 0.193525)",
        "(-0.160265, 1.370558, 0.188829)",
        "(-0.160406, 1.367908, 0.186356)",
        "(-0.160513, 1.362690, 0.181167)",
        "(-0.160631, 1.357839, 0.175630)",
        "(-0.160733, 1.353317, 0.169792)",
        "(-0.160934, 1.349137, 0.163586)",
        "(-0.161069, 1.347186, 0.160370)",
        "(-0.161424, 1.343518, 0.153777)",
        "(-0.161915, 1.340176, 0.146884)",
        "(-0.162414, 1.337211, 0.140019)",
        "(-0.162809, 1.334641, 0.133271)",
        "(-0.162994, 1.333391, 0.129889)",
        "(-0.163465, 1.331065, 0.123069)",
        "(-0.164024, 1.329238, 0.116216)",
        "(-0.164733, 1.327919, 0.109325)",
        "(-0.165497, 1.327018, 0.102346)",
        "(-0.165874, 1.326761, 0.098893)",
        "(-0.166585, 1.326453, 0.091976)",
        "(-0.167464, 1.326705, 0.084937)",
        "(-0.168500, 1.327580, 0.077803)",
        "(-0.169512, 1.328839, 0.070438)",
        "(-0.169980, 1.329592, 0.066728)",
        "(-0.170818, 1.331413, 0.059486)",
        "(-0.171706, 1.333764, 0.052602)",
        "(-0.172557, 1.336708, 0.046214)",
        "(-0.173296, 1.340043, 0.040318)",
        "(-0.173587, 1.341923, 0.037694)",
        "(-0.174012, 1.345785, 0.032701)",
        "(-0.174658, 1.350166, 0.028264)",
        "(-0.175491, 1.354968, 0.024167)",
        "(-0.176247, 1.359859, 0.020245)",
        "(-0.176519, 1.362456, 0.018479)",
        "(-0.176971, 1.367814, 0.015095)",
        "(-0.177579, 1.373688, 0.011946)",
        "(-0.178340, 1.380041, 0.009197)",
        "(-0.178968, 1.386590, 0.006681)",
        "(-0.179230, 1.389915, 0.005544)",
        "(-0.179623, 1.396687, 0.003410)",
        "(-0.180132, 1.403820, 0.001594)",
        "(-0.180695, 1.411167, 0.000057)",
        "(-0.180393, 1.419962, 0.000982)",
        "(-0.180543, 1.424292, 0.002029)",
        "(-0.180454, 1.433407, 0.003555)",
        "(-0.180293, 1.442062, 0.004363)",
        "(-0.180122, 1.450326, 0.004061)",
        "(-0.180526, 1.458407, 0.003043)",
        "(-0.180678, 1.462659, 0.002830)",
        "(-0.181029, 1.471729, 0.003522)",
        "(-0.181240, 1.481057, 0.004682)",
        "(-0.180820, 1.489958, 0.005606)",
        "(-0.180374, 1.498288, 0.006017)",
        "(-0.180458, 1.502543, 0.006236)",
        "(-0.181214, 1.511636, 0.007099)",
        "(-0.181325, 1.520624, 0.008333)",
        "(-0.181038, 1.529601, 0.009704)",
        "(-0.180573, 1.538490, 0.011222)",
        "(-0.180440, 1.543030, 0.012036)",
        "(-0.180754, 1.552331, 0.013895)",
        "(-0.181280, 1.561508, 0.015876)",
        "(-0.181435, 1.570095, 0.017741)",
        "(-0.181231, 1.578007, 0.019222)",
        "(-0.181088, 1.581871, 0.020076)",
        "(-0.181211, 1.589748, 0.022213)",
        "(-0.181868, 1.597722, 0.025242)",
        "(-0.182001, 1.605443, 0.029140)",
        "(-0.181498, 1.612933, 0.033567)",
        "(-0.181177, 1.616624, 0.036057)",
        "(-0.180671, 1.624010, 0.041383)",
        "(-0.180489, 1.631296, 0.047181)",
        "(-0.180457, 1.638470, 0.053386)",
        "(-0.180215, 1.645449, 0.059820)",
        "(-0.179990, 1.648861, 0.063164)",
        "(-0.179433, 1.655514, 0.069866)",
        "(-0.179027, 1.661915, 0.076704)",
        "(-0.178963, 1.668026, 0.083667)",
        "(-0.178728, 1.673656, 0.090573)",
        "(-0.178576, 1.676270, 0.093857)",
        "(-0.178470, 1.681108, 0.100286)",
        "(-0.178725, 1.685714, 0.107047)",
        "(-0.179338, 1.689924, 0.114206)",
        "(-0.179972, 1.693453, 0.121547)",
        "(-0.180225, 1.694986, 0.125256)",
        "(-0.180849, 1.697899, 0.132902)",
        "(-0.181253, 1.700271, 0.140699)",
        "(-0.181673, 1.701990, 0.148580)",
        "(-0.182011, 1.702716, 0.156016)",
        "(-0.182091, 1.702616, 0.159526)",
        "(-0.182523, 1.702026, 0.166679)",
        "(-0.182948, 1.700762, 0.174510)",
        "(-0.182725, 1.698938, 0.182392)",
        "(-0.182396, 1.696477, 0.190463)",
        "(-0.182259, 1.694961, 0.194519)",
        "(-0.181918, 1.691509, 0.202631)",
        "(-0.181317, 1.687408, 0.210779)",
        "(-0.180537, 1.682766, 0.218932)",
        "(-0.179641, 1.677549, 0.226755)",
        "(-0.179152, 1.674639, 0.230408)",
        "(-0.178152, 1.668278, 0.237178)",
        "(-0.177643, 1.661533, 0.243506)",
        "(-0.177021, 1.654283, 0.249561)",
        "(-0.175917, 1.646398, 0.255305)",
        "(-0.175106, 1.642132, 0.258023)",
        "(-0.173383, 1.632950, 0.263130)",
        "(-0.172170, 1.623190, 0.267690)",
        "(-0.171021, 1.612964, 0.271640)",
        "(-0.169417, 1.602067, 0.274982)",
        "(-0.168574, 1.596380, 0.276470)",
        "(-0.167136, 1.584874, 0.279244)",
        "(-0.165783, 1.573133, 0.281455)",
        "(-0.164368, 1.560999, 0.282799)",
        "(-0.162741, 1.548540, 0.283554)",
        "(-0.161726, 1.542141, 0.283653)",
        "(-0.159545, 1.529224, 0.283551)",
        "(-0.157167, 1.515789, 0.282821)",
        "(-0.155022, 1.501863, 0.281045)",
        "(-0.153267, 1.487683, 0.278368)",
        "(-0.152523, 1.480506, 0.276772)",
        "(-0.151397, 1.466278, 0.273676)",
        "(-0.150655, 1.452473, 0.270465)",
        "(-0.149885, 1.439083, 0.266551)",
        "(-0.148975, 1.425970, 0.261782)",
        "(-0.148595, 1.419605, 0.259048)",
        "(-0.148221, 1.407168, 0.253098)",
        "(-0.148174, 1.395257, 0.246724)",
        "(-0.148150, 1.383736, 0.239655)",
        "(-0.148263, 1.372641, 0.231663)",
        "(-0.148503, 1.367375, 0.227393)",
        "(-0.149402, 1.357440, 0.218740)",
        "(-0.150430, 1.348284, 0.210035)",
        "(-0.151410, 1.339786, 0.200981)",
        "(-0.152587, 1.331739, 0.191112)",
        "(-0.153166, 1.327868, 0.185931)",
        "(-0.154495, 1.320679, 0.175464)",
        "(-0.156056, 1.314432, 0.165003)",
        "(-0.157591, 1.308990, 0.154470)",
        "(-0.159143, 1.304090, 0.143565)",
        "(-0.159962, 1.301893, 0.137994)",
        "(-0.161740, 1.297905, 0.126722)",
        "(-0.163531, 1.294820, 0.115721)",
        "(-0.165231, 1.292846, 0.105054)",
        "(-0.166883, 1.292017, 0.094813)",
        "(-0.167616, 1.292086, 0.089957)",
        "(-0.168855, 1.292948, 0.080596)",
        "(-0.169839, 1.295170, 0.071896)",
        "(-0.170683, 1.298946, 0.064080)",
        "(-0.171536, 1.303772, 0.056894)",
        "(-0.171900, 1.307009, 0.053771)",
        "(-0.172568, 1.313602, 0.047727)",
        "(-0.173079, 1.321058, 0.042414)",
        "(-0.173692, 1.329316, 0.037756)",
        "(-0.174586, 1.338312, 0.033708)",
        "(-0.174998, 1.342999, 0.031980)",
        "(-0.175577, 1.352503, 0.028727)",
        "(-0.175785, 1.362495, 0.025983)",
        "(-0.175921, 1.372699, 0.023329)",
        "(-0.176662, 1.383491, 0.020767)",
        "(-0.177281, 1.389153, 0.019634)",
        "(-0.178183, 1.400453, 0.017524)",
        "(-0.178655, 1.411592, 0.015513)",
        "(-0.178924, 1.422798, 0.013595)",
        "(-0.179621, 1.434427, 0.011883)",
        "(-0.180184, 1.440377, 0.011112)",
        "(-0.181051, 1.452129, 0.009603)",
        "(-0.181436, 1.463683, 0.008254)",
        "(-0.181544, 1.475275, 0.007231)",
        "(-0.181518, 1.487048, 0.006724)",
        "(-0.181608, 1.493041, 0.006688)",
        "(-0.181908, 1.505167, 0.006952)",
        "(-0.182076, 1.517357, 0.007708)",
        "(-0.182179, 1.523579, 0.008425)",
        "(-0.182249, 1.542096, 0.011172)",
        "(-0.182275, 1.548161, 0.012413)",
        "(-0.182548, 1.560085, 0.015167)",
        "(-0.183074, 1.571773, 0.018492)",
        "(-0.183677, 1.583045, 0.022577)",
        "(-0.184139, 1.593976, 0.027247)",
        "(-0.184308, 1.599254, 0.029807)",
        "(-0.184818, 1.609604, 0.035394)",
        "(-0.185607, 1.619658, 0.041815)",
        "(-0.186592, 1.629269, 0.048885)",
        "(-0.187478, 1.638413, 0.056510)",
        "(-0.187770, 1.642734, 0.060589)",
        "(-0.188020, 1.651013, 0.069253)",
        "(-0.187986, 1.658733, 0.078823)",
        "(-0.187890, 1.665483, 0.088892)",
        "(-0.188092, 1.671250, 0.099184)",
        "(-0.188303, 1.673736, 0.104393)",
        "(-0.188754, 1.678115, 0.114878)",
        "(-0.189440, 1.681247, 0.125637)",
        "(-0.190101, 1.683378, 0.136361)",
        "(-0.190607, 1.684043, 0.146953)",
        "(-0.190812, 1.684074, 0.152313)",
        "(-0.191102, 1.683128, 0.163314)",
        "(-0.191305, 1.681155, 0.174436)",
        "(-0.191349, 1.677679, 0.185342)",
        "(-0.191078, 1.672739, 0.195793)",
        "(-0.190973, 1.669681, 0.200750)",
        "(-0.190919, 1.662857, 0.210333)",
        "(-0.190670, 1.654938, 0.219759)",
        "(-0.189855, 1.645946, 0.229335)",
        "(-0.188928, 1.635802, 0.238819)",
        "(-0.188584, 1.630395, 0.243512)",
        "(-0.188095, 1.619158, 0.252669)",
        "(-0.187436, 1.607110, 0.260790)",
        "(-0.186376, 1.594107, 0.267630)",
        "(-0.185309, 1.580425, 0.273477)",
        "(-0.184898, 1.573501, 0.275936)",
        "(-0.183898, 1.559508, 0.280156)",
        "(-0.182251, 1.545124, 0.283185)",
        "(-0.180524, 1.530113, 0.284608)",
        "(-0.179311, 1.514792, 0.284492)",
        "(-0.178887, 1.507074, 0.283974)",
        "(-0.177813, 1.491445, 0.282357)",
        "(-0.176402, 1.475264, 0.279800)",
        "(-0.175093, 1.458555, 0.276558)",
        "(-0.174233, 1.441736, 0.272691)",
        "(-0.173965, 1.433466, 0.270526)",
        "(-0.173475, 1.416771, 0.265470)",
        "(-0.172776, 1.399349, 0.258470)",
        "(-0.172071, 1.381704, 0.249824)",
        "(-0.172107, 1.365017, 0.240747)",
        "(-0.172411, 1.357148, 0.235989)",
        "(-0.173059, 1.341694, 0.225793)",
        "(-0.173596, 1.326814, 0.214525)",
        "(-0.174314, 1.313010, 0.202624)",
        "(-0.175076, 1.300211, 0.189856)",
        "(-0.175455, 1.294631, 0.183409)",
        "(-0.176472, 1.283882, 0.169548)",
        "(-0.177821, 1.274253, 0.154728)",
        "(-0.179228, 1.266039, 0.139681)",
        "(-0.179939, 1.262980, 0.132148)",
        "(-0.181288, 1.257615, 0.117532)",
        "(-0.182333, 1.254106, 0.103364)",
        "(-0.183177, 1.252723, 0.090123)",
        "(-0.183799, 1.253971, 0.078326)",
        "(-0.184199, 1.257234, 0.067703)",
        "(-0.184247, 1.259690, 0.062845)",
        "(-0.184138, 1.265378, 0.053651)",
        "(-0.183975, 1.272827, 0.045642)",
        "(-0.183587, 1.281687, 0.038901)",
        "(-0.182740, 1.291570, 0.033176)",
        "(-0.182250, 1.296978, 0.030691)",
        "(-0.181372, 1.308639, 0.026281)",
        "(-0.180430, 1.321181, 0.022545)",
        "(-0.179616, 1.334599, 0.019262)",
        "(-0.179116, 1.348739, 0.016254)",
        "(-0.178908, 1.355915, 0.014754)",
        "(-0.178916, 1.370645, 0.011851)",
        "(-0.179484, 1.385892, 0.009194)",
        "(-0.180278, 1.401444, 0.006779)",
        "(-0.179467, 1.417174, 0.007523)",
        "(-0.180064, 1.425513, 0.008331)",
        "(-0.180259, 1.443486, 0.010615)",
        "(-0.180524, 1.460246, 0.011309)",
        "(-0.181316, 1.476293, 0.010560)",
        "(-0.182626, 1.492479, 0.008822)",
        "(-0.183338, 1.500764, 0.007953)",
        "(-0.184205, 1.517523, 0.006729)",
        "(-0.185316, 1.534484, 0.006031)",
        "(-0.186815, 1.551742, 0.005891)",
        "(-0.188095, 1.568588, 0.005706)",
        "(-0.188780, 1.576756, 0.005617)",
        "(-0.190759, 1.592938, 0.005851)",
        "(-0.193457, 1.608632, 0.006989)",
        "(-0.195646, 1.623339, 0.008757)",
        "(-0.196787, 1.636923, 0.010940)",
        "(-0.196907, 1.643191, 0.012130)",
        "(-0.198027, 1.655158, 0.015210)",
        "(-0.200783, 1.666547, 0.019738)",
        "(-0.203119, 1.676399, 0.024818)",
        "(-0.205093, 1.685020, 0.030310)",
        "(-0.206025, 1.689005, 0.033422)",
        "(-0.207558, 1.696387, 0.040149)",
        "(-0.209022, 1.702779, 0.047715)",
        "(-0.210423, 1.708340, 0.056262)",
        "(-0.211141, 1.712911, 0.065496)",
        "(-0.211347, 1.714827, 0.070355)",
        "(-0.211751, 1.718261, 0.080629)",
        "(-0.211939, 1.720878, 0.091523)",
        "(-0.211819, 1.722540, 0.102767)",
        "(-0.211673, 1.723266, 0.114238)",
        "(-0.211569, 1.723155, 0.119882)",
        "(-0.211219, 1.722258, 0.130879)",
        "(-0.210914, 1.720555, 0.141915)",
        "(-0.210476, 1.718032, 0.153242)",
        "(-0.209646, 1.714502, 0.164797)",
        "(-0.209135, 1.712427, 0.170491)",
        "(-0.207907, 1.707541, 0.181939)",
        "(-0.206501, 1.701816, 0.193624)",
        "(-0.204999, 1.695269, 0.205421)",
        "(-0.203284, 1.687645, 0.217333)",
        "(-0.202279, 1.683325, 0.223245)",
        "(-0.200745, 1.674055, 0.234903)",
        "(-0.199656, 1.664203, 0.246513)",
        "(-0.198289, 1.653397, 0.257430)",
        "(-0.196451, 1.641240, 0.267267)",
        "(-0.195393, 1.634561, 0.271713)",
        "(-0.193524, 1.620855, 0.280053)",
        "(-0.191739, 1.606479, 0.287705)",
        "(-0.189800, 1.591115, 0.294180)",
        "(-0.187814, 1.574629, 0.299018)",
        "(-0.186828, 1.565935, 0.300874)",
        "(-0.185244, 1.548234, 0.303702)",
        "(-0.184213, 1.530423, 0.305430)",
        "(-0.183243, 1.512225, 0.306290)",
        "(-0.182538, 1.493711, 0.306028)",
        "(-0.182169, 1.484350, 0.305411)",
        "(-0.181465, 1.465468, 0.303080)",
        "(-0.180829, 1.446430, 0.299222)",
        "(-0.180697, 1.427468, 0.293971)",
        "(-0.180974, 1.408764, 0.287477)",
        "(-0.181125, 1.399519, 0.283781)",
        "(-0.181301, 1.381131, 0.275609)",
        "(-0.181362, 1.363303, 0.266394)",
        "(-0.181939, 1.346563, 0.256471)",
        "(-0.183165, 1.330669, 0.245707)",
        "(-0.183760, 1.322930, 0.239996)",
        "(-0.184812, 1.308321, 0.227584)",
        "(-0.185944, 1.294954, 0.214719)",
        "(-0.187096, 1.283664, 0.201391)",
        "(-0.188663, 1.273987, 0.187366)",
        "(-0.189503, 1.269974, 0.179702)",
        "(-0.191144, 1.262348, 0.163901)",
        "(-0.193026, 1.256837, 0.147401)",
        "(-0.194940, 1.252908, 0.130819)",
        "(-0.196729, 1.251239, 0.114323)",
        "(-0.197521, 1.250906, 0.106261)",
        "(-0.198659, 1.252047, 0.090907)",
        "(-0.199257, 1.254876, 0.076802)",
        "(-0.199169, 1.260227, 0.064365)",
        "(-0.199262, 1.267449, 0.052868)",
        "(-0.199335, 1.272017, 0.047668)",
        "(-0.199334, 1.282180, 0.038091)",
        "(-0.199171, 1.293791, 0.029778)",
        "(-0.198517, 1.306432, 0.022591)",
        "(-0.197955, 1.320727, 0.016634)",
        "(-0.197705, 1.328234, 0.013983)",
        "(-0.197061, 1.343972, 0.009340)",
        "(-0.196268, 1.360766, 0.005713)",
        "(-0.195427, 1.378881, 0.003290)",
        "(-0.194575, 1.397750, 0.001391)",
        "(-0.194166, 1.407845, 0.001254)",
        "(-0.193241, 1.427928, 0.003043)",
        "(-0.193516, 1.449915, 0.005587)",
        "(-0.193048, 1.470780, 0.006896)",
        "(-0.192725, 1.480413, 0.006494)",
        "(-0.192209, 1.498832, 0.004827)",
        "(-0.193317, 1.517983, 0.003738)",
        "(-0.194785, 1.536884, 0.003913)",
        "(-0.195896, 1.555103, 0.004642)",
        "(-0.195820, 1.571975, 0.005391)",
        "(-0.195344, 1.579558, 0.005627)",
        "(-0.196470, 1.594359, 0.006571)",
        "(-0.199277, 1.608541, 0.008610)",
        "(-0.201254, 1.621498, 0.011308)",
        "(-0.201933, 1.633677, 0.015606)",
        "(-0.201762, 1.639607, 0.018184)",
        "(-0.201880, 1.650661, 0.024490)",
        "(-0.203488, 1.661131, 0.032293)",
        "(-0.204286, 1.665915, 0.036508)",
        "(-0.205410, 1.674848, 0.045209)",
        "(-0.205993, 1.682991, 0.054490)",
        "(-0.206308, 1.690336, 0.064645)",
        "(-0.207245, 1.696545, 0.074849)",
        "(-0.208106, 1.702338, 0.086200)",
        "(-0.208435, 1.707553, 0.098136)",
        "(-0.208500, 1.709876, 0.104188)",
        "(-0.208821, 1.714013, 0.116603)",
        "(-0.209375, 1.717356, 0.129153)",
        "(-0.210239, 1.719809, 0.141686)",
        "(-0.210909, 1.721216, 0.154200)",
        "(-0.211184, 1.721450, 0.160363)",
        "(-0.211872, 1.721500, 0.172885)",
        "(-0.212448, 1.720984, 0.185980)",
        "(-0.212897, 1.719744, 0.199416)",
        "(-0.213138, 1.717468, 0.212715)",
        "(-0.213139, 1.715838, 0.219211)",
        "(-0.213037, 1.711892, 0.231918)",
        "(-0.212845, 1.706995, 0.244282)",
        "(-0.212232, 1.701208, 0.256381)",
        "(-0.211398, 1.694568, 0.267990)",
        "(-0.210957, 1.690961, 0.273617)",
        "(-0.210184, 1.683321, 0.284337)",
        "(-0.209780, 1.674891, 0.293963)",
        "(-0.209155, 1.665459, 0.302258)",
        "(-0.208201, 1.655364, 0.309918)",
        "(-0.207629, 1.649996, 0.313446)",
        "(-0.206399, 1.638836, 0.320012)",
        "(-0.204911, 1.626742, 0.325588)",
        "(-0.203607, 1.613842, 0.330206)",
        "(-0.202354, 1.600350, 0.334254)",
        "(-0.201668, 1.593434, 0.336070)",
        "(-0.199725, 1.579182, 0.339137)",
        "(-0.197602, 1.564427, 0.341171)",
        "(-0.195889, 1.549296, 0.342350)",
        "(-0.194493, 1.534127, 0.342838)",
        "(-0.193769, 1.526579, 0.342918)",
        "(-0.192243, 1.511362, 0.342563)",
        "(-0.190551, 1.495811, 0.341474)",
        "(-0.189053, 1.480300, 0.339593)",
        "(-0.187720, 1.464961, 0.337268)",
        "(-0.187127, 1.457345, 0.335847)",
        "(-0.186061, 1.442099, 0.332498)",
        "(-0.184976, 1.426943, 0.328344)",
        "(-0.184027, 1.411869, 0.323384)",
        "(-0.183075, 1.396951, 0.317880)",
        "(-0.182675, 1.389668, 0.315078)",
        "(-0.182080, 1.375723, 0.309230)",
        "(-0.181805, 1.362677, 0.302830)",
        "(-0.181716, 1.350552, 0.295596)",
        "(-0.181570, 1.339476, 0.287489)",
        "(-0.181510, 1.334238, 0.283243)",
        "(-0.181512, 1.324848, 0.274036)",
        "(-0.181748, 1.316562, 0.263748)",
        "(-0.182258, 1.309207, 0.252295)",
        "(-0.182932, 1.302525, 0.239841)",
        "(-0.183272, 1.299373, 0.233579)",
        "(-0.183846, 1.293529, 0.220960)",
        "(-0.184470, 1.288511, 0.208377)",
        "(-0.185134, 1.284288, 0.195595)",
        "(-0.185608, 1.281092, 0.182738)",
        "(-0.185730, 1.280020, 0.176342)",
        "(-0.185998, 1.278980, 0.163661)",
        "(-0.186194, 1.279427, 0.151015)",
        "(-0.186231, 1.281353, 0.138156)",
        "(-0.186381, 1.284766, 0.125219)",
        "(-0.186534, 1.287050, 0.118801)",
        "(-0.186879, 1.293046, 0.106129)",
        "(-0.187089, 1.300513, 0.093773)",
        "(-0.187032, 1.308818, 0.081915)",
        "(-0.186970, 1.313224, 0.076150)",
        "(-0.187011, 1.322742, 0.065155)",
        "(-0.187345, 1.333061, 0.054987)",
        "(-0.187706, 1.343681, 0.045502)",
        "(-0.188051, 1.354730, 0.037053)",
        "(-0.188376, 1.366074, 0.029753)",
        "(-0.188474, 1.371746, 0.026408)",
        "(-0.188784, 1.383313, 0.020440)",
        "(-0.189110, 1.395020, 0.015518)",
        "(-0.189409, 1.406829, 0.011537)",
        "(-0.189413, 1.418590, 0.008327)",
        "(-0.189407, 1.424495, 0.006844)",
        "(-0.189594, 1.436523, 0.004501)",
        "(-0.189930, 1.448595, 0.002696)",
        "(-0.189921, 1.460592, 0.001247)",
        "(-0.189473, 1.472599, 0.000189)",
        "(-0.189336, 1.478884, 0.000139)",
        "(-0.189578, 1.491545, 0.000575)",
        "(-0.189957, 1.504735, 0.001485)",
        "(-0.189783, 1.517726, 0.002010)",
        "(-0.189532, 1.530309, 0.001911)",
        "(-0.189221, 1.536616, 0.001808)",
        "(-0.189528, 1.549603, 0.001817)",
        "(-0.190197, 1.563020, 0.002336)",
        "(-0.190199, 1.576354, 0.002992)",
        "(-0.189892, 1.589345, 0.003636)",
        "(-0.190014, 1.595873, 0.004167)",
        "(-0.191469, 1.609369, 0.006069)",
        "(-0.193426, 1.622832, 0.008953)",
        "(-0.195009, 1.636056, 0.012774)",
        "(-0.196539, 1.648735, 0.017100)",
        "(-0.197361, 1.654789, 0.019638)",
        "(-0.199650, 1.666671, 0.025478)",
        "(-0.202817, 1.678379, 0.032360)",
        "(-0.205764, 1.689164, 0.040073)",
        "(-0.208077, 1.698882, 0.047859)",
        "(-0.209045, 1.703197, 0.051890)",
        "(-0.210951, 1.711208, 0.060326)",
        "(-0.213659, 1.718615, 0.069615)",
        "(-0.216311, 1.725237, 0.079571)",
        "(-0.218018, 1.730533, 0.089538)",
        "(-0.218726, 1.732816, 0.094500)",
        "(-0.219957, 1.736607, 0.104467)",
        "(-0.221262, 1.739764, 0.114715)",
        "(-0.222520, 1.742249, 0.125145)",
        "(-0.223267, 1.743660, 0.135422)",
        "(-0.223467, 1.743887, 0.140312)",
        "(-0.223900, 1.743794, 0.149715)",
        "(-0.224283, 1.743029, 0.159114)",
        "(-0.224543, 1.741527, 0.168579)",
        "(-0.224614, 1.739177, 0.178067)",
        "(-0.224486, 1.737618, 0.182775)",
        "(-0.223848, 1.734176, 0.192307)",
        "(-0.222627, 1.730189, 0.202008)",
        "(-0.221243, 1.725677, 0.212021)",
        "(-0.219923, 1.720382, 0.222135)",
        "(-0.219156, 1.717420, 0.227010)",
        "(-0.217379, 1.710836, 0.236405)",
        "(-0.215392, 1.703574, 0.245321)",
        "(-0.213449, 1.695858, 0.253759)",
        "(-0.211609, 1.687476, 0.261585)",
        "(-0.210549, 1.683130, 0.265258)",
        "(-0.208129, 1.673889, 0.271701)",
        "(-0.205772, 1.664131, 0.277088)",
        "(-0.203066, 1.653671, 0.281421)",
        "(-0.200049, 1.642712, 0.285137)",
        "(-0.198532, 1.637141, 0.286841)",
        "(-0.195582, 1.625728, 0.289780)",
        "(-0.192732, 1.614201, 0.292263)",
        "(-0.189897, 1.602491, 0.294364)",
        "(-0.187062, 1.591025, 0.296060)",
        "(-0.185597, 1.585106, 0.296674)",
        "(-0.182626, 1.573065, 0.297500)",
        "(-0.179931, 1.560749, 0.297549)",
        "(-0.177627, 1.548201, 0.296712)",
        "(-0.175287, 1.535567, 0.295594)",
        "(-0.174141, 1.529311, 0.294890)",
        "(-0.171966, 1.516904, 0.292988)",
        "(-0.169775, 1.504503, 0.290250)",
        "(-0.167408, 1.492066, 0.286832)",
        "(-0.164717, 1.479595, 0.283160)",
        "(-0.163413, 1.473447, 0.281293)",
        "(-0.161084, 1.461477, 0.277292)",
        "(-0.159036, 1.449741, 0.273096)",
        "(-0.156947, 1.438144, 0.268414)",
        "(-0.155270, 1.427008, 0.263231)",
        "(-0.154426, 1.421542, 0.260528)",
        "(-0.153032, 1.410977, 0.254575)",
        "(-0.151993, 1.401031, 0.248079)",
        "(-0.151311, 1.391671, 0.241080)",
        "(-0.151035, 1.382987, 0.233671)",
        "(-0.151000, 1.378920, 0.229833)",
        "(-0.151164, 1.371252, 0.221983)",
        "(-0.151664, 1.364453, 0.213922)",
        "(-0.152344, 1.358123, 0.205498)",
        "(-0.153017, 1.352097, 0.196866)",
        "(-0.153359, 1.349235, 0.192533)",
        "(-0.154007, 1.344109, 0.183793)",
        "(-0.154615, 1.339708, 0.175094)",
        "(-0.155164, 1.336031, 0.166590)",
        "(-0.155880, 1.333222, 0.158251)",
        "(-0.156268, 1.332069, 0.154089)",
        "(-0.157127, 1.330410, 0.145675)",
        "(-0.158049, 1.329294, 0.136821)",
        "(-0.159094, 1.329055, 0.127996)",
        "(-0.160474, 1.330211, 0.119558)",
        "(-0.161168, 1.331042, 0.115383)",
        "(-0.162460, 1.333217, 0.107108)",
        "(-0.163772, 1.335856, 0.098816)",
        "(-0.165048, 1.338940, 0.090794)",
        "(-0.166275, 1.342460, 0.083067)",
        "(-0.166895, 1.344294, 0.079306)",
        "(-0.168281, 1.348361, 0.072176)",
        "(-0.169719, 1.352927, 0.065703)",
        "(-0.171198, 1.358146, 0.060017)",
        "(-0.172394, 1.363710, 0.055042)",
        "(-0.172949, 1.366533, 0.052615)",
        "(-0.173837, 1.372307, 0.048065)",
        "(-0.174758, 1.378420, 0.043824)",
        "(-0.175960, 1.384825, 0.039921)",
        "(-0.177126, 1.391531, 0.036418)",
        "(-0.177602, 1.394982, 0.034830)",
        "(-0.178194, 1.401905, 0.032060)",
        "(-0.178634, 1.408869, 0.029664)",
        "(-0.179334, 1.416088, 0.027692)",
        "(-0.180044, 1.423460, 0.025892)",
        "(-0.180428, 1.427186, 0.025031)",
        "(-0.181430, 1.435100, 0.023696)",
        "(-0.182487, 1.443192, 0.022733)",
        "(-0.183158, 1.451203, 0.021710)",
        "(-0.183660, 1.459339, 0.020810)",
        "(-0.183925, 1.463529, 0.020504)",
        "(-0.184466, 1.472092, 0.020109)",
        "(-0.184978, 1.480747, 0.019954)",
        "(-0.185252, 1.489323, 0.019863)",
        "(-0.185224, 1.497971, 0.019911)",
        "(-0.185195, 1.502323, 0.019976)",
        "(-0.185174, 1.510989, 0.020151)",
        "(-0.185103, 1.519491, 0.020233)",
        "(-0.185002, 1.528019, 0.020485)",
        "(-0.184953, 1.536659, 0.020957)",
        "(-0.184849, 1.540903, 0.021280)",
        "(-0.184285, 1.549224, 0.022047)",
        "(-0.183323, 1.557281, 0.022904)",
        "(-0.182547, 1.565025, 0.023847)",
        "(-0.182426, 1.572793, 0.025299)",
        "(-0.182395, 1.576630, 0.026154)",
        "(-0.182120, 1.583918, 0.028079)",
        "(-0.181425, 1.590842, 0.029930)",
        "(-0.181006, 1.597773, 0.032236)",
        "(-0.181030, 1.604930, 0.035230)",
        "(-0.181107, 1.608499, 0.036962)",
        "(-0.180623, 1.615290, 0.040369)",
        "(-0.179908, 1.621823, 0.044047)",
        "(-0.179312, 1.628418, 0.048254)",
        "(-0.179154, 1.635028, 0.052818)",
        "(-0.179160, 1.638338, 0.055286)",
        "(-0.178970, 1.644913, 0.060662)",
        "(-0.178590, 1.651299, 0.066347)",
        "(-0.178489, 1.657434, 0.072309)",
        "(-0.178812, 1.663328, 0.078420)",
        "(-0.179111, 1.666130, 0.081514)",
        "(-0.179554, 1.671499, 0.087755)",
        "(-0.179862, 1.676239, 0.094232)",
        "(-0.180237, 1.680742, 0.101105)",
        "(-0.180641, 1.684751, 0.108351)",
        "(-0.180849, 1.686659, 0.112021)",
        "(-0.181201, 1.690084, 0.119638)",
        "(-0.181300, 1.693138, 0.127493)",
        "(-0.181300, 1.695465, 0.135492)",
        "(-0.181232, 1.697004, 0.143246)",
        "(-0.181266, 1.697503, 0.147107)",
        "(-0.181452, 1.698324, 0.154938)",
        "(-0.181583, 1.698596, 0.162925)",
        "(-0.181515, 1.698024, 0.170774)",
        "(-0.181539, 1.696681, 0.178231)",
        "(-0.181665, 1.695826, 0.181974)",
        "(-0.182007, 1.693946, 0.189653)",
        "(-0.182195, 1.691430, 0.197125)",
        "(-0.181877, 1.688035, 0.203858)",
        "(-0.181313, 1.683949, 0.210083)",
        "(-0.181045, 1.681746, 0.213147)",
        "(-0.180540, 1.677111, 0.219179)",
        "(-0.179709, 1.671870, 0.224872)",
        "(-0.178437, 1.666107, 0.230106)",
        "(-0.177448, 1.659896, 0.234880)",
        "(-0.176971, 1.656696, 0.237183)",
        "(-0.175828, 1.650003, 0.241607)",
        "(-0.174564, 1.643106, 0.245962)",
        "(-0.173071, 1.635871, 0.250056)",
        "(-0.171548, 1.628250, 0.253427)",
        "(-0.170842, 1.624405, 0.254959)",
        "(-0.169265, 1.616434, 0.257587)",
        "(-0.167743, 1.608386, 0.259898)"
    ],
    "rightHandRotations": [
        "(68.212390, 108.755000, 337.647500)",
        "(68.230740, 108.583800, 337.536600)",
        "(68.252620, 108.464000, 337.449400)",
        "(68.279930, 108.293000, 337.340600)",
        "(68.265040, 108.111500, 337.218800)",
        "(68.309010, 107.732400, 336.956500)",
        "(68.309010, 107.732400, 336.956500)",
        "(68.328600, 107.512500, 336.834500)",
        "(68.327000, 107.321600, 336.713900)",
        "(68.299860, 107.133800, 336.603100)",
        "(68.109030, 106.885700, 336.448800)",
        "(66.779240, 106.026300, 335.968400)",
        "(66.040100, 106.457200, 336.550200)",
        "(65.535020, 106.666800, 336.605700)",
        "(65.329080, 106.691800, 336.411300)",
        "(64.941370, 106.488600, 335.700800)",
        "(64.670600, 105.902500, 334.657100)",
        "(64.362400, 105.208300, 333.752400)",
        "(63.982060, 104.612500, 333.317400)",
        "(63.812490, 104.283400, 333.181500)",
        "(63.499330, 103.663500, 332.863600)",
        "(63.312030, 103.065100, 332.318300)",
        "(63.324830, 102.734400, 331.751300)",
        "(63.391770, 102.531700, 331.333000)",
        "(63.514850, 102.035200, 330.359200)",
        "(63.396870, 100.935000, 329.105300)",
        "(62.653690, 99.252370, 328.866400)",
        "(61.311070, 97.283810, 328.860000)",
        "(60.157570, 96.394450, 328.665200)",
        "(56.906890, 95.248170, 327.630000)",
        "(53.573350, 94.546080, 325.822000)",
        "(50.121430, 93.460560, 324.322000)",
        "(45.481660, 91.962250, 323.386800)",
        "(42.864510, 91.287050, 323.119500)",
        "(37.265460, 90.130700, 322.635300)",
        "(31.588770, 89.347630, 321.700300)",
        "(26.135960, 88.784820, 320.179100)",
        "(20.429850, 88.229490, 318.765400)",
        "(13.648860, 88.072570, 318.492700)",
        "(10.135530, 87.910190, 318.506400)",
        "(4.109094, 87.415860, 318.130800)",
        "(359.726600, 86.877010, 316.633500)",
        "(355.839000, 86.491200, 314.765500)",
        "(353.311600, 86.570500, 314.230600)",
        "(347.635200, 87.069440, 313.897800)",
        "(342.451000, 87.856160, 313.681000)",
        "(337.929100, 88.170410, 314.125300)",
        "(333.503900, 87.706690, 315.603900)",
        "(331.216900, 87.420500, 316.532100)",
        "(325.526200, 87.548430, 318.444500)",
        "(320.988300, 87.803330, 319.607800)",
        "(318.876200, 88.088980, 318.186800)",
        "(316.280600, 89.154200, 316.033200)",
        "(314.409800, 89.649950, 315.785500)",
        "(311.300100, 89.475110, 316.771000)",
        "(308.879200, 88.458240, 318.049400)",
        "(307.027300, 88.191170, 317.944900)",
        "(305.776700, 88.123710, 317.661000)",
        "(305.352500, 87.841820, 317.820600)",
        "(304.460900, 86.745000, 318.827100)",
        "(303.673500, 85.059610, 320.248800)",
        "(302.733900, 83.968010, 320.872600)",
        "(302.143900, 84.113170, 320.742500)",
        "(302.008300, 84.232730, 320.805300)",
        "(301.726300, 84.346870, 321.429600)",
        "(302.032700, 83.573830, 322.670000)",
        "(302.125300, 82.711140, 323.821500)",
        "(301.667800, 82.505540, 324.249900)",
        "(301.357000, 82.842830, 324.079800)",
        "(300.962000, 83.253570, 324.703800)",
        "(301.246400, 82.750310, 325.996500)",
        "(301.655900, 82.107160, 326.594800)",
        "(301.870500, 82.100440, 326.658800)",
        "(301.807800, 82.453320, 326.778900)",
        "(301.652300, 83.186010, 327.311200)",
        "(301.625100, 83.572330, 328.133100)",
        "(301.765700, 83.105850, 329.780400)",
        "(301.503200, 82.558940, 331.422100)",
        "(301.195700, 82.121570, 332.044300)",
        "(300.756400, 81.399150, 332.892800)",
        "(300.576700, 80.415420, 334.292000)",
        "(300.317400, 79.396160, 335.598600)",
        "(300.192100, 79.146280, 336.295900)",
        "(299.893100, 78.987780, 336.619000)",
        "(299.041100, 78.671240, 337.023700)",
        "(298.811000, 78.237530, 337.543000)",
        "(298.391100, 80.576340, 336.040400)",
        "(298.687600, 79.987660, 335.872700)",
        "(298.586700, 79.718830, 336.285800)",
        "(298.241600, 79.635320, 336.551100)",
        "(297.969900, 79.781900, 336.307600)",
        "(298.025900, 80.025100, 336.256700)",
        "(298.378100, 80.254510, 335.862300)",
        "(298.547000, 80.495700, 335.507000)",
        "(298.556300, 80.654530, 334.993500)",
        "(298.332400, 80.769830, 334.826500)",
        "(298.225500, 81.070270, 334.632800)",
        "(298.233800, 81.345510, 334.338600)",
        "(298.330200, 81.478940, 334.231800)",
        "(298.519400, 81.632370, 334.005500)",
        "(298.435300, 81.852480, 333.399800)",
        "(298.262300, 82.026370, 332.986100)",
        "(298.016200, 81.715160, 333.543500)",
        "(297.824700, 81.579280, 333.701800)",
        "(297.689600, 81.989380, 333.365300)",
        "(297.828000, 82.378650, 332.918400)",
        "(297.665300, 82.677940, 332.728600)",
        "(297.105500, 82.396480, 333.156200)",
        "(296.882100, 82.142880, 333.361800)",
        "(296.521600, 81.706000, 333.681800)",
        "(296.173900, 81.229440, 334.188100)",
        "(295.618200, 80.854660, 334.504700)",
        "(294.813300, 80.274090, 335.137400)",
        "(294.297100, 79.957200, 335.604500)",
        "(293.323900, 79.399590, 336.340800)",
        "(292.581900, 79.157710, 336.575200)",
        "(291.990500, 78.921550, 336.861600)",
        "(291.269000, 78.580310, 337.354700)",
        "(290.965500, 78.289420, 337.749400)",
        "(290.220500, 77.567440, 338.670000)",
        "(289.688000, 77.165960, 339.364400)",
        "(289.247000, 76.644230, 340.014600)",
        "(288.914700, 76.135270, 340.668400)",
        "(288.570000, 75.783010, 340.993500)",
        "(287.558800, 74.837020, 342.105900)",
        "(286.644300, 73.880910, 343.325000)",
        "(286.135100, 73.502390, 343.916900)",
        "(285.843000, 73.618290, 343.840200)",
        "(285.473300, 73.353150, 344.189800)",
        "(284.581200, 72.484010, 345.479200)",
        "(283.667200, 71.256210, 347.102300)",
        "(283.014700, 70.739080, 347.945000)",
        "(282.624500, 70.377370, 348.766300)",
        "(282.334500, 70.040530, 349.212700)",
        "(281.445400, 69.182810, 350.288100)",
        "(280.245800, 67.669230, 352.350100)",
        "(279.428700, 66.898280, 353.581700)",
        "(279.141300, 67.121020, 353.569200)",
        "(278.516600, 67.603080, 353.518700)",
        "(277.777800, 67.692440, 353.938300)",
        "(276.979700, 68.468180, 353.797400)",
        "(276.145300, 68.366020, 354.499600)",
        "(275.486800, 69.468560, 353.928200)",
        "(275.234300, 70.851520, 352.832900)",
        "(274.669300, 72.108950, 352.280200)",
        "(274.098700, 72.020340, 353.293200)",
        "(273.448800, 74.390230, 352.034900)",
        "(272.938100, 81.491660, 345.617100)",
        "(272.823500, 87.613880, 339.739200)",
        "(272.728400, 98.517870, 329.599700)",
        "(272.432700, 106.055600, 323.207700)",
        "(272.080700, 120.341000, 310.035500)",
        "(272.088100, 135.642000, 295.560100)",
        "(272.276700, 140.708200, 290.859800)",
        "(272.816600, 148.518500, 283.644300)",
        "(273.311300, 153.091900, 279.839300)",
        "(273.729600, 159.092100, 274.826900)",
        "(274.244800, 162.786400, 272.246600)",
        "(274.538400, 163.060400, 272.447200)",
        "(275.211600, 162.971800, 273.405100)",
        "(275.837200, 162.014000, 275.285200)",
        "(276.334300, 162.053800, 276.271700)",
        "(276.750200, 162.582500, 276.954400)",
        "(277.029300, 162.556100, 277.489700)",
        "(277.569800, 162.610700, 278.276400)",
        "(278.195100, 162.015700, 279.697600)",
        "(279.081400, 161.379500, 281.097700)",
        "(279.822900, 159.830400, 283.613300)",
        "(280.182700, 158.808900, 284.985700)",
        "(280.951900, 158.343800, 285.888200)",
        "(281.613300, 158.486700, 286.129000)",
        "(282.124200, 157.770900, 287.637300)",
        "(282.609700, 156.149000, 290.152000)",
        "(282.905300, 155.201200, 291.326300)",
        "(283.609500, 153.177200, 293.671600)",
        "(284.116700, 151.997300, 295.046600)",
        "(284.384000, 151.425800, 295.912300)",
        "(284.483000, 150.658200, 297.268500)",
        "(284.693200, 149.769100, 298.281200)",
        "(285.159800, 147.902700, 300.010400)",
        "(285.423600, 146.834700, 301.061400)",
        "(285.751700, 145.835200, 302.079900)",
        "(286.326500, 144.427900, 303.590100)",
        "(286.660100, 143.781200, 304.220100)",
        "(287.347300, 142.313500, 305.502600)",
        "(287.922900, 140.983200, 306.637100)",
        "(288.481600, 139.976300, 307.578200)",
        "(289.179800, 138.883500, 308.385400)",
        "(289.623800, 138.325400, 308.798100)",
        "(290.506900, 137.269100, 309.775200)",
        "(291.278400, 136.063300, 310.770700)",
        "(292.071500, 135.054900, 311.542800)",
        "(292.958200, 133.982900, 312.331300)",
        "(293.391800, 133.472600, 312.707900)",
        "(294.142600, 132.517300, 313.304300)",
        "(295.140500, 131.457900, 313.790600)",
        "(296.428100, 130.447900, 313.970300)",
        "(297.420500, 129.235000, 314.533100)",
        "(297.847400, 128.481600, 315.095200)",
        "(298.526900, 126.223800, 317.175000)",
        "(299.012900, 124.266300, 318.820700)",
        "(299.688800, 122.711900, 319.738300)",
        "(300.666900, 121.768800, 319.650600)",
        "(301.156900, 121.331500, 319.551100)",
        "(302.117200, 120.345100, 319.763100)",
        "(302.738300, 119.090000, 320.305300)",
        "(303.360900, 117.725300, 320.920100)",
        "(304.004700, 116.416300, 321.332200)",
        "(304.339900, 115.862300, 321.365900)",
        "(305.170700, 114.675900, 321.618400)",
        "(306.064100, 113.529000, 321.941200)",
        "(306.793100, 112.337700, 322.104200)",
        "(307.422100, 111.184800, 322.168500)",
        "(307.775700, 110.461000, 322.335900)",
        "(308.229300, 109.097400, 322.735900)",
        "(308.682400, 107.892600, 323.190100)",
        "(309.403400, 106.980100, 323.204100)",
        "(310.207800, 106.158200, 322.791200)",
        "(310.521200, 105.578100, 322.886300)",
        "(310.884400, 104.302400, 323.375700)",
        "(310.868200, 103.149700, 323.787800)",
        "(310.761800, 101.969600, 324.185500)",
        "(310.765900, 100.981400, 324.405900)",
        "(310.895700, 100.542900, 324.313500)",
        "(311.152200, 99.638620, 324.243500)",
        "(311.008200, 98.564250, 324.427700)",
        "(310.693500, 97.476620, 324.817400)",
        "(310.433400, 96.549930, 324.911300)",
        "(310.280300, 96.084850, 324.927200)",
        "(309.836700, 95.161040, 325.077800)",
        "(309.427600, 94.131190, 325.278800)",
        "(308.692000, 93.086490, 325.840500)",
        "(308.046800, 92.122210, 326.220900)",
        "(307.836300, 91.769800, 326.210900)",
        "(307.404400, 91.105310, 326.341700)",
        "(306.805300, 90.323640, 326.628200)",
        "(306.069500, 89.586360, 326.836900)",
        "(305.274900, 88.727460, 327.241100)",
        "(304.827700, 88.297490, 327.460000)",
        "(304.157700, 87.669010, 327.719000)",
        "(303.563200, 87.023930, 327.925600)",
        "(302.802700, 86.361180, 328.343000)",
        "(302.007500, 85.889390, 328.653200)",
        "(301.635700, 85.676800, 328.715800)",
        "(300.797600, 85.299920, 328.862500)",
        "(300.173100, 85.023950, 329.074600)",
        "(299.406600, 84.600430, 329.414500)",
        "(298.708300, 84.541730, 329.323300)",
        "(298.352200, 84.551450, 329.134700)",
        "(297.579700, 84.299780, 329.247700)",
        "(296.791100, 83.972720, 329.535600)",
        "(296.051200, 83.719060, 329.671900)",
        "(295.371300, 83.167000, 330.128400)",
        "(294.946500, 82.970040, 330.264200)",
        "(293.996400, 82.700840, 330.379100)",
        "(293.203300, 82.330510, 330.694200)",
        "(292.434400, 81.767150, 331.387800)",
        "(291.747500, 81.099860, 332.178600)",
        "(291.437600, 80.834740, 332.432000)",
        "(290.666900, 80.358700, 332.727500)",
        "(289.797600, 79.923470, 333.108800)",
        "(288.862500, 79.367450, 333.756600)",
        "(288.009000, 78.535640, 334.731800)",
        "(287.692100, 78.094990, 335.169500)",
        "(286.773400, 77.253540, 335.996700)",
        "(285.583400, 76.467710, 336.778800)",
        "(284.622700, 75.539150, 337.601700)",
        "(283.829700, 74.683930, 338.525500)",
        "(283.487000, 74.273370, 339.010700)",
        "(282.750800, 73.850080, 339.380200)",
        "(281.791900, 74.529300, 338.391100)",
        "(280.852400, 74.557720, 338.423400)",
        "(279.870100, 72.066190, 341.452200)",
        "(279.359200, 71.082170, 342.635800)",
        "(278.500900, 69.847760, 344.042400)",
        "(277.678900, 70.288170, 343.533900)",
        "(276.924800, 70.781910, 342.972000)",
        "(276.375800, 70.478900, 343.583100)",
        "(276.107600, 69.763560, 344.557100)",
        "(275.405500, 69.492400, 344.936500)",
        "(274.832900, 71.757240, 342.503700)",
        "(274.290100, 75.531630, 338.643700)",
        "(273.883300, 78.119690, 336.342900)",
        "(273.790100, 78.534460, 336.266900)",
        "(273.654300, 80.217380, 335.387200)",
        "(273.207200, 85.469830, 330.520100)",
        "(272.913600, 96.237100, 319.983900)",
        "(272.653000, 103.600100, 313.158300)",
        "(272.547900, 107.109900, 310.109200)",
        "(272.574000, 113.115200, 304.934100)",
        "(272.832200, 119.302600, 299.314300)",
        "(272.985300, 131.397700, 287.734600)",
        "(273.184900, 139.319400, 280.472600)",
        "(273.302000, 142.093500, 278.069100)",
        "(273.529000, 147.357400, 273.656300)",
        "(273.841300, 150.054600, 271.526600)",
        "(274.315700, 152.293500, 269.780200)",
        "(274.597600, 154.434000, 268.410400)",
        "(274.763000, 155.883200, 267.501600)",
        "(275.132200, 158.320000, 266.090300)",
        "(275.700600, 159.800400, 265.285800)",
        "(276.334600, 160.090700, 265.529500)",
        "(277.043400, 159.199400, 266.958700)",
        "(277.444200, 158.913800, 267.637500)",
        "(278.065900, 159.245800, 268.069000)",
        "(278.557600, 159.219300, 269.046200)",
        "(279.120200, 158.283000, 270.823100)",
        "(279.860300, 157.159100, 272.442700)",
        "(280.254100, 156.615000, 273.224000)",
        "(280.901300, 154.914700, 275.690200)",
        "(281.522400, 154.182500, 277.374600)",
        "(282.356600, 152.996100, 279.118200)",
        "(283.075600, 151.943500, 280.770800)",
        "(283.418300, 151.337400, 281.665300)",
        "(283.954400, 150.309800, 283.381700)",
        "(284.356500, 148.744700, 285.703600)",
        "(284.896700, 147.182800, 287.867600)",
        "(285.533100, 145.998800, 289.569300)",
        "(285.894800, 145.447600, 290.284400)",
        "(286.877200, 144.335300, 291.616300)",
        "(287.918600, 143.939900, 292.092200)",
        "(288.984400, 143.076800, 293.183900)",
        "(289.582400, 141.607900, 295.118700)",
        "(289.873700, 140.891400, 296.051600)",
        "(290.461500, 139.613900, 297.572500)",
        "(291.134600, 138.557000, 298.544000)",
        "(291.875200, 136.968200, 300.387900)",
        "(292.741600, 135.555300, 301.848900)",
        "(293.075900, 134.846600, 302.460300)",
        "(293.571300, 133.565600, 303.564000)",
        "(294.128300, 132.282000, 304.846000)",
        "(295.031300, 130.979500, 306.457600)",
        "(296.119300, 129.490200, 307.807300)",
        "(296.688500, 128.845400, 308.247200)",
        "(297.724200, 127.799600, 308.766400)",
        "(298.665600, 127.061100, 309.136100)",
        "(299.479400, 126.420400, 309.600900)",
        "(300.456200, 125.360700, 310.385000)",
        "(300.982100, 124.769800, 310.706500)",
        "(301.976400, 123.713100, 311.370200)",
        "(303.018400, 123.205300, 311.363100)",
        "(304.092100, 122.395200, 311.507600)",
        "(304.591200, 120.440000, 313.158100)",
        "(304.674300, 119.290300, 314.202000)",
        "(305.160000, 117.434300, 315.646100)",
        "(306.098500, 116.475300, 315.781700)",
        "(307.262700, 115.187400, 315.923600)",
        "(308.236000, 113.342700, 317.076400)",
        "(308.589000, 112.303300, 317.777600)",
        "(309.130500, 110.366900, 318.857800)",
        "(309.776500, 109.137100, 319.090700)",
        "(310.627900, 108.032100, 318.635900)",
        "(311.512100, 106.827300, 318.693000)",
        "(311.774300, 106.040000, 319.054700)",
        "(312.126600, 104.509500, 319.476000)",
        "(312.451900, 103.298300, 319.446900)",
        "(312.784700, 102.147400, 319.274300)",
        "(312.993600, 100.512100, 319.878200)",
        "(312.995500, 99.475510, 320.440600)",
        "(312.913900, 97.390300, 321.544700)",
        "(312.718200, 95.701160, 322.151200)",
        "(312.773200, 94.223500, 322.353800)",
        "(312.874400, 92.884960, 322.779300)",
        "(312.882700, 92.275980, 323.050200)",
        "(312.705000, 91.136240, 323.429600)",
        "(312.485900, 90.179700, 323.643800)",
        "(312.223100, 89.288890, 323.819500)",
        "(311.993200, 88.430120, 324.164400)",
        "(311.831100, 88.048360, 324.370300)",
        "(311.439400, 87.523060, 324.547100)",
        "(310.893200, 87.275310, 324.503800)",
        "(310.375200, 87.174270, 324.335600)",
        "(309.758400, 87.061450, 324.197400)",
        "(309.437900, 86.847920, 324.339900)",
        "(308.774600, 86.373110, 324.840300)",
        "(308.073400, 86.141780, 325.102900)",
        "(307.290200, 86.118610, 325.089300)",
        "(306.571200, 86.043110, 325.095700)",
        "(306.220800, 85.950070, 325.156900)",
        "(305.457000, 85.644560, 325.619500)",
        "(304.484500, 85.501010, 325.941000)",
        "(303.494700, 85.545840, 326.068800)",
        "(302.733000, 85.343610, 326.475900)",
        "(302.376200, 85.128350, 326.789400)",
        "(301.708300, 85.015570, 327.140600)",
        "(300.777600, 85.032900, 327.257000)",
        "(299.793300, 85.199150, 327.207600)",
        "(298.906800, 85.338810, 327.215400)",
        "(298.510300, 85.219450, 327.390300)",
        "(297.868100, 84.947620, 327.825200)",
        "(297.151600, 85.053670, 327.829200)",
        "(296.339400, 84.931320, 327.917800)",
        "(295.609400, 84.229800, 328.869000)",
        "(295.031200, 83.933430, 329.151400)",
        "(294.029700, 83.637960, 329.480100)",
        "(293.428200, 83.253690, 329.827300)",
        "(292.994600, 83.028590, 329.924500)",
        "(292.369000, 82.702450, 330.230100)",
        "(291.855400, 82.518870, 330.438300)",
        "(290.906600, 82.191320, 330.861900)",
        "(290.248600, 81.957820, 331.076300)",
        "(289.686500, 81.933390, 331.103600)",
        "(289.109700, 82.004550, 330.970200)",
        "(288.867000, 82.260180, 330.654300)",
        "(288.500100, 82.494020, 330.469600)",
        "(287.999300, 82.197540, 330.933000)",
        "(287.493900, 82.521060, 330.638800)",
        "(287.105800, 82.953230, 330.207300)",
        "(287.002900, 83.156910, 330.072200)",
        "(286.809600, 83.302530, 330.140600)",
        "(286.611100, 82.987110, 330.790000)",
        "(285.885600, 83.321080, 330.471900)",
        "(285.303200, 83.665780, 330.202200)",
        "(285.120700, 83.447910, 330.580000)",
        "(284.753800, 82.977750, 331.325400)",
        "(284.402300, 83.852420, 330.442600)",
        "(283.913300, 84.771170, 329.545500)",
        "(283.333000, 85.684270, 328.683100)",
        "(283.146000, 85.974340, 328.473500)",
        "(282.842100, 86.141990, 328.682600)",
        "(282.444500, 87.892380, 327.027600)",
        "(281.915200, 90.826160, 323.986800)",
        "(281.523800, 92.646230, 322.406600)",
        "(281.307900, 92.929680, 322.428600)",
        "(280.997100, 93.802240, 322.090900)",
        "(280.693600, 95.084400, 321.212900)",
        "(280.112200, 96.914860, 319.854400)",
        "(279.714900, 98.739800, 318.538400)",
        "(279.641800, 99.588660, 317.949600)",
        "(279.524100, 100.869200, 317.347900)",
        "(279.457600, 102.497700, 316.096200)",
        "(279.268900, 104.847700, 314.141600)",
        "(279.010000, 106.780300, 313.001200)",
        "(278.976800, 107.445900, 312.737200)",
        "(279.112300, 108.437400, 312.382800)",
        "(279.400400, 110.676900, 310.453500)",
        "(279.692900, 113.702700, 307.699600)",
        "(279.612900, 116.070100, 306.062200)",
        "(279.546300, 117.292000, 305.295400)",
        "(279.588900, 119.445200, 303.779900)",
        "(279.769100, 121.588900, 302.148900)",
        "(280.073300, 124.062400, 299.935700)",
        "(280.309400, 126.596700, 297.829100)",
        "(280.309700, 127.394800, 297.428300)",
        "(280.306500, 129.000700, 296.698100)",
        "(280.796800, 130.517700, 295.534900)",
        "(281.438500, 132.225600, 293.973800)",
        "(282.154100, 133.798300, 292.566700)",
        "(282.395200, 134.555800, 292.084400)",
        "(282.604700, 136.195100, 291.237900)",
        "(283.041900, 137.927900, 289.936600)",
        "(283.839500, 139.004300, 289.076300)",
        "(284.660300, 138.941000, 289.302500)",
        "(284.933500, 138.971400, 289.391000)",
        "(285.173600, 138.546100, 290.339100)",
        "(285.360400, 137.865200, 291.537300)",
        "(285.696800, 137.760900, 291.797100)",
        "(286.268900, 137.086800, 292.669800)",
        "(286.637400, 136.306000, 293.451100)",
        "(287.235000, 135.237200, 294.699700)",
        "(287.704600, 134.079800, 296.109100)",
        "(288.136400, 133.209100, 297.028600)",
        "(288.785600, 132.480300, 297.785600)",
        "(289.261900, 131.766400, 298.452300)",
        "(290.411600, 130.225200, 299.905800)",
        "(291.483100, 128.735100, 301.096400)",
        "(292.283900, 127.615000, 302.151900)",
        "(293.031900, 126.674500, 303.129200)",
        "(293.503600, 126.352000, 303.366100)",
        "(294.650000, 125.598900, 303.937500)",
        "(295.937700, 125.070600, 304.068100)",
        "(296.889300, 124.272200, 304.500300)",
        "(297.396000, 123.395500, 305.451900)",
        "(297.677700, 122.784300, 306.039300)",
        "(298.563200, 121.722000, 306.918800)",
        "(299.694200, 120.789300, 307.553100)",
        "(300.802400, 119.664500, 308.186800)",
        "(301.474900, 118.834700, 308.856100)",
        "(301.811800, 118.512900, 309.005100)",
        "(302.654300, 117.871900, 309.306200)",
        "(303.480600, 116.932700, 309.767600)",
        "(304.357100, 115.905900, 310.332400)",
        "(305.117700, 115.134200, 310.719500)",
        "(305.401200, 114.923300, 310.704400)",
        "(306.046900, 114.133000, 311.030800)",
        "(306.798900, 113.037300, 311.563400)",
        "(307.425100, 112.140800, 311.927800)",
        "(308.179000, 111.267000, 312.119500)",
        "(308.509600, 110.687000, 312.387600)",
        "(309.010600, 109.201500, 313.563100)",
        "(309.374700, 107.825900, 314.626100)",
        "(309.840000, 107.047100, 314.737900)",
        "(310.452800, 106.343600, 314.591000)",
        "(310.733100, 105.847600, 314.721000)",
        "(311.135100, 104.623900, 315.372400)",
        "(311.441500, 103.653100, 315.775600)",
        "(311.738600, 102.871100, 315.845500)",
        "(311.927700, 102.019100, 315.944000)",
        "(311.988500, 101.543000, 316.070300)",
        "(312.158100, 100.320600, 316.532800)",
        "(312.130200, 98.767850, 317.570500)",
        "(312.052400, 97.653110, 318.136000)",
        "(312.036900, 96.877940, 318.186900)",
        "(312.055200, 96.546790, 318.162400)",
        "(312.125300, 95.968190, 317.944400)",
        "(312.281600, 95.389930, 317.739100)",
        "(312.155500, 94.593890, 317.955000)",
        "(311.812600, 93.783150, 318.237200)",
        "(311.655300, 93.419940, 318.348300)",
        "(311.413900, 92.885310, 318.373700)",
        "(311.231000, 92.508960, 318.295900)",
        "(310.865400, 91.967960, 318.558000)",
        "(310.533500, 91.456870, 318.747300)",
        "(310.322900, 91.218150, 318.835700)",
        "(309.808100, 90.608920, 319.315300)",
        "(309.346300, 90.103160, 319.773400)",
        "(308.872900, 89.873210, 319.851000)",
        "(308.372300, 89.693300, 319.861700)",
        "(308.152800, 89.580370, 319.874100)",
        "(307.633700, 89.203620, 320.154100)",
        "(306.966900, 88.959810, 320.483800)",
        "(306.388500, 88.744830, 320.684400)",
        "(305.914400, 88.730050, 320.632000)",
        "(305.710500, 88.837410, 320.353500)",
        "(305.198200, 88.961560, 320.052900)",
        "(304.484600, 88.737980, 320.389400)",
        "(303.898700, 88.824890, 320.364000)",
        "(303.417100, 89.027400, 320.109100)",
        "(303.165000, 89.053660, 320.011400)",
        "(302.527000, 89.295220, 319.698300)",
        "(301.893300, 89.438870, 319.642300)",
        "(301.294800, 89.567620, 319.606400)",
        "(300.830800, 90.009160, 319.133800)",
        "(300.586500, 90.165430, 318.978400)",
        "(299.897200, 90.335950, 318.850100)",
        "(299.182900, 90.400440, 318.884200)",
        "(298.389300, 90.278720, 319.169000)",
        "(297.289100, 90.082390, 319.839700)",
        "(296.690800, 90.103490, 319.943300)",
        "(295.595600, 90.099050, 320.458500)",
        "(294.659900, 90.648790, 320.333500)",
        "(294.192000, 91.170920, 319.427000)",
        "(293.227300, 91.766910, 319.075100)",
        "(292.651200, 91.769100, 319.234300)",
        "(291.599200, 91.523390, 319.769000)",
        "(290.791400, 91.751770, 319.886200)",
        "(290.568500, 92.400550, 319.128800)",
        "(290.082700, 93.081710, 318.225000)",
        "(289.648700, 93.232280, 318.216700)",
        "(288.768700, 93.151530, 318.798100)",
        "(288.092600, 93.528410, 318.787400)",
        "(287.604900, 94.266830, 318.258700)",
        "(287.019800, 94.794890, 317.992300)",
        "(286.700800, 95.365910, 317.543300)",
        "(286.260400, 96.402100, 316.548100)",
        "(285.707000, 97.295490, 315.847900)",
        "(285.218600, 98.030010, 315.401200)",
        "(284.704400, 98.746600, 315.027900)",
        "(284.528200, 99.092760, 314.771700)",
        "(284.062500, 100.123300, 313.888000)",
        "(283.535500, 100.915000, 313.345800)",
        "(283.115400, 101.449300, 313.200900)",
        "(282.903400, 102.406300, 312.556300)",
        "(282.813600, 103.190400, 311.854700)",
        "(282.367200, 105.051900, 310.235000)",
        "(281.790700, 106.324500, 309.567000)",
        "(281.421700, 107.317700, 309.040000)",
        "(281.094100, 108.652900, 308.177700)",
        "(280.961300, 109.365500, 307.714200)",
        "(280.626600, 111.120000, 306.398700)",
        "(280.399900, 112.499000, 305.428800)",
        "(280.267500, 114.210800, 304.263400)",
        "(280.116200, 115.955400, 303.090400)",
        "(279.979100, 116.613400, 302.879500)",
        "(279.602500, 118.675100, 301.621200)",
        "(279.451700, 120.591800, 300.230800)",
        "(279.494800, 123.450100, 297.885400)",
        "(279.615100, 125.330700, 296.638300)",
        "(279.592800, 126.355600, 295.993400)",
        "(279.595900, 129.578700, 293.324500)",
        "(279.669300, 132.112000, 291.376800)",
        "(279.827300, 134.530900, 289.604900)",
        "(280.105600, 136.106400, 288.598900)",
        "(280.165600, 137.042200, 287.970200)",
        "(280.227000, 138.828800, 286.922700)",
        "(280.415300, 139.898800, 286.457600)",
        "(280.731700, 140.964400, 285.789700)",
        "(280.831900, 142.208600, 285.103800)",
        "(280.779800, 142.732100, 284.994000)",
        "(280.839600, 143.429500, 284.960700)",
        "(281.222300, 143.732700, 285.144100)",
        "(281.668100, 143.476000, 285.799700)",
        "(281.957600, 144.013400, 285.844500)",
        "(282.026500, 144.231500, 285.959000)",
        "(282.379900, 144.287400, 286.446200)",
        "(282.865200, 143.944700, 287.114200)",
        "(283.395600, 143.568900, 287.624100)",
        "(283.740300, 143.746000, 287.841600)",
        "(283.808700, 143.713500, 288.149200)",
        "(284.015200, 143.449000, 289.022500)",
        "(284.418700, 142.287000, 290.557200)",
        "(284.802600, 141.344200, 291.828800)",
        "(285.129500, 140.651200, 292.840800)",
        "(285.333000, 140.236800, 293.394200)",
        "(285.751600, 139.238100, 294.677700)",
        "(286.223300, 138.316600, 295.867200)",
        "(286.719200, 137.571500, 296.760500)",
        "(287.129400, 136.517300, 298.045500)",
        "(287.305400, 136.011600, 298.733200)",
        "(287.815200, 135.498100, 299.416200)",
        "(288.432600, 135.130800, 299.810200)",
        "(288.978200, 134.372800, 300.571400)",
        "(289.307800, 133.972800, 301.026100)",
        "(289.479400, 133.564700, 301.490000)",
        "(289.915900, 132.789400, 302.360400)",
        "(290.466900, 132.211800, 302.878500)",
        "(290.970200, 131.377000, 303.659700)",
        "(291.475600, 130.632800, 304.415200)",
        "(291.794100, 130.392200, 304.661800)",
        "(292.531400, 129.971200, 305.007900)",
        "(293.200100, 129.648300, 305.169600)",
        "(293.759300, 129.327300, 305.378600)",
        "(294.372500, 128.919700, 305.662300)",
        "(294.702200, 128.691500, 305.815100)",
        "(295.346800, 128.094200, 306.382300)",
        "(295.857500, 127.434900, 306.900900)",
        "(296.376800, 126.881200, 307.305700)",
        "(296.862800, 126.065400, 307.980000)",
        "(297.114100, 125.601500, 308.339400)",
        "(297.601600, 124.717300, 309.024600)",
        "(298.170700, 124.309600, 309.229200)",
        "(298.758600, 123.894700, 309.344400)",
        "(299.390800, 123.561000, 309.300400)",
        "(299.752500, 123.372500, 309.300700)",
        "(300.448100, 123.013400, 309.262100)",
        "(301.164800, 122.190900, 309.566000)",
        "(301.574600, 120.912600, 310.490000)",
        "(301.864000, 119.820200, 311.262200)",
        "(302.005100, 119.336600, 311.568600)",
        "(302.327400, 118.231600, 312.350600)",
        "(302.752700, 117.062200, 313.082000)",
        "(303.095000, 116.040600, 313.550700)",
        "(303.233900, 115.120100, 313.930000)",
        "(303.278500, 114.622900, 314.146600)",
        "(303.483200, 113.946100, 314.238800)",
        "(304.070500, 113.563500, 313.745700)",
        "(304.648800, 112.897700, 313.538800)",
        "(304.910000, 111.748300, 313.947900)",
        "(304.946600, 111.197300, 314.167800)",
        "(304.909100, 110.202400, 314.430500)",
        "(305.068900, 109.174400, 314.631900)",
        "(305.468200, 108.301900, 314.530900)",
        "(305.839300, 107.188200, 314.698500)",
        "(305.893800, 106.553500, 314.904700)",
        "(305.798800, 105.546500, 315.141100)",
        "(305.828100, 104.588600, 315.338400)",
        "(306.131900, 103.587700, 315.585300)",
        "(306.621300, 102.309000, 316.090200)",
        "(306.734200, 101.710700, 316.301500)",
        "(306.685400, 100.657800, 316.750400)",
        "(306.503300, 99.808930, 317.059500)",
        "(306.500700, 99.078730, 317.234800)",
        "(306.641100, 98.540600, 317.128600)",
        "(306.666600, 98.170650, 317.218200)",
        "(306.341400, 97.367300, 317.455400)",
        "(305.870100, 96.607840, 317.762400)",
        "(305.545000, 95.932170, 318.000000)",
        "(305.234500, 95.283230, 318.312000)",
        "(305.051500, 94.916400, 318.494600)",
        "(304.504900, 94.512800, 318.631000)",
        "(303.832100, 94.339280, 318.619300)",
        "(303.321200, 94.092250, 318.670000)",
        "(302.997000, 93.918660, 318.677400)",
        "(302.785200, 93.828120, 318.653400)",
        "(302.119800, 93.701350, 318.496100)",
        "(301.226700, 93.210950, 318.912800)",
        "(300.396900, 92.736730, 319.424300)",
        "(299.692400, 92.725820, 319.308800)",
        "(299.423600, 92.637020, 319.413500)",
        "(298.870200, 92.704290, 319.314900)",
        "(298.192300, 93.004650, 318.881800)",
        "(297.367300, 92.815480, 319.057800)",
        "(296.483300, 92.571800, 319.366500)",
        "(296.111600, 92.497990, 319.433700)",
        "(295.482200, 92.373030, 319.572800)",
        "(294.699700, 92.658610, 319.244100)",
        "(293.835000, 92.536770, 319.504700)",
        "(293.211900, 92.369000, 319.780200)",
        "(292.984700, 92.292020, 319.952500)",
        "(292.414100, 92.624420, 319.578900)",
        "(291.648600, 92.826970, 319.430700)",
        "(290.892400, 92.797690, 319.667800)",
        "(290.249400, 92.665740, 320.043200)",
        "(289.937400, 92.675580, 320.051200)",
        "(289.297000, 93.123510, 319.577200)",
        "(288.701400, 93.304340, 319.516800)",
        "(288.116200, 93.203730, 319.936300)",
        "(287.614700, 93.651330, 319.562000)",
        "(287.378400, 94.050060, 319.164800)",
        "(286.789700, 94.212460, 319.199300)",
        "(286.321100, 94.139470, 319.516900)",
        "(286.014500, 93.945730, 319.933400)",
        "(285.480500, 94.482590, 319.538400)",
        "(285.175600, 94.875180, 319.265000)",
        "(284.651600, 95.337520, 319.138100)",
        "(284.484600, 96.038860, 318.712000)",
        "(284.642300, 96.772330, 318.130100)",
        "(284.267400, 98.598180, 316.462300)",
        "(283.935300, 99.072590, 316.213700)",
        "(283.342800, 99.545700, 316.372000)",
        "(282.981300, 100.463900, 315.998400)",
        "(282.887700, 101.620300, 315.293100)",
        "(282.570000, 103.668900, 313.583600)",
        "(282.402700, 104.663600, 312.788700)",
        "(282.090400, 106.173500, 311.962300)",
        "(281.747100, 107.894900, 310.970900)",
        "(281.569200, 109.212500, 310.494900)",
        "(281.562200, 111.356600, 308.806100)",
        "(281.537800, 112.835600, 307.500800)",
        "(281.497500, 115.208100, 305.650300)",
        "(281.427400, 117.045500, 304.479700)",
        "(281.401900, 118.277000, 303.830500)",
        "(281.308500, 119.989000, 302.686200)",
        "(281.214800, 121.026800, 301.904700)",
        "(281.137000, 123.308900, 300.251700)",
        "(281.248000, 125.208700, 298.946500)",
        "(281.539400, 126.854400, 297.797500)",
        "(281.884500, 128.133100, 296.829000)",
        "(281.968100, 129.136700, 295.968800)",
        "(282.023300, 130.871700, 294.787000)",
        "(281.859800, 131.959500, 294.683700)",
        "(282.012900, 132.663000, 294.570100)",
        "(282.309800, 133.556100, 294.027900)",
        "(282.405600, 134.079700, 293.690700)",
        "(282.593000, 135.126400, 293.061800)",
        "(282.768400, 135.588100, 293.277600)",
        "(282.993700, 136.048500, 293.322100)",
        "(283.231900, 136.283400, 293.520700)",
        "(283.355800, 136.586700, 293.360000)",
        "(283.612400, 137.732400, 292.627300)",
        "(283.850000, 138.403000, 292.563800)",
        "(284.305400, 138.631300, 292.793100)",
        "(284.935100, 138.548300, 293.063200)",
        "(285.202100, 138.438600, 293.235000)",
        "(285.439600, 138.675200, 293.570800)",
        "(285.466600, 139.061900, 293.882800)",
        "(285.858800, 139.583600, 293.545100)",
        "(286.363500, 139.704800, 293.589400)",
        "(286.660900, 139.761800, 293.596400)",
        "(287.005400, 140.141300, 293.487200)",
        "(287.082300, 140.005700, 294.221400)",
        "(287.466700, 139.590300, 294.972500)",
        "(288.066300, 138.797300, 295.800900)",
        "(288.309700, 138.482800, 296.152300)",
        "(288.572900, 138.058600, 296.895400)",
        "(288.849100, 137.823000, 297.404200)",
        "(289.305500, 137.711900, 297.641900)",
        "(290.069600, 137.274800, 298.126600)",
        "(290.502200, 136.830800, 298.587200)",
        "(291.298100, 135.868100, 299.627500)",
        "(291.915300, 135.395900, 300.322700)",
        "(292.368000, 134.991900, 300.786900)",
        "(292.932700, 134.375500, 301.375200)",
        "(293.264800, 133.811600, 301.875500)",
        "(294.084200, 132.336000, 303.257600)",
        "(294.717600, 131.061200, 304.427000)",
        "(295.360800, 130.070500, 305.405000)",
        "(296.242200, 129.326300, 306.003100)",
        "(296.730200, 128.800600, 306.437100)",
        "(297.653400, 127.533100, 307.678200)",
        "(298.367000, 126.340000, 308.674100)",
        "(298.910200, 125.829600, 308.888000)",
        "(299.449200, 125.274700, 309.007600)",
        "(299.740700, 124.823900, 309.290300)",
        "(300.297900, 124.138400, 309.709700)",
        "(300.896500, 123.863600, 309.370200)",
        "(301.415400, 123.466300, 309.068800)",
        "(301.744000, 122.232100, 309.622100)",
        "(301.882500, 121.537200, 310.058600)",
        "(301.972800, 120.095000, 310.888700)",
        "(301.934100, 118.981100, 311.386000)",
        "(302.002600, 117.805700, 311.951100)",
        "(302.410600, 117.003600, 311.963900)",
        "(302.620200, 116.749200, 311.713500)",
        "(302.879500, 116.143100, 311.248600)",
        "(303.121000, 114.955800, 311.577600)",
        "(303.388200, 113.264400, 312.569500)",
        "(303.653000, 112.049200, 313.021600)",
        "(303.909200, 111.583400, 313.019700)",
        "(304.723100, 110.623000, 312.910900)",
        "(305.355200, 109.454100, 313.200400)",
        "(305.776600, 108.794400, 313.062900)",
        "(306.335900, 108.240900, 312.515700)",
        "(306.587000, 107.861600, 312.345800)",
        "(306.789200, 106.701600, 312.758400)",
        "(306.994100, 105.660200, 313.037600)",
        "(307.381500, 104.771800, 312.904500)",
        "(307.676500, 103.668600, 313.112700)",
        "(307.614900, 102.899800, 313.555900)",
        "(307.293200, 101.226400, 314.712500)",
        "(307.044900, 99.797950, 315.560100)",
        "(306.904400, 98.851600, 315.699600)",
        "(306.884000, 98.138360, 315.660400)",
        "(306.844100, 97.719310, 315.770500)",
        "(306.686700, 96.924920, 316.052800)",
        "(306.185500, 96.664240, 315.920300)",
        "(305.649900, 96.577360, 315.563600)",
        "(305.169900, 96.549610, 315.088600)",
        "(304.898000, 96.526730, 314.995800)",
        "(304.358900, 96.488480, 314.850600)",
        "(304.053500, 96.119390, 315.219700)",
        "(303.672900, 96.036990, 315.209100)",
        "(303.101800, 96.274990, 314.963100)",
        "(302.782000, 96.323510, 314.868300)",
        "(302.092100, 96.494990, 314.511000)",
        "(301.468800, 96.546010, 314.376900)",
        "(300.932200, 96.250850, 314.787700)",
        "(300.527400, 96.037750, 315.181700)",
        "(300.248900, 96.065860, 315.095100)",
        "(299.489300, 96.160320, 314.945300)",
        "(298.843300, 96.040020, 315.104600)",
        "(298.144300, 96.225770, 315.044400)",
        "(297.704900, 96.270550, 315.133900)",
        "(297.445300, 96.327790, 315.043100)",
        "(296.686100, 96.722790, 314.698100)",
        "(296.004200, 96.947760, 314.662400)",
        "(295.375600, 96.672760, 315.077700)",
        "(294.494300, 96.496990, 315.265700)",
        "(294.280900, 96.549010, 315.155600)",
        "(293.761700, 96.544750, 315.159000)",
        "(293.091200, 96.344410, 315.646700)",
        "(292.432000, 95.972460, 316.198200)",
        "(291.491500, 96.301350, 315.913500)",
        "(291.075200, 96.410480, 315.893100)",
        "(290.765900, 96.231870, 316.151700)",
        "(290.786400, 95.908060, 316.525300)",
        "(290.180300, 96.319090, 316.078000)",
        "(289.161400, 96.745570, 316.099900)",
        "(288.764000, 96.910080, 316.147900)",
        "(288.344700, 97.415920, 315.742500)",
        "(288.240700, 97.927470, 315.241200)",
        "(287.904200, 98.508840, 314.535100)",
        "(287.200000, 98.816820, 314.494600)",
        "(286.907400, 99.003120, 314.507400)",
        "(286.545500, 99.149090, 314.497100)",
        "(286.256700, 99.701710, 314.040400)",
        "(285.815200, 100.658200, 313.201900)",
        "(285.498700, 101.336600, 312.568100)",
        "(284.988900, 102.562000, 311.512900)",
        "(284.571400, 103.537800, 310.910600)",
        "(284.163500, 104.275500, 310.533500)",
        "(283.773900, 105.627100, 309.383700)",
        "(283.454200, 106.908400, 308.490700)",
        "(283.326400, 107.762000, 307.783700)",
        "(283.145400, 109.273700, 306.612300)",
        "(282.997800, 110.182600, 306.236600)",
        "(282.659800, 111.617800, 305.058700)",
        "(282.323100, 113.247600, 303.852800)",
        "(282.168200, 114.431200, 302.866900)",
        "(281.924300, 115.968800, 301.839300)",
        "(281.845700, 117.121500, 301.256600)",
        "(281.980500, 119.143000, 299.623300)",
        "(282.018100, 121.406300, 297.790400)",
        "(281.944500, 122.388500, 297.113000)",
        "(281.706400, 124.402900, 295.849100)",
        "(281.640400, 126.183000, 294.795500)",
        "(281.736900, 128.065700, 293.375100)",
        "(281.909200, 129.660900, 292.312000)",
        "(282.002800, 130.437900, 291.809600)",
        "(282.099400, 131.937400, 290.839500)",
        "(282.228200, 133.679000, 289.703900)",
        "(282.433500, 135.124800, 288.786900)",
        "(282.620100, 136.210900, 288.239400)",
        "(282.704600, 136.680400, 288.050700)",
        "(282.939200, 138.108100, 287.180000)",
        "(283.302700, 139.235100, 286.690600)",
        "(283.661800, 140.476700, 286.142400)",
        "(284.114800, 141.642300, 285.449400)",
        "(284.398100, 142.080600, 285.203600)",
        "(284.952600, 142.830100, 284.810000)",
        "(285.289200, 143.557900, 284.800500)",
        "(285.451800, 144.269800, 284.854700)",
        "(285.906400, 144.477900, 285.172500)",
        "(286.189600, 144.400300, 285.485100)",
        "(286.796900, 144.505100, 285.801400)",
        "(287.236600, 144.778300, 286.121900)",
        "(287.754500, 144.637600, 286.893300)",
        "(288.457700, 144.513100, 287.399400)",
        "(288.825400, 144.522400, 287.564700)",
        "(289.467500, 144.258500, 288.343900)",
        "(290.066700, 143.855700, 289.146500)",
        "(290.660900, 143.105600, 290.480000)",
        "(291.131600, 142.337200, 291.617700)",
        "(291.323500, 141.851900, 292.353000)",
        "(291.762600, 140.948000, 293.751500)",
        "(292.260500, 140.185700, 294.861000)",
        "(292.871800, 139.341300, 296.000900)",
        "(293.620800, 138.603500, 296.814000)",
        "(293.997200, 138.279400, 297.125300)",
        "(294.594100, 137.606900, 297.853200)",
        "(295.097400, 136.859100, 298.614300)",
        "(295.759000, 136.319400, 299.257000)",
        "(296.564500, 135.714900, 299.792300)",
        "(296.941400, 135.458300, 300.006300)",
        "(297.571500, 134.795900, 300.639100)",
        "(298.187400, 133.950800, 301.374100)",
        "(298.742600, 133.309000, 302.118100)",
        "(299.388300, 132.560200, 302.788300)",
        "(299.852400, 132.096200, 303.120900)",
        "(300.909700, 131.297600, 303.526200)",
        "(301.853600, 130.840100, 303.575000)",
        "(302.628200, 130.121300, 304.142400)",
        "(303.350300, 129.288000, 304.755800)",
        "(303.778300, 128.912400, 305.066500)",
        "(304.645600, 128.179600, 305.551700)",
        "(305.395600, 127.485000, 305.971500)",
        "(306.110200, 126.600400, 306.544700)",
        "(306.899200, 125.598400, 307.078300)",
        "(307.185700, 125.059800, 307.486300)",
        "(307.404900, 123.996200, 308.332100)",
        "(307.792700, 123.082700, 308.866800)",
        "(308.564600, 122.063900, 309.134900)",
        "(309.260400, 120.631600, 309.906900)",
        "(309.496700, 119.654000, 310.551100)",
        "(309.787900, 118.039900, 311.678600)",
        "(310.050600, 116.806100, 312.390400)",
        "(310.740100, 115.804200, 312.469300)",
        "(311.522000, 114.744400, 312.530300)",
        "(311.763300, 114.180400, 312.798500)",
        "(312.123900, 113.101600, 313.218000)",
        "(312.401500, 111.837300, 313.558300)",
        "(312.484700, 110.471500, 313.897200)",
        "(312.601100, 109.007100, 314.527700)",
        "(312.636700, 108.261500, 314.908500)",
        "(312.770800, 107.100300, 315.242700)",
        "(313.015400, 105.965200, 315.192500)",
        "(312.795800, 104.644700, 315.656800)",
        "(312.458000, 103.373600, 316.300000)",
        "(312.294800, 102.954900, 316.213600)",
        "(312.057500, 101.968600, 316.219100)",
        "(311.750200, 101.149600, 316.257400)",
        "(311.208400, 100.103700, 316.760300)",
        "(310.437300, 99.364000, 317.066800)",
        "(310.128800, 99.184330, 316.899300)",
        "(309.543500, 98.861550, 316.682100)",
        "(308.808600, 98.675790, 316.570700)",
        "(308.102900, 98.514490, 316.439000)",
        "(307.464300, 98.453830, 316.250000)",
        "(307.082300, 98.398760, 316.193200)",
        "(306.375000, 98.324640, 316.115700)",
        "(305.439200, 98.374860, 316.045700)",
        "(304.609800, 98.351620, 315.933200)",
        "(303.871600, 98.277760, 315.922500)",
        "(303.552200, 98.051370, 316.171100)",
        "(302.830900, 97.904760, 316.303700)",
        "(301.958200, 98.136690, 316.003500)",
        "(301.098400, 98.000840, 316.188500)",
        "(300.399600, 97.947570, 316.329400)",
        "(300.050300, 97.836430, 316.414600)",
        "(299.313000, 97.933520, 316.471900)",
        "(298.402700, 98.308480, 316.001000)",
        "(297.332200, 98.455360, 315.948300)",
        "(296.283400, 98.416890, 316.377400)",
        "(295.899500, 98.364320, 316.627700)",
        "(295.213400, 98.336400, 316.762500)",
        "(294.184500, 98.878120, 316.068000)",
        "(293.170400, 99.428240, 315.365700)",
        "(292.406700, 99.226530, 316.004900)",
        "(292.260400, 99.008320, 316.612200)",
        "(292.214400, 98.469220, 317.194600)",
        "(291.394100, 99.756000, 315.597400)",
        "(290.609000, 100.456200, 314.977800)",
        "(290.006200, 100.991200, 314.719700)",
        "(289.819500, 101.393700, 314.538400)",
        "(289.715000, 101.740800, 314.328600)",
        "(289.027600, 102.675500, 313.254000)",
        "(288.130000, 103.255300, 312.959300)",
        "(287.179500, 104.049300, 312.625000)",
        "(286.838600, 104.675300, 312.307900)",
        "(286.475500, 105.744800, 311.656100)",
        "(286.267300, 107.567300, 309.790000)",
        "(285.661300, 110.192200, 307.257500)",
        "(285.091600, 111.897000, 306.009500)",
        "(284.920300, 112.706500, 305.409600)",
        "(284.947000, 113.590400, 304.823300)",
        "(285.003600, 114.727900, 304.071600)",
        "(284.751300, 117.458200, 301.637700)",
        "(284.339000, 119.611700, 300.222500)",
        "(284.145500, 120.608800, 299.670300)",
        "(283.975800, 122.597600, 298.404800)",
        "(283.941900, 124.514400, 297.179400)",
        "(283.804500, 127.203000, 295.204200)",
        "(283.584100, 129.588200, 293.741900)",
        "(283.525800, 130.718900, 293.109900)",
        "(283.658400, 132.259800, 292.323500)",
        "(283.952200, 134.327100, 290.703200)",
        "(284.119000, 136.306400, 289.288700)",
        "(283.990900, 138.205000, 288.473000)",
        "(283.896200, 139.175100, 288.042200)",
        "(283.987000, 140.762300, 287.315400)",
        "(284.437700, 141.915400, 286.846400)",
        "(284.708900, 143.554300, 285.913600)",
        "(284.920000, 145.402500, 284.945900)",
        "(285.008600, 146.272800, 284.506000)",
        "(285.177700, 147.552000, 284.066900)",
        "(285.483400, 148.269700, 284.103900)",
        "(285.922300, 148.786500, 284.239000)",
        "(286.170300, 149.451600, 284.360200)",
        "(286.231200, 149.609900, 284.680900)",
        "(286.530200, 149.735700, 285.190200)",
        "(286.978300, 149.706800, 285.622600)",
        "(287.355800, 149.653100, 286.215900)",
        "(287.672000, 149.656300, 286.822600)",
        "(287.786300, 149.623800, 287.145200)",
        "(288.157200, 149.338900, 288.004700)",
        "(288.748000, 149.077600, 288.710100)",
        "(289.410800, 148.163300, 289.894500)",
        "(290.002200, 147.243800, 291.166900)",
        "(290.288900, 147.034500, 291.570300)",
        "(290.769600, 146.743300, 292.058800)",
        "(291.539100, 145.875100, 293.058700)",
        "(292.518400, 144.381300, 294.516100)",
        "(293.244200, 143.288800, 295.840300)",
        "(293.548100, 142.611400, 296.496300)",
        "(293.934000, 141.388000, 297.595600)",
        "(294.398600, 140.095500, 299.098400)",
        "(295.090400, 138.062300, 300.997900)",
        "(295.989400, 135.998600, 302.964700)",
        "(296.431600, 135.262700, 303.588700)",
        "(297.139300, 134.107500, 304.241300)",
        "(297.672100, 132.809000, 305.227100)",
        "(298.724900, 131.266800, 306.421000)",
        "(300.077900, 129.842200, 307.048600)",
        "(300.642600, 129.193400, 307.302100)",
        "(301.682100, 127.832200, 308.016800)",
        "(302.640900, 126.573100, 308.580000)",
        "(303.726800, 125.577900, 308.967300)",
        "(304.991500, 124.180100, 309.642500)",
        "(305.598800, 123.697600, 309.745600)",
        "(306.497100, 122.934400, 309.747000)",
        "(307.303200, 121.942800, 309.856800)",
        "(308.144500, 120.784300, 310.290100)",
        "(309.239300, 119.548800, 310.718300)",
        "(309.760900, 118.944100, 310.873700)",
        "(310.677400, 117.242500, 311.390900)",
        "(311.170000, 115.395100, 312.333100)",
        "(311.533400, 114.193800, 312.776300)",
        "(312.188700, 113.232200, 312.212100)",
        "(312.467700, 112.727700, 312.019200)",
        "(312.910000, 111.459000, 312.069700)",
        "(313.211600, 110.054700, 312.394400)",
        "(313.265900, 108.953700, 313.163800)",
        "(313.440500, 107.211300, 313.711000)",
        "(313.529800, 106.537800, 313.911300)",
        "(313.786600, 105.249600, 314.219500)",
        "(313.898800, 103.931000, 314.780300)",
        "(313.677900, 102.595400, 315.688600)",
        "(313.628900, 101.337000, 316.346500)",
        "(313.658700, 100.815800, 316.359900)",
        "(313.611700, 99.607200, 316.609600)",
        "(313.347800, 98.289440, 317.312900)",
        "(312.914400, 97.210690, 317.996000)",
        "(312.478700, 96.534900, 318.377700)",
        "(312.315600, 96.393650, 318.239100)",
        "(312.145500, 96.303820, 317.580900)",
        "(311.684000, 96.042120, 317.506300)",
        "(310.884600, 95.935620, 317.417100)",
        "(310.221100, 95.953510, 317.278300)",
        "(309.810600, 95.906770, 317.236300)",
        "(309.035600, 95.887970, 317.200000)",
        "(308.168100, 95.974530, 317.267100)",
        "(307.177800, 96.247840, 317.043700)",
        "(306.381300, 96.679210, 316.579700)",
        "(305.979900, 96.890900, 316.346800)",
        "(305.149000, 96.913090, 316.388500)",
        "(304.163200, 96.950530, 316.198400)",
        "(303.000400, 97.418210, 315.647600)",
        "(301.776400, 98.606220, 315.213700)",
        "(301.314400, 98.817030, 315.480100)",
        "(300.756600, 99.926570, 313.617200)",
        "(300.195200, 101.086600, 312.218400)",
        "(298.890100, 101.115000, 312.398100)",
        "(297.638700, 100.714400, 313.063400)",
        "(297.105200, 100.752100, 313.231400)",
        "(296.281600, 101.316000, 312.893900)",
        "(295.699200, 102.206200, 311.752100)",
        "(295.220600, 102.880600, 311.008300)",
        "(294.267500, 102.920800, 311.004500)",
        "(293.712200, 102.776400, 311.421800)",
        "(292.738600, 102.645200, 311.964000)",
        "(292.140900, 103.058600, 311.413600)",
        "(291.623300, 103.686200, 310.720700)",
        "(291.017500, 103.676500, 311.126000)",
        "(290.684100, 103.555300, 311.517200)",
        "(289.954500, 103.774300, 311.423500)",
        "(289.224400, 104.590700, 310.540100)",
        "(288.751700, 105.574900, 309.658500)",
        "(288.377800, 106.675500, 308.533600)",
        "(288.211200, 107.149300, 308.154100)",
        "(287.946400, 108.684500, 306.819600)",
        "(287.893200, 110.815800, 304.565000)",
        "(287.644400, 112.814700, 302.807700)",
        "(287.448600, 113.980300, 302.215100)",
        "(287.256200, 114.483200, 302.143100)",
        "(286.933700, 115.969700, 301.411300)",
        "(286.872800, 118.011800, 299.612400)",
        "(286.926200, 119.864400, 298.213900)",
        "(286.761000, 121.638200, 297.482200)",
        "(286.684800, 122.557000, 296.977900)",
        "(286.678200, 124.735000, 295.265000)",
        "(286.831800, 127.170600, 293.227600)",
        "(287.024700, 129.056700, 291.970600)",
        "(287.254000, 130.556900, 291.165800)",
        "(287.368200, 131.047300, 291.013400)",
        "(287.586900, 131.878800, 290.773700)",
        "(287.593300, 133.892300, 289.379500)",
        "(287.727600, 135.519000, 288.532800)",
        "(287.794400, 136.670500, 288.401900)",
        "(287.850400, 137.325100, 288.221300)",
        "(288.242100, 138.693900, 287.580200)",
        "(288.834000, 139.928500, 286.823600)",
        "(289.353100, 140.962200, 286.339500)",
        "(289.530000, 141.815800, 286.437000)",
        "(289.573200, 142.434200, 286.314900)",
        "(289.988400, 143.355300, 286.164500)",
        "(290.730800, 143.818700, 286.213000)",
        "(291.306600, 144.246500, 286.310300)",
        "(291.642500, 144.674600, 286.475900)",
        "(291.773200, 144.780800, 286.683100)",
        "(291.993100, 144.799100, 287.466800)",
        "(292.317300, 144.352300, 288.699200)",
        "(292.781400, 144.015100, 289.427200)",
        "(293.139700, 144.208200, 289.374100)",
        "(293.358200, 144.201900, 289.404300)",
        "(293.855600, 144.121400, 290.046200)",
        "(294.170800, 143.560000, 291.248400)",
        "(294.518600, 143.020200, 291.794000)",
        "(294.511600, 142.986900, 291.535600)",
        "(294.406400, 143.087700, 291.356600)",
        "(294.306700, 143.058600, 291.918900)",
        "(294.360200, 141.765900, 293.382600)",
        "(294.450200, 140.705600, 294.021600)",
        "(293.511200, 140.827000, 292.661900)",
        "(292.813700, 140.686800, 292.567500)",
        "(291.953700, 139.313000, 294.274100)",
        "(292.101500, 137.169800, 296.726600)",
        "(292.644900, 135.909100, 297.243800)",
        "(292.645200, 135.851100, 296.073100)",
        "(292.338400, 135.708300, 295.548300)",
        "(291.930000, 134.121400, 297.288900)",
        "(292.379700, 131.750900, 300.024300)",
        "(293.534000, 130.170500, 300.789200)",
        "(294.914900, 129.012000, 300.942800)",
        "(295.479700, 128.170500, 301.400500)",
        "(296.016700, 126.243100, 303.344300)",
        "(296.152100, 124.623700, 304.912000)",
        "(297.052400, 123.498800, 305.734900)",
        "(298.284900, 122.664900, 305.625500)",
        "(298.848600, 121.724500, 306.038300)",
        "(299.556800, 119.363100, 307.821200)",
        "(300.024200, 117.225000, 309.305500)",
        "(300.329400, 115.255500, 310.384900)",
        "(300.707900, 113.373400, 311.354600)",
        "(300.986000, 112.715400, 311.476800)",
        "(301.665500, 111.780300, 311.340900)",
        "(302.465200, 110.539500, 311.326400)",
        "(302.967500, 108.841000, 311.956400)",
        "(303.067100, 107.294900, 312.596800)",
        "(303.075100, 106.578300, 312.890600)",
        "(303.355300, 105.160300, 313.141900)",
        "(303.468100, 103.502200, 313.509700)",
        "(303.316500, 101.165700, 314.869800)",
        "(302.915800, 99.048330, 316.162700)",
        "(302.794900, 98.354400, 316.473000)",
        "(302.719700, 97.544920, 316.649600)",
        "(302.789600, 97.375120, 315.991600)",
        "(302.582700, 97.171180, 315.264000)",
        "(302.204000, 96.829120, 314.859500)",
        "(301.945800, 96.746320, 314.628400)",
        "(301.275300, 96.742650, 314.230500)",
        "(300.786400, 96.400960, 314.001200)",
        "(300.189400, 96.063700, 313.614200)",
        "(299.631500, 95.846780, 313.376600)",
        "(299.317800, 95.723360, 313.437600)",
        "(298.860300, 95.374830, 313.567300)",
        "(298.161200, 95.405350, 312.965900)",
        "(297.184100, 95.600590, 312.343200)",
        "(296.329200, 95.648770, 312.319700)",
        "(296.020500, 95.730250, 312.106800)",
        "(295.516500, 95.928890, 311.608300)",
        "(294.606800, 96.133910, 311.314700)",
        "(293.453500, 96.455380, 312.308900)",
        "(292.957300, 97.203030, 311.418300)",
        "(292.966800, 97.888500, 310.404500)",
        "(292.533500, 98.553540, 309.752900)",
        "(291.569900, 97.896160, 310.635000)",
        "(290.606700, 97.301030, 311.729100)",
        "(289.720800, 97.719660, 311.714500)",
        "(289.474500, 98.256210, 311.257000)",
        "(289.258300, 99.024110, 310.441500)",
        "(289.033600, 99.171000, 310.367600)",
        "(288.518400, 99.182960, 310.603100)",
        "(287.723700, 99.696710, 310.429100)",
        "(287.391400, 99.891380, 310.353000)",
        "(286.905400, 100.681700, 309.661100)",
        "(286.545300, 101.178500, 309.565300)",
        "(286.339500, 101.565500, 309.617300)",
        "(286.353800, 102.260800, 309.027400)",
        "(286.349400, 102.480900, 308.884700)",
        "(286.234400, 102.965500, 308.478900)",
        "(286.185300, 103.907200, 307.669000)",
        "(285.651000, 104.114200, 308.376900)",
        "(285.027100, 104.754300, 308.385900)",
        "(285.039500, 105.189900, 308.025000)",
        "(285.348400, 106.513700, 306.177200)",
        "(285.864700, 109.393100, 302.472000)",
        "(285.567900, 110.571900, 302.126600)",
        "(284.346300, 111.229800, 303.027000)",
        "(283.960500, 111.843100, 302.797900)",
        "(283.670500, 113.377400, 301.447400)",
        "(283.653100, 114.707500, 300.108900)",
        "(283.387600, 115.852800, 299.896500)",
        "(282.579000, 117.403400, 299.586100)",
        "(282.336600, 118.662200, 298.764800)",
        "(282.191800, 121.022000, 297.063600)",
        "(282.379200, 123.404100, 295.052500)",
        "(282.772000, 125.579200, 293.119300)",
        "(283.109200, 128.177200, 290.835400)",
        "(283.146500, 129.502100, 289.850000)",
        "(283.043600, 132.195200, 288.130000)",
        "(282.960300, 134.670300, 286.569300)",
        "(283.313300, 136.368100, 285.458600)",
        "(283.827400, 137.317600, 285.018800)",
        "(283.974100, 137.670400, 285.044100)",
        "(284.005500, 139.222300, 284.563400)",
        "(284.130900, 140.961500, 283.725900)",
        "(284.559800, 142.217500, 282.974500)",
        "(285.108500, 143.131500, 282.486400)",
        "(285.337300, 143.676600, 282.262600)",
        "(285.735400, 144.733900, 281.946400)",
        "(286.061300, 145.879800, 281.494900)",
        "(286.381500, 146.902100, 281.127300)",
        "(286.805100, 147.693100, 280.968200)",
        "(287.092500, 148.011300, 280.972400)",
        "(287.690200, 148.144000, 281.498700)",
        "(288.369800, 148.213400, 281.697900)",
        "(288.928700, 148.029100, 281.942900)",
        "(289.438000, 148.259700, 282.451800)",
        "(289.649400, 148.162400, 283.058200)",
        "(290.102700, 147.278300, 284.610300)",
        "(290.814200, 146.349900, 286.000400)",
        "(291.345100, 145.745100, 286.923300)",
        "(291.766100, 145.588200, 287.637500)",
        "(291.978200, 145.363200, 288.174300)",
        "(292.661600, 144.399000, 289.580900)",
        "(293.442600, 143.223400, 290.919600)",
        "(294.052600, 142.546500, 291.742400)",
        "(294.640000, 142.583100, 292.153200)",
        "(294.994900, 142.449900, 292.455700)",
        "(295.847500, 141.723300, 293.219200)",
        "(296.683100, 140.731100, 294.109400)",
        "(297.390800, 139.528900, 295.448000)",
        "(297.886700, 138.706700, 296.491900)",
        "(298.025500, 138.602100, 296.626700)",
        "(298.484400, 138.145500, 297.086500)",
        "(299.182800, 136.454300, 298.617900)",
        "(299.747700, 135.190600, 299.868400)",
        "(300.323700, 134.608900, 300.407200)",
        "(300.580700, 134.283000, 300.593500)",
        "(301.156100, 133.125400, 301.537800)",
        "(301.733200, 132.117400, 302.330200)",
        "(302.081500, 131.431300, 302.384000)",
        "(302.379000, 130.695200, 302.369100)",
        "(302.600800, 130.291300, 302.504400)",
        "(303.198600, 129.233600, 303.148800)",
        "(303.627300, 128.032800, 303.854300)",
        "(303.986200, 126.861500, 304.289600)",
        "(304.301700, 125.635900, 304.863000)",
        "(304.485200, 124.989300, 305.252900)",
        "(305.014200, 123.652900, 306.219800)",
        "(305.707500, 122.518700, 306.558600)",
        "(306.436900, 121.213900, 306.740800)",
        "(306.972800, 120.110300, 307.114300)",
        "(307.271100, 119.546800, 307.511700)",
        "(308.078500, 118.101200, 308.348100)",
        "(308.878700, 116.608000, 308.846400)",
        "(309.435100, 115.000000, 309.430200)",
        "(309.634600, 113.508100, 310.284000)",
        "(309.801400, 112.938800, 310.582500)",
        "(310.663500, 111.939600, 310.646600)",
        "(311.481400, 110.825100, 310.557700)",
        "(311.780000, 109.639400, 310.762200)",
        "(311.824800, 108.552300, 311.116600)",
        "(311.810000, 107.912900, 311.372600)",
        "(311.893500, 106.507800, 311.911700)",
        "(312.127300, 104.936300, 312.550200)",
        "(312.075600, 103.875500, 313.061100)",
        "(311.799000, 103.036400, 313.322400)",
        "(311.726700, 102.673800, 313.333300)",
        "(311.684100, 101.828100, 313.166300)",
        "(311.666200, 100.741700, 313.473000)",
        "(311.327500, 99.863590, 314.101900)",
        "(310.835700, 99.042050, 314.481400)",
        "(310.591300, 98.687910, 314.623000)",
        "(310.095400, 98.192020, 314.691700)",
        "(309.941800, 98.139050, 314.283300)",
        "(309.864000, 98.126820, 313.966900)",
        "(309.442400, 98.025630, 313.603500)",
        "(309.044400, 98.045960, 313.455700)",
        "(308.203100, 97.915780, 313.739800)",
        "(307.302500, 97.541600, 314.054900)",
        "(306.597600, 97.392390, 314.142800)",
        "(305.914400, 97.506290, 313.870400)",
        "(305.598100, 97.620990, 313.727800)",
        "(305.023100, 97.894220, 313.501700)",
        "(304.395400, 98.169630, 313.221100)",
        "(303.673100, 98.547530, 312.795500)",
        "(302.784900, 98.730850, 312.648500)",
        "(302.335300, 98.627680, 312.744200)",
        "(301.632700, 98.258910, 313.089500)",
        "(300.817500, 98.022220, 313.333500)",
        "(299.754500, 98.910030, 313.414000)",
        "(299.267600, 99.237320, 312.793600)",
        "(299.190200, 99.629650, 312.034100)",
        "(298.856000, 100.196900, 311.554100)",
        "(298.086200, 99.704830, 312.356300)",
        "(297.028500, 98.925700, 313.534100)",
        "(296.017700, 99.581310, 313.154200)",
        "(295.595200, 100.080500, 312.480800)",
        "(294.762100, 100.549300, 312.066100)",
        "(294.131500, 100.499700, 312.339800)",
        "(293.837300, 100.272800, 312.663400)",
        "(293.310800, 100.686600, 312.182700)",
        "(293.099200, 101.087700, 311.715500)",
        "(292.649600, 101.970200, 310.702100)",
        "(292.000900, 102.387900, 310.659200)",
        "(291.462000, 102.827000, 310.307500)",
        "(290.946400, 103.213400, 309.951200)",
        "(290.587000, 103.270900, 309.929500)",
        "(290.028200, 104.021700, 309.420300)",
        "(289.774000, 105.354200, 308.131500)",
        "(289.574800, 106.794100, 306.609900)",
        "(289.225600, 108.385200, 305.057400)",
        "(288.937800, 109.106000, 304.454300)",
        "(288.261700, 109.949600, 304.070700)",
        "(287.714700, 110.591200, 304.013500)",
        "(287.468000, 111.637800, 303.378700)",
        "(287.143500, 112.925700, 302.603800)",
        "(286.940500, 113.896600, 301.815000)",
        "(286.701800, 115.731600, 300.399000)",
        "(286.471600, 116.941200, 299.825000)",
        "(286.424100, 118.038600, 299.300100)",
        "(286.237000, 119.594800, 298.329400)",
        "(286.037000, 120.778100, 297.466600)",
        "(285.734600, 122.823400, 296.255500)",
        "(285.746100, 124.454500, 295.285700)",
        "(286.142600, 125.825800, 294.214200)",
        "(286.380700, 127.410800, 293.234700)",
        "(286.176700, 128.667000, 292.421400)",
        "(285.789800, 130.849400, 291.144500)",
        "(285.780900, 132.358300, 290.325900)",
        "(286.031900, 134.034100, 289.161400)",
        "(286.493500, 135.562100, 287.956600)",
        "(286.618500, 136.278800, 287.650600)",
[truncated: 262,827 more chars]
