# Supplementary material for: Playing the mirror game in virtual reality with an autonomous character
Source: Sci Rep. 2022 Dec 9;12:21329. doi: 10.1038/s41598-022-25197-z (PMC9734752; doi:10.1038/s41598-022-25197-z)
Supplement: Supplementary file 2 — Supplementary Information 1. [file 41598_2022_25197_MOESM2_ESM.zip › Data/Couple11/baseline_player2.json]

{
    "isFemale": true,
    "eyesLevel": 1.6851985454559327,
    "timestamps": [
        0.0,
        0.02001953125,
        0.0399169921875,
        0.0599365234375,
        0.0799560546875,
        0.0999755859375,
        0.1199951171875,
        0.1400146484375,
        0.1600341796875,
        0.179931640625,
        0.199951171875,
        0.219970703125,
        0.239990234375,
        0.260009765625,
        0.280029296875,
        0.2999267578125,
        0.3199462890625,
        0.3399658203125,
        0.3599853515625,
        0.3800048828125,
        0.4000244140625,
        0.419921875,
        0.43994140625,
        0.4599609375,
        0.47998046875,
        0.5,
        0.52001953125,
        0.5399169921875,
        0.5599365234375,
        0.5799560546875,
        0.5999755859375,
        0.6199951171875,
        0.6400146484375,
        0.6600341796875,
        0.679931640625,
        0.699951171875,
        0.719970703125,
        0.739990234375,
        0.760009765625,
        0.780029296875,
        0.7999267578125,
        0.8199462890625,
        0.8399658203125,
        0.8599853515625,
        0.8800048828125,
        0.9000244140625,
        0.919921875,
        0.93994140625,
        0.9599609375,
        0.97998046875,
        1.0,
        1.02001953125,
        1.0399169921875,
        1.0599365234375,
        1.0799560546875,
        1.0999755859375,
        1.1199951171875,
        1.1400146484375,
        1.1600341796875,
        1.179931640625,
        1.199951171875,
        1.219970703125,
        1.239990234375,
        1.260009765625,
        1.280029296875,
        1.2999267578125,
        1.3199462890625,
        1.3399658203125,
        1.3599853515625,
        1.3800048828125,
        1.4000244140625,
        1.419921875,
        1.43994140625,
        1.4599609375,
        1.47998046875,
        1.5,
        1.52001953125,
        1.5399169921875,
        1.5599365234375,
        1.5799560546875,
        1.5999755859375,
        1.6199951171875,
        1.6400146484375,
        1.6600341796875,
        1.679931640625,
        1.699951171875,
        1.719970703125,
        1.739990234375,
        1.760009765625,
        1.780029296875,
        1.7999267578125,
        1.8199462890625,
        1.8399658203125,
        1.8599853515625,
        1.8800048828125,
        1.9000244140625,
        1.919921875,
        1.93994140625,
        1.9599609375,
        1.97998046875,
        2.0,
        2.02001953125,
        2.0399169921875,
        2.0599365234375,
        2.0799560546875,
        2.0999755859375,
        2.1199951171875,
        2.1400146484375,
        2.1600341796875,
        2.179931640625,
        2.199951171875,
        2.219970703125,
        2.239990234375,
        2.260009765625,
        2.280029296875,
        2.2999267578125,
        2.3199462890625,
        2.3399658203125,
        2.3599853515625,
        2.3800048828125,
        2.4000244140625,
        2.419921875,
        2.43994140625,
        2.4599609375,
        2.47998046875,
        2.5,
        2.52001953125,
        2.5399169921875,
        2.5599365234375,
        2.5799560546875,
        2.5999755859375,
        2.6199951171875,
        2.6400146484375,
        2.6600341796875,
        2.679931640625,
        2.699951171875,
        2.719970703125,
        2.739990234375,
        2.760009765625,
        2.780029296875,
        2.7999267578125,
        2.8199462890625,
        2.8399658203125,
        2.8599853515625,
        2.8800048828125,
        2.9000244140625,
        2.919921875,
        2.93994140625,
        2.9599609375,
        2.97998046875,
        3.0,
        3.02001953125,
        3.0399169921875,
        3.0599365234375,
        3.0799560546875,
        3.0999755859375,
        3.1199951171875,
        3.1400146484375,
        3.1600341796875,
        3.179931640625,
        3.199951171875,
        3.219970703125,
        3.239990234375,
        3.260009765625,
        3.280029296875,
        3.2999267578125,
        3.3199462890625,
        3.3399658203125,
        3.3599853515625,
        3.3800048828125,
        3.4000244140625,
        3.419921875,
        3.43994140625,
        3.4599609375,
        3.47998046875,
        3.5,
        3.52001953125,
        3.5399169921875,
        3.5599365234375,
        3.5799560546875,
        3.5999755859375,
        3.6199951171875,
        3.6400146484375,
        3.6600341796875,
        3.679931640625,
        3.699951171875,
        3.719970703125,
        3.739990234375,
        3.760009765625,
        3.780029296875,
        3.7999267578125,
        3.8199462890625,
        3.8399658203125,
        3.8599853515625,
        3.8800048828125,
        3.9000244140625,
        3.919921875,
        3.93994140625,
        3.9599609375,
        3.97998046875,
        4.0,
        4.02001953125,
        4.0399169921875,
        4.0599365234375,
        4.0799560546875,
        4.0999755859375,
        4.1199951171875,
        4.1400146484375,
        4.1600341796875,
        4.179931640625,
        4.199951171875,
        4.219970703125,
        4.239990234375,
        4.260009765625,
        4.280029296875,
        4.2999267578125,
        4.3199462890625,
        4.3399658203125,
        4.3599853515625,
        4.3800048828125,
        4.4000244140625,
        4.419921875,
        4.43994140625,
        4.4599609375,
        4.47998046875,
        4.5,
        4.52001953125,
        4.5399169921875,
        4.5599365234375,
        4.5799560546875,
        4.5999755859375,
        4.6199951171875,
        4.6400146484375,
        4.6600341796875,
        4.679931640625,
        4.699951171875,
        4.719970703125,
        4.739990234375,
        4.760009765625,
        4.780029296875,
        4.7999267578125,
        4.8199462890625,
        4.8399658203125,
        4.8599853515625,
        4.8800048828125,
        4.9000244140625,
        4.919921875,
        4.93994140625,
        4.9599609375,
        4.97998046875,
        5.0,
        5.02001953125,
        5.0399169921875,
        5.0599365234375,
        5.0799560546875,
        5.0999755859375,
        5.1199951171875,
        5.1400146484375,
        5.1600341796875,
        5.179931640625,
        5.199951171875,
        5.219970703125,
        5.239990234375,
        5.260009765625,
        5.280029296875,
        5.2999267578125,
        5.3199462890625,
        5.3399658203125,
        5.3599853515625,
        5.3800048828125,
        5.4000244140625,
        5.419921875,
        5.43994140625,
        5.4599609375,
        5.47998046875,
        5.5,
        5.52001953125,
        5.5399169921875,
        5.5599365234375,
        5.5799560546875,
        5.5999755859375,
        5.6199951171875,
        5.6400146484375,
        5.6600341796875,
        5.679931640625,
        5.699951171875,
        5.719970703125,
        5.739990234375,
        5.760009765625,
        5.780029296875,
        5.7999267578125,
        5.8199462890625,
        5.8399658203125,
        5.8599853515625,
        5.8800048828125,
        5.9000244140625,
        5.919921875,
        5.93994140625,
        5.9599609375,
        5.97998046875,
        6.0,
        6.02001953125,
        6.0399169921875,
        6.0599365234375,
        6.0799560546875,
        6.0999755859375,
        6.1199951171875,
        6.1400146484375,
        6.1600341796875,
        6.179931640625,
        6.199951171875,
        6.219970703125,
        6.239990234375,
        6.260009765625,
        6.280029296875,
        6.2999267578125,
        6.3199462890625,
        6.3399658203125,
        6.3599853515625,
        6.3800048828125,
        6.4000244140625,
        6.419921875,
        6.43994140625,
        6.4599609375,
        6.47998046875,
        6.5,
        6.52001953125,
        6.5399169921875,
        6.5599365234375,
        6.5799560546875,
        6.5999755859375,
        6.6199951171875,
        6.6400146484375,
        6.6600341796875,
        6.679931640625,
        6.699951171875,
        6.719970703125,
        6.739990234375,
        6.760009765625,
        6.780029296875,
        6.7999267578125,
        6.8199462890625,
        6.8399658203125,
        6.8599853515625,
        6.8800048828125,
        6.9000244140625,
        6.919921875,
        6.93994140625,
        6.9599609375,
        6.97998046875,
        7.0,
        7.02001953125,
        7.0399169921875,
        7.0599365234375,
        7.0799560546875,
        7.0999755859375,
        7.1199951171875,
        7.1400146484375,
        7.1600341796875,
        7.179931640625,
        7.199951171875,
        7.219970703125,
        7.239990234375,
        7.260009765625,
        7.280029296875,
        7.2999267578125,
        7.3199462890625,
        7.3399658203125,
        7.3599853515625,
        7.3800048828125,
        7.4000244140625,
        7.419921875,
        7.43994140625,
        7.4599609375,
        7.47998046875,
        7.5,
        7.52001953125,
        7.5399169921875,
        7.5599365234375,
        7.5799560546875,
        7.5999755859375,
        7.6199951171875,
        7.6400146484375,
        7.6600341796875,
        7.679931640625,
        7.699951171875,
        7.719970703125,
        7.739990234375,
        7.760009765625,
        7.780029296875,
        7.7999267578125,
        7.8199462890625,
        7.8399658203125,
        7.8599853515625,
        7.8800048828125,
        7.9000244140625,
        7.919921875,
        7.93994140625,
        7.9599609375,
        7.97998046875,
        8.0,
        8.02001953125,
        8.0399169921875,
        8.0599365234375,
        8.0799560546875,
        8.0999755859375,
        8.1199951171875,
        8.1400146484375,
        8.1600341796875,
        8.179931640625,
        8.199951171875,
        8.219970703125,
        8.239990234375,
        8.260009765625,
        8.280029296875,
        8.2999267578125,
        8.3199462890625,
        8.3399658203125,
        8.3599853515625,
        8.3800048828125,
        8.4000244140625,
        8.419921875,
        8.43994140625,
        8.4599609375,
        8.47998046875,
        8.5,
        8.52001953125,
        8.5399169921875,
        8.5599365234375,
        8.5799560546875,
        8.5999755859375,
        8.6199951171875,
        8.6400146484375,
        8.6600341796875,
        8.679931640625,
        8.699951171875,
        8.719970703125,
        8.739990234375,
        8.760009765625,
        8.780029296875,
        8.7999267578125,
        8.8199462890625,
        8.8399658203125,
        8.8599853515625,
        8.8800048828125,
        8.9000244140625,
        8.919921875,
        8.93994140625,
        8.9599609375,
        8.97998046875,
        9.0,
        9.02001953125,
        9.0399169921875,
        9.0599365234375,
        9.0799560546875,
        9.0999755859375,
        9.1199951171875,
        9.1400146484375,
        9.1600341796875,
        9.179931640625,
        9.199951171875,
        9.219970703125,
        9.239990234375,
        9.260009765625,
        9.280029296875,
        9.2999267578125,
        9.3199462890625,
        9.3399658203125,
        9.3599853515625,
        9.3800048828125,
        9.4000244140625,
        9.419921875,
        9.43994140625,
        9.4599609375,
        9.47998046875,
        9.5,
        9.52001953125,
        9.5399169921875,
        9.5599365234375,
        9.5799560546875,
        9.5999755859375,
        9.6199951171875,
        9.6400146484375,
        9.6600341796875,
        9.679931640625,
        9.699951171875,
        9.719970703125,
        9.739990234375,
        9.760009765625,
        9.780029296875,
        9.7999267578125,
        9.8199462890625,
        9.8399658203125,
        9.8599853515625,
        9.8800048828125,
        9.9000244140625,
        9.919921875,
        9.93994140625,
        9.9599609375,
        9.97998046875,
        10.0,
        10.02001953125,
        10.0399169921875,
        10.0599365234375,
        10.0799560546875,
        10.0999755859375,
        10.1199951171875,
        10.1400146484375,
        10.1600341796875,
        10.179931640625,
        10.199951171875,
        10.219970703125,
        10.239990234375,
        10.260009765625,
        10.280029296875,
        10.2999267578125,
        10.3199462890625,
        10.3399658203125,
        10.3599853515625,
        10.3800048828125,
        10.4000244140625,
        10.419921875,
        10.43994140625,
        10.4599609375,
        10.47998046875,
        10.5,
        10.52001953125,
        10.5399169921875,
        10.5599365234375,
        10.5799560546875,
        10.5999755859375,
        10.6199951171875,
        10.6400146484375,
        10.6600341796875,
        10.679931640625,
        10.699951171875,
        10.719970703125,
        10.739990234375,
        10.760009765625,
        10.780029296875,
        10.7999267578125,
        10.8199462890625,
        10.8399658203125,
        10.8599853515625,
        10.8800048828125,
        10.9000244140625,
        10.919921875,
        10.93994140625,
        10.9599609375,
        10.97998046875,
        11.0,
        11.02001953125,
        11.0399169921875,
        11.0599365234375,
        11.0799560546875,
        11.0999755859375,
        11.1199951171875,
        11.1400146484375,
        11.1600341796875,
        11.179931640625,
        11.199951171875,
        11.219970703125,
        11.239990234375,
        11.260009765625,
        11.280029296875,
        11.2999267578125,
        11.3199462890625,
        11.3399658203125,
        11.3599853515625,
        11.3800048828125,
        11.4000244140625,
        11.419921875,
        11.43994140625,
        11.4599609375,
        11.47998046875,
        11.5,
        11.52001953125,
        11.5399169921875,
        11.5599365234375,
        11.5799560546875,
        11.5999755859375,
        11.6199951171875,
        11.6400146484375,
        11.6600341796875,
        11.679931640625,
        11.699951171875,
        11.719970703125,
        11.739990234375,
        11.760009765625,
        11.780029296875,
        11.7999267578125,
        11.8199462890625,
        11.8399658203125,
        11.8599853515625,
        11.8800048828125,
        11.9000244140625,
        11.919921875,
        11.93994140625,
        11.9599609375,
        11.97998046875,
        12.0,
        12.02001953125,
        12.0399169921875,
        12.0599365234375,
        12.0799560546875,
        12.0999755859375,
        12.1199951171875,
        12.1400146484375,
        12.1600341796875,
        12.179931640625,
        12.199951171875,
        12.219970703125,
        12.239990234375,
        12.260009765625,
        12.280029296875,
        12.2999267578125,
        12.3199462890625,
        12.3399658203125,
        12.3599853515625,
        12.3800048828125,
        12.4000244140625,
        12.419921875,
        12.43994140625,
        12.4599609375,
        12.47998046875,
        12.5,
        12.52001953125,
        12.5399169921875,
        12.5599365234375,
        12.5799560546875,
        12.5999755859375,
        12.6199951171875,
        12.6400146484375,
        12.6600341796875,
        12.679931640625,
        12.699951171875,
        12.719970703125,
        12.739990234375,
        12.760009765625,
        12.780029296875,
        12.7999267578125,
        12.8199462890625,
        12.8399658203125,
        12.8599853515625,
        12.8800048828125,
        12.9000244140625,
        12.919921875,
        12.93994140625,
        12.9599609375,
        12.97998046875,
        13.0,
        13.02001953125,
        13.0399169921875,
        13.0599365234375,
        13.0799560546875,
        13.0999755859375,
        13.1199951171875,
        13.1400146484375,
        13.1600341796875,
        13.179931640625,
        13.199951171875,
        13.219970703125,
        13.239990234375,
        13.260009765625,
        13.280029296875,
        13.2999267578125,
        13.3199462890625,
        13.3399658203125,
        13.3599853515625,
        13.3800048828125,
        13.4000244140625,
        13.419921875,
        13.43994140625,
        13.4599609375,
        13.47998046875,
        13.5,
        13.52001953125,
        13.5399169921875,
        13.5599365234375,
        13.5799560546875,
        13.5999755859375,
        13.6199951171875,
        13.6400146484375,
        13.6600341796875,
        13.679931640625,
        13.699951171875,
        13.719970703125,
        13.739990234375,
        13.760009765625,
        13.780029296875,
        13.7999267578125,
        13.8199462890625,
        13.8399658203125,
        13.8599853515625,
        13.8800048828125,
        13.9000244140625,
        13.919921875,
        13.93994140625,
        13.9599609375,
        13.97998046875,
        14.0,
        14.02001953125,
        14.0399169921875,
        14.0599365234375,
        14.0799560546875,
        14.0999755859375,
        14.1199951171875,
        14.1400146484375,
        14.1600341796875,
        14.179931640625,
        14.199951171875,
        14.219970703125,
        14.239990234375,
        14.260009765625,
        14.280029296875,
        14.2999267578125,
        14.3199462890625,
        14.3399658203125,
        14.3599853515625,
        14.3800048828125,
        14.4000244140625,
        14.419921875,
        14.43994140625,
        14.4599609375,
        14.47998046875,
        14.5,
        14.52001953125,
        14.5399169921875,
        14.5599365234375,
        14.5799560546875,
        14.5999755859375,
        14.6199951171875,
        14.6400146484375,
        14.6600341796875,
        14.679931640625,
        14.699951171875,
        14.719970703125,
        14.739990234375,
        14.760009765625,
        14.780029296875,
        14.7999267578125,
        14.8199462890625,
        14.8399658203125,
        14.8599853515625,
        14.8800048828125,
        14.9000244140625,
        14.919921875,
        14.93994140625,
        14.9599609375,
        14.97998046875,
        15.0,
        15.02001953125,
        15.0399169921875,
        15.0599365234375,
        15.0799560546875,
        15.0999755859375,
        15.1199951171875,
        15.1400146484375,
        15.1600341796875,
        15.179931640625,
        15.199951171875,
        15.219970703125,
        15.239990234375,
        15.260009765625,
        15.280029296875,
        15.2999267578125,
        15.3199462890625,
        15.3399658203125,
        15.3599853515625,
        15.3800048828125,
        15.4000244140625,
        15.419921875,
        15.43994140625,
        15.4599609375,
        15.47998046875,
        15.5,
        15.52001953125,
        15.5399169921875,
        15.5599365234375,
        15.5799560546875,
        15.5999755859375,
        15.6199951171875,
        15.6400146484375,
        15.6600341796875,
        15.679931640625,
        15.699951171875,
        15.719970703125,
        15.739990234375,
        15.760009765625,
        15.780029296875,
        15.7999267578125,
        15.8199462890625,
        15.8399658203125,
        15.8599853515625,
        15.8800048828125,
        15.9000244140625,
        15.919921875,
        15.93994140625,
        15.9599609375,
        15.97998046875,
        16.0,
        16.02001953125,
        16.0399169921875,
        16.0599365234375,
        16.0799560546875,
        16.0999755859375,
        16.1199951171875,
        16.1400146484375,
        16.1600341796875,
        16.179931640625,
        16.199951171875,
        16.219970703125,
        16.239990234375,
        16.260009765625,
        16.280029296875,
        16.2999267578125,
        16.3199462890625,
        16.3399658203125,
        16.3599853515625,
        16.3800048828125,
        16.4000244140625,
        16.419921875,
        16.43994140625,
        16.4599609375,
        16.47998046875,
        16.5,
        16.52001953125,
        16.5399169921875,
        16.5599365234375,
        16.5799560546875,
        16.5999755859375,
        16.6199951171875,
        16.6400146484375,
        16.6600341796875,
        16.679931640625,
        16.699951171875,
        16.719970703125,
        16.739990234375,
        16.760009765625,
        16.780029296875,
        16.7999267578125,
        16.8199462890625,
        16.8399658203125,
        16.8599853515625,
        16.8800048828125,
        16.9000244140625,
        16.919921875,
        16.93994140625,
        16.9599609375,
        16.97998046875,
        17.0,
        17.02001953125,
        17.0399169921875,
        17.0599365234375,
        17.0799560546875,
        17.0999755859375,
        17.1199951171875,
        17.1400146484375,
        17.1600341796875,
        17.179931640625,
        17.199951171875,
        17.219970703125,
        17.239990234375,
        17.260009765625,
        17.280029296875,
        17.2999267578125,
        17.3199462890625,
        17.3399658203125,
        17.3599853515625,
        17.3800048828125,
        17.4000244140625,
        17.419921875,
        17.43994140625,
        17.4599609375,
        17.47998046875,
        17.5,
        17.52001953125,
        17.5399169921875,
        17.5599365234375,
        17.5799560546875,
        17.5999755859375,
        17.6199951171875,
        17.6400146484375,
        17.6600341796875,
        17.679931640625,
        17.699951171875,
        17.719970703125,
        17.739990234375,
        17.760009765625,
        17.780029296875,
        17.7999267578125,
        17.8199462890625,
        17.8399658203125,
        17.8599853515625,
        17.8800048828125,
        17.9000244140625,
        17.919921875,
        17.93994140625,
        17.9599609375,
        17.97998046875,
        18.0,
        18.02001953125,
        18.0399169921875,
        18.0599365234375,
        18.0799560546875,
        18.0999755859375,
        18.1199951171875,
        18.1400146484375,
        18.1600341796875,
        18.179931640625,
        18.199951171875,
        18.219970703125,
        18.239990234375,
        18.260009765625,
        18.280029296875,
        18.2999267578125,
        18.3199462890625,
        18.3399658203125,
        18.3599853515625,
        18.3800048828125,
        18.4000244140625,
        18.419921875,
        18.43994140625,
        18.4599609375,
        18.47998046875,
        18.5,
        18.52001953125,
        18.5399169921875,
        18.5599365234375,
        18.5799560546875,
        18.5999755859375,
        18.6199951171875,
        18.6400146484375,
        18.6600341796875,
        18.679931640625,
        18.699951171875,
        18.719970703125,
        18.739990234375,
        18.760009765625,
        18.780029296875,
        18.7999267578125,
        18.8199462890625,
        18.8399658203125,
        18.8599853515625,
        18.8800048828125,
        18.9000244140625,
        18.919921875,
        18.93994140625,
        18.9599609375,
        18.97998046875,
        19.0,
        19.02001953125,
        19.0399169921875,
        19.0599365234375,
        19.0799560546875,
        19.0999755859375,
        19.1199951171875,
        19.1400146484375,
        19.1600341796875,
        19.179931640625,
        19.199951171875,
        19.219970703125,
        19.239990234375,
        19.260009765625,
        19.280029296875,
        19.2999267578125,
        19.3199462890625,
        19.3399658203125,
        19.3599853515625,
        19.3800048828125,
        19.4000244140625,
        19.419921875,
        19.43994140625,
        19.4599609375,
        19.47998046875,
        19.5,
        19.52001953125,
        19.5399169921875,
        19.5599365234375,
        19.5799560546875,
        19.5999755859375,
        19.6199951171875,
        19.6400146484375,
        19.6600341796875,
        19.679931640625,
        19.699951171875,
        19.719970703125,
        19.739990234375,
        19.760009765625,
        19.780029296875,
        19.7999267578125,
        19.8199462890625,
        19.8399658203125,
        19.8599853515625,
        19.8800048828125,
        19.9000244140625,
        19.919921875,
        19.93994140625,
        19.9599609375,
        19.97998046875,
        20.0,
        20.02001953125,
        20.0399169921875,
        20.0599365234375,
        20.0799560546875,
        20.0999755859375,
        20.1199951171875,
        20.1400146484375,
        20.1600341796875,
        20.179931640625,
        20.199951171875,
        20.219970703125,
        20.239990234375,
        20.260009765625,
        20.280029296875,
        20.2999267578125,
        20.3199462890625,
        20.3399658203125,
        20.3599853515625,
        20.3800048828125,
        20.4000244140625,
        20.419921875,
        20.43994140625,
        20.4599609375,
        20.47998046875,
        20.5,
        20.52001953125,
        20.5399169921875,
        20.5599365234375,
        20.5799560546875,
        20.5999755859375,
        20.6199951171875,
        20.6400146484375,
        20.6600341796875,
        20.679931640625,
        20.699951171875,
        20.719970703125,
        20.739990234375,
        20.760009765625,
        20.780029296875,
        20.7999267578125,
        20.8199462890625,
        20.8399658203125,
        20.8599853515625,
        20.8800048828125,
        20.9000244140625,
        20.919921875,
        20.93994140625,
        20.9599609375,
        20.97998046875,
        21.0,
        21.02001953125,
        21.0399169921875,
        21.0599365234375,
        21.0799560546875,
        21.0999755859375,
        21.1199951171875,
        21.1400146484375,
        21.1600341796875,
        21.179931640625,
        21.199951171875,
        21.219970703125,
        21.239990234375,
        21.260009765625,
        21.280029296875,
        21.2999267578125,
        21.3199462890625,
        21.3399658203125,
        21.3599853515625,
        21.3800048828125,
        21.4000244140625,
        21.419921875,
        21.43994140625,
        21.4599609375,
        21.47998046875,
        21.5,
        21.52001953125,
        21.5399169921875,
        21.5599365234375,
        21.5799560546875,
        21.5999755859375,
        21.6199951171875,
        21.6400146484375,
        21.6600341796875,
        21.679931640625,
        21.699951171875,
        21.719970703125,
        21.739990234375,
        21.760009765625,
        21.780029296875,
        21.7999267578125,
        21.8199462890625,
        21.8399658203125,
        21.8599853515625,
        21.8800048828125,
        21.9000244140625,
        21.919921875,
        21.93994140625,
        21.9599609375,
        21.97998046875,
        22.0,
        22.02001953125,
        22.0399169921875,
        22.0599365234375,
        22.0799560546875,
        22.0999755859375,
        22.1199951171875,
        22.1400146484375,
        22.1600341796875,
        22.179931640625,
        22.199951171875,
        22.219970703125,
        22.239990234375,
        22.260009765625,
        22.280029296875,
        22.2999267578125,
        22.3199462890625,
        22.3399658203125,
        22.3599853515625,
        22.3800048828125,
        22.4000244140625,
        22.419921875,
        22.43994140625,
        22.4599609375,
        22.47998046875,
        22.5,
        22.52001953125,
        22.5399169921875,
        22.5599365234375,
        22.5799560546875,
        22.5999755859375,
        22.6199951171875,
        22.6400146484375,
        22.6600341796875,
        22.679931640625,
        22.699951171875,
        22.719970703125,
        22.739990234375,
        22.760009765625,
        22.780029296875,
        22.7999267578125,
        22.8199462890625,
        22.8399658203125,
        22.8599853515625,
        22.8800048828125,
        22.9000244140625,
        22.919921875,
        22.93994140625,
        22.9599609375,
        22.97998046875,
        23.0,
        23.02001953125,
        23.0399169921875,
        23.0599365234375,
        23.0799560546875,
        23.0999755859375,
        23.1199951171875,
        23.1400146484375,
        23.1600341796875,
        23.179931640625,
        23.199951171875,
        23.219970703125,
        23.239990234375,
        23.260009765625,
        23.280029296875,
        23.2999267578125,
        23.3199462890625,
        23.3399658203125,
        23.3599853515625,
        23.3800048828125,
        23.4000244140625,
        23.419921875,
        23.43994140625,
        23.4599609375,
        23.47998046875,
        23.5,
        23.52001953125,
        23.5399169921875,
        23.5599365234375,
        23.5799560546875,
        23.5999755859375,
        23.6199951171875,
        23.6400146484375,
        23.6600341796875,
        23.679931640625,
        23.699951171875,
        23.719970703125,
        23.739990234375,
        23.760009765625,
        23.780029296875,
        23.7999267578125,
        23.8199462890625,
        23.8399658203125,
        23.8599853515625,
        23.8800048828125,
        23.9000244140625,
        23.919921875,
        23.93994140625,
        23.9599609375,
        23.97998046875,
        24.0,
        24.02001953125,
        24.0399169921875,
        24.0599365234375,
        24.0799560546875,
        24.0999755859375,
        24.1199951171875,
        24.1400146484375,
        24.1600341796875,
        24.179931640625,
        24.199951171875,
        24.219970703125,
        24.239990234375,
        24.260009765625,
        24.280029296875,
        24.2999267578125,
        24.3199462890625,
        24.3399658203125,
        24.3599853515625,
        24.3800048828125,
        24.4000244140625,
        24.419921875,
        24.43994140625,
        24.4599609375,
        24.47998046875,
        24.5,
        24.52001953125,
        24.5399169921875,
        24.5599365234375,
        24.5799560546875,
        24.5999755859375,
        24.6199951171875,
        24.6400146484375,
        24.6600341796875,
        24.679931640625,
        24.699951171875,
        24.719970703125,
        24.739990234375,
        24.760009765625,
        24.780029296875,
        24.7999267578125,
        24.8199462890625,
        24.8399658203125,
        24.8599853515625,
        24.8800048828125,
        24.9000244140625,
        24.919921875,
        24.93994140625,
        24.9599609375,
        24.97998046875,
        25.0,
        25.02001953125,
        25.0399169921875,
        25.0599365234375,
        25.0799560546875,
        25.0999755859375,
        25.1199951171875,
        25.1400146484375,
        25.1600341796875,
        25.179931640625,
        25.199951171875,
        25.219970703125,
        25.239990234375,
        25.260009765625,
        25.280029296875,
        25.2999267578125,
        25.3199462890625,
        25.3399658203125,
        25.3599853515625,
        25.3800048828125,
        25.4000244140625,
        25.419921875,
        25.43994140625,
        25.4599609375,
        25.47998046875,
        25.5,
        25.52001953125,
        25.5399169921875,
        25.5599365234375,
        25.5799560546875,
        25.5999755859375,
        25.6199951171875,
        25.6400146484375,
        25.6600341796875,
        25.679931640625,
        25.699951171875,
        25.719970703125,
        25.739990234375,
        25.760009765625,
        25.780029296875,
        25.7999267578125,
        25.8199462890625,
        25.8399658203125,
        25.8599853515625,
        25.8800048828125,
        25.9000244140625,
        25.919921875,
        25.93994140625,
        25.9599609375,
        25.97998046875,
        26.0,
        26.02001953125,
        26.0399169921875,
        26.0599365234375,
        26.0799560546875,
        26.0999755859375,
        26.1199951171875,
        26.1400146484375,
        26.1600341796875,
        26.179931640625,
        26.199951171875,
        26.219970703125,
        26.239990234375,
        26.260009765625,
        26.280029296875,
        26.2999267578125,
        26.3199462890625,
        26.3399658203125,
        26.3599853515625,
        26.3800048828125,
        26.4000244140625,
        26.419921875,
        26.43994140625,
        26.4599609375,
        26.47998046875,
        26.5,
        26.52001953125,
        26.5399169921875,
        26.5599365234375,
        26.5799560546875,
        26.5999755859375,
        26.6199951171875,
        26.6400146484375,
        26.6600341796875,
        26.679931640625,
        26.699951171875,
        26.719970703125,
        26.739990234375,
        26.760009765625,
        26.780029296875,
        26.7999267578125,
        26.8199462890625,
        26.8399658203125,
        26.8599853515625,
        26.8800048828125,
        26.9000244140625,
        26.919921875,
        26.93994140625,
        26.9599609375,
        26.97998046875,
        27.0,
        27.02001953125,
        27.0399169921875,
        27.0599365234375,
        27.0799560546875,
        27.0999755859375,
        27.1199951171875,
        27.1400146484375,
        27.1600341796875,
        27.179931640625,
        27.199951171875,
        27.219970703125,
        27.239990234375,
        27.260009765625,
        27.280029296875,
        27.2999267578125,
        27.3199462890625,
        27.3399658203125,
        27.3599853515625,
        27.3800048828125,
        27.4000244140625,
        27.419921875,
        27.43994140625,
        27.4599609375,
        27.47998046875,
        27.5,
        27.52001953125,
        27.5399169921875,
        27.5599365234375,
        27.5799560546875,
        27.5999755859375,
        27.6199951171875,
        27.6400146484375,
        27.6600341796875,
        27.679931640625,
        27.699951171875,
        27.719970703125,
        27.739990234375,
        27.760009765625,
        27.780029296875,
        27.7999267578125,
        27.8199462890625,
        27.8399658203125,
        27.8599853515625,
        27.8800048828125,
        27.9000244140625,
        27.919921875,
        27.93994140625,
        27.9599609375,
        27.97998046875,
        28.0,
        28.02001953125,
        28.0399169921875,
        28.0599365234375,
        28.0799560546875,
        28.0999755859375,
        28.1199951171875,
        28.1400146484375,
        28.1600341796875,
        28.179931640625,
        28.199951171875,
        28.219970703125,
        28.239990234375,
        28.260009765625,
        28.280029296875,
        28.2999267578125,
        28.3199462890625,
        28.3399658203125,
        28.3599853515625,
        28.3800048828125,
        28.4000244140625,
        28.419921875,
        28.43994140625,
        28.4599609375,
        28.47998046875,
        28.5,
        28.52001953125,
        28.5399169921875,
        28.5599365234375,
        28.5799560546875,
        28.5999755859375,
        28.6199951171875,
        28.6400146484375,
        28.6600341796875,
        28.679931640625,
        28.699951171875,
        28.719970703125,
        28.739990234375,
        28.760009765625,
        28.780029296875,
        28.7999267578125,
        28.8199462890625,
        28.8399658203125,
        28.8599853515625,
        28.8800048828125,
        28.9000244140625,
        28.919921875,
        28.93994140625,
        28.9599609375,
        28.97998046875,
        29.0,
        29.02001953125,
        29.0399169921875,
        29.0599365234375,
        29.0799560546875,
        29.0999755859375,
        29.1199951171875,
        29.1400146484375,
        29.1600341796875,
        29.179931640625,
        29.199951171875,
        29.219970703125,
        29.239990234375,
        29.260009765625,
        29.280029296875,
        29.2999267578125,
        29.3199462890625,
        29.3399658203125,
        29.3599853515625,
        29.3800048828125,
        29.4000244140625,
        29.419921875,
        29.43994140625,
        29.4599609375,
        29.47998046875,
        29.5,
        29.52001953125,
        29.5399169921875,
        29.5599365234375,
        29.5799560546875,
        29.5999755859375,
        29.6199951171875,
        29.6400146484375,
        29.6600341796875,
        29.679931640625,
        29.699951171875,
        29.719970703125,
        29.739990234375,
        29.760009765625,
        29.780029296875,
        29.7999267578125,
        29.8199462890625,
        29.8399658203125,
        29.8599853515625,
        29.8800048828125,
        29.9000244140625,
        29.919921875,
        29.93994140625,
        29.9599609375,
        29.97998046875,
        30.0,
        30.02001953125,
        30.0399169921875,
        30.0599365234375,
        30.0799560546875,
        30.0999755859375,
        30.1199951171875,
        30.1400146484375,
        30.1600341796875,
        30.179931640625,
        30.199951171875,
        30.219970703125,
        30.239990234375,
        30.260009765625,
        30.280029296875,
        30.2999267578125,
        30.3199462890625,
        30.3399658203125,
        30.3599853515625,
        30.3800048828125,
        30.4000244140625,
        30.419921875,
        30.43994140625,
        30.4599609375,
        30.47998046875,
        30.5,
        30.52001953125,
        30.5399169921875,
        30.5599365234375,
        30.5799560546875,
        30.5999755859375,
        30.6199951171875,
        30.6400146484375,
        30.6600341796875,
        30.679931640625,
        30.699951171875,
        30.719970703125,
        30.739990234375,
        30.760009765625,
        30.780029296875,
        30.7999267578125,
        30.8199462890625,
        30.8399658203125,
        30.8599853515625,
        30.8800048828125,
        30.9000244140625,
        30.919921875,
        30.93994140625,
        30.9599609375,
        30.97998046875,
        31.0,
        31.02001953125,
        31.0399169921875,
        31.0599365234375,
        31.0799560546875,
        31.0999755859375,
        31.1199951171875,
        31.1400146484375,
        31.1600341796875,
        31.179931640625,
        31.199951171875,
        31.219970703125,
        31.239990234375,
        31.260009765625,
        31.280029296875,
        31.2999267578125,
        31.3199462890625,
        31.3399658203125,
        31.3599853515625,
        31.3800048828125,
        31.4000244140625,
        31.419921875,
        31.43994140625,
        31.4599609375,
        31.47998046875,
        31.5,
        31.52001953125,
        31.5399169921875,
        31.5599365234375,
        31.5799560546875,
        31.5999755859375,
        31.6199951171875,
        31.6400146484375,
        31.6600341796875,
        31.679931640625,
        31.699951171875,
        31.719970703125,
        31.739990234375,
        31.760009765625,
        31.780029296875,
        31.7999267578125,
        31.8199462890625,
        31.8399658203125,
        31.8599853515625,
        31.8800048828125,
        31.9000244140625,
        31.919921875,
        31.93994140625,
        31.9599609375,
        31.97998046875,
        32.0,
        32.02001953125,
        32.0399169921875,
        32.0599365234375,
        32.0799560546875,
        32.0999755859375,
        32.1199951171875,
        32.1400146484375,
        32.1600341796875,
        32.179931640625,
        32.199951171875,
        32.219970703125,
        32.239990234375,
        32.260009765625,
        32.280029296875,
        32.2999267578125,
        32.3199462890625,
        32.3399658203125,
        32.3599853515625,
        32.3800048828125,
        32.4000244140625,
        32.419921875,
        32.43994140625,
        32.4599609375,
        32.47998046875,
        32.5,
        32.52001953125,
        32.5399169921875,
        32.5599365234375,
        32.5799560546875,
        32.5999755859375,
        32.6199951171875,
        32.6400146484375,
        32.6600341796875,
        32.679931640625,
        32.699951171875,
        32.719970703125,
        32.739990234375,
        32.760009765625,
        32.780029296875,
        32.7999267578125,
        32.8199462890625,
        32.8399658203125,
        32.8599853515625,
        32.8800048828125,
        32.9000244140625,
        32.919921875,
        32.93994140625,
        32.9599609375,
        32.97998046875,
        33.0,
        33.02001953125,
        33.0399169921875,
        33.0599365234375,
        33.0799560546875,
        33.0999755859375,
        33.1199951171875,
        33.1400146484375,
        33.1600341796875,
        33.179931640625,
        33.199951171875,
        33.219970703125,
        33.239990234375,
        33.260009765625,
        33.280029296875,
        33.2999267578125,
        33.3199462890625,
        33.3399658203125,
        33.3599853515625,
        33.3800048828125,
        33.4000244140625,
        33.419921875,
        33.43994140625,
        33.4599609375,
        33.47998046875,
        33.5,
        33.52001953125,
        33.5399169921875,
        33.5599365234375,
        33.5799560546875,
        33.5999755859375,
        33.6199951171875,
        33.6400146484375,
        33.6600341796875,
        33.679931640625,
        33.699951171875,
        33.719970703125,
        33.739990234375,
        33.760009765625,
        33.780029296875,
        33.7999267578125,
        33.8199462890625,
        33.8399658203125,
        33.8599853515625,
        33.8800048828125,
        33.9000244140625,
        33.919921875,
        33.93994140625,
        33.9599609375,
        33.97998046875,
        34.0,
        34.02001953125,
        34.0399169921875,
        34.0599365234375,
        34.0799560546875,
        34.0999755859375,
        34.1199951171875,
        34.1400146484375,
        34.1600341796875,
        34.179931640625,
        34.199951171875,
        34.219970703125,
        34.239990234375,
        34.260009765625,
        34.280029296875,
        34.2999267578125,
        34.3199462890625,
        34.3399658203125,
        34.3599853515625,
        34.3800048828125,
        34.4000244140625,
        34.419921875,
        34.43994140625,
        34.4599609375,
        34.47998046875,
        34.5,
        34.52001953125,
        34.5399169921875,
        34.5599365234375,
        34.5799560546875,
        34.5999755859375,
        34.6199951171875,
        34.6400146484375,
        34.6600341796875,
        34.679931640625,
        34.699951171875,
        34.719970703125,
        34.739990234375,
        34.760009765625,
        34.780029296875,
        34.7999267578125,
        34.8199462890625,
        34.8399658203125,
        34.8599853515625,
        34.8800048828125,
        34.9000244140625,
        34.919921875,
        34.93994140625,
        34.9599609375,
        34.97998046875,
        35.0,
        35.02001953125,
        35.0399169921875,
        35.0599365234375,
        35.0799560546875,
        35.0999755859375,
        35.1199951171875,
        35.1400146484375,
        35.1600341796875,
        35.179931640625,
        35.199951171875,
        35.219970703125,
        35.239990234375,
        35.260009765625,
        35.280029296875,
        35.2999267578125,
        35.3199462890625,
        35.3399658203125,
        35.3599853515625,
        35.3800048828125,
        35.4000244140625,
        35.419921875,
        35.43994140625,
        35.4599609375,
        35.47998046875,
        35.5,
        35.52001953125,
        35.5399169921875,
        35.5599365234375,
        35.5799560546875,
        35.5999755859375,
        35.6199951171875,
        35.6400146484375,
        35.6600341796875,
        35.679931640625,
        35.699951171875,
        35.719970703125,
        35.739990234375,
        35.760009765625,
        35.780029296875,
        35.7999267578125,
        35.8199462890625,
        35.8399658203125,
        35.8599853515625,
        35.8800048828125,
        35.9000244140625,
        35.919921875,
        35.93994140625,
        35.9599609375,
        35.97998046875,
        36.0,
        36.02001953125,
        36.0399169921875,
        36.0599365234375,
        36.0799560546875,
        36.0999755859375,
        36.1199951171875,
        36.1400146484375,
        36.1600341796875,
        36.179931640625,
        36.199951171875,
        36.219970703125,
        36.239990234375,
        36.260009765625,
        36.280029296875,
        36.2999267578125,
        36.3199462890625,
        36.3399658203125,
        36.3599853515625,
        36.3800048828125,
        36.4000244140625,
        36.419921875,
        36.43994140625,
        36.4599609375,
        36.47998046875,
        36.5,
        36.52001953125,
        36.5399169921875,
        36.5599365234375,
        36.5799560546875,
        36.5999755859375,
        36.6199951171875,
        36.6400146484375,
        36.6600341796875,
        36.679931640625,
        36.699951171875,
        36.719970703125,
        36.739990234375,
        36.760009765625,
        36.780029296875,
        36.7999267578125,
        36.8199462890625,
        36.8399658203125,
        36.8599853515625,
        36.8800048828125,
        36.9000244140625,
        36.919921875,
        36.93994140625,
        36.9599609375,
        36.97998046875,
        37.0,
        37.02001953125,
        37.0399169921875,
        37.0599365234375,
        37.0799560546875,
        37.0999755859375,
        37.1199951171875,
        37.1400146484375,
        37.1600341796875,
        37.179931640625,
        37.199951171875,
        37.219970703125,
        37.239990234375,
        37.260009765625,
        37.280029296875,
        37.2999267578125,
        37.3199462890625,
        37.3399658203125,
        37.3599853515625,
        37.3800048828125,
        37.4000244140625,
        37.419921875,
        37.43994140625,
        37.4599609375,
        37.47998046875,
        37.5,
        37.52001953125,
        37.5399169921875,
        37.5599365234375,
        37.5799560546875,
        37.5999755859375,
        37.6199951171875,
        37.6400146484375,
        37.6600341796875,
        37.679931640625,
        37.699951171875,
        37.719970703125,
        37.739990234375,
        37.760009765625,
        37.780029296875,
        37.7999267578125,
        37.8199462890625,
        37.8399658203125,
        37.8599853515625,
        37.8800048828125,
        37.9000244140625,
        37.919921875,
        37.93994140625,
        37.9599609375,
        37.97998046875,
        38.0,
        38.02001953125,
        38.0399169921875,
        38.0599365234375,
        38.0799560546875,
        38.0999755859375,
        38.1199951171875,
        38.1400146484375,
        38.1600341796875,
        38.179931640625,
        38.199951171875,
        38.219970703125,
        38.239990234375,
        38.260009765625,
        38.280029296875,
        38.2999267578125,
        38.3199462890625,
        38.3399658203125,
        38.3599853515625,
        38.3800048828125,
        38.4000244140625,
        38.419921875,
        38.43994140625,
        38.4599609375,
        38.47998046875,
        38.5,
        38.52001953125,
        38.5399169921875,
        38.5599365234375,
        38.5799560546875,
        38.5999755859375,
        38.6199951171875,
        38.6400146484375,
        38.6600341796875,
        38.679931640625,
        38.699951171875,
        38.719970703125,
        38.739990234375,
        38.760009765625,
        38.780029296875,
        38.7999267578125,
        38.8199462890625,
        38.8399658203125,
        38.8599853515625,
        38.8800048828125,
        38.9000244140625,
        38.919921875,
        38.93994140625,
        38.9599609375,
        38.97998046875,
        39.0,
        39.02001953125,
        39.0399169921875,
        39.0599365234375,
        39.0799560546875,
        39.0999755859375,
        39.1199951171875,
        39.1400146484375,
        39.1600341796875,
        39.179931640625,
        39.199951171875,
        39.219970703125,
        39.239990234375,
        39.260009765625,
        39.280029296875,
        39.2999267578125,
        39.3199462890625,
        39.3399658203125,
        39.3599853515625,
        39.3800048828125,
        39.4000244140625,
        39.419921875,
        39.43994140625,
        39.4599609375,
        39.47998046875,
        39.5,
        39.52001953125,
        39.5399169921875,
        39.5599365234375,
        39.5799560546875,
        39.5999755859375,
        39.6199951171875,
        39.6400146484375,
        39.6600341796875,
        39.679931640625,
        39.699951171875,
        39.719970703125,
        39.739990234375,
        39.760009765625,
        39.780029296875,
        39.7999267578125,
        39.8199462890625,
        39.8399658203125,
        39.8599853515625,
        39.8800048828125,
        39.9000244140625,
        39.919921875,
        39.93994140625,
        39.9599609375,
        39.97998046875,
        40.0,
        40.02001953125,
        40.0399169921875,
        40.0599365234375,
        40.0799560546875,
        40.0999755859375,
        40.1199951171875,
        40.1400146484375,
        40.1600341796875,
        40.179931640625,
        40.199951171875,
        40.219970703125,
        40.239990234375,
        40.260009765625,
        40.280029296875,
        40.2999267578125,
        40.3199462890625,
        40.3399658203125,
        40.3599853515625,
        40.3800048828125,
        40.4000244140625,
        40.419921875,
        40.43994140625,
        40.4599609375,
        40.47998046875,
        40.5,
        40.52001953125,
        40.5399169921875,
        40.5599365234375,
        40.5799560546875,
        40.5999755859375,
        40.6199951171875,
        40.6400146484375,
        40.6600341796875,
        40.679931640625,
        40.699951171875,
        40.719970703125,
        40.739990234375,
        40.760009765625,
        40.780029296875,
        40.7999267578125,
        40.8199462890625,
        40.8399658203125,
        40.8599853515625,
        40.8800048828125,
        40.9000244140625,
        40.919921875,
        40.93994140625,
        40.9599609375,
        40.97998046875,
        41.0,
        41.02001953125,
        41.0399169921875,
        41.0599365234375,
        41.0799560546875,
        41.0999755859375,
        41.1199951171875,
        41.1400146484375,
        41.1600341796875,
        41.179931640625,
        41.199951171875,
        41.219970703125,
        41.239990234375,
        41.260009765625,
        41.280029296875,
        41.2999267578125,
        41.3199462890625,
        41.3399658203125,
        41.3599853515625,
        41.3800048828125,
        41.4000244140625,
        41.419921875,
        41.43994140625,
        41.4599609375,
        41.47998046875,
        41.5,
        41.52001953125,
        41.5399169921875,
        41.5599365234375,
        41.5799560546875,
        41.5999755859375,
        41.6199951171875,
        41.6400146484375,
        41.6600341796875,
        41.679931640625,
        41.699951171875,
        41.719970703125,
        41.739990234375,
        41.760009765625,
        41.780029296875,
        41.7999267578125,
        41.8199462890625,
        41.8399658203125,
        41.8599853515625,
        41.8800048828125,
        41.9000244140625,
        41.919921875,
        41.93994140625,
        41.9599609375,
        41.97998046875,
        42.0,
        42.02001953125,
        42.0399169921875,
        42.0599365234375,
        42.0799560546875,
        42.0999755859375,
        42.1199951171875,
        42.1400146484375,
        42.1600341796875,
        42.179931640625,
        42.199951171875,
        42.219970703125,
        42.239990234375,
        42.260009765625,
        42.280029296875,
        42.2999267578125,
        42.3199462890625,
        42.3399658203125,
        42.3599853515625,
        42.3800048828125,
        42.4000244140625,
        42.419921875,
        42.43994140625,
        42.4599609375,
        42.47998046875,
        42.5,
        42.52001953125,
        42.5399169921875,
        42.5599365234375,
        42.5799560546875,
        42.5999755859375,
        42.6199951171875,
        42.6400146484375,
        42.6600341796875,
        42.679931640625,
        42.699951171875,
        42.719970703125,
        42.739990234375,
        42.760009765625,
        42.780029296875,
        42.7999267578125,
        42.8199462890625,
        42.8399658203125,
        42.8599853515625,
        42.8800048828125,
        42.9000244140625,
        42.919921875,
        42.93994140625,
        42.9599609375,
        42.97998046875,
        43.0,
        43.02001953125,
        43.0399169921875,
        43.0599365234375,
        43.0799560546875,
        43.0999755859375,
        43.1199951171875,
        43.1400146484375,
        43.1600341796875,
        43.179931640625,
        43.199951171875,
        43.219970703125,
        43.239990234375,
        43.260009765625,
        43.280029296875,
        43.2999267578125,
        43.3199462890625,
        43.3399658203125,
        43.3599853515625,
        43.3800048828125,
        43.4000244140625,
        43.419921875,
        43.43994140625,
        43.4599609375,
        43.47998046875,
        43.5,
        43.52001953125,
        43.5399169921875,
        43.5599365234375,
        43.5799560546875,
        43.5999755859375,
        43.6199951171875,
        43.6400146484375,
        43.6600341796875,
        43.679931640625,
        43.699951171875,
        43.719970703125,
        43.739990234375,
        43.760009765625,
        43.780029296875,
        43.7999267578125,
        43.8199462890625,
        43.8399658203125,
        43.8599853515625,
        43.8800048828125,
        43.9000244140625,
        43.919921875,
        43.93994140625,
        43.9599609375,
        43.97998046875,
        44.0,
        44.02001953125,
        44.0399169921875,
        44.0599365234375,
        44.0799560546875,
        44.0999755859375,
        44.1199951171875,
        44.1400146484375,
        44.1600341796875,
        44.179931640625,
        44.199951171875,
        44.219970703125,
        44.239990234375,
        44.260009765625,
        44.280029296875,
        44.2999267578125,
        44.3199462890625,
        44.3399658203125,
        44.3599853515625,
        44.3800048828125,
        44.4000244140625,
        44.419921875,
        44.43994140625,
        44.4599609375,
        44.47998046875,
        44.5,
        44.52001953125,
        44.5399169921875,
        44.5599365234375,
        44.5799560546875,
        44.5999755859375,
        44.6199951171875,
        44.6400146484375,
        44.6600341796875,
        44.679931640625,
        44.699951171875,
        44.719970703125,
        44.739990234375,
        44.760009765625,
        44.780029296875,
        44.7999267578125,
        44.8199462890625,
        44.8399658203125,
        44.8599853515625,
        44.8800048828125,
        44.9000244140625,
        44.919921875,
        44.93994140625,
        44.9599609375,
        44.97998046875,
        45.0,
        45.02001953125,
        45.0399169921875,
        45.0599365234375,
        45.0799560546875,
        45.0999755859375,
        45.1199951171875,
        45.1400146484375,
        45.1600341796875,
        45.179931640625,
        45.199951171875,
        45.219970703125,
        45.239990234375,
        45.260009765625,
        45.280029296875,
        45.2999267578125,
        45.3199462890625,
        45.3399658203125,
        45.3599853515625,
        45.3800048828125,
        45.4000244140625,
        45.419921875,
        45.43994140625,
        45.4599609375,
        45.47998046875,
        45.5,
        45.52001953125,
        45.5399169921875,
        45.5599365234375,
        45.5799560546875,
        45.5999755859375,
        45.6199951171875,
        45.6400146484375,
        45.6600341796875,
        45.679931640625,
        45.699951171875,
        45.719970703125,
        45.739990234375,
        45.760009765625,
        45.780029296875,
        45.7999267578125,
        45.8199462890625,
        45.8399658203125,
        45.8599853515625,
        45.8800048828125,
        45.9000244140625,
        45.919921875,
        45.93994140625,
        45.9599609375,
        45.97998046875,
        46.0,
        46.02001953125,
        46.0399169921875,
        46.0599365234375,
        46.0799560546875,
        46.0999755859375,
        46.1199951171875,
        46.1400146484375,
        46.1600341796875,
        46.179931640625,
        46.199951171875,
        46.219970703125,
        46.239990234375,
        46.260009765625,
        46.280029296875,
        46.2999267578125,
        46.3199462890625,
        46.3399658203125,
        46.3599853515625,
        46.3800048828125,
        46.4000244140625,
        46.419921875,
        46.43994140625,
        46.4599609375,
        46.47998046875,
        46.5,
        46.52001953125,
        46.5399169921875,
        46.5599365234375,
        46.5799560546875,
        46.5999755859375,
        46.6199951171875,
        46.6400146484375,
        46.6600341796875,
        46.679931640625,
        46.699951171875,
        46.719970703125,
        46.739990234375,
        46.760009765625,
        46.780029296875,
        46.7999267578125,
        46.8199462890625,
        46.8399658203125,
        46.8599853515625,
        46.8800048828125,
        46.9000244140625,
        46.919921875,
        46.93994140625,
        46.9599609375,
        46.97998046875,
        47.0,
        47.02001953125,
        47.0399169921875,
        47.0599365234375,
        47.0799560546875,
        47.0999755859375,
        47.1199951171875,
        47.1400146484375,
        47.1600341796875,
        47.179931640625,
        47.199951171875,
        47.219970703125,
        47.239990234375,
        47.260009765625,
        47.280029296875,
        47.2999267578125,
        47.3199462890625,
        47.3399658203125,
        47.3599853515625,
        47.3800048828125,
        47.4000244140625,
        47.419921875,
        47.43994140625,
        47.4599609375,
        47.47998046875,
        47.5,
        47.52001953125,
        47.5399169921875,
        47.5599365234375,
        47.5799560546875,
        47.5999755859375,
        47.6199951171875,
        47.6400146484375,
        47.6600341796875,
        47.679931640625,
        47.699951171875,
        47.719970703125,
        47.739990234375,
        47.760009765625,
        47.780029296875,
        47.7999267578125,
        47.8199462890625,
        47.8399658203125,
        47.8599853515625,
        47.8800048828125,
        47.9000244140625,
        47.919921875,
        47.93994140625,
        47.9599609375,
        47.97998046875,
        48.0,
        48.02001953125,
        48.0399169921875,
        48.0599365234375,
        48.0799560546875,
        48.0999755859375,
        48.1199951171875,
        48.1400146484375,
        48.1600341796875,
        48.179931640625,
        48.199951171875,
        48.219970703125,
        48.239990234375,
        48.260009765625,
        48.280029296875,
        48.2999267578125,
        48.3199462890625,
        48.3399658203125,
        48.3599853515625,
        48.3800048828125,
        48.4000244140625,
        48.419921875,
        48.43994140625,
        48.4599609375,
        48.47998046875,
        48.5,
        48.52001953125,
        48.5399169921875,
        48.5599365234375,
        48.5799560546875,
        48.5999755859375,
        48.6199951171875,
        48.6400146484375,
        48.6600341796875,
        48.679931640625,
        48.699951171875,
        48.719970703125,
        48.739990234375,
        48.760009765625,
        48.780029296875,
        48.7999267578125,
        48.8199462890625,
        48.8399658203125,
        48.8599853515625,
        48.8800048828125,
        48.9000244140625,
        48.919921875,
        48.93994140625,
        48.9599609375,
        48.97998046875,
        49.0,
        49.02001953125,
        49.0399169921875,
        49.0599365234375,
        49.0799560546875,
        49.0999755859375,
        49.1199951171875,
        49.1400146484375,
        49.1600341796875,
        49.179931640625,
        49.199951171875,
        49.219970703125,
        49.239990234375,
        49.260009765625,
        49.280029296875,
        49.2999267578125,
        49.3199462890625,
        49.3399658203125,
        49.3599853515625,
        49.3800048828125,
        49.4000244140625,
        49.419921875,
        49.43994140625,
        49.4599609375,
        49.47998046875,
        49.5,
        49.52001953125,
        49.5399169921875,
        49.5599365234375,
        49.5799560546875,
        49.5999755859375,
        49.6199951171875,
        49.6400146484375,
        49.6600341796875,
        49.679931640625,
        49.699951171875,
        49.719970703125,
        49.739990234375,
        49.760009765625,
        49.780029296875,
        49.7999267578125,
        49.8199462890625,
        49.8399658203125,
        49.8599853515625,
        49.8800048828125,
        49.9000244140625,
        49.919921875,
        49.93994140625,
        49.9599609375,
        49.97998046875,
        50.0,
        50.02001953125,
        50.0399169921875,
        50.0599365234375,
        50.0799560546875,
        50.0999755859375,
        50.1199951171875,
        50.1400146484375,
        50.1600341796875,
        50.179931640625,
        50.199951171875,
        50.219970703125,
        50.239990234375,
        50.260009765625,
        50.280029296875,
        50.2999267578125,
        50.3199462890625,
        50.3399658203125,
        50.3599853515625,
        50.3800048828125,
        50.4000244140625,
        50.419921875,
        50.43994140625,
        50.4599609375,
        50.47998046875,
        50.5,
        50.52001953125,
        50.5399169921875,
        50.5599365234375,
        50.5799560546875,
        50.5999755859375,
        50.6199951171875,
        50.6400146484375,
        50.6600341796875,
        50.679931640625,
        50.699951171875,
        50.719970703125,
        50.739990234375,
        50.760009765625,
        50.780029296875,
        50.7999267578125,
        50.8199462890625,
        50.8399658203125,
        50.8599853515625,
        50.8800048828125,
        50.9000244140625,
        50.919921875,
        50.93994140625,
        50.9599609375,
        50.97998046875,
        51.0,
        51.02001953125,
        51.0399169921875,
        51.0599365234375,
        51.0799560546875,
        51.0999755859375,
        51.1199951171875,
        51.1400146484375,
        51.1600341796875,
        51.179931640625,
        51.199951171875,
        51.219970703125,
        51.239990234375,
        51.260009765625,
        51.280029296875,
        51.2999267578125,
        51.3199462890625,
        51.3399658203125,
        51.3599853515625,
        51.3800048828125,
        51.4000244140625,
        51.419921875,
        51.43994140625,
        51.4599609375,
        51.47998046875,
        51.5,
        51.52001953125,
        51.5399169921875,
        51.5599365234375,
        51.5799560546875,
        51.5999755859375,
        51.6199951171875,
        51.6400146484375,
        51.6600341796875,
        51.679931640625,
        51.699951171875,
        51.719970703125,
        51.739990234375,
        51.760009765625,
        51.780029296875,
        51.7999267578125,
        51.8199462890625,
        51.8399658203125,
        51.8599853515625,
        51.8800048828125,
        51.9000244140625,
        51.919921875,
        51.93994140625,
        51.9599609375,
        51.97998046875,
        52.0,
        52.02001953125,
        52.0399169921875,
        52.0599365234375,
        52.0799560546875,
        52.0999755859375,
        52.1199951171875,
        52.1400146484375,
        52.1600341796875,
        52.179931640625,
        52.199951171875,
        52.219970703125,
        52.239990234375,
        52.260009765625,
        52.280029296875,
        52.2999267578125,
        52.3199462890625,
        52.3399658203125,
        52.3599853515625,
        52.3800048828125,
        52.4000244140625,
        52.419921875,
        52.43994140625,
        52.4599609375,
        52.47998046875,
        52.5,
        52.52001953125,
        52.5399169921875,
        52.5599365234375,
        52.5799560546875,
        52.5999755859375,
        52.6199951171875,
        52.6400146484375,
        52.6600341796875,
        52.679931640625,
        52.699951171875,
        52.719970703125,
        52.739990234375,
        52.760009765625,
        52.780029296875,
        52.7999267578125,
        52.8199462890625,
        52.8399658203125,
        52.8599853515625,
        52.8800048828125,
        52.9000244140625,
        52.919921875,
        52.93994140625,
        52.9599609375,
        52.97998046875,
        53.0,
        53.02001953125,
        53.0399169921875,
        53.0599365234375,
        53.0799560546875,
        53.0999755859375,
        53.1199951171875,
        53.1400146484375,
        53.1600341796875,
        53.179931640625,
        53.199951171875,
        53.219970703125,
        53.239990234375,
        53.260009765625,
        53.280029296875,
        53.2999267578125,
        53.3199462890625,
        53.3399658203125,
        53.3599853515625,
        53.3800048828125,
        53.4000244140625,
        53.419921875,
        53.43994140625,
        53.4599609375,
        53.47998046875,
        53.5,
        53.52001953125,
        53.5399169921875,
        53.5599365234375,
        53.5799560546875,
        53.5999755859375,
        53.6199951171875,
        53.6400146484375,
        53.6600341796875,
        53.679931640625,
        53.699951171875,
        53.719970703125,
        53.739990234375,
        53.760009765625,
        53.780029296875,
        53.7999267578125,
        53.8199462890625,
        53.8399658203125,
        53.8599853515625,
        53.8800048828125,
        53.9000244140625,
        53.919921875,
        53.93994140625,
        53.9599609375,
        53.97998046875,
        54.0,
        54.02001953125,
        54.0399169921875,
        54.0599365234375,
        54.0799560546875,
        54.0999755859375,
        54.1199951171875,
        54.1400146484375,
        54.1600341796875,
        54.179931640625,
        54.199951171875,
        54.219970703125,
        54.239990234375,
        54.260009765625,
        54.280029296875,
        54.2999267578125,
        54.3199462890625,
        54.3399658203125,
        54.3599853515625,
        54.3800048828125,
        54.4000244140625,
        54.419921875,
        54.43994140625,
        54.4599609375,
        54.47998046875,
        54.5,
        54.52001953125,
        54.5399169921875,
        54.5599365234375,
        54.5799560546875,
        54.5999755859375,
        54.6199951171875,
        54.6400146484375,
        54.6600341796875,
        54.679931640625,
        54.699951171875,
        54.719970703125,
        54.739990234375,
        54.760009765625,
        54.780029296875,
        54.7999267578125,
        54.8199462890625,
        54.8399658203125,
        54.8599853515625,
        54.8800048828125,
        54.9000244140625,
        54.919921875,
        54.93994140625,
        54.9599609375,
        54.97998046875,
        55.0,
        55.02001953125,
        55.0399169921875,
        55.0599365234375,
        55.0799560546875,
        55.0999755859375,
        55.1199951171875,
        55.1400146484375,
        55.1600341796875,
        55.179931640625,
        55.199951171875,
        55.219970703125,
        55.239990234375,
        55.260009765625,
        55.280029296875,
        55.2999267578125,
        55.3199462890625,
        55.3399658203125,
        55.3599853515625,
        55.3800048828125,
        55.4000244140625,
        55.419921875,
        55.43994140625,
        55.4599609375,
        55.47998046875,
        55.5,
        55.52001953125,
        55.5399169921875,
        55.5599365234375,
        55.5799560546875,
        55.5999755859375,
        55.6199951171875,
        55.6400146484375,
        55.6600341796875,
        55.679931640625,
        55.699951171875,
        55.719970703125,
        55.739990234375,
        55.760009765625,
        55.780029296875,
        55.7999267578125,
        55.8199462890625,
        55.8399658203125,
        55.8599853515625,
        55.8800048828125,
        55.9000244140625,
        55.919921875,
        55.93994140625,
        55.9599609375,
        55.97998046875,
        56.0,
        56.02001953125,
        56.0399169921875,
        56.0599365234375,
        56.0799560546875,
        56.0999755859375,
        56.1199951171875,
        56.1400146484375,
        56.1600341796875,
        56.179931640625,
        56.199951171875,
        56.219970703125,
        56.239990234375,
        56.260009765625,
        56.280029296875,
        56.2999267578125,
        56.3199462890625,
        56.3399658203125,
        56.3599853515625,
        56.3800048828125,
        56.4000244140625,
        56.419921875,
        56.43994140625,
        56.4599609375,
        56.47998046875,
        56.5,
        56.52001953125,
        56.5399169921875,
        56.5599365234375,
        56.5799560546875,
        56.5999755859375,
        56.6199951171875,
        56.6400146484375,
        56.6600341796875,
        56.679931640625,
        56.699951171875,
        56.719970703125,
        56.739990234375,
        56.760009765625,
        56.780029296875,
        56.7999267578125,
        56.8199462890625,
        56.8399658203125,
        56.8599853515625,
        56.8800048828125,
        56.9000244140625,
        56.919921875,
        56.93994140625,
        56.9599609375,
        56.97998046875,
        57.0,
        57.02001953125,
        57.0399169921875,
        57.0599365234375,
        57.0799560546875,
        57.0999755859375,
        57.1199951171875,
        57.1400146484375,
        57.1600341796875,
        57.179931640625,
        57.199951171875,
        57.219970703125,
        57.239990234375,
        57.260009765625,
        57.280029296875,
        57.2999267578125,
        57.3199462890625,
        57.3399658203125,
        57.3599853515625,
        57.3800048828125,
        57.4000244140625,
        57.419921875,
        57.43994140625,
        57.4599609375,
        57.47998046875,
        57.5,
        57.52001953125,
        57.5399169921875,
        57.5599365234375,
        57.5799560546875,
        57.5999755859375,
        57.6199951171875,
        57.6400146484375,
        57.6600341796875,
        57.679931640625,
        57.699951171875,
        57.719970703125,
        57.739990234375,
        57.760009765625,
        57.780029296875,
        57.7999267578125,
        57.8199462890625,
        57.8399658203125,
        57.8599853515625,
        57.8800048828125,
        57.9000244140625,
        57.919921875,
        57.93994140625,
        57.9599609375,
        57.97998046875,
        58.0,
        58.02001953125,
        58.0399169921875,
        58.0599365234375,
        58.0799560546875,
        58.0999755859375,
        58.1199951171875,
        58.1400146484375,
        58.1600341796875,
        58.179931640625,
        58.199951171875,
        58.219970703125,
        58.239990234375,
        58.260009765625,
        58.280029296875,
        58.2999267578125,
        58.3199462890625,
        58.3399658203125,
        58.3599853515625,
        58.3800048828125,
        58.4000244140625,
        58.419921875,
        58.43994140625,
        58.4599609375,
        58.47998046875,
        58.5,
        58.52001953125,
        58.5399169921875,
        58.5599365234375,
        58.5799560546875,
        58.5999755859375,
        58.6199951171875,
        58.6400146484375,
        58.6600341796875,
        58.679931640625,
        58.699951171875,
        58.719970703125,
        58.739990234375,
        58.760009765625,
        58.780029296875,
        58.7999267578125,
        58.8199462890625,
        58.8399658203125,
        58.8599853515625,
        58.8800048828125,
        58.9000244140625,
        58.919921875,
        58.93994140625,
        58.9599609375,
        58.97998046875,
        59.0,
        59.02001953125,
        59.0399169921875,
        59.0599365234375,
        59.0799560546875,
        59.0999755859375,
        59.1199951171875,
        59.1400146484375,
        59.1600341796875,
        59.179931640625,
        59.199951171875,
        59.219970703125,
        59.239990234375,
        59.260009765625,
        59.280029296875,
        59.2999267578125,
        59.3199462890625,
        59.3399658203125,
        59.3599853515625,
        59.3800048828125,
        59.4000244140625,
        59.419921875,
        59.43994140625,
        59.4599609375,
        59.47998046875,
        59.5,
        59.52001953125,
        59.5399169921875,
        59.5599365234375,
        59.5799560546875,
        59.5999755859375,
        59.6199951171875,
        59.6400146484375,
        59.6600341796875,
        59.679931640625,
        59.699951171875,
        59.719970703125,
        59.739990234375,
        59.760009765625,
        59.780029296875,
        59.7999267578125,
        59.8199462890625,
        59.8399658203125,
        59.8599853515625,
        59.8800048828125,
        59.9000244140625,
        59.919921875,
        59.93994140625,
        59.9599609375,
        59.97998046875,
        60.0
    ],
    "rightHandPositions": [
        "(0.266701, 1.197203, 0.167811)",
        "(0.266333, 1.197038, 0.167728)",
        "(0.265721, 1.196693, 0.167664)",
        "(0.265018, 1.196167, 0.167674)",
        "(0.264033, 1.195288, 0.167741)",
        "(0.263278, 1.194666, 0.167801)",
        "(0.262953, 1.194491, 0.167817)",
        "(0.262506, 1.194354, 0.167867)",
        "(0.262055, 1.194332, 0.167968)",
        "(0.261283, 1.194388, 0.168294)",
        "(0.260603, 1.194537, 0.168818)",
        "(0.260194, 1.194682, 0.169208)",
        "(0.259631, 1.195060, 0.169973)",
        "(0.259126, 1.195458, 0.170803)",
        "(0.258759, 1.195780, 0.171470)",
        "(0.258551, 1.195907, 0.171886)",
        "(0.258508, 1.195861, 0.171980)",
        "(0.258483, 1.195533, 0.172024)",
        "(0.258585, 1.195123, 0.171773)",
        "(0.258902, 1.194023, 0.171131)",
        "(0.259586, 1.193123, 0.170108)",
        "(0.260037, 1.192769, 0.169556)",
        "(0.260973, 1.191940, 0.168427)",
        "(0.261805, 1.190997, 0.167344)",
        "(0.262508, 1.190229, 0.166382)",
        "(0.262897, 1.189503, 0.165689)",
        "(0.262967, 1.189157, 0.165444)",
        "(0.262867, 1.188513, 0.165135)",
        "(0.262372, 1.188015, 0.165040)",
        "(0.261606, 1.187803, 0.165059)",
        "(0.260640, 1.187840, 0.165125)",
        "(0.260176, 1.187936, 0.165071)",
        "(0.259324, 1.188065, 0.164797)",
        "(0.258530, 1.188234, 0.164309)",
        "(0.258168, 1.188347, 0.163756)",
        "(0.257612, 1.188479, 0.162512)",
        "(0.257556, 1.188530, 0.161855)",
        "(0.257447, 1.188656, 0.160538)",
        "(0.257426, 1.188727, 0.159209)",
        "(0.257490, 1.188795, 0.157924)",
        "(0.257525, 1.188956, 0.156879)",
        "(0.257528, 1.189119, 0.156458)",
        "(0.257527, 1.189587, 0.155864)",
        "(0.257499, 1.190097, 0.155613)",
        "(0.257422, 1.190315, 0.155736)",
        "(0.257281, 1.190320, 0.155871)",
        "(0.257112, 1.190208, 0.155970)",
        "(0.256801, 1.189359, 0.155975)",
        "(0.256453, 1.188094, 0.155669)",
        "(0.256088, 1.186500, 0.154913)",
        "(0.255721, 1.184804, 0.153519)",
        "(0.255521, 1.183953, 0.152606)",
        "(0.255010, 1.182515, 0.150345)",
        "(0.254059, 1.181394, 0.148042)",
        "(0.252831, 1.180254, 0.145612)",
        "(0.251385, 1.179079, 0.142864)",
        "(0.250562, 1.178529, 0.141471)",
        "(0.248712, 1.177592, 0.138666)",
        "(0.246635, 1.177011, 0.135775)",
        "(0.244492, 1.177058, 0.132874)",
        "(0.242467, 1.177624, 0.129959)",
        "(0.241570, 1.178197, 0.128567)",
        "(0.239784, 1.179849, 0.126021)",
        "(0.237933, 1.182204, 0.123728)",
        "(0.235864, 1.184904, 0.121559)",
        "(0.233719, 1.187885, 0.119346)",
        "(0.232643, 1.189577, 0.118248)",
        "(0.230320, 1.193629, 0.116228)",
        "(0.227322, 1.198644, 0.114417)",
        "(0.224640, 1.203472, 0.111790)",
        "(0.222505, 1.208581, 0.108209)",
        "(0.221583, 1.212088, 0.106592)",
        "(0.219240, 1.220204, 0.104151)",
        "(0.217069, 1.227684, 0.101796)",
        "(0.215203, 1.234157, 0.099338)",
        "(0.213265, 1.240221, 0.097106)",
        "(0.212334, 1.243174, 0.096072)",
        "(0.210830, 1.248670, 0.093628)",
        "(0.209723, 1.253119, 0.090654)",
        "(0.208925, 1.256342, 0.087328)",
        "(0.208210, 1.258769, 0.084150)",
        "(0.207854, 1.260095, 0.082739)",
        "(0.207275, 1.262585, 0.080097)",
        "(0.207068, 1.264719, 0.077288)",
        "(0.207183, 1.266773, 0.074585)",
        "(0.207421, 1.268758, 0.072103)",
        "(0.207571, 1.269747, 0.070889)",
        "(0.207944, 1.271888, 0.068632)",
        "(0.208253, 1.273935, 0.066655)",
        "(0.208499, 1.275627, 0.064995)",
        "(0.208763, 1.276964, 0.063720)",
        "(0.208916, 1.277628, 0.063169)",
        "(0.209211, 1.278924, 0.062303)",
        "(0.209547, 1.280095, 0.061575)",
        "(0.209920, 1.280993, 0.060977)",
        "(0.210256, 1.281597, 0.060524)",
        "(0.210409, 1.281798, 0.060336)",
        "(0.210625, 1.282023, 0.060153)",
        "(0.210786, 1.282165, 0.060050)",
        "(0.211036, 1.282313, 0.059917)",
        "(0.211529, 1.282373, 0.059761)",
        "(0.211718, 1.282347, 0.059702)",
        "(0.212110, 1.282207, 0.059576)",
        "(0.212498, 1.281905, 0.059391)",
        "(0.212830, 1.281410, 0.059178)",
        "(0.213065, 1.280878, 0.059005)",
        "(0.213162, 1.280622, 0.058912)",
        "(0.213420, 1.280229, 0.058755)",
        "(0.213545, 1.279948, 0.058614)",
        "(0.213502, 1.279720, 0.058477)",
        "(0.213285, 1.279560, 0.058364)",
        "(0.213087, 1.279525, 0.058305)",
        "(0.212533, 1.279652, 0.058201)",
        "(0.211813, 1.280020, 0.058115)",
        "(0.210960, 1.280663, 0.058034)",
        "(0.210358, 1.281575, 0.057948)",
        "(0.210119, 1.282113, 0.057906)",
        "(0.209843, 1.283436, 0.057795)",
        "(0.209825, 1.284893, 0.057647)",
        "(0.209963, 1.286236, 0.057474)",
        "(0.209974, 1.287674, 0.057347)",
        "(0.209919, 1.288447, 0.057237)",
        "(0.209679, 1.290076, 0.056871)",
        "(0.209288, 1.292000, 0.056320)",
        "(0.208765, 1.294239, 0.055610)",
        "(0.208110, 1.296850, 0.054831)",
        "(0.207654, 1.298268, 0.054375)",
        "(0.206375, 1.301322, 0.053187)",
        "(0.204869, 1.304822, 0.051614)",
        "(0.203053, 1.308927, 0.050011)",
        "(0.200151, 1.313706, 0.048032)",
        "(0.198169, 1.316504, 0.046906)",
        "(0.193424, 1.322982, 0.044402)",
        "(0.187348, 1.330713, 0.041194)",
        "(0.180785, 1.339667, 0.037786)",
        "(0.174036, 1.348918, 0.034620)",
        "(0.170541, 1.353439, 0.033121)",
        "(0.163059, 1.362273, 0.030357)",
        "(0.155344, 1.370955, 0.027871)",
        "(0.148382, 1.379627, 0.026228)",
        "(0.141531, 1.387684, 0.025103)",
        "(0.138211, 1.391535, 0.024671)",
        "(0.131866, 1.399150, 0.023761)",
        "(0.125396, 1.406034, 0.023519)",
        "(0.119886, 1.413308, 0.024265)",
        "(0.115234, 1.420789, 0.025167)",
        "(0.113374, 1.424711, 0.025535)",
        "(0.110428, 1.433374, 0.026305)",
        "(0.108375, 1.442429, 0.027015)",
        "(0.106673, 1.452139, 0.027804)",
        "(0.105666, 1.462843, 0.029112)",
        "(0.105317, 1.468728, 0.030061)",
        "(0.104972, 1.481003, 0.032509)",
        "(0.105129, 1.493655, 0.035270)",
        "(0.105539, 1.506382, 0.038270)",
        "(0.105866, 1.518994, 0.041350)",
        "(0.106199, 1.525374, 0.043010)",
        "(0.107097, 1.538048, 0.046717)",
        "(0.108291, 1.550770, 0.050581)",
        "(0.109663, 1.563236, 0.054484)",
        "(0.111540, 1.575385, 0.058576)",
        "(0.112661, 1.581191, 0.060762)",
        "(0.115199, 1.592331, 0.065278)",
        "(0.118128, 1.602647, 0.069900)",
        "(0.121256, 1.612208, 0.074711)",
        "(0.124305, 1.620848, 0.079580)",
        "(0.125726, 1.624716, 0.081982)",
        "(0.128434, 1.631906, 0.086840)",
        "(0.131064, 1.638394, 0.091814)",
        "(0.133538, 1.643826, 0.096557)",
        "(0.135876, 1.648461, 0.101163)",
        "(0.136979, 1.650457, 0.103445)",
        "(0.138945, 1.653957, 0.107902)",
        "(0.140648, 1.656980, 0.112335)",
        "(0.142163, 1.659714, 0.116986)",
        "(0.143736, 1.662262, 0.121933)",
        "(0.144502, 1.663473, 0.124508)",
        "(0.146040, 1.665740, 0.130019)",
        "(0.147771, 1.667935, 0.136082)",
        "(0.149520, 1.669903, 0.142533)",
        "(0.151392, 1.671523, 0.149267)",
        "(0.152348, 1.672137, 0.152756)",
        "(0.154356, 1.673067, 0.159854)",
        "(0.156575, 1.673286, 0.167307)",
        "(0.158765, 1.672911, 0.175047)",
        "(0.160933, 1.671476, 0.183067)",
        "(0.161968, 1.670539, 0.187170)",
        "(0.164040, 1.667982, 0.195708)",
        "(0.165955, 1.664347, 0.204325)",
        "(0.167730, 1.659806, 0.212935)",
        "(0.169145, 1.654034, 0.221426)",
        "(0.169722, 1.650764, 0.225574)",
        "(0.170603, 1.643221, 0.233583)",
        "(0.170965, 1.634505, 0.241057)",
        "(0.170773, 1.624833, 0.247880)",
        "(0.169937, 1.614002, 0.253741)",
        "(0.169419, 1.608337, 0.256508)",
        "(0.167663, 1.595958, 0.261094)",
        "(0.165275, 1.583413, 0.265163)",
        "(0.162345, 1.570731, 0.268631)",
        "(0.158738, 1.557655, 0.271048)",
        "(0.156773, 1.550983, 0.271940)",
        "(0.152304, 1.537588, 0.273013)",
        "(0.147298, 1.524073, 0.273372)",
        "(0.142140, 1.510482, 0.273039)",
        "(0.136686, 1.497345, 0.272106)",
        "(0.133835, 1.490790, 0.271493)",
        "(0.127728, 1.477426, 0.269966)",
        "(0.121379, 1.464213, 0.267982)",
        "(0.115363, 1.451672, 0.265490)",
        "(0.109551, 1.439925, 0.262659)",
        "(0.107013, 1.434418, 0.260945)",
        "(0.102184, 1.424164, 0.257346)",
        "(0.097559, 1.414674, 0.253618)",
        "(0.093943, 1.407032, 0.249309)",
        "(0.091018, 1.400484, 0.244330)",
        "(0.089623, 1.397427, 0.241691)",
        "(0.087113, 1.392099, 0.235865)",
        "(0.085311, 1.387745, 0.229449)",
        "(0.084026, 1.383912, 0.222726)",
        "(0.082822, 1.380233, 0.215844)",
        "(0.082287, 1.378437, 0.212338)",
        "(0.081250, 1.374593, 0.205297)",
        "(0.080089, 1.370381, 0.198462)",
        "(0.078915, 1.365704, 0.191761)",
        "(0.077709, 1.360824, 0.185428)",
        "(0.077256, 1.358377, 0.182367)",
        "(0.076257, 1.353127, 0.176134)",
        "(0.075012, 1.347100, 0.169846)",
        "(0.073758, 1.340725, 0.163588)",
        "(0.072608, 1.334396, 0.157483)",
        "(0.072156, 1.331303, 0.154401)",
        "(0.071258, 1.325166, 0.148221)",
        "(0.070576, 1.319126, 0.142072)",
        "(0.070024, 1.313130, 0.135747)",
        "(0.069530, 1.307387, 0.129499)",
        "(0.069322, 1.304706, 0.126393)",
        "(0.068915, 1.299868, 0.120065)",
        "(0.068572, 1.295865, 0.113289)",
        "(0.068354, 1.292932, 0.106222)",
        "(0.068334, 1.291421, 0.098809)",
        "(0.068420, 1.291371, 0.095049)",
        "(0.068622, 1.292410, 0.087741)",
        "(0.068641, 1.294845, 0.080624)",
        "(0.068503, 1.298256, 0.073655)",
        "(0.068098, 1.302756, 0.067043)",
        "(0.067851, 1.305218, 0.063894)",
        "(0.067229, 1.311050, 0.058015)",
        "(0.066414, 1.317618, 0.052701)",
        "(0.065365, 1.324673, 0.047959)",
        "(0.064164, 1.332293, 0.043937)",
        "(0.063653, 1.336319, 0.042187)",
        "(0.062541, 1.344689, 0.039294)",
        "(0.061360, 1.352955, 0.036851)",
        "(0.060126, 1.361024, 0.034770)",
        "(0.058841, 1.368904, 0.033091)",
        "(0.058207, 1.372715, 0.032279)",
        "(0.057130, 1.380249, 0.030845)",
        "(0.056026, 1.387663, 0.029690)",
        "(0.055088, 1.394972, 0.028702)",
        "(0.054285, 1.402072, 0.027891)",
        "(0.053935, 1.405594, 0.027630)",
        "(0.053262, 1.412577, 0.027264)",
        "(0.052603, 1.419147, 0.027100)",
        "(0.051934, 1.425358, 0.026939)",
        "(0.051269, 1.431029, 0.026779)",
        "(0.050986, 1.433706, 0.026700)",
        "(0.050374, 1.438860, 0.026582)",
        "(0.049948, 1.443908, 0.026514)",
        "(0.049529, 1.448855, 0.026630)",
        "(0.049059, 1.453741, 0.026853)",
        "(0.048942, 1.456251, 0.026991)",
        "(0.048810, 1.461226, 0.027266)",
        "(0.048865, 1.466162, 0.027439)",
        "(0.049046, 1.471057, 0.027505)",
        "(0.049256, 1.475905, 0.027599)",
        "(0.049483, 1.478412, 0.027704)",
        "(0.049874, 1.483554, 0.028077)",
        "(0.050387, 1.489089, 0.028612)",
        "(0.051099, 1.495083, 0.029151)",
        "(0.051917, 1.501546, 0.029715)",
        "(0.052329, 1.504973, 0.030046)",
        "(0.053214, 1.512135, 0.030750)",
        "(0.054397, 1.519870, 0.031488)",
        "(0.055832, 1.528048, 0.032264)",
        "(0.057640, 1.536586, 0.032941)",
        "(0.058600, 1.540968, 0.033316)",
        "(0.060504, 1.550009, 0.034158)",
        "(0.062517, 1.559264, 0.034877)",
        "(0.064633, 1.568568, 0.035510)",
        "(0.067174, 1.578104, 0.036193)",
        "(0.068536, 1.582858, 0.036559)",
        "(0.071414, 1.592250, 0.037380)",
        "(0.074312, 1.601512, 0.038455)",
        "(0.077461, 1.610576, 0.039735)",
        "(0.080828, 1.619462, 0.041488)",
        "(0.082522, 1.623882, 0.042474)",
        "(0.086038, 1.632513, 0.044631)",
        "(0.089618, 1.640837, 0.047098)",
        "(0.093165, 1.648612, 0.049980)",
        "(0.096709, 1.655722, 0.053390)",
        "(0.098459, 1.659066, 0.055268)",
        "(0.102077, 1.665231, 0.059455)",
        "(0.105713, 1.670634, 0.064261)",
        "(0.108990, 1.675207, 0.069799)",
        "(0.111960, 1.678973, 0.075935)",
        "(0.113196, 1.680481, 0.079303)",
        "(0.115395, 1.682989, 0.086385)",
        "(0.117186, 1.684741, 0.093975)",
        "(0.118587, 1.685783, 0.101796)",
        "(0.119601, 1.686064, 0.109625)",
        "(0.119875, 1.685844, 0.113546)",
        "(0.120538, 1.684994, 0.121256)",
        "(0.120913, 1.683678, 0.129050)",
        "(0.121083, 1.681833, 0.136775)",
        "(0.121077, 1.679448, 0.144533)",
        "(0.121018, 1.678096, 0.148435)",
        "(0.120880, 1.675046, 0.156175)",
        "(0.120604, 1.671425, 0.163754)",
        "(0.120305, 1.667438, 0.171071)",
        "(0.120045, 1.662712, 0.177813)",
        "(0.119830, 1.660140, 0.181005)",
        "(0.119262, 1.654478, 0.186925)",
        "(0.118391, 1.648389, 0.192575)",
        "(0.117266, 1.641889, 0.197726)",
        "(0.115902, 1.634903, 0.202589)",
        "(0.115178, 1.631267, 0.204988)",
        "(0.113753, 1.623592, 0.209522)",
        "(0.112244, 1.615476, 0.213920)",
        "(0.110644, 1.607017, 0.218214)",
        "(0.108951, 1.597991, 0.222300)",
        "(0.108173, 1.593341, 0.224217)",
        "(0.106504, 1.584103, 0.227929)",
        "(0.104620, 1.574617, 0.231630)",
        "(0.102914, 1.564880, 0.235006)",
        "(0.101347, 1.555017, 0.237772)",
        "(0.100644, 1.550031, 0.238883)",
        "(0.099096, 1.539921, 0.240982)",
        "(0.097692, 1.529770, 0.242763)",
        "(0.096713, 1.519657, 0.243966)",
        "(0.096199, 1.509533, 0.244620)",
        "(0.096078, 1.504470, 0.244871)",
        "(0.096032, 1.494423, 0.245242)",
        "(0.096087, 1.484539, 0.245156)",
        "(0.096360, 1.474806, 0.244633)",
        "(0.096929, 1.465280, 0.243648)",
        "(0.097183, 1.460434, 0.243037)",
        "(0.097689, 1.450666, 0.241530)",
        "(0.098219, 1.440963, 0.239543)",
        "(0.098605, 1.431417, 0.237179)",
        "(0.099290, 1.422204, 0.234464)",
        "(0.099651, 1.417673, 0.233046)",
        "(0.100289, 1.408772, 0.229824)",
        "(0.100862, 1.400100, 0.226307)",
        "(0.101248, 1.391767, 0.222595)",
        "(0.101463, 1.383801, 0.218748)",
        "(0.101510, 1.379913, 0.216755)",
        "(0.101568, 1.372633, 0.212354)",
        "(0.101461, 1.365817, 0.207395)",
        "(0.101481, 1.359652, 0.201791)",
        "(0.101611, 1.354322, 0.195329)",
        "(0.101684, 1.351845, 0.191966)",
        "(0.101847, 1.347645, 0.184997)",
        "(0.101980, 1.344270, 0.177518)",
        "(0.101981, 1.341603, 0.169264)",
        "(0.101991, 1.339548, 0.160656)",
        "(0.101972, 1.338757, 0.156251)",
        "(0.101852, 1.337704, 0.147157)",
        "(0.101676, 1.337312, 0.137784)",
        "(0.101584, 1.337550, 0.128289)",
        "(0.101568, 1.338505, 0.118909)",
        "(0.101468, 1.339108, 0.114336)",
        "(0.101148, 1.340938, 0.105494)",
        "(0.100910, 1.343367, 0.096891)",
        "(0.100827, 1.346367, 0.088605)",
        "(0.100961, 1.350150, 0.081123)",
        "(0.100998, 1.352145, 0.077590)",
        "(0.100974, 1.356516, 0.071134)",
        "(0.100935, 1.361310, 0.065439)",
        "(0.101035, 1.366396, 0.060373)",
        "(0.101125, 1.371806, 0.055900)",
        "(0.101107, 1.374505, 0.053814)",
        "(0.101026, 1.380273, 0.049886)",
        "(0.100810, 1.386142, 0.046178)",
        "(0.100618, 1.392289, 0.042495)",
        "(0.100289, 1.398616, 0.038754)",
        "(0.100151, 1.401925, 0.036902)",
        "(0.099872, 1.408823, 0.033296)",
        "(0.099497, 1.416072, 0.029933)",
        "(0.099169, 1.423728, 0.026809)",
        "(0.098820, 1.431876, 0.024123)",
        "(0.098673, 1.435958, 0.022815)",
        "(0.098498, 1.444209, 0.020261)",
        "(0.098194, 1.452434, 0.017984)",
        "(0.097931, 1.461215, 0.016705)",
        "(0.097852, 1.470274, 0.015828)",
        "(0.097797, 1.474885, 0.015565)",
        "(0.097806, 1.484135, 0.015405)",
        "(0.098028, 1.493227, 0.015549)",
        "(0.098070, 1.501908, 0.015632)",
        "(0.097944, 1.509994, 0.015574)",
        "(0.097882, 1.513972, 0.015622)",
        "(0.097831, 1.521775, 0.015979)",
        "(0.097636, 1.529276, 0.016379)",
        "(0.097224, 1.536448, 0.016667)",
        "(0.096959, 1.543267, 0.016876)",
        "(0.096840, 1.546518, 0.016911)",
        "(0.096836, 1.552554, 0.016881)",
        "(0.097280, 1.558164, 0.016775)",
        "(0.097804, 1.563255, 0.016646)",
        "(0.098442, 1.567866, 0.016482)",
        "(0.098821, 1.570071, 0.016492)",
        "(0.099627, 1.574130, 0.016608)",
        "(0.100383, 1.577704, 0.016768)",
        "(0.101045, 1.580913, 0.017037)",
        "(0.101576, 1.583829, 0.017411)",
        "(0.101800, 1.585269, 0.017660)",
        "(0.102153, 1.587847, 0.018284)",
        "(0.102351, 1.590277, 0.018998)",
        "(0.102464, 1.592694, 0.020014)",
        "(0.102640, 1.595254, 0.021308)",
        "(0.102696, 1.596561, 0.022008)",
        "(0.102887, 1.599243, 0.023623)",
        "(0.103123, 1.602094, 0.025452)",
        "(0.103359, 1.605061, 0.027321)",
        "(0.103638, 1.608126, 0.029371)",
        "(0.103735, 1.609664, 0.030457)",
        "(0.104129, 1.612964, 0.032768)",
        "(0.104511, 1.616424, 0.035275)",
        "(0.105055, 1.619998, 0.037923)",
        "(0.105691, 1.623593, 0.040897)",
        "(0.105923, 1.625315, 0.042445)",
        "(0.106451, 1.628790, 0.045879)",
        "(0.106990, 1.632179, 0.049718)",
        "(0.107495, 1.635365, 0.053919)",
        "(0.108148, 1.638194, 0.058761)",
        "(0.108446, 1.639497, 0.061324)",
        "(0.109112, 1.641910, 0.066879)",
        "(0.109607, 1.643972, 0.072880)",
        "(0.109969, 1.645774, 0.079284)",
        "(0.110021, 1.647311, 0.086213)",
        "(0.110061, 1.647972, 0.089716)",
        "(0.110266, 1.649033, 0.096809)",
        "(0.110810, 1.649603, 0.103940)",
        "(0.111517, 1.649673, 0.111095)",
        "(0.112279, 1.649403, 0.118242)",
        "(0.112662, 1.649201, 0.121795)",
        "(0.113570, 1.648567, 0.128756)",
        "(0.114548, 1.647488, 0.135440)",
        "(0.115428, 1.645979, 0.141870)",
        "(0.116081, 1.643981, 0.148209)",
        "(0.116327, 1.642879, 0.151370)",
        "(0.116813, 1.640408, 0.157484)",
        "(0.117149, 1.637557, 0.163308)",
        "(0.117324, 1.634416, 0.168746)",
        "(0.117228, 1.630767, 0.173812)",
        "(0.117252, 1.628871, 0.176238)",
        "(0.117058, 1.624789, 0.180793)",
        "(0.116760, 1.620521, 0.184876)",
        "(0.116433, 1.616194, 0.188671)",
        "(0.116009, 1.611704, 0.192059)",
        "(0.115795, 1.609428, 0.193643)",
        "(0.115402, 1.604835, 0.196468)",
        "(0.115158, 1.600195, 0.198883)",
        "(0.114931, 1.595460, 0.201025)",
        "(0.114733, 1.590601, 0.202878)",
        "(0.114635, 1.588100, 0.203730)",
        "(0.114494, 1.582926, 0.205186)",
        "(0.114351, 1.577593, 0.206317)",
        "(0.114406, 1.572044, 0.207183)",
        "(0.114590, 1.566290, 0.207955)",
        "(0.114662, 1.563285, 0.208344)",
        "(0.115002, 1.556976, 0.208962)",
        "(0.115554, 1.550263, 0.209451)",
        "(0.116126, 1.543171, 0.209763)",
        "(0.116557, 1.535730, 0.209907)",
        "(0.116688, 1.531866, 0.209933)",
        "(0.116898, 1.523795, 0.209940)",
        "(0.117131, 1.515470, 0.209880)",
        "(0.117230, 1.506936, 0.209698)",
        "(0.117251, 1.498343, 0.209248)",
        "(0.117209, 1.494025, 0.208956)",
        "(0.117049, 1.485444, 0.208111)",
        "(0.116848, 1.476775, 0.207108)",
        "(0.116643, 1.468055, 0.205766)",
        "(0.116315, 1.459464, 0.204003)",
        "(0.116036, 1.455130, 0.203032)",
        "(0.115703, 1.446600, 0.200813)",
        "(0.115437, 1.438211, 0.198616)",
        "(0.115045, 1.430010, 0.196299)",
        "(0.114582, 1.422087, 0.193596)",
        "(0.114242, 1.418208, 0.192142)",
        "(0.113572, 1.410570, 0.188984)",
        "(0.113080, 1.403137, 0.185504)",
        "(0.112628, 1.396032, 0.181726)",
        "(0.112243, 1.389272, 0.177388)",
        "(0.112027, 1.385992, 0.175103)",
        "(0.111671, 1.379948, 0.170199)",
        "(0.111531, 1.374561, 0.164874)",
        "(0.111527, 1.369918, 0.159342)",
        "(0.111457, 1.366017, 0.153696)",
        "(0.111453, 1.364231, 0.150750)",
        "(0.111623, 1.361297, 0.144460)",
        "(0.111784, 1.358944, 0.137898)",
        "(0.112189, 1.357516, 0.131222)",
        "(0.112542, 1.356603, 0.124545)",
        "(0.112729, 1.356393, 0.121274)",
        "(0.113121, 1.356602, 0.114812)",
        "(0.113574, 1.357504, 0.108417)",
        "(0.114005, 1.358990, 0.102183)",
        "(0.114464, 1.360785, 0.096219)",
        "(0.114664, 1.361828, 0.093342)",
        "(0.115052, 1.364259, 0.087920)",
        "(0.115401, 1.366953, 0.082861)",
        "(0.115682, 1.369826, 0.078102)",
        "(0.115867, 1.372818, 0.073608)",
        "(0.115961, 1.374344, 0.071433)",
        "(0.116136, 1.377443, 0.067392)",
        "(0.116271, 1.380540, 0.063579)",
        "(0.116524, 1.383640, 0.059979)",
        "(0.116630, 1.386729, 0.056569)",
        "(0.116691, 1.388239, 0.054915)",
        "(0.116776, 1.391275, 0.051668)",
        "(0.116939, 1.394384, 0.048519)",
        "(0.117146, 1.397560, 0.045486)",
        "(0.117357, 1.400869, 0.042537)",
        "(0.117465, 1.402594, 0.041091)",
        "(0.117747, 1.406234, 0.038304)",
        "(0.118085, 1.410171, 0.035646)",
        "(0.118516, 1.414515, 0.033220)",
        "(0.118958, 1.419150, 0.030935)",
        "(0.119153, 1.421570, 0.029855)",
        "(0.119403, 1.426618, 0.027882)",
        "(0.119652, 1.431996, 0.026177)",
        "(0.119849, 1.437715, 0.024888)",
        "(0.120137, 1.443696, 0.023729)",
        "(0.120188, 1.446698, 0.023166)",
        "(0.120130, 1.452847, 0.022099)",
        "(0.119916, 1.459129, 0.021125)",
        "(0.119586, 1.465622, 0.020355)",
        "(0.119305, 1.472274, 0.019589)",
        "(0.119062, 1.475574, 0.019179)",
        "(0.118555, 1.482155, 0.018372)",
        "(0.118176, 1.488719, 0.017668)",
        "(0.117839, 1.495174, 0.017136)",
        "(0.117483, 1.501544, 0.016697)",
        "(0.117272, 1.504664, 0.016505)",
        "(0.116853, 1.510815, 0.016052)",
        "(0.116383, 1.516713, 0.015710)",
        "(0.116199, 1.522779, 0.015547)",
        "(0.116038, 1.528811, 0.015378)",
        "(0.115927, 1.531747, 0.015299)",
        "(0.115902, 1.537691, 0.015314)",
        "(0.116176, 1.543709, 0.015451)",
        "(0.116774, 1.549854, 0.015769)",
        "(0.117794, 1.556193, 0.016179)",
        "(0.118334, 1.559324, 0.016413)",
        "(0.119416, 1.565593, 0.016980)",
        "(0.120527, 1.571612, 0.017624)",
        "(0.121456, 1.577579, 0.018609)",
        "(0.122173, 1.583183, 0.019587)",
        "(0.122581, 1.585977, 0.020072)",
        "(0.123475, 1.591435, 0.021220)",
        "(0.124574, 1.596833, 0.022612)",
        "(0.125772, 1.602122, 0.024104)",
        "(0.127074, 1.607401, 0.026047)",
        "(0.127692, 1.610025, 0.027068)",
        "(0.128980, 1.615212, 0.029252)",
        "(0.130059, 1.620350, 0.031526)",
        "(0.131255, 1.625480, 0.033761)",
        "(0.132276, 1.630244, 0.035898)",
        "(0.132761, 1.632522, 0.036949)",
        "(0.133676, 1.636767, 0.039084)",
        "(0.134653, 1.641134, 0.041525)",
        "(0.135737, 1.645037, 0.044085)",
        "(0.136792, 1.648431, 0.046940)",
        "(0.137271, 1.649997, 0.048451)",
        "(0.138151, 1.652656, 0.051713)",
        "(0.138908, 1.654945, 0.055359)",
        "(0.139499, 1.656683, 0.059329)",
        "(0.139899, 1.658017, 0.063574)",
        "(0.140072, 1.658607, 0.065805)",
        "(0.140247, 1.659495, 0.070445)",
        "(0.140149, 1.659907, 0.075288)",
        "(0.140048, 1.659989, 0.080276)",
        "(0.139977, 1.659829, 0.085376)",
        "(0.139882, 1.659612, 0.087969)",
        "(0.139636, 1.658928, 0.093253)",
        "(0.139398, 1.658038, 0.098651)",
        "(0.139045, 1.656908, 0.104177)",
        "(0.138697, 1.655401, 0.109795)",
        "(0.138558, 1.654603, 0.112633)",
        "(0.138247, 1.653000, 0.118430)",
        "(0.137770, 1.651323, 0.124137)",
        "(0.137101, 1.649576, 0.129712)",
        "(0.136520, 1.647920, 0.134848)",
        "(0.136215, 1.647061, 0.137351)",
        "(0.135401, 1.645196, 0.142231)",
        "(0.134690, 1.642994, 0.146743)",
        "(0.134275, 1.640732, 0.151050)",
        "(0.134005, 1.638446, 0.155268)",
        "(0.133710, 1.637240, 0.157373)",
        "(0.133000, 1.634812, 0.161371)",
        "(0.132290, 1.632215, 0.165186)",
        "(0.131661, 1.629418, 0.168909)",
        "(0.131121, 1.626359, 0.172332)",
        "(0.130784, 1.624735, 0.174026)",
        "(0.130253, 1.621241, 0.177367)",
        "(0.129736, 1.617473, 0.180634)",
        "(0.129362, 1.613397, 0.183835)",
        "(0.129028, 1.609004, 0.187036)",
        "(0.128836, 1.606718, 0.188584)",
        "(0.128384, 1.601904, 0.191532)",
        "(0.127792, 1.596746, 0.194230)",
        "(0.127170, 1.591282, 0.196770)",
        "(0.126754, 1.585628, 0.199235)",
        "(0.126548, 1.582761, 0.200481)",
        "(0.126219, 1.576840, 0.202765)",
        "(0.126222, 1.570706, 0.204720)",
        "(0.126459, 1.564382, 0.206400)",
        "(0.126372, 1.557867, 0.208035)",
        "(0.126236, 1.554574, 0.208798)",
        "(0.126261, 1.547895, 0.209972)",
        "(0.126289, 1.541224, 0.210906)",
        "(0.126610, 1.534627, 0.211389)",
        "(0.126900, 1.527955, 0.211758)",
        "(0.127096, 1.524655, 0.211835)",
        "(0.127564, 1.518084, 0.211714)",
        "(0.128148, 1.511626, 0.211313)",
        "(0.128824, 1.505388, 0.210518)",
        "(0.129300, 1.499182, 0.209515)",
        "(0.129518, 1.496105, 0.208897)",
        "(0.129883, 1.490162, 0.207521)",
        "(0.130162, 1.484444, 0.206133)",
        "(0.130528, 1.478968, 0.204680)",
        "(0.130838, 1.473767, 0.203348)",
        "(0.130944, 1.471224, 0.202722)",
        "(0.131069, 1.466404, 0.201468)",
        "(0.131185, 1.461836, 0.200000)",
        "(0.131294, 1.457493, 0.198354)",
        "(0.131286, 1.453354, 0.196581)",
        "(0.131255, 1.451286, 0.195666)",
        "(0.131093, 1.447230, 0.193777)",
        "(0.130998, 1.443330, 0.191786)",
        "(0.130950, 1.439459, 0.189745)",
        "(0.130959, 1.435656, 0.187329)",
        "(0.130939, 1.433715, 0.186052)",
        "(0.130855, 1.429713, 0.183302)",
        "(0.130877, 1.425612, 0.180361)",
        "(0.130788, 1.421302, 0.177117)",
        "(0.130600, 1.417017, 0.173921)",
        "(0.130482, 1.414923, 0.172338)",
        "(0.130266, 1.410717, 0.169085)",
        "(0.130080, 1.406694, 0.165673)",
        "(0.129801, 1.402780, 0.162067)",
        "(0.129504, 1.399174, 0.158361)",
        "(0.129453, 1.397548, 0.156398)",
        "(0.129302, 1.394404, 0.152260)",
        "(0.129219, 1.391582, 0.147736)",
        "(0.129084, 1.389159, 0.142904)",
        "(0.129067, 1.387344, 0.137771)",
        "(0.129035, 1.386536, 0.135189)",
        "(0.128944, 1.385421, 0.129991)",
        "(0.128840, 1.384960, 0.124667)",
        "(0.128767, 1.385150, 0.119069)",
        "(0.128889, 1.385934, 0.113226)",
        "(0.128959, 1.386473, 0.110199)",
        "(0.129155, 1.387920, 0.103904)",
        "(0.129342, 1.389801, 0.097487)",
        "(0.129558, 1.392219, 0.091172)",
        "(0.129800, 1.394995, 0.085007)",
        "(0.129896, 1.396460, 0.081995)",
        "(0.130066, 1.399729, 0.076225)",
        "(0.130087, 1.403332, 0.070947)",
        "(0.130094, 1.407405, 0.066134)",
        "(0.130042, 1.411606, 0.061723)",
        "(0.129874, 1.413706, 0.059652)",
        "(0.129541, 1.418020, 0.055767)",
        "(0.129420, 1.422501, 0.052195)",
        "(0.129353, 1.427083, 0.048957)",
        "(0.129422, 1.431815, 0.045952)",
        "(0.129454, 1.434184, 0.044528)",
        "(0.129477, 1.438996, 0.041822)",
        "(0.129529, 1.443949, 0.039322)",
        "(0.129468, 1.448951, 0.036972)",
        "(0.129370, 1.454131, 0.034677)",
        "(0.129387, 1.456808, 0.033620)",
        "(0.129430, 1.462290, 0.031749)",
        "(0.129535, 1.468150, 0.030263)",
        "(0.129872, 1.474423, 0.029091)",
        "(0.130302, 1.480905, 0.028152)",
        "(0.130705, 1.484198, 0.027653)",
        "(0.131342, 1.490726, 0.026700)",
        "(0.131927, 1.497238, 0.025713)",
        "(0.132470, 1.503629, 0.024867)",
        "(0.133131, 1.509798, 0.024157)",
        "(0.133521, 1.512840, 0.023835)",
        "(0.134279, 1.518944, 0.023135)",
        "(0.135033, 1.524984, 0.022510)",
        "(0.135869, 1.530909, 0.021982)",
        "(0.136879, 1.536835, 0.021634)",
        "(0.137343, 1.539772, 0.021485)",
        "(0.138224, 1.545516, 0.021207)",
        "(0.139042, 1.551153, 0.021104)",
        "(0.139795, 1.556592, 0.021100)",
        "(0.140471, 1.561869, 0.021165)",
        "(0.140779, 1.564436, 0.021191)",
        "(0.141534, 1.569190, 0.021121)",
        "(0.142313, 1.573599, 0.020954)",
        "(0.142971, 1.577740, 0.020878)",
        "(0.143698, 1.581573, 0.020831)",
        "(0.144110, 1.583409, 0.020797)",
        "(0.144963, 1.586706, 0.020742)",
        "(0.145967, 1.589704, 0.020691)",
        "(0.146914, 1.592594, 0.020892)",
        "(0.147837, 1.595355, 0.021184)",
        "(0.148301, 1.596678, 0.021354)",
        "(0.149171, 1.599346, 0.021840)",
        "(0.150044, 1.601952, 0.022556)",
        "(0.150837, 1.604607, 0.023722)",
        "(0.151709, 1.607162, 0.025115)",
        "(0.152086, 1.608360, 0.025838)",
        "(0.152965, 1.610774, 0.027593)",
        "(0.153955, 1.613094, 0.029743)",
        "(0.155005, 1.615232, 0.032197)",
        "(0.155979, 1.617413, 0.035045)",
        "(0.156394, 1.618459, 0.036629)",
        "(0.157228, 1.620492, 0.039931)",
        "(0.158007, 1.622564, 0.043387)",
        "(0.158772, 1.624597, 0.046967)",
        "(0.159516, 1.626625, 0.050644)",
        "(0.159894, 1.627612, 0.052547)",
        "(0.160721, 1.629564, 0.056470)",
        "(0.161469, 1.631475, 0.060586)",
        "(0.162233, 1.633260, 0.064756)",
        "(0.162957, 1.634784, 0.068977)",
        "(0.163258, 1.635421, 0.071130)",
        "(0.163896, 1.636403, 0.075539)",
        "(0.164415, 1.637000, 0.080083)",
        "(0.164649, 1.637356, 0.084839)",
        "(0.164592, 1.637424, 0.089525)",
        "(0.164479, 1.637357, 0.091857)",
        "(0.164171, 1.636985, 0.096516)",
        "(0.163613, 1.636157, 0.101196)",
        "(0.162934, 1.634977, 0.105933)",
        "(0.162206, 1.633656, 0.110764)",
        "(0.161810, 1.632927, 0.113150)",
        "(0.160941, 1.631233, 0.117801)",
        "(0.160059, 1.629307, 0.122361)",
        "(0.159217, 1.627154, 0.126913)",
        "(0.158296, 1.624815, 0.131445)",
        "(0.157885, 1.623632, 0.133736)",
        "(0.157149, 1.621112, 0.138277)",
        "(0.156354, 1.618417, 0.142706)",
        "(0.155661, 1.615476, 0.147186)",
        "(0.155118, 1.612293, 0.151605)",
        "(0.154774, 1.610680, 0.153800)",
        "(0.154153, 1.607381, 0.158078)",
        "(0.153555, 1.603798, 0.162124)",
        "(0.152992, 1.600034, 0.165960)",
        "(0.152382, 1.596088, 0.169616)",
        "(0.152034, 1.594024, 0.171352)",
        "(0.151339, 1.589712, 0.174681)",
        "(0.150726, 1.585121, 0.177843)",
        "(0.150173, 1.580185, 0.180821)",
        "(0.149579, 1.575122, 0.183738)",
        "(0.149230, 1.572526, 0.185165)",
        "(0.148537, 1.567116, 0.187825)",
        "(0.147875, 1.561528, 0.190230)",
        "(0.147224, 1.555624, 0.192445)",
        "(0.146758, 1.549453, 0.194446)",
        "(0.146475, 1.546323, 0.195368)",
        "(0.145700, 1.539824, 0.197075)",
        "(0.145105, 1.533179, 0.198713)",
        "(0.144696, 1.526366, 0.200069)",
        "(0.144283, 1.519419, 0.201047)",
        "(0.144072, 1.515865, 0.201314)",
        "(0.143558, 1.508577, 0.201604)",
        "(0.143069, 1.501108, 0.201661)",
        "(0.142579, 1.493551, 0.201293)",
        "(0.142020, 1.485935, 0.200485)",
        "(0.141720, 1.482091, 0.199958)",
        "(0.141159, 1.474352, 0.198596)",
        "(0.140683, 1.466691, 0.196861)",
        "(0.140207, 1.459084, 0.194630)",
        "(0.139708, 1.451407, 0.192089)",
        "(0.139447, 1.447583, 0.190729)",
        "(0.138874, 1.440094, 0.187753)",
        "(0.138174, 1.432670, 0.184464)",
        "(0.137625, 1.425332, 0.180768)",
        "(0.137153, 1.418061, 0.176570)",
        "(0.136893, 1.414449, 0.174270)",
        "(0.136453, 1.407485, 0.169297)",
        "(0.135978, 1.400928, 0.164179)",
        "(0.135579, 1.395078, 0.158927)",
        "(0.135180, 1.389723, 0.153373)",
        "(0.134997, 1.387248, 0.150508)",
        "(0.134787, 1.382785, 0.144411)",
        "(0.134751, 1.378946, 0.137935)",
        "(0.134808, 1.375797, 0.131113)",
        "(0.134895, 1.373228, 0.124090)",
        "(0.134966, 1.372162, 0.120564)",
        "(0.135125, 1.370719, 0.113571)",
        "(0.135304, 1.370187, 0.106683)",
        "(0.135462, 1.370286, 0.099941)",
        "(0.135639, 1.371130, 0.093240)",
        "(0.135777, 1.371812, 0.089875)",
        "(0.136128, 1.373617, 0.083341)",
        "(0.136566, 1.376110, 0.077218)",
        "(0.137044, 1.379176, 0.071452)",
        "(0.137596, 1.382651, 0.065981)",
        "(0.137865, 1.384523, 0.063401)",
        "(0.138425, 1.388628, 0.058557)",
        "(0.139081, 1.393057, 0.053948)",
        "(0.139888, 1.397724, 0.049625)",
        "(0.140732, 1.402567, 0.045552)",
        "(0.141242, 1.405077, 0.043577)",
        "(0.142407, 1.410172, 0.039869)",
        "(0.143450, 1.415381, 0.036497)",
        "(0.144419, 1.420675, 0.033386)",
        "(0.145178, 1.426007, 0.030445)",
        "(0.145550, 1.428733, 0.029084)",
        "(0.146310, 1.434219, 0.026615)",
        "(0.146971, 1.439738, 0.024476)",
        "(0.147653, 1.445467, 0.022694)",
        "(0.148206, 1.451390, 0.021224)",
        "(0.148432, 1.454446, 0.020612)",
        "(0.148823, 1.460742, 0.019717)",
        "(0.149170, 1.467330, 0.019185)",
        "(0.149613, 1.474028, 0.018778)",
        "(0.150159, 1.480960, 0.018565)",
        "(0.150509, 1.484454, 0.018503)",
        "(0.151286, 1.491552, 0.018511)",
        "(0.152222, 1.498799, 0.018675)",
        "(0.153160, 1.505925, 0.018955)",
        "(0.154252, 1.512760, 0.019171)",
        "(0.154820, 1.516033, 0.019269)",
        "(0.155950, 1.522491, 0.019470)",
        "(0.157020, 1.528866, 0.019688)",
        "(0.157932, 1.535105, 0.020056)",
        "(0.158690, 1.541157, 0.020578)",
        "(0.159018, 1.544133, 0.020891)",
        "(0.159703, 1.549833, 0.021574)",
        "(0.160318, 1.555110, 0.022219)",
        "(0.160804, 1.560001, 0.022804)",
        "(0.161084, 1.564601, 0.023403)",
        "(0.161191, 1.566798, 0.023725)",
        "(0.161424, 1.570960, 0.024386)",
        "(0.161666, 1.574843, 0.025007)",
        "(0.161925, 1.578542, 0.025654)",
        "(0.162240, 1.582183, 0.026373)",
        "(0.162330, 1.583883, 0.026814)",
        "(0.162588, 1.587305, 0.027778)",
        "(0.162997, 1.590695, 0.028803)",
        "(0.163382, 1.594013, 0.029880)",
        "(0.163775, 1.597283, 0.031093)",
        "(0.163923, 1.598900, 0.031787)",
        "(0.164252, 1.602038, 0.033180)",
        "(0.164593, 1.605004, 0.034560)",
        "(0.164828, 1.607948, 0.036060)",
        "(0.165154, 1.610848, 0.037799)",
        "(0.165302, 1.612269, 0.038764)",
        "(0.165625, 1.615200, 0.040889)",
        "(0.166013, 1.618067, 0.043359)",
        "(0.166339, 1.620864, 0.046196)",
        "(0.166667, 1.623564, 0.049358)",
        "(0.166875, 1.624890, 0.051066)",
        "(0.167235, 1.627328, 0.054773)",
        "(0.167542, 1.629497, 0.058840)",
        "(0.167842, 1.631394, 0.063152)",
        "(0.168081, 1.632964, 0.067792)",
        "(0.168146, 1.633615, 0.070212)",
        "(0.168191, 1.634652, 0.075343)",
        "(0.168190, 1.635452, 0.080805)",
        "(0.168136, 1.636014, 0.086544)",
        "(0.168006, 1.636403, 0.092568)",
        "(0.167955, 1.636484, 0.095665)",
        "(0.167943, 1.636251, 0.102040)",
        "(0.167858, 1.635624, 0.108578)",
        "(0.167804, 1.634741, 0.115182)",
        "(0.167746, 1.633465, 0.121823)",
        "(0.167699, 1.632768, 0.125144)",
        "(0.167472, 1.631135, 0.131712)",
        "(0.167106, 1.629359, 0.138087)",
        "(0.166710, 1.627430, 0.144354)",
        "(0.166273, 1.625299, 0.150323)",
        "(0.166082, 1.624128, 0.153163)",
        "(0.165665, 1.621566, 0.158534)",
        "(0.165225, 1.618811, 0.163600)",
        "(0.164664, 1.615907, 0.168423)",
        "(0.163972, 1.612896, 0.172944)",
        "(0.163633, 1.611277, 0.174981)",
        "(0.162882, 1.607868, 0.178789)",
        "(0.162043, 1.604214, 0.182079)",
        "(0.161071, 1.600396, 0.185112)",
        "(0.160205, 1.596304, 0.187686)",
        "(0.159782, 1.594055, 0.188824)",
        "(0.159062, 1.589218, 0.190945)",
        "(0.158389, 1.584071, 0.192938)",
        "(0.157678, 1.578532, 0.194672)",
        "(0.156840, 1.572601, 0.196201)",
        "(0.156369, 1.569447, 0.196887)",
        "(0.155485, 1.562688, 0.198094)",
        "(0.154610, 1.555483, 0.199272)",
        "(0.153607, 1.548045, 0.200533)",
        "(0.152569, 1.540447, 0.201620)",
        "(0.152096, 1.536532, 0.202066)",
        "(0.151301, 1.528613, 0.202770)",
        "(0.150589, 1.520516, 0.203298)",
        "(0.150074, 1.512211, 0.203542)",
        "(0.149709, 1.503948, 0.203340)",
        "(0.149427, 1.499817, 0.203142)",
        "(0.148955, 1.491548, 0.202380)",
        "(0.148645, 1.483443, 0.201425)",
        "(0.148293, 1.475585, 0.200214)",
        "(0.147871, 1.467991, 0.198704)",
        "(0.147676, 1.464291, 0.197866)",
        "(0.147320, 1.457066, 0.195874)",
        "(0.146730, 1.450222, 0.193605)",
        "(0.145988, 1.444105, 0.191133)",
        "(0.145424, 1.438620, 0.188589)",
        "(0.145246, 1.436053, 0.187268)",
        "(0.144842, 1.431254, 0.184453)",
        "(0.144465, 1.426965, 0.181699)",
        "(0.144170, 1.423256, 0.178942)",
        "(0.143820, 1.420094, 0.176117)",
        "(0.143565, 1.418612, 0.174704)",
        "(0.143057, 1.415963, 0.171809)",
        "(0.142689, 1.413664, 0.168875)",
        "(0.142439, 1.411685, 0.165854)",
        "(0.142337, 1.409950, 0.162755)",
        "(0.142290, 1.409177, 0.161203)",
        "(0.142169, 1.407701, 0.157969)",
        "(0.142067, 1.406194, 0.154418)",
        "(0.141979, 1.404716, 0.150537)",
        "(0.141893, 1.403201, 0.146238)",
        "(0.141854, 1.402445, 0.143903)",
        "(0.141717, 1.400967, 0.138907)",
        "(0.141566, 1.399721, 0.133429)",
        "(0.141555, 1.398652, 0.127356)",
        "(0.141559, 1.397836, 0.121056)",
        "(0.141631, 1.397619, 0.117793)",
        "(0.141778, 1.397383, 0.111132)",
        "(0.141988, 1.397550, 0.104338)",
        "(0.142289, 1.398176, 0.097586)",
        "(0.142730, 1.399340, 0.090949)",
        "(0.142969, 1.400058, 0.087649)",
        "(0.143471, 1.401833, 0.081124)",
        "(0.144047, 1.404056, 0.074723)",
        "(0.144717, 1.406694, 0.068672)",
        "(0.145450, 1.409978, 0.063031)",
        "(0.145840, 1.411773, 0.060296)",
        "(0.146751, 1.415745, 0.055032)",
        "(0.147805, 1.420030, 0.050111)",
        "(0.148657, 1.424529, 0.045572)",
        "(0.149314, 1.429176, 0.041344)",
        "(0.149306, 1.431631, 0.039435)",
        "(0.149085, 1.436763, 0.036110)",
        "(0.148919, 1.442295, 0.033264)",
        "(0.148586, 1.448148, 0.030961)",
        "(0.147615, 1.454234, 0.029264)",
        "(0.147188, 1.457305, 0.028467)",
        "(0.147149, 1.463797, 0.026865)",
        "(0.147216, 1.471049, 0.026512)",
        "(0.147898, 1.478669, 0.026410)",
        "(0.148675, 1.486701, 0.026535)",
        "(0.149020, 1.490760, 0.026588)",
        "(0.149700, 1.498829, 0.026695)",
        "(0.150249, 1.506894, 0.026847)",
        "(0.150881, 1.514673, 0.027010)",
        "(0.151299, 1.522483, 0.027408)",
        "(0.151638, 1.526418, 0.027698)",
        "(0.152549, 1.534190, 0.028461)",
        "(0.153539, 1.541886, 0.029402)",
        "(0.154706, 1.549399, 0.030399)",
        "(0.155864, 1.556673, 0.031436)",
        "(0.156445, 1.560212, 0.032010)",
        "(0.157842, 1.567133, 0.033159)",
        "(0.159261, 1.573835, 0.034354)",
        "(0.160612, 1.580259, 0.035543)",
        "(0.162036, 1.586384, 0.036816)",
        "(0.162736, 1.589248, 0.037525)",
        "(0.164137, 1.594828, 0.039066)",
        "(0.165388, 1.599934, 0.040718)",
        "(0.166537, 1.604732, 0.042600)",
        "(0.167512, 1.609180, 0.044635)",
        "(0.168016, 1.611317, 0.045733)",
        "(0.169007, 1.615241, 0.048199)",
        "(0.169961, 1.618885, 0.050928)",
        "(0.170785, 1.622138, 0.053901)",
        "(0.171489, 1.625178, 0.057123)",
        "(0.171858, 1.626607, 0.058849)",
        "(0.172617, 1.629204, 0.062509)",
        "(0.173279, 1.631439, 0.066401)",
        "(0.173914, 1.633458, 0.070804)",
        "(0.174531, 1.634988, 0.075462)",
        "(0.174742, 1.635630, 0.077833)",
        "(0.175074, 1.636576, 0.082792)",
        "(0.175253, 1.637029, 0.087884)",
        "(0.175361, 1.637265, 0.093152)",
        "(0.175446, 1.637217, 0.098672)",
        "(0.175471, 1.637127, 0.101483)",
        "(0.175633, 1.636705, 0.107346)",
        "(0.175697, 1.636254, 0.113467)",
        "(0.175672, 1.635602, 0.119817)",
        "(0.175935, 1.634638, 0.126212)",
        "(0.176145, 1.634030, 0.129411)",
        "(0.176659, 1.632573, 0.135932)",
        "(0.177154, 1.630979, 0.142498)",
        "(0.177523, 1.629187, 0.148823)",
        "(0.177983, 1.626925, 0.154821)",
        "(0.178228, 1.625775, 0.157746)",
        "(0.178642, 1.623137, 0.163370)",
        "(0.178762, 1.620088, 0.168524)",
        "(0.178775, 1.616642, 0.173347)",
        "(0.178724, 1.612780, 0.177739)",
        "(0.178683, 1.610556, 0.179760)",
        "(0.178411, 1.605865, 0.183536)",
        "(0.177910, 1.600825, 0.186797)",
        "(0.177287, 1.595429, 0.189477)",
        "(0.176361, 1.589797, 0.191690)",
        "(0.175771, 1.586872, 0.192607)",
        "(0.174456, 1.580697, 0.194045)",
        "(0.173175, 1.574240, 0.195433)",
        "(0.172020, 1.567636, 0.196799)",
        "(0.170824, 1.560966, 0.198079)",
        "(0.170283, 1.557585, 0.198685)",
        "(0.169359, 1.550828, 0.199810)",
        "(0.168276, 1.544220, 0.200765)",
        "(0.167327, 1.537703, 0.201614)",
        "(0.166581, 1.531260, 0.202410)",
        "(0.166207, 1.528098, 0.202776)",
        "(0.165536, 1.522012, 0.203337)",
        "(0.165115, 1.516228, 0.203574)",
        "(0.164847, 1.510605, 0.203594)",
        "(0.164631, 1.505206, 0.203452)",
        "(0.164607, 1.502660, 0.203270)",
        "(0.164705, 1.497635, 0.202601)",
        "(0.164917, 1.492723, 0.201619)",
        "(0.165247, 1.487993, 0.200297)",
        "(0.165424, 1.483198, 0.198571)",
        "(0.165506, 1.480794, 0.197613)",
        "(0.165809, 1.475886, 0.195364)",
        "(0.166214, 1.470970, 0.192817)",
        "(0.166718, 1.465982, 0.189950)",
        "(0.167230, 1.460912, 0.186683)",
        "(0.167547, 1.458365, 0.184951)",
        "(0.168257, 1.453240, 0.181123)",
        "(0.168971, 1.448141, 0.176799)",
        "(0.169898, 1.443062, 0.171736)",
        "(0.170683, 1.438016, 0.166023)",
        "(0.171025, 1.435568, 0.162976)",
        "(0.171751, 1.430894, 0.156542)",
        "(0.172474, 1.426426, 0.149574)",
        "(0.173111, 1.422478, 0.142328)",
        "(0.173667, 1.418861, 0.134884)",
        "(0.173926, 1.417223, 0.131052)",
        "(0.174321, 1.414314, 0.123150)",
        "(0.174457, 1.411820, 0.115062)",
        "(0.174505, 1.409532, 0.106902)",
        "(0.174322, 1.407759, 0.099115)",
        "(0.174002, 1.407131, 0.095399)",
        "(0.173138, 1.406281, 0.088179)",
        "(0.172232, 1.406133, 0.081168)",
        "(0.171589, 1.406537, 0.074419)",
        "(0.171164, 1.407762, 0.067999)",
        "(0.171042, 1.408678, 0.064916)",
        "(0.170728, 1.410955, 0.059141)",
        "(0.170415, 1.413934, 0.054009)",
        "(0.170193, 1.417370, 0.049381)",
        "(0.170088, 1.420818, 0.044976)",
        "(0.169905, 1.422605, 0.042936)",
        "(0.169339, 1.426191, 0.039184)",
        "(0.168697, 1.429777, 0.035888)",
        "(0.167733, 1.433342, 0.033073)",
        "(0.166648, 1.437297, 0.030622)",
        "(0.166099, 1.439324, 0.029413)",
        "(0.165005, 1.443560, 0.027116)",
        "(0.163964, 1.448189, 0.025058)",
        "(0.163157, 1.453379, 0.023306)",
        "(0.162239, 1.459340, 0.022022)",
        "(0.161737, 1.462548, 0.021524)",
        "(0.160700, 1.469635, 0.021046)",
        "(0.159869, 1.477343, 0.021015)",
        "(0.159608, 1.485581, 0.021146)",
        "(0.159645, 1.494188, 0.021401)",
        "(0.159719, 1.498624, 0.021543)",
        "(0.160111, 1.507727, 0.022031)",
        "(0.160663, 1.517201, 0.022813)",
        "(0.161447, 1.526793, 0.023670)",
        "(0.162411, 1.536533, 0.024625)",
        "(0.162887, 1.541344, 0.025151)",
        "(0.164000, 1.550761, 0.026186)",
        "(0.165064, 1.559826, 0.027224)",
        "(0.165933, 1.568606, 0.028307)",
        "(0.166564, 1.576845, 0.029473)",
        "(0.166955, 1.580782, 0.030106)",
        "(0.167901, 1.588381, 0.031474)",
        "(0.168798, 1.595531, 0.032906)",
        "(0.169646, 1.602359, 0.034357)",
        "(0.170427, 1.608711, 0.035917)",
        "(0.170850, 1.611736, 0.036778)",
        "(0.171502, 1.617481, 0.038575)",
        "(0.171863, 1.622795, 0.040194)",
        "(0.171925, 1.627753, 0.041658)",
        "(0.171758, 1.632241, 0.043142)",
        "(0.171776, 1.634386, 0.043940)",
        "(0.171685, 1.638381, 0.045724)",
        "(0.171334, 1.641898, 0.047685)",
        "(0.170969, 1.644981, 0.049925)",
        "(0.170790, 1.647663, 0.052473)",
        "(0.170738, 1.648877, 0.053879)",
        "(0.170602, 1.650925, 0.057035)",
        "(0.170448, 1.652397, 0.060580)",
        "(0.170496, 1.653426, 0.064508)",
        "(0.170485, 1.654023, 0.068918)",
        "(0.170422, 1.654191, 0.071279)",
        "(0.170370, 1.654159, 0.076368)",
        "(0.170327, 1.653728, 0.081885)",
        "(0.170099, 1.652858, 0.087787)",
        "(0.169810, 1.651727, 0.093920)",
        "(0.169660, 1.651026, 0.097011)",
        "(0.169520, 1.649303, 0.103273)",
        "(0.169468, 1.647078, 0.109425)",
        "(0.169335, 1.644627, 0.115532)",
        "(0.169352, 1.641866, 0.121378)",
        "(0.169394, 1.640344, 0.124186)",
        "(0.169465, 1.637010, 0.129526)",
        "(0.169471, 1.633392, 0.134410)",
        "(0.169358, 1.629367, 0.138800)",
        "(0.169103, 1.625103, 0.142664)",
        "(0.168912, 1.622861, 0.144390)",
        "(0.168525, 1.618153, 0.147554)",
        "(0.168149, 1.613238, 0.150249)",
        "(0.167578, 1.608146, 0.152530)",
        "(0.166833, 1.602959, 0.154616)",
        "(0.166501, 1.600324, 0.155622)",
        "(0.165795, 1.595047, 0.157583)",
        "(0.165031, 1.589881, 0.159482)",
        "(0.164249, 1.584666, 0.161380)",
        "(0.163643, 1.579291, 0.163308)",
        "(0.163354, 1.576531, 0.164298)",
        "(0.162770, 1.570995, 0.166379)",
        "(0.162163, 1.565484, 0.168439)",
        "(0.161418, 1.559830, 0.170360)",
        "(0.160778, 1.554010, 0.172228)",
        "(0.160470, 1.550956, 0.173062)",
        "(0.159922, 1.544608, 0.174528)",
        "(0.159226, 1.538110, 0.175761)",
        "(0.158421, 1.531468, 0.176606)",
        "(0.157623, 1.524624, 0.177055)",
        "(0.157280, 1.521010, 0.177112)",
        "(0.156790, 1.513596, 0.177201)",
        "(0.156134, 1.506040, 0.177194)",
        "(0.155318, 1.498331, 0.176677)",
        "(0.154416, 1.490357, 0.175648)",
        "(0.153993, 1.486295, 0.175013)",
        "(0.153273, 1.478076, 0.173463)",
        "(0.152299, 1.469632, 0.171636)",
        "(0.151275, 1.461342, 0.169478)",
        "(0.150062, 1.453094, 0.166829)",
        "(0.149395, 1.448995, 0.165351)",
        "(0.148123, 1.440948, 0.162010)",
        "(0.146796, 1.433325, 0.158436)",
        "(0.145463, 1.426099, 0.154469)",
        "(0.144112, 1.419438, 0.150027)",
        "(0.143463, 1.416219, 0.147666)",
        "(0.142281, 1.410372, 0.142686)",
        "(0.141146, 1.405132, 0.137428)",
        "(0.140139, 1.400632, 0.131902)",
        "(0.139173, 1.396935, 0.126013)",
        "(0.138713, 1.395434, 0.122944)",
        "(0.137671, 1.392887, 0.116502)",
        "(0.136602, 1.391228, 0.109674)",
        "(0.135494, 1.390315, 0.102667)",
        "(0.134408, 1.390116, 0.095473)",
        "(0.133892, 1.390319, 0.091856)",
        "(0.132884, 1.391119, 0.084723)",
        "(0.131936, 1.392922, 0.077944)",
        "(0.130760, 1.395433, 0.071632)",
        "(0.129292, 1.398650, 0.065769)",
        "(0.128521, 1.400546, 0.063045)",
        "(0.126611, 1.404523, 0.057758)",
        "(0.124650, 1.409057, 0.052866)",
        "(0.122687, 1.414131, 0.048432)",
        "(0.120599, 1.419549, 0.044557)",
        "(0.119619, 1.422416, 0.042838)",
        "(0.117682, 1.428287, 0.039744)",
        "(0.115644, 1.434502, 0.037180)",
        "(0.113642, 1.440641, 0.034772)",
        "(0.111710, 1.446813, 0.032686)",
        "(0.110946, 1.449878, 0.031723)",
        "(0.109496, 1.455948, 0.030130)",
        "(0.107832, 1.462150, 0.029016)",
        "(0.106467, 1.468651, 0.028115)",
        "(0.105491, 1.474996, 0.027380)",
        "(0.105124, 1.478110, 0.027128)",
        "(0.104655, 1.484412, 0.026701)",
        "(0.104482, 1.490576, 0.026315)",
        "(0.104361, 1.496638, 0.025952)",
        "(0.104233, 1.502690, 0.025822)",
        "(0.104257, 1.505747, 0.025868)",
        "(0.104354, 1.511877, 0.026057)",
        "(0.104392, 1.518011, 0.026433)",
        "(0.104521, 1.524315, 0.027102)",
        "(0.104618, 1.530821, 0.027983)",
        "(0.104685, 1.534059, 0.028413)",
        "(0.104938, 1.540700, 0.029395)",
        "(0.105306, 1.547583, 0.030663)",
        "(0.105752, 1.554554, 0.032166)",
        "(0.106338, 1.561641, 0.033775)",
        "(0.106668, 1.565212, 0.034604)",
        "(0.107430, 1.572389, 0.036379)",
        "(0.108243, 1.579483, 0.038132)",
        "(0.108923, 1.586467, 0.039940)",
        "(0.109716, 1.593232, 0.041823)",
        "(0.110117, 1.596552, 0.042776)",
        "(0.111065, 1.603036, 0.044798)",
        "(0.112164, 1.609240, 0.046840)",
        "(0.113427, 1.615185, 0.048992)",
        "(0.114792, 1.620836, 0.051239)",
        "(0.115444, 1.623482, 0.052376)",
        "(0.116914, 1.628654, 0.054872)",
        "(0.118434, 1.633421, 0.057510)",
        "(0.119936, 1.637759, 0.060236)",
        "(0.121433, 1.641726, 0.063169)",
        "(0.122146, 1.643583, 0.064717)",
        "(0.123457, 1.646874, 0.067919)",
        "(0.124643, 1.649778, 0.071281)",
        "(0.125689, 1.652363, 0.074865)",
        "(0.126737, 1.654394, 0.078692)",
        "(0.127300, 1.655133, 0.080738)",
        "(0.128385, 1.656173, 0.085144)",
        "(0.129439, 1.656687, 0.090060)",
        "(0.130414, 1.656887, 0.095324)",
        "(0.131184, 1.656596, 0.100945)",
        "(0.131475, 1.656250, 0.103823)",
        "(0.131903, 1.655252, 0.109775)",
        "(0.132015, 1.653913, 0.115998)",
        "(0.132092, 1.652233, 0.122442)",
        "(0.132019, 1.650299, 0.128921)",
        "(0.131940, 1.649231, 0.132173)",
        "(0.131735, 1.646852, 0.138700)",
        "(0.131632, 1.644071, 0.145039)",
        "(0.131587, 1.641132, 0.151256)",
        "(0.131509, 1.638165, 0.157237)",
        "(0.131366, 1.636676, 0.160108)",
        "(0.130994, 1.633675, 0.165620)",
        "(0.130634, 1.630630, 0.170793)",
        "(0.130300, 1.627340, 0.175567)",
        "(0.130057, 1.623851, 0.180108)",
        "(0.129956, 1.622104, 0.182358)",
        "(0.129701, 1.618505, 0.186622)",
        "(0.129454, 1.614762, 0.190484)",
        "(0.129151, 1.610779, 0.193883)",
        "(0.128793, 1.606549, 0.196872)",
        "(0.128622, 1.604296, 0.198215)",
        "(0.128246, 1.599561, 0.200925)",
        "(0.127758, 1.594630, 0.203531)",
        "(0.127126, 1.589486, 0.205877)",
        "(0.126539, 1.583981, 0.207964)",
        "(0.126259, 1.581033, 0.208941)",
        "(0.125839, 1.574812, 0.210653)",
        "(0.125337, 1.568441, 0.212149)",
        "(0.124790, 1.561838, 0.213299)",
        "(0.124333, 1.554939, 0.214229)",
        "(0.124149, 1.551386, 0.214606)",
        "(0.123861, 1.544083, 0.215197)",
        "(0.123773, 1.536419, 0.215405)",
        "(0.123712, 1.528524, 0.215328)",
        "(0.123632, 1.520261, 0.214957)",
        "(0.123535, 1.516088, 0.214698)",
        "(0.123406, 1.507799, 0.213926)",
        "(0.123023, 1.499489, 0.212710)",
        "(0.122648, 1.491140, 0.210989)",
        "(0.122359, 1.483059, 0.209226)",
        "(0.122258, 1.479158, 0.208290)",
        "(0.122110, 1.471567, 0.206089)",
        "(0.121877, 1.464201, 0.203482)",
        "(0.121584, 1.457030, 0.200739)",
        "(0.121345, 1.450123, 0.197919)",
        "(0.121192, 1.446842, 0.196495)",
        "(0.120737, 1.440435, 0.193338)",
        "(0.120127, 1.434262, 0.189674)",
        "(0.119494, 1.428326, 0.185740)",
        "(0.118963, 1.422844, 0.181681)",
        "(0.118729, 1.420259, 0.179559)",
        "(0.118139, 1.415229, 0.175135)",
        "(0.117477, 1.410532, 0.170572)",
        "(0.116816, 1.406303, 0.166135)",
        "(0.116179, 1.402541, 0.161726)",
        "(0.115874, 1.400667, 0.159400)",
        "(0.115235, 1.397111, 0.154507)",
        "(0.114691, 1.393928, 0.149338)",
        "(0.114215, 1.391036, 0.143923)",
        "(0.113829, 1.388510, 0.138346)",
        "(0.113651, 1.387346, 0.135452)",
        "(0.113311, 1.385294, 0.129482)",
        "(0.112957, 1.383670, 0.123594)",
        "(0.112589, 1.382466, 0.117746)",
        "(0.112192, 1.381567, 0.111722)",
        "(0.112043, 1.381250, 0.108576)",
        "(0.111793, 1.380833, 0.102143)",
        "(0.111665, 1.380699, 0.095489)",
        "(0.111660, 1.380874, 0.088735)",
        "(0.111626, 1.381543, 0.082237)",
        "(0.111592, 1.382201, 0.079207)",
        "(0.111419, 1.383932, 0.073395)",
        "(0.111311, 1.386539, 0.067920)",
        "(0.111278, 1.389894, 0.062791)",
        "(0.111219, 1.394090, 0.057991)",
        "(0.111151, 1.396397, 0.055692)",
        "(0.111055, 1.401646, 0.051280)",
        "(0.111111, 1.407678, 0.047171)",
        "(0.111256, 1.414156, 0.043300)",
        "(0.111511, 1.421220, 0.039731)",
        "(0.111593, 1.424893, 0.038051)",
        "(0.111851, 1.432333, 0.034799)",
        "(0.111950, 1.439956, 0.031876)",
        "(0.111912, 1.447704, 0.029437)",
        "(0.111749, 1.455829, 0.027547)",
        "(0.111663, 1.460102, 0.026952)",
        "(0.111442, 1.468539, 0.025827)",
        "(0.111227, 1.476973, 0.024916)",
        "(0.111040, 1.485213, 0.024285)",
        "(0.110968, 1.493380, 0.023794)",
        "(0.110931, 1.497452, 0.023642)",
        "(0.110964, 1.505593, 0.023583)",
        "(0.111056, 1.513523, 0.023724)",
        "(0.111238, 1.521553, 0.023999)",
        "(0.111698, 1.529704, 0.024513)",
        "(0.112005, 1.533742, 0.024853)",
        "(0.112831, 1.541722, 0.025744)",
        "(0.113574, 1.549382, 0.026791)",
        "(0.114367, 1.556627, 0.027962)",
        "(0.115242, 1.563729, 0.029291)",
        "(0.115680, 1.567227, 0.030048)",
        "(0.116537, 1.574120, 0.031722)",
        "(0.117471, 1.580799, 0.033582)",
        "(0.118493, 1.587206, 0.035580)",
        "(0.119564, 1.593449, 0.037830)",
        "(0.120176, 1.596533, 0.039037)",
        "(0.121340, 1.602588, 0.041590)",
        "(0.122510, 1.608440, 0.044363)",
        "(0.123702, 1.613982, 0.047327)",
        "(0.124785, 1.619355, 0.050576)",
        "(0.125343, 1.621979, 0.052240)",
        "(0.126553, 1.627022, 0.055637)",
        "(0.127687, 1.631691, 0.059123)",
        "(0.128819, 1.636031, 0.062579)",
        "(0.129926, 1.640055, 0.066031)",
        "(0.130521, 1.641957, 0.067737)",
        "(0.131887, 1.645468, 0.071178)",
        "(0.133231, 1.648464, 0.074703)",
        "(0.134617, 1.651071, 0.078297)",
        "(0.135942, 1.653196, 0.081928)",
        "(0.136498, 1.654053, 0.083787)",
        "(0.137563, 1.655508, 0.087567)",
        "(0.138450, 1.656483, 0.091255)",
        "(0.139229, 1.656935, 0.094763)",
        "(0.139920, 1.657066, 0.098412)",
        "(0.140209, 1.656991, 0.100345)",
        "(0.140708, 1.656690, 0.104318)",
        "(0.140973, 1.656205, 0.108509)",
        "(0.141138, 1.655558, 0.112802)",
        "(0.141305, 1.654700, 0.117254)",
        "(0.141427, 1.654137, 0.119567)",
        "(0.141591, 1.652823, 0.124471)",
        "(0.141606, 1.651453, 0.129826)",
        "(0.141434, 1.650041, 0.135420)",
        "(0.141303, 1.648459, 0.141001)",
        "(0.141287, 1.647634, 0.143818)",
        "(0.141145, 1.645996, 0.149440)",
        "(0.140956, 1.644245, 0.155002)",
        "(0.140829, 1.642396, 0.160483)",
        "(0.140811, 1.640540, 0.165905)",
        "(0.140826, 1.639594, 0.168585)",
        "(0.140811, 1.637531, 0.173747)",
        "(0.140662, 1.635344, 0.178672)",
        "(0.140517, 1.633144, 0.183439)",
        "(0.140549, 1.630814, 0.187902)",
        "(0.140564, 1.629593, 0.190045)",
        "(0.140541, 1.627044, 0.194142)",
        "(0.140411, 1.624233, 0.197957)",
        "(0.140422, 1.621067, 0.201301)",
        "(0.140490, 1.617428, 0.204122)",
        "(0.140470, 1.615396, 0.205367)",
        "(0.140304, 1.610916, 0.207569)",
        "(0.140054, 1.606104, 0.209585)",
        "(0.139786, 1.600799, 0.211230)",
        "(0.139474, 1.595103, 0.212516)",
        "(0.139311, 1.592057, 0.213024)",
        "(0.139005, 1.585878, 0.213962)",
        "(0.138634, 1.579508, 0.214758)",
        "(0.138284, 1.573061, 0.215491)",
        "(0.138081, 1.566560, 0.216216)",
        "(0.137964, 1.563318, 0.216524)",
        "(0.137823, 1.556742, 0.216867)",
        "(0.137673, 1.550031, 0.216978)",
        "(0.137637, 1.543358, 0.216884)",
        "(0.137752, 1.536753, 0.216451)",
        "(0.137895, 1.533531, 0.216079)",
        "(0.138129, 1.526956, 0.215064)",
        "(0.138283, 1.520340, 0.213638)",
        "(0.138568, 1.513682, 0.211899)",
        "(0.138800, 1.506970, 0.210051)",
        "(0.138858, 1.503611, 0.209040)",
        "(0.138822, 1.496962, 0.206787)",
        "(0.138705, 1.490341, 0.204412)",
        "(0.138567, 1.483882, 0.202051)",
        "(0.138376, 1.477562, 0.199509)",
        "(0.138237, 1.474490, 0.198169)",
        "(0.137899, 1.468406, 0.195286)",
        "(0.137500, 1.462513, 0.192174)",
        "(0.136983, 1.456801, 0.188952)",
        "(0.136295, 1.451283, 0.185631)",
        "(0.135941, 1.448602, 0.183937)",
        "(0.135190, 1.443664, 0.180501)",
        "(0.134290, 1.438748, 0.176781)",
        "(0.133499, 1.434208, 0.172910)",
        "(0.132723, 1.430203, 0.168915)",
        "(0.132400, 1.428431, 0.166821)",
        "(0.131770, 1.425067, 0.162403)",
        "(0.131119, 1.421993, 0.157730)",
        "(0.130418, 1.419351, 0.152989)",
        "(0.129777, 1.416988, 0.147908)",
        "(0.129511, 1.415921, 0.145186)",
        "(0.128979, 1.413969, 0.139485)",
        "(0.128566, 1.412503, 0.133480)",
        "(0.128330, 1.411424, 0.127160)",
        "(0.128195, 1.410744, 0.120531)",
        "(0.128138, 1.410539, 0.117160)",
        "(0.128109, 1.410403, 0.110143)",
        "(0.128227, 1.410553, 0.103035)",
        "(0.128425, 1.411117, 0.095932)",
        "(0.128580, 1.412083, 0.088996)",
        "(0.128705, 1.412727, 0.085577)",
        "(0.128985, 1.414258, 0.078885)",
        "(0.129233, 1.416074, 0.072395)",
        "(0.129316, 1.418294, 0.066276)",
        "(0.129334, 1.420898, 0.060504)",
        "(0.129294, 1.422387, 0.057795)",
        "(0.129260, 1.425642, 0.052622)",
        "(0.129140, 1.429359, 0.047821)",
        "(0.128972, 1.433559, 0.043430)",
        "(0.128798, 1.438047, 0.039339)",
        "(0.128660, 1.440436, 0.037428)",
        "(0.128370, 1.445314, 0.033771)",
        "(0.128119, 1.450480, 0.030379)",
        "(0.127928, 1.456176, 0.027040)",
        "(0.127134, 1.462109, 0.024242)",
        "(0.126892, 1.464942, 0.022958)",
        "(0.126350, 1.470783, 0.020733)",
        "(0.125661, 1.477047, 0.019044)",
        "(0.125135, 1.483812, 0.017849)",
        "(0.124636, 1.490897, 0.017016)",
        "(0.124402, 1.494499, 0.016646)",
        "(0.124012, 1.501927, 0.016089)",
        "(0.123765, 1.509503, 0.015742)",
        "(0.123427, 1.517180, 0.015685)",
        "(0.123395, 1.524863, 0.015715)",
        "(0.123421, 1.528638, 0.015745)",
        "(0.123567, 1.536214, 0.015850)",
        "(0.123811, 1.543659, 0.016077)",
        "(0.124202, 1.551023, 0.016425)",
        "(0.124831, 1.558313, 0.017076)",
        "(0.125282, 1.561982, 0.017510)",
        "(0.126212, 1.569253, 0.018540)",
        "(0.127171, 1.576385, 0.019732)",
        "(0.128205, 1.583362, 0.020943)",
        "(0.129175, 1.590194, 0.022213)",
        "(0.129609, 1.593532, 0.022943)",
        "(0.130374, 1.600048, 0.024544)",
        "(0.131113, 1.606366, 0.026409)",
        "(0.131664, 1.612476, 0.028472)",
        "(0.132144, 1.618336, 0.030845)",
        "(0.132206, 1.621127, 0.032270)",
        "(0.132317, 1.626747, 0.035289)",
        "(0.132431, 1.632103, 0.038751)",
        "(0.132529, 1.637035, 0.042497)",
        "(0.132699, 1.641528, 0.046391)",
        "(0.132902, 1.643637, 0.048408)",
        "(0.133308, 1.647601, 0.052637)",
        "(0.133810, 1.651160, 0.057029)",
        "(0.134349, 1.654400, 0.061467)",
        "(0.134942, 1.657230, 0.066060)",
        "(0.135316, 1.658501, 0.068474)",
        "(0.136081, 1.660794, 0.073429)",
        "(0.136796, 1.662603, 0.078683)",
        "(0.137539, 1.663920, 0.084237)",
        "(0.138089, 1.664906, 0.090098)",
        "(0.138295, 1.665317, 0.093116)",
        "(0.138625, 1.665733, 0.099251)",
        "(0.138914, 1.665578, 0.105410)",
        "(0.139162, 1.665006, 0.111721)",
        "(0.139282, 1.664209, 0.118313)",
        "(0.139344, 1.663664, 0.121722)",
        "(0.139453, 1.662333, 0.128534)",
        "(0.139560, 1.660669, 0.135345)",
        "(0.139476, 1.658650, 0.142087)",
        "(0.139351, 1.656277, 0.148579)",
        "(0.139312, 1.654922, 0.151726)",
        "(0.139311, 1.652044, 0.157862)",
        "(0.139124, 1.648807, 0.163664)",
        "(0.138632, 1.645248, 0.169202)",
        "(0.138191, 1.641556, 0.174524)",
        "(0.137992, 1.639617, 0.177046)",
        "(0.137591, 1.635640, 0.181786)",
        "(0.137089, 1.631607, 0.186197)",
        "(0.136614, 1.627410, 0.189993)",
        "(0.136182, 1.623046, 0.193155)",
        "(0.135947, 1.620824, 0.194509)",
        "(0.135414, 1.616388, 0.197025)",
        "(0.134759, 1.611942, 0.199116)",
        "(0.134195, 1.607549, 0.200902)",
        "(0.133697, 1.603107, 0.202429)",
        "(0.133504, 1.600813, 0.203152)",
        "(0.133341, 1.596225, 0.204575)",
        "(0.133281, 1.591754, 0.206030)",
        "(0.133271, 1.587229, 0.207347)",
        "(0.133471, 1.582603, 0.208575)",
        "(0.133631, 1.580209, 0.209220)",
        "(0.133938, 1.575270, 0.210576)",
        "(0.134289, 1.570054, 0.211988)",
        "(0.134736, 1.564623, 0.213428)",
        "(0.135067, 1.558944, 0.214783)",
        "(0.135171, 1.555967, 0.215373)",
        "(0.135396, 1.549742, 0.216332)",
        "(0.135640, 1.543182, 0.217042)",
        "(0.135818, 1.536401, 0.217481)",
        "(0.136084, 1.529500, 0.217549)",
        "(0.136230, 1.526039, 0.217486)",
        "(0.136536, 1.518798, 0.216995)",
        "(0.137105, 1.511595, 0.216148)",
        "(0.137596, 1.504385, 0.214786)",
        "(0.137910, 1.497107, 0.212932)",
        "(0.138130, 1.493459, 0.211844)",
        "(0.138616, 1.486259, 0.209577)",
        "(0.139057, 1.479136, 0.206962)",
        "(0.139576, 1.472177, 0.203919)",
        "(0.140121, 1.465340, 0.200407)",
        "(0.140409, 1.462030, 0.198395)",
        "(0.140953, 1.455467, 0.194281)",
        "(0.141477, 1.449201, 0.189861)",
        "(0.141964, 1.443283, 0.185071)",
        "(0.142374, 1.437510, 0.179824)",
        "(0.142566, 1.434727, 0.176986)",
        "(0.142895, 1.429118, 0.170760)",
        "(0.143116, 1.423562, 0.164130)",
        "(0.143269, 1.418209, 0.157226)",
        "(0.143283, 1.413076, 0.150185)",
        "(0.143148, 1.410646, 0.146660)",
        "(0.142814, 1.405941, 0.139602)",
        "(0.142393, 1.401638, 0.132408)",
        "(0.141837, 1.397442, 0.124954)",
        "(0.141318, 1.393591, 0.117228)",
        "(0.141056, 1.391847, 0.113380)",
        "(0.140594, 1.388881, 0.105979)",
        "(0.140162, 1.386721, 0.098895)",
        "(0.139752, 1.385106, 0.091985)",
        "(0.139211, 1.384295, 0.085345)",
        "(0.138904, 1.384219, 0.082131)",
        "(0.138269, 1.384559, 0.075898)",
        "(0.137574, 1.385701, 0.070025)",
        "(0.136644, 1.387768, 0.064660)",
        "(0.135721, 1.390545, 0.059619)",
        "(0.135233, 1.392214, 0.057212)",
        "(0.134228, 1.395888, 0.052520)",
        "(0.133179, 1.400058, 0.048029)",
        "(0.132150, 1.404659, 0.043765)",
        "(0.131279, 1.409662, 0.039666)",
        "(0.130881, 1.412259, 0.037641)",
        "(0.130202, 1.417743, 0.033747)",
        "(0.129519, 1.423489, 0.030073)",
        "(0.128947, 1.429532, 0.026735)",
        "(0.128341, 1.435815, 0.023859)",
        "(0.128039, 1.438998, 0.022488)",
        "(0.127183, 1.445557, 0.020044)",
        "(0.126349, 1.452344, 0.017934)",
        "(0.125651, 1.459374, 0.016150)",
        "(0.125236, 1.466677, 0.014704)",
        "(0.125095, 1.470462, 0.014145)",
        "(0.124935, 1.477994, 0.013074)",
        "(0.124868, 1.485663, 0.012231)",
        "(0.124908, 1.493522, 0.011678)",
        "(0.125029, 1.501465, 0.011368)",
        "(0.125094, 1.505488, 0.011293)",
        "(0.125167, 1.513497, 0.011225)",
        "(0.125226, 1.521546, 0.011386)",
        "(0.125293, 1.529656, 0.011836)",
        "(0.125397, 1.537759, 0.012494)",
        "(0.125461, 1.541826, 0.012912)",
        "(0.125517, 1.549900, 0.013894)",
        "(0.125341, 1.557788, 0.014983)",
        "(0.125126, 1.565580, 0.016259)",
        "(0.124940, 1.573340, 0.017702)",
        "(0.124979, 1.577276, 0.018528)",
        "(0.125014, 1.585021, 0.020156)",
        "(0.125027, 1.592506, 0.021763)",
        "(0.125168, 1.599881, 0.023469)",
        "(0.125333, 1.607101, 0.025311)",
        "(0.125457, 1.610544, 0.026298)",
        "(0.125747, 1.617333, 0.028328)",
        "(0.126007, 1.623790, 0.030585)",
        "(0.126473, 1.629875, 0.033182)",
        "(0.127003, 1.635635, 0.035994)",
        "(0.127284, 1.638357, 0.037540)",
        "(0.127965, 1.643665, 0.040981)",
        "(0.128855, 1.648739, 0.044868)",
        "(0.129639, 1.653375, 0.048986)",
        "(0.130426, 1.657570, 0.053251)",
        "(0.130863, 1.659473, 0.055467)",
        "(0.131867, 1.662941, 0.059973)",
        "(0.132907, 1.666137, 0.064630)",
        "(0.133821, 1.668927, 0.069528)",
        "(0.134689, 1.671274, 0.074523)",
        "(0.135175, 1.672374, 0.077083)",
        "(0.136166, 1.674222, 0.082301)",
        "(0.137188, 1.675591, 0.087711)",
        "(0.138165, 1.676410, 0.093232)",
        "(0.139005, 1.676749, 0.098790)",
        "(0.139310, 1.676758, 0.101626)",
        "(0.139827, 1.676463, 0.107242)",
        "(0.140330, 1.675680, 0.112769)",
        "(0.140713, 1.674545, 0.118302)",
        "(0.140835, 1.672888, 0.123797)",
        "(0.140842, 1.671822, 0.126479)",
        "(0.140972, 1.669447, 0.131809)",
        "(0.141085, 1.666638, 0.136975)",
        "(0.141087, 1.663470, 0.141883)",
        "(0.141037, 1.659886, 0.146628)",
        "(0.140951, 1.657942, 0.148914)",
        "(0.140751, 1.654008, 0.153393)",
        "(0.140488, 1.649793, 0.157695)",
        "(0.140240, 1.645492, 0.161791)",
        "(0.139994, 1.641096, 0.165534)",
        "(0.139919, 1.638788, 0.167235)",
        "(0.139842, 1.633922, 0.170404)",
        "(0.139763, 1.628858, 0.173375)",
        "(0.139765, 1.623585, 0.176170)",
        "(0.139694, 1.618190, 0.178741)",
        "(0.139627, 1.615413, 0.179973)",
        "(0.139489, 1.609746, 0.182308)",
        "(0.139374, 1.603759, 0.184508)",
        "(0.139232, 1.597499, 0.186572)",
        "(0.139163, 1.591068, 0.188505)",
        "(0.139124, 1.587774, 0.189467)",
        "(0.139159, 1.580972, 0.191313)",
        "(0.139365, 1.573881, 0.192988)",
        "(0.139453, 1.566674, 0.194450)",
        "(0.139341, 1.559388, 0.195614)",
        "(0.139296, 1.555766, 0.196101)",
        "(0.139336, 1.548410, 0.196610)",
        "(0.139459, 1.540831, 0.196346)",
        "(0.139399, 1.533085, 0.195732)",
        "(0.139297, 1.525323, 0.194715)",
        "(0.139249, 1.521409, 0.193986)",
        "(0.139220, 1.513544, 0.192235)",
        "(0.139128, 1.505610, 0.189953)",
        "(0.138873, 1.497690, 0.187224)",
        "(0.138543, 1.489872, 0.184263)",
        "(0.138411, 1.486067, 0.182695)",
        "(0.138103, 1.478689, 0.179194)",
        "(0.137701, 1.471440, 0.175070)",
        "(0.137319, 1.464401, 0.170450)",
        "(0.136910, 1.457705, 0.165366)",
        "(0.136717, 1.454554, 0.162724)",
        "(0.136334, 1.448463, 0.157305)",
        "(0.135921, 1.442685, 0.151510)",
        "(0.135503, 1.437177, 0.145361)",
        "(0.135195, 1.431897, 0.139050)",
        "(0.135107, 1.429368, 0.135879)",
        "(0.135031, 1.424505, 0.129669)",
        "(0.134946, 1.419944, 0.123540)",
        "(0.134767, 1.415565, 0.117418)",
        "(0.134521, 1.411427, 0.111297)",
        "(0.134367, 1.409471, 0.108218)",
        "(0.134028, 1.405754, 0.102059)",
        "(0.133644, 1.402249, 0.095855)",
        "(0.133229, 1.399118, 0.089723)",
        "(0.132857, 1.396527, 0.083823)",
        "(0.132636, 1.395451, 0.080928)",
        "(0.132242, 1.393610, 0.075018)",
        "(0.131903, 1.392359, 0.069242)",
        "(0.131570, 1.391783, 0.063694)",
        "(0.131169, 1.391768, 0.058358)",
        "(0.130919, 1.391954, 0.055787)",
        "(0.130325, 1.392901, 0.050929)",
        "(0.129741, 1.394508, 0.046399)",
        "(0.129170, 1.396654, 0.042167)",
        "(0.128568, 1.399548, 0.038319)",
        "(0.128287, 1.401252, 0.036481)",
        "(0.127907, 1.405044, 0.032864)",
        "(0.127455, 1.409310, 0.029465)",
        "(0.126855, 1.414203, 0.026449)",
        "(0.126192, 1.419650, 0.023740)",
        "(0.125773, 1.422488, 0.022595)",
        "(0.125038, 1.428625, 0.020463)",
        "(0.124399, 1.435323, 0.018742)",
        "(0.123887, 1.442512, 0.017280)",
        "(0.123231, 1.450022, 0.016251)",
        "(0.122911, 1.453878, 0.015910)",
        "(0.122511, 1.461496, 0.015352)",
        "(0.122294, 1.469330, 0.015136)",
        "(0.122348, 1.477387, 0.015151)",
        "(0.122560, 1.485510, 0.015344)",
        "(0.122735, 1.489629, 0.015485)",
        "(0.123003, 1.497839, 0.015884)",
        "(0.123226, 1.506100, 0.016467)",
        "(0.123504, 1.514448, 0.017171)",
        "(0.123804, 1.522656, 0.017867)",
        "(0.123972, 1.526756, 0.018266)",
        "(0.124367, 1.534982, 0.019170)",
        "(0.124796, 1.543105, 0.020141)",
        "(0.125257, 1.551075, 0.021237)",
        "(0.125686, 1.558816, 0.022471)",
        "(0.125877, 1.562619, 0.023132)",
        "(0.126277, 1.570118, 0.024577)",
        "(0.126653, 1.577484, 0.026258)",
        "(0.127039, 1.584697, 0.028133)",
        "(0.127288, 1.591612, 0.030112)",
        "(0.127405, 1.594951, 0.031125)",
        "(0.127618, 1.601460, 0.033224)",
        "(0.127873, 1.607787, 0.035510)",
        "(0.128253, 1.613714, 0.037837)",
        "(0.128595, 1.619334, 0.040261)",
        "(0.128802, 1.621941, 0.041518)",
        "(0.129072, 1.626884, 0.044035)",
        "(0.129365, 1.631516, 0.046705)",
        "(0.129554, 1.635874, 0.049555)",
        "(0.129778, 1.639979, 0.052468)",
        "(0.129864, 1.641850, 0.053967)",
        "(0.130019, 1.645302, 0.057078)",
        "(0.130335, 1.648597, 0.060425)",
        "(0.130786, 1.651476, 0.063950)",
        "(0.131370, 1.653974, 0.067802)",
        "(0.131623, 1.655071, 0.069870)",
        "(0.132072, 1.657026, 0.074267)",
        "(0.132469, 1.658576, 0.078912)",
        "(0.132744, 1.659787, 0.083911)",
        "(0.133065, 1.660643, 0.089169)",
        "(0.133228, 1.660865, 0.091953)",
        "(0.133618, 1.661124, 0.097857)",
        "(0.133892, 1.661127, 0.104232)",
        "(0.134054, 1.660838, 0.110939)",
        "(0.134298, 1.660343, 0.118041)",
        "(0.134406, 1.660026, 0.121688)",
        "(0.134676, 1.659096, 0.129065)",
        "(0.135005, 1.657760, 0.136507)",
        "(0.135306, 1.656065, 0.143951)",
        "(0.135557, 1.653675, 0.151522)",
        "(0.135684, 1.652359, 0.155344)",
        "(0.135923, 1.649422, 0.162933)",
        "(0.136063, 1.645938, 0.170145)",
        "(0.136155, 1.641825, 0.177033)",
        "(0.136177, 1.637265, 0.183623)",
        "(0.136139, 1.634827, 0.186784)",
        "(0.136049, 1.629415, 0.192648)",
        "(0.135877, 1.623408, 0.197734)",
        "(0.135599, 1.616789, 0.202104)",
        "(0.135443, 1.609641, 0.205840)",
        "(0.135301, 1.605765, 0.207327)",
        "(0.135014, 1.597863, 0.209927)",
        "(0.134632, 1.589556, 0.211845)",
        "(0.134310, 1.580832, 0.213313)",
        "(0.133921, 1.572028, 0.214499)",
        "(0.133688, 1.567609, 0.214869)",
        "(0.133032, 1.558846, 0.215312)",
        "(0.132212, 1.550183, 0.215400)",
        "(0.131492, 1.541799, 0.215300)",
        "(0.130760, 1.533623, 0.215068)",
        "(0.130426, 1.529673, 0.214917)",
        "(0.129742, 1.521961, 0.214548)",
        "(0.129175, 1.514603, 0.214090)",
        "(0.128611, 1.507523, 0.213600)",
        "(0.128093, 1.500785, 0.212969)",
        "(0.127834, 1.497470, 0.212595)",
        "(0.127334, 1.491040, 0.211608)",
        "(0.126718, 1.484801, 0.210284)",
        "(0.125943, 1.478691, 0.208689)",
        "(0.125254, 1.472795, 0.207036)",
        "(0.124931, 1.469931, 0.206237)",
        "(0.124295, 1.464528, 0.204525)",
        "(0.123613, 1.459395, 0.202689)",
        "(0.122991, 1.454476, 0.200744)",
        "(0.122444, 1.449744, 0.198561)",
        "(0.122205, 1.447398, 0.197340)",
        "(0.121750, 1.442627, 0.194751)",
        "(0.121238, 1.437847, 0.192037)",
        "(0.120645, 1.433033, 0.189043)",
        "(0.119970, 1.428153, 0.185702)",
        "(0.119570, 1.425719, 0.183918)",
        "(0.118711, 1.420895, 0.180255)",
        "(0.117859, 1.416255, 0.176331)",
        "(0.116998, 1.411710, 0.172031)",
        "(0.116206, 1.407264, 0.167288)",
        "(0.115852, 1.405057, 0.164721)",
        "(0.115215, 1.400736, 0.159377)",
        "(0.114567, 1.396561, 0.153733)",
        "(0.113952, 1.392527, 0.147756)",
        "(0.113337, 1.388630, 0.141372)",
        "(0.113058, 1.386786, 0.138005)",
        "(0.112590, 1.383499, 0.131280)",
        "(0.112072, 1.380707, 0.124516)",
        "(0.111581, 1.378381, 0.117593)",
        "(0.110990, 1.376643, 0.110451)",
        "(0.110672, 1.376084, 0.106813)",
        "(0.110065, 1.375449, 0.099464)",
        "(0.109491, 1.375386, 0.092062)",
        "(0.108888, 1.376116, 0.084809)",
        "(0.108158, 1.377512, 0.077794)",
        "(0.107788, 1.378451, 0.074303)",
        "(0.106990, 1.380658, 0.067484)",
        "(0.106116, 1.383390, 0.061005)",
        "(0.105410, 1.386682, 0.054735)",
        "(0.104816, 1.390435, 0.048840)",
        "(0.104553, 1.392591, 0.046114)",
        "(0.103996, 1.397220, 0.040922)",
        "(0.103423, 1.402331, 0.036111)",
        "(0.102675, 1.407834, 0.031691)",
        "(0.101866, 1.413760, 0.027766)",
        "(0.101523, 1.416957, 0.026016)",
        "(0.100855, 1.423700, 0.022748)",
        "(0.100101, 1.430817, 0.019816)",
        "(0.099327, 1.438086, 0.016914)",
        "(0.098667, 1.445689, 0.014283)",
        "(0.098343, 1.449611, 0.013107)",
        "(0.097703, 1.457811, 0.011128)",
        "(0.097161, 1.466238, 0.009374)",
        "(0.096822, 1.474862, 0.007851)",
        "(0.096665, 1.483845, 0.006671)",
        "(0.096657, 1.488378, 0.006189)",
        "(0.096574, 1.497593, 0.005504)",
        "(0.096625, 1.506883, 0.004864)",
        "(0.096857, 1.516199, 0.004554)",
        "(0.097616, 1.525625, 0.004681)",
        "(0.098128, 1.530292, 0.004829)",
        "(0.099060, 1.539499, 0.005275)",
        "(0.100098, 1.548551, 0.005947)",
        "(0.101130, 1.557401, 0.006683)",
        "(0.101991, 1.565977, 0.007459)",
        "(0.102390, 1.570138, 0.007911)",
        "(0.103154, 1.578409, 0.009064)",
        "(0.104039, 1.586478, 0.010608)",
        "(0.105124, 1.594294, 0.012355)",
        "(0.106275, 1.601653, 0.014211)",
        "(0.106934, 1.605241, 0.015160)",
        "(0.108402, 1.612114, 0.017241)",
        "(0.109816, 1.618540, 0.019481)",
        "(0.111152, 1.624401, 0.021895)",
        "(0.112497, 1.629625, 0.024572)",
        "(0.113098, 1.632015, 0.025972)",
        "(0.114197, 1.636298, 0.028836)",
        "(0.115272, 1.640268, 0.031750)",
        "(0.116365, 1.643680, 0.034948)",
        "(0.117391, 1.646592, 0.038355)",
        "(0.117853, 1.647819, 0.040117)",
        "(0.118618, 1.649980, 0.043873)",
        "(0.119411, 1.651897, 0.047835)",
        "(0.120198, 1.653223, 0.052116)",
        "(0.121043, 1.654134, 0.056551)",
        "(0.121409, 1.654320, 0.058934)",
        "(0.121976, 1.654486, 0.063870)",
        "(0.122246, 1.654318, 0.069072)",
        "(0.122430, 1.653937, 0.074610)",
        "(0.122516, 1.653326, 0.080466)",
        "(0.122529, 1.652909, 0.083443)",
        "(0.122410, 1.651890, 0.089545)",
        "(0.122196, 1.650729, 0.095919)",
        "(0.122233, 1.649448, 0.102688)",
        "(0.122360, 1.648027, 0.109613)",
        "(0.122429, 1.647242, 0.113128)",
        "(0.122545, 1.645653, 0.120296)",
        "(0.122640, 1.643839, 0.127521)",
        "(0.122788, 1.641906, 0.134683)",
        "(0.122984, 1.639822, 0.141758)",
        "(0.123044, 1.638715, 0.145303)",
        "(0.123131, 1.636421, 0.152363)",
        "(0.123200, 1.633836, 0.159319)",
        "(0.123340, 1.630942, 0.165977)",
        "(0.123584, 1.627626, 0.171897)",
        "(0.123745, 1.625607, 0.174871)",
        "(0.123973, 1.621323, 0.180555)",
        "(0.124086, 1.616812, 0.185820)",
        "(0.123965, 1.612009, 0.190675)",
        "(0.123598, 1.606768, 0.194888)",
        "(0.123410, 1.603932, 0.196738)",
        "(0.123154, 1.597940, 0.200090)",
        "(0.122892, 1.591282, 0.202856)",
        "(0.122394, 1.584112, 0.205186)",
        "(0.121844, 1.576280, 0.207053)",
        "(0.121557, 1.572160, 0.207827)",
        "(0.120961, 1.563451, 0.209066)",
        "(0.120414, 1.554428, 0.210067)",
        "(0.119737, 1.544967, 0.210743)",
        "(0.119013, 1.535146, 0.210860)",
        "(0.118636, 1.530177, 0.210810)",
        "(0.117876, 1.520175, 0.210459)",
        "(0.116930, 1.510123, 0.209694)",
        "(0.115814, 1.500041, 0.208470)",
        "(0.114667, 1.490136, 0.207074)",
        "(0.114034, 1.485249, 0.206299)",
        "(0.112682, 1.475657, 0.204612)",
        "(0.111232, 1.466413, 0.202596)",
        "(0.109802, 1.457491, 0.200246)",
        "(0.108564, 1.448903, 0.197730)",
        "(0.108030, 1.444803, 0.196368)",
        "(0.106804, 1.436640, 0.193414)",
        "(0.105542, 1.428804, 0.189997)",
        "(0.104369, 1.421253, 0.186207)",
        "(0.103434, 1.414192, 0.182011)",
        "(0.102980, 1.410763, 0.179860)",
        "(0.102150, 1.404430, 0.175464)",
        "(0.101401, 1.398528, 0.170751)",
        "(0.100639, 1.392949, 0.165477)",
        "(0.099964, 1.387597, 0.159759)",
        "(0.099628, 1.385055, 0.156769)",
        "(0.099021, 1.380253, 0.150740)",
        "(0.098403, 1.375858, 0.144606)",
        "(0.097885, 1.371863, 0.138373)",
        "(0.097497, 1.368521, 0.132268)",
        "(0.097337, 1.367168, 0.129299)",
        "(0.097094, 1.364851, 0.123383)",
        "(0.096935, 1.362992, 0.117339)",
        "(0.096865, 1.361660, 0.111214)",
        "(0.096784, 1.360729, 0.105146)",
        "(0.096779, 1.360568, 0.102158)",
        "(0.096823, 1.360364, 0.096171)",
        "(0.096867, 1.360630, 0.090263)",
        "(0.096884, 1.361385, 0.084479)",
        "(0.096907, 1.362698, 0.079063)",
        "(0.096914, 1.363497, 0.076483)",
        "(0.096941, 1.365541, 0.071525)",
        "(0.096943, 1.368024, 0.066785)",
        "(0.097073, 1.370921, 0.062303)",
        "(0.097337, 1.374236, 0.058035)",
        "(0.097448, 1.375971, 0.055950)",
        "(0.097614, 1.379748, 0.051932)",
        "(0.097685, 1.383950, 0.048156)",
        "(0.097679, 1.388711, 0.044690)",
        "(0.097513, 1.394208, 0.041557)",
        "(0.097458, 1.397235, 0.040100)",
        "(0.097460, 1.403660, 0.037290)",
        "(0.097508, 1.410583, 0.034737)",
        "(0.097555, 1.417969, 0.032518)",
        "(0.097551, 1.425836, 0.030726)",
        "(0.097563, 1.429975, 0.030024)",
        "(0.097753, 1.438413, 0.028719)",
        "(0.097958, 1.447149, 0.027717)",
        "(0.098289, 1.456047, 0.026990)",
        "(0.098722, 1.464960, 0.026529)",
        "(0.099072, 1.469437, 0.026307)",
        "(0.099782, 1.478362, 0.026038)",
        "(0.100372, 1.487285, 0.026025)",
        "(0.100932, 1.496191, 0.026129)",
        "(0.101484, 1.505098, 0.026336)",
        "(0.101767, 1.509499, 0.026429)",
        "(0.102355, 1.518264, 0.026804)",
        "(0.103025, 1.527065, 0.027545)",
        "(0.103542, 1.535774, 0.028503)",
        "(0.104021, 1.544159, 0.029701)",
        "(0.104261, 1.548285, 0.030385)",
        "(0.104793, 1.556400, 0.031811)",
        "(0.105338, 1.564321, 0.033445)",
        "(0.105804, 1.572020, 0.035282)",
        "(0.106221, 1.579457, 0.037318)",
        "(0.106435, 1.583041, 0.038401)",
        "(0.106845, 1.589963, 0.040773)",
        "(0.107323, 1.596502, 0.043336)",
        "(0.107956, 1.602635, 0.046120)",
        "(0.108837, 1.608395, 0.049040)",
        "(0.109404, 1.611179, 0.050550)",
        "(0.110578, 1.616484, 0.053676)",
        "(0.111704, 1.621347, 0.056890)",
        "(0.112728, 1.625751, 0.060234)",
        "(0.113617, 1.629876, 0.063723)",
        "(0.114079, 1.631821, 0.065497)",
        "(0.114983, 1.635360, 0.069139)",
        "(0.115753, 1.638523, 0.072786)",
        "(0.116369, 1.641276, 0.076430)",
        "(0.117015, 1.643626, 0.080039)",
        "(0.117245, 1.644655, 0.081845)",
        "(0.117626, 1.646535, 0.085397)",
        "(0.117975, 1.648143, 0.088874)",
        "(0.118348, 1.649498, 0.092413)",
        "(0.118696, 1.650553, 0.095997)",
        "(0.118808, 1.650933, 0.097809)",
        "(0.119104, 1.651614, 0.101521)",
        "(0.119346, 1.651957, 0.105445)",
        "(0.119575, 1.651999, 0.109502)",
        "(0.119713, 1.651784, 0.113757)",
        "(0.119771, 1.651543, 0.115990)",
        "(0.119902, 1.650970, 0.120625)",
        "(0.119977, 1.650184, 0.125437)",
        "(0.120103, 1.649339, 0.130389)",
        "(0.120243, 1.648254, 0.135378)",
        "(0.120423, 1.647513, 0.137875)",
        "(0.120901, 1.645897, 0.142860)",
        "(0.121602, 1.644007, 0.147988)",
        "(0.122319, 1.641846, 0.153158)",
        "(0.122980, 1.639572, 0.158285)",
        "(0.123240, 1.638257, 0.160742)",
        "(0.123713, 1.635321, 0.165405)",
        "(0.124131, 1.631923, 0.169600)",
        "(0.124358, 1.628132, 0.173445)",
        "(0.124461, 1.623823, 0.176880)",
        "(0.124547, 1.621483, 0.178419)",
        "(0.124817, 1.616547, 0.181270)",
        "(0.124935, 1.611185, 0.183719)",
        "(0.124798, 1.605413, 0.185759)",
        "(0.124438, 1.599498, 0.187597)",
        "(0.124220, 1.596529, 0.188458)",
        "(0.123695, 1.590436, 0.190008)",
        "(0.123081, 1.584293, 0.191527)",
        "(0.122336, 1.578163, 0.193171)",
        "(0.121618, 1.572058, 0.194749)",
        "(0.121349, 1.569048, 0.195483)",
        "(0.120824, 1.562879, 0.196831)",
        "(0.120372, 1.556675, 0.198118)",
        "(0.119853, 1.550371, 0.199327)",
        "(0.119396, 1.544031, 0.200551)",
        "(0.119219, 1.540871, 0.201143)",
        "(0.118736, 1.534503, 0.202294)",
        "(0.118214, 1.528159, 0.203347)",
        "(0.117802, 1.521826, 0.204279)",
        "(0.117474, 1.515536, 0.205089)",
        "(0.117386, 1.512424, 0.205387)",
        "(0.117239, 1.506100, 0.205690)",
        "(0.117032, 1.499739, 0.205536)",
        "(0.116723, 1.493284, 0.205048)",
        "(0.116273, 1.486750, 0.204195)",
        "(0.116048, 1.483403, 0.203504)",
        "(0.115622, 1.476612, 0.201858)",
        "(0.115104, 1.469792, 0.199919)",
        "(0.114431, 1.463002, 0.197751)",
        "(0.113634, 1.456262, 0.195474)",
        "(0.113247, 1.452939, 0.194283)",
        "(0.112438, 1.446355, 0.191828)",
        "(0.111704, 1.440084, 0.189180)",
        "(0.110941, 1.434002, 0.186243)",
        "(0.110368, 1.428161, 0.182870)",
        "(0.110082, 1.425336, 0.181100)",
        "(0.109456, 1.419925, 0.177381)",
        "(0.108854, 1.414847, 0.173547)",
        "(0.108285, 1.410189, 0.169707)",
        "(0.107754, 1.405983, 0.165715)",
        "(0.107491, 1.403998, 0.163625)",
        "(0.106951, 1.400083, 0.159248)",
        "(0.106381, 1.396271, 0.154408)",
        "(0.105909, 1.392567, 0.148978)",
        "(0.105283, 1.388948, 0.143159)",
        "(0.104991, 1.387255, 0.140225)",
        "(0.104538, 1.384064, 0.134347)",
        "(0.104055, 1.381226, 0.128505)",
        "(0.103604, 1.378882, 0.122643)",
        "(0.103213, 1.377116, 0.116739)",
        "(0.103047, 1.376505, 0.113831)",
        "(0.102663, 1.375657, 0.108079)",
        "(0.102293, 1.375229, 0.102240)",
        "(0.101811, 1.375325, 0.096486)",
        "(0.101340, 1.376144, 0.090999)",
        "(0.101050, 1.376685, 0.088300)",
        "(0.100379, 1.378240, 0.083115)",
        "(0.099783, 1.380444, 0.078260)",
        "(0.099176, 1.383136, 0.073549)",
        "(0.098774, 1.386238, 0.069042)",
        "(0.098597, 1.387954, 0.066928)",
        "(0.098218, 1.391602, 0.062847)",
        "(0.097874, 1.395427, 0.058981)",
        "(0.097431, 1.399554, 0.055333)",
        "(0.097000, 1.403866, 0.051834)",
        "(0.096852, 1.406144, 0.050195)",
        "(0.096650, 1.410951, 0.047144)",
        "(0.096423, 1.416116, 0.044384)",
        "(0.096252, 1.421548, 0.041900)",
        "(0.095971, 1.427053, 0.039627)",
        "(0.095771, 1.429893, 0.038711)",
        "(0.095379, 1.435637, 0.036947)",
        "(0.094910, 1.441621, 0.035384)",
        "(0.094120, 1.447782, 0.034452)",
        "(0.093256, 1.454119, 0.033879)",
        "(0.092801, 1.457369, 0.033665)",
        "(0.092109, 1.464118, 0.033463)",
        "(0.091539, 1.471090, 0.033405)",
        "(0.091123, 1.478272, 0.033489)",
        "(0.090984, 1.485600, 0.033680)",
        "(0.090896, 1.489346, 0.033770)",
        "(0.090692, 1.496991, 0.034008)",
        "(0.090607, 1.504655, 0.034111)",
        "(0.090267, 1.512251, 0.034301)",
        "(0.090107, 1.520065, 0.034611)",
        "(0.090077, 1.523954, 0.034763)",
        "(0.090084, 1.531663, 0.035058)",
        "(0.090298, 1.539260, 0.035408)",
        "(0.090681, 1.546731, 0.035802)",
        "(0.091162, 1.553941, 0.036029)",
        "(0.091398, 1.557446, 0.036137)",
        "(0.091783, 1.564329, 0.036502)",
        "(0.092013, 1.571104, 0.037144)",
        "(0.092028, 1.577635, 0.037975)",
        "(0.092016, 1.583989, 0.039041)",
        "(0.092044, 1.587129, 0.039649)",
        "(0.092353, 1.593166, 0.040970)",
        "(0.093058, 1.598933, 0.042528)",
        "(0.094008, 1.604422, 0.044273)",
        "(0.095042, 1.609538, 0.046327)",
        "(0.095536, 1.611998, 0.047405)",
        "(0.096378, 1.616761, 0.049799)",
        "(0.097120, 1.621235, 0.052403)",
        "(0.097891, 1.625345, 0.055134)",
        "(0.098674, 1.629201, 0.057984)",
        "(0.099101, 1.631049, 0.059443)",
        "(0.100005, 1.634579, 0.062564)",
        "(0.101073, 1.637811, 0.065714)",
        "(0.101940, 1.640644, 0.068788)",
        "(0.102754, 1.643099, 0.071865)",
        "(0.103157, 1.644245, 0.073418)",
        "(0.103906, 1.646301, 0.076521)",
        "(0.104646, 1.648125, 0.079691)",
        "(0.105570, 1.649625, 0.082873)",
        "(0.105986, 1.650285, 0.084454)",
        "(0.106597, 1.651324, 0.087670)",
        "(0.107128, 1.652181, 0.091067)",
        "(0.107305, 1.652743, 0.094594)",
        "(0.107453, 1.653158, 0.098270)",
        "(0.107684, 1.653228, 0.102058)",
        "(0.107805, 1.653183, 0.103927)",
        "(0.108082, 1.652867, 0.107647)",
        "(0.108169, 1.652475, 0.111438)",
        "(0.108087, 1.652082, 0.115233)",
        "(0.108039, 1.651546, 0.119085)",
        "(0.108012, 1.651218, 0.120976)",
        "(0.108003, 1.650478, 0.124700)",
        "(0.107853, 1.649769, 0.128465)",
        "(0.107671, 1.649061, 0.132211)",
        "(0.107448, 1.648334, 0.135702)",
        "(0.107358, 1.648018, 0.137432)",
        "(0.107177, 1.647409, 0.140796)",
        "(0.106938, 1.646919, 0.143970)",
        "(0.106820, 1.646390, 0.146850)",
        "(0.106780, 1.645930, 0.149525)",
        "(0.106811, 1.645713, 0.150774)",
        "(0.106857, 1.645318, 0.153096)",
        "(0.106959, 1.644837, 0.155135)",
        "(0.107144, 1.644380, 0.156983)",
        "(0.107406, 1.643886, 0.158689)",
        "(0.107453, 1.643605, 0.159518)",
        "(0.107510, 1.643041, 0.161142)",
        "(0.107576, 1.642406, 0.162725)",
        "(0.107672, 1.641580, 0.164304)",
        "(0.107885, 1.640609, 0.165977)",
        "(0.107972, 1.640079, 0.166840)",
        "(0.108049, 1.638989, 0.168696)",
        "(0.108084, 1.637863, 0.170613)",
        "(0.107978, 1.636602, 0.172599)",
        "(0.107859, 1.635253, 0.174600)",
        "(0.107803, 1.634515, 0.175548)",
        "(0.107759, 1.632955, 0.177342)",
        "(0.107685, 1.631256, 0.179044)",
        "(0.107573, 1.629339, 0.180614)",
        "(0.107452, 1.627261, 0.182207)",
        "(0.107376, 1.626184, 0.182995)",
        "(0.107211, 1.623937, 0.184523)",
        "(0.106910, 1.621585, 0.186006)",
        "(0.106521, 1.619146, 0.187532)",
        "(0.106160, 1.616631, 0.188975)",
        "(0.105972, 1.615374, 0.189677)",
        "(0.105589, 1.612791, 0.191128)",
        "(0.105151, 1.610165, 0.192598)",
        "(0.104761, 1.607428, 0.193943)",
        "(0.104478, 1.604718, 0.195288)",
        "(0.104368, 1.603335, 0.195931)",
        "(0.104210, 1.600575, 0.197157)",
        "(0.104103, 1.597864, 0.198373)",
        "(0.104032, 1.595158, 0.199485)",
        "(0.103929, 1.592525, 0.200607)",
        "(0.103883, 1.591200, 0.201134)",
        "(0.103817, 1.588550, 0.202122)",
        "(0.103676, 1.585911, 0.203033)",
        "(0.103525, 1.583291, 0.203928)",
        "(0.103319, 1.580761, 0.204793)",
        "(0.103218, 1.579547, 0.205223)",
        "(0.103062, 1.577203, 0.206007)",
        "(0.102913, 1.574970, 0.206788)",
        "(0.102909, 1.572812, 0.207497)",
        "(0.102923, 1.570701, 0.208120)",
        "(0.102956, 1.569679, 0.208404)",
        "(0.103091, 1.567611, 0.208882)",
        "(0.103293, 1.565478, 0.209209)",
        "(0.103580, 1.563385, 0.209518)",
        "(0.103920, 1.561157, 0.209728)",
        "(0.104091, 1.560019, 0.209861)",
        "(0.104436, 1.557640, 0.210056)",
        "(0.104850, 1.555172, 0.210224)",
        "(0.105166, 1.552480, 0.210198)",
        "(0.105461, 1.549606, 0.210038)",
        "(0.105605, 1.548097, 0.209964)",
        "(0.105985, 1.544964, 0.209757)",
        "(0.106401, 1.541631, 0.209545)",
        "(0.106867, 1.538012, 0.209170)",
        "(0.107101, 1.536051, 0.208918)",
        "(0.107654, 1.531927, 0.208322)",
        "(0.108318, 1.527402, 0.207544)",
        "(0.109065, 1.522435, 0.206471)",
        "(0.109667, 1.517117, 0.205049)",
        "(0.110176, 1.511464, 0.203433)",
        "(0.110446, 1.508615, 0.202623)",
        "(0.111007, 1.502708, 0.200946)",
        "(0.111573, 1.496548, 0.199078)",
        "(0.112134, 1.490246, 0.197172)",
        "(0.112607, 1.484002, 0.195213)",
        "(0.112824, 1.480894, 0.194240)",
        "(0.113368, 1.474669, 0.192207)",
        "(0.113940, 1.468354, 0.189847)",
        "(0.114458, 1.461975, 0.187135)",
        "(0.114723, 1.458806, 0.185790)",
        "(0.115193, 1.452494, 0.183120)",
        "(0.115447, 1.446192, 0.180328)",
        "(0.115544, 1.439901, 0.177434)",
        "(0.115316, 1.433668, 0.174467)",
        "(0.115240, 1.430561, 0.172896)",
        "(0.115021, 1.424403, 0.169576)",
        "(0.114757, 1.418260, 0.166153)",
        "(0.114369, 1.412242, 0.162676)",
        "(0.113758, 1.406405, 0.159165)",
        "(0.113170, 1.400795, 0.155592)",
        "(0.112908, 1.398007, 0.153790)",
        "(0.112457, 1.392645, 0.150157)",
        "(0.112107, 1.387666, 0.146477)",
        "(0.111893, 1.383001, 0.142731)",
        "(0.111795, 1.378666, 0.138993)",
        "(0.111736, 1.376608, 0.137185)",
        "(0.111692, 1.372891, 0.133738)",
        "(0.111648, 1.369457, 0.130278)",
        "(0.111453, 1.366183, 0.126660)",
        "(0.111368, 1.364653, 0.124863)",
        "(0.111165, 1.361920, 0.121270)",
        "(0.111113, 1.359502, 0.117438)",
        "(0.110986, 1.357266, 0.113181)",
        "(0.110858, 1.355115, 0.108371)",
        "(0.110968, 1.353259, 0.103129)",
        "(0.111028, 1.352427, 0.100454)",
        "(0.111157, 1.351002, 0.094863)",
        "(0.111255, 1.349927, 0.089091)",
        "(0.111326, 1.349279, 0.083205)",
        "(0.111523, 1.349187, 0.077250)",
        "(0.111624, 1.349292, 0.074293)",
        "(0.111879, 1.349825, 0.068357)",
        "(0.112147, 1.350892, 0.062528)",
        "(0.112455, 1.352585, 0.056948)",
        "(0.112813, 1.354807, 0.051536)",
        "(0.112990, 1.356073, 0.048891)",
        "(0.113352, 1.359120, 0.043831)",
        "(0.113757, 1.362677, 0.039017)",
        "(0.114184, 1.366714, 0.034557)",
        "(0.114509, 1.371261, 0.030623)",
        "(0.114611, 1.373599, 0.028764)",
        "(0.114811, 1.378602, 0.025330)",
        "(0.115027, 1.383757, 0.022254)",
        "(0.115065, 1.389224, 0.019650)",
        "(0.115071, 1.394849, 0.017343)",
        "(0.115019, 1.397739, 0.016327)",
        "(0.114703, 1.403779, 0.014764)",
        "(0.114109, 1.410121, 0.013590)",
        "(0.113590, 1.416856, 0.012699)",
        "(0.112953, 1.423848, 0.011962)",
        "(0.112555, 1.427355, 0.011672)",
        "(0.111708, 1.434637, 0.011419)",
        "(0.110938, 1.442332, 0.011428)",
        "(0.110450, 1.450269, 0.011532)",
        "(0.110279, 1.454343, 0.011646)",
        "(0.109987, 1.462471, 0.011822)",
        "(0.109822, 1.470651, 0.012095)",
        "(0.109817, 1.478913, 0.012474)",
        "(0.109947, 1.487099, 0.012945)",
        "(0.110056, 1.491171, 0.013191)",
        "(0.110344, 1.499237, 0.013703)",
        "(0.110639, 1.507117, 0.014412)",
        "(0.111059, 1.514856, 0.015258)",
        "(0.111452, 1.522285, 0.016190)",
        "(0.111938, 1.529596, 0.017141)",
        "(0.112213, 1.533234, 0.017596)",
        "(0.112979, 1.540454, 0.018569)",
        "(0.113659, 1.547507, 0.019720)",
        "(0.114216, 1.554286, 0.020923)",
        "(0.114645, 1.560734, 0.022181)",
        "(0.114886, 1.563943, 0.022886)",
        "(0.115489, 1.570243, 0.024369)",
        "(0.116106, 1.576225, 0.025910)",
        "(0.116652, 1.581957, 0.027417)",
        "(0.117122, 1.587574, 0.028968)",
        "(0.117320, 1.590330, 0.029770)",
        "(0.117653, 1.595595, 0.031455)",
        "(0.117899, 1.600666, 0.033351)",
        "(0.118254, 1.605615, 0.035376)",
        "(0.118614, 1.610306, 0.037582)",
        "(0.118770, 1.612625, 0.038748)",
        "(0.119197, 1.617152, 0.041325)",
        "(0.119478, 1.621463, 0.044313)",
        "(0.119908, 1.625628, 0.047618)",
        "(0.120643, 1.629707, 0.051291)",
        "(0.121011, 1.631726, 0.053184)",
        "(0.121731, 1.635596, 0.057088)",
        "(0.122251, 1.639172, 0.061072)",
        "(0.122633, 1.642494, 0.065256)",
        "(0.123204, 1.645751, 0.069843)",
        "(0.123489, 1.647281, 0.072109)",
        "(0.124021, 1.649945, 0.076669)",
        "(0.124480, 1.652312, 0.081299)",
        "(0.124934, 1.654359, 0.086029)",
        "(0.125195, 1.656011, 0.090807)",
        "(0.125349, 1.656726, 0.093219)",
        "(0.125569, 1.657834, 0.098065)",
        "(0.125747, 1.658781, 0.102849)",
        "(0.125870, 1.659509, 0.107553)",
        "(0.125684, 1.659887, 0.112097)",
        "(0.125588, 1.659996, 0.114292)",
        "(0.125555, 1.659969, 0.118586)",
        "(0.125718, 1.659659, 0.122910)",
        "(0.125759, 1.659021, 0.127309)",
        "(0.125793, 1.658073, 0.131631)",
        "(0.125835, 1.657536, 0.133766)",
        "(0.125879, 1.656255, 0.138036)",
        "(0.125891, 1.654647, 0.142248)",
        "(0.125917, 1.652799, 0.146480)",
        "(0.125782, 1.650885, 0.150776)",
        "(0.125718, 1.649839, 0.152892)",
        "(0.125633, 1.647668, 0.156956)",
        "(0.125650, 1.645332, 0.160779)",
        "(0.125752, 1.642751, 0.164469)",
        "(0.125873, 1.639991, 0.168219)",
        "(0.125937, 1.638596, 0.170146)",
        "(0.126052, 1.635612, 0.173895)",
        "(0.126201, 1.632455, 0.177443)",
        "(0.126295, 1.629037, 0.180755)",
        "(0.126494, 1.625270, 0.183808)",
        "(0.126618, 1.623296, 0.185310)",
        "(0.126589, 1.619036, 0.188197)",
        "(0.126514, 1.614394, 0.190909)",
        "(0.126439, 1.609577, 0.193469)",
        "(0.126480, 1.604503, 0.195789)",
        "(0.126450, 1.601899, 0.196919)",
        "(0.126471, 1.596507, 0.198940)",
        "(0.126345, 1.590998, 0.200776)",
        "(0.126360, 1.585355, 0.202509)",
        "(0.126201, 1.579798, 0.204216)",
        "(0.125998, 1.577032, 0.205003)",
        "(0.125643, 1.571477, 0.206495)",
        "(0.125303, 1.565975, 0.207851)",
        "(0.125037, 1.560605, 0.208953)",
        "(0.124767, 1.555326, 0.209720)",
        "(0.124675, 1.552762, 0.210051)",
        "(0.124540, 1.547713, 0.210467)",
        "(0.124396, 1.542717, 0.210795)",
        "(0.124367, 1.537926, 0.211011)",
        "(0.124320, 1.533149, 0.211086)",
        "(0.124308, 1.530765, 0.211107)",
        "(0.124296, 1.526129, 0.211065)",
        "(0.124170, 1.521696, 0.210964)",
        "(0.124005, 1.517381, 0.210790)",
        "(0.124041, 1.515319, 0.210647)",
        "(0.124218, 1.511220, 0.210302)",
        "(0.124318, 1.507074, 0.209748)",
        "(0.124461, 1.502820, 0.209003)",
        "(0.124563, 1.498619, 0.208255)",
        "(0.124639, 1.494229, 0.207438)",
        "(0.124689, 1.491988, 0.206991)",
        "(0.124724, 1.487399, 0.205973)",
        "(0.124685, 1.482659, 0.204895)",
        "(0.124586, 1.477754, 0.203811)",
        "(0.124553, 1.475262, 0.203217)",
        "(0.124447, 1.470242, 0.201855)",
        "(0.124316, 1.465134, 0.200254)",
        "(0.124214, 1.460090, 0.198536)",
        "(0.124196, 1.455184, 0.196793)",
        "(0.124140, 1.450349, 0.194935)",
        "(0.124067, 1.447979, 0.193965)",
        "(0.123829, 1.443333, 0.191835)",
        "(0.123485, 1.438795, 0.189426)",
        "(0.123243, 1.434450, 0.186928)",
        "(0.123089, 1.432355, 0.185668)",
        "(0.122772, 1.428220, 0.182889)",
        "(0.122393, 1.424127, 0.179695)",
        "(0.122008, 1.420149, 0.176320)",
        "(0.121693, 1.416367, 0.172791)",
        "(0.121304, 1.412668, 0.168959)",
        "(0.121081, 1.410796, 0.166924)",
        "(0.120604, 1.407044, 0.162557)",
        "(0.120201, 1.403455, 0.158020)",
        "(0.119727, 1.400105, 0.153308)",
        "(0.119479, 1.398433, 0.150806)",
        "(0.118965, 1.395088, 0.145611)",
        "(0.118427, 1.391926, 0.140275)",
        "(0.117975, 1.388951, 0.134784)",
        "(0.117489, 1.386142, 0.129021)",
        "(0.117044, 1.383532, 0.122980)",
        "(0.116766, 1.382292, 0.119903)",
        "(0.116252, 1.380051, 0.113562)",
        "(0.115788, 1.378126, 0.106969)",
        "(0.115370, 1.376529, 0.100100)",
        "(0.115182, 1.375775, 0.096558)",
        "(0.114752, 1.374493, 0.089273)",
        "(0.114257, 1.373653, 0.081989)",
        "(0.113800, 1.373343, 0.074789)",
        "(0.113466, 1.373442, 0.067577)",
        "(0.113328, 1.373703, 0.064100)",
        "(0.113011, 1.374636, 0.057383)",
        "(0.112619, 1.376159, 0.051080)",
        "(0.112240, 1.378292, 0.045185)",
        "(0.111983, 1.381001, 0.039715)",
        "(0.111903, 1.382689, 0.037212)",
        "(0.111726, 1.386327, 0.032511)",
        "(0.111507, 1.390471, 0.028261)",
        "(0.111284, 1.395146, 0.024538)",
        "(0.111073, 1.400322, 0.021332)",
        "(0.110943, 1.403064, 0.019969)",
        "(0.110802, 1.408795, 0.017351)",
        "(0.110430, 1.414807, 0.015083)",
        "(0.109824, 1.421154, 0.013113)",
        "(0.109104, 1.427738, 0.011468)",
        "(0.108735, 1.431174, 0.010817)",
        "(0.108039, 1.438144, 0.009727)",
        "(0.107341, 1.445113, 0.008858)",
        "(0.106460, 1.451973, 0.008147)",
        "(0.105599, 1.458713, 0.007651)",
        "(0.105157, 1.462073, 0.007476)",
        "(0.104463, 1.468868, 0.007328)",
        "(0.103822, 1.475699, 0.007365)",
        "(0.103307, 1.482479, 0.007549)",
        "(0.102980, 1.489263, 0.007816)",
        "(0.102783, 1.492667, 0.007968)",
        "(0.102432, 1.499590, 0.008315)",
        "(0.102045, 1.506601, 0.008805)",
        "(0.101686, 1.513724, 0.009479)",
        "(0.101344, 1.520992, 0.010440)",
        "(0.101206, 1.524722, 0.011072)",
        "(0.101010, 1.532241, 0.012424)",
        "(0.100935, 1.539759, 0.013821)",
        "(0.100766, 1.547187, 0.015248)",
        "(0.100392, 1.554480, 0.016738)",
        "(0.100174, 1.558061, 0.017474)",
        "(0.099725, 1.565160, 0.019116)",
        "(0.099374, 1.572016, 0.020857)",
        "(0.098980, 1.578657, 0.022785)",
        "(0.098417, 1.585081, 0.024985)",
        "(0.098203, 1.588242, 0.026098)",
        "(0.097730, 1.594269, 0.028292)",
        "(0.097283, 1.599993, 0.030629)",
        "(0.096902, 1.605370, 0.032993)",
        "(0.096221, 1.610304, 0.035286)",
        "(0.095761, 1.612649, 0.036418)",
        "(0.094729, 1.617078, 0.038853)",
        "(0.093996, 1.621511, 0.041440)",
        "(0.093209, 1.625595, 0.044180)",
        "(0.092666, 1.629246, 0.047037)",
        "(0.092451, 1.631006, 0.048586)",
        "(0.092037, 1.634462, 0.052059)",
        "(0.091461, 1.637776, 0.056150)",
        "(0.090833, 1.640742, 0.060852)",
        "(0.090141, 1.643367, 0.066053)",
        "(0.089839, 1.644570, 0.068874)",
        "(0.089292, 1.646589, 0.074761)",
        "(0.088555, 1.648127, 0.081004)",
        "(0.087703, 1.649171, 0.087632)",
        "(0.087064, 1.649603, 0.094593)",
        "(0.086755, 1.649712, 0.098101)",
        "(0.086139, 1.649545, 0.105245)",
        "(0.085453, 1.648907, 0.112413)",
        "(0.084745, 1.647740, 0.119562)",
        "(0.084064, 1.646083, 0.126833)",
        "(0.083714, 1.645083, 0.130490)",
        "(0.083242, 1.642628, 0.137778)",
        "(0.082794, 1.639879, 0.144873)",
        "(0.082091, 1.636876, 0.151671)",
        "(0.081429, 1.633648, 0.158060)",
        "(0.081120, 1.631938, 0.161105)",
        "(0.080481, 1.628449, 0.166863)",
        "(0.079940, 1.624905, 0.172260)",
        "(0.079564, 1.621137, 0.177160)",
        "(0.079215, 1.617208, 0.181730)",
        "(0.079074, 1.615229, 0.183911)",
        "(0.078860, 1.611261, 0.188012)",
        "(0.078749, 1.607004, 0.191777)",
        "(0.078667, 1.602439, 0.195236)",
        "(0.078589, 1.597659, 0.198566)",
        "(0.078507, 1.595230, 0.200167)",
        "(0.078352, 1.589981, 0.203107)",
        "(0.078278, 1.584143, 0.205539)",
        "(0.078333, 1.577819, 0.207653)",
        "(0.078441, 1.570996, 0.209530)",
        "(0.078578, 1.567421, 0.210467)",
        "(0.079072, 1.559966, 0.212313)",
        "(0.079570, 1.552167, 0.214018)",
        "(0.080050, 1.543915, 0.215533)",
        "(0.080733, 1.535225, 0.216699)",
        "(0.081176, 1.530778, 0.217105)",
        "(0.082146, 1.521609, 0.217463)",
        "(0.083035, 1.512233, 0.217364)",
        "(0.083912, 1.502779, 0.216898)",
        "(0.084974, 1.493438, 0.216233)",
        "(0.086236, 1.484107, 0.215198)",
        "(0.086852, 1.479473, 0.214526)",
        "(0.088011, 1.470288, 0.212660)",
        "(0.089137, 1.461143, 0.210237)",
        "(0.090315, 1.452205, 0.207413)",
        "(0.090984, 1.447856, 0.206028)",
        "(0.092337, 1.439352, 0.203111)",
        "(0.093434, 1.430884, 0.199832)",
        "(0.094082, 1.422415, 0.196021)",
        "(0.094303, 1.413806, 0.191682)",
        "(0.094470, 1.405359, 0.187367)",
        "(0.094493, 1.401196, 0.185225)",
        "(0.094294, 1.392889, 0.180903)",
        "(0.093706, 1.384597, 0.176326)",
        "(0.092791, 1.376140, 0.171475)",
        "(0.092378, 1.371906, 0.168917)",
        "(0.091603, 1.363390, 0.163318)",
        "(0.090711, 1.354985, 0.157170)",
        "(0.089857, 1.347005, 0.150753)",
        "(0.089238, 1.339614, 0.143977)",
        "(0.088920, 1.336027, 0.140449)",
        "(0.088528, 1.329266, 0.132957)",
        "(0.088254, 1.323232, 0.125398)",
        "(0.088108, 1.318158, 0.117846)",
        "(0.087969, 1.313953, 0.109959)",
        "(0.087955, 1.312029, 0.105819)",
        "(0.088117, 1.308900, 0.097129)",
        "(0.088519, 1.306755, 0.088232)",
        "(0.088940, 1.305851, 0.079546)",
        "(0.089461, 1.305748, 0.070821)",
        "(0.089732, 1.306053, 0.066458)",
        "(0.090148, 1.307780, 0.058106)",
        "(0.090704, 1.310842, 0.050072)",
        "(0.091148, 1.315002, 0.042365)",
        "(0.091496, 1.320755, 0.035475)",
        "(0.091623, 1.323936, 0.032222)",
        "(0.091850, 1.331187, 0.026253)",
        "(0.091837, 1.339592, 0.021146)",
        "(0.091745, 1.348807, 0.017013)",
        "(0.091539, 1.359042, 0.013814)",
        "(0.091342, 1.364331, 0.012458)",
        "(0.090900, 1.375645, 0.010345)",
        "(0.090388, 1.387616, 0.009076)",
        "(0.090066, 1.400419, 0.008570)",
        "(0.089458, 1.413705, 0.008416)",
        "(0.089002, 1.420322, 0.008331)",
        "(0.088188, 1.433746, 0.008353)",
        "(0.087289, 1.447106, 0.008618)",
        "(0.086525, 1.460599, 0.009046)",
        "(0.086171, 1.474352, 0.009912)",
        "(0.086142, 1.481254, 0.010443)",
        "(0.086502, 1.495064, 0.011599)",
        "(0.087157, 1.508647, 0.013015)",
        "(0.087994, 1.522039, 0.015003)",
        "(0.089868, 1.534840, 0.017358)",
        "(0.090911, 1.541070, 0.018554)",
        "(0.093169, 1.552907, 0.021188)",
        "(0.095409, 1.563861, 0.024093)",
        "(0.097252, 1.573829, 0.027290)",
        "(0.099161, 1.582919, 0.030838)",
        "(0.100294, 1.587065, 0.032754)",
        "(0.102239, 1.594749, 0.036716)",
        "(0.104063, 1.601407, 0.040974)",
        "(0.105513, 1.607324, 0.045746)",
        "(0.106686, 1.612323, 0.051057)",
        "(0.107197, 1.614634, 0.053894)",
        "(0.108200, 1.618792, 0.060014)",
        "(0.108985, 1.622314, 0.066544)",
        "(0.109509, 1.625285, 0.073478)",
        "(0.110143, 1.627594, 0.080904)",
        "(0.110509, 1.628564, 0.084704)",
        "(0.111198, 1.629937, 0.092640)",
        "(0.111546, 1.630895, 0.100849)",
        "(0.111618, 1.631315, 0.109274)",
        "(0.111668, 1.630950, 0.117686)",
        "(0.111739, 1.630513, 0.121852)",
        "(0.111950, 1.628772, 0.130237)",
        "(0.112132, 1.626195, 0.138926)",
        "(0.111810, 1.622738, 0.147942)",
        "(0.111251, 1.618382, 0.156958)",
        "(0.110949, 1.615971, 0.161462)",
        "(0.110124, 1.610524, 0.170288)",
        "(0.109420, 1.604276, 0.178721)",
        "(0.108861, 1.597232, 0.186550)",
        "(0.108488, 1.589443, 0.193575)",
        "(0.108255, 1.585388, 0.196812)",
        "(0.107753, 1.576859, 0.202427)",
        "(0.107561, 1.567660, 0.206939)",
        "(0.107619, 1.557706, 0.210567)",
        "(0.107932, 1.546767, 0.212907)",
        "(0.107967, 1.541314, 0.213966)",
        "(0.107791, 1.530216, 0.215361)",
        "(0.107719, 1.518847, 0.215785)",
        "(0.107993, 1.507322, 0.215356)",
        "(0.108252, 1.495679, 0.214087)",
        "(0.108230, 1.489986, 0.213310)",
        "(0.108010, 1.478892, 0.211257)",
        "(0.107937, 1.467973, 0.208653)",
        "(0.108272, 1.457215, 0.205147)",
        "(0.108751, 1.446670, 0.201153)",
        "(0.108953, 1.441546, 0.199069)",
        "(0.109230, 1.431590, 0.194540)",
        "(0.109454, 1.421891, 0.189369)",
        "(0.109843, 1.412493, 0.183688)",
        "(0.110304, 1.403283, 0.177610)",
        "(0.110524, 1.398761, 0.174413)",
        "(0.110973, 1.389932, 0.167555)",
        "(0.111295, 1.381454, 0.160474)",
        "(0.111682, 1.373447, 0.153217)",
        "(0.112009, 1.365962, 0.145692)",
        "(0.112033, 1.362363, 0.141925)",
        "(0.112006, 1.355578, 0.134185)",
        "(0.111806, 1.349189, 0.125917)",
        "(0.111471, 1.343261, 0.116988)",
        "(0.111179, 1.338320, 0.107633)",
        "(0.111083, 1.336143, 0.102890)",
        "(0.110972, 1.332668, 0.093206)",
        "(0.110701, 1.330847, 0.083948)",
        "(0.110331, 1.330764, 0.075148)",
        "(0.109744, 1.332518, 0.066760)",
        "(0.109440, 1.333905, 0.062691)",
        "(0.108719, 1.338296, 0.055038)",
        "(0.107597, 1.344701, 0.048082)",
        "(0.106181, 1.353119, 0.041898)",
        "(0.104716, 1.363444, 0.036662)",
        "(0.104031, 1.368957, 0.034261)",
        "(0.102721, 1.381182, 0.030228)",
        "(0.101306, 1.394275, 0.027144)",
        "(0.099865, 1.408198, 0.024850)",
        "(0.098727, 1.422694, 0.023405)",
        "(0.098189, 1.429851, 0.022795)",
        "(0.097025, 1.444032, 0.022201)",
        "(0.096005, 1.457602, 0.021845)",
        "(0.095002, 1.470734, 0.021631)",
        "(0.093727, 1.483256, 0.021685)",
        "(0.093222, 1.489454, 0.021772)",
        "(0.092332, 1.501626, 0.022465)",
        "(0.091602, 1.513444, 0.023425)",
        "(0.091168, 1.524955, 0.024530)",
        "(0.090995, 1.536188, 0.026057)",
        "(0.090916, 1.541731, 0.026910)",
        "(0.090816, 1.552494, 0.028937)",
        "(0.090795, 1.562729, 0.031358)",
        "(0.091392, 1.572967, 0.034144)",
        "(0.092650, 1.583143, 0.037528)",
        "(0.093410, 1.588029, 0.039379)",
        "(0.095172, 1.597280, 0.043511)",
        "(0.097259, 1.605924, 0.048235)",
        "(0.099502, 1.613850, 0.053436)",
        "(0.101735, 1.620869, 0.059050)",
        "(0.102792, 1.624129, 0.061940)",
        "(0.104759, 1.629880, 0.067990)",
        "(0.106530, 1.634789, 0.074210)",
        "(0.108077, 1.638941, 0.080453)",
        "(0.109735, 1.642493, 0.086610)",
        "(0.110551, 1.644008, 0.089684)",
        "(0.111914, 1.646646, 0.095723)",
        "(0.112995, 1.648678, 0.101679)",
        "(0.113861, 1.650330, 0.107617)",
        "(0.114733, 1.651420, 0.113424)",
        "(0.115188, 1.651839, 0.116288)",
        "(0.116123, 1.652215, 0.121860)",
        "(0.117046, 1.652174, 0.127307)",
        "(0.117953, 1.651657, 0.132748)",
        "(0.118855, 1.650617, 0.138264)",
        "(0.119273, 1.649920, 0.141035)",
        "(0.120108, 1.648090, 0.146610)",
        "(0.121007, 1.645577, 0.152178)",
        "(0.121801, 1.642567, 0.157757)",
        "(0.122335, 1.638727, 0.163016)",
        "(0.122497, 1.636405, 0.165514)",
        "(0.122845, 1.631110, 0.170349)",
        "(0.122964, 1.625053, 0.175141)",
        "(0.122868, 1.618140, 0.179802)",
        "(0.122738, 1.610168, 0.184050)",
        "(0.122721, 1.605846, 0.185964)",
        "(0.122632, 1.596248, 0.189175)",
        "(0.122144, 1.585821, 0.191834)",
        "(0.121543, 1.574615, 0.194147)",
        "(0.121013, 1.562692, 0.196121)",
        "(0.120677, 1.556643, 0.197018)",
        "(0.119992, 1.544242, 0.198482)",
        "(0.119547, 1.531635, 0.199702)",
        "(0.119510, 1.519137, 0.200589)",
        "(0.119539, 1.506911, 0.201262)",
        "(0.119533, 1.500880, 0.201476)",
        "(0.119644, 1.489154, 0.201566)",
        "(0.119788, 1.477990, 0.201403)",
        "(0.119890, 1.467283, 0.200940)",
        "(0.120091, 1.457099, 0.199963)",
        "(0.120181, 1.452151, 0.199159)",
        "(0.120301, 1.442387, 0.197193)",
        "(0.120607, 1.432872, 0.194823)",
        "(0.120880, 1.423744, 0.192142)",
        "(0.120978, 1.415021, 0.189259)",
        "(0.120981, 1.410833, 0.187695)",
        "(0.121139, 1.402610, 0.184246)",
        "(0.121271, 1.394766, 0.180433)",
        "(0.121295, 1.387426, 0.176331)",
        "(0.121221, 1.380489, 0.171948)",
        "(0.121180, 1.377203, 0.169598)",
        "(0.121068, 1.370971, 0.164276)",
        "(0.121097, 1.365078, 0.158041)",
        "(0.121374, 1.359453, 0.150793)",
        "(0.121696, 1.354174, 0.142483)",
        "(0.121840, 1.351646, 0.138212)",
        "(0.121995, 1.347005, 0.129322)",
        "(0.121905, 1.342812, 0.120058)",
        "(0.121607, 1.339085, 0.110146)",
        "(0.121424, 1.336056, 0.099484)",
        "(0.121312, 1.334848, 0.094181)",
        "(0.121110, 1.333658, 0.083624)",
        "(0.120563, 1.334320, 0.073353)",
        "(0.120008, 1.336639, 0.063275)",
        "(0.119349, 1.341092, 0.053923)",
        "(0.118983, 1.343889, 0.049539)",
        "(0.118053, 1.351144, 0.041695)",
        "(0.116735, 1.360095, 0.034907)",
        "(0.115523, 1.370578, 0.029031)",
        "(0.114296, 1.382681, 0.024713)",
        "(0.113681, 1.388959, 0.022957)",
        "(0.112386, 1.402317, 0.020553)",
        "(0.110799, 1.416482, 0.019284)",
        "(0.109047, 1.430954, 0.018816)",
        "(0.107383, 1.445730, 0.018803)",
        "(0.106738, 1.452950, 0.018805)",
        "(0.105670, 1.467427, 0.019016)",
        "(0.104607, 1.481892, 0.019459)",
        "(0.103550, 1.496379, 0.020085)",
        "(0.102726, 1.510594, 0.021058)",
        "(0.102444, 1.517590, 0.021619)",
        "(0.102239, 1.531421, 0.022822)",
        "(0.102301, 1.544995, 0.024065)",
        "(0.102651, 1.557767, 0.025396)",
        "(0.103337, 1.569783, 0.027047)",
        "(0.103658, 1.575611, 0.027981)",
        "(0.104714, 1.586607, 0.030154)",
        "(0.105932, 1.596946, 0.032966)",
        "(0.107234, 1.606673, 0.036278)",
        "(0.108886, 1.615494, 0.040094)",
        "(0.109830, 1.619743, 0.042209)",
        "(0.111879, 1.627628, 0.046990)",
        "(0.114052, 1.634624, 0.052153)",
        "(0.116183, 1.640772, 0.057840)",
        "(0.117926, 1.645952, 0.064137)",
        "(0.118684, 1.648343, 0.067433)",
        "(0.120083, 1.652518, 0.074418)",
        "(0.121619, 1.655639, 0.081585)",
        "(0.123082, 1.657467, 0.088904)",
        "(0.124875, 1.658425, 0.096558)",
        "(0.125814, 1.658644, 0.100567)",
        "(0.127592, 1.658367, 0.108912)",
        "(0.129384, 1.657282, 0.117448)",
        "(0.131126, 1.655360, 0.126080)",
        "(0.132770, 1.652448, 0.134791)",
        "(0.133594, 1.650769, 0.139133)",
        "(0.135214, 1.646806, 0.147816)",
        "(0.136585, 1.642362, 0.156507)",
        "(0.137847, 1.637145, 0.164878)",
        "(0.139250, 1.631205, 0.172834)",
        "(0.140006, 1.628061, 0.176703)",
        "(0.141539, 1.621374, 0.184194)",
        "(0.142906, 1.614142, 0.191003)",
        "(0.144034, 1.606439, 0.197068)",
        "(0.144773, 1.598397, 0.202431)",
        "(0.145178, 1.594226, 0.204897)",
        "(0.145850, 1.585682, 0.209124)",
        "(0.146025, 1.577158, 0.212535)",
        "(0.145537, 1.568404, 0.215208)",
        "(0.145278, 1.559590, 0.216822)",
        "(0.145247, 1.554948, 0.217458)",
        "(0.145039, 1.545734, 0.218059)",
        "(0.144626, 1.536731, 0.218287)",
        "(0.144239, 1.527882, 0.218217)",
        "(0.144093, 1.519242, 0.217997)",
        "(0.144063, 1.514953, 0.217780)",
        "(0.144026, 1.506434, 0.217003)",
        "(0.143916, 1.497853, 0.215942)",
        "(0.143865, 1.489232, 0.214599)",
        "(0.144040, 1.480661, 0.212838)",
        "(0.144039, 1.476406, 0.211847)",
        "(0.144090, 1.467767, 0.209390)",
        "(0.144415, 1.459036, 0.206371)",
        "(0.144591, 1.449945, 0.202843)",
        "(0.144663, 1.440676, 0.198767)",
        "(0.144747, 1.436029, 0.196673)",
        "(0.144942, 1.426575, 0.192143)",
        "(0.145027, 1.416721, 0.186858)",
        "(0.144647, 1.406515, 0.180554)",
        "(0.143930, 1.395909, 0.173262)",
        "(0.143589, 1.390568, 0.169420)",
        "(0.142808, 1.379655, 0.161075)",
        "(0.141933, 1.368801, 0.152113)",
        "(0.141016, 1.358396, 0.142864)",
        "(0.140214, 1.348757, 0.133421)",
        "(0.139799, 1.344140, 0.128652)",
        "(0.139021, 1.335614, 0.118953)",
        "(0.138289, 1.328058, 0.109168)",
        "(0.137739, 1.321624, 0.099450)",
        "(0.137075, 1.316288, 0.090129)",
        "(0.136793, 1.313874, 0.085570)",
        "(0.136317, 1.309896, 0.076784)",
        "(0.135762, 1.306938, 0.068534)",
        "(0.134907, 1.305115, 0.060969)",
        "(0.133992, 1.304300, 0.054021)",
        "(0.133480, 1.304301, 0.050818)",
        "(0.132240, 1.305414, 0.045171)",
        "(0.130721, 1.307790, 0.040336)",
        "(0.128854, 1.311344, 0.036102)",
        "(0.126969, 1.316077, 0.032348)",
        "(0.126050, 1.318743, 0.030643)",
        "(0.124147, 1.325090, 0.027795)",
        "(0.122138, 1.332310, 0.025307)",
        "(0.120217, 1.340332, 0.023126)",
        "(0.118425, 1.348965, 0.021321)",
        "(0.117537, 1.353400, 0.020503)",
        "(0.115881, 1.362578, 0.019071)",
        "(0.114171, 1.372089, 0.017822)",
        "(0.112440, 1.381628, 0.016618)",
        "(0.110737, 1.391584, 0.015677)",
        "(0.109870, 1.396637, 0.015306)",
        "(0.108360, 1.406628, 0.014672)",
        "(0.107265, 1.416663, 0.014085)",
        "(0.106330, 1.426966, 0.013776)",
        "(0.105223, 1.437162, 0.013869)",
        "(0.104636, 1.442339, 0.013980)",
        "(0.103650, 1.452897, 0.014514)",
        "(0.102910, 1.463787, 0.015294)",
        "(0.102647, 1.474418, 0.015948)",
        "(0.102368, 1.484990, 0.016465)",
        "(0.102140, 1.490215, 0.016763)",
        "(0.101659, 1.500617, 0.017549)",
        "(0.101515, 1.511075, 0.018330)",
        "(0.101700, 1.521778, 0.019099)",
        "(0.102148, 1.532475, 0.019813)",
        "(0.102481, 1.537907, 0.020244)",
        "(0.103353, 1.548928, 0.021216)",
        "(0.104302, 1.559940, 0.022404)",
        "(0.105393, 1.570789, 0.023861)",
        "(0.106445, 1.581329, 0.025611)",
        "(0.106899, 1.586467, 0.026604)",
        "(0.107788, 1.596479, 0.029036)",
        "(0.108682, 1.606028, 0.031918)",
        "(0.109771, 1.614836, 0.035205)",
        "(0.111068, 1.623041, 0.038978)",
        "(0.111720, 1.626952, 0.041048)",
        "(0.112995, 1.634128, 0.045699)",
        "(0.114206, 1.640595, 0.050693)",
        "(0.115509, 1.646247, 0.056075)",
        "(0.117051, 1.650909, 0.061869)",
        "(0.117863, 1.653075, 0.064849)",
        "(0.119337, 1.656829, 0.071187)",
        "(0.120449, 1.659906, 0.077980)",
        "(0.121476, 1.662124, 0.085365)",
        "(0.122697, 1.663627, 0.093208)",
        "(0.123397, 1.664108, 0.097253)",
        "(0.124934, 1.664294, 0.105545)",
        "(0.126325, 1.663610, 0.114006)",
        "(0.127477, 1.662217, 0.122648)",
        "(0.128664, 1.659731, 0.131417)",
        "(0.129282, 1.658342, 0.135725)",
        "(0.130495, 1.655026, 0.144073)",
        "(0.131532, 1.651171, 0.152116)",
        "(0.132293, 1.646568, 0.159675)",
        "(0.133074, 1.641001, 0.166496)",
        "(0.133538, 1.637984, 0.169800)",
        "(0.134499, 1.631431, 0.176121)",
        "(0.135146, 1.624418, 0.182057)",
        "(0.135534, 1.617034, 0.187474)",
        "(0.135721, 1.609266, 0.192179)",
        "(0.135792, 1.605341, 0.194444)",
        "(0.135773, 1.597319, 0.198711)",
        "(0.135327, 1.589291, 0.202732)",
        "(0.134660, 1.581330, 0.206416)",
        "(0.134016, 1.573271, 0.209591)",
        "(0.133742, 1.569203, 0.211085)",
        "(0.133280, 1.561009, 0.213756)",
        "(0.132920, 1.552891, 0.215949)",
        "(0.132487, 1.544755, 0.217693)",
        "(0.132188, 1.536751, 0.218932)",
        "(0.132016, 1.532816, 0.219440)",
        "(0.131528, 1.524997, 0.220148)",
        "(0.131041, 1.517104, 0.220551)",
        "(0.130771, 1.509416, 0.220755)",
        "(0.130531, 1.501703, 0.220575)",
        "(0.130409, 1.497867, 0.220371)",
        "(0.130229, 1.490201, 0.219614)",
        "(0.130156, 1.482422, 0.218695)",
        "(0.130173, 1.474719, 0.217704)",
        "(0.130024, 1.467096, 0.216431)",
        "(0.129900, 1.463262, 0.215646)",
        "(0.129580, 1.455495, 0.213708)",
        "(0.129303, 1.447865, 0.211388)",
        "(0.129038, 1.440375, 0.208732)",
        "(0.128747, 1.433109, 0.205683)",
        "(0.128562, 1.429555, 0.204084)",
        "(0.128186, 1.422641, 0.200751)",
        "(0.127879, 1.415972, 0.197215)",
        "(0.127699, 1.409490, 0.193205)",
        "(0.127700, 1.403105, 0.188649)",
        "(0.127667, 1.399957, 0.186264)",
        "(0.127565, 1.393785, 0.181158)",
        "(0.127402, 1.387760, 0.175868)",
        "(0.127275, 1.381998, 0.170552)",
        "(0.127197, 1.376609, 0.165285)",
        "(0.127198, 1.374068, 0.162610)",
        "(0.127121, 1.369205, 0.157112)",
        "(0.126903, 1.364536, 0.151283)",
        "(0.126786, 1.360106, 0.144928)",
        "(0.126624, 1.356011, 0.138356)",
        "(0.126462, 1.354081, 0.135081)",
        "(0.126094, 1.350647, 0.128455)",
        "(0.125535, 1.347648, 0.121565)",
        "(0.124827, 1.345169, 0.114457)",
        "(0.124070, 1.343600, 0.107197)",
        "(0.123650, 1.343106, 0.103572)",
        "(0.122794, 1.342999, 0.096232)",
        "(0.122082, 1.343902, 0.088726)",
        "(0.121507, 1.345785, 0.081170)",
        "(0.120960, 1.348848, 0.074010)",
        "(0.120722, 1.350676, 0.070615)",
        "(0.120271, 1.355189, 0.064296)",
        "(0.119616, 1.360434, 0.058637)",
        "(0.118758, 1.366300, 0.053708)",
        "(0.117789, 1.372792, 0.049365)",
        "(0.117268, 1.376131, 0.047298)",
        "(0.116122, 1.383099, 0.043631)",
        "(0.115033, 1.390368, 0.040464)",
        "(0.113876, 1.397723, 0.037685)",
        "(0.112738, 1.405220, 0.035309)",
        "(0.112286, 1.408949, 0.034188)",
        "(0.111408, 1.416494, 0.032364)",
        "(0.110620, 1.424127, 0.030696)",
        "(0.109837, 1.431365, 0.029210)",
        "(0.109152, 1.438149, 0.027875)",
        "(0.108724, 1.441507, 0.027268)",
        "(0.107853, 1.448087, 0.026183)",
        "(0.106881, 1.454443, 0.025352)",
        "(0.105832, 1.461009, 0.025024)",
        "(0.104820, 1.467786, 0.025171)",
        "(0.104412, 1.471158, 0.025195)",
        "(0.103732, 1.477925, 0.025235)",
        "(0.103119, 1.484736, 0.025091)",
        "(0.102553, 1.491591, 0.024814)",
        "(0.101754, 1.498344, 0.024676)",
        "(0.101464, 1.501727, 0.024636)",
        "(0.100982, 1.508596, 0.024665)",
        "(0.100772, 1.515592, 0.024937)",
        "(0.100962, 1.522653, 0.025536)",
        "(0.101207, 1.529695, 0.026296)",
        "(0.101553, 1.533035, 0.026696)",
        "(0.102295, 1.539877, 0.027557)",
        "(0.103160, 1.546427, 0.028448)",
        "(0.103961, 1.552548, 0.029355)",
        "(0.104698, 1.558226, 0.030308)",
        "(0.105104, 1.560968, 0.030805)",
        "(0.105857, 1.566120, 0.031840)",
        "(0.106422, 1.571002, 0.032906)",
        "(0.106988, 1.575690, 0.034145)",
        "(0.107571, 1.580212, 0.035687)",
        "(0.107841, 1.582472, 0.036581)",
        "(0.108501, 1.586928, 0.038713)",
        "(0.109233, 1.591399, 0.041215)",
        "(0.110183, 1.595640, 0.043946)",
        "(0.111238, 1.599747, 0.047155)",
        "(0.111709, 1.601726, 0.048872)",
        "(0.112658, 1.605443, 0.052599)",
        "(0.113428, 1.608798, 0.056366)",
        "(0.113904, 1.611927, 0.060365)",
        "(0.114238, 1.614971, 0.064497)",
        "(0.114383, 1.616428, 0.066637)",
        "(0.114700, 1.619232, 0.071018)",
        "(0.115213, 1.621918, 0.075564)",
        "(0.115857, 1.624406, 0.080347)",
        "(0.116561, 1.626610, 0.085272)",
        "(0.116926, 1.627670, 0.087752)",
        "(0.117522, 1.629667, 0.092764)",
        "(0.117992, 1.631466, 0.097897)",
        "(0.118365, 1.633103, 0.103144)",
        "(0.118858, 1.634303, 0.108391)",
        "(0.119137, 1.634805, 0.111027)",
        "(0.119705, 1.635479, 0.116375)",
        "(0.120165, 1.636046, 0.121867)",
        "(0.120610, 1.636269, 0.127310)",
        "(0.121189, 1.635984, 0.132591)",
        "(0.121492, 1.635730, 0.135176)",
        "(0.121920, 1.634931, 0.140318)",
        "(0.121990, 1.633822, 0.145455)",
        "(0.121900, 1.632459, 0.150504)",
        "(0.121734, 1.630800, 0.155358)",
        "(0.121719, 1.629941, 0.157762)",
        "(0.121775, 1.628076, 0.162553)",
        "(0.121776, 1.625941, 0.167312)",
        "(0.121816, 1.623785, 0.172122)",
        "(0.122061, 1.621360, 0.176837)",
        "(0.122225, 1.620014, 0.179112)",
        "(0.122628, 1.617154, 0.183464)",
        "(0.122937, 1.614056, 0.187594)",
        "(0.123112, 1.610479, 0.191547)",
        "(0.123209, 1.606345, 0.195147)",
        "(0.123220, 1.604133, 0.196857)"
    ],
    "leftHandPositions": [
        "(0.183524, 1.191614, -0.113037)",
        "(0.182971, 1.191875, -0.113465)",
        "(0.181797, 1.192140, -0.114385)",
        "(0.180512, 1.192217, -0.115452)",
        "(0.179270, 1.192172, -0.116528)",
        "(0.178145, 1.192153, -0.117585)",
        "(0.177662, 1.192163, -0.118046)",
        "(0.176776, 1.192137, -0.118866)",
        "(0.175883, 1.192072, -0.119549)",
        "(0.175039, 1.192058, -0.120180)",
        "(0.174215, 1.192109, -0.120741)",
        "(0.173793, 1.192134, -0.120985)",
        "(0.173152, 1.192232, -0.121240)",
        "(0.172125, 1.192465, -0.121505)",
        "(0.171282, 1.192815, -0.121523)",
        "(0.170493, 1.193414, -0.121350)",
        "(0.170134, 1.193827, -0.121200)",
        "(0.169788, 1.195203, -0.120784)",
        "(0.169770, 1.197049, -0.120437)",
        "(0.169934, 1.199063, -0.120232)",
        "(0.170139, 1.200712, -0.120291)",
        "(0.170241, 1.201354, -0.120416)",
        "(0.170492, 1.202222, -0.120892)",
        "(0.170829, 1.202553, -0.121705)",
        "(0.171395, 1.202276, -0.122551)",
        "(0.172285, 1.201596, -0.123368)",
        "(0.172856, 1.201111, -0.123797)",
        "(0.174068, 1.199835, -0.124733)",
        "(0.175285, 1.198087, -0.125744)",
        "(0.176513, 1.196049, -0.126753)",
        "(0.177796, 1.194072, -0.127794)",
        "(0.178463, 1.193170, -0.128350)",
        "(0.179833, 1.191649, -0.129510)",
        "(0.181189, 1.190470, -0.130747)",
        "(0.182508, 1.189542, -0.131978)",
        "(0.183752, 1.188799, -0.133154)",
        "(0.184329, 1.188475, -0.133721)",
        "(0.185430, 1.187854, -0.134843)",
        "(0.186370, 1.187151, -0.135942)",
        "(0.187087, 1.186343, -0.137157)",
        "(0.187457, 1.185266, -0.138507)",
        "(0.187576, 1.184702, -0.139165)",
        "(0.187701, 1.183633, -0.140363)",
        "(0.187740, 1.182756, -0.141290)",
        "(0.187749, 1.182117, -0.141851)",
        "(0.187768, 1.181789, -0.142090)",
        "(0.187808, 1.181783, -0.142164)",
        "(0.187812, 1.181860, -0.142068)",
        "(0.187809, 1.181701, -0.142048)",
        "(0.187748, 1.181597, -0.141883)",
        "(0.187501, 1.181380, -0.141346)",
        "(0.187281, 1.181214, -0.140839)",
        "(0.186810, 1.181157, -0.139776)",
        "(0.186274, 1.181706, -0.138768)",
        "(0.185710, 1.182596, -0.138000)",
        "(0.185004, 1.183411, -0.137173)",
        "(0.184497, 1.183714, -0.136796)",
        "(0.183077, 1.184021, -0.136025)",
        "(0.181408, 1.184120, -0.135117)",
        "(0.179846, 1.184618, -0.134123)",
        "(0.178570, 1.185774, -0.133043)",
        "(0.178045, 1.186547, -0.132433)",
        "(0.177151, 1.188575, -0.131295)",
        "(0.176306, 1.191206, -0.130174)",
        "(0.175320, 1.193971, -0.128666)",
        "(0.174330, 1.196872, -0.126738)",
        "(0.173838, 1.198452, -0.125707)",
        "(0.172929, 1.202215, -0.124012)",
        "(0.171936, 1.207009, -0.122797)",
        "(0.170397, 1.211600, -0.120645)",
        "(0.168530, 1.216698, -0.118090)",
        "(0.167707, 1.219863, -0.116893)",
        "(0.166532, 1.227008, -0.113826)",
        "(0.165783, 1.234853, -0.109477)",
        "(0.165101, 1.243285, -0.104849)",
        "(0.164374, 1.252174, -0.100573)",
        "(0.164121, 1.256722, -0.098660)",
        "(0.163759, 1.265438, -0.094971)",
        "(0.163459, 1.273223, -0.091314)",
        "(0.163134, 1.280008, -0.087875)",
        "(0.162844, 1.285776, -0.084784)",
        "(0.162576, 1.288390, -0.083339)",
        "(0.161952, 1.292665, -0.080600)",
        "(0.161594, 1.295970, -0.078040)",
        "(0.161668, 1.298569, -0.075755)",
        "(0.162298, 1.300278, -0.073723)",
        "(0.162855, 1.301049, -0.072772)",
        "(0.164227, 1.302343, -0.070879)",
        "(0.165712, 1.303110, -0.068979)",
        "(0.167309, 1.303583, -0.067429)",
        "(0.168687, 1.303656, -0.066210)",
        "(0.169364, 1.303696, -0.065705)",
        "(0.170656, 1.303795, -0.065057)",
        "(0.171736, 1.303694, -0.064660)",
        "(0.172703, 1.303376, -0.064438)",
        "(0.173503, 1.302916, -0.064321)",
        "(0.173809, 1.302626, -0.064310)",
        "(0.174460, 1.302050, -0.064264)",
        "(0.175053, 1.301551, -0.064372)",
        "(0.175580, 1.301125, -0.064618)",
        "(0.176205, 1.300677, -0.065027)",
        "(0.176509, 1.300479, -0.065206)",
        "(0.177206, 1.299973, -0.065650)",
        "(0.177812, 1.299444, -0.066042)",
        "(0.178456, 1.298835, -0.066354)",
        "(0.179076, 1.298357, -0.066715)",
        "(0.179404, 1.298140, -0.066967)",
        "(0.179895, 1.297819, -0.067451)",
        "(0.180177, 1.297551, -0.067844)",
        "(0.180283, 1.297356, -0.068156)",
        "(0.180230, 1.297335, -0.068371)",
        "(0.180170, 1.297374, -0.068415)",
        "(0.179773, 1.297537, -0.068278)",
        "(0.179112, 1.297924, -0.067897)",
        "(0.178296, 1.298773, -0.067529)",
        "(0.177688, 1.300025, -0.067191)",
        "(0.177425, 1.300691, -0.066980)",
        "(0.177034, 1.302132, -0.066523)",
        "(0.176781, 1.303649, -0.066139)",
        "(0.176813, 1.305149, -0.065809)",
        "(0.176983, 1.306579, -0.065387)",
        "(0.177059, 1.307326, -0.065081)",
        "(0.177154, 1.308936, -0.064241)",
        "(0.176988, 1.310943, -0.063281)",
        "(0.176569, 1.313318, -0.062323)",
        "(0.175854, 1.316162, -0.061430)",
        "(0.175380, 1.317744, -0.061026)",
        "(0.174291, 1.321206, -0.060170)",
        "(0.173042, 1.324889, -0.058984)",
        "(0.171609, 1.328711, -0.057542)",
        "(0.169191, 1.332764, -0.055547)",
        "(0.167417, 1.335137, -0.054317)",
        "(0.162860, 1.340728, -0.051619)",
        "(0.156951, 1.347619, -0.048886)",
        "(0.150208, 1.355300, -0.046176)",
        "(0.142973, 1.363271, -0.043451)",
        "(0.139219, 1.367092, -0.042040)",
        "(0.132052, 1.374945, -0.039446)",
        "(0.125197, 1.383159, -0.037150)",
        "(0.118131, 1.390653, -0.034718)",
        "(0.111033, 1.397476, -0.032389)",
        "(0.107633, 1.400867, -0.031390)",
        "(0.101355, 1.407601, -0.029566)",
        "(0.095288, 1.414579, -0.028208)",
        "(0.089080, 1.422375, -0.028442)",
        "(0.083172, 1.430029, -0.028827)",
        "(0.080576, 1.433975, -0.029054)",
        "(0.076273, 1.442671, -0.029985)",
        "(0.073135, 1.452054, -0.030815)",
        "(0.071078, 1.462331, -0.031714)",
        "(0.069480, 1.473265, -0.032549)",
        "(0.068865, 1.479006, -0.033152)",
        "(0.068239, 1.491196, -0.034877)",
        "(0.068273, 1.504032, -0.036940)",
        "(0.068633, 1.517020, -0.038987)",
        "(0.069302, 1.529642, -0.040970)",
        "(0.069853, 1.535879, -0.042060)",
        "(0.071171, 1.548396, -0.044547)",
        "(0.072734, 1.560543, -0.047455)",
        "(0.074360, 1.572198, -0.050421)",
        "(0.076306, 1.583315, -0.053629)",
        "(0.077524, 1.588705, -0.055403)",
        "(0.080181, 1.599180, -0.059196)",
        "(0.082905, 1.608983, -0.063079)",
        "(0.085811, 1.617915, -0.067037)",
        "(0.088653, 1.626350, -0.071075)",
        "(0.089952, 1.630224, -0.073229)",
        "(0.092409, 1.637913, -0.077717)",
        "(0.095008, 1.645116, -0.082626)",
        "(0.097522, 1.651579, -0.087491)",
        "(0.100180, 1.657350, -0.092533)",
        "(0.101564, 1.659907, -0.095091)",
        "(0.104054, 1.664397, -0.100000)",
        "(0.106235, 1.668073, -0.104715)",
        "(0.108047, 1.671112, -0.109409)",
        "(0.109511, 1.673594, -0.114379)",
        "(0.110210, 1.674764, -0.117021)",
        "(0.111395, 1.676815, -0.122689)",
        "(0.112325, 1.678656, -0.128893)",
        "(0.113157, 1.680291, -0.135765)",
        "(0.114091, 1.681498, -0.143189)",
        "(0.114567, 1.681845, -0.147082)",
        "(0.115250, 1.681978, -0.154865)",
        "(0.115566, 1.681349, -0.162870)",
        "(0.115844, 1.680082, -0.171253)",
        "(0.116339, 1.677879, -0.180162)",
        "(0.116614, 1.676450, -0.184684)",
        "(0.116968, 1.672952, -0.193777)",
        "(0.116774, 1.668668, -0.202753)",
        "(0.116385, 1.663372, -0.211865)",
        "(0.115869, 1.656320, -0.220725)",
        "(0.115601, 1.652289, -0.225023)",
        "(0.114656, 1.643412, -0.233421)",
        "(0.113072, 1.633430, -0.241298)",
        "(0.111067, 1.622015, -0.248634)",
        "(0.108504, 1.608951, -0.255025)",
        "(0.106905, 1.602127, -0.257851)",
        "(0.102994, 1.587554, -0.262478)",
        "(0.098808, 1.572136, -0.266046)",
        "(0.094600, 1.556114, -0.268632)",
        "(0.089737, 1.539687, -0.270076)",
        "(0.087153, 1.531442, -0.270465)",
        "(0.081594, 1.514248, -0.270036)",
        "(0.076032, 1.498331, -0.268728)",
        "(0.070605, 1.482957, -0.266703)",
        "(0.065012, 1.467782, -0.263864)",
        "(0.062152, 1.460253, -0.262227)",
        "(0.056409, 1.445714, -0.258367)",
        "(0.051286, 1.432384, -0.253980)",
        "(0.046548, 1.420138, -0.249203)",
        "(0.042117, 1.408952, -0.244032)",
        "(0.040120, 1.403801, -0.241259)",
        "(0.036836, 1.394762, -0.235356)",
        "(0.034211, 1.387084, -0.229152)",
        "(0.032182, 1.380810, -0.222836)",
        "(0.030986, 1.376033, -0.216461)",
        "(0.030447, 1.373893, -0.213355)",
        "(0.029689, 1.370445, -0.207233)",
        "(0.029289, 1.367772, -0.201280)",
        "(0.029185, 1.365575, -0.195539)",
        "(0.029372, 1.363605, -0.189969)",
        "(0.029456, 1.362587, -0.187164)",
        "(0.029828, 1.360510, -0.181350)",
        "(0.030303, 1.358012, -0.175451)",
        "(0.030838, 1.354951, -0.169502)",
        "(0.031532, 1.351546, -0.163675)",
        "(0.031850, 1.349676, -0.160928)",
        "(0.032418, 1.345538, -0.155586)",
        "(0.033126, 1.341145, -0.150420)",
        "(0.033748, 1.336380, -0.145433)",
        "(0.034410, 1.331399, -0.140583)",
        "(0.034787, 1.328839, -0.138208)",
        "(0.035449, 1.323579, -0.133457)",
        "(0.036323, 1.318561, -0.128827)",
        "(0.037285, 1.313606, -0.124080)",
        "(0.038100, 1.308430, -0.119321)",
        "(0.038482, 1.305894, -0.116894)",
        "(0.039180, 1.301105, -0.112043)",
        "(0.039638, 1.297020, -0.107413)",
        "(0.039917, 1.293927, -0.102888)",
        "(0.040043, 1.292253, -0.098440)",
        "(0.040093, 1.291783, -0.096180)",
        "(0.040247, 1.291976, -0.091529)",
        "(0.040424, 1.293704, -0.086861)",
        "(0.040727, 1.296923, -0.082267)",
        "(0.040672, 1.301278, -0.077830)",
        "(0.040555, 1.303702, -0.075680)",
        "(0.040213, 1.309352, -0.071629)",
        "(0.039637, 1.315667, -0.068053)",
        "(0.038918, 1.322655, -0.064990)",
        "(0.037910, 1.329911, -0.062332)",
        "(0.037352, 1.333525, -0.061031)",
        "(0.036580, 1.341121, -0.058774)",
        "(0.035733, 1.348751, -0.056855)",
        "(0.034840, 1.356065, -0.055018)",
        "(0.033732, 1.362860, -0.053213)",
        "(0.033158, 1.366091, -0.052251)",
        "(0.032128, 1.372356, -0.050339)",
        "(0.031214, 1.378675, -0.048792)",
        "(0.030209, 1.384960, -0.047525)",
        "(0.029285, 1.391391, -0.046444)",
        "(0.028765, 1.394605, -0.046060)",
        "(0.027625, 1.400910, -0.045350)",
        "(0.026563, 1.406869, -0.044533)",
        "(0.025859, 1.412684, -0.043614)",
        "(0.025241, 1.418168, -0.042636)",
        "(0.024917, 1.420772, -0.042114)",
        "(0.024509, 1.425963, -0.041042)",
        "(0.024176, 1.431190, -0.040105)",
        "(0.023750, 1.436410, -0.039266)",
        "(0.023302, 1.441863, -0.038550)",
        "(0.023067, 1.444740, -0.038299)",
        "(0.022667, 1.450630, -0.037838)",
        "(0.022258, 1.456582, -0.037362)",
        "(0.021987, 1.462492, -0.036780)",
        "(0.021792, 1.468387, -0.036183)",
        "(0.021741, 1.471294, -0.035848)",
        "(0.021842, 1.477127, -0.035220)",
        "(0.022044, 1.483085, -0.034711)",
        "(0.022339, 1.489154, -0.034088)",
        "(0.022630, 1.495779, -0.033711)",
        "(0.022799, 1.499409, -0.033657)",
        "(0.023508, 1.507628, -0.033893)",
        "(0.024524, 1.516772, -0.034438)",
        "(0.025828, 1.526471, -0.034958)",
        "(0.027496, 1.536736, -0.035332)",
        "(0.028435, 1.541873, -0.035421)",
        "(0.030815, 1.552448, -0.035317)",
        "(0.033225, 1.562981, -0.035012)",
        "(0.035830, 1.573511, -0.034438)",
        "(0.038594, 1.583934, -0.033864)",
        "(0.040055, 1.589140, -0.033614)",
        "(0.043279, 1.599450, -0.033212)",
        "(0.046619, 1.609563, -0.032936)",
        "(0.050179, 1.619539, -0.032952)",
        "(0.053969, 1.629484, -0.033407)",
        "(0.055965, 1.634474, -0.033726)",
        "(0.060105, 1.644378, -0.034589)",
        "(0.064272, 1.653978, -0.035743)",
        "(0.068684, 1.663107, -0.037456)",
        "(0.073108, 1.671901, -0.039744)",
        "(0.075312, 1.676092, -0.041174)",
        "(0.079583, 1.684038, -0.044544)",
        "(0.083684, 1.691382, -0.048871)",
        "(0.087442, 1.698045, -0.054207)",
        "(0.090571, 1.703779, -0.060507)",
        "(0.091890, 1.706225, -0.064042)",
        "(0.094178, 1.710482, -0.071584)",
        "(0.095648, 1.713574, -0.079847)",
        "(0.096796, 1.715762, -0.088047)",
        "(0.097590, 1.716554, -0.096312)",
        "(0.098046, 1.716858, -0.100441)",
        "(0.098956, 1.716511, -0.108697)",
        "(0.099919, 1.715294, -0.116664)",
        "(0.100984, 1.713370, -0.124221)",
        "(0.101864, 1.710763, -0.131497)",
        "(0.102207, 1.709165, -0.135057)",
        "(0.102778, 1.705359, -0.142078)",
        "(0.103029, 1.700893, -0.149139)",
        "(0.102800, 1.695907, -0.156199)",
        "(0.102325, 1.690469, -0.163225)",
        "(0.102048, 1.687638, -0.166774)",
        "(0.101229, 1.681549, -0.173771)",
        "(0.100028, 1.675043, -0.180423)",
        "(0.098539, 1.667920, -0.186469)",
        "(0.096980, 1.660100, -0.192071)",
        "(0.096207, 1.656117, -0.194855)",
        "(0.094507, 1.648097, -0.200362)",
        "(0.092612, 1.639672, -0.205649)",
        "(0.090619, 1.630583, -0.210627)",
        "(0.088983, 1.621161, -0.215206)",
        "(0.088086, 1.616328, -0.217352)",
        "(0.086045, 1.606421, -0.221208)",
        "(0.083759, 1.595962, -0.224359)",
        "(0.081515, 1.585152, -0.226895)",
        "(0.079554, 1.574259, -0.229017)",
        "(0.078546, 1.568779, -0.229900)",
        "(0.076544, 1.557749, -0.231225)",
        "(0.074622, 1.546798, -0.232119)",
        "(0.072956, 1.536241, -0.232437)",
        "(0.071790, 1.525797, -0.232026)",
        "(0.071303, 1.520601, -0.231689)",
        "(0.070886, 1.510497, -0.230540)",
        "(0.070714, 1.500569, -0.229104)",
        "(0.070513, 1.490862, -0.227380)",
        "(0.070134, 1.481365, -0.225315)",
        "(0.069949, 1.476648, -0.224224)",
        "(0.069678, 1.467408, -0.221804)",
        "(0.069288, 1.458296, -0.219204)",
        "(0.068903, 1.449167, -0.216293)",
        "(0.068509, 1.439683, -0.212859)",
        "(0.068311, 1.435104, -0.211111)",
        "(0.068075, 1.426099, -0.207297)",
        "(0.067857, 1.417192, -0.203237)",
        "(0.067458, 1.408243, -0.198799)",
        "(0.066792, 1.399515, -0.194152)",
        "(0.066422, 1.395204, -0.191733)",
        "(0.065763, 1.386874, -0.186695)",
        "(0.064984, 1.378965, -0.181288)",
        "(0.064229, 1.371625, -0.175566)",
        "(0.063640, 1.365107, -0.169688)",
        "(0.063360, 1.362036, -0.166681)",
        "(0.063020, 1.356435, -0.160248)",
        "(0.062582, 1.351283, -0.153397)",
        "(0.061996, 1.346840, -0.146448)",
        "(0.061436, 1.343193, -0.139476)",
        "(0.061180, 1.341635, -0.135895)",
        "(0.060563, 1.338997, -0.128560)",
        "(0.060023, 1.337006, -0.120957)",
        "(0.059578, 1.335823, -0.113332)",
        "(0.059257, 1.335577, -0.105727)",
        "(0.059100, 1.335651, -0.101957)",
        "(0.058784, 1.336614, -0.094513)",
        "(0.058555, 1.338221, -0.087305)",
        "(0.058466, 1.340508, -0.080535)",
        "(0.058434, 1.343525, -0.074369)",
        "(0.058406, 1.345141, -0.071445)",
        "(0.058378, 1.348876, -0.066020)",
        "(0.058470, 1.353142, -0.061011)",
        "(0.058696, 1.357834, -0.056540)",
        "(0.058896, 1.362883, -0.052362)",
        "(0.058980, 1.365488, -0.050442)",
        "(0.058990, 1.371040, -0.046917)",
        "(0.058864, 1.376813, -0.043534)",
        "(0.058515, 1.382724, -0.040128)",
        "(0.058050, 1.389176, -0.036717)",
        "(0.057793, 1.392590, -0.035040)",
        "(0.057521, 1.399967, -0.031757)",
        "(0.057428, 1.407884, -0.028534)",
        "(0.057253, 1.416289, -0.025540)",
        "(0.057069, 1.425308, -0.022932)",
        "(0.057003, 1.429913, -0.021712)",
        "(0.056782, 1.439386, -0.019495)",
        "(0.056696, 1.449012, -0.017388)",
        "(0.056296, 1.458459, -0.016239)",
        "(0.055153, 1.468187, -0.016003)",
        "(0.054611, 1.472995, -0.016095)",
        "(0.053422, 1.482504, -0.016834)",
        "(0.052362, 1.491798, -0.017970)",
        "(0.051953, 1.500817, -0.018930)",
        "(0.052378, 1.509381, -0.019707)",
        "(0.052790, 1.513562, -0.020173)",
        "(0.054060, 1.521986, -0.021319)",
        "(0.054904, 1.529929, -0.022411)",
        "(0.055165, 1.537279, -0.023176)",
        "(0.055800, 1.544237, -0.023915)",
        "(0.056332, 1.547658, -0.024367)",
        "(0.057349, 1.554140, -0.025216)",
        "(0.058180, 1.560019, -0.025747)",
        "(0.058887, 1.565252, -0.026048)",
        "(0.059684, 1.570155, -0.026422)",
        "(0.060085, 1.572449, -0.026540)",
        "(0.060874, 1.576601, -0.026570)",
        "(0.061843, 1.580466, -0.026552)",
        "(0.062910, 1.584083, -0.026380)",
        "(0.064143, 1.587587, -0.026100)",
        "(0.064776, 1.589345, -0.025947)",
        "(0.066084, 1.592802, -0.025644)",
        "(0.067369, 1.596179, -0.025304)",
        "(0.068477, 1.599488, -0.024887)",
        "(0.069266, 1.602830, -0.024523)",
        "(0.069607, 1.604514, -0.024338)",
        "(0.070209, 1.608057, -0.024020)",
        "(0.070791, 1.611861, -0.023834)",
        "(0.071480, 1.616035, -0.023803)",
        "(0.072021, 1.620613, -0.024150)",
        "(0.072334, 1.623034, -0.024462)",
        "(0.073164, 1.628309, -0.025573)",
        "(0.074039, 1.633878, -0.027030)",
        "(0.074884, 1.639615, -0.028694)",
        "(0.075884, 1.645475, -0.030754)",
        "(0.076416, 1.648370, -0.031915)",
        "(0.077497, 1.654264, -0.034652)",
        "(0.078573, 1.659894, -0.037992)",
        "(0.079465, 1.665075, -0.041883)",
        "(0.079981, 1.669556, -0.046413)",
        "(0.080096, 1.671606, -0.048935)",
        "(0.080168, 1.675202, -0.054693)",
        "(0.080071, 1.678235, -0.061138)",
        "(0.079925, 1.680637, -0.068169)",
        "(0.080044, 1.682331, -0.075624)",
        "(0.080127, 1.682955, -0.079397)",
        "(0.080364, 1.683575, -0.087149)",
        "(0.080448, 1.683365, -0.095122)",
        "(0.080482, 1.682415, -0.103195)",
        "(0.080593, 1.680843, -0.111400)",
        "(0.080710, 1.679980, -0.115484)",
        "(0.081151, 1.677976, -0.123582)",
        "(0.081529, 1.675511, -0.131203)",
        "(0.082129, 1.672364, -0.138089)",
        "(0.082850, 1.668838, -0.144587)",
        "(0.083135, 1.666924, -0.147686)",
        "(0.083522, 1.662941, -0.153775)",
        "(0.083758, 1.658737, -0.159676)",
        "(0.083908, 1.654295, -0.165313)",
        "(0.083925, 1.649502, -0.170505)",
        "(0.083910, 1.647068, -0.173004)",
        "(0.083587, 1.641843, -0.177337)",
        "(0.083277, 1.636518, -0.181218)",
        "(0.082580, 1.630905, -0.184621)",
        "(0.081865, 1.625257, -0.187738)",
        "(0.081506, 1.622421, -0.189233)",
        "(0.080817, 1.616631, -0.191980)",
        "(0.080129, 1.610746, -0.194291)",
        "(0.079220, 1.604807, -0.196315)",
        "(0.078310, 1.598660, -0.197783)",
        "(0.077897, 1.595545, -0.198465)",
        "(0.077181, 1.589086, -0.199413)",
        "(0.076593, 1.582370, -0.200072)",
        "(0.076010, 1.575458, -0.200548)",
        "(0.075626, 1.568174, -0.200860)",
        "(0.075581, 1.564402, -0.200984)",
        "(0.075715, 1.556453, -0.201112)",
        "(0.075813, 1.548218, -0.201118)",
        "(0.075725, 1.539464, -0.200924)",
        "(0.075596, 1.530203, -0.200458)",
        "(0.075474, 1.525471, -0.200165)",
        "(0.074998, 1.515611, -0.199374)",
        "(0.074335, 1.505368, -0.198265)",
        "(0.073618, 1.494745, -0.196979)",
        "(0.073194, 1.484178, -0.195679)",
        "(0.073095, 1.478964, -0.194992)",
        "(0.072754, 1.468679, -0.193530)",
        "(0.072088, 1.458336, -0.191743)",
        "(0.071767, 1.448122, -0.189615)",
        "(0.071526, 1.438100, -0.187190)",
        "(0.071385, 1.433103, -0.185826)",
        "(0.071158, 1.423158, -0.182860)",
        "(0.070862, 1.413416, -0.179645)",
        "(0.070473, 1.404035, -0.176267)",
        "(0.070157, 1.395254, -0.172742)",
        "(0.070027, 1.390999, -0.170869)",
        "(0.069771, 1.382831, -0.166767)",
        "(0.069436, 1.375029, -0.162265)",
        "(0.069424, 1.367810, -0.157524)",
        "(0.069382, 1.361345, -0.152894)",
        "(0.069406, 1.358307, -0.150571)",
        "(0.069521, 1.352813, -0.145755)",
        "(0.069617, 1.347739, -0.140458)",
        "(0.069794, 1.343105, -0.134514)",
        "(0.070006, 1.339550, -0.128600)",
        "(0.070072, 1.338037, -0.125697)",
        "(0.070093, 1.335535, -0.119795)",
        "(0.070126, 1.333684, -0.113694)",
        "(0.070267, 1.332716, -0.107644)",
        "(0.070529, 1.332469, -0.101686)",
        "(0.070655, 1.332576, -0.098743)",
        "(0.070948, 1.333404, -0.092981)",
        "(0.071236, 1.334885, -0.087429)",
        "(0.071418, 1.337033, -0.082203)",
        "(0.071643, 1.339527, -0.077242)",
        "(0.071762, 1.340895, -0.074862)",
        "(0.071971, 1.343916, -0.070388)",
        "(0.072142, 1.347078, -0.066177)",
        "(0.072272, 1.350408, -0.062342)",
        "(0.072346, 1.353735, -0.058753)",
        "(0.072348, 1.355387, -0.057042)",
        "(0.072446, 1.358757, -0.053882)",
        "(0.072507, 1.362068, -0.050966)",
        "(0.072436, 1.365334, -0.048334)",
        "(0.072353, 1.368651, -0.045989)",
        "(0.072273, 1.370307, -0.044899)",
        "(0.072101, 1.373567, -0.042844)",
        "(0.071898, 1.376772, -0.040941)",
        "(0.071647, 1.379910, -0.039122)",
        "(0.071439, 1.383141, -0.037360)",
        "(0.071281, 1.384754, -0.036486)",
        "(0.070871, 1.388004, -0.034815)",
        "(0.070446, 1.391558, -0.033368)",
        "(0.070057, 1.395573, -0.032152)",
        "(0.069524, 1.399826, -0.030919)",
        "(0.069209, 1.401995, -0.030274)",
        "(0.068477, 1.406547, -0.029024)",
        "(0.067768, 1.411519, -0.028072)",
        "(0.067168, 1.416962, -0.027417)",
        "(0.066623, 1.422722, -0.026966)",
        "(0.066400, 1.425754, -0.026806)",
        "(0.066017, 1.432090, -0.026596)",
        "(0.065715, 1.438592, -0.026345)",
        "(0.065664, 1.445161, -0.025924)",
        "(0.065683, 1.451841, -0.025417)",
        "(0.065761, 1.455229, -0.025099)",
        "(0.066166, 1.462168, -0.024393)",
        "(0.066769, 1.469264, -0.023689)",
        "(0.067516, 1.476518, -0.023103)",
        "(0.068265, 1.483929, -0.022610)",
        "(0.068625, 1.487656, -0.022381)",
        "(0.069332, 1.495145, -0.021850)",
        "(0.070017, 1.502486, -0.021139)",
        "(0.071092, 1.509820, -0.020404)",
        "(0.072186, 1.517052, -0.019638)",
        "(0.072700, 1.520637, -0.019235)",
        "(0.073694, 1.527777, -0.018502)",
        "(0.074570, 1.534866, -0.017746)",
        "(0.075518, 1.541787, -0.017074)",
        "(0.076519, 1.548558, -0.016494)",
        "(0.077102, 1.551846, -0.016214)",
        "(0.078308, 1.558311, -0.015642)",
        "(0.079593, 1.564477, -0.015009)",
        "(0.080874, 1.570416, -0.014285)",
        "(0.082325, 1.576357, -0.013672)",
        "(0.083084, 1.579383, -0.013505)",
        "(0.084626, 1.585482, -0.013487)",
        "(0.085987, 1.591602, -0.013963)",
        "(0.087363, 1.597761, -0.014708)",
        "(0.088336, 1.603943, -0.015615)",
        "(0.088657, 1.606974, -0.016043)",
        "(0.089103, 1.613039, -0.016983)",
        "(0.089664, 1.619100, -0.018156)",
        "(0.090232, 1.625081, -0.019560)",
        "(0.090697, 1.630788, -0.020967)",
        "(0.090902, 1.633561, -0.021730)",
        "(0.091408, 1.638902, -0.023458)",
        "(0.092272, 1.644037, -0.025525)",
        "(0.093197, 1.648824, -0.027751)",
        "(0.094063, 1.653067, -0.030171)",
        "(0.094467, 1.655083, -0.031477)",
        "(0.095367, 1.658907, -0.034642)",
        "(0.096320, 1.662574, -0.038744)",
        "(0.096952, 1.665983, -0.043598)",
        "(0.097316, 1.669042, -0.048901)",
        "(0.097478, 1.670495, -0.051675)",
        "(0.097689, 1.672921, -0.057933)",
        "(0.097878, 1.674907, -0.064573)",
        "(0.097802, 1.676177, -0.071518)",
        "(0.097535, 1.676923, -0.078497)",
        "(0.097430, 1.677125, -0.082013)",
        "(0.097278, 1.677185, -0.089226)",
        "(0.097267, 1.676738, -0.096597)",
        "(0.097284, 1.675799, -0.104027)",
        "(0.097278, 1.674376, -0.111677)",
        "(0.097187, 1.673547, -0.115517)",
        "(0.096893, 1.671529, -0.123093)",
        "(0.096387, 1.669229, -0.130446)",
        "(0.095607, 1.666685, -0.137355)",
        "(0.094597, 1.663838, -0.143729)",
        "(0.094118, 1.662247, -0.146605)",
        "(0.093186, 1.658861, -0.152061)",
        "(0.092270, 1.655390, -0.157343)",
        "(0.091242, 1.651789, -0.162403)",
        "(0.090444, 1.648134, -0.167102)",
        "(0.090100, 1.646256, -0.169271)",
        "(0.089297, 1.642445, -0.173089)",
        "(0.088241, 1.638392, -0.176341)",
        "(0.087210, 1.634322, -0.179240)",
        "(0.086157, 1.630300, -0.181896)",
        "(0.085687, 1.628292, -0.183124)",
        "(0.084837, 1.624132, -0.185491)",
        "(0.084145, 1.619782, -0.187696)",
        "(0.083646, 1.615208, -0.189669)",
        "(0.083010, 1.610506, -0.191483)",
        "(0.082621, 1.608070, -0.192335)",
        "(0.081602, 1.603059, -0.193939)",
        "(0.080417, 1.597933, -0.195443)",
        "(0.079213, 1.592580, -0.196865)",
        "(0.077980, 1.587014, -0.198341)",
        "(0.077461, 1.584152, -0.199062)",
        "(0.076756, 1.578228, -0.200512)",
        "(0.076235, 1.571908, -0.201897)",
        "(0.075766, 1.565220, -0.203046)",
        "(0.075187, 1.558124, -0.203844)",
        "(0.074753, 1.554381, -0.204182)",
        "(0.073877, 1.546732, -0.204785)",
        "(0.073110, 1.538800, -0.205281)",
        "(0.072127, 1.530695, -0.205791)",
        "(0.071237, 1.522476, -0.206270)",
        "(0.070752, 1.518356, -0.206491)",
        "(0.070042, 1.509987, -0.206743)",
        "(0.069470, 1.501613, -0.206737)",
        "(0.069079, 1.493062, -0.206344)",
        "(0.068689, 1.484413, -0.205739)",
        "(0.068462, 1.480086, -0.205350)",
        "(0.068055, 1.471507, -0.204323)",
        "(0.067634, 1.463080, -0.203025)",
        "(0.067032, 1.455002, -0.201676)",
        "(0.066550, 1.447382, -0.200245)",
        "(0.066412, 1.443698, -0.199505)",
        "(0.066346, 1.436760, -0.197968)",
        "(0.066337, 1.430085, -0.196134)",
        "(0.066322, 1.423686, -0.193795)",
        "(0.066189, 1.417549, -0.191024)",
        "(0.066128, 1.414570, -0.189579)",
        "(0.066063, 1.408939, -0.186592)",
        "(0.066058, 1.403664, -0.183526)",
        "(0.066198, 1.398843, -0.180412)",
        "(0.066514, 1.394592, -0.177221)",
        "(0.066670, 1.392533, -0.175550)",
        "(0.067004, 1.388479, -0.171868)",
        "(0.067292, 1.384856, -0.168416)",
        "(0.067778, 1.381438, -0.164747)",
        "(0.068383, 1.378030, -0.160720)",
        "(0.068683, 1.376302, -0.158588)",
        "(0.069210, 1.372911, -0.154099)",
        "(0.069651, 1.369704, -0.149434)",
        "(0.070053, 1.366598, -0.144490)",
        "(0.070502, 1.363644, -0.139299)",
        "(0.070770, 1.362312, -0.136700)",
        "(0.071400, 1.359986, -0.131543)",
        "(0.072156, 1.358077, -0.126289)",
        "(0.072810, 1.356304, -0.120704)",
        "(0.073446, 1.354758, -0.114806)",
        "(0.073715, 1.354047, -0.111862)",
        "(0.074199, 1.352987, -0.106034)",
        "(0.074626, 1.352386, -0.100272)",
        "(0.075030, 1.352300, -0.094492)",
        "(0.075377, 1.352519, -0.088623)",
        "(0.075537, 1.352754, -0.085690)",
        "(0.075880, 1.353728, -0.079906)",
        "(0.076208, 1.355207, -0.074178)",
        "(0.076436, 1.357110, -0.068528)",
        "(0.076717, 1.359448, -0.063071)",
        "(0.076843, 1.360777, -0.060442)",
        "(0.077044, 1.363823, -0.055426)",
        "(0.077289, 1.367365, -0.050774)",
        "(0.077522, 1.371379, -0.046649)",
        "(0.077660, 1.375606, -0.042856)",
        "(0.077607, 1.377941, -0.041255)",
        "(0.077357, 1.382607, -0.038206)",
        "(0.077341, 1.387664, -0.035538)",
        "(0.077281, 1.392973, -0.033291)",
        "(0.077094, 1.398365, -0.031216)",
        "(0.077042, 1.401092, -0.030173)",
        "(0.076959, 1.406629, -0.028255)",
        "(0.076946, 1.412397, -0.026474)",
        "(0.077208, 1.418519, -0.024866)",
        "(0.077263, 1.424936, -0.023611)",
        "(0.077289, 1.428267, -0.023101)",
        "(0.077389, 1.435034, -0.022221)",
        "(0.077531, 1.441932, -0.021525)",
        "(0.077777, 1.449100, -0.021061)",
        "(0.078071, 1.456378, -0.020696)",
        "(0.078219, 1.460050, -0.020546)",
        "(0.078506, 1.467533, -0.020356)",
        "(0.078979, 1.475197, -0.020323)",
        "(0.079547, 1.482841, -0.020231)",
        "(0.080065, 1.490347, -0.019995)",
        "(0.080473, 1.494081, -0.019854)",
        "(0.081479, 1.501516, -0.019630)",
        "(0.082516, 1.508994, -0.019605)",
        "(0.083754, 1.516326, -0.019743)",
        "(0.084876, 1.523415, -0.019924)",
        "(0.085419, 1.526886, -0.020030)",
        "(0.086656, 1.533656, -0.020337)",
        "(0.087872, 1.540216, -0.020757)",
        "(0.089101, 1.546536, -0.021081)",
        "(0.090391, 1.552705, -0.021266)",
        "(0.091077, 1.555753, -0.021351)",
        "(0.092623, 1.561697, -0.021465)",
        "(0.094288, 1.567345, -0.021427)",
        "(0.096106, 1.572689, -0.021282)",
        "(0.097907, 1.577772, -0.021073)",
        "(0.098778, 1.580179, -0.020947)",
        "(0.100580, 1.584668, -0.020711)",
        "(0.102468, 1.588961, -0.020648)",
        "(0.104114, 1.593025, -0.020653)",
        "(0.105629, 1.596859, -0.020767)",
        "(0.106337, 1.598703, -0.020877)",
        "(0.107701, 1.602316, -0.021304)",
        "(0.109209, 1.605850, -0.022051)",
        "(0.110592, 1.609256, -0.023068)",
        "(0.111997, 1.612570, -0.024249)",
        "(0.112727, 1.614199, -0.024917)",
        "(0.114410, 1.617555, -0.026544)",
        "(0.116356, 1.621041, -0.028661)",
        "(0.118212, 1.624773, -0.031393)",
        "(0.120336, 1.628708, -0.034782)",
        "(0.121376, 1.630757, -0.036695)",
        "(0.123376, 1.634809, -0.040657)",
        "(0.125444, 1.638842, -0.044780)",
        "(0.127563, 1.642784, -0.049031)",
        "(0.129730, 1.646663, -0.053464)",
        "(0.130758, 1.648581, -0.055718)",
        "(0.132715, 1.652251, -0.060235)",
        "(0.134624, 1.655734, -0.064839)",
        "(0.136448, 1.658891, -0.069547)",
        "(0.138053, 1.661539, -0.074317)",
        "(0.138785, 1.662655, -0.076715)",
        "(0.139835, 1.664306, -0.081556)",
        "(0.140251, 1.665292, -0.086378)",
        "(0.140111, 1.665645, -0.091271)",
        "(0.139592, 1.665544, -0.096131)",
        "(0.139097, 1.665210, -0.098552)",
        "(0.138066, 1.664218, -0.103375)",
        "(0.136886, 1.662958, -0.108382)",
        "(0.135603, 1.661389, -0.113468)",
        "(0.134317, 1.659511, -0.118428)",
        "(0.133681, 1.658462, -0.120851)",
        "(0.132301, 1.656091, -0.125519)",
        "(0.130521, 1.653250, -0.129919)",
        "(0.128687, 1.650183, -0.134256)",
        "(0.126698, 1.647052, -0.138564)",
        "(0.125675, 1.645440, -0.140649)",
        "(0.123735, 1.641958, -0.144531)",
        "(0.122029, 1.638319, -0.148278)",
        "(0.120395, 1.634329, -0.151583)",
        "(0.118631, 1.630119, -0.154597)",
        "(0.117713, 1.627942, -0.156065)",
        "(0.115841, 1.623552, -0.158937)",
        "(0.113906, 1.619123, -0.161723)",
        "(0.111880, 1.614688, -0.164586)",
        "(0.109762, 1.610271, -0.167442)",
        "(0.108716, 1.608013, -0.168799)",
        "(0.106748, 1.603394, -0.171470)",
        "(0.105154, 1.598642, -0.174165)",
        "(0.103655, 1.593802, -0.176871)",
        "(0.102196, 1.588804, -0.179461)",
        "(0.101521, 1.586203, -0.180691)",
        "(0.100248, 1.580748, -0.182996)",
        "(0.099048, 1.575028, -0.185212)",
        "(0.097857, 1.568931, -0.187155)",
        "(0.096658, 1.562505, -0.188840)",
        "(0.096015, 1.559166, -0.189582)",
        "(0.094800, 1.552217, -0.190878)",
        "(0.093557, 1.544983, -0.191888)",
        "(0.092385, 1.537386, -0.192619)",
        "(0.091438, 1.529648, -0.193340)",
        "(0.091078, 1.525661, -0.193625)",
        "(0.090490, 1.517253, -0.193952)",
        "(0.090150, 1.508370, -0.193920)",
        "(0.089588, 1.499164, -0.193305)",
        "(0.088770, 1.489635, -0.192294)",
        "(0.088440, 1.484830, -0.191716)",
        "(0.087838, 1.475271, -0.190489)",
        "(0.087057, 1.465597, -0.189117)",
        "(0.086232, 1.456060, -0.187570)",
        "(0.085502, 1.446536, -0.185730)",
        "(0.085161, 1.441832, -0.184745)",
        "(0.084654, 1.432730, -0.182647)",
        "(0.084313, 1.424010, -0.180228)",
        "(0.083921, 1.415540, -0.177093)",
        "(0.083479, 1.407214, -0.173161)",
        "(0.083310, 1.403126, -0.171008)",
        "(0.083159, 1.395502, -0.165941)",
        "(0.083093, 1.388304, -0.160499)",
        "(0.083101, 1.381865, -0.154735)",
        "(0.083141, 1.376401, -0.148947)",
        "(0.083136, 1.373861, -0.145912)",
        "(0.083176, 1.369283, -0.139501)",
        "(0.083490, 1.365469, -0.132826)",
        "(0.083872, 1.362473, -0.125805)",
        "(0.084182, 1.360116, -0.118512)",
        "(0.084343, 1.359197, -0.114854)",
        "(0.084651, 1.358032, -0.107546)",
        "(0.084930, 1.357760, -0.100293)",
        "(0.085238, 1.358157, -0.093209)",
        "(0.085646, 1.359345, -0.086205)",
        "(0.085793, 1.360176, -0.082743)",
        "(0.086181, 1.362247, -0.076009)",
        "(0.086670, 1.364923, -0.069607)",
        "(0.087136, 1.368072, -0.063613)",
        "(0.087578, 1.371854, -0.058194)",
        "(0.087798, 1.373897, -0.055588)",
        "(0.088242, 1.378312, -0.050709)",
        "(0.088559, 1.382818, -0.046047)",
        "(0.088681, 1.387257, -0.041522)",
        "(0.088851, 1.391786, -0.037277)",
        "(0.088980, 1.394179, -0.035312)",
        "(0.089315, 1.399197, -0.031680)",
        "(0.089514, 1.404347, -0.028312)",
        "(0.089634, 1.409801, -0.025324)",
        "(0.089733, 1.415504, -0.022642)",
        "(0.089796, 1.418486, -0.021428)",
        "(0.089974, 1.424573, -0.019068)",
        "(0.090402, 1.430921, -0.016911)",
        "(0.091101, 1.437564, -0.015100)",
        "(0.091813, 1.444336, -0.013536)",
        "(0.092118, 1.447731, -0.012831)",
        "(0.092682, 1.454552, -0.011662)",
        "(0.093227, 1.461411, -0.010860)",
        "(0.093888, 1.468282, -0.010301)",
        "(0.094487, 1.475054, -0.009909)",
        "(0.094772, 1.478389, -0.009705)",
        "(0.095386, 1.485029, -0.009527)",
        "(0.096014, 1.491801, -0.009748)",
        "(0.096819, 1.498747, -0.010410)",
        "(0.097629, 1.505720, -0.011278)",
        "(0.098044, 1.509192, -0.011725)",
        "(0.098966, 1.516165, -0.012712)",
        "(0.099841, 1.523062, -0.013767)",
        "(0.100754, 1.529879, -0.014827)",
        "(0.101711, 1.536552, -0.015806)",
        "(0.102180, 1.539845, -0.016266)",
        "(0.103213, 1.546316, -0.017121)",
        "(0.104488, 1.552544, -0.017837)",
        "(0.105860, 1.558463, -0.018364)",
        "(0.107307, 1.564101, -0.018673)",
        "(0.108004, 1.566792, -0.018730)",
        "(0.109242, 1.571851, -0.018673)",
        "(0.110368, 1.576632, -0.018642)",
        "(0.111528, 1.581287, -0.018795)",
        "(0.112602, 1.585702, -0.018925)",
        "(0.113191, 1.587830, -0.018985)",
        "(0.114410, 1.591785, -0.018992)",
        "(0.115588, 1.595437, -0.018883)",
        "(0.116708, 1.598916, -0.018678)",
        "(0.117686, 1.602143, -0.018394)",
        "(0.118106, 1.603751, -0.018285)",
        "(0.118901, 1.607101, -0.018232)",
        "(0.119687, 1.610543, -0.018282)",
        "(0.120560, 1.614001, -0.018371)",
        "(0.121557, 1.617454, -0.018559)",
        "(0.122139, 1.619204, -0.018761)",
        "(0.123267, 1.622804, -0.019467)",
        "(0.124197, 1.626554, -0.020647)",
        "(0.124905, 1.630536, -0.022514)",
        "(0.125427, 1.634632, -0.025048)",
        "(0.125632, 1.636707, -0.026562)",
        "(0.125873, 1.640807, -0.030162)",
        "(0.125916, 1.644599, -0.034344)",
        "(0.125610, 1.648009, -0.038907)",
        "(0.124922, 1.650955, -0.043889)",
        "(0.124476, 1.652260, -0.046529)",
        "(0.123646, 1.654372, -0.052212)",
        "(0.122767, 1.655967, -0.058366)",
        "(0.121491, 1.657055, -0.064840)",
        "(0.120061, 1.657706, -0.071510)",
        "(0.119385, 1.657940, -0.074938)",
        "(0.118172, 1.657867, -0.082301)",
        "(0.117013, 1.657343, -0.089816)",
        "(0.115942, 1.656207, -0.097524)",
        "(0.114652, 1.654627, -0.105091)",
        "(0.113937, 1.653666, -0.108773)",
        "(0.112335, 1.651417, -0.115871)",
        "(0.110693, 1.648868, -0.122616)",
        "(0.109182, 1.646060, -0.128801)",
        "(0.107884, 1.643069, -0.134612)",
        "(0.107257, 1.641467, -0.137359)",
        "(0.106146, 1.638026, -0.142469)",
        "(0.105083, 1.634535, -0.147081)",
        "(0.104024, 1.630831, -0.151105)",
        "(0.103086, 1.626857, -0.154659)",
        "(0.102584, 1.624862, -0.156244)",
        "(0.101393, 1.620795, -0.159196)",
        "(0.100162, 1.616621, -0.161559)",
        "(0.098979, 1.612365, -0.163673)",
        "(0.098038, 1.607809, -0.165454)",
        "(0.097691, 1.605400, -0.166341)",
        "(0.097166, 1.600535, -0.168112)",
        "(0.096569, 1.595533, -0.169668)",
        "(0.095881, 1.590187, -0.170901)",
        "(0.095251, 1.584498, -0.171902)",
        "(0.094920, 1.581506, -0.172336)",
        "(0.094211, 1.575318, -0.173189)",
        "(0.093468, 1.568717, -0.174030)",
        "(0.092721, 1.561680, -0.174770)",
        "(0.092047, 1.554183, -0.175358)",
        "(0.091724, 1.550255, -0.175578)",
        "(0.090867, 1.542269, -0.175848)",
        "(0.089788, 1.533915, -0.175845)",
        "(0.088576, 1.525206, -0.175716)",
        "(0.087451, 1.516559, -0.175731)",
        "(0.086897, 1.512183, -0.175706)",
        "(0.085779, 1.503185, -0.175495)",
        "(0.084747, 1.494081, -0.174975)",
        "(0.083734, 1.485034, -0.173875)",
        "(0.082617, 1.475953, -0.172251)",
        "(0.082032, 1.471439, -0.171269)",
        "(0.080973, 1.462570, -0.168912)",
        "(0.080136, 1.454102, -0.166293)",
        "(0.079626, 1.446331, -0.163623)",
        "(0.079295, 1.438936, -0.160727)",
        "(0.079149, 1.435347, -0.159187)",
        "(0.078958, 1.428520, -0.155742)",
        "(0.078747, 1.422167, -0.151897)",
        "(0.078781, 1.416423, -0.147795)",
        "(0.079145, 1.411447, -0.143504)",
        "(0.079338, 1.409121, -0.141305)",
        "(0.079833, 1.404988, -0.136740)",
        "(0.080387, 1.401414, -0.132071)",
        "(0.081085, 1.398389, -0.127441)",
        "(0.081964, 1.395786, -0.122812)",
        "(0.082420, 1.394611, -0.120480)",
        "(0.083274, 1.392399, -0.115740)",
        "(0.084100, 1.390449, -0.110865)",
        "(0.084818, 1.388647, -0.105666)",
        "(0.085643, 1.387055, -0.100303)",
        "(0.086070, 1.386368, -0.097618)",
        "(0.086999, 1.385263, -0.092176)",
        "(0.087996, 1.384457, -0.086676)",
        "(0.088813, 1.384154, -0.081150)",
        "(0.089577, 1.384051, -0.075582)",
        "(0.089952, 1.384199, -0.072813)",
        "(0.090700, 1.384693, -0.067164)",
        "(0.091530, 1.385395, -0.061820)",
        "(0.092280, 1.386357, -0.056584)",
        "(0.093037, 1.387559, -0.051414)",
        "(0.093381, 1.388208, -0.048866)",
        "(0.093945, 1.389650, -0.043930)",
        "(0.094378, 1.391326, -0.039276)",
        "(0.094777, 1.393158, -0.034895)",
        "(0.095023, 1.395285, -0.030955)",
        "(0.095126, 1.396452, -0.029099)",
        "(0.095368, 1.399101, -0.025651)",
        "(0.095667, 1.402060, -0.022431)",
        "(0.096191, 1.405497, -0.019369)",
        "(0.096823, 1.409446, -0.016555)",
        "(0.097099, 1.411614, -0.015251)",
        "(0.097602, 1.416618, -0.013025)",
        "(0.098366, 1.422425, -0.011256)",
        "(0.099233, 1.428825, -0.009783)",
        "(0.100149, 1.435679, -0.008495)",
        "(0.100524, 1.439149, -0.007866)",
        "(0.101247, 1.446279, -0.006737)",
        "(0.101639, 1.453264, -0.006391)",
        "(0.101416, 1.461064, -0.006930)",
        "(0.101220, 1.469079, -0.007861)",
        "(0.101122, 1.473081, -0.008267)",
        "(0.101074, 1.481036, -0.008902)",
        "(0.101213, 1.488968, -0.009486)",
        "(0.101620, 1.497126, -0.010201)",
        "(0.102286, 1.505468, -0.011178)",
        "(0.102650, 1.509644, -0.011747)",
        "(0.103427, 1.517999, -0.012999)",
        "(0.104061, 1.526175, -0.014334)",
        "(0.104572, 1.534222, -0.015785)",
        "(0.105143, 1.542073, -0.017230)",
        "(0.105316, 1.545833, -0.017886)",
        "(0.105567, 1.553137, -0.018999)",
        "(0.105874, 1.560318, -0.020128)",
        "(0.106487, 1.567450, -0.021285)",
        "(0.107535, 1.574472, -0.022473)",
        "(0.108135, 1.577884, -0.023054)",
        "(0.109497, 1.584575, -0.024136)",
        "(0.111062, 1.591040, -0.025160)",
        "(0.112678, 1.597232, -0.026236)",
        "(0.114301, 1.603119, -0.027366)",
        "(0.115057, 1.605916, -0.027948)",
        "(0.116491, 1.611267, -0.029280)",
        "(0.117935, 1.616507, -0.030871)",
        "(0.119295, 1.621421, -0.032757)",
        "(0.120598, 1.626070, -0.034904)",
        "(0.121247, 1.628317, -0.036096)",
        "(0.122516, 1.632575, -0.038815)",
        "(0.123670, 1.636515, -0.041902)",
        "(0.124513, 1.640021, -0.045307)",
        "(0.125132, 1.643134, -0.048963)",
        "(0.125350, 1.644548, -0.050887)",
        "(0.125813, 1.647007, -0.054956)",
        "(0.126267, 1.649002, -0.059294)",
        "(0.126684, 1.650469, -0.063945)",
        "(0.126975, 1.651434, -0.068909)",
        "(0.127036, 1.651762, -0.071412)",
        "(0.126922, 1.652024, -0.076430)",
        "(0.126632, 1.651847, -0.081504)",
        "(0.126374, 1.651155, -0.086570)",
        "(0.125958, 1.650024, -0.091603)",
        "(0.125653, 1.649317, -0.094077)",
        "(0.124952, 1.647498, -0.098849)",
        "(0.124322, 1.645314, -0.103394)",
        "(0.123717, 1.642812, -0.107728)",
        "(0.122919, 1.639807, -0.111600)",
        "(0.122445, 1.638181, -0.113361)",
        "(0.121431, 1.634605, -0.116799)",
        "(0.120574, 1.630838, -0.120312)",
        "(0.119553, 1.626874, -0.123772)",
        "(0.118409, 1.622643, -0.127046)",
        "(0.117872, 1.620454, -0.128588)",
        "(0.116871, 1.615789, -0.131555)",
        "(0.115779, 1.610888, -0.134330)",
        "(0.114469, 1.605878, -0.136814)",
        "(0.113081, 1.600671, -0.139017)",
        "(0.112411, 1.598021, -0.140088)",
        "(0.111005, 1.592589, -0.141921)",
        "(0.109587, 1.586883, -0.143527)",
        "(0.108215, 1.581083, -0.145009)",
        "(0.106845, 1.575358, -0.146389)",
        "(0.106189, 1.572504, -0.146902)",
        "(0.104974, 1.566639, -0.147727)",
        "(0.103970, 1.560669, -0.148236)",
        "(0.102941, 1.554684, -0.148426)",
        "(0.101853, 1.548703, -0.148377)",
        "(0.101321, 1.545730, -0.148289)",
        "(0.100481, 1.539865, -0.148037)",
        "(0.099767, 1.534157, -0.147636)",
        "(0.098901, 1.528601, -0.146927)",
        "(0.098041, 1.523150, -0.146084)",
        "(0.097769, 1.520504, -0.145630)",
        "(0.097379, 1.515161, -0.144642)",
        "(0.097322, 1.509798, -0.143487)",
        "(0.097577, 1.504372, -0.142230)",
        "(0.098065, 1.498900, -0.140837)",
        "(0.098361, 1.496162, -0.140097)",
        "(0.098938, 1.490681, -0.138505)",
        "(0.099413, 1.485207, -0.136815)",
        "(0.100006, 1.479706, -0.135046)",
        "(0.100703, 1.474084, -0.133025)",
        "(0.101105, 1.471255, -0.131948)",
        "(0.102094, 1.465410, -0.129563)",
        "(0.103188, 1.459247, -0.126548)",
        "(0.104114, 1.452881, -0.122864)",
        "(0.105016, 1.446316, -0.118596)",
        "(0.105365, 1.443022, -0.116229)",
        "(0.105982, 1.436658, -0.111387)",
        "(0.106417, 1.430451, -0.106164)",
        "(0.106778, 1.424357, -0.100739)",
        "(0.107033, 1.418627, -0.095043)",
        "(0.107102, 1.415877, -0.092173)",
        "(0.107249, 1.410690, -0.086101)",
        "(0.107492, 1.405942, -0.079591)",
        "(0.107701, 1.401536, -0.072968)",
        "(0.108041, 1.398042, -0.066571)",
        "(0.108304, 1.396670, -0.063439)",
        "(0.108706, 1.394263, -0.057173)",
        "(0.108739, 1.392374, -0.051082)",
        "(0.108578, 1.390954, -0.045425)",
        "(0.107947, 1.390138, -0.040346)",
        "(0.107501, 1.389950, -0.038031)",
        "(0.106579, 1.389990, -0.033818)",
        "(0.105562, 1.390701, -0.030230)",
        "(0.104617, 1.391967, -0.027115)",
        "(0.103829, 1.393968, -0.024522)",
        "(0.103472, 1.395162, -0.023369)",
        "(0.102750, 1.397945, -0.021304)",
        "(0.102077, 1.401062, -0.019398)",
        "(0.101330, 1.404596, -0.017736)",
        "(0.100580, 1.408687, -0.016327)",
        "(0.100207, 1.410873, -0.015684)",
        "(0.099320, 1.415637, -0.014510)",
        "(0.098449, 1.421070, -0.013508)",
        "(0.097521, 1.427277, -0.012888)",
        "(0.096388, 1.434441, -0.012740)",
        "(0.095827, 1.438231, -0.012709)",
        "(0.094649, 1.446536, -0.012843)",
        "(0.093797, 1.455534, -0.013075)",
        "(0.093210, 1.465083, -0.013411)",
        "(0.092835, 1.475186, -0.013780)",
        "(0.092679, 1.480351, -0.013987)",
        "(0.092456, 1.490925, -0.014595)",
        "(0.092544, 1.502225, -0.015501)",
        "(0.092692, 1.512772, -0.016385)",
        "(0.093169, 1.523269, -0.017315)",
        "(0.093510, 1.528573, -0.017803)",
        "(0.094542, 1.539143, -0.018635)",
        "(0.095809, 1.549451, -0.019281)",
        "(0.097288, 1.559672, -0.019781)",
        "(0.099040, 1.569597, -0.020042)",
        "(0.100026, 1.574382, -0.020094)",
        "(0.101954, 1.583617, -0.020108)",
        "(0.103947, 1.592278, -0.020077)",
        "(0.105768, 1.600523, -0.020047)",
        "(0.107335, 1.608156, -0.020011)",
        "(0.107956, 1.611722, -0.019997)",
        "(0.109190, 1.618444, -0.020020)",
        "(0.110313, 1.624786, -0.020047)",
        "(0.111489, 1.630722, -0.020083)",
        "(0.112787, 1.636290, -0.020147)",
        "(0.113493, 1.638965, -0.020238)",
        "(0.115035, 1.644052, -0.020705)",
        "(0.116648, 1.648899, -0.021701)",
        "(0.118028, 1.653554, -0.023164)",
        "(0.118976, 1.657854, -0.025227)",
        "(0.119325, 1.659897, -0.026473)",
        "(0.119723, 1.663601, -0.029608)",
        "(0.119713, 1.666786, -0.033515)",
        "(0.119337, 1.669488, -0.037879)",
        "(0.118886, 1.671486, -0.042809)",
        "(0.118600, 1.672323, -0.045518)",
        "(0.118157, 1.673509, -0.051562)",
        "(0.117575, 1.674032, -0.058082)",
        "(0.116726, 1.673857, -0.064854)",
        "(0.115616, 1.673049, -0.071688)",
        "(0.114997, 1.672506, -0.075129)",
        "(0.113773, 1.670976, -0.082121)",
        "(0.112517, 1.668733, -0.089221)",
        "(0.111263, 1.666104, -0.096333)",
        "(0.109983, 1.663128, -0.103306)",
        "(0.109269, 1.661559, -0.106715)",
        "(0.107852, 1.658014, -0.113104)",
        "(0.106490, 1.653897, -0.118792)",
        "(0.105201, 1.649224, -0.123695)",
        "(0.103858, 1.644150, -0.127902)",
        "(0.103152, 1.641521, -0.129692)",
        "(0.101763, 1.636129, -0.132877)",
        "(0.100465, 1.630426, -0.135485)",
        "(0.099409, 1.624420, -0.137762)",
        "(0.098421, 1.618346, -0.139763)",
        "(0.097808, 1.615330, -0.140596)",
        "(0.096346, 1.609192, -0.141951)",
        "(0.094926, 1.603035, -0.143164)",
        "(0.093676, 1.597235, -0.144677)",
        "(0.092636, 1.591438, -0.146434)",
        "(0.092273, 1.588472, -0.147383)",
        "(0.092126, 1.582663, -0.149187)",
        "(0.092297, 1.576655, -0.151244)",
        "(0.092226, 1.570272, -0.153144)",
        "(0.092091, 1.563408, -0.154546)",
        "(0.091947, 1.559833, -0.155160)",
        "(0.091581, 1.552687, -0.156485)",
        "(0.091056, 1.545528, -0.157855)",
        "(0.090523, 1.538257, -0.159230)",
        "(0.090057, 1.530801, -0.160703)",
        "(0.089945, 1.526981, -0.161422)",
        "(0.089850, 1.519366, -0.162699)",
        "(0.089672, 1.511362, -0.163511)",
        "(0.089508, 1.502963, -0.163744)",
        "(0.089240, 1.494444, -0.163707)",
        "(0.089132, 1.490123, -0.163625)",
        "(0.088674, 1.481427, -0.163371)",
        "(0.088246, 1.472697, -0.162780)",
        "(0.087690, 1.463920, -0.161609)",
        "(0.086971, 1.455083, -0.159660)",
        "(0.086495, 1.450575, -0.158404)",
        "(0.085508, 1.441410, -0.155227)",
        "(0.084662, 1.432466, -0.151581)",
        "(0.083792, 1.423968, -0.147787)",
        "(0.082644, 1.416077, -0.143773)",
        "(0.082114, 1.412282, -0.141703)",
        "(0.081224, 1.405454, -0.137479)",
        "(0.080529, 1.399258, -0.132844)",
        "(0.079719, 1.393499, -0.127496)",
        "(0.078577, 1.388026, -0.121483)",
        "(0.077903, 1.385505, -0.118437)",
        "(0.076511, 1.381230, -0.112141)",
        "(0.075073, 1.377759, -0.105497)",
        "(0.073660, 1.374863, -0.098483)",
        "(0.072330, 1.372682, -0.091214)",
        "(0.071680, 1.371892, -0.087528)",
        "(0.070217, 1.370691, -0.080267)",
        "(0.068380, 1.370261, -0.073406)",
        "(0.066479, 1.370909, -0.066966)",
        "(0.064627, 1.372506, -0.060873)",
        "(0.063562, 1.373651, -0.058015)",
        "(0.061366, 1.376514, -0.052600)",
        "(0.058977, 1.380167, -0.047578)",
        "(0.056568, 1.384540, -0.043098)",
        "(0.054455, 1.389836, -0.039319)",
        "(0.053471, 1.392802, -0.037678)",
        "(0.051556, 1.399017, -0.034515)",
        "(0.049954, 1.405883, -0.031753)",
        "(0.048626, 1.413004, -0.029187)",
        "(0.047579, 1.420515, -0.026849)",
        "(0.047089, 1.424255, -0.025669)",
        "(0.046535, 1.432059, -0.023535)",
        "(0.046197, 1.439833, -0.021511)",
        "(0.046128, 1.447634, -0.019720)",
        "(0.046123, 1.455484, -0.018211)",
        "(0.046235, 1.459405, -0.017575)",
        "(0.046394, 1.467053, -0.016432)",
        "(0.046616, 1.474527, -0.015530)",
        "(0.046893, 1.481916, -0.014976)",
        "(0.047033, 1.489269, -0.014724)",
        "(0.047139, 1.492953, -0.014668)",
        "(0.047351, 1.500368, -0.014615)",
        "(0.047857, 1.507794, -0.014666)",
        "(0.048448, 1.515271, -0.014769)",
        "(0.049122, 1.522801, -0.014794)",
        "(0.049470, 1.526537, -0.014715)",
        "(0.050501, 1.534155, -0.014530)",
        "(0.051677, 1.541928, -0.014381)",
        "(0.052948, 1.549916, -0.014366)",
        "(0.054470, 1.558080, -0.014546)",
        "(0.055270, 1.562186, -0.014668)",
        "(0.056876, 1.570404, -0.014908)",
        "(0.058440, 1.578471, -0.015135)",
        "(0.060046, 1.586423, -0.015236)",
        "(0.061715, 1.594101, -0.015367)",
        "(0.062524, 1.597877, -0.015450)",
        "(0.064017, 1.605257, -0.015823)",
        "(0.065470, 1.612583, -0.016714)",
        "(0.066812, 1.619729, -0.017899)",
        "(0.068025, 1.626442, -0.019232)",
        "(0.068642, 1.629660, -0.019974)",
        "(0.069956, 1.635824, -0.021553)",
        "(0.071345, 1.641473, -0.023283)",
        "(0.072667, 1.646695, -0.025171)",
        "(0.073924, 1.651468, -0.027244)",
        "(0.074522, 1.653735, -0.028387)",
        "(0.075712, 1.657938, -0.030977)",
        "(0.076805, 1.661766, -0.033852)",
        "(0.077704, 1.665313, -0.037139)",
        "(0.078454, 1.668511, -0.041071)",
        "(0.078877, 1.669933, -0.043363)",
        "(0.079943, 1.672500, -0.048519)",
        "(0.081416, 1.674585, -0.054518)",
        "(0.082888, 1.676290, -0.061064)",
        "(0.083989, 1.677238, -0.067465)",
        "(0.084397, 1.677492, -0.070737)",
        "(0.085305, 1.677597, -0.077436)",
        "(0.086100, 1.677149, -0.084507)",
        "(0.086507, 1.676347, -0.091972)",
        "(0.086592, 1.675268, -0.099480)",
        "(0.086563, 1.674572, -0.103230)",
        "(0.086424, 1.672791, -0.110787)",
        "(0.086064, 1.670486, -0.118246)",
        "(0.085207, 1.667819, -0.125378)",
        "(0.083873, 1.664865, -0.132168)",
        "(0.083133, 1.663324, -0.135448)",
        "(0.081528, 1.659914, -0.141654)",
        "(0.079633, 1.656161, -0.147512)",
        "(0.077422, 1.652057, -0.152974)",
        "(0.075312, 1.647659, -0.158218)",
        "(0.074373, 1.645393, -0.160832)",
        "(0.072600, 1.640728, -0.165837)",
        "(0.070592, 1.635883, -0.170492)",
        "(0.068568, 1.630778, -0.174631)",
        "(0.066530, 1.625423, -0.178261)",
        "(0.065538, 1.622668, -0.179884)",
        "(0.063780, 1.617062, -0.182836)",
        "(0.062091, 1.611434, -0.185648)",
        "(0.060505, 1.605718, -0.188253)",
        "(0.058964, 1.599764, -0.190488)",
        "(0.058216, 1.596655, -0.191426)",
        "(0.056932, 1.590129, -0.192908)",
        "(0.055736, 1.583310, -0.193975)",
        "(0.054515, 1.576123, -0.194752)",
        "(0.053392, 1.568618, -0.195412)",
        "(0.052947, 1.564640, -0.195641)",
        "(0.052247, 1.556471, -0.195885)",
        "(0.051751, 1.547803, -0.195776)",
        "(0.051404, 1.538675, -0.195400)",
        "(0.051183, 1.528943, -0.194575)",
        "(0.051025, 1.523908, -0.193887)",
        "(0.050374, 1.513599, -0.192003)",
        "(0.049415, 1.503028, -0.189683)",
        "(0.048583, 1.492527, -0.187370)",
        "(0.047949, 1.482318, -0.185186)",
        "(0.047704, 1.477330, -0.184108)",
        "(0.047414, 1.467649, -0.181826)",
        "(0.046985, 1.458135, -0.179227)",
        "(0.046501, 1.448976, -0.176344)",
        "(0.045951, 1.440152, -0.173126)",
        "(0.045643, 1.435934, -0.171388)",
        "(0.045105, 1.427983, -0.167984)",
        "(0.044808, 1.420772, -0.164718)",
        "(0.044588, 1.414116, -0.161411)",
        "(0.044378, 1.407851, -0.158028)",
        "(0.044361, 1.405079, -0.156395)",
        "(0.044441, 1.399755, -0.153036)",
        "(0.044563, 1.394760, -0.149325)",
        "(0.044760, 1.390055, -0.145180)",
        "(0.045090, 1.385744, -0.140806)",
        "(0.045281, 1.383761, -0.138639)",
        "(0.045611, 1.380125, -0.134130)",
        "(0.045987, 1.376744, -0.129190)",
        "(0.046497, 1.373584, -0.123922)",
        "(0.047079, 1.370877, -0.118523)",
        "(0.047349, 1.369653, -0.115813)",
        "(0.047868, 1.367605, -0.110249)",
        "(0.048415, 1.365756, -0.104439)",
        "(0.048980, 1.364224, -0.098461)",
        "(0.049540, 1.363167, -0.092672)",
        "(0.049802, 1.362865, -0.089883)",
        "(0.050277, 1.362513, -0.084232)",
        "(0.050770, 1.362479, -0.078422)",
        "(0.051204, 1.362695, -0.072592)",
        "(0.051549, 1.363288, -0.067013)",
        "(0.051603, 1.363847, -0.064389)",
        "(0.051703, 1.365338, -0.059307)",
        "(0.051721, 1.367464, -0.054532)",
        "(0.051784, 1.370129, -0.049936)",
        "(0.051761, 1.373266, -0.045397)",
        "(0.051712, 1.375027, -0.043149)",
        "(0.051592, 1.378936, -0.038742)",
        "(0.051369, 1.383181, -0.034377)",
        "(0.051176, 1.387685, -0.030188)",
        "(0.050888, 1.392729, -0.026465)",
        "(0.050676, 1.395405, -0.024730)",
        "(0.050263, 1.401268, -0.021687)",
        "(0.049899, 1.407604, -0.018994)",
        "(0.049634, 1.414767, -0.016903)",
        "(0.049333, 1.422261, -0.014974)",
        "(0.049149, 1.426383, -0.014174)",
        "(0.048803, 1.434639, -0.012396)",
        "(0.048718, 1.443424, -0.010866)",
        "(0.049139, 1.452762, -0.009723)",
        "(0.049697, 1.462320, -0.008757)",
        "(0.049891, 1.467081, -0.008294)",
        "(0.050253, 1.476679, -0.007527)",
        "(0.050680, 1.486376, -0.007046)",
        "(0.051362, 1.496058, -0.006925)",
        "(0.052211, 1.505643, -0.006930)",
        "(0.052694, 1.510293, -0.006930)",
        "(0.053645, 1.519378, -0.006933)",
        "(0.054676, 1.528178, -0.006983)",
        "(0.055893, 1.536553, -0.007077)",
        "(0.057268, 1.544629, -0.007193)",
        "(0.058053, 1.548495, -0.007252)",
        "(0.059511, 1.556051, -0.007294)",
        "(0.060983, 1.563477, -0.007414)",
        "(0.062459, 1.571020, -0.007682)",
        "(0.063861, 1.578652, -0.008179)",
        "(0.064613, 1.582561, -0.008574)",
        "(0.066221, 1.590370, -0.009497)",
        "(0.067973, 1.598256, -0.010700)",
        "(0.069882, 1.606015, -0.012157)",
        "(0.071893, 1.613544, -0.013870)",
        "(0.072905, 1.617201, -0.014766)",
        "(0.074790, 1.624354, -0.016612)",
        "(0.076649, 1.631183, -0.018607)",
        "(0.078492, 1.637775, -0.020802)",
        "(0.080373, 1.643996, -0.023188)",
        "(0.081292, 1.646983, -0.024532)",
        "(0.083022, 1.652661, -0.027388)",
        "(0.084679, 1.657761, -0.030331)",
        "(0.086299, 1.662317, -0.033337)",
        "(0.087643, 1.666448, -0.036495)",
        "(0.088221, 1.668248, -0.038161)",
        "(0.089299, 1.671533, -0.041667)",
        "(0.090432, 1.674282, -0.045472)",
        "(0.091403, 1.676484, -0.049663)",
        "(0.092232, 1.678232, -0.054103)",
        "(0.092491, 1.678899, -0.056464)",
        "(0.092888, 1.679940, -0.061348)",
        "(0.093066, 1.680576, -0.066535)",
        "(0.093142, 1.680822, -0.071972)",
        "(0.093167, 1.680820, -0.077732)",
        "(0.093120, 1.680653, -0.080756)",
        "(0.092836, 1.680065, -0.086828)",
        "(0.092333, 1.679055, -0.092870)",
        "(0.091756, 1.677762, -0.098916)",
        "(0.091010, 1.676192, -0.104944)",
        "(0.090546, 1.675305, -0.107929)",
        "(0.089489, 1.673469, -0.113814)",
        "(0.088392, 1.671428, -0.119586)",
        "(0.087281, 1.669103, -0.125170)",
        "(0.085890, 1.666469, -0.130615)",
        "(0.085144, 1.665112, -0.133321)",
        "(0.083533, 1.662175, -0.138499)",
        "(0.081963, 1.658937, -0.143376)",
        "(0.080366, 1.655422, -0.147983)",
        "(0.078592, 1.651708, -0.152333)",
        "(0.077589, 1.649632, -0.154530)",
        "(0.075838, 1.645665, -0.158297)",
        "(0.074428, 1.641640, -0.161837)",
        "(0.073087, 1.637249, -0.164940)",
        "(0.071706, 1.632402, -0.167675)",
        "(0.071019, 1.629830, -0.168917)",
        "(0.069826, 1.624591, -0.171296)",
        "(0.068693, 1.619203, -0.173593)",
        "(0.067646, 1.613507, -0.175782)",
        "(0.066670, 1.607444, -0.177762)",
        "(0.066128, 1.604242, -0.178584)",
        "(0.064917, 1.597519, -0.179972)",
        "(0.063815, 1.590322, -0.180951)",
        "(0.062639, 1.582780, -0.181740)",
        "(0.061437, 1.574990, -0.182244)",
        "(0.060841, 1.571061, -0.182455)",
        "(0.059563, 1.563124, -0.182827)",
        "(0.058271, 1.555097, -0.183174)",
        "(0.057061, 1.547115, -0.183462)",
        "(0.055988, 1.539076, -0.183561)",
        "(0.055530, 1.534975, -0.183483)",
        "(0.054741, 1.526602, -0.183069)",
        "(0.054054, 1.518341, -0.182515)",
        "(0.053359, 1.510195, -0.181679)",
        "(0.052570, 1.502127, -0.180479)",
        "(0.052164, 1.498069, -0.179777)",
        "(0.051530, 1.490292, -0.178356)",
        "(0.051076, 1.482955, -0.176840)",
        "(0.050473, 1.475934, -0.174906)",
        "(0.050061, 1.469063, -0.172634)",
        "(0.049944, 1.465758, -0.171450)",
        "(0.049831, 1.459431, -0.169030)",
        "(0.049933, 1.453483, -0.166317)",
        "(0.050097, 1.447663, -0.163189)",
        "(0.050307, 1.442068, -0.159775)",
        "(0.050424, 1.439350, -0.157999)",
        "(0.050753, 1.434168, -0.154128)",
        "(0.051022, 1.429053, -0.149725)",
        "(0.051327, 1.424085, -0.144972)",
        "(0.051723, 1.419437, -0.140116)",
        "(0.051983, 1.417265, -0.137689)",
        "(0.052630, 1.413239, -0.132897)",
        "(0.053352, 1.409698, -0.128139)",
        "(0.054174, 1.406515, -0.123221)",
        "(0.055023, 1.403491, -0.117671)",
        "(0.055343, 1.402037, -0.114687)",
        "(0.056126, 1.399475, -0.108672)",
        "(0.057021, 1.397413, -0.102599)",
        "(0.057874, 1.395733, -0.096497)",
        "(0.058709, 1.394470, -0.090429)",
        "(0.059135, 1.393970, -0.087364)",
        "(0.060089, 1.393384, -0.081179)",
        "(0.061038, 1.393074, -0.075142)",
        "(0.062057, 1.393394, -0.069433)",
        "(0.063059, 1.394266, -0.063898)",
        "(0.063508, 1.394881, -0.061242)",
        "(0.064290, 1.396390, -0.056198)",
        "(0.065021, 1.398234, -0.051392)",
        "(0.065634, 1.400363, -0.046768)",
        "(0.066085, 1.402788, -0.042514)",
        "(0.066219, 1.404074, -0.040500)",
        "(0.066368, 1.406731, -0.036633)",
        "(0.066439, 1.409812, -0.033264)",
        "(0.066497, 1.413440, -0.030404)",
        "(0.066526, 1.417287, -0.027731)",
        "(0.066504, 1.419350, -0.026489)",
        "(0.066619, 1.423796, -0.024119)",
        "(0.066751, 1.428611, -0.021868)",
        "(0.066877, 1.433785, -0.019758)",
        "(0.066839, 1.439393, -0.017975)",
        "(0.066742, 1.442438, -0.017278)",
        "(0.066496, 1.448838, -0.016147)",
        "(0.066145, 1.455595, -0.015301)",
        "(0.065837, 1.462672, -0.014681)",
        "(0.065708, 1.470097, -0.014326)",
        "(0.065663, 1.473897, -0.014216)",
        "(0.065648, 1.481652, -0.014048)",
        "(0.065814, 1.489538, -0.013875)",
        "(0.066125, 1.497564, -0.013785)",
        "(0.066507, 1.505647, -0.013709)",
        "(0.066656, 1.509680, -0.013655)",
        "(0.066888, 1.517728, -0.013602)",
        "(0.067247, 1.525851, -0.013853)",
        "(0.068035, 1.534133, -0.014440)",
        "(0.068919, 1.542374, -0.015160)",
        "(0.069400, 1.546468, -0.015491)",
        "(0.070475, 1.554618, -0.016131)",
        "(0.071681, 1.562794, -0.016740)",
        "(0.073076, 1.571014, -0.017101)",
        "(0.074446, 1.579185, -0.017329)",
        "(0.075151, 1.583326, -0.017492)",
        "(0.076642, 1.591785, -0.018035)",
        "(0.078262, 1.600456, -0.019037)",
        "(0.079939, 1.609175, -0.020271)",
        "(0.081493, 1.617867, -0.021788)",
        "(0.082158, 1.622137, -0.022687)",
        "(0.083389, 1.630447, -0.024660)",
        "(0.084300, 1.638259, -0.026936)",
        "(0.084783, 1.645696, -0.029407)",
        "(0.085135, 1.652589, -0.032168)",
        "(0.085256, 1.655812, -0.033719)",
        "(0.085557, 1.662000, -0.037086)",
        "(0.085799, 1.667436, -0.040767)",
        "(0.086024, 1.672443, -0.044551)",
        "(0.086303, 1.676699, -0.048710)",
        "(0.086439, 1.678727, -0.050900)",
        "(0.086691, 1.682117, -0.055666)",
        "(0.086941, 1.685134, -0.060797)",
        "(0.087354, 1.687676, -0.066700)",
        "(0.087888, 1.689932, -0.073063)",
        "(0.088137, 1.690881, -0.076379)",
        "(0.088528, 1.692439, -0.083250)",
        "(0.088671, 1.693498, -0.090547)",
        "(0.088558, 1.693909, -0.098084)",
        "(0.088378, 1.693942, -0.105781)",
        "(0.088282, 1.693803, -0.109750)",
        "(0.088035, 1.693283, -0.117653)",
        "(0.087674, 1.692116, -0.125490)",
        "(0.087460, 1.690421, -0.133101)",
        "(0.087573, 1.688172, -0.140584)",
        "(0.087628, 1.686829, -0.144216)",
        "(0.087532, 1.683883, -0.151039)",
        "(0.087061, 1.680102, -0.156816)",
        "(0.086226, 1.675787, -0.161873)",
        "(0.085588, 1.671233, -0.166734)",
        "(0.085238, 1.668932, -0.169088)",
        "(0.084268, 1.663974, -0.173363)",
        "(0.083042, 1.658675, -0.176918)",
        "(0.081616, 1.653186, -0.179826)",
        "(0.080044, 1.647532, -0.182144)",
        "(0.079162, 1.644685, -0.183119)",
        "(0.077365, 1.639078, -0.184941)",
        "(0.075516, 1.633713, -0.186556)",
        "(0.073985, 1.628579, -0.188112)",
        "(0.072621, 1.623563, -0.189495)",
        "(0.072007, 1.621026, -0.190074)",
        "(0.070822, 1.615785, -0.190860)",
        "(0.069862, 1.610359, -0.191477)",
        "(0.069201, 1.604845, -0.192101)",
        "(0.068637, 1.599127, -0.192679)",
        "(0.068326, 1.596148, -0.192991)",
        "(0.067660, 1.589940, -0.193725)",
        "(0.067113, 1.583442, -0.194614)",
        "(0.066811, 1.576619, -0.195519)",
        "(0.066521, 1.569371, -0.196240)",
        "(0.066313, 1.565463, -0.196428)",
        "(0.065791, 1.557095, -0.196483)",
        "(0.065443, 1.548885, -0.196414)",
        "(0.065310, 1.540466, -0.196190)",
        "(0.065160, 1.531748, -0.195673)",
        "(0.065031, 1.527343, -0.195379)",
        "(0.064794, 1.518388, -0.194675)",
        "(0.064678, 1.509398, -0.193655)",
        "(0.064657, 1.500330, -0.192194)",
        "(0.064649, 1.491293, -0.190337)",
        "(0.064622, 1.486758, -0.189291)",
        "(0.064586, 1.477912, -0.187029)",
        "(0.064751, 1.469222, -0.184527)",
        "(0.065233, 1.460847, -0.181707)",
        "(0.065715, 1.452534, -0.178372)",
        "(0.065845, 1.448371, -0.176509)",
        "(0.066123, 1.440157, -0.172771)",
        "(0.066354, 1.432287, -0.168661)",
        "(0.066597, 1.424446, -0.164042)",
        "(0.066950, 1.416807, -0.159124)",
        "(0.067248, 1.413187, -0.156618)",
        "(0.067729, 1.406163, -0.151458)",
        "(0.068279, 1.399529, -0.146070)",
        "(0.068898, 1.393327, -0.140531)",
        "(0.069585, 1.387700, -0.135063)",
        "(0.069955, 1.385137, -0.132364)",
        "(0.070570, 1.380235, -0.126900)",
        "(0.071036, 1.375824, -0.121141)",
        "(0.071553, 1.371889, -0.115276)",
        "(0.072041, 1.368805, -0.109606)",
        "(0.072293, 1.367643, -0.106873)",
        "(0.072881, 1.365814, -0.101430)",
        "(0.073496, 1.364698, -0.095909)",
        "(0.074185, 1.364021, -0.090316)",
        "(0.074958, 1.364031, -0.084738)",
        "(0.075322, 1.364275, -0.082044)",
        "(0.075906, 1.365242, -0.077038)",
        "(0.076305, 1.366939, -0.072534)",
        "(0.076599, 1.369356, -0.068475)",
        "(0.076740, 1.372110, -0.064678)",
        "(0.076711, 1.373608, -0.062842)",
        "(0.076679, 1.376897, -0.059344)",
        "(0.076642, 1.380717, -0.056148)",
        "(0.076512, 1.384978, -0.053134)",
        "(0.076280, 1.389555, -0.050198)",
        "(0.076171, 1.391939, -0.048770)",
        "(0.075883, 1.397014, -0.046081)",
        "(0.075640, 1.402331, -0.043525)",
        "(0.075321, 1.407906, -0.041174)",
        "(0.074802, 1.413698, -0.039069)",
        "(0.074550, 1.416700, -0.038071)",
        "(0.073995, 1.423044, -0.036303)",
        "(0.073256, 1.429631, -0.034651)",
        "(0.072625, 1.436657, -0.033151)",
        "(0.071990, 1.444204, -0.032030)",
        "(0.071752, 1.448253, -0.031633)",
        "(0.071350, 1.456482, -0.030898)",
        "(0.071010, 1.464901, -0.030227)",
        "(0.070770, 1.473522, -0.029543)",
        "(0.070655, 1.482417, -0.028992)",
        "(0.070599, 1.486965, -0.028838)",
        "(0.070614, 1.496169, -0.028585)",
        "(0.070723, 1.505394, -0.028278)",
        "(0.070938, 1.514588, -0.027881)",
        "(0.071154, 1.523677, -0.027423)",
        "(0.071387, 1.528219, -0.027218)",
        "(0.072132, 1.537336, -0.026928)",
        "(0.072722, 1.546206, -0.026478)",
        "(0.073461, 1.554934, -0.025972)",
        "(0.074382, 1.563639, -0.025536)",
        "(0.074871, 1.567978, -0.025336)",
        "(0.075823, 1.576668, -0.024916)",
        "(0.076810, 1.585299, -0.024444)",
        "(0.077834, 1.594045, -0.024113)",
        "(0.078925, 1.602782, -0.023881)",
        "(0.079502, 1.607122, -0.023822)",
        "(0.080586, 1.615736, -0.023851)",
        "(0.081757, 1.624146, -0.024183)",
        "(0.082773, 1.632318, -0.024862)",
        "(0.083940, 1.640129, -0.025761)",
        "(0.084547, 1.643878, -0.026362)",
        "(0.085842, 1.651098, -0.027843)",
        "(0.087253, 1.657998, -0.029819)",
        "(0.088734, 1.664439, -0.032216)",
        "(0.090131, 1.670197, -0.034871)",
        "(0.090746, 1.672870, -0.036289)",
        "(0.091840, 1.677642, -0.039388)",
        "(0.092899, 1.682096, -0.042782)",
        "(0.093651, 1.685979, -0.046645)",
        "(0.094056, 1.689426, -0.050843)",
        "(0.094247, 1.690975, -0.053078)",
        "(0.094571, 1.693809, -0.057742)",
        "(0.094923, 1.696086, -0.062880)",
        "(0.095159, 1.697810, -0.068238)",
        "(0.095540, 1.698844, -0.073746)",
        "(0.095626, 1.699209, -0.076518)",
        "(0.095462, 1.699574, -0.082120)",
        "(0.094913, 1.699560, -0.087805)",
        "(0.094146, 1.699013, -0.093500)",
        "(0.093455, 1.698067, -0.099059)",
        "(0.093238, 1.697372, -0.101761)",
        "(0.093114, 1.695698, -0.107262)",
        "(0.093012, 1.693576, -0.112716)",
        "(0.092654, 1.691051, -0.117767)",
        "(0.092214, 1.687781, -0.122217)",
        "(0.092046, 1.685980, -0.124292)",
        "(0.091800, 1.681740, -0.127945)",
        "(0.091292, 1.677073, -0.131182)",
        "(0.090489, 1.672059, -0.134268)",
        "(0.089614, 1.666913, -0.137250)",
        "(0.089153, 1.664282, -0.138600)",
        "(0.088243, 1.658844, -0.141160)",
        "(0.087224, 1.652995, -0.143485)",
        "(0.086084, 1.646829, -0.145787)",
        "(0.084919, 1.640392, -0.148142)",
        "(0.084294, 1.637074, -0.149341)",
        "(0.083147, 1.630222, -0.151842)",
        "(0.082207, 1.623111, -0.154510)",
        "(0.081171, 1.615817, -0.157194)",
        "(0.080015, 1.608090, -0.159789)",
        "(0.079425, 1.604045, -0.161024)",
        "(0.078271, 1.595746, -0.163331)",
        "(0.077083, 1.586946, -0.165308)",
        "(0.075916, 1.577696, -0.166874)",
        "(0.074925, 1.568231, -0.168116)",
        "(0.074446, 1.563433, -0.168667)",
        "(0.073329, 1.553872, -0.169517)",
        "(0.072015, 1.544098, -0.169687)",
        "(0.070585, 1.534289, -0.169511)",
        "(0.069382, 1.524688, -0.169109)",
        "(0.068964, 1.520047, -0.168886)",
        "(0.068353, 1.511022, -0.168296)",
        "(0.067720, 1.502214, -0.167313)",
        "(0.067100, 1.493438, -0.165709)",
        "(0.066323, 1.484862, -0.163591)",
        "(0.065858, 1.480748, -0.162347)",
        "(0.065056, 1.472734, -0.159783)",
        "(0.064434, 1.465083, -0.156882)",
        "(0.063796, 1.457599, -0.153649)",
        "(0.063461, 1.450511, -0.150351)",
        "(0.063458, 1.447245, -0.148704)",
        "(0.063447, 1.440868, -0.144937)",
        "(0.063306, 1.434559, -0.140675)",
        "(0.063386, 1.428725, -0.136464)",
        "(0.063673, 1.423324, -0.132428)",
        "(0.063854, 1.420722, -0.130414)",
        "(0.064143, 1.415539, -0.126291)",
        "(0.064383, 1.410753, -0.122201)",
        "(0.064882, 1.406448, -0.118318)",
        "(0.065528, 1.402430, -0.114447)",
        "(0.065833, 1.400465, -0.112410)",
        "(0.066380, 1.396616, -0.108292)",
        "(0.066903, 1.393257, -0.104362)",
        "(0.067424, 1.390265, -0.100375)",
        "(0.067843, 1.387501, -0.096221)",
        "(0.068009, 1.386367, -0.094178)",
        "(0.068444, 1.384565, -0.090165)",
        "(0.068811, 1.383197, -0.086006)",
        "(0.069090, 1.382293, -0.081684)",
        "(0.069311, 1.381945, -0.077454)",
        "(0.069380, 1.381940, -0.075360)",
        "(0.069415, 1.382403, -0.071190)",
        "(0.069452, 1.383484, -0.067120)",
        "(0.069481, 1.384926, -0.063124)",
        "(0.069425, 1.386917, -0.059123)",
        "(0.069381, 1.388096, -0.057129)",
        "(0.069148, 1.390821, -0.053364)",
        "(0.068770, 1.394266, -0.049747)",
        "(0.068076, 1.398303, -0.046075)",
        "(0.067397, 1.403010, -0.042467)",
        "(0.067145, 1.405724, -0.040727)",
        "(0.066720, 1.411691, -0.037401)",
        "(0.066434, 1.418252, -0.034212)",
        "(0.066320, 1.425420, -0.031217)",
        "(0.066331, 1.433249, -0.028622)",
        "(0.066370, 1.437364, -0.027428)",
        "(0.066452, 1.445773, -0.025175)",
        "(0.066548, 1.454548, -0.023286)",
        "(0.066714, 1.463604, -0.021878)",
        "(0.066857, 1.472884, -0.020909)",
        "(0.066869, 1.477590, -0.020614)",
        "(0.066929, 1.486956, -0.020100)",
        "(0.066947, 1.496302, -0.019723)",
        "(0.067041, 1.505679, -0.019398)",
        "(0.067277, 1.515005, -0.019145)",
        "(0.067449, 1.519585, -0.019060)",
        "(0.067951, 1.528674, -0.018961)",
        "(0.068633, 1.537722, -0.019013)",
        "(0.069466, 1.546684, -0.019115)",
        "(0.070368, 1.555276, -0.019260)",
        "(0.070906, 1.559450, -0.019362)",
        "(0.072072, 1.567657, -0.019627)",
        "(0.073256, 1.575586, -0.019976)",
        "(0.074365, 1.583197, -0.020399)",
        "(0.075537, 1.590511, -0.020897)",
        "(0.076114, 1.594012, -0.021208)",
        "(0.077203, 1.600788, -0.021890)",
        "(0.078201, 1.607312, -0.022744)",
        "(0.079024, 1.613518, -0.023892)",
        "(0.079669, 1.619379, -0.025226)",
        "(0.079934, 1.622153, -0.025970)",
        "(0.080374, 1.627563, -0.027612)",
        "(0.080732, 1.632831, -0.029479)",
        "(0.081065, 1.637999, -0.031671)",
        "(0.081377, 1.643032, -0.033973)",
        "(0.081536, 1.645459, -0.035223)",
        "(0.081840, 1.650222, -0.037890)",
        "(0.082336, 1.654718, -0.040689)",
        "(0.082655, 1.658845, -0.043602)",
        "(0.082808, 1.662520, -0.046805)",
        "(0.082861, 1.664178, -0.048610)",
        "(0.083076, 1.667381, -0.052451)",
        "(0.083366, 1.670122, -0.056886)",
        "(0.083641, 1.672368, -0.061825)",
        "(0.083710, 1.674151, -0.067153)",
        "(0.083678, 1.674786, -0.070032)",
        "(0.083535, 1.675774, -0.076023)",
        "(0.083193, 1.676151, -0.082544)",
        "(0.082664, 1.676187, -0.089452)",
        "(0.082052, 1.675906, -0.097002)",
        "(0.081729, 1.675588, -0.100870)",
        "(0.080980, 1.674686, -0.108734)",
        "(0.080238, 1.673320, -0.116874)",
        "(0.079602, 1.671442, -0.125137)",
        "(0.078989, 1.668847, -0.133342)",
        "(0.078671, 1.667351, -0.137385)",
        "(0.077869, 1.663975, -0.145459)",
        "(0.076976, 1.660077, -0.153407)",
        "(0.075864, 1.655795, -0.161139)",
        "(0.074575, 1.650820, -0.168472)",
        "(0.073961, 1.648075, -0.171952)",
        "(0.072720, 1.642237, -0.178562)",
        "(0.071551, 1.635683, -0.184440)",
        "(0.070407, 1.628415, -0.189475)",
        "(0.069345, 1.620694, -0.193972)",
        "(0.068894, 1.616527, -0.195858)",
        "(0.068057, 1.608035, -0.199356)",
        "(0.067243, 1.598963, -0.202184)",
        "(0.066293, 1.589476, -0.204251)",
        "(0.065164, 1.579614, -0.205838)",
        "(0.064482, 1.574412, -0.206235)",
        "(0.063240, 1.564111, -0.206980)",
        "(0.061950, 1.553958, -0.207492)",
        "(0.060505, 1.543940, -0.207538)",
        "(0.058891, 1.533954, -0.207252)",
        "(0.058090, 1.529024, -0.206888)",
        "(0.056675, 1.519377, -0.206051)",
        "(0.055630, 1.510310, -0.205016)",
        "(0.054857, 1.501771, -0.203895)",
        "(0.054109, 1.493699, -0.202665)",
        "(0.053742, 1.489740, -0.202048)",
        "(0.053048, 1.482017, -0.200768)",
        "(0.052329, 1.474683, -0.199269)",
        "(0.051481, 1.467505, -0.197534)",
        "(0.050470, 1.460525, -0.195485)",
        "(0.050050, 1.457116, -0.194394)",
        "(0.049288, 1.450542, -0.192023)",
        "(0.048589, 1.444374, -0.189477)",
        "(0.048177, 1.438596, -0.186714)",
        "(0.047929, 1.433094, -0.183853)",
        "(0.047857, 1.430545, -0.182326)",
        "(0.047700, 1.425645, -0.179158)",
        "(0.047634, 1.421007, -0.175803)",
        "(0.047530, 1.416597, -0.172143)",
        "(0.047401, 1.412379, -0.168250)",
        "(0.047417, 1.410390, -0.166194)",
        "(0.047499, 1.406489, -0.161940)",
        "(0.047680, 1.402770, -0.157544)",
        "(0.048063, 1.399401, -0.153167)",
        "(0.048475, 1.396191, -0.148803)",
        "(0.048693, 1.394577, -0.146527)",
        "(0.049054, 1.391375, -0.141766)",
        "(0.049386, 1.388171, -0.136805)",
        "(0.049680, 1.385039, -0.131846)",
        "(0.049942, 1.381853, -0.126609)",
        "(0.049985, 1.380228, -0.123891)",
        "(0.049936, 1.376997, -0.118384)",
        "(0.049997, 1.373995, -0.112816)",
        "(0.050050, 1.371226, -0.107211)",
        "(0.050023, 1.368663, -0.101386)",
        "(0.050002, 1.367459, -0.098343)",
        "(0.049918, 1.365376, -0.092317)",
        "(0.049993, 1.364006, -0.086485)",
        "(0.050145, 1.363322, -0.080770)",
        "(0.050056, 1.362992, -0.075069)",
        "(0.049892, 1.363050, -0.072247)",
        "(0.049519, 1.363721, -0.066840)",
        "(0.049220, 1.365265, -0.061859)",
        "(0.048822, 1.367604, -0.057325)",
        "(0.048283, 1.370921, -0.053266)",
        "(0.047946, 1.373023, -0.051455)",
        "(0.047389, 1.377876, -0.048124)",
        "(0.046885, 1.384019, -0.045223)",
        "(0.046572, 1.390509, -0.042759)",
        "(0.046269, 1.397693, -0.040444)",
        "(0.046131, 1.401449, -0.039306)",
        "(0.045977, 1.409248, -0.037078)",
        "(0.045910, 1.417439, -0.034993)",
        "(0.045793, 1.425878, -0.033040)",
        "(0.045627, 1.434811, -0.031487)",
        "(0.045573, 1.439442, -0.030841)",
        "(0.045428, 1.448937, -0.029818)",
        "(0.045535, 1.458529, -0.028912)",
        "(0.045731, 1.468301, -0.028127)",
        "(0.046092, 1.478179, -0.027458)",
        "(0.046350, 1.483123, -0.027156)",
        "(0.046949, 1.492925, -0.026518)",
        "(0.047594, 1.502590, -0.025784)",
        "(0.048310, 1.511997, -0.025216)",
        "(0.048978, 1.521542, -0.024993)",
        "(0.049462, 1.526270, -0.024974)",
        "(0.050264, 1.535616, -0.024893)",
        "(0.051236, 1.544712, -0.024693)",
        "(0.052413, 1.553910, -0.024382)",
        "(0.053949, 1.563221, -0.024067)",
        "(0.054709, 1.567959, -0.023996)",
        "(0.056375, 1.577539, -0.023984)",
        "(0.058192, 1.587226, -0.024110)",
        "(0.060011, 1.596704, -0.024342)",
        "(0.062109, 1.605933, -0.024752)",
        "(0.063165, 1.610417, -0.025034)",
        "(0.065246, 1.618902, -0.025715)",
        "(0.067460, 1.626770, -0.026456)",
        "(0.069605, 1.634035, -0.027464)",
        "(0.071794, 1.640596, -0.028778)",
        "(0.072889, 1.643672, -0.029490)",
        "(0.074882, 1.649252, -0.031135)",
        "(0.076729, 1.654168, -0.032899)",
        "(0.078292, 1.658441, -0.034871)",
        "(0.079587, 1.662174, -0.037241)",
        "(0.080168, 1.663849, -0.038647)",
        "(0.081110, 1.667072, -0.041930)",
        "(0.081877, 1.670106, -0.045654)",
        "(0.082379, 1.672688, -0.049984)",
        "(0.082879, 1.674998, -0.054787)",
        "(0.083085, 1.675994, -0.057463)",
        "(0.083453, 1.677611, -0.063110)",
        "(0.083712, 1.678865, -0.069324)",
        "(0.083789, 1.679751, -0.076009)",
        "(0.083353, 1.680246, -0.082966)",
        "(0.083021, 1.680293, -0.086509)",
        "(0.082487, 1.680168, -0.093908)",
        "(0.082215, 1.679547, -0.101658)",
        "(0.081781, 1.678543, -0.109812)",
        "(0.080983, 1.677255, -0.118346)",
        "(0.080594, 1.676533, -0.122695)",
        "(0.079749, 1.674747, -0.131517)",
        "(0.079056, 1.672662, -0.140236)",
        "(0.078291, 1.670129, -0.148819)",
        "(0.077283, 1.667009, -0.156949)",
        "(0.076705, 1.665309, -0.160886)",
        "(0.075491, 1.661705, -0.168633)",
        "(0.074301, 1.657753, -0.176211)",
        "(0.073166, 1.653324, -0.183379)",
        "(0.072092, 1.648268, -0.189929)",
        "(0.071502, 1.645439, -0.192857)",
        "(0.070016, 1.639450, -0.198086)",
        "(0.068296, 1.633005, -0.202531)",
        "(0.066587, 1.626361, -0.206540)",
        "(0.064976, 1.619438, -0.209835)",
        "(0.064109, 1.615794, -0.211087)",
        "(0.062300, 1.608160, -0.213137)",
        "(0.060498, 1.599863, -0.214321)",
        "(0.059267, 1.591316, -0.215419)",
        "(0.058418, 1.582288, -0.216390)",
        "(0.057966, 1.577629, -0.216740)",
        "(0.056927, 1.567659, -0.216896)",
        "(0.055965, 1.557009, -0.216687)",
        "(0.055281, 1.545831, -0.216274)",
        "(0.054805, 1.534189, -0.215512)",
        "(0.054502, 1.528254, -0.214983)",
        "(0.053605, 1.515910, -0.213549)",
        "(0.052440, 1.503198, -0.211972)",
        "(0.051368, 1.490493, -0.210327)",
        "(0.050297, 1.478019, -0.208470)",
        "(0.049648, 1.471769, -0.207427)",
        "(0.048219, 1.459302, -0.205155)",
        "(0.047067, 1.447108, -0.202603)",
        "(0.045870, 1.435162, -0.199815)",
        "(0.044924, 1.423473, -0.196851)",
        "(0.044687, 1.418023, -0.195258)",
        "(0.044130, 1.407218, -0.192026)",
        "(0.043492, 1.396894, -0.188618)",
        "(0.042863, 1.387047, -0.184967)",
        "(0.042262, 1.377999, -0.181063)",
        "(0.042040, 1.373673, -0.178974)",
        "(0.041825, 1.365774, -0.174642)",
        "(0.041765, 1.358614, -0.170102)",
        "(0.041855, 1.352080, -0.165033)",
        "(0.041882, 1.346005, -0.159319)",
        "(0.041907, 1.343153, -0.156236)",
        "(0.042090, 1.337994, -0.150033)",
        "(0.042343, 1.333614, -0.143828)",
        "(0.042684, 1.330123, -0.137623)",
        "(0.043018, 1.327486, -0.131509)",
        "(0.043219, 1.326570, -0.128486)",
        "(0.043622, 1.325080, -0.122367)",
        "(0.044196, 1.324444, -0.116008)",
        "(0.044781, 1.324521, -0.109695)",
        "(0.045361, 1.325093, -0.103413)",
        "(0.045580, 1.325573, -0.100242)",
        "(0.046025, 1.326851, -0.093965)",
        "(0.046584, 1.328538, -0.087712)",
        "(0.047229, 1.330571, -0.081469)",
        "(0.047807, 1.332866, -0.075477)",
        "(0.048067, 1.334140, -0.072615)",
        "(0.048529, 1.337084, -0.067239)",
        "(0.048872, 1.340482, -0.062330)",
        "(0.049081, 1.344155, -0.057852)",
        "(0.049230, 1.348202, -0.053780)",
        "(0.049314, 1.350373, -0.051886)",
        "(0.049386, 1.354971, -0.048356)",
        "(0.049441, 1.359777, -0.045037)",
        "(0.049492, 1.364850, -0.041987)",
        "(0.049494, 1.370315, -0.039350)",
        "(0.049486, 1.373228, -0.038189)",
        "(0.049422, 1.379328, -0.036048)",
        "(0.049153, 1.385841, -0.034208)",
        "(0.048836, 1.392879, -0.032702)",
        "(0.048419, 1.400241, -0.031414)",
        "(0.048234, 1.404142, -0.030866)",
        "(0.047925, 1.412260, -0.029945)",
        "(0.047746, 1.420778, -0.029239)",
        "(0.047735, 1.429740, -0.028776)",
        "(0.047862, 1.439002, -0.028448)",
        "(0.047999, 1.443686, -0.028327)",
        "(0.048315, 1.453099, -0.028134)",
        "(0.048574, 1.462618, -0.028091)",
        "(0.048893, 1.472277, -0.028236)",
        "(0.049134, 1.481983, -0.028596)",
        "(0.049277, 1.486796, -0.028762)",
        "(0.049593, 1.496392, -0.029139)",
        "(0.049899, 1.505896, -0.029546)",
        "(0.050428, 1.515320, -0.029935)",
        "(0.051115, 1.524637, -0.030276)",
        "(0.051513, 1.529295, -0.030457)",
        "(0.052344, 1.538678, -0.030893)",
        "(0.053350, 1.548262, -0.031422)",
        "(0.054152, 1.557118, -0.031983)",
        "(0.054688, 1.565860, -0.032779)",
        "(0.055003, 1.570222, -0.033266)",
        "(0.055610, 1.578889, -0.034525)",
        "(0.056259, 1.587316, -0.036119)",
        "(0.056883, 1.595297, -0.038148)",
        "(0.057499, 1.602909, -0.040546)",
        "(0.057802, 1.606515, -0.041810)",
        "(0.058461, 1.613408, -0.044372)",
        "(0.059314, 1.619934, -0.047071)",
        "(0.060171, 1.626032, -0.050002)",
        "(0.061149, 1.631949, -0.053075)",
        "(0.061632, 1.634851, -0.054664)",
        "(0.062763, 1.640481, -0.058031)",
        "(0.064006, 1.645910, -0.061600)",
        "(0.065127, 1.651011, -0.065243)",
        "(0.066241, 1.655982, -0.068924)",
        "(0.066825, 1.658380, -0.070800)",
        "(0.068051, 1.663027, -0.074525)",
        "(0.069252, 1.667310, -0.078187)",
        "(0.070374, 1.671207, -0.081868)",
        "(0.071570, 1.674695, -0.085676)",
        "(0.072138, 1.676295, -0.087686)",
        "(0.073244, 1.679251, -0.091836)",
        "(0.074296, 1.681744, -0.096112)",
        "(0.075175, 1.683716, -0.100560)",
        "(0.075873, 1.685080, -0.105223)",
        "(0.076243, 1.685537, -0.107618)",
        "(0.076803, 1.686138, -0.112547)",
        "(0.077016, 1.686343, -0.117524)",
        "(0.076855, 1.685853, -0.122310)",
        "(0.076596, 1.684824, -0.127066)",
        "(0.076469, 1.683985, -0.129548)",
        "(0.076256, 1.682255, -0.134739)",
        "(0.075926, 1.680009, -0.140047)",
        "(0.075568, 1.677158, -0.145218)",
        "(0.075159, 1.673696, -0.149936)",
        "(0.074896, 1.671701, -0.152024)",
        "(0.074197, 1.667189, -0.155934)",
        "(0.073224, 1.662093, -0.159300)",
        "(0.072202, 1.656352, -0.162021)",
        "(0.071420, 1.650167, -0.164258)",
        "(0.070953, 1.646851, -0.165207)",
        "(0.069729, 1.639956, -0.167077)",
        "(0.068300, 1.632791, -0.168777)",
        "(0.066908, 1.625463, -0.170396)",
        "(0.065515, 1.618168, -0.171985)",
        "(0.064815, 1.614495, -0.172675)",
        "(0.063032, 1.607003, -0.173784)",
        "(0.061026, 1.599364, -0.174624)",
        "(0.059144, 1.591660, -0.175309)",
        "(0.057451, 1.584138, -0.176065)",
        "(0.056668, 1.580461, -0.176448)",
        "(0.055237, 1.573073, -0.177149)",
        "(0.053956, 1.565560, -0.177730)",
        "(0.052909, 1.558020, -0.178063)",
        "(0.051903, 1.550430, -0.178195)",
        "(0.051395, 1.546562, -0.178194)",
        "(0.050458, 1.538645, -0.178210)",
        "(0.049641, 1.530612, -0.178114)",
        "(0.048983, 1.522455, -0.177871)",
        "(0.048536, 1.514115, -0.177561)",
        "(0.048316, 1.509928, -0.177330)",
        "(0.047842, 1.501294, -0.176676)",
        "(0.047379, 1.492507, -0.175825)",
        "(0.046906, 1.483687, -0.174868)",
        "(0.046449, 1.474885, -0.173809)",
        "(0.046220, 1.470454, -0.173188)",
        "(0.045847, 1.461526, -0.171746)",
        "(0.045596, 1.452586, -0.169986)",
        "(0.045281, 1.443745, -0.168000)",
        "(0.045055, 1.435188, -0.165925)",
        "(0.044970, 1.431075, -0.164893)",
        "(0.044776, 1.423064, -0.162784)",
        "(0.044497, 1.415634, -0.160700)",
        "(0.044196, 1.408618, -0.158469)",
        "(0.043977, 1.402113, -0.155860)",
        "(0.043902, 1.398992, -0.154362)",
        "(0.043715, 1.393093, -0.150870)",
        "(0.043582, 1.387863, -0.147212)",
        "(0.043648, 1.383453, -0.143480)",
        "(0.043671, 1.379584, -0.139242)",
        "(0.043784, 1.377765, -0.136774)",
        "(0.043929, 1.374289, -0.131642)",
        "(0.044076, 1.371412, -0.126354)",
        "(0.044296, 1.368965, -0.120834)",
        "(0.044423, 1.366711, -0.114923)",
        "(0.044480, 1.365647, -0.111868)",
        "(0.044636, 1.363878, -0.105641)",
        "(0.044826, 1.362484, -0.099543)",
        "(0.044951, 1.361555, -0.093443)",
        "(0.045025, 1.360781, -0.087246)",
        "(0.044997, 1.360570, -0.084140)",
        "(0.045069, 1.360376, -0.077912)",
        "(0.045239, 1.360523, -0.071764)",
        "(0.045446, 1.361207, -0.065887)",
        "(0.045643, 1.362479, -0.060359)",
        "(0.045763, 1.363186, -0.057612)",
        "(0.046035, 1.365037, -0.052301)",
        "(0.046310, 1.367143, -0.047206)",
        "(0.046593, 1.369536, -0.042457)",
        "(0.046798, 1.372346, -0.038243)",
        "(0.046842, 1.373878, -0.036388)",
        "(0.046853, 1.377055, -0.032889)",
        "(0.046811, 1.380561, -0.029921)",
        "(0.046752, 1.384196, -0.027223)",
        "(0.046593, 1.388187, -0.024987)",
        "(0.046532, 1.390237, -0.023927)",
        "(0.046446, 1.394804, -0.022287)",
        "(0.046382, 1.399776, -0.021008)",
        "(0.046280, 1.405055, -0.019949)",
        "(0.046154, 1.410672, -0.019067)",
        "(0.046067, 1.413666, -0.018768)",
        "(0.045845, 1.419949, -0.018292)",
        "(0.045546, 1.426670, -0.017974)",
        "(0.045256, 1.433902, -0.017757)",
        "(0.044871, 1.441426, -0.017558)",
        "(0.044685, 1.445308, -0.017478)",
        "(0.044498, 1.453369, -0.017360)",
        "(0.044467, 1.461672, -0.017251)",
        "(0.044473, 1.470001, -0.017195)",
        "(0.044350, 1.478532, -0.017291)",
        "(0.044176, 1.482824, -0.017358)",
        "(0.043486, 1.491436, -0.017495)",
        "(0.042427, 1.499936, -0.017614)",
        "(0.041285, 1.508309, -0.017643)",
        "(0.040559, 1.516793, -0.017658)",
        "(0.040292, 1.521028, -0.017658)",
        "(0.039972, 1.529396, -0.017463)",
        "(0.039955, 1.537539, -0.017058)",
        "(0.040417, 1.545630, -0.016579)",
        "(0.041368, 1.553771, -0.016058)",
        "(0.041824, 1.557780, -0.015761)",
        "(0.042815, 1.565618, -0.014982)",
        "(0.043909, 1.573417, -0.014089)",
        "(0.045052, 1.581256, -0.013258)",
        "(0.046565, 1.589124, -0.012518)",
        "(0.047363, 1.593018, -0.012141)",
        "(0.049070, 1.600723, -0.011602)",
        "(0.051105, 1.608345, -0.011433)",
        "(0.053189, 1.615801, -0.011696)",
        "(0.054973, 1.622975, -0.012358)",
        "(0.055747, 1.626421, -0.012747)",
        "(0.057165, 1.633146, -0.013916)",
        "(0.058419, 1.639221, -0.015380)",
        "(0.059681, 1.644638, -0.017177)",
        "(0.060926, 1.649457, -0.019165)",
        "(0.061515, 1.651755, -0.020177)",
        "(0.062400, 1.655965, -0.022345)",
        "(0.063162, 1.659778, -0.024683)",
        "(0.064028, 1.663331, -0.027307)",
        "(0.064951, 1.666595, -0.030344)",
        "(0.065414, 1.668112, -0.031937)",
        "(0.066329, 1.670813, -0.035293)",
        "(0.067082, 1.673086, -0.038750)",
        "(0.067629, 1.674770, -0.042231)",
        "(0.067806, 1.675518, -0.043967)",
        "(0.067842, 1.676688, -0.047504)",
        "(0.067557, 1.677560, -0.051293)",
        "(0.067125, 1.678063, -0.055299)",
        "(0.066435, 1.678210, -0.059390)",
        "(0.065447, 1.678036, -0.063688)",
        "(0.064902, 1.677902, -0.065910)",
        "(0.063817, 1.677465, -0.070505)",
        "(0.062761, 1.676886, -0.075245)",
        "(0.061817, 1.676177, -0.079977)",
        "(0.060673, 1.675358, -0.084749)",
        "(0.060048, 1.674930, -0.087076)",
        "(0.058661, 1.673903, -0.091573)",
        "(0.057313, 1.672915, -0.096006)",
        "(0.056292, 1.672047, -0.100538)",
        "(0.055321, 1.671210, -0.104898)",
        "(0.054753, 1.670785, -0.106957)",
        "(0.053597, 1.669847, -0.110847)",
        "(0.052700, 1.668983, -0.114387)",
        "(0.051845, 1.668069, -0.117573)",
        "(0.051058, 1.667224, -0.120497)",
        "(0.050761, 1.666859, -0.121966)",
        "(0.050331, 1.666203, -0.124754)",
        "(0.049967, 1.665595, -0.127327)",
        "(0.049586, 1.664948, -0.129525)",
        "(0.049210, 1.664335, -0.131417)",
        "(0.049042, 1.664044, -0.132348)",
        "(0.048732, 1.663480, -0.134154)",
        "(0.048428, 1.662860, -0.136060)",
        "(0.048134, 1.662256, -0.138204)",
        "(0.047812, 1.661603, -0.140653)",
        "(0.047658, 1.661240, -0.141892)",
        "(0.047353, 1.660390, -0.144409)",
        "(0.047042, 1.659382, -0.146776)",
        "(0.046739, 1.658214, -0.149048)",
        "(0.046468, 1.656884, -0.151292)",
        "(0.046325, 1.656163, -0.152374)",
        "(0.046030, 1.654560, -0.154500)",
        "(0.045767, 1.652856, -0.156653)",
        "(0.045553, 1.650944, -0.158715)",
        "(0.045261, 1.648756, -0.160729)",
        "(0.045089, 1.647598, -0.161712)",
        "(0.044574, 1.645110, -0.163637)",
        "(0.043882, 1.642435, -0.165463)",
        "(0.043070, 1.639578, -0.167206)",
        "(0.042075, 1.636673, -0.168867)",
        "(0.041561, 1.635215, -0.169664)",
        "(0.040571, 1.632255, -0.171201)",
        "(0.039841, 1.629279, -0.172614)",
        "(0.039247, 1.626242, -0.173867)",
        "(0.038571, 1.623046, -0.175018)",
        "(0.038268, 1.621429, -0.175558)",
        "(0.037603, 1.618148, -0.176545)",
        "(0.036859, 1.614762, -0.177444)",
        "(0.036048, 1.611369, -0.178391)",
        "(0.035286, 1.608061, -0.179469)",
        "(0.034907, 1.606391, -0.179980)",
        "(0.034083, 1.603050, -0.180923)",
        "(0.033369, 1.599674, -0.181702)",
        "(0.032777, 1.596368, -0.182334)",
        "(0.032213, 1.593080, -0.182762)",
        "(0.031945, 1.591463, -0.182942)",
        "(0.031407, 1.588312, -0.183246)",
        "(0.030915, 1.585244, -0.183462)",
        "(0.030429, 1.582309, -0.183684)",
        "(0.030038, 1.579404, -0.183901)",
        "(0.029834, 1.577964, -0.184023)",
        "(0.029405, 1.575205, -0.184232)",
        "(0.029077, 1.572550, -0.184515)",
        "(0.028876, 1.570064, -0.184848)",
        "(0.028800, 1.567609, -0.185089)",
        "(0.028772, 1.566382, -0.185184)",
        "(0.028784, 1.563833, -0.185296)",
        "(0.028919, 1.561234, -0.185372)",
        "(0.029109, 1.558540, -0.185480)",
        "(0.029443, 1.555673, -0.185569)",
        "(0.029654, 1.554177, -0.185596)",
        "(0.030164, 1.550915, -0.185612)",
        "(0.030734, 1.547374, -0.185536)",
        "(0.031358, 1.543380, -0.185347)",
        "(0.031698, 1.541220, -0.185244)",
        "(0.032577, 1.536598, -0.184999)",
        "(0.033561, 1.531480, -0.184647)",
        "(0.034448, 1.525885, -0.184122)",
        "(0.035202, 1.519744, -0.183398)",
        "(0.035849, 1.513189, -0.182606)",
        "(0.036173, 1.509826, -0.182172)",
        "(0.036876, 1.502724, -0.181212)",
        "(0.037503, 1.495256, -0.180156)",
        "(0.038203, 1.487504, -0.179012)",
        "(0.038889, 1.479523, -0.177777)",
        "(0.039175, 1.475447, -0.177121)",
        "(0.039783, 1.467150, -0.175724)",
        "(0.040219, 1.458701, -0.174171)",
        "(0.040568, 1.450082, -0.172401)",
        "(0.040803, 1.445819, -0.171552)",
        "(0.041260, 1.437418, -0.169903)",
        "(0.041612, 1.429132, -0.168241)",
        "(0.041873, 1.420983, -0.166499)",
        "(0.042113, 1.412993, -0.164595)",
        "(0.042280, 1.409071, -0.163622)",
        "(0.042772, 1.401435, -0.161466)",
        "(0.043154, 1.394014, -0.159016)",
        "(0.043299, 1.386670, -0.156427)",
        "(0.043361, 1.379655, -0.153910)",
        "(0.043618, 1.373183, -0.151415)",
        "(0.043836, 1.370117, -0.150166)",
        "(0.044125, 1.364362, -0.147637)",
        "(0.044265, 1.358975, -0.145083)",
        "(0.044548, 1.354067, -0.142588)",
        "(0.045189, 1.349824, -0.140116)",
        "(0.045496, 1.347692, -0.138774)",
        "(0.046046, 1.343530, -0.135845)",
        "(0.046663, 1.339710, -0.132745)",
        "(0.047313, 1.336225, -0.129523)",
        "(0.047612, 1.334566, -0.127928)",
        "(0.048096, 1.331646, -0.124779)",
        "(0.048618, 1.329338, -0.121555)",
        "(0.049178, 1.327413, -0.118011)",
        "(0.049806, 1.325675, -0.113936)",
        "(0.050475, 1.324362, -0.109479)",
        "(0.050801, 1.323769, -0.107204)",
        "(0.051458, 1.322809, -0.102393)",
        "(0.052217, 1.322157, -0.097196)",
        "(0.053113, 1.321730, -0.091602)",
        "(0.053995, 1.321784, -0.086080)",
        "(0.054406, 1.321951, -0.083382)",
        "(0.055222, 1.322687, -0.078102)",
        "(0.056017, 1.323866, -0.072875)",
        "(0.056810, 1.325424, -0.067730)",
        "(0.057516, 1.327193, -0.062623)",
        "(0.057822, 1.328164, -0.060074)",
        "(0.058437, 1.330559, -0.054971)",
        "(0.059041, 1.333275, -0.050426)",
        "(0.059563, 1.336211, -0.046095)",
        "(0.059862, 1.339567, -0.042141)",
        "(0.059945, 1.341353, -0.040225)",
        "(0.059936, 1.345341, -0.036682)",
        "(0.059793, 1.349808, -0.033521)",
        "(0.059643, 1.354841, -0.030716)",
        "(0.059363, 1.360475, -0.028465)",
        "(0.059181, 1.363437, -0.027463)",
        "(0.058703, 1.369720, -0.025681)",
        "(0.058113, 1.376312, -0.024004)",
        "(0.057455, 1.383320, -0.022551)",
        "(0.057115, 1.391139, -0.021484)",
        "(0.056967, 1.395228, -0.021035)",
        "(0.056638, 1.403731, -0.020285)",
        "(0.056225, 1.412486, -0.019561)",
        "(0.055949, 1.421619, -0.018927)",
        "(0.055948, 1.426306, -0.018628)",
        "(0.056154, 1.435775, -0.018116)",
        "(0.056472, 1.445353, -0.017623)",
        "(0.056895, 1.454909, -0.017155)",
        "(0.057242, 1.464342, -0.016782)",
        "(0.057453, 1.468978, -0.016623)",
        "(0.058006, 1.478156, -0.016323)",
        "(0.058704, 1.487125, -0.016221)",
        "(0.059316, 1.495814, -0.016243)",
        "(0.059846, 1.504109, -0.016229)",
        "(0.060334, 1.512163, -0.016340)",
        "(0.060640, 1.516192, -0.016480)",
        "(0.061278, 1.524087, -0.016847)",
        "(0.061772, 1.531737, -0.017168)",
        "(0.062319, 1.539263, -0.017531)",
        "(0.062992, 1.546717, -0.017957)",
        "(0.063393, 1.550424, -0.018209)",
        "(0.064358, 1.557796, -0.018792)",
        "(0.065333, 1.564994, -0.019386)",
        "(0.066123, 1.572041, -0.020001)",
        "(0.066866, 1.578998, -0.020802)",
        "(0.067250, 1.582488, -0.021272)",
        "(0.068054, 1.589392, -0.022406)",
        "(0.068840, 1.596098, -0.023675)",
        "(0.069499, 1.602647, -0.025179)",
        "(0.070283, 1.609026, -0.026989)",
        "(0.070710, 1.612172, -0.027930)",
        "(0.071546, 1.618275, -0.030103)",
        "(0.072201, 1.624106, -0.032716)",
        "(0.072742, 1.629899, -0.035915)",
        "(0.073067, 1.635586, -0.039519)",
        "(0.073159, 1.638376, -0.041363)",
        "(0.073264, 1.643925, -0.045433)",
        "(0.073444, 1.649372, -0.049893)",
        "(0.073730, 1.654607, -0.054650)",
        "(0.074159, 1.659441, -0.059584)",
        "(0.074413, 1.661737, -0.062055)",
        "(0.074964, 1.665924, -0.067080)",
        "(0.075594, 1.669650, -0.072296)",
        "(0.076153, 1.672818, -0.077620)",
        "(0.076469, 1.675214, -0.082926)",
        "(0.076562, 1.676227, -0.085603)",
        "(0.076495, 1.677883, -0.091079)",
        "(0.076144, 1.679035, -0.096446)",
        "(0.075603, 1.679647, -0.101627)",
        "(0.075087, 1.679888, -0.106842)",
        "(0.074857, 1.679915, -0.109442)",
        "(0.074375, 1.679527, -0.114517)",
        "(0.073823, 1.678594, -0.119523)",
        "(0.073202, 1.677264, -0.124394)",
        "(0.072572, 1.675566, -0.129037)",
        "(0.072233, 1.674580, -0.131270)",
        "(0.071493, 1.672269, -0.135438)",
        "(0.070532, 1.669674, -0.139369)",
        "(0.069399, 1.666987, -0.143162)",
        "(0.068118, 1.664087, -0.146495)",
        "(0.067447, 1.662533, -0.147911)",
        "(0.066223, 1.659269, -0.150538)",
        "(0.065273, 1.655815, -0.152808)",
        "(0.064522, 1.652256, -0.154977)",
        "(0.064086, 1.648589, -0.157005)",
        "(0.063807, 1.646753, -0.158027)",
        "(0.063281, 1.642899, -0.159929)",
        "(0.062745, 1.638756, -0.161665)",
        "(0.062109, 1.634427, -0.163297)",
        "(0.061268, 1.629920, -0.164898)",
        "(0.060834, 1.627596, -0.165696)",
        "(0.060056, 1.622936, -0.167335)",
        "(0.059378, 1.618175, -0.169123)",
        "(0.058698, 1.613211, -0.171046)",
        "(0.058157, 1.607956, -0.172917)",
        "(0.057962, 1.605181, -0.173740)",
        "(0.057589, 1.599121, -0.175019)",
        "(0.057019, 1.592489, -0.175726)",
        "(0.056067, 1.585526, -0.176129)",
        "(0.054803, 1.578283, -0.176523)",
        "(0.054172, 1.574692, -0.176743)",
        "(0.052799, 1.567577, -0.177314)",
        "(0.051517, 1.560602, -0.178003)",
        "(0.050202, 1.553762, -0.178692)",
        "(0.048689, 1.546719, -0.179086)",
        "(0.048003, 1.543186, -0.179208)",
        "(0.046912, 1.536190, -0.179351)",
        "(0.046228, 1.529487, -0.179581)",
        "(0.045397, 1.522905, -0.179605)",
        "(0.044568, 1.516397, -0.179390)",
        "(0.044167, 1.513159, -0.179254)",
        "(0.043524, 1.506824, -0.178798)",
        "(0.043123, 1.500601, -0.178289)",
        "(0.042876, 1.494463, -0.177766)",
        "(0.042829, 1.491453, -0.177498)",
        "(0.042868, 1.485588, -0.176926)",
        "(0.042951, 1.479784, -0.176268)",
        "(0.043148, 1.473966, -0.175466)",
        "(0.043293, 1.468320, -0.174589)",
        "(0.043498, 1.462728, -0.173711)",
        "(0.043621, 1.459926, -0.173291)",
        "(0.043969, 1.454387, -0.172416)",
        "(0.044380, 1.448865, -0.171426)",
        "(0.044875, 1.443351, -0.170286)",
        "(0.045131, 1.440552, -0.169624)",
        "(0.045632, 1.434965, -0.168278)",
        "(0.046132, 1.429499, -0.167014)",
        "(0.046693, 1.424223, -0.165659)",
        "(0.047255, 1.419133, -0.164230)",
        "(0.047713, 1.414019, -0.162600)",
        "(0.047932, 1.411484, -0.161746)",
        "(0.048407, 1.406677, -0.160056)",
        "(0.048784, 1.402094, -0.158367)",
        "(0.049148, 1.397644, -0.156505)",
        "(0.049299, 1.395460, -0.155532)",
        "(0.049585, 1.391337, -0.153634)",
        "(0.049991, 1.387502, -0.151656)",
        "(0.050396, 1.383793, -0.149418)",
        "(0.050853, 1.380246, -0.147084)",
        "(0.051331, 1.376807, -0.144694)",
        "(0.051557, 1.375106, -0.143391)",
        "(0.051998, 1.371715, -0.140673)",
        "(0.052410, 1.368447, -0.137992)",
        "(0.052976, 1.365432, -0.135258)",
        "(0.053246, 1.363976, -0.133790)",
        "(0.053697, 1.360941, -0.130503)",
        "(0.054170, 1.357841, -0.126769)",
        "(0.054737, 1.354816, -0.122682)",
        "(0.055432, 1.351732, -0.118115)",
        "(0.056095, 1.348643, -0.113099)",
        "(0.056468, 1.347085, -0.110299)",
        "(0.057126, 1.344421, -0.104980)",
        "(0.057777, 1.342009, -0.099475)",
        "(0.058472, 1.340071, -0.093978)",
        "(0.058777, 1.339177, -0.091222)",
        "(0.059263, 1.337573, -0.085500)",
        "(0.059561, 1.336234, -0.079691)",
        "(0.059794, 1.335509, -0.074093)",
        "(0.059990, 1.335439, -0.068735)",
        "(0.060109, 1.335660, -0.066113)",
        "(0.060366, 1.336440, -0.060900)",
        "(0.060726, 1.337750, -0.055784)",
        "(0.060986, 1.339687, -0.051076)",
        "(0.061154, 1.342254, -0.046869)",
        "(0.061210, 1.343935, -0.045045)",
        "(0.061066, 1.347736, -0.041622)",
        "(0.060727, 1.352173, -0.038576)",
        "(0.060351, 1.357257, -0.035906)",
        "(0.060002, 1.362948, -0.033594)",
        "(0.059785, 1.365907, -0.032507)",
        "(0.059254, 1.372161, -0.030550)",
        "(0.058624, 1.378774, -0.028867)",
        "(0.057865, 1.385703, -0.027472)",
        "(0.057080, 1.392901, -0.026403)",
        "(0.056659, 1.396563, -0.025964)",
        "(0.055798, 1.404086, -0.025286)",
        "(0.054854, 1.411765, -0.024806)",
        "(0.053987, 1.419526, -0.024419)",
        "(0.053173, 1.427515, -0.024157)",
        "(0.052805, 1.431557, -0.024052)",
        "(0.052180, 1.439775, -0.023922)",
        "(0.051664, 1.448062, -0.023896)",
        "(0.051279, 1.456394, -0.023974)",
        "(0.050963, 1.464822, -0.024197)",
        "(0.050828, 1.469099, -0.024379)",
        "(0.050728, 1.477715, -0.024782)",
        "(0.050872, 1.486313, -0.024950)",
        "(0.051233, 1.494898, -0.024932)",
        "(0.051819, 1.503557, -0.024963)",
        "(0.052186, 1.507884, -0.025010)",
        "(0.052902, 1.516405, -0.025082)",
        "(0.053784, 1.524817, -0.025134)",
        "(0.054647, 1.533032, -0.025137)",
        "(0.055264, 1.541108, -0.025223)",
        "(0.055514, 1.545082, -0.025284)",
        "(0.055827, 1.552830, -0.025410)",
        "(0.056060, 1.560371, -0.025762)",
        "(0.056287, 1.567842, -0.026391)",
        "(0.056495, 1.575147, -0.027232)",
        "(0.056601, 1.578727, -0.027725)",
        "(0.056843, 1.585698, -0.028760)",
        "(0.057102, 1.592416, -0.029894)",
        "(0.057242, 1.598773, -0.031057)",
        "(0.057220, 1.604753, -0.032308)",
        "(0.057091, 1.607648, -0.033012)",
        "(0.056554, 1.613214, -0.034703)",
        "(0.055772, 1.618450, -0.036732)",
        "(0.054644, 1.623277, -0.039172)",
        "(0.053329, 1.627833, -0.042141)",
        "(0.052668, 1.630066, -0.043769)",
        "(0.050989, 1.634312, -0.047473)",
        "(0.049206, 1.638229, -0.051680)",
        "(0.047592, 1.641808, -0.056441)",
        "(0.046137, 1.644985, -0.061835)",
        "(0.045407, 1.646447, -0.064629)",
        "(0.043845, 1.648871, -0.070519)",
        "(0.042416, 1.650637, -0.076739)",
        "(0.041146, 1.651805, -0.083361)",
        "(0.039776, 1.652253, -0.090269)",
        "(0.039062, 1.652310, -0.093710)",
        "(0.037601, 1.651946, -0.100724)",
        "(0.036135, 1.650988, -0.107838)",
        "(0.034615, 1.649436, -0.114848)",
        "(0.033238, 1.647272, -0.121818)",
        "(0.032637, 1.646033, -0.125266)",
        "(0.031576, 1.643121, -0.131882)",
        "(0.030496, 1.639694, -0.137999)",
        "(0.029253, 1.635898, -0.143545)",
        "(0.027712, 1.631618, -0.148419)",
        "(0.026938, 1.629466, -0.150759)",
        "(0.025530, 1.625010, -0.154935)",
        "(0.024099, 1.620561, -0.158853)",
        "(0.022888, 1.616204, -0.162518)",
        "(0.021991, 1.611888, -0.166035)",
        "(0.021591, 1.609708, -0.167704)",
        "(0.020989, 1.605214, -0.170769)",
        "(0.020499, 1.600555, -0.173503)",
        "(0.020234, 1.595615, -0.175867)",
        "(0.020063, 1.590464, -0.178042)",
        "(0.019974, 1.587802, -0.179111)",
        "(0.019632, 1.582365, -0.181210)",
        "(0.019263, 1.576644, -0.183198)",
        "(0.019340, 1.570646, -0.185195)",
        "(0.019807, 1.564306, -0.187201)",
        "(0.020132, 1.560953, -0.188159)",
        "(0.020696, 1.553874, -0.189859)",
        "(0.021336, 1.546150, -0.191159)",
        "(0.022039, 1.538039, -0.192179)",
        "(0.023005, 1.529320, -0.192677)",
        "(0.023565, 1.524890, -0.192842)",
        "(0.024857, 1.515702, -0.192865)",
        "(0.026379, 1.506131, -0.192478)",
        "(0.028299, 1.496292, -0.191537)",
        "(0.030355, 1.486383, -0.190174)",
        "(0.032146, 1.476171, -0.188259)",
        "(0.033126, 1.471127, -0.187269)",
        "(0.035306, 1.460833, -0.184879)",
        "(0.037826, 1.450511, -0.182311)",
        "(0.040347, 1.440118, -0.179239)",
        "(0.041552, 1.434810, -0.177564)",
        "(0.043841, 1.424027, -0.173901)",
        "(0.046016, 1.413201, -0.169990)",
        "(0.047748, 1.402528, -0.165926)",
        "(0.049013, 1.391820, -0.161771)",
        "(0.050149, 1.381253, -0.157625)",
        "(0.050740, 1.376086, -0.155567)",
        "(0.051796, 1.366156, -0.151489)",
        "(0.052562, 1.356474, -0.147285)",
        "(0.053331, 1.347099, -0.142888)",
        "(0.053764, 1.342563, -0.140676)",
        "(0.054626, 1.333911, -0.136175)",
        "(0.055357, 1.325772, -0.131453)",
        "(0.056054, 1.318149, -0.126326)",
        "(0.056639, 1.311077, -0.120798)",
        "(0.056954, 1.307730, -0.117971)",
        "(0.057621, 1.301629, -0.112008)",
        "(0.058490, 1.296283, -0.105638)",
        "(0.059307, 1.291743, -0.099242)",
        "(0.059864, 1.288445, -0.093257)",
        "(0.060121, 1.287176, -0.090334)",
        "(0.060491, 1.285521, -0.084423)",
        "(0.060976, 1.284532, -0.078005)",
        "(0.061568, 1.284553, -0.071384)",
        "(0.062162, 1.285699, -0.065106)",
        "(0.062410, 1.286599, -0.062019)",
        "(0.062696, 1.289153, -0.055955)",
        "(0.062937, 1.292747, -0.050207)",
        "(0.063188, 1.297413, -0.044845)",
        "(0.063068, 1.302968, -0.040051)",
        "(0.062897, 1.305926, -0.037755)",
        "(0.062387, 1.312570, -0.033622)",
        "(0.061697, 1.320194, -0.030171)",
        "(0.060806, 1.328747, -0.027476)",
        "(0.059762, 1.338283, -0.025434)",
        "(0.059132, 1.343530, -0.024414)",
        "(0.057927, 1.353660, -0.022807)",
        "(0.056608, 1.364329, -0.021952)",
        "(0.054616, 1.376287, -0.021771)",
        "(0.052591, 1.389210, -0.021828)",
        "(0.051552, 1.395805, -0.021789)",
        "(0.049922, 1.409577, -0.021694)",
        "(0.049029, 1.423986, -0.021472)",
        "(0.048517, 1.438839, -0.021087)",
        "(0.048053, 1.453873, -0.020566)",
        "(0.047958, 1.461443, -0.020361)",
        "(0.048366, 1.476777, -0.020225)",
        "(0.048990, 1.492129, -0.020288)",
        "(0.049409, 1.507160, -0.020486)",
        "(0.050361, 1.521631, -0.020973)",
        "(0.051153, 1.528739, -0.021438)",
        "(0.052916, 1.542418, -0.022781)",
        "(0.054632, 1.555378, -0.024608)",
        "(0.056028, 1.567445, -0.026829)",
        "(0.057123, 1.578490, -0.029433)",
        "(0.058011, 1.583849, -0.030909)",
        "(0.060182, 1.593871, -0.034433)",
        "(0.062362, 1.602946, -0.038517)",
        "(0.064296, 1.611290, -0.043271)",
        "(0.065789, 1.618772, -0.048684)",
        "(0.066303, 1.622248, -0.051544)",
        "(0.066981, 1.628451, -0.057791)",
        "(0.067652, 1.633706, -0.064736)",
        "(0.068264, 1.638026, -0.072466)",
        "(0.068910, 1.641405, -0.081110)",
        "(0.069076, 1.642892, -0.085598)",
        "(0.069021, 1.645323, -0.095071)",
        "(0.068817, 1.646963, -0.104804)",
        "(0.068509, 1.647873, -0.114659)",
        "(0.068370, 1.647844, -0.124819)",
        "(0.068318, 1.647514, -0.129946)",
        "(0.068120, 1.645742, -0.140158)",
        "(0.067603, 1.642815, -0.150203)",
        "(0.067115, 1.638859, -0.160012)",
        "(0.066597, 1.633864, -0.169293)",
        "(0.066251, 1.631042, -0.173765)",
        "(0.065467, 1.624437, -0.182145)",
        "(0.064721, 1.616778, -0.189744)",
        "(0.063609, 1.608189, -0.196262)",
        "(0.062104, 1.598496, -0.201455)",
        "(0.061392, 1.593441, -0.203738)",
        "(0.060137, 1.582697, -0.207454)",
        "(0.059168, 1.571549, -0.210383)",
        "(0.058140, 1.559822, -0.212547)",
        "(0.057373, 1.547528, -0.213890)",
        "(0.057083, 1.541257, -0.214328)",
        "(0.056579, 1.528276, -0.214397)",
        "(0.055854, 1.514986, -0.213549)",
        "(0.054654, 1.501516, -0.212075)",
        "(0.053535, 1.488216, -0.210140)",
        "(0.053113, 1.481665, -0.209093)",
        "(0.052783, 1.468934, -0.206742)",
        "(0.052513, 1.456417, -0.203932)",
        "(0.052032, 1.444178, -0.200242)",
        "(0.051508, 1.432571, -0.196141)",
        "(0.051309, 1.426872, -0.194032)",
        "(0.051336, 1.415884, -0.189587)",
        "(0.051366, 1.405187, -0.184666)",
        "(0.051086, 1.394925, -0.179055)",
        "(0.050862, 1.385356, -0.172931)",
        "(0.050937, 1.380772, -0.169799)",
        "(0.051432, 1.372345, -0.163299)",
        "(0.052251, 1.364860, -0.156562)",
        "(0.053223, 1.358023, -0.149462)",
        "(0.054242, 1.351709, -0.141867)",
        "(0.054760, 1.348771, -0.138036)",
        "(0.055925, 1.343565, -0.130141)",
        "(0.057139, 1.338845, -0.121674)",
        "(0.058262, 1.334671, -0.112684)",
        "(0.059205, 1.331324, -0.103500)",
        "(0.059715, 1.329867, -0.098862)",
        "(0.060691, 1.327517, -0.089371)",
        "(0.061651, 1.326375, -0.080310)",
        "(0.062654, 1.326550, -0.071656)",
        "(0.063464, 1.327873, -0.063165)",
        "(0.063804, 1.328685, -0.058977)",
        "(0.064335, 1.332048, -0.051171)",
        "(0.064555, 1.336647, -0.043714)",
        "(0.064194, 1.342920, -0.036577)",
        "(0.063558, 1.350550, -0.030051)",
        "(0.063032, 1.355471, -0.027355)",
        "(0.061871, 1.366124, -0.022675)",
        "(0.060179, 1.378258, -0.019015)",
        "(0.058090, 1.391065, -0.015832)",
        "(0.056288, 1.404638, -0.013453)",
        "(0.055567, 1.411594, -0.012540)",
        "(0.054140, 1.425708, -0.011201)",
        "(0.052698, 1.439681, -0.010221)",
        "(0.051328, 1.453519, -0.009574)",
        "(0.049905, 1.467049, -0.009056)",
        "(0.049235, 1.473629, -0.008837)",
        "(0.048207, 1.486911, -0.008675)",
        "(0.047771, 1.500302, -0.009038)",
        "(0.047821, 1.513661, -0.009680)",
        "(0.048461, 1.526789, -0.010372)",
        "(0.048879, 1.533298, -0.010709)",
        "(0.049746, 1.546028, -0.011405)",
        "(0.051011, 1.558321, -0.012381)",
        "(0.052828, 1.570405, -0.013892)",
        "(0.054733, 1.582375, -0.016093)",
        "(0.055704, 1.588159, -0.017558)",
        "(0.057739, 1.599525, -0.021111)",
        "(0.059870, 1.610478, -0.025518)",
        "(0.061772, 1.620769, -0.030648)",
        "(0.063621, 1.630093, -0.036332)",
        "(0.064422, 1.634452, -0.039202)",
        "(0.065876, 1.642413, -0.045219)",
        "(0.067298, 1.649313, -0.051800)",
        "(0.068445, 1.655378, -0.058704)",
        "(0.069174, 1.660682, -0.065704)",
        "(0.069424, 1.662951, -0.069226)",
        "(0.070102, 1.666985, -0.076403)",
        "(0.071267, 1.670384, -0.083827)",
        "(0.072277, 1.673010, -0.091264)",
        "(0.073016, 1.674807, -0.098507)",
        "(0.073283, 1.675506, -0.102090)",
        "(0.073748, 1.676293, -0.109323)",
        "(0.074121, 1.676536, -0.116824)",
        "(0.074499, 1.676190, -0.124610)",
        "(0.074788, 1.675118, -0.132633)",
        "(0.074845, 1.674374, -0.136647)",
        "(0.074811, 1.672195, -0.144617)",
        "(0.074670, 1.669046, -0.152358)",
        "(0.074587, 1.664910, -0.159678)",
        "(0.074542, 1.659811, -0.166574)",
        "(0.074338, 1.656821, -0.169783)",
        "(0.073846, 1.650128, -0.175837)",
        "(0.073533, 1.642510, -0.181542)",
        "(0.073372, 1.634036, -0.186919)",
        "(0.072837, 1.624661, -0.191755)",
        "(0.072421, 1.619766, -0.193950)",
        "(0.071275, 1.609160, -0.197757)",
        "(0.069985, 1.597822, -0.200964)",
        "(0.068589, 1.585833, -0.203770)",
        "(0.067218, 1.573356, -0.206043)",
        "(0.066403, 1.566938, -0.207052)",
        "(0.064535, 1.553877, -0.208790)",
        "(0.062966, 1.540845, -0.210192)",
        "(0.061418, 1.527681, -0.211036)",
        "(0.059765, 1.515264, -0.211504)",
        "(0.058923, 1.509048, -0.211665)",
        "(0.057427, 1.496786, -0.211622)",
        "(0.056187, 1.484808, -0.211013)",
        "(0.055063, 1.472959, -0.209693)",
        "(0.054297, 1.461545, -0.207752)",
        "(0.054098, 1.456066, -0.206647)",
        "(0.053818, 1.445681, -0.204288)",
        "(0.053661, 1.435768, -0.201447)",
        "(0.053710, 1.426227, -0.198100)",
        "(0.054276, 1.417185, -0.194518)",
        "(0.054597, 1.412832, -0.192683)",
        "(0.055187, 1.404246, -0.188842)",
        "(0.055822, 1.395839, -0.184727)",
        "(0.056646, 1.387779, -0.180284)",
        "(0.057647, 1.380062, -0.175550)",
        "(0.058206, 1.376330, -0.173025)",
        "(0.059347, 1.369038, -0.167499)",
        "(0.060547, 1.362015, -0.161413)",
        "(0.061916, 1.355344, -0.154633)",
        "(0.063193, 1.349182, -0.147324)",
        "(0.063876, 1.346310, -0.143616)",
        "(0.065353, 1.340818, -0.135746)",
        "(0.066911, 1.335481, -0.127157)",
        "(0.068390, 1.330514, -0.118084)",
        "(0.069798, 1.326237, -0.108530)",
        "(0.070430, 1.324288, -0.103670)",
        "(0.071611, 1.321127, -0.093871)",
        "(0.072660, 1.319460, -0.084342)",
        "(0.073427, 1.319177, -0.074826)",
        "(0.073926, 1.320708, -0.065537)",
        "(0.074149, 1.322045, -0.061077)",
        "(0.074302, 1.326492, -0.052950)",
        "(0.073665, 1.333178, -0.046058)",
        "(0.072233, 1.342097, -0.040185)",
        "(0.070492, 1.353336, -0.035273)",
        "(0.069648, 1.359416, -0.033149)",
        "(0.068057, 1.373063, -0.029916)",
        "(0.066292, 1.387917, -0.027610)",
        "(0.064329, 1.403460, -0.026047)",
        "(0.062585, 1.419494, -0.025113)",
        "(0.061805, 1.427514, -0.024690)",
        "(0.060564, 1.443684, -0.023999)",
        "(0.059558, 1.459917, -0.023458)",
        "(0.058746, 1.476129, -0.023058)",
        "(0.058130, 1.492366, -0.022808)",
        "(0.058046, 1.500421, -0.022685)",
        "(0.058635, 1.516357, -0.022564)",
        "(0.059694, 1.531778, -0.022498)",
        "(0.060820, 1.546482, -0.022335)",
        "(0.062254, 1.560400, -0.022365)",
        "(0.063098, 1.567186, -0.022578)",
        "(0.065187, 1.580196, -0.023481)",
        "(0.067364, 1.592380, -0.025009)",
        "(0.069605, 1.603832, -0.027284)",
        "(0.072022, 1.614491, -0.030481)",
        "(0.073282, 1.619593, -0.032303)",
        "(0.075827, 1.628904, -0.036467)",
        "(0.078537, 1.637133, -0.041046)",
        "(0.081052, 1.644531, -0.046201)",
        "(0.083362, 1.651175, -0.052042)",
        "(0.084476, 1.654379, -0.055140)",
        "(0.086423, 1.660209, -0.061784)",
        "(0.088294, 1.665227, -0.069051)",
        "(0.090351, 1.669470, -0.077044)",
        "(0.092756, 1.672866, -0.085559)",
        "(0.094095, 1.674221, -0.089967)",
        "(0.097037, 1.676213, -0.099005)",
        "(0.099936, 1.676755, -0.108308)",
        "(0.102516, 1.676270, -0.117684)",
        "(0.104893, 1.674307, -0.126919)",
        "(0.105893, 1.672961, -0.131412)",
        "(0.107306, 1.669255, -0.140216)",
        "(0.107989, 1.664523, -0.148744)",
        "(0.108101, 1.658722, -0.156973)",
        "(0.107803, 1.652031, -0.164748)",
        "(0.107489, 1.648379, -0.168497)",
        "(0.106546, 1.640343, -0.175435)",
        "(0.105257, 1.631416, -0.181617)",
        "(0.103518, 1.621672, -0.187056)",
        "(0.101145, 1.611473, -0.191743)",
        "(0.099778, 1.606331, -0.193884)",
        "(0.096763, 1.595954, -0.197506)",
        "(0.093591, 1.585407, -0.200555)",
        "(0.090650, 1.574653, -0.202758)",
        "(0.087916, 1.564036, -0.204270)",
        "(0.086594, 1.558816, -0.204775)",
        "(0.084056, 1.548544, -0.205036)",
        "(0.081959, 1.538362, -0.204487)",
        "(0.080459, 1.528370, -0.203326)",
        "(0.079205, 1.518786, -0.201913)",
        "(0.078664, 1.514073, -0.201088)",
        "(0.077653, 1.504833, -0.199187)",
        "(0.077046, 1.495873, -0.197020)",
        "(0.076640, 1.486864, -0.194569)",
        "(0.076313, 1.477693, -0.191648)",
        "(0.076248, 1.473132, -0.190102)",
        "(0.076076, 1.463882, -0.186811)",
        "(0.075846, 1.454497, -0.183422)",
        "(0.076087, 1.445219, -0.180066)",
        "(0.076687, 1.436036, -0.176549)",
        "(0.076941, 1.431296, -0.174624)",
        "(0.077616, 1.421725, -0.170433)",
        "(0.078658, 1.411904, -0.165676)",
        "(0.079683, 1.401803, -0.160525)",
        "(0.081157, 1.391309, -0.154722)",
        "(0.081903, 1.386051, -0.151763)",
        "(0.083375, 1.375369, -0.145194)",
        "(0.084820, 1.364688, -0.138236)",
        "(0.086291, 1.354179, -0.130918)",
        "(0.087765, 1.344098, -0.123197)",
        "(0.088557, 1.339320, -0.119347)",
        "(0.090280, 1.330475, -0.111495)",
        "(0.091866, 1.322190, -0.103332)",
        "(0.093300, 1.314649, -0.095295)",
        "(0.094406, 1.308125, -0.087861)",
        "(0.094807, 1.304977, -0.084182)",
        "(0.095485, 1.299363, -0.077136)",
        "(0.095967, 1.294798, -0.070803)",
        "(0.096172, 1.291802, -0.065634)",
        "(0.095998, 1.289728, -0.061003)",
        "(0.095778, 1.288928, -0.058761)",
        "(0.095164, 1.288106, -0.054538)",
        "(0.094437, 1.288564, -0.050796)",
        "(0.093429, 1.290387, -0.047721)",
        "(0.091862, 1.293615, -0.045097)",
        "(0.090954, 1.295612, -0.043888)",
        "(0.089106, 1.300992, -0.041769)",
        "(0.087314, 1.307680, -0.039826)",
        "(0.085470, 1.315485, -0.037967)",
        "(0.083606, 1.324341, -0.036203)",
        "(0.082711, 1.328944, -0.035345)",
        "(0.081007, 1.338743, -0.033729)",
        "(0.079114, 1.349043, -0.031998)",
        "(0.077332, 1.359504, -0.030210)",
        "(0.075869, 1.370377, -0.028667)",
        "(0.075166, 1.375853, -0.027991)",
        "(0.073812, 1.387014, -0.026888)",
        "(0.072315, 1.398236, -0.025904)",
        "(0.070659, 1.409628, -0.025321)",
        "(0.069101, 1.421341, -0.025174)",
        "(0.068414, 1.427295, -0.025252)",
        "(0.067131, 1.439310, -0.025640)",
        "(0.066087, 1.451672, -0.025894)",
        "(0.065404, 1.463073, -0.025652)",
        "(0.065483, 1.474462, -0.025235)",
        "(0.065630, 1.480106, -0.025009)",
        "(0.065974, 1.491407, -0.024301)",
        "(0.066081, 1.502728, -0.023266)",
        "(0.066052, 1.514047, -0.021897)",
        "(0.066529, 1.525307, -0.020454)",
        "(0.067056, 1.531067, -0.019988)",
        "(0.068436, 1.542800, -0.019523)",
        "(0.070020, 1.554480, -0.019253)",
        "(0.071447, 1.565999, -0.019106)",
        "(0.072437, 1.577093, -0.019066)",
        "(0.072998, 1.582515, -0.019138)",
        "(0.074529, 1.593197, -0.019746)",
        "(0.076432, 1.603585, -0.021023)",
        "(0.078401, 1.613539, -0.022947)",
        "(0.080212, 1.622988, -0.025471)",
        "(0.081058, 1.627557, -0.026924)",
        "(0.082619, 1.636161, -0.030376)",
        "(0.084108, 1.644067, -0.034540)",
        "(0.085539, 1.651153, -0.039635)",
        "(0.086454, 1.657700, -0.045491)",
        "(0.086814, 1.660765, -0.048662)",
        "(0.087332, 1.666274, -0.055682)",
        "(0.087625, 1.670722, -0.063251)",
        "(0.087484, 1.673877, -0.071501)",
        "(0.087024, 1.675956, -0.080336)",
        "(0.086726, 1.676666, -0.084991)",
        "(0.086232, 1.677158, -0.094881)",
        "(0.085917, 1.676654, -0.105254)",
        "(0.085663, 1.674994, -0.115822)",
        "(0.085192, 1.672097, -0.126438)",
        "(0.084865, 1.670420, -0.131748)",
        "(0.084006, 1.666346, -0.142283)",
        "(0.083121, 1.661283, -0.152454)",
        "(0.082209, 1.655082, -0.161928)",
        "(0.081191, 1.647668, -0.170456)",
        "(0.080646, 1.643765, -0.174569)",
        "(0.079532, 1.635329, -0.182272)",
        "(0.078388, 1.626328, -0.189346)",
        "(0.077186, 1.616693, -0.195599)",
        "(0.075737, 1.606495, -0.200807)",
        "(0.074841, 1.601269, -0.203054)",
        "(0.072828, 1.590686, -0.206721)",
        "(0.070937, 1.580355, -0.209721)",
        "(0.069292, 1.570226, -0.211963)",
        "(0.067892, 1.560280, -0.213446)",
        "(0.067328, 1.555390, -0.213931)",
        "(0.066270, 1.545824, -0.214165)",
        "(0.065187, 1.536491, -0.213625)",
        "(0.064458, 1.527449, -0.212381)",
        "(0.064064, 1.518776, -0.210641)",
        "(0.063847, 1.514491, -0.209656)",
        "(0.063466, 1.506315, -0.207389)",
        "(0.062804, 1.498577, -0.204780)",
        "(0.061974, 1.491084, -0.201785)",
        "(0.061429, 1.483792, -0.198747)",
        "(0.061268, 1.480254, -0.197267)",
        "(0.061226, 1.473491, -0.194387)",
        "(0.061263, 1.466884, -0.191413)",
        "(0.061365, 1.460328, -0.188417)",
        "(0.061717, 1.453746, -0.185361)",
        "(0.061838, 1.450394, -0.183731)",
        "(0.061998, 1.443494, -0.180207)",
        "(0.062121, 1.436433, -0.176480)",
        "(0.062220, 1.429298, -0.172681)",
        "(0.062099, 1.422228, -0.168905)",
        "(0.062016, 1.418810, -0.167087)",
        "(0.062130, 1.412348, -0.163609)",
        "(0.062617, 1.406322, -0.160296)",
        "(0.063324, 1.400317, -0.156774)",
        "(0.064194, 1.394624, -0.152998)",
        "(0.064542, 1.391757, -0.151027)",
        "(0.065174, 1.386082, -0.146861)",
        "(0.065693, 1.380360, -0.142619)",
        "(0.066215, 1.374807, -0.138344)",
        "(0.066843, 1.369431, -0.133988)",
        "(0.067142, 1.366727, -0.131640)",
        "(0.067810, 1.361382, -0.126720)",
        "(0.068564, 1.356187, -0.121522)",
        "(0.069343, 1.351203, -0.116140)",
        "(0.070410, 1.346578, -0.110560)",
        "(0.070978, 1.344304, -0.107652)",
        "(0.072195, 1.340075, -0.101642)",
        "(0.073300, 1.336307, -0.095403)",
        "(0.074110, 1.332896, -0.088811)",
        "(0.074756, 1.329892, -0.081783)",
        "(0.075024, 1.328547, -0.078316)",
        "(0.075514, 1.327006, -0.071534)",
        "(0.075873, 1.326254, -0.064860)",
        "(0.075998, 1.326647, -0.058248)",
        "(0.076158, 1.328285, -0.051964)",
        "(0.076302, 1.329468, -0.048944)",
        "(0.076685, 1.332798, -0.043328)",
        "(0.076750, 1.337059, -0.038337)",
        "(0.076458, 1.342225, -0.034148)",
        "(0.075871, 1.348021, -0.030694)",
        "(0.075576, 1.351116, -0.029196)",
        "(0.074849, 1.357709, -0.026746)",
        "(0.073949, 1.364560, -0.024660)",
        "(0.072988, 1.371778, -0.022865)",
        "(0.071969, 1.379350, -0.021379)",
        "(0.071520, 1.383291, -0.020779)",
        "(0.070631, 1.391188, -0.019703)",
        "(0.069710, 1.399255, -0.018960)",
        "(0.068757, 1.407485, -0.018448)",
        "(0.067890, 1.415720, -0.018055)",
        "(0.067516, 1.419833, -0.017927)",
        "(0.066794, 1.427995, -0.017818)",
        "(0.065834, 1.436006, -0.017589)",
        "(0.064883, 1.444004, -0.017415)",
        "(0.064220, 1.452117, -0.017543)",
        "(0.063935, 1.456137, -0.017559)",
        "(0.063418, 1.464050, -0.017374)",
        "(0.063116, 1.472005, -0.017034)",
        "(0.062974, 1.479864, -0.016494)",
        "(0.063094, 1.487489, -0.015745)",
        "(0.063221, 1.491256, -0.015373)",
        "(0.063527, 1.498734, -0.014683)",
        "(0.063455, 1.506044, -0.014430)",
        "(0.063300, 1.513223, -0.014422)",
        "(0.063199, 1.520252, -0.014559)",
        "(0.063175, 1.523555, -0.014580)",
        "(0.063150, 1.529944, -0.014638)",
        "(0.063551, 1.536076, -0.014853)",
        "(0.064041, 1.541996, -0.015172)",
        "(0.064585, 1.547659, -0.015633)",
        "(0.064911, 1.550464, -0.015939)",
        "(0.065387, 1.555950, -0.016611)",
        "(0.065734, 1.561303, -0.017306)",
        "(0.066126, 1.566655, -0.018235)",
        "(0.066541, 1.572076, -0.019387)",
        "(0.066746, 1.574780, -0.019977)",
        "(0.067164, 1.580156, -0.021333)",
        "(0.067627, 1.585555, -0.023004)",
        "(0.068078, 1.590899, -0.025001)",
        "(0.068566, 1.596133, -0.027325)",
        "(0.068811, 1.598690, -0.028542)",
        "(0.069144, 1.603632, -0.031211)",
        "(0.069412, 1.608426, -0.034222)",
        "(0.069571, 1.613117, -0.037684)",
        "(0.069889, 1.617763, -0.041561)",
        "(0.070051, 1.619879, -0.043473)",
        "(0.070319, 1.624009, -0.047616)",
        "(0.070637, 1.627964, -0.052164)",
        "(0.071014, 1.631722, -0.057110)",
        "(0.071461, 1.635216, -0.062489)",
        "(0.071732, 1.636915, -0.065269)",
        "(0.072317, 1.640116, -0.070962)",
        "(0.072925, 1.642941, -0.076630)",
        "(0.073591, 1.645402, -0.082478)",
        "(0.074204, 1.647454, -0.088588)",
        "(0.074467, 1.648376, -0.091675)",
        "(0.074986, 1.649742, -0.097914)",
        "(0.075631, 1.650486, -0.104096)",
        "(0.076339, 1.650639, -0.110310)",
        "(0.076604, 1.650013, -0.116542)",
        "(0.076624, 1.649546, -0.119635)",
        "(0.076346, 1.648307, -0.125802)",
        "(0.075967, 1.646614, -0.131799)",
        "(0.075628, 1.644474, -0.137592)",
        "(0.074961, 1.641973, -0.143256)",
        "(0.074464, 1.640658, -0.146054)",
        "(0.073487, 1.637925, -0.151597)",
        "(0.072749, 1.635127, -0.157163)",
        "(0.072313, 1.632048, -0.162490)",
        "(0.071967, 1.628600, -0.167545)",
        "(0.071678, 1.626738, -0.169946)",
        "(0.070988, 1.622647, -0.174400)",
        "(0.070139, 1.618269, -0.178633)",
        "(0.069453, 1.613709, -0.182679)",
        "(0.068627, 1.608915, -0.186414)",
        "(0.068154, 1.606396, -0.188139)"
    ],
    "rightHandRotations": [
        "(7.387938, 281.140900, 282.395800)",
        "(7.390201, 281.101100, 282.357800)",
        "(7.439061, 281.058500, 282.306900)",
        "(7.508121, 281.083800, 282.278700)",
        "(7.716113, 281.140600, 282.249300)",
        "(7.906258, 281.151900, 282.208800)",
        "(7.917162, 281.147900, 282.208100)",
        "(7.948085, 281.122600, 282.211200)",
        "(7.925244, 281.116000, 282.144900)",
        "(7.910277, 281.102900, 281.997000)",
        "(7.842154, 281.230600, 282.021500)",
        "(7.759990, 281.328600, 282.035900)",
        "(7.606160, 281.530700, 281.914500)",
        "(7.477274, 281.736600, 281.649000)",
        "(7.306482, 281.868600, 281.416800)",
        "(7.186053, 281.921100, 281.180100)",
        "(7.157060, 281.928600, 281.049200)",
        "(7.171257, 281.969300, 280.878400)",
        "(7.221574, 281.938400, 280.972500)",
        "(7.361483, 281.887500, 281.051200)",
        "(7.466933, 281.667500, 281.033800)",
        "(7.548896, 281.461200, 280.946500)",
        "(7.776321, 280.998000, 280.841700)",
        "(8.045610, 280.654300, 280.871300)",
        "(8.160848, 280.349800, 280.958400)",
        "(8.327842, 280.162600, 280.961200)",
        "(8.408033, 280.090500, 280.953000)",
        "(8.501539, 280.096700, 281.013000)",
        "(8.500479, 280.359000, 281.215700)",
        "(8.350417, 280.765400, 281.406600)",
        "(8.244424, 281.246600, 281.472700)",
        "(8.190207, 281.366700, 281.454400)",
        "(8.154708, 281.502500, 281.514300)",
        "(8.115771, 281.641900, 281.604700)",
        "(8.119902, 281.579600, 281.644200)",
        "(8.221222, 281.278000, 281.692300)",
        "(8.242075, 281.021800, 281.700700)",
        "(8.250717, 280.654700, 281.715200)",
        "(8.290172, 280.339800, 281.747300)",
        "(8.352782, 279.944200, 281.789100)",
        "(8.464718, 279.637700, 281.784000)",
        "(8.491038, 279.520600, 281.768800)",
        "(8.501705, 279.341400, 281.738900)",
        "(8.483630, 279.209400, 281.725100)",
        "(8.498709, 279.192300, 281.698100)",
        "(8.587090, 279.179000, 281.711900)",
        "(8.722237, 279.175500, 281.786100)",
        "(9.121778, 279.084900, 282.017700)",
        "(9.636031, 278.989900, 282.333400)",
        "(10.184050, 278.769100, 282.749600)",
        "(10.704590, 278.296000, 283.178300)",
        "(10.961520, 277.960600, 283.389700)",
        "(11.260120, 277.177900, 283.699500)",
        "(11.325630, 276.671100, 283.723300)",
        "(11.421060, 276.267700, 283.794100)",
        "(11.456190, 275.763700, 284.116300)",
        "(11.439660, 275.535500, 284.262900)",
        "(11.408970, 275.124600, 284.428300)",
        "(11.362400, 274.749800, 284.471300)",
        "(11.131270, 274.477100, 284.433500)",
        "(10.791120, 274.192900, 284.484600)",
        "(10.581820, 274.024800, 284.539500)",
        "(9.971128, 273.846400, 284.568500)",
        "(9.275903, 273.741700, 284.334200)",
        "(8.826012, 273.668900, 283.940300)",
        "(8.340215, 273.618300, 283.603700)",
        "(7.941730, 273.659900, 283.524600)",
        "(6.460674, 274.074900, 283.447700)",
        "(3.976576, 275.347400, 283.461600)",
        "(2.173607, 275.952100, 284.101400)",
        "(0.720484, 275.452000, 284.986600)",
        "(359.348400, 275.241100, 285.024900)",
        "(356.062100, 276.013100, 284.278600)",
        "(353.879200, 276.506000, 283.852100)",
        "(352.615600, 276.098400, 283.580700)",
        "(351.705100, 275.838600, 283.030800)",
        "(351.195100, 275.844600, 282.636000)",
        "(349.906200, 275.759500, 282.406400)",
        "(348.875900, 275.229300, 282.874200)",
        "(348.346600, 274.243100, 283.787400)",
        "(348.234500, 273.327000, 284.303200)",
        "(348.101300, 273.075200, 284.201300)",
        "(347.872800, 272.804900, 283.705700)",
        "(347.614900, 272.356200, 283.629200)",
        "(347.220100, 271.846600, 283.535900)",
        "(346.939100, 271.470400, 283.294000)",
        "(346.750700, 271.299300, 283.179400)",
        "(346.213800, 271.014000, 282.911300)",
        "(345.708200, 270.867100, 282.660500)",
        "(345.365400, 270.729100, 282.481000)",
        "(345.131700, 270.608000, 282.336000)",
        "(345.026900, 270.584700, 282.232000)",
        "(344.770300, 270.647700, 281.958200)",
        "(344.519600, 270.663600, 281.748300)",
        "(344.399500, 270.501300, 281.678700)",
        "(344.422500, 270.298300, 281.665500)",
        "(344.450200, 270.207100, 281.671100)",
        "(344.492900, 270.173800, 281.639700)",
        "(344.458500, 270.198200, 281.627300)",
        "(344.462200, 270.179000, 281.609300)",
        "(344.540300, 270.099100, 281.565800)",
        "(344.570200, 270.050000, 281.561000)",
        "(344.648700, 269.951300, 281.547500)",
        "(344.751900, 269.813000, 281.565400)",
        "(344.847900, 269.636900, 281.691900)",
        "(344.940800, 269.516800, 281.780800)",
        "(345.005400, 269.462600, 281.833200)",
        "(345.099000, 269.312800, 281.908100)",
        "(345.167200, 269.195200, 281.999500)",
        "(345.229600, 269.053900, 282.150200)",
        "(345.351800, 268.904200, 282.283100)",
        "(345.432600, 268.841400, 282.291700)",
        "(345.499200, 268.754800, 282.369400)",
        "(345.395800, 268.749400, 282.508900)",
        "(345.324600, 268.752000, 282.690200)",
        "(345.092500, 268.806500, 282.846400)",
        "(344.973800, 268.864600, 282.903800)",
        "(344.759300, 268.921300, 282.871100)",
        "(344.605100, 268.901100, 282.668500)",
        "(344.384200, 268.834700, 282.590300)",
        "(343.977700, 269.012400, 282.567200)",
        "(343.738300, 269.082900, 282.594500)",
        "(343.379400, 269.122800, 282.749200)",
        "(343.073500, 268.966800, 282.845600)",
        "(342.788900, 268.698200, 282.942000)",
        "(342.314400, 268.459300, 283.121400)",
        "(342.026300, 268.367100, 283.315800)",
        "(341.361200, 268.203500, 283.899200)",
        "(340.362100, 267.989200, 284.756500)",
        "(339.092800, 267.911400, 285.521200)",
        "(337.598700, 267.901600, 286.553800)",
        "(336.936400, 267.902500, 286.985300)",
        "(335.777700, 267.934900, 287.262000)",
        "(334.601100, 267.701900, 287.508100)",
        "(333.090000, 267.409300, 287.906800)",
        "(331.359800, 267.281400, 288.737300)",
        "(330.552700, 267.204400, 289.409500)",
        "(329.351700, 267.104000, 290.863500)",
        "(328.646400, 266.983500, 291.900000)",
        "(327.529100, 267.016300, 292.268500)",
        "(326.651300, 267.323400, 292.827100)",
        "(326.396600, 267.473700, 293.107800)",
        "(326.028600, 267.745000, 293.555900)",
        "(326.107300, 268.616000, 294.246600)",
        "(325.733300, 269.257900, 294.237600)",
        "(325.557300, 269.474900, 294.070200)",
        "(325.573600, 269.383800, 293.941200)",
        "(325.484700, 269.532300, 293.030500)",
        "(325.273300, 269.447400, 292.902600)",
        "(324.516500, 269.484400, 293.529100)",
        "(323.077800, 269.724100, 294.002600)",
        "(322.248600, 269.911300, 294.041400)",
        "(320.768300, 270.571800, 293.876000)",
        "(319.434600, 271.242600, 293.551900)",
        "(318.132000, 271.864900, 293.368800)",
        "(316.872200, 272.391600, 293.521800)",
        "(316.187900, 272.680100, 293.549200)",
        "(314.812100, 273.409400, 293.277300)",
        "(313.433600, 274.196900, 292.949300)",
        "(312.170000, 275.048500, 292.797200)",
        "(310.965600, 275.955000, 292.508900)",
        "(310.391900, 276.552700, 292.281400)",
        "(309.186800, 277.765500, 291.865000)",
        "(307.945000, 278.716700, 291.638800)",
        "(306.644700, 279.788000, 291.136000)",
        "(305.473100, 281.077600, 290.480500)",
        "(304.994900, 281.572800, 290.334700)",
        "(303.999900, 282.613700, 289.932100)",
        "(303.108900, 284.152400, 289.002400)",
        "(302.365500, 285.314300, 288.289300)",
        "(301.733500, 286.411700, 287.664200)",
        "(301.423600, 287.055600, 287.300100)",
        "(300.779500, 288.174800, 286.867200)",
        "(300.090400, 289.127400, 286.825600)",
        "(299.380400, 290.163400, 286.748100)",
        "(298.808600, 291.279400, 286.458500)",
        "(298.583900, 291.817600, 286.331900)",
        "(298.310900, 293.010500, 285.848400)",
        "(298.164200, 294.427100, 284.889500)",
        "(298.098000, 296.043900, 283.697000)",
        "(297.982100, 297.601400, 282.773200)",
        "(297.904000, 298.424600, 282.308700)",
        "(297.827400, 300.236100, 281.199200)",
        "(297.802800, 301.819900, 280.193900)",
        "(297.812100, 303.649500, 279.162800)",
        "(297.797900, 305.304300, 278.431700)",
        "(297.828200, 306.167000, 278.045700)",
        "(298.084800, 308.077500, 277.118800)",
        "(298.442700, 309.622700, 276.441600)",
        "(298.756500, 311.126500, 275.957600)",
        "(299.143700, 312.599800, 275.600800)",
        "(299.413700, 313.190100, 275.498400)",
        "(300.141400, 313.918800, 275.650200)",
        "(300.839600, 314.267900, 276.182400)",
        "(301.330000, 314.699300, 277.114600)",
        "(301.639900, 315.251400, 278.228700)",
        "(301.879500, 315.312300, 278.867100)",
        "(302.778700, 314.531100, 280.831400)",
        "(304.117800, 313.595900, 282.358000)",
        "(305.489400, 313.142000, 283.365900)",
        "(306.583400, 312.844100, 284.736000)",
        "(307.023100, 312.421300, 285.729800)",
        "(307.712400, 311.506200, 287.997700)",
        "(308.256000, 310.637000, 290.338000)",
        "(308.808700, 309.491100, 292.566800)",
        "(309.812800, 308.552800, 293.732600)",
        "(310.353400, 308.065400, 294.243800)",
        "(311.320200, 307.019400, 295.987400)",
        "(311.675800, 306.266200, 298.145200)",
        "(311.960600, 305.503500, 299.946000)",
        "(312.873100, 304.703300, 301.009800)",
        "(313.105500, 304.353800, 301.209500)",
        "(313.467200, 303.855300, 301.323900)",
        "(313.902200, 303.642900, 301.751300)",
        "(313.887800, 303.850600, 301.562400)",
        "(313.557600, 303.699600, 301.501200)",
        "(313.344700, 303.635400, 301.652100)",
        "(312.933300, 303.261900, 302.130400)",
        "(312.436200, 302.526100, 302.493300)",
        "(311.631800, 301.733100, 303.134300)",
        "(310.544800, 301.080000, 304.204000)",
        "(309.994200, 300.664800, 304.729600)",
        "(309.165600, 299.503800, 305.859600)",
        "(308.554400, 298.637000, 307.050300)",
        "(308.213800, 297.582000, 308.345000)",
        "(308.233500, 296.960000, 309.028800)",
        "(308.323600, 296.925300, 308.968000)",
        "(308.494200, 296.839100, 308.651300)",
        "(308.881400, 296.062400, 309.347500)",
        "(309.232300, 295.193500, 310.162200)",
        "(309.766300, 294.750700, 310.423000)",
        "(310.179200, 294.550500, 310.246100)",
        "(311.049200, 293.878400, 310.174000)",
        "(311.850800, 293.285900, 310.293800)",
        "(312.546600, 292.344600, 310.628200)",
        "(312.991900, 291.241700, 311.528400)",
        "(313.259400, 290.788100, 311.828100)",
        "(313.989500, 290.176900, 311.888500)",
        "(314.824800, 289.239100, 311.992200)",
        "(315.340800, 288.030500, 312.482500)",
        "(315.383200, 286.869700, 313.042500)",
        "(315.425200, 286.234800, 313.142000)",
        "(315.506600, 285.292300, 313.043900)",
        "(315.236200, 284.653800, 312.804800)",
        "(314.851600, 283.719700, 312.863100)",
        "(314.240000, 282.720600, 313.311000)",
        "(313.882300, 282.249600, 313.468900)",
        "(313.161700, 281.554600, 313.495800)",
        "(312.409100, 281.079000, 313.497500)",
        "(311.696000, 280.631000, 313.557900)",
        "(311.087100, 280.327700, 313.611700)",
        "(310.702600, 280.310300, 313.358400)",
        "(309.839600, 280.685900, 312.818800)",
        "(308.957200, 280.880100, 312.632200)",
        "(308.085600, 280.927400, 312.745200)",
        "(307.440500, 281.202500, 312.526300)",
        "(307.187300, 281.309000, 312.436900)",
        "(306.737800, 281.377900, 312.139400)",
        "(306.208600, 281.569200, 311.941400)",
        "(305.445500, 281.757300, 311.904400)",
        "(304.655400, 281.711200, 312.052900)",
        "(304.205900, 281.757200, 312.127600)",
        "(303.442900, 282.102300, 312.025600)",
        "(302.867800, 282.390500, 311.952600)",
        "(302.410600, 282.635500, 311.945500)",
        "(301.990400, 282.725400, 312.061700)",
        "(301.795900, 282.749100, 312.140400)",
        "(301.546400, 283.000500, 311.977400)",
        "(301.316400, 283.134600, 311.724800)",
        "(300.956800, 283.275200, 311.597600)",
        "(300.553600, 283.358200, 311.668600)",
        "(300.254400, 283.429500, 311.694900)",
        "(299.682100, 283.596300, 311.687300)",
        "(299.151700, 283.691200, 311.493800)",
        "(298.737000, 283.693800, 311.328900)",
        "(298.318500, 283.618200, 311.286700)",
        "(298.105900, 283.673900, 311.194500)",
        "(297.637000, 283.868100, 311.098700)",
        "(297.154100, 284.302900, 310.646600)",
        "(296.676700, 284.747700, 310.082800)",
        "(296.195300, 285.105400, 309.504800)",
        "(295.907100, 285.276200, 309.278900)",
        "(295.203100, 285.617600, 309.068000)",
        "(294.406600, 285.897200, 308.823500)",
        "(293.499300, 286.512600, 308.281400)",
        "(292.532600, 286.802100, 308.025200)",
        "(292.091900, 287.145500, 307.652200)",
        "(291.359800, 288.283700, 306.524400)",
        "(290.668500, 289.370200, 305.446000)",
        "(289.842300, 290.414500, 304.494200)",
        "(288.936000, 291.868100, 302.905500)",
        "(288.487700, 292.714000, 302.006000)",
        "(287.732100, 294.361500, 300.089100)",
        "(287.176400, 296.337600, 297.953200)",
        "(286.587900, 298.286100, 295.822100)",
        "(285.822100, 300.383900, 293.769300)",
        "(285.398200, 301.814200, 292.480900)",
        "(284.550900, 304.696200, 289.771300)",
        "(283.868700, 307.466700, 287.084400)",
        "(283.249100, 310.436500, 284.288900)",
        "(282.602300, 313.414100, 281.697200)",
        "(282.259900, 314.955600, 280.378500)",
        "(281.635600, 318.781600, 276.989700)",
        "(281.017700, 322.838700, 273.406800)",
        "(280.579000, 327.322800, 269.621800)",
        "(280.367500, 331.504700, 265.951300)",
        "(280.397500, 333.139900, 264.634300)",
        "(280.620300, 336.405200, 261.979400)",
        "(281.030400, 339.260400, 259.627100)",
        "(281.566300, 341.642400, 257.740700)",
        "(282.110700, 343.287000, 256.517400)",
        "(282.382500, 343.742400, 256.376700)",
        "(282.778700, 344.582400, 256.073400)",
        "(283.138700, 346.060200, 255.355600)",
        "(283.447600, 346.990100, 255.182500)",
        "(283.848400, 347.239800, 255.547600)",
        "(284.085300, 347.125000, 255.929700)",
        "(284.557400, 347.198500, 256.497600)",
        "(284.826900, 347.282800, 257.232600)",
        "(285.241900, 347.522800, 257.719600)",
        "(285.566500, 346.807100, 258.879900)",
        "(285.653400, 346.406000, 259.588000)",
        "(285.666600, 345.371800, 261.276900)",
        "(285.793800, 344.301400, 263.124600)",
        "(285.789200, 342.847500, 265.279000)",
        "(285.813800, 340.977000, 267.922600)",
        "(285.913900, 339.970900, 269.288500)",
        "(286.199600, 337.541100, 272.221400)",
        "(286.442300, 335.311200, 274.999200)",
        "(286.577600, 333.552900, 277.420800)",
        "(286.846400, 331.096500, 280.410800)",
        "(287.045300, 329.853000, 281.831500)",
        "(287.535400, 327.524200, 284.486300)",
        "(288.081500, 325.613000, 286.953400)",
        "(288.812000, 323.787800, 289.131800)",
        "(289.637700, 321.964500, 291.011900)",
        "(290.028100, 320.967800, 291.980900)",
        "(290.771800, 319.007600, 294.230000)",
        "(291.467500, 317.356500, 296.286900)",
        "(292.387400, 315.753900, 297.776200)",
        "(293.183200, 314.240400, 299.185900)",
        "(293.506700, 313.556100, 299.911900)",
        "(294.202900, 312.601000, 301.092400)",
        "(295.002400, 311.783400, 301.939100)",
        "(295.954700, 310.736500, 302.779700)",
        "(296.733700, 310.195500, 303.004400)",
        "(297.181600, 309.808200, 303.241700)",
        "(298.098100, 309.030200, 303.901700)",
        "(298.923200, 308.177400, 304.575000)",
        "(299.749100, 307.155500, 305.416600)",
        "(300.568200, 306.183600, 306.028100)",
        "(301.007200, 305.893200, 306.095800)",
        "(301.816700, 305.131200, 306.418700)",
        "(302.607500, 304.092700, 307.128000)",
        "(303.409900, 303.338900, 307.449500)",
        "(304.362400, 302.672400, 307.671100)",
        "(304.899400, 302.528100, 307.565100)",
        "(305.994300, 302.076400, 307.202800)",
        "(307.041700, 301.572400, 307.114100)",
        "(308.011200, 301.048300, 306.926900)",
        "(308.786900, 300.366900, 306.726200)",
        "(309.143800, 299.896700, 306.705000)",
        "(309.740400, 299.331400, 306.465300)",
        "(310.376000, 299.001300, 305.859500)",
        "(310.844700, 298.250100, 305.636400)",
        "(311.107100, 297.407900, 305.497500)",
        "(311.269600, 297.066800, 305.290100)",
        "(311.547100, 296.305600, 304.967500)",
        "(311.807000, 295.420300, 304.679900)",
        "(311.950100, 294.442700, 304.496300)",
        "(311.811800, 293.566900, 304.345000)",
        "(311.777200, 293.133900, 304.284900)",
        "(311.789200, 292.419700, 303.956700)",
        "(311.664300, 291.652400, 303.623100)",
        "(311.318600, 290.615200, 303.699700)",
        "(310.841800, 289.792600, 303.535300)",
        "(310.592100, 289.484000, 303.436600)",
        "(310.048300, 288.960100, 303.309100)",
        "(309.580400, 288.558100, 303.063500)",
        "(309.087600, 288.272600, 302.664000)",
        "(308.507000, 288.054000, 302.252400)",
        "(308.215200, 288.011400, 302.061700)",
        "(307.645300, 288.036600, 301.532100)",
        "(307.105900, 288.051600, 301.117900)",
        "(306.544400, 287.988300, 300.640800)",
        "(305.958300, 287.791400, 300.388700)",
        "(305.590800, 287.733400, 300.227800)",
        "(304.803300, 287.710800, 299.891400)",
        "(304.108500, 287.914700, 299.395400)",
        "(303.401500, 288.063000, 298.818800)",
        "(302.560700, 288.684000, 297.922700)",
        "(302.094700, 288.936100, 297.611900)",
        "(301.098200, 289.244800, 297.138100)",
        "(300.241400, 289.502900, 296.793200)",
        "(298.922500, 291.118000, 295.837000)",
        "(297.865100, 292.189000, 294.732200)",
        "(297.458400, 292.827200, 294.031200)",
        "(296.781100, 293.776300, 292.843500)",
        "(296.085000, 294.602900, 291.475500)",
        "(295.243000, 295.622300, 290.582400)",
        "(294.152800, 296.411700, 290.399700)",
        "(293.652500, 296.881200, 290.166200)",
        "(292.916900, 297.911600, 289.406900)",
        "(292.305400, 299.077200, 288.313100)",
        "(291.883900, 300.101600, 287.440700)",
        "(291.481300, 300.956100, 286.620600)",
        "(291.194200, 301.407800, 286.318000)",
        "(290.556100, 302.144000, 285.733600)",
        "(289.971700, 302.871600, 284.853700)",
        "(289.403700, 303.694900, 283.939300)",
        "(288.830200, 304.291400, 283.411800)",
        "(288.582100, 304.757000, 282.917400)",
        "(288.185200, 305.741100, 281.865000)",
        "(287.760800, 306.529800, 281.097700)",
        "(287.394300, 307.352000, 280.239300)",
        "(287.095200, 308.056400, 279.525600)",
        "(286.971700, 308.574900, 279.023200)",
        "(286.686000, 309.521500, 278.121700)",
        "(286.439500, 310.254800, 277.503700)",
        "(286.321800, 311.270000, 276.568000)",
        "(286.300000, 312.342300, 275.498500)",
        "(286.267200, 313.019800, 274.880200)",
        "(286.199300, 314.473600, 273.476500)",
        "(286.161700, 315.932000, 272.049000)",
        "(286.068500, 317.215900, 270.832900)",
        "(285.860000, 318.589200, 269.673600)",
        "(285.734700, 319.341600, 269.063700)",
        "(285.527700, 320.650300, 267.928200)",
        "(285.341900, 322.158500, 266.647300)",
        "(285.079500, 323.670800, 265.465300)",
        "(284.816300, 325.420600, 264.013200)",
        "(284.649600, 326.191300, 263.460100)",
        "(284.344700, 327.901600, 262.243700)",
        "(284.139800, 329.495800, 261.037900)",
        "(283.943700, 331.162000, 259.850100)",
        "(283.686600, 333.149700, 258.469000)",
        "(283.582500, 334.081300, 257.851800)",
        "(283.368000, 335.979600, 256.607500)",
        "(283.244800, 338.029200, 255.319200)",
        "(283.214600, 339.781900, 254.295600)",
        "(283.419100, 341.561700, 253.371900)",
        "(283.545600, 342.276000, 253.027800)",
        "(283.826200, 343.512600, 252.409700)",
        "(284.038800, 344.648400, 251.842800)",
        "(284.126600, 346.107000, 251.174700)",
        "(284.297900, 347.691300, 250.357600)",
        "(284.460000, 348.168500, 250.175100)",
        "(284.903100, 348.986100, 249.866200)",
        "(285.221600, 349.691000, 249.592800)",
        "(285.416100, 350.504900, 249.366200)",
        "(285.473100, 351.151900, 249.430400)",
        "(285.579900, 351.372700, 249.574300)",
        "(285.901900, 351.263100, 250.199700)",
        "(286.214800, 350.872700, 251.052900)",
        "(286.478100, 350.338500, 252.027100)",
        "(286.699100, 349.509800, 253.460900)",
        "(286.804200, 349.212200, 253.980600)",
        "(287.000800, 348.446700, 255.230100)",
        "(287.142900, 347.532000, 256.578700)",
        "(287.376700, 346.439700, 257.944900)",
        "(287.647900, 345.282800, 259.412300)",
        "(287.732800, 344.710300, 260.144600)",
        "(287.920800, 343.757500, 261.471300)",
        "(288.129300, 342.629800, 262.788900)",
        "(288.293000, 341.684100, 264.025600)",
        "(288.468800, 340.690300, 265.326700)",
        "(288.555000, 340.099500, 265.988300)",
        "(288.728500, 338.958500, 267.302200)",
        "(288.839600, 337.632200, 268.885900)",
        "(288.930800, 336.091400, 270.515500)",
        "(288.952600, 334.736500, 271.977100)",
        "(288.976200, 334.090700, 272.759900)",
        "(289.012000, 332.625400, 274.417300)",
        "(289.069100, 331.023000, 276.244900)",
        "(289.121100, 329.362600, 278.098400)",
        "(289.290500, 327.640300, 279.920400)",
        "(289.403800, 326.627000, 280.910900)",
        "(289.714000, 324.402800, 283.157800)",
        "(290.074300, 322.614300, 285.065400)",
        "(290.618700, 320.970100, 286.797500)",
        "(291.315400, 319.070300, 288.483500)",
        "(291.645200, 318.223200, 289.282100)",
        "(292.243900, 316.719400, 290.717600)",
        "(292.989700, 315.131200, 292.199500)",
        "(293.850100, 313.664300, 293.531200)",
        "(294.699000, 312.031800, 294.847300)",
        "(295.108400, 311.153000, 295.631800)",
        "(295.779700, 309.279700, 297.235500)",
        "(296.583600, 308.001600, 298.367700)",
        "(297.519800, 306.910700, 299.283800)",
        "(298.497300, 305.783900, 300.061500)",
        "(299.028500, 305.179400, 300.494600)",
        "(300.097500, 303.958300, 301.368900)",
        "(301.034600, 302.768200, 302.148300)",
        "(301.937300, 301.912100, 302.615100)",
        "(302.878100, 300.704100, 303.237600)",
        "(303.301700, 300.016100, 303.627600)",
        "(304.137600, 298.858100, 304.194900)",
        "(304.914700, 297.754900, 304.506800)",
        "(305.392800, 296.757200, 304.801600)",
        "(305.898700, 296.074400, 304.940600)",
        "(306.235700, 295.766900, 304.866500)",
        "(306.953900, 294.873500, 304.610200)",
        "(307.382900, 293.871300, 304.713700)",
        "(307.425800, 293.040400, 304.733600)",
        "(307.502600, 292.112300, 304.785100)",
        "(307.534200, 291.655700, 304.769700)",
        "(307.576500, 290.953600, 304.585500)",
        "(307.525800, 290.321500, 304.216000)",
        "(307.372700, 289.595400, 304.105900)",
        "(307.158400, 288.725400, 304.118900)",
        "(307.018500, 288.337900, 304.176700)",
        "(306.712500, 287.724000, 304.070000)",
        "(306.472900, 287.214200, 303.865600)",
        "(306.199800, 286.696800, 303.723500)",
        "(305.865200, 286.059200, 303.770900)",
        "(305.705400, 285.753000, 303.699200)",
        "(305.444200, 285.184100, 303.556900)",
        "(305.077900, 284.797500, 303.466200)",
        "(304.637400, 284.200300, 303.617800)",
        "(304.260900, 283.786500, 303.746000)",
        "(304.083100, 283.532000, 303.774700)",
        "(303.762600, 283.098300, 303.817000)",
        "(303.457400, 282.610800, 303.757900)",
        "(303.188100, 282.209800, 303.629900)",
        "(302.797100, 281.787800, 303.682700)",
        "(302.566700, 281.647800, 303.681500)",
        "(302.032700, 281.375400, 303.628400)",
        "(301.527000, 281.178200, 303.582400)",
        "(300.996400, 281.112300, 303.212800)",
        "(300.487500, 281.127600, 302.855400)",
        "(300.190900, 281.192300, 302.666300)",
        "(299.624100, 281.344600, 302.382700)",
        "(299.016000, 281.600700, 301.936600)",
        "(298.431200, 282.154600, 301.148300)",
        "(297.797800, 282.880200, 300.217000)",
        "(297.497800, 283.208400, 299.945000)",
        "(296.892500, 284.047000, 299.320700)",
        "(296.359700, 284.592200, 298.826700)",
        "(295.756200, 285.148300, 298.327800)",
        "(295.096600, 285.886600, 297.808800)",
        "(294.790700, 286.259000, 297.660900)",
        "(294.257300, 286.838300, 297.456100)",
        "(293.800500, 287.402400, 296.994700)",
        "(293.296300, 288.141300, 296.398300)",
        "(292.701500, 288.995200, 295.774300)",
        "(292.427900, 289.458500, 295.445900)",
        "(291.852200, 290.285000, 294.945400)",
        "(291.334900, 290.835600, 294.660400)",
        "(290.892900, 291.976700, 293.440500)",
        "(290.414600, 293.001200, 292.455900)",
        "(290.133100, 293.413500, 292.147300)",
        "(289.623600, 294.387500, 291.322800)",
        "(289.214200, 295.562400, 290.081700)",
        "(288.619800, 297.257300, 288.586400)",
        "(287.861600, 299.203000, 286.790000)",
        "(287.564900, 299.755100, 286.207900)",
        "(287.079000, 301.276300, 284.773100)",
        "(286.592300, 302.350400, 283.700400)",
        "(286.110600, 304.513400, 281.679000)",
        "(285.645400, 305.684700, 280.638800)",
        "(285.466500, 306.286000, 280.073500)",
        "(285.106700, 307.418600, 278.919200)",
        "(284.641200, 309.311500, 277.083700)",
        "(284.099400, 310.826500, 275.768500)",
        "(283.602400, 312.956700, 273.947800)",
        "(283.393700, 314.111800, 272.962700)",
        "(282.958300, 316.371900, 270.940100)",
        "(282.643700, 318.780500, 268.808800)",
        "(282.405600, 321.086700, 266.604900)",
        "(282.122500, 323.006300, 264.915700)",
        "(281.955300, 323.991500, 264.080100)",
        "(281.740300, 325.700100, 262.636200)",
        "(281.647100, 327.462400, 261.030300)",
        "(281.459400, 329.765400, 258.949500)",
        "(281.282800, 332.173300, 256.932600)",
        "(281.258200, 333.360700, 255.972700)",
        "(281.131900, 335.266100, 254.381100)",
        "(281.148300, 337.243000, 252.810500)",
        "(281.239600, 338.684600, 251.704300)",
        "(281.329900, 339.993100, 250.818300)",
        "(281.443900, 340.809700, 250.190800)",
        "(281.702900, 342.077500, 249.237100)",
        "(281.909600, 342.687500, 249.161300)",
        "(282.198400, 343.009600, 249.213800)",
        "(282.542000, 343.420000, 249.108600)",
        "(282.667200, 343.548700, 249.199300)",
        "(282.914600, 344.065600, 249.247200)",
        "(283.163300, 344.417900, 249.366500)",
        "(283.504600, 344.490800, 249.751200)",
        "(283.806100, 344.173100, 250.535000)",
        "(283.971700, 344.176100, 250.734900)",
        "(284.484900, 344.499100, 250.870400)",
        "(284.917700, 344.533400, 251.383700)",
        "(285.443800, 344.564700, 251.870800)",
        "(286.065200, 343.981000, 252.489900)",
        "(286.369400, 343.670000, 252.761900)",
        "(286.925600, 343.156700, 253.609400)",
        "(287.143600, 342.960800, 254.387900)",
        "(287.378500, 342.834000, 254.806000)",
        "(287.701400, 342.977800, 254.799600)",
        "(287.849500, 343.003800, 254.950100)",
        "(288.190200, 342.696700, 255.675900)",
        "(288.566600, 342.083700, 256.534800)",
        "(289.034100, 341.537200, 257.287200)",
        "(289.263200, 341.209600, 257.871600)",
        "(289.319800, 340.823400, 258.433700)",
        "(289.475700, 340.290600, 259.423200)",
        "(289.676300, 339.762600, 260.411400)",
        "(289.879000, 339.053900, 261.363600)",
        "(290.182500, 338.496500, 262.237100)",
        "(290.321000, 338.232500, 262.648700)",
        "(290.641300, 337.504100, 263.687700)",
        "(290.939600, 336.449600, 265.074300)",
        "(291.119000, 335.411500, 266.599900)",
        "(291.297000, 334.639300, 267.807800)",
        "(291.403700, 334.405400, 268.307400)",
        "(291.677500, 333.568300, 269.479600)",
        "(291.985000, 332.248300, 270.710000)",
        "(292.173600, 331.062700, 271.846600)",
        "(292.392900, 330.067000, 273.126600)",
        "(292.563600, 329.505200, 273.865400)",
        "(292.931900, 327.921800, 275.481000)",
        "(293.322800, 326.680000, 276.719200)",
        "(293.490800, 325.506300, 277.893700)",
        "(293.734300, 324.354400, 279.218400)",
        "(293.915100, 323.790400, 279.846100)",
        "(294.222000, 322.369300, 281.194600)",
        "(294.481400, 321.276700, 282.253300)",
        "(294.693600, 320.130300, 283.223400)",
        "(294.995500, 318.960400, 284.400800)",
        "(295.115300, 318.257900, 285.097000)",
        "(295.340600, 316.844400, 286.455700)",
        "(295.601700, 315.637800, 287.644500)",
        "(295.890500, 314.387400, 288.773200)",
        "(296.238600, 313.468000, 289.630600)",
        "(296.424800, 313.092300, 289.981400)",
        "(296.821100, 312.474500, 290.538900)",
        "(297.280200, 311.868700, 290.898400)",
        "(297.772400, 311.060900, 291.286200)",
        "(298.130800, 310.445000, 291.699700)",
        "(298.288900, 310.114300, 291.908200)",
        "(298.662500, 309.421400, 292.449800)",
        "(299.049700, 308.757400, 292.831400)",
        "(299.506200, 308.325100, 293.019200)",
        "(299.925400, 307.721200, 293.232500)",
        "(300.079100, 307.354900, 293.470200)",
        "(300.279200, 306.500900, 294.118500)",
        "(300.466600, 305.605200, 294.668200)",
        "(300.676700, 304.503700, 295.463600)",
        "(300.901800, 303.346900, 296.360700)",
        "(301.034900, 302.924200, 296.657200)",
        "(301.380400, 301.996300, 297.192000)",
        "(301.856000, 301.139300, 297.512900)",
        "(302.310900, 300.147200, 298.035900)",
        "(302.713900, 299.351000, 298.496700)",
        "(302.906500, 298.949700, 298.613100)",
        "(303.312800, 298.210300, 298.771900)",
        "(303.591400, 297.320800, 299.038700)",
        "(303.761800, 296.409800, 299.450800)",
        "(303.911700, 295.445700, 299.747800)",
        "(303.992000, 294.929100, 299.913100)",
        "(304.068300, 294.101300, 300.083500)",
        "(304.187700, 293.632800, 299.890400)",
        "(304.289900, 292.979700, 299.732700)",
        "(304.323300, 292.379900, 299.429600)",
        "(304.274700, 292.019500, 299.351800)",
        "(303.954400, 291.230700, 299.463400)",
        "(303.593100, 290.280100, 299.668900)",
        "(303.264200, 289.333200, 299.745400)",
        "(302.794700, 288.532500, 299.865800)",
        "(302.545300, 288.112500, 299.950900)",
        "(302.001700, 287.300900, 300.254900)",
        "(301.450500, 286.702400, 300.409600)",
        "(300.987000, 286.522500, 300.054100)",
        "(300.550600, 286.308100, 299.690500)",
        "(300.323900, 286.293500, 299.585300)",
        "(299.847700, 286.116700, 299.585300)",
        "(299.366200, 285.974700, 299.298600)",
        "(298.899700, 285.867900, 299.093800)",
        "(298.336500, 285.856100, 298.889000)",
        "(298.058600, 285.894800, 298.765700)",
        "(297.469000, 285.939000, 298.696700)",
        "(296.833100, 286.055800, 298.453500)",
        "(296.235600, 286.340600, 298.118200)",
        "(295.712100, 286.539800, 297.929800)",
        "(295.419200, 286.590000, 297.768000)",
        "(294.680100, 286.687500, 297.656300)",
        "(293.936100, 287.368200, 297.064800)",
        "(293.414800, 288.054600, 296.108000)",
        "(292.848500, 289.074400, 294.901200)",
        "(292.518200, 289.474700, 294.430400)",
        "(291.797000, 290.142300, 293.774900)",
        "(291.119800, 290.386000, 293.442200)",
        "(290.509000, 290.814200, 292.868500)",
        "(289.836000, 291.493700, 292.106700)",
        "(289.456100, 291.906800, 291.701700)",
        "(288.682600, 292.899300, 290.822000)",
        "(287.968400, 293.936700, 289.864100)",
        "(287.287000, 294.721300, 288.989600)",
        "(286.703100, 295.832000, 287.598200)",
        "(286.426100, 296.458500, 286.940200)",
        "(285.805900, 297.501000, 285.932300)",
        "(285.244700, 298.913500, 284.606100)",
        "(284.655200, 300.385800, 283.248500)",
        "(284.219100, 301.825200, 281.780100)",
        "(284.034700, 302.496700, 281.122000)",
        "(283.531600, 303.210100, 280.243500)",
        "(282.940000, 303.261700, 279.964700)",
        "(282.421200, 304.629700, 278.584000)",
        "(281.987900, 305.458500, 277.609900)",
        "(281.741400, 306.041800, 276.964000)",
        "(281.224800, 307.132000, 275.866900)",
        "(280.776900, 307.072300, 275.723600)",
        "(280.410900, 308.600500, 274.033300)",
        "(279.914600, 310.681400, 272.037200)",
        "(279.658900, 311.531300, 271.209600)",
        "(279.318800, 312.759100, 269.897900)",
        "(279.033800, 313.134600, 269.292600)",
        "(278.895800, 315.397600, 267.006300)",
        "(278.762900, 318.006900, 264.327500)",
        "(278.644400, 318.727000, 263.610500)",
        "(278.490800, 321.304900, 261.053200)",
        "(278.444200, 324.480600, 257.953800)",
        "(278.340600, 327.576000, 255.024400)",
        "(278.371700, 331.312100, 251.525300)",
        "(278.429900, 332.766200, 250.189200)",
        "(278.588100, 335.496200, 247.623600)",
        "(278.807200, 338.207200, 245.141000)",
        "(279.042200, 340.514800, 242.971300)",
        "(279.247300, 342.877400, 240.876500)",
        "(279.348900, 344.202600, 239.723500)",
        "(279.593900, 346.870100, 237.408400)",
        "(279.987300, 348.778400, 235.735000)",
        "(280.426400, 350.609500, 234.161200)",
        "(280.848400, 352.119200, 232.899900)",
        "(281.043800, 352.910800, 232.284100)",
        "(281.451300, 354.667400, 230.974100)",
        "(281.776100, 356.434600, 229.647200)",
        "(282.286500, 357.641800, 228.902500)",
        "(282.771800, 357.779500, 229.079700)",
        "(282.996000, 357.820600, 229.203500)",
        "(283.471200, 357.974800, 229.432900)",
        "(283.818600, 357.884400, 229.964300)",
        "(284.154500, 357.656300, 230.727200)",
        "(284.566900, 357.408900, 231.419600)",
        "(284.768500, 357.264300, 231.792100)",
        "(285.103800, 356.699700, 232.751600)",
        "(285.363800, 356.019700, 233.781800)",
        "(285.618800, 355.714900, 234.580000)",
        "(285.756500, 355.523400, 235.389300)",
        "(285.872700, 355.285800, 235.874700)",
        "(286.123800, 354.673500, 236.838000)",
        "(286.309600, 354.022800, 237.910100)",
        "(286.571900, 353.579900, 238.916600)",
        "(286.750600, 353.280000, 239.806200)",
        "(286.866900, 353.016100, 240.361900)",
        "(287.142500, 352.229400, 241.589400)",
        "(287.344000, 351.463600, 242.769100)",
        "(287.497000, 350.723300, 243.954300)",
        "(287.656000, 349.846100, 245.269500)",
        "(287.718900, 349.311800, 245.999900)",
        "(287.817200, 348.169300, 247.553100)",
        "(287.901600, 347.135300, 249.069600)",
        "(287.891600, 345.899600, 250.826600)",
        "(287.992000, 344.729400, 252.444500)",
        "(288.079400, 343.968300, 253.397800)",
        "(288.293200, 342.407400, 255.275400)",
        "(288.457800, 340.686900, 257.338700)",
        "(288.535900, 338.865100, 259.540700)",
        "(288.724500, 337.433500, 261.288900)",
        "(288.817500, 336.635400, 262.242200)",
        "(289.090900, 334.596900, 264.565100)",
        "(289.502100, 332.735500, 266.646100)",
        "(289.933000, 331.158800, 268.372700)",
        "(290.360900, 329.509900, 270.168600)",
        "(290.548700, 328.534200, 271.183200)",
        "(290.897400, 326.402800, 273.380700)",
        "(291.344800, 324.351300, 275.569600)",
        "(291.914200, 322.379200, 277.537300)",
        "(292.397100, 320.323800, 279.553400)",
        "(292.636800, 319.366900, 280.530500)",
        "(293.201500, 317.237600, 282.563200)",
        "(293.900500, 315.286600, 284.335600)",
        "(294.525300, 313.256700, 286.143200)",
        "(295.142400, 311.110800, 288.050400)",
        "(295.495100, 310.079500, 288.946800)",
        "(296.279900, 308.078700, 290.529400)",
        "(297.083000, 306.188700, 292.133100)",
        "(297.832800, 304.417800, 293.572900)",
        "(298.664700, 302.602500, 294.892600)",
        "(299.087800, 301.672900, 295.535500)",
        "(299.793000, 299.694200, 296.890800)",
        "(300.418900, 297.976800, 298.106800)",
        "(301.105600, 296.648800, 298.776200)",
        "(301.815900, 295.353900, 299.305200)",
        "(302.172700, 294.686100, 299.586400)",
        "(302.808400, 293.364200, 300.122300)",
        "(303.215100, 292.051500, 300.601500)",
        "(303.504700, 290.594300, 301.198500)",
        "(303.754400, 288.966000, 301.905900)",
        "(303.821700, 288.176300, 302.271300)",
        "(303.913700, 286.849000, 302.761000)",
        "(303.990800, 285.506200, 303.115700)",
        "(303.923000, 284.389000, 303.381700)",
        "(303.803300, 283.304900, 303.530000)",
        "(303.704200, 282.714800, 303.640100)",
        "(303.387900, 281.596300, 303.916400)",
        "(302.881800, 280.810300, 303.940900)",
        "(302.340900, 280.203100, 303.816300)",
        "(301.820500, 279.406800, 303.822900)",
        "(301.522100, 279.144700, 303.762500)",
        "(300.901300, 278.748300, 303.538700)",
        "(300.355300, 278.325300, 303.234100)",
        "(299.669800, 277.842600, 303.119600)",
        "(298.951700, 277.332800, 303.102000)",
        "(298.590900, 277.135400, 303.019200)",
        "(297.768000, 276.767100, 302.887400)",
        "(296.946000, 276.520200, 302.751000)",
        "(296.271900, 276.194800, 302.565100)",
        "(295.617400, 275.977300, 302.421100)",
        "(295.254700, 275.849900, 302.393600)",
        "(294.494000, 275.768900, 302.179600)",
        "(293.768900, 275.613700, 302.061400)",
        "(292.979500, 275.616600, 301.823600)",
        "(292.111600, 275.857500, 301.512800)",
        "(291.711000, 276.015400, 301.317400)",
        "(290.918500, 276.447400, 300.803500)",
        "(290.056700, 277.120700, 300.173600)",
        "(289.224900, 277.690500, 299.536100)",
        "(288.374100, 278.687100, 298.481700)",
        "(287.944300, 279.119900, 298.024700)",
        "(287.068400, 280.170600, 297.061200)",
        "(286.239800, 281.465400, 295.736500)",
        "(285.392500, 282.820000, 294.522300)",
        "(284.487000, 283.437000, 293.898300)",
        "(284.079300, 283.463500, 293.838900)",
        "(283.245800, 283.861500, 293.484300)",
        "(282.345800, 285.039300, 292.471200)",
        "(281.439300, 287.124800, 290.597200)",
        "(280.743100, 289.501800, 288.287500)",
        "(280.464400, 290.801500, 287.020000)",
        "(279.933900, 293.950700, 283.896300)",
        "(279.338400, 296.842500, 281.239100)",
        "(278.828400, 298.839200, 279.414800)",
        "(278.483900, 301.422600, 277.029800)",
        "(278.319500, 302.819700, 275.693200)",
        "(278.017500, 305.854200, 272.725300)",
        "(277.744400, 308.802500, 269.903400)",
        "(277.466500, 311.337700, 267.562300)",
        "(277.211700, 314.530900, 264.549800)",
        "(277.086900, 315.851400, 263.317500)",
        "(276.958000, 319.283100, 260.056600)",
        "(276.893700, 322.132400, 257.335600)",
        "(276.859700, 324.499900, 255.149300)",
        "(276.921300, 327.214100, 252.539900)",
        "(276.973900, 328.626000, 251.189000)",
        "(277.084800, 331.482900, 248.489000)",
        "(277.117900, 333.917500, 246.177400)",
        "(277.174300, 335.988100, 244.325900)",
        "(277.252700, 338.716900, 241.705600)",
        "(277.270400, 340.337700, 240.195100)",
        "(277.347000, 343.764400, 237.101200)",
        "(277.486600, 346.771000, 234.362600)",
        "(277.706500, 349.013100, 232.432700)",
        "(277.999800, 351.214900, 230.553200)",
        "(278.182000, 352.294200, 229.609400)",
        "(278.480100, 354.424000, 227.829100)",
        "(278.792900, 356.922000, 225.789900)",
        "(279.086800, 358.664600, 224.465400)",
        "(279.450100, 0.319529, 223.292000)",
        "(279.588600, 0.901699, 222.978200)",
        "(279.911400, 1.935028, 222.496100)",
        "(280.360800, 2.565248, 222.410800)",
        "(280.766700, 3.003024, 222.566900)",
        "(281.247400, 3.545810, 222.648600)",
        "(281.503500, 3.669934, 222.818400)",
        "(282.004200, 3.624161, 223.352100)",
        "(282.514500, 3.357435, 224.225300)",
        "(283.076800, 3.366162, 224.864300)",
        "(283.621600, 3.090277, 225.741500)",
        "(283.922600, 3.135106, 225.988200)",
        "(284.459900, 3.185963, 226.601600)",
        "(284.953400, 2.796550, 227.608800)",
        "(285.638500, 2.113706, 228.746800)",
        "(286.276700, 1.307015, 230.009200)",
        "(286.526200, 0.944649, 230.613700)",
        "(286.867800, 0.550454, 231.581800)",
        "(287.187300, 0.290190, 232.488300)",
        "(287.567000, 359.548400, 233.740300)",
        "(288.005600, 358.762900, 234.982600)",
        "(288.124600, 358.159300, 235.753300)",
        "(288.414300, 357.031600, 237.221100)",
        "(288.552700, 356.036600, 238.592100)",
        "(288.671700, 355.072500, 240.109800)",
        "(288.798400, 353.749700, 241.761500)",
        "(288.820900, 352.950300, 242.712200)",
        "(288.776300, 351.711300, 244.383200)",
        "(288.831600, 350.431800, 246.044100)",
        "(288.950100, 348.545600, 248.130000)",
        "(289.027100, 346.759400, 250.242900)",
        "(289.053700, 345.781800, 251.406400)",
        "(289.133800, 343.484200, 253.968500)",
        "(289.215800, 341.171800, 256.596300)",
        "(289.488900, 338.949600, 259.176300)",
        "(289.860900, 336.301900, 261.975300)",
        "(290.086900, 334.972300, 263.339400)",
        "(290.561600, 332.455700, 265.949700)",
        "(291.028700, 330.262200, 268.339200)",
        "(291.541000, 328.096300, 270.715600)",
        "(292.177300, 325.920500, 272.804900)",
        "(292.481800, 324.857800, 273.902000)",
        "(293.034900, 322.397400, 276.361100)",
        "(293.635700, 320.278700, 278.355400)",
        "(294.355400, 318.248200, 280.221500)",
        "(295.043400, 316.345600, 282.039400)",
        "(295.377400, 315.520300, 282.816600)",
        "(296.100400, 313.759200, 284.426600)",
        "(297.053100, 311.817700, 286.244000)",
        "(298.072500, 310.137600, 287.783100)",
        "(298.983300, 309.171700, 288.523300)",
        "(299.319400, 308.801500, 288.771100)",
        "(299.809100, 307.714900, 289.675300)",
        "(300.285100, 306.817500, 290.394100)",
        "(300.854100, 306.151900, 290.702500)",
        "(301.350000, 305.470200, 290.990200)",
        "(301.589600, 305.146900, 291.203100)",
        "(301.998800, 304.415300, 291.652900)",
        "(302.310500, 303.852700, 291.835500)",
        "(302.588000, 303.328700, 291.930200)",
        "(302.690900, 302.859800, 292.036900)",
        "(302.731500, 302.699300, 292.104900)",
        "(302.869200, 302.484700, 292.077800)",
        "(303.025700, 301.880900, 292.239200)",
        "(303.163500, 301.265600, 292.426800)",
        "(303.322500, 300.617700, 292.519400)",
        "(303.400400, 300.157100, 292.675200)",
        "(303.498700, 299.119600, 293.113600)",
        "(303.644400, 298.206200, 293.373800)",
        "(303.735700, 296.955700, 293.744000)",
        "(303.690400, 295.878700, 294.087500)",
        "(303.666000, 295.370000, 294.196200)",
        "(303.618200, 294.314800, 294.360100)",
        "(303.493400, 293.177200, 294.642100)",
        "(303.291500, 292.264200, 294.741400)",
        "(303.018900, 291.533500, 294.666800)",
        "(302.875800, 291.190500, 294.563800)",
        "(302.576500, 290.383100, 294.448200)",
        "(302.190000, 289.540600, 294.442300)",
        "(301.806900, 288.742300, 294.435500)",
        "(301.358100, 288.429000, 293.969100)",
        "(301.097400, 288.329200, 293.722700)",
        "(300.512900, 288.031100, 293.317600)",
        "(299.835500, 287.789400, 292.939100)",
        "(299.100000, 287.759900, 292.649600)",
        "(298.318100, 287.737400, 292.365900)",
        "(297.958700, 287.806800, 292.203900)",
        "(297.230900, 287.937700, 291.799200)",
        "(296.658800, 288.283300, 291.122600)",
        "(296.232100, 288.432300, 290.411400)",
        "(295.568700, 289.099300, 289.710800)",
        "(295.171600, 289.519000, 289.375400)",
        "(294.305500, 290.368400, 288.418500)",
        "(293.359500, 293.940000, 285.540800)",
        "(292.569000, 295.583700, 283.766200)",
        "(292.156700, 296.207800, 282.654200)",
        "(291.875200, 296.780900, 281.915900)",
        "(291.159200, 298.057300, 280.599200)",
        "(290.197600, 300.414600, 278.689300)",
        "(289.359700, 301.667600, 277.472400)",
        "(288.806300, 303.083600, 276.229400)",
        "(288.477500, 304.148200, 275.200000)",
        "(287.686800, 306.379300, 273.007500)",
        "(287.059900, 309.253400, 270.392200)",
        "(286.436600, 312.203100, 267.664500)",
        "(285.858800, 314.995200, 265.141900)",
        "(285.653000, 316.434600, 263.870100)",
        "(285.238500, 319.309900, 261.049100)",
        "(284.843200, 321.977100, 258.412200)",
        "(284.490300, 325.031800, 255.604600)",
        "(284.159800, 328.084600, 252.804600)",
        "(284.025900, 329.386900, 251.609700)",
        "(283.844200, 332.449500, 248.840200)",
        "(283.605400, 335.154500, 246.350800)",
        "(283.477100, 337.763400, 244.042900)",
        "(283.369800, 339.996700, 242.191200)",
        "(283.339500, 341.022000, 241.312000)",
        "(283.330000, 343.018200, 239.592100)",
        "(283.368200, 345.301300, 237.609000)",
        "(283.407900, 347.379900, 235.901500)",
        "(283.504700, 349.222600, 234.474500)",
        "(283.593100, 350.100600, 233.795500)",
        "(283.770800, 351.940200, 232.379100)",
        "(283.998800, 353.611200, 231.164300)",
        "(284.370800, 355.150100, 230.112200)",
        "(284.633800, 356.298000, 229.322100)",
        "(284.790800, 356.899500, 228.998200)",
        "(285.097100, 357.858500, 228.592500)",
        "(285.313200, 358.622000, 228.391900)",
        "(285.644200, 359.285900, 228.315100)",
        "(285.954900, 359.571300, 228.531300)",
        "(286.140200, 359.825000, 228.588500)",
        "(286.500700, 0.319744, 228.617200)",
        "(287.031200, 0.662437, 228.793100)",
        "(287.676000, 0.575253, 229.448800)",
        "(288.296700, 0.407258, 230.023000)",
        "(288.584600, 0.423996, 230.237200)",
        "(289.150900, 0.817779, 230.403500)",
        "(289.797900, 1.481658, 230.481400)",
        "(290.447600, 1.545152, 231.028100)",
        "(290.956500, 0.904530, 231.985200)",
        "(291.255000, 0.792782, 232.255600)",
        "(291.820300, 0.795792, 232.560500)",
        "(292.221500, 0.421247, 233.360800)",
        "(292.542400, 359.708300, 234.500600)",
        "(292.833300, 358.975100, 235.688800)",
        "(292.919600, 358.560500, 236.286600)",
        "(293.053700, 357.467200, 237.689400)",
        "(293.358600, 356.067900, 239.353400)",
        "(293.565300, 354.137700, 241.269500)",
        "(293.751600, 352.073100, 243.511400)",
        "(293.797100, 351.124700, 244.603400)",
        "(293.679300, 348.913000, 247.143600)",
        "(293.729600, 346.888500, 249.434900)",
        "(294.042700, 344.942500, 251.513500)",
        "(294.319900, 342.951600, 253.591400)",
        "(294.469100, 341.959400, 254.598400)",
        "(294.875500, 340.142800, 256.423900)",
        "(295.329100, 338.250100, 258.368200)",
        "(295.761700, 336.533700, 260.232400)",
        "(296.175000, 335.091500, 261.823400)",
        "(296.407800, 334.398200, 262.601300)",
        "(296.912700, 333.080600, 264.031100)",
        "(297.366000, 331.749200, 265.257800)",
        "(297.782700, 330.377200, 266.514000)",
        "(298.158800, 329.231200, 267.720200)",
        "(298.335700, 328.917600, 268.103900)",
        "(298.628200, 327.903200, 269.051300)",
        "(298.956100, 326.742100, 270.062600)",
        "(299.173100, 325.816100, 270.841600)",
        "(299.237100, 324.649200, 272.007000)",
        "(299.316700, 324.060700, 272.590700)",
        "(299.521200, 322.597200, 273.779700)",
        "(299.743500, 321.271800, 274.827000)",
        "(299.922100, 319.915000, 275.891100)",
        "(300.110000, 318.596300, 276.975000)",
        "(300.202700, 317.904800, 277.490900)",
        "(300.396300, 316.345500, 278.603300)",
        "(300.720600, 314.844200, 279.629600)",
        "(300.985000, 313.087000, 280.564100)",
        "(301.068800, 311.247700, 281.846500)",
        "(301.077800, 310.301400, 282.515000)",
        "(301.297100, 308.521200, 283.456800)",
        "(301.594000, 306.294600, 284.578500)",
        "(301.755500, 304.253400, 285.680200)",
        "(301.911400, 302.402300, 286.625800)",
        "(302.007900, 301.485500, 287.015300)",
        "(302.184400, 299.440800, 287.860200)",
        "(302.251600, 297.473300, 288.885500)",
        "(302.153500, 295.259100, 290.140400)",
        "(301.875800, 293.226700, 291.325600)",
        "(301.817400, 292.495100, 291.739400)",
        "(301.898600, 290.962700, 292.392700)",
        "(302.139800, 289.512200, 292.733400)",
        "(302.085100, 288.145100, 293.181300)",
        "(301.606800, 287.238900, 293.523900)",
        "(301.259200, 286.769600, 293.757300)",
        "(300.636500, 285.870300, 294.138900)",
        "(300.211600, 285.195700, 294.138400)",
        "(299.745400, 284.860200, 293.889300)",
        "(299.161700, 284.350300, 293.964700)",
        "(298.840000, 284.109700, 294.057600)",
        "(298.113000, 283.651900, 294.452500)",
        "(297.437700, 283.099500, 294.826300)",
        "(296.987500, 282.924500, 294.748900)",
        "(296.504900, 282.876400, 294.532000)",
        "(296.252200, 282.856900, 294.557900)",
        "(295.686700, 282.649200, 294.737000)",
        "(295.112200, 282.592300, 294.702400)",
        "(294.537600, 282.561600, 294.407300)",
        "(293.800800, 282.794600, 294.171900)",
        "(293.366000, 283.158900, 293.860300)",
        "(292.468700, 283.977200, 293.002200)",
        "(291.555500, 285.438800, 291.568600)",
        "(290.574300, 287.044700, 289.849300)",
        "(289.547500, 288.684800, 288.280000)",
        "(289.030400, 289.624200, 287.380100)",
        "(288.033200, 291.492800, 285.483100)",
        "(287.102300, 293.968700, 283.083900)",
        "(286.161300, 296.634700, 280.468800)",
        "(285.230400, 299.631900, 277.542200)",
        "(284.802400, 301.370300, 275.879300)",
        "(283.948000, 304.652400, 272.667300)",
        "(283.167800, 307.932100, 269.559700)",
        "(282.482300, 311.735900, 266.035600)",
        "(281.912200, 315.473200, 262.631200)",
        "(281.698900, 317.305100, 260.823300)",
        "(281.348400, 321.393500, 256.805900)",
        "(281.015300, 325.813400, 252.722900)",
        "(280.794400, 330.170300, 248.648000)",
        "(280.712900, 333.562300, 245.391800)",
        "(280.742500, 335.540700, 243.432000)",
        "(280.859200, 339.431400, 239.680100)",
        "(280.905200, 342.948600, 236.529000)",
        "(280.878700, 345.475800, 234.372300)",
        "(280.820400, 347.851300, 232.394700)",
        "(280.804000, 349.126300, 231.188800)",
        "(280.857800, 351.335400, 229.122800)",
        "(280.792500, 353.645200, 227.410300)",
        "(280.755300, 356.285900, 225.381700)",
        "(280.838900, 357.732400, 224.161100)",
        "(280.904700, 358.216700, 223.790800)",
        "(281.074500, 359.404900, 222.971800)",
        "(281.238600, 0.821611, 222.144800)",
        "(281.481800, 1.934931, 221.416900)",
        "(281.820200, 2.793016, 220.949300)",
        "(282.013500, 3.117226, 220.889900)",
        "(282.429800, 3.584324, 220.883100)",
        "(282.916600, 3.995636, 220.920900)",
        "(283.368700, 4.173549, 221.328900)",
        "(283.902200, 3.924611, 222.142700)",
        "(284.151900, 3.639075, 222.681000)",
        "(284.742300, 3.356234, 223.423900)",
        "(285.146300, 2.999331, 224.228100)",
        "(285.661100, 2.774379, 225.046600)",
        "(286.177200, 2.216881, 226.068100)",
        "(286.400700, 1.811928, 226.659500)",
        "(286.826300, 1.194743, 227.659200)",
        "(287.201300, 1.041340, 228.289300)",
        "(287.507500, 0.465462, 229.285800)",
        "(287.752700, 359.431500, 230.617200)",
        "(287.872100, 358.852900, 231.375100)",
        "(288.042100, 357.802600, 232.795200)",
        "(288.162800, 356.947900, 233.964300)",
        "(288.106300, 355.795700, 235.526500)",
        "(288.065800, 354.489000, 237.339900)",
        "(288.084200, 353.742600, 238.263100)",
        "(288.170700, 352.353100, 239.920400)",
        "(288.292200, 350.981800, 241.540300)",
        "(288.429100, 349.584800, 243.281000)",
        "(288.535800, 348.219800, 244.942700)",
        "(288.588900, 347.536100, 245.824600)",
        "(288.756600, 346.199800, 247.568300)",
        "(289.014200, 344.832800, 249.226900)",
        "(289.172600, 343.233900, 251.215900)",
        "(289.442700, 341.742600, 252.991800)",
        "(289.564800, 340.877800, 253.968200)",
        "(289.784100, 338.857100, 256.113700)",
        "(290.078900, 337.003400, 258.202300)",
        "(290.331700, 334.731500, 260.674100)",
        "(290.504500, 332.464100, 263.170600)",
        "(290.514600, 331.230300, 264.499700)",
        "(290.599500, 328.746200, 267.131100)",
        "(291.002800, 326.477100, 269.589000)",
        "(291.576100, 323.784800, 272.187300)",
        "(292.038000, 320.723500, 275.174500)",
        "(292.256600, 319.267900, 276.639600)",
        "(292.672400, 316.691700, 279.146700)",
        "(293.313200, 313.819500, 282.002000)",
        "(294.105600, 311.294700, 284.256900)",
        "(294.991900, 308.768800, 286.462500)",
        "(295.500900, 307.575900, 287.523100)",
        "(296.496200, 305.075700, 289.588100)",
        "(297.389100, 303.254500, 291.107400)",
        "(298.181500, 301.600800, 292.409000)",
        "(299.096000, 299.903000, 293.601900)",
        "(299.565500, 299.058200, 294.175400)",
        "(300.320500, 297.347200, 295.312100)",
        "(300.919900, 295.964800, 296.266200)",
        "(301.525000, 294.711800, 296.811800)",
        "(302.208800, 293.648600, 296.962600)",
        "(302.515000, 293.067500, 297.078300)",
        "(302.870300, 292.053000, 297.442900)",
        "(303.080800, 290.908000, 297.811000)",
        "(303.231200, 289.848000, 297.927600)",
        "(303.282700, 288.711500, 298.110600)",
        "(303.249700, 288.048000, 298.322400)",
        "(303.031600, 286.821100, 298.718600)",
        "(302.586000, 285.859800, 298.766400)",
        "(302.227400, 285.061300, 298.766300)",
        "(301.820000, 284.470400, 298.607400)",
        "(301.543800, 284.275000, 298.429700)",
        "(300.990600, 283.817300, 298.449400)",
        "(300.567000, 283.229300, 298.461000)",
        "(299.949800, 282.601000, 298.438000)",
        "(299.197800, 282.288300, 298.428600)",
        "(298.876400, 282.222900, 298.316900)",
        "(298.359800, 281.915200, 298.102700)",
        "(297.831700, 282.165300, 297.542700)",
        "(297.147100, 282.186600, 297.383800)",
        "(296.545700, 282.279700, 297.223300)",
        "(296.258400, 282.266800, 297.034500)",
        "(295.825100, 282.417000, 296.539300)",
        "(295.295800, 282.884100, 295.932700)",
        "(294.658000, 283.665100, 295.065100)",
        "(294.070500, 284.599700, 294.120100)",
        "(293.820000, 284.887300, 293.816300)",
        "(293.362300, 285.762600, 292.823700)",
        "(292.862900, 286.469900, 292.097800)",
        "(292.201100, 287.136400, 291.497100)",
        "(291.677400, 287.849200, 290.831500)",
        "(291.429100, 288.290300, 290.351100)",
        "(290.836900, 289.391800, 289.289700)",
        "(290.317300, 290.477600, 288.352400)",
        "(289.864300, 291.783100, 287.057900)",
        "(289.353300, 293.524700, 285.501300)",
        "(289.088500, 294.274400, 284.822100)",
        "(288.569500, 295.532300, 283.613400)",
        "(288.137200, 297.066300, 282.073100)",
        "(287.678400, 298.879000, 280.398000)",
        "(287.117100, 300.908100, 278.597000)",
        "(286.839700, 301.994000, 277.643200)",
        "(286.401700, 304.256800, 275.478400)",
        "(285.979500, 306.193700, 273.625900)",
        "(285.502300, 308.044300, 272.015200)",
        "(284.996500, 310.422300, 269.960200)",
        "(284.779500, 311.529800, 268.967400)",
        "(284.509800, 313.733700, 266.824600)",
        "(284.247100, 315.792800, 264.889300)",
        "(283.900500, 318.062300, 262.851700)",
        "(283.524200, 320.515500, 260.705700)",
        "(283.266200, 321.589000, 259.845900)",
        "(282.916300, 323.976700, 257.769900)",
        "(282.675900, 326.379300, 255.591900)",
        "(282.340100, 328.985800, 253.371100)",
        "(282.080200, 331.895400, 250.829900)",
        "(281.978200, 333.133300, 249.746500)",
        "(281.878400, 335.514400, 247.690100)",
        "(281.825700, 337.722700, 245.852900)",
        "(281.874100, 339.666400, 244.254300)",
        "(281.976000, 341.637900, 242.630700)",
        "(281.993700, 342.378800, 242.083500)",
        "(282.002300, 343.688500, 241.216600)",
        "(282.069200, 345.136400, 240.305000)",
        "(282.272500, 346.636200, 239.285300)",
        "(282.538700, 347.645400, 238.749500)",
        "(282.654700, 347.985500, 238.696700)",
        "(282.842500, 349.015800, 238.307100)",
        "(283.111300, 349.740100, 238.332200)",
        "(283.535500, 349.694500, 238.857200)",
        "(283.987500, 349.792000, 239.323500)",
        "(284.194000, 349.961500, 239.517400)",
        "(284.640500, 350.232200, 239.924400)",
        "(285.150500, 350.046600, 240.635300)",
        "(285.679900, 349.927900, 241.247500)",
        "(286.194200, 350.248100, 241.436300)",
        "(286.412800, 350.242100, 241.748300)",
        "(286.909100, 350.105300, 242.409700)",
        "(287.366900, 349.680600, 243.235400)",
        "(287.682200, 349.260200, 244.121000)",
        "(287.885700, 349.041900, 244.916200)",
        "(288.051900, 349.110900, 245.136700)",
        "(288.428900, 348.752500, 245.938400)",
        "(288.755300, 348.296300, 246.755900)",
        "(288.906600, 347.669400, 247.834300)",
        "(288.922900, 347.149700, 248.913200)",
        "(288.881600, 346.794400, 249.554600)",
        "(288.905300, 345.985100, 250.823700)",
        "(289.165200, 344.860700, 252.266400)",
        "(289.367300, 343.705900, 253.727400)",
        "(289.564100, 342.401400, 255.361100)",
        "(289.631000, 341.797500, 256.171400)",
        "(289.798200, 340.515600, 257.785500)",
        "(290.063000, 339.034700, 259.591000)",
        "(290.259300, 337.373700, 261.487500)",
        "(290.532200, 335.555400, 263.494400)",
        "(290.690200, 334.768300, 264.417900)",
        "(291.012800, 333.177700, 266.287400)",
        "(291.459700, 331.353500, 268.110300)",
        "(291.885700, 329.530700, 269.952900)",
        "(292.261400, 327.629200, 271.974500)",
        "(292.536000, 326.744400, 272.919100)",
        "(293.149700, 324.915700, 274.602100)",
        "(293.764300, 323.011300, 276.471000)",
        "(294.313400, 320.827900, 278.506600)",
        "(294.949800, 318.947300, 280.307600)",
        "(295.291400, 318.210100, 280.974700)",
        "(296.009000, 316.613700, 282.296000)",
        "(296.581000, 314.911500, 283.798300)",
        "(297.115800, 313.308800, 285.262900)",
        "(297.702500, 311.760200, 286.529800)",
        "(298.049700, 311.173300, 286.930100)",
        "(298.755300, 309.820100, 287.898700)",
        "(299.324600, 308.196100, 289.128100)",
        "(299.797500, 306.489800, 290.576000)",
        "(300.287800, 305.176600, 291.488600)",
        "(300.492100, 304.538600, 291.882900)",
        "(300.950500, 303.175300, 292.886500)",
        "(301.364300, 301.667100, 293.978400)",
        "(301.762400, 300.562100, 294.663100)",
        "(302.241600, 299.769700, 294.910700)",
        "(302.483800, 299.269600, 295.095200)",
        "(302.916700, 298.066000, 295.720200)",
        "(303.324500, 296.927100, 296.222300)",
        "(303.651400, 295.791600, 296.717700)",
        "(303.895900, 294.720500, 297.131000)",
        "(304.003400, 294.166800, 297.358900)",
        "(304.210100, 292.875700, 297.871900)",
        "(304.319600, 291.774800, 298.277100)",
        "(304.440600, 290.920000, 298.395200)",
        "(304.628300, 290.017100, 298.513600)",
        "(304.671800, 289.508800, 298.648800)",
        "(304.694400, 288.429500, 298.896200)",
        "(304.607100, 287.212200, 299.306300)",
        "(304.477100, 285.875800, 299.807600)",
        "(304.280700, 284.625400, 300.278000)",
        "(304.171700, 284.203000, 300.315000)",
        "(303.990800, 283.460100, 300.307000)",
        "(303.690900, 282.852200, 300.240800)",
        "(303.208300, 282.351000, 300.109600)",
        "(302.650800, 282.064100, 299.795700)",
        "(302.357500, 281.888600, 299.672100)",
        "(301.704700, 281.634200, 299.373900)",
        "(300.920300, 281.489700, 299.044600)",
        "(300.051600, 281.519100, 298.587600)",
        "(299.144800, 281.621100, 298.089700)",
        "(298.627900, 281.625500, 297.989400)",
        "(297.575700, 281.492600, 297.875700)",
        "(296.493300, 281.554000, 297.744800)",
        "(295.414400, 281.566400, 297.812100)",
        "(294.376900, 281.973800, 297.386400)",
        "(293.892600, 282.407300, 296.928900)",
        "(292.973900, 283.383800, 296.119900)",
        "(292.049400, 284.161700, 295.613100)",
        "(290.974700, 284.797700, 295.389000)",
        "(289.906100, 285.658600, 294.911900)",
        "(289.445400, 286.128100, 294.559100)",
        "(288.644700, 287.387800, 293.433200)",
        "(287.940000, 288.463600, 292.517300)",
        "(287.148300, 289.518700, 291.719600)",
        "(286.278000, 290.944200, 290.499500)",
        "(285.852400, 291.832900, 289.723900)",
        "(285.147800, 293.563300, 288.031100)",
        "(284.553100, 295.344200, 286.368100)",
        "(283.855400, 296.969200, 284.983300)",
        "(283.119000, 298.987100, 283.167000)",
        "(282.814900, 300.067900, 282.173100)",
        "(282.344300, 302.345800, 280.016800)",
        "(281.864400, 304.788300, 277.777400)",
        "(281.300200, 307.101600, 275.745700)",
        "(280.774300, 309.933400, 273.289500)",
        "(280.558100, 311.478900, 271.837000)",
        "(280.280100, 314.420600, 269.043800)",
        "(280.024000, 317.619200, 266.092300)",
        "(279.641000, 321.098000, 263.054400)",
        "(279.481300, 324.826000, 259.755800)",
        "(279.436500, 326.304000, 258.407700)",
        "(279.462000, 329.339700, 255.547900)",
        "(279.448200, 332.229500, 252.935100)",
        "(279.359700, 335.249600, 250.362100)",
        "(279.301600, 338.541000, 247.541500)",
        "(279.315700, 339.756500, 246.528100)",
        "(279.372800, 342.207600, 244.281400)",
        "(279.410300, 344.801500, 242.039800)",
        "(279.573800, 347.242300, 239.957400)",
        "(279.722600, 349.296100, 238.238800)",
        "(279.853700, 350.143200, 237.587700)",
        "(280.200000, 351.397600, 236.527300)",
        "(280.548700, 351.983800, 236.126700)",
        "(280.680900, 352.725200, 235.679500)",
        "(280.738400, 353.908800, 234.943500)",
        "(280.807700, 354.449100, 234.650600)",
        "(280.956200, 355.002700, 234.494400)",
        "(281.132700, 354.985500, 234.968400)",
        "(281.310600, 355.101300, 235.305800)",
        "(281.477300, 354.982600, 235.887500)",
        "(281.553500, 354.967200, 236.142600)",
        "(281.728600, 354.988100, 236.669500)",
        "(282.051500, 355.001000, 237.244600)",
        "(282.544300, 354.611200, 238.114500)",
        "(283.009100, 353.923000, 239.164700)",
        "(283.255700, 353.532500, 239.671300)",
        "(283.708200, 353.595400, 240.112900)",
        "(284.055600, 354.071100, 240.392200)",
        "(284.448300, 354.138000, 240.898100)",
        "(284.995800, 353.714400, 241.674200)",
        "(285.282200, 353.551600, 241.984900)",
        "(285.709900, 353.424400, 242.479600)",
        "(286.041600, 353.506700, 243.031400)",
        "(286.447800, 353.502200, 243.572700)",
        "(286.872700, 353.141100, 244.222700)",
        "(287.081800, 352.902800, 244.567200)",
        "(287.519100, 352.508200, 245.253900)",
        "(287.771100, 352.066300, 246.173300)",
        "(287.966300, 351.823700, 246.830100)",
        "(288.058500, 351.009700, 247.867100)",
        "(288.089200, 350.646500, 248.406500)",
        "(287.951800, 349.685800, 249.766400)",
        "(287.925900, 348.493400, 251.341400)",
        "(287.934200, 346.964100, 253.101800)",
        "(287.854600, 345.297100, 255.006100)",
        "(287.797400, 344.456900, 255.996800)",
        "(287.741600, 342.789800, 257.963600)",
        "(287.725200, 340.899200, 260.061200)",
        "(287.803400, 339.070400, 262.083200)",
        "(287.996600, 337.444400, 263.811200)",
        "(288.136600, 336.654300, 264.643600)",
        "(288.376300, 334.768700, 266.519300)",
        "(288.653200, 333.056700, 268.315400)",
        "(288.919600, 331.340300, 270.056100)",
        "(289.206800, 329.731600, 271.541600)",
        "(289.396900, 329.078900, 272.063200)",
        "(289.748900, 327.440500, 273.502400)",
        "(289.937900, 325.631500, 275.344500)",
        "(290.084200, 323.797300, 277.190100)",
        "(290.340500, 321.997100, 278.854900)",
        "(290.503900, 321.104300, 279.661100)",
        "(290.849400, 319.184100, 281.353000)",
        "(291.176500, 317.165700, 283.182300)",
        "(291.644500, 315.533500, 284.677900)",
        "(292.149800, 314.068500, 285.835500)",
        "(292.422700, 313.356600, 286.369900)",
        "(292.946100, 311.737200, 287.620800)",
        "(293.464400, 310.252300, 288.798700)",
        "(293.980700, 308.802100, 289.861100)",
        "(294.502200, 307.381600, 290.891900)",
        "(294.767600, 306.693600, 291.359400)",
        "(295.297600, 305.436500, 292.128700)",
        "(295.900800, 304.130200, 293.063700)",
        "(296.374700, 302.805300, 293.867500)",
        "(296.842200, 301.765800, 294.441400)",
        "(297.058800, 301.240500, 294.680200)",
        "(297.444800, 300.083500, 295.260100)",
        "(297.725400, 298.677300, 296.092100)",
        "(298.003400, 297.487100, 296.712700)",
        "(298.323800, 296.340800, 297.111900)",
        "(298.465200, 295.638700, 297.392200)",
        "(298.702500, 294.205700, 298.074200)",
        "(298.756900, 292.901800, 298.733500)",
        "(298.895700, 291.595600, 299.131400)",
        "(299.026000, 290.238900, 299.558400)",
        "(299.032700, 289.620200, 299.752000)",
        "(298.959700, 288.247900, 300.329700)",
        "(298.864200, 286.790500, 300.878700)",
        "(298.756200, 285.425500, 301.322800)",
        "(298.585400, 284.283900, 301.643200)",
        "(298.495800, 283.734900, 301.726800)",
        "(298.296600, 282.817000, 301.791700)",
        "(298.038100, 281.764900, 302.033200)",
        "(297.713700, 281.005400, 302.148900)",
        "(297.329000, 280.273300, 302.278300)",
        "(297.157300, 280.033100, 302.233900)",
        "(296.845100, 279.467900, 302.145500)",
        "(296.439500, 279.005000, 302.121800)",
        "(295.894000, 278.688900, 302.056700)",
        "(295.336600, 278.493200, 301.913600)",
        "(295.079800, 278.405200, 301.805100)",
        "(294.611200, 278.048700, 301.787100)",
        "(294.039100, 277.984300, 301.579300)",
        "(293.567700, 277.955700, 301.236600)",
        "(293.002300, 277.871700, 301.084600)",
        "(292.638100, 277.881900, 301.095000)",
        "(291.948300, 277.944900, 301.024700)",
        "(291.278500, 278.475600, 300.556100)",
        "(290.726700, 279.379200, 299.504000)",
        "(290.117000, 280.428600, 298.479000)",
        "(289.747900, 280.952000, 298.058300)",
        "(289.017800, 282.039300, 297.156800)",
        "(288.355500, 283.175700, 296.147900)",
        "(287.741800, 284.463500, 294.945300)",
        "(287.155100, 285.797400, 293.569600)",
        "(286.809000, 286.223900, 293.189500)",
        "(286.085900, 287.354900, 292.283700)",
        "(285.392600, 288.356500, 291.563200)",
        "(284.775000, 289.422200, 290.730700)",
        "(284.105000, 290.827700, 289.466300)",
        "(283.750700, 291.798700, 288.566600)",
        "(283.137500, 293.786200, 286.683000)",
        "(282.484900, 295.995300, 284.688400)",
        "(281.820200, 298.126100, 282.793000)",
        "(281.185600, 300.084000, 281.015200)",
        "(280.912700, 301.156300, 280.057100)",
        "(280.477600, 303.053600, 278.372900)",
        "(280.030200, 305.224200, 276.339400)",
        "(279.548000, 307.426400, 274.555200)",
        "(279.034600, 309.822400, 272.645600)",
        "(278.850800, 311.257700, 271.430900)",
        "(278.677400, 314.127000, 268.963700)",
        "(278.779100, 316.800300, 266.532600)",
        "(278.732700, 320.133300, 263.649000)",
        "(278.606500, 323.345400, 260.996000)",
        "(278.585600, 325.072300, 259.447200)",
[truncated: 519,448 more chars]
