# Supplementary material for: Playing the mirror game in virtual reality with an autonomous character
Source: Sci Rep. 2022 Dec 9;12:21329. doi: 10.1038/s41598-022-25197-z (PMC9734752; doi:10.1038/s41598-022-25197-z)
Supplement: Supplementary file 2 — Supplementary Information 1. [file 41598_2022_25197_MOESM2_ESM.zip › Data/Couple11/condition1_trial1_player1.json]

{
    "isFemale": false,
    "eyesLevel": 1.6528924703598023,
    "timestamps": [
        0.0,
        0.02001953125,
        0.0400390625,
        0.06005859375,
        0.0799560546875,
        0.0999755859375,
        0.1199951171875,
        0.1400146484375,
        0.1600341796875,
        0.1800537109375,
        0.2000732421875,
        0.219970703125,
        0.239990234375,
        0.260009765625,
        0.280029296875,
        0.300048828125,
        0.320068359375,
        0.3399658203125,
        0.3599853515625,
        0.3800048828125,
        0.4000244140625,
        0.4200439453125,
        0.4400634765625,
        0.4599609375,
        0.47998046875,
        0.5,
        0.52001953125,
        0.5400390625,
        0.56005859375,
        0.5799560546875,
        0.5999755859375,
        0.6199951171875,
        0.6400146484375,
        0.6600341796875,
        0.6800537109375,
        0.7000732421875,
        0.719970703125,
        0.739990234375,
        0.760009765625,
        0.780029296875,
        0.800048828125,
        0.820068359375,
        0.8399658203125,
        0.8599853515625,
        0.8800048828125,
        0.9000244140625,
        0.9200439453125,
        0.9400634765625,
        0.9599609375,
        0.97998046875,
        1.0,
        1.02001953125,
        1.0400390625,
        1.06005859375,
        1.0799560546875,
        1.0999755859375,
        1.1199951171875,
        1.1400146484375,
        1.1600341796875,
        1.1800537109375,
        1.2000732421875,
        1.219970703125,
        1.239990234375,
        1.260009765625,
        1.280029296875,
        1.300048828125,
        1.320068359375,
        1.3399658203125,
        1.3599853515625,
        1.3800048828125,
        1.4000244140625,
        1.4200439453125,
        1.4400634765625,
        1.4599609375,
        1.47998046875,
        1.5,
        1.52001953125,
        1.5400390625,
        1.56005859375,
        1.5799560546875,
        1.5999755859375,
        1.6199951171875,
        1.6400146484375,
        1.6600341796875,
        1.6800537109375,
        1.7000732421875,
        1.719970703125,
        1.739990234375,
        1.760009765625,
        1.780029296875,
        1.800048828125,
        1.820068359375,
        1.8399658203125,
        1.8599853515625,
        1.8800048828125,
        1.9000244140625,
        1.9200439453125,
        1.9400634765625,
        1.9599609375,
        1.97998046875,
        2.0,
        2.02001953125,
        2.0400390625,
        2.06005859375,
        2.0799560546875,
        2.0999755859375,
        2.1199951171875,
        2.1400146484375,
        2.1600341796875,
        2.1800537109375,
        2.2000732421875,
        2.219970703125,
        2.239990234375,
        2.260009765625,
        2.280029296875,
        2.300048828125,
        2.320068359375,
        2.3399658203125,
        2.3599853515625,
        2.3800048828125,
        2.4000244140625,
        2.4200439453125,
        2.4400634765625,
        2.4599609375,
        2.47998046875,
        2.5,
        2.52001953125,
        2.5400390625,
        2.56005859375,
        2.5799560546875,
        2.5999755859375,
        2.6199951171875,
        2.6400146484375,
        2.6600341796875,
        2.6800537109375,
        2.7000732421875,
        2.719970703125,
        2.739990234375,
        2.760009765625,
        2.780029296875,
        2.800048828125,
        2.820068359375,
        2.8399658203125,
        2.8599853515625,
        2.8800048828125,
        2.9000244140625,
        2.9200439453125,
        2.9400634765625,
        2.9599609375,
        2.97998046875,
        3.0,
        3.02001953125,
        3.0400390625,
        3.06005859375,
        3.0799560546875,
        3.0999755859375,
        3.1199951171875,
        3.1400146484375,
        3.1600341796875,
        3.1800537109375,
        3.2000732421875,
        3.219970703125,
        3.239990234375,
        3.260009765625,
        3.280029296875,
        3.300048828125,
        3.320068359375,
        3.3399658203125,
        3.3599853515625,
        3.3800048828125,
        3.4000244140625,
        3.4200439453125,
        3.4400634765625,
        3.4599609375,
        3.47998046875,
        3.5,
        3.52001953125,
        3.5400390625,
        3.56005859375,
        3.5799560546875,
        3.5999755859375,
        3.6199951171875,
        3.6400146484375,
        3.6600341796875,
        3.6800537109375,
        3.7000732421875,
        3.719970703125,
        3.739990234375,
        3.760009765625,
        3.780029296875,
        3.800048828125,
        3.820068359375,
        3.8399658203125,
        3.8599853515625,
        3.8800048828125,
        3.9000244140625,
        3.9200439453125,
        3.9400634765625,
        3.9599609375,
        3.97998046875,
        4.0,
        4.02001953125,
        4.0400390625,
        4.06005859375,
        4.0799560546875,
        4.0999755859375,
        4.1199951171875,
        4.1400146484375,
        4.1600341796875,
        4.1800537109375,
        4.2000732421875,
        4.219970703125,
        4.239990234375,
        4.260009765625,
        4.280029296875,
        4.300048828125,
        4.320068359375,
        4.3399658203125,
        4.3599853515625,
        4.3800048828125,
        4.4000244140625,
        4.4200439453125,
        4.4400634765625,
        4.4599609375,
        4.47998046875,
        4.5,
        4.52001953125,
        4.5400390625,
        4.56005859375,
        4.5799560546875,
        4.5999755859375,
        4.6199951171875,
        4.6400146484375,
        4.6600341796875,
        4.6800537109375,
        4.7000732421875,
        4.719970703125,
        4.739990234375,
        4.760009765625,
        4.780029296875,
        4.800048828125,
        4.820068359375,
        4.8399658203125,
        4.8599853515625,
        4.8800048828125,
        4.9000244140625,
        4.9200439453125,
        4.9400634765625,
        4.9599609375,
        4.97998046875,
        5.0,
        5.02001953125,
        5.0400390625,
        5.06005859375,
        5.0799560546875,
        5.0999755859375,
        5.1199951171875,
        5.1400146484375,
        5.1600341796875,
        5.1800537109375,
        5.2000732421875,
        5.219970703125,
        5.239990234375,
        5.260009765625,
        5.280029296875,
        5.300048828125,
        5.320068359375,
        5.3399658203125,
        5.3599853515625,
        5.3800048828125,
        5.4000244140625,
        5.4200439453125,
        5.4400634765625,
        5.4599609375,
        5.47998046875,
        5.5,
        5.52001953125,
        5.5400390625,
        5.56005859375,
        5.5799560546875,
        5.5999755859375,
        5.6199951171875,
        5.6400146484375,
        5.6600341796875,
        5.6800537109375,
        5.7000732421875,
        5.719970703125,
        5.739990234375,
        5.760009765625,
        5.780029296875,
        5.800048828125,
        5.820068359375,
        5.8399658203125,
        5.8599853515625,
        5.8800048828125,
        5.9000244140625,
        5.9200439453125,
        5.9400634765625,
        5.9599609375,
        5.97998046875,
        6.0,
        6.02001953125,
        6.0400390625,
        6.06005859375,
        6.0799560546875,
        6.0999755859375,
        6.1199951171875,
        6.1400146484375,
        6.1600341796875,
        6.1800537109375,
        6.2000732421875,
        6.219970703125,
        6.239990234375,
        6.260009765625,
        6.280029296875,
        6.300048828125,
        6.320068359375,
        6.3399658203125,
        6.3599853515625,
        6.3800048828125,
        6.4000244140625,
        6.4200439453125,
        6.4400634765625,
        6.4599609375,
        6.47998046875,
        6.5,
        6.52001953125,
        6.5400390625,
        6.56005859375,
        6.5799560546875,
        6.5999755859375,
        6.6199951171875,
        6.6400146484375,
        6.6600341796875,
        6.6800537109375,
        6.7000732421875,
        6.719970703125,
        6.739990234375,
        6.760009765625,
        6.780029296875,
        6.800048828125,
        6.820068359375,
        6.8399658203125,
        6.8599853515625,
        6.8800048828125,
        6.9000244140625,
        6.9200439453125,
        6.9400634765625,
        6.9599609375,
        6.97998046875,
        7.0,
        7.02001953125,
        7.0400390625,
        7.06005859375,
        7.0799560546875,
        7.0999755859375,
        7.1199951171875,
        7.1400146484375,
        7.1600341796875,
        7.1800537109375,
        7.2000732421875,
        7.219970703125,
        7.239990234375,
        7.260009765625,
        7.280029296875,
        7.300048828125,
        7.320068359375,
        7.3399658203125,
        7.3599853515625,
        7.3800048828125,
        7.4000244140625,
        7.4200439453125,
        7.4400634765625,
        7.4599609375,
        7.47998046875,
        7.5,
        7.52001953125,
        7.5400390625,
        7.56005859375,
        7.5799560546875,
        7.5999755859375,
        7.6199951171875,
        7.6400146484375,
        7.6600341796875,
        7.6800537109375,
        7.7000732421875,
        7.719970703125,
        7.739990234375,
        7.760009765625,
        7.780029296875,
        7.800048828125,
        7.820068359375,
        7.8399658203125,
        7.8599853515625,
        7.8800048828125,
        7.9000244140625,
        7.9200439453125,
        7.9400634765625,
        7.9599609375,
        7.97998046875,
        8.0,
        8.02001953125,
        8.0400390625,
        8.06005859375,
        8.0799560546875,
        8.0999755859375,
        8.1199951171875,
        8.1400146484375,
        8.1600341796875,
        8.1800537109375,
        8.2000732421875,
        8.219970703125,
        8.239990234375,
        8.260009765625,
        8.280029296875,
        8.300048828125,
        8.320068359375,
        8.3399658203125,
        8.3599853515625,
        8.3800048828125,
        8.4000244140625,
        8.4200439453125,
        8.4400634765625,
        8.4599609375,
        8.47998046875,
        8.5,
        8.52001953125,
        8.5400390625,
        8.56005859375,
        8.5799560546875,
        8.5999755859375,
        8.6199951171875,
        8.6400146484375,
        8.6600341796875,
        8.6800537109375,
        8.7000732421875,
        8.719970703125,
        8.739990234375,
        8.760009765625,
        8.780029296875,
        8.800048828125,
        8.820068359375,
        8.8399658203125,
        8.8599853515625,
        8.8800048828125,
        8.9000244140625,
        8.9200439453125,
        8.9400634765625,
        8.9599609375,
        8.97998046875,
        9.0,
        9.02001953125,
        9.0400390625,
        9.06005859375,
        9.0799560546875,
        9.0999755859375,
        9.1199951171875,
        9.1400146484375,
        9.1600341796875,
        9.1800537109375,
        9.2000732421875,
        9.219970703125,
        9.239990234375,
        9.260009765625,
        9.280029296875,
        9.300048828125,
        9.320068359375,
        9.3399658203125,
        9.3599853515625,
        9.3800048828125,
        9.4000244140625,
        9.4200439453125,
        9.4400634765625,
        9.4599609375,
        9.47998046875,
        9.5,
        9.52001953125,
        9.5400390625,
        9.56005859375,
        9.5799560546875,
        9.5999755859375,
        9.6199951171875,
        9.6400146484375,
        9.6600341796875,
        9.6800537109375,
        9.7000732421875,
        9.719970703125,
        9.739990234375,
        9.760009765625,
        9.780029296875,
        9.800048828125,
        9.820068359375,
        9.8399658203125,
        9.8599853515625,
        9.8800048828125,
        9.9000244140625,
        9.9200439453125,
        9.9400634765625,
        9.9599609375,
        9.97998046875,
        10.0,
        10.02001953125,
        10.0400390625,
        10.06005859375,
        10.0799560546875,
        10.0999755859375,
        10.1199951171875,
        10.1400146484375,
        10.1600341796875,
        10.1800537109375,
        10.2000732421875,
        10.219970703125,
        10.239990234375,
        10.260009765625,
        10.280029296875,
        10.300048828125,
        10.320068359375,
        10.3399658203125,
        10.3599853515625,
        10.3800048828125,
        10.4000244140625,
        10.4200439453125,
        10.4400634765625,
        10.4599609375,
        10.47998046875,
        10.5,
        10.52001953125,
        10.5400390625,
        10.56005859375,
        10.5799560546875,
        10.5999755859375,
        10.6199951171875,
        10.6400146484375,
        10.6600341796875,
        10.6800537109375,
        10.7000732421875,
        10.719970703125,
        10.739990234375,
        10.760009765625,
        10.780029296875,
        10.800048828125,
        10.820068359375,
        10.8399658203125,
        10.8599853515625,
        10.8800048828125,
        10.9000244140625,
        10.9200439453125,
        10.9400634765625,
        10.9599609375,
        10.97998046875,
        11.0,
        11.02001953125,
        11.0400390625,
        11.06005859375,
        11.0799560546875,
        11.0999755859375,
        11.1199951171875,
        11.1400146484375,
        11.1600341796875,
        11.1800537109375,
        11.2000732421875,
        11.219970703125,
        11.239990234375,
        11.260009765625,
        11.280029296875,
        11.300048828125,
        11.320068359375,
        11.3399658203125,
        11.3599853515625,
        11.3800048828125,
        11.4000244140625,
        11.4200439453125,
        11.4400634765625,
        11.4599609375,
        11.47998046875,
        11.5,
        11.52001953125,
        11.5400390625,
        11.56005859375,
        11.5799560546875,
        11.5999755859375,
        11.6199951171875,
        11.6400146484375,
        11.6600341796875,
        11.6800537109375,
        11.7000732421875,
        11.719970703125,
        11.739990234375,
        11.760009765625,
        11.780029296875,
        11.800048828125,
        11.820068359375,
        11.8399658203125,
        11.8599853515625,
        11.8800048828125,
        11.9000244140625,
        11.9200439453125,
        11.9400634765625,
        11.9599609375,
        11.97998046875,
        12.0,
        12.02001953125,
        12.0400390625,
        12.06005859375,
        12.0799560546875,
        12.0999755859375,
        12.1199951171875,
        12.1400146484375,
        12.1600341796875,
        12.1800537109375,
        12.2000732421875,
        12.219970703125,
        12.239990234375,
        12.260009765625,
        12.280029296875,
        12.300048828125,
        12.320068359375,
        12.3399658203125,
        12.3599853515625,
        12.3800048828125,
        12.4000244140625,
        12.4200439453125,
        12.4400634765625,
        12.4599609375,
        12.47998046875,
        12.5,
        12.52001953125,
        12.5400390625,
        12.56005859375,
        12.5799560546875,
        12.5999755859375,
        12.6199951171875,
        12.6400146484375,
        12.6600341796875,
        12.6800537109375,
        12.7000732421875,
        12.719970703125,
        12.739990234375,
        12.760009765625,
        12.780029296875,
        12.800048828125,
        12.820068359375,
        12.8399658203125,
        12.8599853515625,
        12.8800048828125,
        12.9000244140625,
        12.9200439453125,
        12.9400634765625,
        12.9599609375,
        12.97998046875,
        13.0,
        13.02001953125,
        13.0400390625,
        13.06005859375,
        13.0799560546875,
        13.0999755859375,
        13.1199951171875,
        13.1400146484375,
        13.1600341796875,
        13.1800537109375,
        13.2000732421875,
        13.219970703125,
        13.239990234375,
        13.260009765625,
        13.280029296875,
        13.300048828125,
        13.320068359375,
        13.3399658203125,
        13.3599853515625,
        13.3800048828125,
        13.4000244140625,
        13.4200439453125,
        13.4400634765625,
        13.4599609375,
        13.47998046875,
        13.5,
        13.52001953125,
        13.5400390625,
        13.56005859375,
        13.5799560546875,
        13.5999755859375,
        13.6199951171875,
        13.6400146484375,
        13.6600341796875,
        13.6800537109375,
        13.7000732421875,
        13.719970703125,
        13.739990234375,
        13.760009765625,
        13.780029296875,
        13.800048828125,
        13.820068359375,
        13.8399658203125,
        13.8599853515625,
        13.8800048828125,
        13.9000244140625,
        13.9200439453125,
        13.9400634765625,
        13.9599609375,
        13.97998046875,
        14.0,
        14.02001953125,
        14.0400390625,
        14.06005859375,
        14.0799560546875,
        14.0999755859375,
        14.1199951171875,
        14.1400146484375,
        14.1600341796875,
        14.1800537109375,
        14.2000732421875,
        14.219970703125,
        14.239990234375,
        14.260009765625,
        14.280029296875,
        14.300048828125,
        14.320068359375,
        14.3399658203125,
        14.3599853515625,
        14.3800048828125,
        14.4000244140625,
        14.4200439453125,
        14.4400634765625,
        14.4599609375,
        14.47998046875,
        14.5,
        14.52001953125,
        14.5400390625,
        14.56005859375,
        14.5799560546875,
        14.5999755859375,
        14.6199951171875,
        14.6400146484375,
        14.6600341796875,
        14.6800537109375,
        14.7000732421875,
        14.719970703125,
        14.739990234375,
        14.760009765625,
        14.780029296875,
        14.800048828125,
        14.820068359375,
        14.8399658203125,
        14.8599853515625,
        14.8800048828125,
        14.9000244140625,
        14.9200439453125,
        14.9400634765625,
        14.9599609375,
        14.97998046875,
        15.0,
        15.02001953125,
        15.0400390625,
        15.06005859375,
        15.0799560546875,
        15.0999755859375,
        15.1199951171875,
        15.1400146484375,
        15.1600341796875,
        15.1800537109375,
        15.2000732421875,
        15.219970703125,
        15.239990234375,
        15.260009765625,
        15.280029296875,
        15.300048828125,
        15.320068359375,
        15.3399658203125,
        15.3599853515625,
        15.3800048828125,
        15.4000244140625,
        15.4200439453125,
        15.4400634765625,
        15.4599609375,
        15.47998046875,
        15.5,
        15.52001953125,
        15.5400390625,
        15.56005859375,
        15.5799560546875,
        15.5999755859375,
        15.6199951171875,
        15.6400146484375,
        15.6600341796875,
        15.6800537109375,
        15.7000732421875,
        15.719970703125,
        15.739990234375,
        15.760009765625,
        15.780029296875,
        15.800048828125,
        15.820068359375,
        15.8399658203125,
        15.8599853515625,
        15.8800048828125,
        15.9000244140625,
        15.9200439453125,
        15.9400634765625,
        15.9599609375,
        15.97998046875,
        16.0,
        16.02001953125,
        16.0400390625,
        16.06005859375,
        16.0799560546875,
        16.0999755859375,
        16.1199951171875,
        16.1400146484375,
        16.1600341796875,
        16.1800537109375,
        16.2000732421875,
        16.219970703125,
        16.239990234375,
        16.260009765625,
        16.280029296875,
        16.300048828125,
        16.320068359375,
        16.3399658203125,
        16.3599853515625,
        16.3800048828125,
        16.4000244140625,
        16.4200439453125,
        16.4400634765625,
        16.4599609375,
        16.47998046875,
        16.5,
        16.52001953125,
        16.5400390625,
        16.56005859375,
        16.5799560546875,
        16.5999755859375,
        16.6199951171875,
        16.6400146484375,
        16.6600341796875,
        16.6800537109375,
        16.7000732421875,
        16.719970703125,
        16.739990234375,
        16.760009765625,
        16.780029296875,
        16.800048828125,
        16.820068359375,
        16.8399658203125,
        16.8599853515625,
        16.8800048828125,
        16.9000244140625,
        16.9200439453125,
        16.9400634765625,
        16.9599609375,
        16.97998046875,
        17.0,
        17.02001953125,
        17.0400390625,
        17.06005859375,
        17.0799560546875,
        17.0999755859375,
        17.1199951171875,
        17.1400146484375,
        17.1600341796875,
        17.1800537109375,
        17.2000732421875,
        17.219970703125,
        17.239990234375,
        17.260009765625,
        17.280029296875,
        17.300048828125,
        17.320068359375,
        17.3399658203125,
        17.3599853515625,
        17.3800048828125,
        17.4000244140625,
        17.4200439453125,
        17.4400634765625,
        17.4599609375,
        17.47998046875,
        17.5,
        17.52001953125,
        17.5400390625,
        17.56005859375,
        17.5799560546875,
        17.5999755859375,
        17.6199951171875,
        17.6400146484375,
        17.6600341796875,
        17.6800537109375,
        17.7000732421875,
        17.719970703125,
        17.739990234375,
        17.760009765625,
        17.780029296875,
        17.800048828125,
        17.820068359375,
        17.8399658203125,
        17.8599853515625,
        17.8800048828125,
        17.9000244140625,
        17.9200439453125,
        17.9400634765625,
        17.9599609375,
        17.97998046875,
        18.0,
        18.02001953125,
        18.0400390625,
        18.06005859375,
        18.0799560546875,
        18.0999755859375,
        18.1199951171875,
        18.1400146484375,
        18.1600341796875,
        18.1800537109375,
        18.2000732421875,
        18.219970703125,
        18.239990234375,
        18.260009765625,
        18.280029296875,
        18.300048828125,
        18.320068359375,
        18.3399658203125,
        18.3599853515625,
        18.3800048828125,
        18.4000244140625,
        18.4200439453125,
        18.4400634765625,
        18.4599609375,
        18.47998046875,
        18.5,
        18.52001953125,
        18.5400390625,
        18.56005859375,
        18.5799560546875,
        18.5999755859375,
        18.6199951171875,
        18.6400146484375,
        18.6600341796875,
        18.6800537109375,
        18.7000732421875,
        18.719970703125,
        18.739990234375,
        18.760009765625,
        18.780029296875,
        18.800048828125,
        18.820068359375,
        18.8399658203125,
        18.8599853515625,
        18.8800048828125,
        18.9000244140625,
        18.9200439453125,
        18.9400634765625,
        18.9599609375,
        18.97998046875,
        19.0,
        19.02001953125,
        19.0400390625,
        19.06005859375,
        19.0799560546875,
        19.0999755859375,
        19.1199951171875,
        19.1400146484375,
        19.1600341796875,
        19.1800537109375,
        19.2000732421875,
        19.219970703125,
        19.239990234375,
        19.260009765625,
        19.280029296875,
        19.300048828125,
        19.320068359375,
        19.3399658203125,
        19.3599853515625,
        19.3800048828125,
        19.4000244140625,
        19.4200439453125,
        19.4400634765625,
        19.4599609375,
        19.47998046875,
        19.5,
        19.52001953125,
        19.5400390625,
        19.56005859375,
        19.5799560546875,
        19.5999755859375,
        19.6199951171875,
        19.6400146484375,
        19.6600341796875,
        19.6800537109375,
        19.7000732421875,
        19.719970703125,
        19.739990234375,
        19.760009765625,
        19.780029296875,
        19.800048828125,
        19.820068359375,
        19.8399658203125,
        19.8599853515625,
        19.8800048828125,
        19.9000244140625,
        19.9200439453125,
        19.9400634765625,
        19.9599609375,
        19.97998046875,
        20.0,
        20.02001953125,
        20.0400390625,
        20.06005859375,
        20.0799560546875,
        20.0999755859375,
        20.1199951171875,
        20.1400146484375,
        20.1600341796875,
        20.1800537109375,
        20.2000732421875,
        20.219970703125,
        20.239990234375,
        20.260009765625,
        20.280029296875,
        20.300048828125,
        20.320068359375,
        20.3399658203125,
        20.3599853515625,
        20.3800048828125,
        20.4000244140625,
        20.4200439453125,
        20.4400634765625,
        20.4599609375,
        20.47998046875,
        20.5,
        20.52001953125,
        20.5400390625,
        20.56005859375,
        20.5799560546875,
        20.5999755859375,
        20.6199951171875,
        20.6400146484375,
        20.6600341796875,
        20.6800537109375,
        20.7000732421875,
        20.719970703125,
        20.739990234375,
        20.760009765625,
        20.780029296875,
        20.800048828125,
        20.820068359375,
        20.8399658203125,
        20.8599853515625,
        20.8800048828125,
        20.9000244140625,
        20.9200439453125,
        20.9400634765625,
        20.9599609375,
        20.97998046875,
        21.0,
        21.02001953125,
        21.0400390625,
        21.06005859375,
        21.0799560546875,
        21.0999755859375,
        21.1199951171875,
        21.1400146484375,
        21.1600341796875,
        21.1800537109375,
        21.2000732421875,
        21.219970703125,
        21.239990234375,
        21.260009765625,
        21.280029296875,
        21.300048828125,
        21.320068359375,
        21.3399658203125,
        21.3599853515625,
        21.3800048828125,
        21.4000244140625,
        21.4200439453125,
        21.4400634765625,
        21.4599609375,
        21.47998046875,
        21.5,
        21.52001953125,
        21.5400390625,
        21.56005859375,
        21.5799560546875,
        21.5999755859375,
        21.6199951171875,
        21.6400146484375,
        21.6600341796875,
        21.6800537109375,
        21.7000732421875,
        21.719970703125,
        21.739990234375,
        21.760009765625,
        21.780029296875,
        21.800048828125,
        21.820068359375,
        21.8399658203125,
        21.8599853515625,
        21.8800048828125,
        21.9000244140625,
        21.9200439453125,
        21.9400634765625,
        21.9599609375,
        21.97998046875,
        22.0,
        22.02001953125,
        22.0400390625,
        22.06005859375,
        22.0799560546875,
        22.0999755859375,
        22.1199951171875,
        22.1400146484375,
        22.1600341796875,
        22.1800537109375,
        22.2000732421875,
        22.219970703125,
        22.239990234375,
        22.260009765625,
        22.280029296875,
        22.300048828125,
        22.320068359375,
        22.3399658203125,
        22.3599853515625,
        22.3800048828125,
        22.4000244140625,
        22.4200439453125,
        22.4400634765625,
        22.4599609375,
        22.47998046875,
        22.5,
        22.52001953125,
        22.5400390625,
        22.56005859375,
        22.5799560546875,
        22.5999755859375,
        22.6199951171875,
        22.6400146484375,
        22.6600341796875,
        22.6800537109375,
        22.7000732421875,
        22.719970703125,
        22.739990234375,
        22.760009765625,
        22.780029296875,
        22.800048828125,
        22.820068359375,
        22.8399658203125,
        22.8599853515625,
        22.8800048828125,
        22.9000244140625,
        22.9200439453125,
        22.9400634765625,
        22.9599609375,
        22.97998046875,
        23.0,
        23.02001953125,
        23.0400390625,
        23.06005859375,
        23.0799560546875,
        23.0999755859375,
        23.1199951171875,
        23.1400146484375,
        23.1600341796875,
        23.1800537109375,
        23.2000732421875,
        23.219970703125,
        23.239990234375,
        23.260009765625,
        23.280029296875,
        23.300048828125,
        23.320068359375,
        23.3399658203125,
        23.3599853515625,
        23.3800048828125,
        23.4000244140625,
        23.4200439453125,
        23.4400634765625,
        23.4599609375,
        23.47998046875,
        23.5,
        23.52001953125,
        23.5400390625,
        23.56005859375,
        23.5799560546875,
        23.5999755859375,
        23.6199951171875,
        23.6400146484375,
        23.6600341796875,
        23.6800537109375,
        23.7000732421875,
        23.719970703125,
        23.739990234375,
        23.760009765625,
        23.780029296875,
        23.800048828125,
        23.820068359375,
        23.8399658203125,
        23.8599853515625,
        23.8800048828125,
        23.9000244140625,
        23.9200439453125,
        23.9400634765625,
        23.9599609375,
        23.97998046875,
        24.0,
        24.02001953125,
        24.0400390625,
        24.06005859375,
        24.0799560546875,
        24.0999755859375,
        24.1199951171875,
        24.1400146484375,
        24.1600341796875,
        24.1800537109375,
        24.2000732421875,
        24.219970703125,
        24.239990234375,
        24.260009765625,
        24.280029296875,
        24.300048828125,
        24.320068359375,
        24.3399658203125,
        24.3599853515625,
        24.3800048828125,
        24.4000244140625,
        24.4200439453125,
        24.4400634765625,
        24.4599609375,
        24.47998046875,
        24.5,
        24.52001953125,
        24.5400390625,
        24.56005859375,
        24.5799560546875,
        24.5999755859375,
        24.6199951171875,
        24.6400146484375,
        24.6600341796875,
        24.6800537109375,
        24.7000732421875,
        24.719970703125,
        24.739990234375,
        24.760009765625,
        24.780029296875,
        24.800048828125,
        24.820068359375,
        24.8399658203125,
        24.8599853515625,
        24.8800048828125,
        24.9000244140625,
        24.9200439453125,
        24.9400634765625,
        24.9599609375,
        24.97998046875,
        25.0,
        25.02001953125,
        25.0400390625,
        25.06005859375,
        25.0799560546875,
        25.0999755859375,
        25.1199951171875,
        25.1400146484375,
        25.1600341796875,
        25.1800537109375,
        25.2000732421875,
        25.219970703125,
        25.239990234375,
        25.260009765625,
        25.280029296875,
        25.300048828125,
        25.320068359375,
        25.3399658203125,
        25.3599853515625,
        25.3800048828125,
        25.4000244140625,
        25.4200439453125,
        25.4400634765625,
        25.4599609375,
        25.47998046875,
        25.5,
        25.52001953125,
        25.5400390625,
        25.56005859375,
        25.5799560546875,
        25.5999755859375,
        25.6199951171875,
        25.6400146484375,
        25.6600341796875,
        25.6800537109375,
        25.7000732421875,
        25.719970703125,
        25.739990234375,
        25.760009765625,
        25.780029296875,
        25.800048828125,
        25.820068359375,
        25.8399658203125,
        25.8599853515625,
        25.8800048828125,
        25.9000244140625,
        25.9200439453125,
        25.9400634765625,
        25.9599609375,
        25.97998046875,
        26.0,
        26.02001953125,
        26.0400390625,
        26.06005859375,
        26.0799560546875,
        26.0999755859375,
        26.1199951171875,
        26.1400146484375,
        26.1600341796875,
        26.1800537109375,
        26.2000732421875,
        26.219970703125,
        26.239990234375,
        26.260009765625,
        26.280029296875,
        26.300048828125,
        26.320068359375,
        26.3399658203125,
        26.3599853515625,
        26.3800048828125,
        26.4000244140625,
        26.4200439453125,
        26.4400634765625,
        26.4599609375,
        26.47998046875,
        26.5,
        26.52001953125,
        26.5400390625,
        26.56005859375,
        26.5799560546875,
        26.5999755859375,
        26.6199951171875,
        26.6400146484375,
        26.6600341796875,
        26.6800537109375,
        26.7000732421875,
        26.719970703125,
        26.739990234375,
        26.760009765625,
        26.780029296875,
        26.800048828125,
        26.820068359375,
        26.8399658203125,
        26.8599853515625,
        26.8800048828125,
        26.9000244140625,
        26.9200439453125,
        26.9400634765625,
        26.9599609375,
        26.97998046875,
        27.0,
        27.02001953125,
        27.0400390625,
        27.06005859375,
        27.0799560546875,
        27.0999755859375,
        27.1199951171875,
        27.1400146484375,
        27.1600341796875,
        27.1800537109375,
        27.2000732421875,
        27.219970703125,
        27.239990234375,
        27.260009765625,
        27.280029296875,
        27.300048828125,
        27.320068359375,
        27.3399658203125,
        27.3599853515625,
        27.3800048828125,
        27.4000244140625,
        27.4200439453125,
        27.4400634765625,
        27.4599609375,
        27.47998046875,
        27.5,
        27.52001953125,
        27.5400390625,
        27.56005859375,
        27.5799560546875,
        27.5999755859375,
        27.6199951171875,
        27.6400146484375,
        27.6600341796875,
        27.6800537109375,
        27.7000732421875,
        27.719970703125,
        27.739990234375,
        27.760009765625,
        27.780029296875,
        27.800048828125,
        27.820068359375,
        27.8399658203125,
        27.8599853515625,
        27.8800048828125,
        27.9000244140625,
        27.9200439453125,
        27.9400634765625,
        27.9599609375,
        27.97998046875,
        28.0,
        28.02001953125,
        28.0400390625,
        28.06005859375,
        28.0799560546875,
        28.0999755859375,
        28.1199951171875,
        28.1400146484375,
        28.1600341796875,
        28.1800537109375,
        28.2000732421875,
        28.219970703125,
        28.239990234375,
        28.260009765625,
        28.280029296875,
        28.300048828125,
        28.320068359375,
        28.3399658203125,
        28.3599853515625,
        28.3800048828125,
        28.4000244140625,
        28.4200439453125,
        28.4400634765625,
        28.4599609375,
        28.47998046875,
        28.5,
        28.52001953125,
        28.5400390625,
        28.56005859375,
        28.5799560546875,
        28.5999755859375,
        28.6199951171875,
        28.6400146484375,
        28.6600341796875,
        28.6800537109375,
        28.7000732421875,
        28.719970703125,
        28.739990234375,
        28.760009765625,
        28.780029296875,
        28.800048828125,
        28.820068359375,
        28.8399658203125,
        28.8599853515625,
        28.8800048828125,
        28.9000244140625,
        28.9200439453125,
        28.9400634765625,
        28.9599609375,
        28.97998046875,
        29.0,
        29.02001953125,
        29.0400390625,
        29.06005859375,
        29.0799560546875,
        29.0999755859375,
        29.1199951171875,
        29.1400146484375,
        29.1600341796875,
        29.1800537109375,
        29.2000732421875,
        29.219970703125,
        29.239990234375,
        29.260009765625,
        29.280029296875,
        29.300048828125,
        29.320068359375,
        29.3399658203125,
        29.3599853515625,
        29.3800048828125,
        29.4000244140625,
        29.4200439453125,
        29.4400634765625,
        29.4599609375,
        29.47998046875,
        29.5,
        29.52001953125,
        29.5400390625,
        29.56005859375,
        29.5799560546875,
        29.5999755859375,
        29.6199951171875,
        29.6400146484375,
        29.6600341796875,
        29.6800537109375,
        29.7000732421875,
        29.719970703125,
        29.739990234375,
        29.760009765625,
        29.780029296875,
        29.800048828125,
        29.820068359375,
        29.8399658203125,
        29.8599853515625,
        29.8800048828125,
        29.9000244140625,
        29.9200439453125,
        29.9400634765625,
        29.9599609375,
        29.97998046875,
        30.0,
        30.02001953125,
        30.0400390625,
        30.06005859375,
        30.0799560546875,
        30.0999755859375,
        30.1199951171875,
        30.1400146484375,
        30.1600341796875,
        30.1800537109375,
        30.2000732421875,
        30.219970703125,
        30.239990234375,
        30.260009765625,
        30.280029296875,
        30.300048828125,
        30.320068359375,
        30.3399658203125,
        30.3599853515625,
        30.3800048828125,
        30.4000244140625,
        30.4200439453125,
        30.4400634765625,
        30.4599609375,
        30.47998046875,
        30.5,
        30.52001953125,
        30.5400390625,
        30.56005859375,
        30.5799560546875,
        30.5999755859375,
        30.6199951171875,
        30.6400146484375,
        30.6600341796875,
        30.6800537109375,
        30.7000732421875,
        30.719970703125,
        30.739990234375,
        30.760009765625,
        30.780029296875,
        30.800048828125,
        30.820068359375,
        30.8399658203125,
        30.8599853515625,
        30.8800048828125,
        30.9000244140625,
        30.9200439453125,
        30.9400634765625,
        30.9599609375,
        30.97998046875,
        31.0,
        31.02001953125,
        31.0400390625,
        31.06005859375,
        31.0799560546875,
        31.0999755859375,
        31.1199951171875,
        31.1400146484375,
        31.1600341796875,
        31.1800537109375,
        31.2000732421875,
        31.219970703125,
        31.239990234375,
        31.260009765625,
        31.280029296875,
        31.300048828125,
        31.320068359375,
        31.3399658203125,
        31.3599853515625,
        31.3800048828125,
        31.4000244140625,
        31.4200439453125,
        31.4400634765625,
        31.4599609375,
        31.47998046875,
        31.5,
        31.52001953125,
        31.5400390625,
        31.56005859375,
        31.5799560546875,
        31.5999755859375,
        31.6199951171875,
        31.6400146484375,
        31.6600341796875,
        31.6800537109375,
        31.7000732421875,
        31.719970703125,
        31.739990234375,
        31.760009765625,
        31.780029296875,
        31.800048828125,
        31.820068359375,
        31.8399658203125,
        31.8599853515625,
        31.8800048828125,
        31.9000244140625,
        31.9200439453125,
        31.9400634765625,
        31.9599609375,
        31.97998046875,
        32.0,
        32.02001953125,
        32.0400390625,
        32.06005859375,
        32.0799560546875,
        32.0999755859375,
        32.1199951171875,
        32.1400146484375,
        32.1600341796875,
        32.1800537109375,
        32.2000732421875,
        32.219970703125,
        32.239990234375,
        32.260009765625,
        32.280029296875,
        32.300048828125,
        32.320068359375,
        32.3399658203125,
        32.3599853515625,
        32.3800048828125,
        32.4000244140625,
        32.4200439453125,
        32.4400634765625,
        32.4599609375,
        32.47998046875,
        32.5,
        32.52001953125,
        32.5400390625,
        32.56005859375,
        32.5799560546875,
        32.5999755859375,
        32.6199951171875,
        32.6400146484375,
        32.6600341796875,
        32.6800537109375,
        32.7000732421875,
        32.719970703125,
        32.739990234375,
        32.760009765625,
        32.780029296875,
        32.800048828125,
        32.820068359375,
        32.8399658203125,
        32.8599853515625,
        32.8800048828125,
        32.9000244140625,
        32.9200439453125,
        32.9400634765625,
        32.9599609375,
        32.97998046875,
        33.0,
        33.02001953125,
        33.0400390625,
        33.06005859375,
        33.0799560546875,
        33.0999755859375,
        33.1199951171875,
        33.1400146484375,
        33.1600341796875,
        33.1800537109375,
        33.2000732421875,
        33.219970703125,
        33.239990234375,
        33.260009765625,
        33.280029296875,
        33.300048828125,
        33.320068359375,
        33.3399658203125,
        33.3599853515625,
        33.3800048828125,
        33.4000244140625,
        33.4200439453125,
        33.4400634765625,
        33.4599609375,
        33.47998046875,
        33.5,
        33.52001953125,
        33.5400390625,
        33.56005859375,
        33.5799560546875,
        33.5999755859375,
        33.6199951171875,
        33.6400146484375,
        33.6600341796875,
        33.6800537109375,
        33.7000732421875,
        33.719970703125,
        33.739990234375,
        33.760009765625,
        33.780029296875,
        33.800048828125,
        33.820068359375,
        33.8399658203125,
        33.8599853515625,
        33.8800048828125,
        33.9000244140625,
        33.9200439453125,
        33.9400634765625,
        33.9599609375,
        33.97998046875,
        34.0,
        34.02001953125,
        34.0400390625,
        34.06005859375,
        34.0799560546875,
        34.0999755859375,
        34.1199951171875,
        34.1400146484375,
        34.1600341796875,
        34.1800537109375,
        34.2000732421875,
        34.219970703125,
        34.239990234375,
        34.260009765625,
        34.280029296875,
        34.300048828125,
        34.320068359375,
        34.3399658203125,
        34.3599853515625,
        34.3800048828125,
        34.4000244140625,
        34.4200439453125,
        34.4400634765625,
        34.4599609375,
        34.47998046875,
        34.5,
        34.52001953125,
        34.5400390625,
        34.56005859375,
        34.5799560546875,
        34.5999755859375,
        34.6199951171875,
        34.6400146484375,
        34.6600341796875,
        34.6800537109375,
        34.7000732421875,
        34.719970703125,
        34.739990234375,
        34.760009765625,
        34.780029296875,
        34.800048828125,
        34.820068359375,
        34.8399658203125,
        34.8599853515625,
        34.8800048828125,
        34.9000244140625,
        34.9200439453125,
        34.9400634765625,
        34.9599609375,
        34.97998046875,
        35.0,
        35.02001953125,
        35.0400390625,
        35.06005859375,
        35.0799560546875,
        35.0999755859375,
        35.1199951171875,
        35.1400146484375,
        35.1600341796875,
        35.1800537109375,
        35.2000732421875,
        35.219970703125,
        35.239990234375,
        35.260009765625,
        35.280029296875,
        35.300048828125,
        35.320068359375,
        35.3399658203125,
        35.3599853515625,
        35.3800048828125,
        35.4000244140625,
        35.4200439453125,
        35.4400634765625,
        35.4599609375,
        35.47998046875,
        35.5,
        35.52001953125,
        35.5400390625,
        35.56005859375,
        35.5799560546875,
        35.5999755859375,
        35.6199951171875,
        35.6400146484375,
        35.6600341796875,
        35.6800537109375,
        35.7000732421875,
        35.719970703125,
        35.739990234375,
        35.760009765625,
        35.780029296875,
        35.800048828125,
        35.820068359375,
        35.8399658203125,
        35.8599853515625,
        35.8800048828125,
        35.9000244140625,
        35.9200439453125,
        35.9400634765625,
        35.9599609375,
        35.97998046875,
        36.0,
        36.02001953125,
        36.0400390625,
        36.06005859375,
        36.0799560546875,
        36.0999755859375,
        36.1199951171875,
        36.1400146484375,
        36.1600341796875,
        36.1800537109375,
        36.2000732421875,
        36.219970703125,
        36.239990234375,
        36.260009765625,
        36.280029296875,
        36.300048828125,
        36.320068359375,
        36.3399658203125,
        36.3599853515625,
        36.3800048828125,
        36.4000244140625,
        36.4200439453125,
        36.4400634765625,
        36.4599609375,
        36.47998046875,
        36.5,
        36.52001953125,
        36.5400390625,
        36.56005859375,
        36.5799560546875,
        36.5999755859375,
        36.6199951171875,
        36.6400146484375,
        36.6600341796875,
        36.6800537109375,
        36.7000732421875,
        36.719970703125,
        36.739990234375,
        36.760009765625,
        36.780029296875,
        36.800048828125,
        36.820068359375,
        36.8399658203125,
        36.8599853515625,
        36.8800048828125,
        36.9000244140625,
        36.9200439453125,
        36.9400634765625,
        36.9599609375,
        36.97998046875,
        37.0,
        37.02001953125,
        37.0400390625,
        37.06005859375,
        37.0799560546875,
        37.0999755859375,
        37.1199951171875,
        37.1400146484375,
        37.1600341796875,
        37.1800537109375,
        37.2000732421875,
        37.219970703125,
        37.239990234375,
        37.260009765625,
        37.280029296875,
        37.300048828125,
        37.320068359375,
        37.3399658203125,
        37.3599853515625,
        37.3800048828125,
        37.4000244140625,
        37.4200439453125,
        37.4400634765625,
        37.4599609375,
        37.47998046875,
        37.5,
        37.52001953125,
        37.5400390625,
        37.56005859375,
        37.5799560546875,
        37.5999755859375,
        37.6199951171875,
        37.6400146484375,
        37.6600341796875,
        37.6800537109375,
        37.7000732421875,
        37.719970703125,
        37.739990234375,
        37.760009765625,
        37.780029296875,
        37.800048828125,
        37.820068359375,
        37.8399658203125,
        37.8599853515625,
        37.8800048828125,
        37.9000244140625,
        37.9200439453125,
        37.9400634765625,
        37.9599609375,
        37.97998046875,
        38.0,
        38.02001953125,
        38.0400390625,
        38.06005859375,
        38.0799560546875,
        38.0999755859375,
        38.1199951171875,
        38.1400146484375,
        38.1600341796875,
        38.1800537109375,
        38.2000732421875,
        38.219970703125,
        38.239990234375,
        38.260009765625,
        38.280029296875,
        38.300048828125,
        38.320068359375,
        38.3399658203125,
        38.3599853515625,
        38.3800048828125,
        38.4000244140625,
        38.4200439453125,
        38.4400634765625,
        38.4599609375,
        38.47998046875,
        38.5,
        38.52001953125,
        38.5400390625,
        38.56005859375,
        38.5799560546875,
        38.5999755859375,
        38.6199951171875,
        38.6400146484375,
        38.6600341796875,
        38.6800537109375,
        38.7000732421875,
        38.719970703125,
        38.739990234375,
        38.760009765625,
        38.780029296875,
        38.800048828125,
        38.820068359375,
        38.8399658203125,
        38.8599853515625,
        38.8800048828125,
        38.9000244140625,
        38.9200439453125,
        38.9400634765625,
        38.9599609375,
        38.97998046875,
        39.0,
        39.02001953125,
        39.0400390625,
        39.06005859375,
        39.0799560546875,
        39.0999755859375,
        39.1199951171875,
        39.1400146484375,
        39.1600341796875,
        39.1800537109375,
        39.2000732421875,
        39.219970703125,
        39.239990234375,
        39.260009765625,
        39.280029296875,
        39.300048828125,
        39.320068359375,
        39.3399658203125,
        39.3599853515625,
        39.3800048828125,
        39.4000244140625,
        39.4200439453125,
        39.4400634765625,
        39.4599609375,
        39.47998046875,
        39.5,
        39.52001953125,
        39.5400390625,
        39.56005859375,
        39.5799560546875,
        39.5999755859375,
        39.6199951171875,
        39.6400146484375,
        39.6600341796875,
        39.6800537109375,
        39.7000732421875,
        39.719970703125,
        39.739990234375,
        39.760009765625,
        39.780029296875,
        39.800048828125,
        39.820068359375,
        39.8399658203125,
        39.8599853515625,
        39.8800048828125,
        39.9000244140625,
        39.9200439453125,
        39.9400634765625,
        39.9599609375,
        39.97998046875,
        40.0,
        40.02001953125,
        40.0400390625,
        40.06005859375,
        40.0799560546875,
        40.0999755859375,
        40.1199951171875,
        40.1400146484375,
        40.1600341796875,
        40.1800537109375,
        40.2000732421875,
        40.219970703125,
        40.239990234375,
        40.260009765625,
        40.280029296875,
        40.300048828125,
        40.320068359375,
        40.3399658203125,
        40.3599853515625,
        40.3800048828125,
        40.4000244140625,
        40.4200439453125,
        40.4400634765625,
        40.4599609375,
        40.47998046875,
        40.5,
        40.52001953125,
        40.5400390625,
        40.56005859375,
        40.5799560546875,
        40.5999755859375,
        40.6199951171875,
        40.6400146484375,
        40.6600341796875,
        40.6800537109375,
        40.7000732421875,
        40.719970703125,
        40.739990234375,
        40.760009765625,
        40.780029296875,
        40.800048828125,
        40.820068359375,
        40.8399658203125,
        40.8599853515625,
        40.8800048828125,
        40.9000244140625,
        40.9200439453125,
        40.9400634765625,
        40.9599609375,
        40.97998046875,
        41.0,
        41.02001953125,
        41.0400390625,
        41.06005859375,
        41.0799560546875,
        41.0999755859375,
        41.1199951171875,
        41.1400146484375,
        41.1600341796875,
        41.1800537109375,
        41.2000732421875,
        41.219970703125,
        41.239990234375,
        41.260009765625,
        41.280029296875,
        41.300048828125,
        41.320068359375,
        41.3399658203125,
        41.3599853515625,
        41.3800048828125,
        41.4000244140625,
        41.4200439453125,
        41.4400634765625,
        41.4599609375,
        41.47998046875,
        41.5,
        41.52001953125,
        41.5400390625,
        41.56005859375,
        41.5799560546875,
        41.5999755859375,
        41.6199951171875,
        41.6400146484375,
        41.6600341796875,
        41.6800537109375,
        41.7000732421875,
        41.719970703125,
        41.739990234375,
        41.760009765625,
        41.780029296875,
        41.800048828125,
        41.820068359375,
        41.8399658203125,
        41.8599853515625,
        41.8800048828125,
        41.9000244140625,
        41.9200439453125,
        41.9400634765625,
        41.9599609375,
        41.97998046875,
        42.0,
        42.02001953125,
        42.0400390625,
        42.06005859375,
        42.0799560546875,
        42.0999755859375,
        42.1199951171875,
        42.1400146484375,
        42.1600341796875,
        42.1800537109375,
        42.2000732421875,
        42.219970703125,
        42.239990234375,
        42.260009765625,
        42.280029296875,
        42.300048828125,
        42.320068359375,
        42.3399658203125,
        42.3599853515625,
        42.3800048828125,
        42.4000244140625,
        42.4200439453125,
        42.4400634765625,
        42.4599609375,
        42.47998046875,
        42.5,
        42.52001953125,
        42.5400390625,
        42.56005859375,
        42.5799560546875,
        42.5999755859375,
        42.6199951171875,
        42.6400146484375,
        42.6600341796875,
        42.6800537109375,
        42.7000732421875,
        42.719970703125,
        42.739990234375,
        42.760009765625,
        42.780029296875,
        42.800048828125,
        42.820068359375,
        42.8399658203125,
        42.8599853515625,
        42.8800048828125,
        42.9000244140625,
        42.9200439453125,
        42.9400634765625,
        42.9599609375,
        42.97998046875,
        43.0,
        43.02001953125,
        43.0400390625,
        43.06005859375,
        43.0799560546875,
        43.0999755859375,
        43.1199951171875,
        43.1400146484375,
        43.1600341796875,
        43.1800537109375,
        43.2000732421875,
        43.219970703125,
        43.239990234375,
        43.260009765625,
        43.280029296875,
        43.300048828125,
        43.320068359375,
        43.3399658203125,
        43.3599853515625,
        43.3800048828125,
        43.4000244140625,
        43.4200439453125,
        43.4400634765625,
        43.4599609375,
        43.47998046875,
        43.5,
        43.52001953125,
        43.5400390625,
        43.56005859375,
        43.5799560546875,
        43.5999755859375,
        43.6199951171875,
        43.6400146484375,
        43.6600341796875,
        43.6800537109375,
        43.7000732421875,
        43.719970703125,
        43.739990234375,
        43.760009765625,
        43.780029296875,
        43.800048828125,
        43.820068359375,
        43.8399658203125,
        43.8599853515625,
        43.8800048828125,
        43.9000244140625,
        43.9200439453125,
        43.9400634765625,
        43.9599609375,
        43.97998046875,
        44.0,
        44.02001953125,
        44.0400390625,
        44.06005859375,
        44.0799560546875,
        44.0999755859375,
        44.1199951171875,
        44.1400146484375,
        44.1600341796875,
        44.1800537109375,
        44.2000732421875,
        44.219970703125,
        44.239990234375,
        44.260009765625,
        44.280029296875,
        44.300048828125,
        44.320068359375,
        44.3399658203125,
        44.3599853515625,
        44.3800048828125,
        44.4000244140625,
        44.4200439453125,
        44.4400634765625,
        44.4599609375,
        44.47998046875,
        44.5,
        44.52001953125,
        44.5400390625,
        44.56005859375,
        44.5799560546875,
        44.5999755859375,
        44.6199951171875,
        44.6400146484375,
        44.6600341796875,
        44.6800537109375,
        44.7000732421875,
        44.719970703125,
        44.739990234375,
        44.760009765625,
        44.780029296875,
        44.800048828125,
        44.820068359375,
        44.8399658203125,
        44.8599853515625,
        44.8800048828125,
        44.9000244140625,
        44.9200439453125,
        44.9400634765625,
        44.9599609375,
        44.97998046875,
        45.0,
        45.02001953125,
        45.0400390625,
        45.06005859375,
        45.0799560546875,
        45.0999755859375,
        45.1199951171875,
        45.1400146484375,
        45.1600341796875,
        45.1800537109375,
        45.2000732421875,
        45.219970703125,
        45.239990234375,
        45.260009765625,
        45.280029296875,
        45.300048828125,
        45.320068359375,
        45.3399658203125,
        45.3599853515625,
        45.3800048828125,
        45.4000244140625,
        45.4200439453125,
        45.4400634765625,
        45.4599609375,
        45.47998046875,
        45.5,
        45.52001953125,
        45.5400390625,
        45.56005859375,
        45.5799560546875,
        45.5999755859375,
        45.6199951171875,
        45.6400146484375,
        45.6600341796875,
        45.6800537109375,
        45.7000732421875,
        45.719970703125,
        45.739990234375,
        45.760009765625,
        45.780029296875,
        45.800048828125,
        45.820068359375,
        45.8399658203125,
        45.8599853515625,
        45.8800048828125,
        45.9000244140625,
        45.9200439453125,
        45.9400634765625,
        45.9599609375,
        45.97998046875,
        46.0,
        46.02001953125,
        46.0400390625,
        46.06005859375,
        46.0799560546875,
        46.0999755859375,
        46.1199951171875,
        46.1400146484375,
        46.1600341796875,
        46.1800537109375,
        46.2000732421875,
        46.219970703125,
        46.239990234375,
        46.260009765625,
        46.280029296875,
        46.300048828125,
        46.320068359375,
        46.3399658203125,
        46.3599853515625,
        46.3800048828125,
        46.4000244140625,
        46.4200439453125,
        46.4400634765625,
        46.4599609375,
        46.47998046875,
        46.5,
        46.52001953125,
        46.5400390625,
        46.56005859375,
        46.5799560546875,
        46.5999755859375,
        46.6199951171875,
        46.6400146484375,
        46.6600341796875,
        46.6800537109375,
        46.7000732421875,
        46.719970703125,
        46.739990234375,
        46.760009765625,
        46.780029296875,
        46.800048828125,
        46.820068359375,
        46.8399658203125,
        46.8599853515625,
        46.8800048828125,
        46.9000244140625,
        46.9200439453125,
        46.9400634765625,
        46.9599609375,
        46.97998046875,
        47.0,
        47.02001953125,
        47.0400390625,
        47.06005859375,
        47.0799560546875,
        47.0999755859375,
        47.1199951171875,
        47.1400146484375,
        47.1600341796875,
        47.1800537109375,
        47.2000732421875,
        47.219970703125,
        47.239990234375,
        47.260009765625,
        47.280029296875,
        47.300048828125,
        47.320068359375,
        47.3399658203125,
        47.3599853515625,
        47.3800048828125,
        47.4000244140625,
        47.4200439453125,
        47.4400634765625,
        47.4599609375,
        47.47998046875,
        47.5,
        47.52001953125,
        47.5400390625,
        47.56005859375,
        47.5799560546875,
        47.5999755859375,
        47.6199951171875,
        47.6400146484375,
        47.6600341796875,
        47.6800537109375,
        47.7000732421875,
        47.719970703125,
        47.739990234375,
        47.760009765625,
        47.780029296875,
        47.800048828125,
        47.820068359375,
        47.8399658203125,
        47.8599853515625,
        47.8800048828125,
        47.9000244140625,
        47.9200439453125,
        47.9400634765625,
        47.9599609375,
        47.97998046875,
        48.0,
        48.02001953125,
        48.0400390625,
        48.06005859375,
        48.0799560546875,
        48.0999755859375,
        48.1199951171875,
        48.1400146484375,
        48.1600341796875,
        48.1800537109375,
        48.2000732421875,
        48.219970703125,
        48.239990234375,
        48.260009765625,
        48.280029296875,
        48.300048828125,
        48.320068359375,
        48.3399658203125,
        48.3599853515625,
        48.3800048828125,
        48.4000244140625,
        48.4200439453125,
        48.4400634765625,
        48.4599609375,
        48.47998046875,
        48.5,
        48.52001953125,
        48.5400390625,
        48.56005859375,
        48.5799560546875,
        48.5999755859375,
        48.6199951171875,
        48.6400146484375,
        48.6600341796875,
        48.6800537109375,
        48.7000732421875,
        48.719970703125,
        48.739990234375,
        48.760009765625,
        48.780029296875,
        48.800048828125,
        48.820068359375,
        48.8399658203125,
        48.8599853515625,
        48.8800048828125,
        48.9000244140625,
        48.9200439453125,
        48.9400634765625,
        48.9599609375,
        48.97998046875,
        49.0,
        49.02001953125,
        49.0400390625,
        49.06005859375,
        49.0799560546875,
        49.0999755859375,
        49.1199951171875,
        49.1400146484375,
        49.1600341796875,
        49.1800537109375,
        49.2000732421875,
        49.219970703125,
        49.239990234375,
        49.260009765625,
        49.280029296875,
        49.300048828125,
        49.320068359375,
        49.3399658203125,
        49.3599853515625,
        49.3800048828125,
        49.4000244140625,
        49.4200439453125,
        49.4400634765625,
        49.4599609375,
        49.47998046875,
        49.5,
        49.52001953125,
        49.5400390625,
        49.56005859375,
        49.5799560546875,
        49.5999755859375,
        49.6199951171875,
        49.6400146484375,
        49.6600341796875,
        49.6800537109375,
        49.7000732421875,
        49.719970703125,
        49.739990234375,
        49.760009765625,
        49.780029296875,
        49.800048828125,
        49.820068359375,
        49.8399658203125,
        49.8599853515625,
        49.8800048828125,
        49.9000244140625,
        49.9200439453125,
        49.9400634765625,
        49.9599609375,
        49.97998046875,
        50.0,
        50.02001953125,
        50.0400390625,
        50.06005859375,
        50.0799560546875,
        50.0999755859375,
        50.1199951171875,
        50.1400146484375,
        50.1600341796875,
        50.1800537109375,
        50.2000732421875,
        50.219970703125,
        50.239990234375,
        50.260009765625,
        50.280029296875,
        50.300048828125,
        50.320068359375,
        50.3399658203125,
        50.3599853515625,
        50.3800048828125,
        50.4000244140625,
        50.4200439453125,
        50.4400634765625,
        50.4599609375,
        50.47998046875,
        50.5,
        50.52001953125,
        50.5400390625,
        50.56005859375,
        50.5799560546875,
        50.5999755859375,
        50.6199951171875,
        50.6400146484375,
        50.6600341796875,
        50.6800537109375,
        50.7000732421875,
        50.719970703125,
        50.739990234375,
        50.760009765625,
        50.780029296875,
        50.800048828125,
        50.820068359375,
        50.8399658203125,
        50.8599853515625,
        50.8800048828125,
        50.9000244140625,
        50.9200439453125,
        50.9400634765625,
        50.9599609375,
        50.97998046875,
        51.0,
        51.02001953125,
        51.0400390625,
        51.06005859375,
        51.0799560546875,
        51.0999755859375,
        51.1199951171875,
        51.1400146484375,
        51.1600341796875,
        51.1800537109375,
        51.2000732421875,
        51.219970703125,
        51.239990234375,
        51.260009765625,
        51.280029296875,
        51.300048828125,
        51.320068359375,
        51.3399658203125,
        51.3599853515625,
        51.3800048828125,
        51.4000244140625,
        51.4200439453125,
        51.4400634765625,
        51.4599609375,
        51.47998046875,
        51.5,
        51.52001953125,
        51.5400390625,
        51.56005859375,
        51.5799560546875,
        51.5999755859375,
        51.6199951171875,
        51.6400146484375,
        51.6600341796875,
        51.6800537109375,
        51.7000732421875,
        51.719970703125,
        51.739990234375,
        51.760009765625,
        51.780029296875,
        51.800048828125,
        51.820068359375,
        51.8399658203125,
        51.8599853515625,
        51.8800048828125,
        51.9000244140625,
        51.9200439453125,
        51.9400634765625,
        51.9599609375,
        51.97998046875,
        52.0,
        52.02001953125,
        52.0400390625,
        52.06005859375,
        52.0799560546875,
        52.0999755859375,
        52.1199951171875,
        52.1400146484375,
        52.1600341796875,
        52.1800537109375,
        52.2000732421875,
        52.219970703125,
        52.239990234375,
        52.260009765625,
        52.280029296875,
        52.300048828125,
        52.320068359375,
        52.3399658203125,
        52.3599853515625,
        52.3800048828125,
        52.4000244140625,
        52.4200439453125,
        52.4400634765625,
        52.4599609375,
        52.47998046875,
        52.5,
        52.52001953125,
        52.5400390625,
        52.56005859375,
        52.5799560546875,
        52.5999755859375,
        52.6199951171875,
        52.6400146484375,
        52.6600341796875,
        52.6800537109375,
        52.7000732421875,
        52.719970703125,
        52.739990234375,
        52.760009765625,
        52.780029296875,
        52.800048828125,
        52.820068359375,
        52.8399658203125,
        52.8599853515625,
        52.8800048828125,
        52.9000244140625,
        52.9200439453125,
        52.9400634765625,
        52.9599609375,
        52.97998046875,
        53.0,
        53.02001953125,
        53.0400390625,
        53.06005859375,
        53.0799560546875,
        53.0999755859375,
        53.1199951171875,
        53.1400146484375,
        53.1600341796875,
        53.1800537109375,
        53.2000732421875,
        53.219970703125,
        53.239990234375,
        53.260009765625,
        53.280029296875,
        53.300048828125,
        53.320068359375,
        53.3399658203125,
        53.3599853515625,
        53.3800048828125,
        53.4000244140625,
        53.4200439453125,
        53.4400634765625,
        53.4599609375,
        53.47998046875,
        53.5,
        53.52001953125,
        53.5400390625,
        53.56005859375,
        53.5799560546875,
        53.5999755859375,
        53.6199951171875,
        53.6400146484375,
        53.6600341796875,
        53.6800537109375,
        53.7000732421875,
        53.719970703125,
        53.739990234375,
        53.760009765625,
        53.780029296875,
        53.800048828125,
        53.820068359375,
        53.8399658203125,
        53.8599853515625,
        53.8800048828125,
        53.9000244140625,
        53.9200439453125,
        53.9400634765625,
        53.9599609375,
        53.97998046875,
        54.0,
        54.02001953125,
        54.0400390625,
        54.06005859375,
        54.0799560546875,
        54.0999755859375,
        54.1199951171875,
        54.1400146484375,
        54.1600341796875,
        54.1800537109375,
        54.2000732421875,
        54.219970703125,
        54.239990234375,
        54.260009765625,
        54.280029296875,
        54.300048828125,
        54.320068359375,
        54.3399658203125,
        54.3599853515625,
        54.3800048828125,
        54.4000244140625,
        54.4200439453125,
        54.4400634765625,
        54.4599609375,
        54.47998046875,
        54.5,
        54.52001953125,
        54.5400390625,
        54.56005859375,
        54.5799560546875,
        54.5999755859375,
        54.6199951171875,
        54.6400146484375,
        54.6600341796875,
        54.6800537109375,
        54.7000732421875,
        54.719970703125,
        54.739990234375,
        54.760009765625,
        54.780029296875,
        54.800048828125,
        54.820068359375,
        54.8399658203125,
        54.8599853515625,
        54.8800048828125,
        54.9000244140625,
        54.9200439453125,
        54.9400634765625,
        54.9599609375,
        54.97998046875,
        55.0,
        55.02001953125,
        55.0400390625,
        55.06005859375,
        55.0799560546875,
        55.0999755859375,
        55.1199951171875,
        55.1400146484375,
        55.1600341796875,
        55.1800537109375,
        55.2000732421875,
        55.219970703125,
        55.239990234375,
        55.260009765625,
        55.280029296875,
        55.300048828125,
        55.320068359375,
        55.3399658203125,
        55.3599853515625,
        55.3800048828125,
        55.4000244140625,
        55.4200439453125,
        55.4400634765625,
        55.4599609375,
        55.47998046875,
        55.5,
        55.52001953125,
        55.5400390625,
        55.56005859375,
        55.5799560546875,
        55.5999755859375,
        55.6199951171875,
        55.6400146484375,
        55.6600341796875,
        55.6800537109375,
        55.7000732421875,
        55.719970703125,
        55.739990234375,
        55.760009765625,
        55.780029296875,
        55.800048828125,
        55.820068359375,
        55.8399658203125,
        55.8599853515625,
        55.8800048828125,
        55.9000244140625,
        55.9200439453125,
        55.9400634765625,
        55.9599609375,
        55.97998046875,
        56.0,
        56.02001953125,
        56.0400390625,
        56.06005859375,
        56.0799560546875,
        56.0999755859375,
        56.1199951171875,
        56.1400146484375,
        56.1600341796875,
        56.1800537109375,
        56.2000732421875,
        56.219970703125,
        56.239990234375,
        56.260009765625,
        56.280029296875,
        56.300048828125,
        56.320068359375,
        56.3399658203125,
        56.3599853515625,
        56.3800048828125,
        56.4000244140625,
        56.4200439453125,
        56.4400634765625,
        56.4599609375,
        56.47998046875,
        56.5,
        56.52001953125,
        56.5400390625,
        56.56005859375,
        56.5799560546875,
        56.5999755859375,
        56.6199951171875,
        56.6400146484375,
        56.6600341796875,
        56.6800537109375,
        56.7000732421875,
        56.719970703125,
        56.739990234375,
        56.760009765625,
        56.780029296875,
        56.800048828125,
        56.820068359375,
        56.8399658203125,
        56.8599853515625,
        56.8800048828125,
        56.9000244140625,
        56.9200439453125,
        56.9400634765625,
        56.9599609375,
        56.97998046875,
        57.0,
        57.02001953125,
        57.0400390625,
        57.06005859375,
        57.0799560546875,
        57.0999755859375,
        57.1199951171875,
        57.1400146484375,
        57.1600341796875,
        57.1800537109375,
        57.2000732421875,
        57.219970703125,
        57.239990234375,
        57.260009765625,
        57.280029296875,
        57.300048828125,
        57.320068359375,
        57.3399658203125,
        57.3599853515625,
        57.3800048828125,
        57.4000244140625,
        57.4200439453125,
        57.4400634765625,
        57.4599609375,
        57.47998046875,
        57.5,
        57.52001953125,
        57.5400390625,
        57.56005859375,
        57.5799560546875,
        57.5999755859375,
        57.6199951171875,
        57.6400146484375,
        57.6600341796875,
        57.6800537109375,
        57.7000732421875,
        57.719970703125,
        57.739990234375,
        57.760009765625,
        57.780029296875,
        57.800048828125,
        57.820068359375,
        57.8399658203125,
        57.8599853515625,
        57.8800048828125,
        57.9000244140625,
        57.9200439453125,
        57.9400634765625,
        57.9599609375,
        57.97998046875,
        58.0,
        58.02001953125,
        58.0400390625,
        58.06005859375,
        58.0799560546875,
        58.0999755859375,
        58.1199951171875,
        58.1400146484375,
        58.1600341796875,
        58.1800537109375,
        58.2000732421875,
        58.219970703125,
        58.239990234375,
        58.260009765625,
        58.280029296875,
        58.300048828125,
        58.320068359375,
        58.3399658203125,
        58.3599853515625,
        58.3800048828125,
        58.4000244140625,
        58.4200439453125,
        58.4400634765625,
        58.4599609375,
        58.47998046875,
        58.5,
        58.52001953125,
        58.5400390625,
        58.56005859375,
        58.5799560546875,
        58.5999755859375,
        58.6199951171875,
        58.6400146484375,
        58.6600341796875,
        58.6800537109375,
        58.7000732421875,
        58.719970703125,
        58.739990234375,
        58.760009765625,
        58.780029296875,
        58.800048828125,
        58.820068359375,
        58.8399658203125,
        58.8599853515625,
        58.8800048828125,
        58.9000244140625,
        58.9200439453125,
        58.9400634765625,
        58.9599609375,
        58.97998046875,
        59.0,
        59.02001953125,
        59.0400390625,
        59.06005859375,
        59.0799560546875,
        59.0999755859375,
        59.1199951171875,
        59.1400146484375,
        59.1600341796875,
        59.1800537109375,
        59.2000732421875,
        59.219970703125,
        59.239990234375,
        59.260009765625,
        59.280029296875,
        59.300048828125,
        59.320068359375,
        59.3399658203125,
        59.3599853515625,
        59.3800048828125,
        59.4000244140625,
        59.4200439453125,
        59.4400634765625,
        59.4599609375,
        59.47998046875,
        59.5,
        59.52001953125,
        59.5400390625,
        59.56005859375,
        59.5799560546875,
        59.5999755859375,
        59.6199951171875,
        59.6400146484375,
        59.6600341796875,
        59.6800537109375,
        59.7000732421875,
        59.719970703125,
        59.739990234375,
        59.760009765625,
        59.780029296875,
        59.800048828125,
        59.820068359375,
        59.8399658203125,
        59.8599853515625,
        59.8800048828125,
        59.9000244140625,
        59.9200439453125,
        59.9400634765625,
        59.9599609375,
        59.97998046875
    ],
    "rightHandPositions": [
        "(-0.514381, 0.804016, -0.199783)",
        "(-0.514362, 0.804053, -0.199484)",
        "(-0.514406, 0.804069, -0.199100)",
        "(-0.514491, 0.804054, -0.198825)",
        "(-0.514521, 0.804039, -0.198742)",
        "(-0.514583, 0.803989, -0.198590)",
        "(-0.514632, 0.803926, -0.198480)",
        "(-0.514676, 0.803880, -0.198441)",
        "(-0.514691, 0.803835, -0.198459)",
        "(-0.514695, 0.803788, -0.198534)",
        "(-0.514709, 0.803754, -0.198637)",
        "(-0.514715, 0.803678, -0.198858)",
        "(-0.514703, 0.803624, -0.199054)",
        "(-0.514689, 0.803556, -0.199286)",
        "(-0.514687, 0.803488, -0.199521)",
        "(-0.514693, 0.803464, -0.199578)",
        "(-0.514678, 0.803392, -0.199675)",
        "(-0.514618, 0.803319, -0.199680)",
        "(-0.514469, 0.803241, -0.199633)",
        "(-0.514276, 0.803168, -0.199533)",
        "(-0.514155, 0.803135, -0.199468)",
        "(-0.513762, 0.803111, -0.199265)",
        "(-0.512705, 0.803432, -0.198710)",
        "(-0.510766, 0.804615, -0.197252)",
        "(-0.507509, 0.806744, -0.195256)",
        "(-0.504682, 0.808285, -0.194388)",
        "(-0.495402, 0.812493, -0.193006)",
        "(-0.480811, 0.818798, -0.191699)",
        "(-0.462091, 0.827880, -0.189799)",
        "(-0.440758, 0.839922, -0.186833)",
        "(-0.429242, 0.847276, -0.184761)",
        "(-0.405338, 0.864385, -0.179718)",
        "(-0.380364, 0.885147, -0.173334)",
        "(-0.355264, 0.909584, -0.165890)",
        "(-0.342911, 0.923501, -0.161847)",
        "(-0.319046, 0.953894, -0.153620)",
        "(-0.297623, 0.987543, -0.145451)",
        "(-0.279573, 1.023693, -0.137125)",
        "(-0.265721, 1.060760, -0.128644)",
        "(-0.255055, 1.097410, -0.120591)",
        "(-0.251103, 1.116275, -0.117044)",
        "(-0.245009, 1.154789, -0.111876)",
        "(-0.241215, 1.191283, -0.108467)",
        "(-0.241213, 1.222607, -0.105704)",
        "(-0.241795, 1.236253, -0.104264)",
        "(-0.243727, 1.259265, -0.101683)",
        "(-0.245752, 1.279406, -0.100276)",
        "(-0.247997, 1.295646, -0.099550)",
        "(-0.249516, 1.306961, -0.098871)",
        "(-0.250531, 1.315332, -0.098021)",
        "(-0.251211, 1.318761, -0.097648)",
        "(-0.252933, 1.325485, -0.097114)",
        "(-0.254733, 1.331263, -0.096511)",
        "(-0.255675, 1.335945, -0.095441)",
        "(-0.255245, 1.339709, -0.094216)",
        "(-0.254765, 1.341607, -0.093720)",
        "(-0.253174, 1.344945, -0.093030)",
        "(-0.251924, 1.348373, -0.092840)",
        "(-0.251147, 1.351638, -0.092748)",
        "(-0.250401, 1.354571, -0.092370)",
        "(-0.250081, 1.355988, -0.092131)",
        "(-0.249586, 1.358357, -0.091371)",
        "(-0.249663, 1.360523, -0.090613)",
        "(-0.250834, 1.363274, -0.090181)",
        "(-0.252155, 1.365806, -0.089402)",
        "(-0.252689, 1.366759, -0.088751)",
        "(-0.253539, 1.368509, -0.087226)",
        "(-0.254583, 1.370617, -0.085827)",
        "(-0.255898, 1.373192, -0.084678)",
        "(-0.256603, 1.375450, -0.083527)",
        "(-0.256558, 1.376434, -0.082929)",
        "(-0.256143, 1.378690, -0.081860)",
        "(-0.255639, 1.381544, -0.081430)",
        "(-0.254954, 1.385102, -0.081250)",
        "(-0.253340, 1.389118, -0.081036)",
        "(-0.252211, 1.391388, -0.080818)",
        "(-0.250308, 1.396650, -0.080387)",
        "(-0.248658, 1.402768, -0.079982)",
        "(-0.246717, 1.409324, -0.079709)",
        "(-0.244025, 1.415965, -0.079544)",
        "(-0.242805, 1.419327, -0.079455)",
        "(-0.240902, 1.426202, -0.079302)",
        "(-0.239319, 1.432945, -0.078991)",
        "(-0.237507, 1.439281, -0.078588)",
        "(-0.235536, 1.445546, -0.078109)",
        "(-0.234540, 1.448743, -0.077803)",
        "(-0.232521, 1.455427, -0.077134)",
        "(-0.230592, 1.462423, -0.076527)",
        "(-0.228373, 1.469390, -0.075962)",
        "(-0.225368, 1.476215, -0.075411)",
        "(-0.223752, 1.479638, -0.075189)",
        "(-0.220887, 1.486659, -0.074758)",
        "(-0.218175, 1.493176, -0.074141)",
        "(-0.215635, 1.499071, -0.073497)",
        "(-0.213040, 1.504010, -0.072926)",
        "(-0.211644, 1.505871, -0.072611)",
        "(-0.208618, 1.508471, -0.072046)",
        "(-0.205464, 1.509222, -0.071711)",
        "(-0.201823, 1.507974, -0.071480)",
        "(-0.198002, 1.505191, -0.071475)",
        "(-0.195995, 1.503136, -0.071666)",
        "(-0.192059, 1.497748, -0.071937)",
        "(-0.188096, 1.491428, -0.071815)",
        "(-0.184084, 1.484501, -0.071290)",
        "(-0.182133, 1.481078, -0.070927)",
        "(-0.178299, 1.474676, -0.070216)",
        "(-0.174946, 1.469218, -0.069607)",
        "(-0.171853, 1.464832, -0.069009)",
        "(-0.169630, 1.461777, -0.068151)",
        "(-0.168361, 1.460328, -0.067102)",
        "(-0.167847, 1.459992, -0.066488)",
        "(-0.167067, 1.460304, -0.065221)",
        "(-0.166184, 1.461398, -0.063817)",
        "(-0.165083, 1.463184, -0.061779)",
        "(-0.163891, 1.465132, -0.059294)",
        "(-0.163329, 1.466242, -0.057759)",
        "(-0.162417, 1.468778, -0.054765)",
        "(-0.161630, 1.472100, -0.052555)",
        "(-0.160798, 1.476093, -0.051424)",
        "(-0.160449, 1.480882, -0.051569)",
        "(-0.160493, 1.483302, -0.051823)",
        "(-0.161149, 1.488267, -0.052898)",
        "(-0.162380, 1.493216, -0.054240)",
        "(-0.163768, 1.497606, -0.055508)",
        "(-0.165282, 1.501410, -0.056849)",
        "(-0.166047, 1.503066, -0.057564)",
        "(-0.167512, 1.505493, -0.058948)",
        "(-0.168793, 1.506701, -0.060177)",
        "(-0.169917, 1.506675, -0.061214)",
        "(-0.170983, 1.505349, -0.061919)",
        "(-0.171477, 1.504171, -0.062117)",
        "(-0.172064, 1.501066, -0.062178)",
        "(-0.171917, 1.497144, -0.061702)",
        "(-0.171157, 1.492914, -0.060797)",
        "(-0.170022, 1.489128, -0.059954)",
        "(-0.169486, 1.487700, -0.059728)",
        "(-0.168708, 1.485930, -0.059543)",
        "(-0.167999, 1.485459, -0.059492)",
        "(-0.167579, 1.486066, -0.059429)",
        "(-0.167845, 1.487715, -0.059612)",
        "(-0.168150, 1.489070, -0.059771)",
        "(-0.168894, 1.491649, -0.060100)",
        "(-0.169680, 1.494101, -0.060338)",
        "(-0.170363, 1.495882, -0.060413)",
        "(-0.170734, 1.496533, -0.060220)",
        "(-0.170740, 1.496373, -0.060110)",
        "(-0.170792, 1.495431, -0.059588)",
        "(-0.170551, 1.493509, -0.059060)",
        "(-0.169768, 1.490988, -0.058368)",
        "(-0.169236, 1.489678, -0.057917)",
        "(-0.168127, 1.487231, -0.057013)",
        "(-0.167082, 1.485381, -0.056271)",
        "(-0.166466, 1.484411, -0.055806)",
        "(-0.165983, 1.484090, -0.055343)",
        "(-0.165900, 1.484296, -0.055264)",
        "(-0.165424, 1.484819, -0.054995)",
        "(-0.165416, 1.485795, -0.054815)",
        "(-0.165713, 1.486912, -0.054447)",
        "(-0.166032, 1.488246, -0.053886)",
        "(-0.166097, 1.489557, -0.053068)",
        "(-0.166017, 1.490168, -0.052515)",
        "(-0.165884, 1.491638, -0.051440)",
        "(-0.165536, 1.493399, -0.050331)",
        "(-0.165286, 1.494442, -0.049750)",
        "(-0.164991, 1.496787, -0.048713)",
        "(-0.164512, 1.499655, -0.047917)",
        "(-0.164100, 1.503089, -0.047332)",
        "(-0.163836, 1.507179, -0.047056)",
        "(-0.163676, 1.511860, -0.047027)",
        "(-0.163546, 1.514482, -0.047139)",
        "(-0.163348, 1.519896, -0.047296)",
        "(-0.163002, 1.525807, -0.047285)",
        "(-0.162920, 1.532107, -0.047543)",
        "(-0.162995, 1.538929, -0.048204)",
        "(-0.162931, 1.545882, -0.049086)",
        "(-0.162908, 1.549441, -0.049656)",
        "(-0.163137, 1.556838, -0.051300)",
        "(-0.163760, 1.564657, -0.053777)",
        "(-0.164229, 1.572638, -0.056833)",
        "(-0.164732, 1.580422, -0.060081)",
        "(-0.164979, 1.584342, -0.061860)",
        "(-0.165589, 1.592277, -0.065997)",
        "(-0.166284, 1.600263, -0.070868)",
        "(-0.167039, 1.608136, -0.076458)",
        "(-0.167737, 1.615643, -0.082152)",
        "(-0.168070, 1.619249, -0.085111)",
        "(-0.168912, 1.626357, -0.091457)",
        "(-0.169740, 1.633137, -0.098356)",
        "(-0.170112, 1.639209, -0.105522)",
        "(-0.170196, 1.644418, -0.112411)",
        "(-0.170230, 1.646875, -0.115923)",
        "(-0.170578, 1.651399, -0.123505)",
        "(-0.171464, 1.655534, -0.131909)",
        "(-0.172229, 1.658927, -0.140555)",
        "(-0.172519, 1.660188, -0.144792)",
        "(-0.173240, 1.662356, -0.152979)",
        "(-0.173783, 1.663711, -0.161071)",
        "(-0.174575, 1.664400, -0.169410)",
        "(-0.175502, 1.664236, -0.178106)",
        "(-0.175891, 1.663723, -0.182614)",
        "(-0.176310, 1.661868, -0.191760)",
        "(-0.176573, 1.658966, -0.201067)",
        "(-0.176801, 1.654959, -0.211027)",
        "(-0.176497, 1.650036, -0.220347)",
        "(-0.175663, 1.643726, -0.229179)",
        "(-0.175082, 1.640039, -0.233615)",
        "(-0.173844, 1.632185, -0.242412)",
        "(-0.172216, 1.623314, -0.250696)",
        "(-0.170403, 1.613630, -0.258294)",
        "(-0.168795, 1.603029, -0.265064)",
        "(-0.168089, 1.597508, -0.268091)",
        "(-0.166557, 1.585992, -0.273713)",
        "(-0.164963, 1.573613, -0.278399)",
        "(-0.163235, 1.560675, -0.281941)",
        "(-0.162281, 1.554076, -0.283281)",
        "(-0.160616, 1.540921, -0.285354)",
        "(-0.159461, 1.527939, -0.286476)",
        "(-0.158224, 1.514865, -0.287192)",
        "(-0.157191, 1.501917, -0.287272)",
        "(-0.156650, 1.495471, -0.286996)",
        "(-0.155520, 1.482656, -0.285663)",
        "(-0.154402, 1.470043, -0.283300)",
        "(-0.153421, 1.457836, -0.280200)",
        "(-0.152587, 1.446137, -0.276470)",
        "(-0.152371, 1.440534, -0.274172)",
        "(-0.151873, 1.429583, -0.269065)",
        "(-0.151368, 1.419260, -0.263287)",
        "(-0.150847, 1.409515, -0.256798)",
        "(-0.150711, 1.404915, -0.253094)",
        "(-0.150537, 1.395785, -0.245557)",
        "(-0.150914, 1.387559, -0.237200)",
        "(-0.151470, 1.380238, -0.228381)",
        "(-0.151878, 1.373369, -0.219098)",
        "(-0.151985, 1.366845, -0.209205)",
        "(-0.151952, 1.363679, -0.203955)",
        "(-0.152258, 1.357973, -0.192957)",
        "(-0.152905, 1.353314, -0.181362)",
        "(-0.153704, 1.349909, -0.169747)",
        "(-0.154409, 1.347301, -0.158035)",
        "(-0.155050, 1.345529, -0.146033)",
        "(-0.155417, 1.345116, -0.140126)",
        "(-0.156471, 1.345661, -0.128848)",
        "(-0.157630, 1.347328, -0.118034)",
        "(-0.158721, 1.349892, -0.107593)",
        "(-0.159677, 1.353454, -0.097798)",
        "(-0.160264, 1.355584, -0.093050)",
        "(-0.161525, 1.360494, -0.083888)",
        "(-0.162819, 1.365899, -0.075217)",
        "(-0.163873, 1.372003, -0.067610)",
        "(-0.165019, 1.378685, -0.060743)",
        "(-0.165477, 1.382153, -0.057666)",
        "(-0.166005, 1.388994, -0.051848)",
        "(-0.166391, 1.395965, -0.046523)",
        "(-0.167048, 1.403256, -0.041955)",
        "(-0.167643, 1.410634, -0.037952)",
        "(-0.167830, 1.414337, -0.036245)",
        "(-0.167804, 1.421523, -0.033075)",
        "(-0.168042, 1.428834, -0.030125)",
        "(-0.168524, 1.436396, -0.027747)",
        "(-0.168596, 1.440148, -0.026698)",
        "(-0.168962, 1.447787, -0.024523)",
        "(-0.169329, 1.455602, -0.022685)",
        "(-0.169636, 1.463585, -0.021172)",
        "(-0.170081, 1.471820, -0.020032)",
        "(-0.170124, 1.475887, -0.019673)",
        "(-0.170327, 1.483989, -0.019245)",
        "(-0.170325, 1.492491, -0.019739)",
        "(-0.170163, 1.501179, -0.020450)",
        "(-0.170140, 1.510104, -0.021062)",
        "(-0.170082, 1.514444, -0.021293)",
        "(-0.169796, 1.523408, -0.021827)",
        "(-0.169496, 1.532967, -0.022760)",
        "(-0.169413, 1.543247, -0.024359)",
        "(-0.169390, 1.553721, -0.026316)",
        "(-0.169570, 1.564207, -0.028231)",
        "(-0.169740, 1.569413, -0.029162)",
        "(-0.170378, 1.579889, -0.031200)",
        "(-0.171309, 1.590283, -0.033583)",
        "(-0.172168, 1.600420, -0.036202)",
        "(-0.172606, 1.605362, -0.037680)",
        "(-0.173327, 1.614967, -0.040892)",
        "(-0.174317, 1.624278, -0.044590)",
        "(-0.175773, 1.633152, -0.048545)",
        "(-0.177429, 1.641559, -0.052604)",
        "(-0.178311, 1.645547, -0.054688)",
        "(-0.179714, 1.653130, -0.059143)",
        "(-0.180623, 1.660087, -0.064120)",
        "(-0.181652, 1.666662, -0.069646)",
        "(-0.182963, 1.672853, -0.075454)",
        "(-0.183847, 1.678454, -0.081330)",
        "(-0.184241, 1.681018, -0.084253)",
        "(-0.184782, 1.685794, -0.090316)",
        "(-0.185123, 1.690072, -0.096572)",
        "(-0.185308, 1.691957, -0.099806)",
        "(-0.185641, 1.695604, -0.106321)",
        "(-0.185943, 1.698651, -0.112834)",
        "(-0.186207, 1.701207, -0.119416)",
        "(-0.186330, 1.703305, -0.126128)",
        "(-0.186349, 1.704819, -0.133037)",
        "(-0.186290, 1.705316, -0.136514)",
        "(-0.186218, 1.705992, -0.143570)",
        "(-0.186079, 1.706122, -0.150818)",
        "(-0.185677, 1.705533, -0.158526)",
        "(-0.184942, 1.704409, -0.166364)",
        "(-0.184104, 1.702622, -0.174362)",
        "(-0.183619, 1.701505, -0.178350)",
        "(-0.182650, 1.698856, -0.186381)",
        "(-0.181436, 1.695641, -0.194414)",
        "(-0.180049, 1.691901, -0.202332)",
        "(-0.178505, 1.687664, -0.210061)",
        "(-0.177746, 1.685397, -0.213816)",
        "(-0.176169, 1.680338, -0.221187)",
        "(-0.174594, 1.674659, -0.228402)",
        "(-0.173108, 1.668446, -0.235448)",
        "(-0.172300, 1.665133, -0.238796)",
        "(-0.170509, 1.658232, -0.245182)",
        "(-0.168554, 1.650726, -0.251091)",
        "(-0.166745, 1.642998, -0.256470)",
        "(-0.165201, 1.634920, -0.261083)",
        "(-0.164441, 1.630767, -0.263175)",
        "(-0.162717, 1.622264, -0.266977)",
        "(-0.160920, 1.613656, -0.270063)",
        "(-0.159264, 1.604989, -0.272583)",
        "(-0.157954, 1.596219, -0.274770)",
        "(-0.157437, 1.591781, -0.275774)",
        "(-0.156324, 1.582728, -0.277588)",
        "(-0.155175, 1.573544, -0.278968)",
        "(-0.153843, 1.564214, -0.280055)",
        "(-0.152772, 1.554936, -0.280715)",
        "(-0.152340, 1.550327, -0.280839)",
        "(-0.151403, 1.540949, -0.280673)",
        "(-0.150541, 1.531521, -0.280025)",
        "(-0.149891, 1.522190, -0.278834)",
        "(-0.149353, 1.512794, -0.276968)",
        "(-0.149009, 1.508383, -0.275930)",
        "(-0.148315, 1.499511, -0.273781)",
        "(-0.147829, 1.490839, -0.271265)",
        "(-0.147579, 1.482211, -0.267915)",
        "(-0.147232, 1.473464, -0.263387)",
        "(-0.147160, 1.469216, -0.260813)",
        "(-0.147263, 1.461160, -0.255660)",
        "(-0.147722, 1.453505, -0.249917)",
        "(-0.147868, 1.445726, -0.243618)",
        "(-0.147935, 1.437986, -0.236823)",
        "(-0.148195, 1.434315, -0.233303)",
        "(-0.148926, 1.427532, -0.226020)",
        "(-0.149160, 1.421005, -0.218569)",
        "(-0.149256, 1.414990, -0.211099)",
        "(-0.149280, 1.409478, -0.203385)",
        "(-0.149330, 1.406984, -0.199394)",
        "(-0.149531, 1.402449, -0.191349)",
        "(-0.149818, 1.398544, -0.183363)",
        "(-0.150054, 1.395128, -0.175280)",
        "(-0.150205, 1.392223, -0.166983)",
        "(-0.150318, 1.391049, -0.162822)",
        "(-0.150922, 1.389201, -0.154484)",
        "(-0.151502, 1.387779, -0.145902)",
        "(-0.152276, 1.386860, -0.137249)",
        "(-0.153257, 1.386562, -0.128683)",
        "(-0.153706, 1.386546, -0.124482)",
        "(-0.154556, 1.387051, -0.116455)",
        "(-0.155479, 1.388210, -0.108859)",
        "(-0.156206, 1.389734, -0.101102)",
        "(-0.156885, 1.391667, -0.093248)",
        "(-0.157252, 1.392948, -0.089397)",
        "(-0.158080, 1.395972, -0.081931)",
        "(-0.159142, 1.399725, -0.074825)",
        "(-0.160147, 1.403938, -0.068193)",
        "(-0.160894, 1.408730, -0.062136)",
        "(-0.161277, 1.411316, -0.059236)",
        "(-0.162178, 1.417110, -0.053764)",
        "(-0.162945, 1.423436, -0.048610)",
        "(-0.163651, 1.430207, -0.043824)",
        "(-0.164085, 1.437425, -0.039566)",
        "(-0.164300, 1.441083, -0.037555)",
        "(-0.164905, 1.449087, -0.034396)",
        "(-0.165438, 1.457498, -0.031712)",
        "(-0.166006, 1.466364, -0.029362)",
        "(-0.166722, 1.475495, -0.027192)",
        "(-0.167484, 1.484982, -0.025327)",
        "(-0.167957, 1.489962, -0.024613)",
        "(-0.168571, 1.499614, -0.023330)",
        "(-0.168764, 1.509074, -0.022409)",
        "(-0.168936, 1.518514, -0.021929)",
        "(-0.169029, 1.523282, -0.021877)",
        "(-0.169510, 1.532977, -0.022033)",
        "(-0.169784, 1.542387, -0.022102)",
        "(-0.169842, 1.551638, -0.022140)",
        "(-0.170163, 1.561209, -0.022719)",
        "(-0.171025, 1.571245, -0.024073)",
        "(-0.171523, 1.576351, -0.024983)",
        "(-0.172375, 1.586259, -0.026751)",
        "(-0.173076, 1.595785, -0.028571)",
        "(-0.173799, 1.605092, -0.030678)",
        "(-0.174906, 1.614339, -0.033399)",
        "(-0.175349, 1.618761, -0.034882)",
        "(-0.176273, 1.627301, -0.037859)",
        "(-0.177077, 1.635534, -0.041194)",
        "(-0.178269, 1.643835, -0.045295)",
        "(-0.178915, 1.647719, -0.047520)",
        "(-0.180024, 1.654992, -0.052162)",
        "(-0.180622, 1.661867, -0.057241)",
        "(-0.180713, 1.668414, -0.062887)",
        "(-0.180665, 1.674701, -0.068988)",
        "(-0.180907, 1.677765, -0.072198)",
        "(-0.181245, 1.683495, -0.078614)",
        "(-0.181403, 1.688629, -0.085313)",
        "(-0.181481, 1.693241, -0.092209)",
        "(-0.181645, 1.697280, -0.099154)",
        "(-0.181818, 1.699060, -0.102616)",
        "(-0.182114, 1.702156, -0.109544)",
        "(-0.182433, 1.704535, -0.116159)",
        "(-0.182600, 1.706286, -0.122531)",
        "(-0.182772, 1.707610, -0.128868)",
        "(-0.182843, 1.708116, -0.132108)",
        "(-0.182856, 1.708777, -0.138601)",
        "(-0.182831, 1.708839, -0.144829)",
        "(-0.182764, 1.708441, -0.151058)",
        "(-0.182455, 1.707485, -0.157146)",
        "(-0.182258, 1.706753, -0.160136)",
        "(-0.181719, 1.704894, -0.166007)",
        "(-0.180924, 1.702505, -0.171681)",
        "(-0.179820, 1.699450, -0.177281)",
        "(-0.178665, 1.695979, -0.182788)",
        "(-0.178006, 1.694061, -0.185545)",
        "(-0.176726, 1.689821, -0.190989)",
        "(-0.175328, 1.685090, -0.196384)",
        "(-0.173818, 1.679792, -0.201427)",
        "(-0.172550, 1.674106, -0.205923)",
        "(-0.171935, 1.671096, -0.207993)",
        "(-0.170652, 1.664727, -0.211904)",
        "(-0.169226, 1.657869, -0.215689)",
        "(-0.167715, 1.650727, -0.219297)",
        "(-0.166270, 1.643291, -0.222545)",
        "(-0.165562, 1.639493, -0.224059)",
        "(-0.164043, 1.631624, -0.226770)",
        "(-0.162551, 1.623419, -0.228861)",
        "(-0.161365, 1.615029, -0.230491)",
        "(-0.160273, 1.606555, -0.231667)",
        "(-0.158976, 1.597871, -0.232059)",
        "(-0.158314, 1.593553, -0.232181)",
        "(-0.157138, 1.584926, -0.232157)",
        "(-0.156169, 1.576406, -0.231648)",
        "(-0.155104, 1.567872, -0.230684)",
        "(-0.154535, 1.563601, -0.230127)",
        "(-0.153494, 1.555263, -0.228785)",
        "(-0.152672, 1.547122, -0.227205)",
        "(-0.152186, 1.538977, -0.225227)",
        "(-0.151864, 1.530882, -0.222913)",
        "(-0.151648, 1.526826, -0.221425)",
        "(-0.150901, 1.518486, -0.217874)",
        "(-0.150136, 1.510126, -0.213978)",
        "(-0.149569, 1.501934, -0.210014)",
        "(-0.149356, 1.494070, -0.206082)",
        "(-0.149244, 1.490186, -0.204089)",
        "(-0.148944, 1.482508, -0.199919)",
        "(-0.148733, 1.474897, -0.195351)",
        "(-0.148644, 1.467492, -0.190451)",
        "(-0.148845, 1.460478, -0.185346)",
        "(-0.149114, 1.453862, -0.180133)",
        "(-0.149117, 1.450681, -0.177496)",
        "(-0.148986, 1.444491, -0.171896)",
        "(-0.149320, 1.438814, -0.165878)",
        "(-0.149986, 1.433716, -0.159603)",
        "(-0.150228, 1.431223, -0.156283)",
        "(-0.150598, 1.426739, -0.150182)",
        "(-0.151030, 1.422549, -0.144100)",
        "(-0.151570, 1.418848, -0.137810)",
        "(-0.152357, 1.415580, -0.131466)",
        "(-0.152734, 1.414128, -0.128272)",
        "(-0.153355, 1.411333, -0.121697)",
        "(-0.153644, 1.408866, -0.115121)",
        "(-0.153867, 1.406923, -0.108559)",
        "(-0.154363, 1.405716, -0.102082)",
        "(-0.154703, 1.405416, -0.098864)",
        "(-0.155197, 1.405133, -0.092486)",
        "(-0.155496, 1.405472, -0.086407)",
        "(-0.155896, 1.406645, -0.080658)",
        "(-0.156511, 1.408621, -0.075145)",
        "(-0.156761, 1.409812, -0.072480)",
        "(-0.157282, 1.412673, -0.067504)",
        "(-0.157551, 1.415993, -0.062946)",
        "(-0.157904, 1.419874, -0.058616)",
        "(-0.158258, 1.424378, -0.054705)",
        "(-0.158385, 1.426796, -0.052882)",
        "(-0.158809, 1.431920, -0.049350)",
        "(-0.159215, 1.437344, -0.046108)",
        "(-0.159608, 1.443037, -0.043026)",
        "(-0.160255, 1.449187, -0.040132)",
        "(-0.160610, 1.452402, -0.038787)",
        "(-0.161163, 1.458920, -0.036347)",
        "(-0.161489, 1.465676, -0.034423)",
        "(-0.161808, 1.472691, -0.032941)",
        "(-0.162071, 1.479903, -0.031784)",
        "(-0.162208, 1.483577, -0.031317)",
        "(-0.162540, 1.491160, -0.030494)",
        "(-0.163055, 1.498957, -0.029815)",
        "(-0.163535, 1.506787, -0.029130)",
        "(-0.164120, 1.514642, -0.028370)",
        "(-0.164385, 1.518564, -0.028016)",
        "(-0.165168, 1.526541, -0.027488)",
        "(-0.165768, 1.534410, -0.027117)",
        "(-0.166162, 1.542102, -0.026884)",
        "(-0.166346, 1.549609, -0.026890)",
        "(-0.166394, 1.553310, -0.027028)",
        "(-0.166738, 1.560663, -0.027356)",
        "(-0.167153, 1.567996, -0.027843)",
        "(-0.167582, 1.575290, -0.028481)",
        "(-0.167891, 1.582507, -0.029383)",
        "(-0.167902, 1.586091, -0.030029)",
        "(-0.168084, 1.593220, -0.031549)",
        "(-0.168458, 1.600229, -0.033359)",
        "(-0.168717, 1.607041, -0.035476)",
        "(-0.168631, 1.613489, -0.038111)",
        "(-0.168460, 1.616571, -0.039534)",
        "(-0.168203, 1.622604, -0.042735)",
        "(-0.168316, 1.628680, -0.046461)",
        "(-0.168345, 1.634513, -0.050515)",
        "(-0.168453, 1.640183, -0.054829)",
        "(-0.168447, 1.642850, -0.057090)",
        "(-0.168257, 1.647980, -0.061789)",
        "(-0.168295, 1.652904, -0.066703)",
        "(-0.168608, 1.657493, -0.071825)",
        "(-0.168854, 1.661777, -0.077139)",
        "(-0.168897, 1.663825, -0.079925)",
        "(-0.168856, 1.667741, -0.085722)",
        "(-0.168781, 1.671219, -0.091554)",
        "(-0.169129, 1.674437, -0.097435)",
        "(-0.169464, 1.677373, -0.103600)",
        "(-0.169498, 1.678705, -0.106828)",
        "(-0.169449, 1.681183, -0.113627)",
        "(-0.169353, 1.683166, -0.120269)",
        "(-0.169418, 1.684755, -0.126877)",
        "(-0.169379, 1.685968, -0.133552)",
        "(-0.169333, 1.686450, -0.137018)",
        "(-0.169061, 1.687003, -0.144042)",
        "(-0.168689, 1.687015, -0.151130)",
        "(-0.168401, 1.686544, -0.158128)",
        "(-0.168155, 1.685473, -0.164968)",
        "(-0.167917, 1.684683, -0.168367)",
        "(-0.167268, 1.682623, -0.175151)",
        "(-0.166469, 1.679819, -0.181624)",
        "(-0.165690, 1.676464, -0.187908)",
        "(-0.164828, 1.672452, -0.193950)",
        "(-0.164272, 1.670082, -0.196817)",
        "(-0.163280, 1.664881, -0.202329)",
        "(-0.162240, 1.659046, -0.207463)",
        "(-0.161048, 1.652629, -0.212248)",
        "(-0.159971, 1.645831, -0.216584)",
        "(-0.159381, 1.642230, -0.218573)",
        "(-0.157872, 1.634663, -0.222418)",
        "(-0.156333, 1.626865, -0.226040)",
        "(-0.155078, 1.619047, -0.229265)",
        "(-0.153741, 1.611051, -0.231724)",
        "(-0.153026, 1.606999, -0.232833)",
        "(-0.151703, 1.598857, -0.234876)",
        "(-0.150401, 1.590589, -0.236836)",
        "(-0.149319, 1.582240, -0.238388)",
        "(-0.148683, 1.573857, -0.238960)",
        "(-0.148454, 1.569622, -0.238899)",
        "(-0.147986, 1.561037, -0.238418)",
        "(-0.147574, 1.552347, -0.237537)",
        "(-0.147016, 1.543527, -0.236427)",
        "(-0.146322, 1.534513, -0.234589)",
        "(-0.145998, 1.529978, -0.233403)",
        "(-0.145667, 1.520998, -0.230603)",
        "(-0.145562, 1.512162, -0.227298)",
        "(-0.145046, 1.503098, -0.223335)",
        "(-0.144333, 1.493944, -0.218872)",
        "(-0.144054, 1.489407, -0.216558)",
        "(-0.143781, 1.480392, -0.211837)",
        "(-0.143837, 1.471554, -0.207205)",
        "(-0.143804, 1.462563, -0.202515)",
        "(-0.143622, 1.453219, -0.197433)",
        "(-0.143602, 1.448514, -0.194663)",
        "(-0.143832, 1.439408, -0.189322)",
        "(-0.144072, 1.430385, -0.183723)",
        "(-0.144270, 1.421469, -0.177744)",
        "(-0.144586, 1.412973, -0.171040)",
        "(-0.144723, 1.408801, -0.167504)",
        "(-0.145108, 1.401046, -0.160002)",
        "(-0.145432, 1.394033, -0.152045)",
        "(-0.145706, 1.387773, -0.143921)",
        "(-0.145932, 1.382492, -0.135240)",
        "(-0.146201, 1.380368, -0.130839)",
        "(-0.146955, 1.377470, -0.122059)",
        "(-0.147578, 1.376070, -0.113256)",
        "(-0.147862, 1.375947, -0.104606)",
        "(-0.147928, 1.376994, -0.096309)",
        "(-0.148093, 1.378069, -0.092289)",
        "(-0.149304, 1.381596, -0.084734)",
        "(-0.150445, 1.386130, -0.077519)",
        "(-0.151256, 1.391482, -0.070796)",
        "(-0.152113, 1.397848, -0.064814)",
        "(-0.152612, 1.401459, -0.062131)",
        "(-0.153934, 1.409568, -0.057021)",
        "(-0.155210, 1.417586, -0.052854)",
        "(-0.156173, 1.425932, -0.049092)",
        "(-0.157217, 1.434766, -0.045830)",
        "(-0.157861, 1.439405, -0.044399)",
        "(-0.158847, 1.448635, -0.041546)",
        "(-0.159255, 1.457856, -0.039045)",
        "(-0.160013, 1.467458, -0.037236)",
        "(-0.160921, 1.477235, -0.036041)",
        "(-0.161230, 1.482061, -0.035608)",
        "(-0.161757, 1.491610, -0.034761)",
        "(-0.161981, 1.500811, -0.033793)",
        "(-0.162502, 1.510157, -0.033085)",
        "(-0.163410, 1.519844, -0.032775)",
        "(-0.163752, 1.524718, -0.032698)",
        "(-0.164172, 1.534402, -0.032776)",
        "(-0.164401, 1.543688, -0.033093)",
        "(-0.165340, 1.553098, -0.033817)",
        "(-0.166418, 1.562448, -0.034957)",
        "(-0.166848, 1.566814, -0.035542)",
        "(-0.167841, 1.575262, -0.036598)",
        "(-0.168817, 1.583501, -0.037884)",
        "(-0.169921, 1.591520, -0.039602)",
        "(-0.171122, 1.599243, -0.042205)",
        "(-0.171595, 1.602992, -0.043747)",
        "(-0.172385, 1.610113, -0.047404)",
        "(-0.173392, 1.616889, -0.051578)",
        "(-0.174479, 1.623228, -0.056546)",
        "(-0.175580, 1.629072, -0.062307)",
        "(-0.175996, 1.631748, -0.065361)",
        "(-0.176616, 1.636413, -0.071935)",
        "(-0.176969, 1.640231, -0.079316)",
        "(-0.177291, 1.643412, -0.087222)",
        "(-0.177444, 1.645666, -0.095688)",
        "(-0.177457, 1.646493, -0.100052)",
        "(-0.177139, 1.647617, -0.108772)",
        "(-0.176254, 1.647712, -0.117547)",
        "(-0.175171, 1.647080, -0.126556)",
        "(-0.174158, 1.645844, -0.135733)",
        "(-0.173573, 1.644941, -0.140317)",
        "(-0.172124, 1.642516, -0.149592)",
        "(-0.170777, 1.639190, -0.158541)",
        "(-0.169387, 1.634938, -0.166882)",
        "(-0.168153, 1.629738, -0.174487)",
        "(-0.167549, 1.626663, -0.177963)",
        "(-0.166330, 1.619817, -0.184345)",
        "(-0.164880, 1.612147, -0.190114)",
        "(-0.162565, 1.603375, -0.195137)",
        "(-0.160537, 1.594168, -0.199667)",
        "(-0.159747, 1.589312, -0.201584)",
        "(-0.158060, 1.579582, -0.205098)",
        "(-0.156531, 1.569495, -0.207740)",
        "(-0.154844, 1.559024, -0.209467)",
        "(-0.153086, 1.548397, -0.210408)",
        "(-0.152440, 1.543187, -0.210522)",
        "(-0.151325, 1.532861, -0.210258)",
        "(-0.150318, 1.522619, -0.209112)",
        "(-0.149396, 1.512461, -0.207423)",
        "(-0.148415, 1.502205, -0.205115)",
        "(-0.147947, 1.497082, -0.203683)",
        "(-0.147134, 1.487031, -0.200518)",
        "(-0.147085, 1.477523, -0.196620)",
        "(-0.146912, 1.467967, -0.192358)",
        "(-0.146303, 1.458309, -0.187443)",
        "(-0.145845, 1.453573, -0.184976)",
        "(-0.144869, 1.444079, -0.179984)",
        "(-0.144697, 1.435056, -0.174689)",
        "(-0.144476, 1.426351, -0.169102)",
        "(-0.144361, 1.417425, -0.162747)",
        "(-0.144299, 1.412901, -0.159352)",
        "(-0.144416, 1.404108, -0.152165)",
        "(-0.144799, 1.396032, -0.145006)",
        "(-0.145363, 1.388690, -0.138045)",
        "(-0.145747, 1.382051, -0.131032)",
        "(-0.145782, 1.379057, -0.127453)",
        "(-0.146136, 1.373928, -0.120012)",
        "(-0.146945, 1.370013, -0.112156)",
        "(-0.147910, 1.367523, -0.104391)",
        "(-0.148728, 1.366362, -0.097001)",
        "(-0.149047, 1.366265, -0.093391)",
        "(-0.149680, 1.366731, -0.086061)",
        "(-0.150541, 1.368541, -0.078732)",
        "(-0.151738, 1.371725, -0.071616)",
        "(-0.152934, 1.375801, -0.064797)",
        "(-0.153472, 1.378206, -0.061617)",
        "(-0.154513, 1.383536, -0.055540)",
        "(-0.155310, 1.389538, -0.050094)",
        "(-0.156198, 1.396485, -0.045491)",
        "(-0.156654, 1.403952, -0.041576)",
        "(-0.156731, 1.407929, -0.039874)",
        "(-0.156617, 1.416137, -0.036808)",
        "(-0.156528, 1.424822, -0.034296)",
        "(-0.156730, 1.434019, -0.032294)",
        "(-0.156724, 1.443277, -0.030538)",
        "(-0.156615, 1.447900, -0.029751)",
        "(-0.156263, 1.456867, -0.028281)",
        "(-0.155533, 1.466120, -0.027124)",
        "(-0.155108, 1.475647, -0.026376)",
        "(-0.154680, 1.485069, -0.025616)",
        "(-0.154538, 1.489895, -0.025317)",
        "(-0.154371, 1.499527, -0.024874)",
        "(-0.154378, 1.509262, -0.024769)",
        "(-0.154538, 1.519028, -0.024864)",
        "(-0.154771, 1.528605, -0.024843)",
        "(-0.154883, 1.533300, -0.024869)",
        "(-0.155148, 1.542504, -0.025077)",
        "(-0.155522, 1.551546, -0.025601)",
        "(-0.156018, 1.560336, -0.026356)",
        "(-0.156839, 1.568786, -0.027287)",
        "(-0.157254, 1.572898, -0.027794)",
        "(-0.158220, 1.581018, -0.029193)",
        "(-0.159043, 1.588867, -0.030936)",
        "(-0.159747, 1.596321, -0.033254)",
        "(-0.160202, 1.603450, -0.036108)",
        "(-0.160126, 1.606771, -0.037889)",
        "(-0.160351, 1.613420, -0.041880)",
        "(-0.160739, 1.619809, -0.046463)",
        "(-0.161027, 1.625564, -0.051394)",
        "(-0.161417, 1.630907, -0.056603)",
        "(-0.161413, 1.633389, -0.059444)",
        "(-0.161268, 1.638094, -0.065426)",
        "(-0.161426, 1.642391, -0.071708)",
        "(-0.161505, 1.646093, -0.078147)",
        "(-0.161508, 1.649298, -0.084690)",
        "(-0.161405, 1.650609, -0.087975)",
        "(-0.160916, 1.652807, -0.094474)",
        "(-0.160405, 1.654271, -0.100805)",
        "(-0.160349, 1.655136, -0.107212)",
        "(-0.160167, 1.655254, -0.113826)",
        "(-0.159993, 1.655069, -0.117268)",
        "(-0.159433, 1.654352, -0.124465)",
        "(-0.158575, 1.652884, -0.132231)",
        "(-0.157766, 1.650938, -0.139626)",
        "(-0.156742, 1.648374, -0.146875)",
        "(-0.156141, 1.646799, -0.150460)",
        "(-0.154846, 1.643118, -0.157378)",
        "(-0.153494, 1.638723, -0.163812)",
        "(-0.152246, 1.633819, -0.170051)",
        "(-0.151148, 1.628484, -0.176074)",
        "(-0.150518, 1.625595, -0.178925)",
        "(-0.149256, 1.619496, -0.184289)",
        "(-0.147979, 1.612904, -0.189053)",
        "(-0.146963, 1.605824, -0.193161)",
        "(-0.146311, 1.598402, -0.196955)",
        "(-0.146009, 1.594528, -0.198708)",
        "(-0.145370, 1.586457, -0.201919)",
        "(-0.144569, 1.577922, -0.204636)",
        "(-0.143786, 1.569054, -0.206617)",
        "(-0.143080, 1.559856, -0.207866)",
        "(-0.142890, 1.555134, -0.208288)",
        "(-0.142474, 1.545700, -0.209396)",
        "(-0.142065, 1.536067, -0.210428)",
        "(-0.141977, 1.526140, -0.210802)",
        "(-0.141808, 1.515439, -0.210049)",
        "(-0.141627, 1.509895, -0.209425)",
        "(-0.141202, 1.498602, -0.208050)",
        "(-0.140975, 1.487338, -0.206512)",
        "(-0.140783, 1.475946, -0.204324)",
        "(-0.140404, 1.464269, -0.201074)",
        "(-0.140196, 1.458385, -0.199067)",
        "(-0.140022, 1.447070, -0.194848)",
        "(-0.139882, 1.436186, -0.190097)",
        "(-0.139657, 1.425660, -0.184702)",
        "(-0.139443, 1.415712, -0.178984)",
        "(-0.139322, 1.411056, -0.176036)",
        "(-0.138816, 1.401991, -0.169665)",
        "(-0.138111, 1.393597, -0.162525)",
        "(-0.137751, 1.385896, -0.154799)",
        "(-0.137853, 1.379395, -0.146263)",
        "(-0.137890, 1.376525, -0.141884)",
        "(-0.137947, 1.371434, -0.133184)",
        "(-0.137696, 1.367335, -0.124343)",
        "(-0.137404, 1.364119, -0.115298)",
        "(-0.137393, 1.362266, -0.106087)",
        "(-0.137517, 1.361988, -0.101551)",
        "(-0.137743, 1.362354, -0.092928)",
        "(-0.137766, 1.364054, -0.084732)",
        "(-0.137568, 1.366961, -0.076897)",
        "(-0.137614, 1.371762, -0.069430)",
        "(-0.137762, 1.374608, -0.065786)",
        "(-0.138246, 1.381766, -0.059087)",
        "(-0.138584, 1.389721, -0.052857)",
        "(-0.138749, 1.398494, -0.047156)",
        "(-0.138968, 1.407839, -0.041857)",
        "(-0.139197, 1.412813, -0.039496)",
        "(-0.139705, 1.422899, -0.035144)",
        "(-0.140154, 1.433083, -0.031403)",
        "(-0.140363, 1.443160, -0.028233)",
        "(-0.140935, 1.453627, -0.025882)",
        "(-0.141256, 1.458872, -0.024964)",
        "(-0.141981, 1.469788, -0.024529)",
        "(-0.142231, 1.480682, -0.025052)",
        "(-0.142185, 1.491341, -0.025776)",
        "(-0.142398, 1.501831, -0.026115)",
        "(-0.143071, 1.512245, -0.026027)",
        "(-0.143377, 1.517474, -0.026144)",
        "(-0.143565, 1.528211, -0.026848)",
        "(-0.143194, 1.538170, -0.027761)",
        "(-0.142931, 1.547790, -0.028596)",
        "(-0.143246, 1.552827, -0.029203)",
        "(-0.143934, 1.562971, -0.030716)",
        "(-0.144611, 1.573052, -0.032773)",
        "(-0.145015, 1.582745, -0.035007)",
        "(-0.145039, 1.592011, -0.037493)",
        "(-0.145529, 1.596744, -0.039003)",
        "(-0.146371, 1.605940, -0.042452)",
        "(-0.147014, 1.614486, -0.045945)",
        "(-0.147707, 1.622673, -0.049639)",
        "(-0.147827, 1.626439, -0.051649)",
        "(-0.148603, 1.634239, -0.055986)",
        "(-0.149671, 1.641743, -0.061020)",
        "(-0.150750, 1.648809, -0.066321)",
        "(-0.151904, 1.655482, -0.071974)",
        "(-0.152921, 1.661746, -0.078086)",
        "(-0.153432, 1.664619, -0.081245)",
        "(-0.154673, 1.670119, -0.087971)",
        "(-0.155702, 1.674918, -0.095064)",
        "(-0.156515, 1.678873, -0.102301)",
        "(-0.157192, 1.681931, -0.109671)",
        "(-0.157499, 1.683066, -0.113423)",
        "(-0.157963, 1.684827, -0.121148)",
        "(-0.158325, 1.685828, -0.129238)",
        "(-0.158550, 1.685953, -0.137373)",
        "(-0.158514, 1.685049, -0.145331)",
        "(-0.158420, 1.684187, -0.149212)",
        "(-0.158203, 1.681948, -0.157117)",
        "(-0.157826, 1.679110, -0.165323)",
        "(-0.157117, 1.675545, -0.173566)",
        "(-0.156243, 1.671228, -0.181745)",
        "(-0.155814, 1.668726, -0.185773)",
        "(-0.154921, 1.663244, -0.193891)",
        "(-0.153770, 1.656947, -0.201544)",
        "(-0.152473, 1.649797, -0.208478)",
        "(-0.151261, 1.641791, -0.214891)",
        "(-0.150812, 1.637525, -0.217911)",
        "(-0.149970, 1.628716, -0.223587)",
        "(-0.148515, 1.619150, -0.228768)",
        "(-0.146921, 1.609069, -0.233322)",
        "(-0.145345, 1.598499, -0.237273)",
        "(-0.144793, 1.593210, -0.239058)",
        "(-0.143461, 1.582356, -0.242377)",
        "(-0.141791, 1.571008, -0.245073)",
        "(-0.139906, 1.559458, -0.247304)",
        "(-0.138026, 1.547868, -0.248664)",
        "(-0.137247, 1.542122, -0.248753)",
        "(-0.135800, 1.530681, -0.248581)",
        "(-0.134884, 1.519565, -0.247976)",
        "(-0.134113, 1.508605, -0.246884)",
        "(-0.133168, 1.497698, -0.244959)",
        "(-0.132772, 1.492308, -0.243476)",
        "(-0.132240, 1.481552, -0.240001)",
        "(-0.132261, 1.471135, -0.236009)",
        "(-0.132354, 1.460837, -0.231748)",
        "(-0.132426, 1.450469, -0.227390)",
        "(-0.132547, 1.445305, -0.225008)",
        "(-0.133134, 1.435021, -0.219577)",
        "(-0.134100, 1.424983, -0.213692)",
        "(-0.134896, 1.415001, -0.207416)",
        "(-0.135796, 1.405146, -0.200466)",
        "(-0.136259, 1.400233, -0.196765)",
        "(-0.137286, 1.390819, -0.189287)",
        "(-0.138483, 1.381823, -0.181743)",
        "(-0.139254, 1.373963, -0.174718)",
        "(-0.139777, 1.366196, -0.167082)",
        "(-0.140122, 1.362538, -0.162858)",
        "(-0.140967, 1.355880, -0.154240)",
        "(-0.141990, 1.350266, -0.145376)",
        "(-0.142889, 1.345530, -0.136205)",
        "(-0.143631, 1.341919, -0.126798)",
        "(-0.144096, 1.340744, -0.122172)",
        "(-0.145110, 1.339388, -0.113096)",
        "(-0.146128, 1.339260, -0.104197)",
        "(-0.146885, 1.340232, -0.095311)",
        "(-0.147564, 1.342388, -0.086823)",
        "(-0.148049, 1.344000, -0.082712)",
        "(-0.149066, 1.348227, -0.074611)",
        "(-0.150037, 1.353261, -0.066628)",
        "(-0.151027, 1.359423, -0.059184)",
        "(-0.151820, 1.366587, -0.052271)",
        "(-0.152174, 1.370628, -0.049080)",
        "(-0.152870, 1.379373, -0.043257)",
        "(-0.153056, 1.388832, -0.038107)",
        "(-0.152962, 1.399002, -0.033578)",
        "(-0.152785, 1.410012, -0.030026)",
        "(-0.152718, 1.415852, -0.028734)",
        "(-0.152529, 1.427791, -0.026749)",
        "(-0.152128, 1.439738, -0.025123)",
        "(-0.151302, 1.451300, -0.023928)",
        "(-0.150964, 1.463093, -0.023202)",
        "(-0.150827, 1.468977, -0.023106)",
        "(-0.150682, 1.480664, -0.022983)",
        "(-0.150571, 1.492040, -0.022717)",
        "(-0.150652, 1.503236, -0.022315)",
        "(-0.151163, 1.514491, -0.022114)",
        "(-0.151466, 1.520093, -0.022126)",
        "(-0.151968, 1.530957, -0.022340)",
        "(-0.152561, 1.541572, -0.022933)",
        "(-0.152900, 1.551573, -0.023903)",
        "(-0.153327, 1.561240, -0.025273)",
        "(-0.153559, 1.565918, -0.026232)",
        "(-0.153861, 1.574859, -0.028528)",
        "(-0.154212, 1.583090, -0.030979)",
        "(-0.155019, 1.590878, -0.033919)",
        "(-0.155915, 1.598230, -0.037460)",
        "(-0.156241, 1.601698, -0.039512)",
        "(-0.156579, 1.608242, -0.044130)",
        "(-0.156390, 1.614112, -0.049252)",
        "(-0.156504, 1.619812, -0.055099)",
        "(-0.156685, 1.625250, -0.061434)",
        "(-0.156597, 1.627737, -0.064710)",
        "(-0.156289, 1.632460, -0.071518)",
        "(-0.156077, 1.636595, -0.078440)",
        "(-0.156202, 1.640411, -0.085637)",
        "(-0.156560, 1.643913, -0.093180)",
        "(-0.156719, 1.645457, -0.097073)",
        "(-0.156817, 1.648125, -0.105010)",
        "(-0.156901, 1.650282, -0.113271)",
        "(-0.157078, 1.652028, -0.122132)",
        "(-0.157183, 1.653273, -0.131409)",
        "(-0.157235, 1.653618, -0.136028)",
        "(-0.157250, 1.653850, -0.145224)",
        "(-0.157028, 1.653424, -0.154442)",
        "(-0.156780, 1.652375, -0.164043)",
        "(-0.156549, 1.650843, -0.173955)",
        "(-0.156309, 1.649791, -0.178831)",
        "(-0.155998, 1.647380, -0.188384)",
        "(-0.155815, 1.644563, -0.197932)",
        "(-0.155517, 1.641079, -0.207754)",
        "(-0.155101, 1.637031, -0.216583)",
        "(-0.154997, 1.634649, -0.220827)",
        "(-0.154909, 1.629338, -0.229301)",
        "(-0.155193, 1.623393, -0.237710)",
        "(-0.155200, 1.616543, -0.246103)",
        "(-0.154562, 1.608482, -0.253823)",
        "(-0.154247, 1.604083, -0.257306)",
        "(-0.153564, 1.594819, -0.263866)",
        "(-0.153212, 1.585080, -0.269313)",
        "(-0.152847, 1.574420, -0.273452)",
        "(-0.152386, 1.563016, -0.277076)",
        "(-0.152051, 1.557050, -0.278725)",
        "(-0.151263, 1.544942, -0.281776)",
        "(-0.150547, 1.532631, -0.283901)",
        "(-0.149729, 1.519994, -0.284793)",
        "(-0.148952, 1.507132, -0.284460)",
        "(-0.148628, 1.500706, -0.283887)",
        "(-0.147956, 1.487965, -0.282200)",
        "(-0.147316, 1.475253, -0.279400)",
        "(-0.146851, 1.462591, -0.275379)",
        "(-0.146492, 1.450042, -0.270298)",
        "(-0.146442, 1.443895, -0.267290)",
        "(-0.146272, 1.431393, -0.260534)",
        "(-0.145867, 1.418757, -0.252708)",
        "(-0.145588, 1.406321, -0.243985)",
        "(-0.145709, 1.394513, -0.235166)",
        "(-0.145995, 1.388892, -0.230619)",
        "(-0.146264, 1.377597, -0.221105)",
        "(-0.146130, 1.366534, -0.210845)",
        "(-0.146131, 1.356354, -0.200033)",
        "(-0.146603, 1.347688, -0.189118)",
        "(-0.146839, 1.343838, -0.183550)",
        "(-0.147069, 1.336684, -0.172019)",
        "(-0.147211, 1.330643, -0.159915)",
        "(-0.147701, 1.326220, -0.147450)",
        "(-0.148513, 1.323417, -0.134960)",
        "(-0.148956, 1.322664, -0.128674)",
        "(-0.149920, 1.322373, -0.116298)",
        "(-0.151174, 1.323653, -0.104131)",
        "(-0.152363, 1.326513, -0.092279)",
        "(-0.153720, 1.330276, -0.080509)",
        "(-0.154481, 1.332876, -0.074874)",
        "(-0.156120, 1.338821, -0.064392)",
        "(-0.157625, 1.346181, -0.055391)",
        "(-0.158917, 1.354570, -0.047494)",
        "(-0.159827, 1.364133, -0.040989)",
        "(-0.160262, 1.369325, -0.038114)",
        "(-0.161310, 1.380420, -0.033047)",
        "(-0.162248, 1.392243, -0.029004)",
        "(-0.162670, 1.404611, -0.025893)",
        "(-0.162430, 1.417096, -0.024110)",
        "(-0.162178, 1.423411, -0.023564)",
        "(-0.162013, 1.436742, -0.023486)",
        "(-0.161787, 1.450065, -0.024285)",
        "(-0.161441, 1.462904, -0.024601)",
        "(-0.161113, 1.475514, -0.024841)",
        "(-0.160946, 1.481791, -0.025005)",
        "(-0.160942, 1.494419, -0.025608)",
        "(-0.161535, 1.507134, -0.026990)",
        "(-0.162162, 1.519750, -0.029303)",
        "(-0.162740, 1.532130, -0.032239)",
        "(-0.163110, 1.538211, -0.034077)",
        "(-0.163636, 1.550036, -0.038240)",
        "(-0.163981, 1.561409, -0.043316)",
        "(-0.164408, 1.572951, -0.049970)",
        "(-0.164549, 1.583343, -0.056775)",
        "(-0.164708, 1.588141, -0.060133)",
        "(-0.165082, 1.597776, -0.067362)",
        "(-0.165625, 1.607221, -0.075551)",
        "(-0.166411, 1.616599, -0.084441)",
        "(-0.166798, 1.625441, -0.093822)",
        "(-0.166852, 1.629613, -0.098443)",
        "(-0.167034, 1.637385, -0.107552)",
        "(-0.167354, 1.644618, -0.116920)",
        "(-0.167948, 1.651338, -0.126784)",
        "(-0.168832, 1.657579, -0.137281)",
        "(-0.169251, 1.660444, -0.142759)",
        "(-0.170023, 1.665627, -0.153885)",
        "(-0.170874, 1.669842, -0.165061)",
        "(-0.171997, 1.673096, -0.176018)",
        "(-0.173279, 1.675380, -0.186968)",
        "(-0.173937, 1.676088, -0.192559)",
        "(-0.175137, 1.676756, -0.203934)",
        "(-0.176220, 1.676362, -0.215327)",
        "(-0.177204, 1.674827, -0.226598)",
        "(-0.178401, 1.672316, -0.237798)",
        "(-0.179012, 1.670644, -0.243376)",
        "(-0.179796, 1.666648, -0.254588)",
        "(-0.180072, 1.661448, -0.265504)",
        "(-0.180236, 1.655068, -0.275578)",
        "(-0.180333, 1.647730, -0.284902)",
        "(-0.180295, 1.643614, -0.289140)",
        "(-0.179816, 1.634610, -0.296874)",
        "(-0.178976, 1.624501, -0.303704)",
        "(-0.178106, 1.613626, -0.310027)",
        "(-0.177233, 1.602020, -0.315904)",
        "(-0.176801, 1.595865, -0.318583)",
        "(-0.175875, 1.583193, -0.323631)",
        "(-0.174903, 1.569927, -0.328118)",
        "(-0.173909, 1.556203, -0.332037)",
        "(-0.172874, 1.542156, -0.335389)",
        "(-0.172488, 1.535030, -0.336721)",
        "(-0.171788, 1.520610, -0.338819)",
        "(-0.170619, 1.505444, -0.339753)",
        "(-0.168946, 1.489464, -0.339267)",
        "(-0.167528, 1.473378, -0.337680)",
        "(-0.167046, 1.465414, -0.336681)",
        "(-0.166219, 1.449339, -0.334362)",
        "(-0.165051, 1.432785, -0.330994)",
        "(-0.163375, 1.415662, -0.325773)",
        "(-0.161724, 1.398464, -0.318937)",
        "(-0.161225, 1.390126, -0.315248)",
        "(-0.160917, 1.373926, -0.307502)",
        "(-0.160259, 1.357715, -0.299280)",
        "(-0.159212, 1.341387, -0.289680)",
        "(-0.158509, 1.325495, -0.278424)",
        "(-0.158331, 1.317861, -0.272480)",
        "(-0.158508, 1.303519, -0.259927)",
        "(-0.158601, 1.290219, -0.246824)",
        "(-0.158398, 1.277928, -0.233218)",
        "(-0.158671, 1.267692, -0.219014)",
        "(-0.158980, 1.263636, -0.211750)",
        "(-0.159718, 1.257071, -0.197003)",
        "(-0.160245, 1.252577, -0.181598)",
        "(-0.160379, 1.249847, -0.165498)",
        "(-0.160399, 1.249280, -0.149418)",
        "(-0.160569, 1.250039, -0.141598)",
        "(-0.160834, 1.252809, -0.126355)",
        "(-0.160614, 1.257231, -0.111864)",
        "(-0.159812, 1.263263, -0.098493)",
        "(-0.159120, 1.271545, -0.085734)",
        "(-0.158936, 1.276311, -0.080178)",
        "(-0.158486, 1.287146, -0.069574)",
        "(-0.157946, 1.299614, -0.059915)",
        "(-0.157171, 1.313591, -0.051712)",
        "(-0.156372, 1.328802, -0.044941)",
        "(-0.156103, 1.336979, -0.042100)",
        "(-0.155668, 1.353739, -0.037259)",
        "(-0.155212, 1.370959, -0.033599)",
        "(-0.154317, 1.387882, -0.030638)",
        "(-0.153139, 1.404510, -0.028176)",
        "(-0.152979, 1.413075, -0.027306)",
        "(-0.153102, 1.430166, -0.026044)",
        "(-0.153306, 1.446943, -0.025183)",
        "(-0.153519, 1.463513, -0.025082)",
        "(-0.153093, 1.479460, -0.025404)",
        "(-0.152786, 1.487267, -0.025652)",
        "(-0.152825, 1.503134, -0.026281)",
        "(-0.153350, 1.518759, -0.026758)",
        "(-0.154081, 1.534157, -0.027578)",
        "(-0.154530, 1.549131, -0.028946)",
        "(-0.154532, 1.556429, -0.030015)",
        "(-0.154833, 1.570930, -0.032808)",
        "(-0.155488, 1.584984, -0.036338)",
        "(-0.156587, 1.598553, -0.040443)",
        "(-0.157847, 1.611613, -0.045139)",
        "(-0.158489, 1.617739, -0.047998)",
        "(-0.159373, 1.629344, -0.054170)",
        "(-0.159944, 1.639691, -0.060686)",
        "(-0.160694, 1.649281, -0.067795)",
        "(-0.162405, 1.658468, -0.075530)",
        "(-0.163144, 1.662644, -0.079689)",
        "(-0.164218, 1.670304, -0.088337)",
        "(-0.165050, 1.677200, -0.097502)",
        "(-0.165893, 1.683290, -0.107163)",
        "(-0.167008, 1.688662, -0.117416)",
        "(-0.167645, 1.690995, -0.122746)",
        "(-0.168893, 1.695071, -0.133588)",
        "(-0.170069, 1.697929, -0.144650)",
        "(-0.171418, 1.700009, -0.155547)",
        "(-0.172929, 1.701021, -0.166821)",
        "(-0.173663, 1.701174, -0.172585)",
        "(-0.175044, 1.701000, -0.184200)",
        "(-0.176156, 1.699806, -0.195893)",
        "(-0.177027, 1.697542, -0.207627)",
        "(-0.177889, 1.694293, -0.219177)",
        "(-0.178321, 1.692130, -0.224939)",
        "(-0.179033, 1.687485, -0.236459)",
        "(-0.178987, 1.681574, -0.247844)",
        "(-0.178695, 1.674869, -0.258936)",
        "(-0.178295, 1.667077, -0.269517)",
        "(-0.177971, 1.662673, -0.274648)",
        "(-0.177187, 1.653158, -0.284335)",
        "(-0.176161, 1.642452, -0.292962)",
        "(-0.175293, 1.630711, -0.300149)",
        "(-0.174827, 1.617914, -0.306517)",
        "(-0.174613, 1.611006, -0.309650)",
        "(-0.173955, 1.596660, -0.315919)",
        "(-0.172980, 1.581491, -0.321106)",
        "(-0.171993, 1.565423, -0.324824)",
        "(-0.171375, 1.548626, -0.326776)",
        "(-0.171196, 1.539929, -0.327131)",
        "(-0.171541, 1.522353, -0.327359)",
        "(-0.171694, 1.504143, -0.326813)",
        "(-0.170809, 1.484686, -0.324696)",
        "(-0.170187, 1.464064, -0.320525)",
        "(-0.170125, 1.454533, -0.318139)",
        "(-0.170299, 1.435356, -0.313070)",
        "(-0.170365, 1.415377, -0.307234)",
        "(-0.169795, 1.394304, -0.299707)",
        "(-0.169751, 1.373535, -0.290822)",
        "(-0.170192, 1.363436, -0.285693)",
        "(-0.170962, 1.343485, -0.275006)",
        "(-0.171358, 1.323682, -0.263303)",
        "(-0.171619, 1.304633, -0.250325)",
        "(-0.172399, 1.287678, -0.236659)",
        "(-0.172980, 1.280189, -0.229648)",
        "(-0.174123, 1.266699, -0.215259)",
        "(-0.174992, 1.255550, -0.199989)",
        "(-0.175095, 1.247077, -0.183904)",
        "(-0.175497, 1.242329, -0.167441)",
        "(-0.175708, 1.241446, -0.158961)",
        "(-0.175707, 1.241402, -0.141451)",
        "(-0.175004, 1.244264, -0.124491)",
        "(-0.173642, 1.249888, -0.108870)",
        "(-0.172131, 1.258404, -0.094441)",
        "(-0.171517, 1.263803, -0.087611)",
        "(-0.170121, 1.275933, -0.074789)",
        "(-0.168528, 1.290050, -0.063489)",
        "(-0.167009, 1.305867, -0.053690)",
        "(-0.165544, 1.322967, -0.045508)",
        "(-0.164978, 1.332090, -0.042011)",
        "(-0.164239, 1.350802, -0.035789)",
        "(-0.163583, 1.369766, -0.030622)",
        "(-0.163156, 1.388910, -0.026695)",
        "(-0.162882, 1.407911, -0.023624)",
        "(-0.162969, 1.417300, -0.022614)",
        "(-0.163052, 1.435733, -0.020889)",
        "(-0.163352, 1.453727, -0.019941)",
        "(-0.163902, 1.471235, -0.019638)",
        "(-0.164852, 1.488021, -0.019741)",
        "(-0.165356, 1.496084, -0.019915)",
        "(-0.166556, 1.511734, -0.020375)",
        "(-0.167789, 1.526690, -0.021205)",
        "(-0.168577, 1.540797, -0.022146)",
        "(-0.169063, 1.554429, -0.023581)",
        "(-0.169103, 1.561077, -0.024551)",
        "(-0.169196, 1.574338, -0.026984)",
        "(-0.169810, 1.587698, -0.030286)",
        "(-0.170592, 1.600931, -0.033987)",
        "(-0.171282, 1.613679, -0.037726)",
        "(-0.171492, 1.619850, -0.039757)",
        "(-0.171833, 1.631831, -0.044241)",
        "(-0.172701, 1.643577, -0.049841)",
        "(-0.174085, 1.655133, -0.056161)",
        "(-0.175167, 1.665776, -0.062851)",
        "(-0.175686, 1.670718, -0.066377)",
        "(-0.176662, 1.680150, -0.074004)",
        "(-0.177567, 1.688637, -0.082346)",
        "(-0.178792, 1.696229, -0.091443)",
        "(-0.179948, 1.702688, -0.100673)",
        "(-0.180520, 1.705562, -0.105421)",
        "(-0.181479, 1.710754, -0.115428)",
        "(-0.181930, 1.714812, -0.125784)",
        "(-0.182194, 1.717824, -0.136229)",
        "(-0.182287, 1.719688, -0.146167)",
        "(-0.182409, 1.720237, -0.151058)",
        "(-0.182702, 1.720890, -0.160949)",
        "(-0.182563, 1.720484, -0.170873)",
        "(-0.182157, 1.718993, -0.180902)",
        "(-0.181776, 1.716475, -0.191314)",
        "(-0.181619, 1.714880, -0.196050)",
        "(-0.181324, 1.710975, -0.205165)",
        "(-0.180814, 1.706069, -0.213917)",
        "(-0.179774, 1.700061, -0.222388)",
        "(-0.178040, 1.693051, -0.230745)",
        "(-0.177231, 1.689265, -0.234880)",
        "(-0.175521, 1.681129, -0.243021)",
        "(-0.173744, 1.672198, -0.250702)",
        "(-0.171949, 1.662463, -0.257702)",
        "(-0.169981, 1.651857, -0.263915)",
        "(-0.168798, 1.646107, -0.266621)",
        "(-0.166711, 1.634622, -0.271837)",
        "(-0.164946, 1.622714, -0.276755)",
        "(-0.163276, 1.610311, -0.281091)",
        "(-0.161288, 1.597462, -0.284376)",
        "(-0.159958, 1.590808, -0.285682)",
        "(-0.156897, 1.577030, -0.287231)",
        "(-0.154290, 1.563178, -0.288195)",
        "(-0.152597, 1.549819, -0.288868)",
        "(-0.151210, 1.536719, -0.289123)",
        "(-0.150417, 1.529999, -0.289048)",
        "(-0.148351, 1.516336, -0.288340)",
        "(-0.146020, 1.502926, -0.286741)",
        "(-0.144411, 1.490196, -0.284398)",
        "(-0.143187, 1.477853, -0.281830)",
        "(-0.142538, 1.471701, -0.280387)",
        "(-0.141217, 1.459488, -0.276973)",
        "(-0.139988, 1.447409, -0.273026)",
        "(-0.139554, 1.436186, -0.268279)",
        "(-0.139471, 1.425265, -0.262637)",
        "(-0.139128, 1.419628, -0.259818)",
        "(-0.138705, 1.408697, -0.253864)",
        "(-0.138696, 1.398456, -0.247927)",
        "(-0.138995, 1.388835, -0.241807)",
        "(-0.139198, 1.379506, -0.235159)",
        "(-0.139365, 1.374961, -0.231581)",
        "(-0.139745, 1.366290, -0.223635)",
        "(-0.140190, 1.358308, -0.215583)",
        "(-0.141002, 1.351477, -0.207694)",
        "(-0.141924, 1.345130, -0.199671)",
        "(-0.142346, 1.342180, -0.195157)",
        "(-0.143032, 1.336703, -0.185986)",
        "(-0.143868, 1.332314, -0.176856)",
        "(-0.144661, 1.328726, -0.167383)",
        "(-0.145305, 1.325926, -0.157377)",
        "(-0.145554, 1.324841, -0.152354)",
        "(-0.146230, 1.323926, -0.142374)",
        "(-0.147061, 1.324186, -0.132667)",
        "(-0.147981, 1.326133, -0.123507)",
        "(-0.148736, 1.328976, -0.114522)",
        "(-0.149072, 1.330918, -0.110128)",
        "(-0.149732, 1.335528, -0.101542)",
        "(-0.150500, 1.341299, -0.093535)",
        "(-0.151390, 1.348152, -0.086358)",
        "(-0.151878, 1.355482, -0.079894)",
        "(-0.151904, 1.359314, -0.076875)",
        "(-0.151797, 1.367279, -0.071032)",
        "(-0.152007, 1.376015, -0.065598)",
        "(-0.152827, 1.385788, -0.060835)",
        "(-0.153222, 1.395630, -0.056298)",
        "(-0.153379, 1.400588, -0.054117)",
        "(-0.153338, 1.410596, -0.050274)",
        "(-0.153487, 1.421193, -0.047242)",
        "(-0.153786, 1.432184, -0.044896)",
        "(-0.154019, 1.443550, -0.042713)",
        "(-0.154150, 1.449023, -0.041886)",
        "(-0.153959, 1.459499, -0.040558)",
        "(-0.153795, 1.470311, -0.039768)",
        "(-0.153838, 1.481650, -0.039855)",
        "(-0.153774, 1.493054, -0.040337)",
        "(-0.153797, 1.498853, -0.040701)",
        "(-0.153794, 1.510262, -0.041673)",
        "(-0.153202, 1.521403, -0.043123)",
        "(-0.152557, 1.532507, -0.045174)",
        "(-0.152107, 1.543492, -0.047718)",
        "(-0.152000, 1.548815, -0.048938)",
        "(-0.152068, 1.559311, -0.051359)",
        "(-0.152213, 1.569630, -0.054268)",
        "(-0.152221, 1.579735, -0.057819)",
        "(-0.151686, 1.589445, -0.061935)",
        "(-0.151469, 1.594205, -0.064155)",
        "(-0.151395, 1.603392, -0.068589)",
        "(-0.151442, 1.612260, -0.073430)",
        "(-0.151484, 1.620782, -0.078874)",
        "(-0.151202, 1.628595, -0.084668)",
        "(-0.151071, 1.632386, -0.087529)",
        "(-0.151361, 1.639530, -0.093345)",
        "(-0.151984, 1.646217, -0.099375)",
        "(-0.152544, 1.652259, -0.105739)",
        "(-0.153045, 1.657692, -0.112639)",
        "(-0.153156, 1.660091, -0.116360)",
        "(-0.153448, 1.664326, -0.123855)",
        "(-0.154036, 1.667763, -0.131511)",
        "(-0.154492, 1.670346, -0.139618)",
        "(-0.154556, 1.672090, -0.148228)",
        "(-0.154531, 1.672572, -0.152680)",
        "(-0.154583, 1.672958, -0.161642)",
        "(-0.155012, 1.672702, -0.170700)",
        "(-0.155325, 1.671528, -0.179774)",
        "(-0.155335, 1.669266, -0.189125)",
        "(-0.155360, 1.667758, -0.193878)",
        "(-0.155619, 1.664291, -0.203484)",
        "(-0.155693, 1.659990, -0.213220)",
        "(-0.155498, 1.654744, -0.222733)",
        "(-0.155215, 1.648583, -0.231592)",
        "(-0.155007, 1.645116, -0.235680)",
        "(-0.154474, 1.637409, -0.243628)",
        "(-0.153681, 1.628648, -0.251230)",
        "(-0.152774, 1.619108, -0.258539)",
        "(-0.152003, 1.609041, -0.265496)",
        "(-0.151669, 1.603736, -0.268719)",
        "(-0.150744, 1.592467, -0.274641)",
        "(-0.149662, 1.580492, -0.280076)",
        "(-0.148792, 1.568222, -0.284784)",
        "(-0.148184, 1.555878, -0.288632)",
        "(-0.147890, 1.549662, -0.290067)",
        "(-0.146957, 1.537012, -0.292369)",
        "(-0.145792, 1.523937, -0.293843)",
        "(-0.145016, 1.510982, -0.294125)",
        "(-0.144749, 1.498258, -0.293131)",
        "(-0.144788, 1.492042, -0.292142)",
        "(-0.144596, 1.479807, -0.289771)",
        "(-0.144173, 1.467766, -0.286533)",
        "(-0.144042, 1.455898, -0.282305)",
        "(-0.143996, 1.444101, -0.277349)",
        "(-0.143998, 1.438280, -0.274641)",
        "(-0.144370, 1.426880, -0.268812)",
        "(-0.144763, 1.415779, -0.262369)",
        "(-0.144824, 1.404887, -0.255050)",
        "(-0.144524, 1.393948, -0.246691)",
        "(-0.144285, 1.389058, -0.242632)",
        "(-0.143955, 1.379516, -0.234460)",
        "(-0.144111, 1.370675, -0.225916)",
        "(-0.144469, 1.362259, -0.216520)",
        "(-0.144503, 1.353926, -0.205922)",
        "(-0.144470, 1.350012, -0.200295)",
        "(-0.144533, 1.342893, -0.188826)",
        "(-0.144568, 1.336648, -0.176977)",
        "(-0.144391, 1.331489, -0.164952)",
        "(-0.143984, 1.327585, -0.153149)",
        "(-0.143787, 1.326292, -0.147339)",
        "(-0.143513, 1.324942, -0.136024)",
        "(-0.143329, 1.325465, -0.125075)",
        "(-0.142851, 1.327497, -0.114534)",
        "(-0.142430, 1.331240, -0.104436)",
        "(-0.142278, 1.333808, -0.099707)",
        "(-0.141859, 1.339902, -0.090834)",
        "(-0.141470, 1.347445, -0.082683)",
        "(-0.141051, 1.356167, -0.075175)",
        "(-0.140559, 1.365842, -0.068237)",
        "(-0.140287, 1.371054, -0.065134)",
        "(-0.139780, 1.381974, -0.059675)",
        "(-0.139220, 1.393330, -0.054891)",
        "(-0.138430, 1.404844, -0.050583)",
        "(-0.137510, 1.416460, -0.047023)",
        "(-0.137018, 1.422230, -0.045453)",
        "(-0.136261, 1.433864, -0.042672)",
        "(-0.135862, 1.445726, -0.040581)",
        "(-0.135671, 1.457525, -0.038911)",
        "(-0.135425, 1.468973, -0.037422)",
        "(-0.135367, 1.474670, -0.036764)",
        "(-0.135353, 1.485750, -0.035630)",
        "(-0.135210, 1.496610, -0.034762)",
        "(-0.135266, 1.507608, -0.034398)",
        "(-0.135191, 1.518496, -0.034211)",
        "(-0.135338, 1.523980, -0.034135)",
        "(-0.135875, 1.534824, -0.034063)",
        "(-0.136108, 1.545011, -0.034014)",
        "(-0.136119, 1.555270, -0.034324)",
        "(-0.135861, 1.565465, -0.035432)",
        "(-0.135799, 1.570515, -0.036177)",
        "(-0.136110, 1.580496, -0.037772)",
        "(-0.136719, 1.590199, -0.039593)",
        "(-0.137313, 1.599602, -0.041852)",
        "(-0.137891, 1.608761, -0.044907)",
        "(-0.138524, 1.613398, -0.046857)",
        "(-0.139675, 1.622355, -0.051181)",
        "(-0.140857, 1.630637, -0.055967)",
        "(-0.141973, 1.638623, -0.061133)",
        "(-0.142771, 1.646061, -0.067084)",
        "(-0.143200, 1.649613, -0.070429)",
        "(-0.144229, 1.656391, -0.077627)",
        "(-0.145218, 1.662312, -0.085236)",
        "(-0.146303, 1.667362, -0.093000)",
        "(-0.147360, 1.671432, -0.100862)",
        "(-0.147742, 1.673013, -0.104882)",
        "(-0.148487, 1.675636, -0.113227)",
        "(-0.149026, 1.677373, -0.122020)",
        "(-0.149607, 1.678300, -0.131016)",
        "(-0.149898, 1.678328, -0.139914)",
        "(-0.149829, 1.677950, -0.144244)",
        "(-0.149515, 1.676622, -0.152821)",
        "(-0.149179, 1.674422, -0.161223)",
        "(-0.149104, 1.671648, -0.169517)",
        "(-0.148774, 1.667721, -0.177645)",
        "(-0.148430, 1.665478, -0.181190)",
        "(-0.147551, 1.660550, -0.188230)",
        "(-0.146469, 1.654768, -0.195059)",
        "(-0.145680, 1.648219, -0.201773)",
        "(-0.144870, 1.640869, -0.208198)",
        "(-0.144452, 1.636909, -0.211044)",
        "(-0.143554, 1.628684, -0.216308)",
        "(-0.142576, 1.620019, -0.221119)",
        "(-0.141563, 1.610797, -0.225195)",
        "(-0.140893, 1.601064, -0.228804)",
        "(-0.140752, 1.596090, -0.230441)",
        "(-0.140132, 1.585594, -0.233245)",
        "(-0.138875, 1.574343, -0.234956)",
        "(-0.137364, 1.562499, -0.235525)",
        "(-0.136426, 1.550687, -0.235485)",
        "(-0.136080, 1.544787, -0.235287)",
        "(-0.135217, 1.532931, -0.234647)",
        "(-0.134224, 1.520861, -0.233678)",
        "(-0.133450, 1.508537, -0.232034)",
        "(-0.132956, 1.496107, -0.229475)",
        "(-0.132650, 1.489877, -0.227852)",
        "(-0.131930, 1.477530, -0.224293)",
        "(-0.131015, 1.465336, -0.220257)",
        "(-0.129883, 1.453206, -0.215705)",
        "(-0.128853, 1.441449, -0.210521)",
        "(-0.128510, 1.435913, -0.207687)",
        "(-0.127983, 1.425424, -0.201869)",
        "(-0.127607, 1.415597, -0.195529)",
        "(-0.127156, 1.406240, -0.188397)",
        "(-0.126685, 1.397467, -0.180660)",
        "(-0.126767, 1.393719, -0.176568)",
        "(-0.127121, 1.386805, -0.168373)",
        "(-0.127530, 1.380783, -0.159812)",
        "(-0.127996, 1.375607, -0.150838)",
        "(-0.128483, 1.371270, -0.141624)",
        "(-0.128770, 1.369476, -0.137024)",
        "(-0.129500, 1.366554, -0.127774)",
        "(-0.130245, 1.364523, -0.118447)",
        "(-0.130907, 1.363426, -0.109186)",
        "(-0.131312, 1.363238, -0.100115)",
        "(-0.131448, 1.363508, -0.095571)",
        "(-0.131666, 1.364600, -0.086552)",
        "(-0.132013, 1.367215, -0.078055)",
        "(-0.132394, 1.370694, -0.069986)",
        "(-0.132794, 1.375451, -0.062533)",
        "(-0.132973, 1.378248, -0.059154)",
        "(-0.133129, 1.384492, -0.053157)",
        "(-0.133118, 1.391738, -0.048159)",
        "(-0.132827, 1.400020, -0.044279)",
        "(-0.132587, 1.409099, -0.040990)",
        "(-0.132498, 1.413973, -0.039603)",
        "(-0.132402, 1.424067, -0.037106)",
        "(-0.132663, 1.434699, -0.035019)",
        "(-0.133056, 1.445683, -0.033412)",
        "(-0.133476, 1.456841, -0.032046)",
        "(-0.133671, 1.462471, -0.031489)",
        "(-0.134181, 1.473913, -0.030579)",
        "(-0.134524, 1.485348, -0.029896)",
        "(-0.134940, 1.496953, -0.029597)",
        "(-0.135168, 1.508240, -0.029459)",
        "(-0.135259, 1.513824, -0.029472)",
        "(-0.135191, 1.524727, -0.029753)",
        "(-0.135532, 1.535645, -0.030414)",
        "(-0.136220, 1.546571, -0.031605)",
        "(-0.136603, 1.557018, -0.033100)",
        "(-0.136875, 1.562341, -0.034122)",
        "(-0.137267, 1.571756, -0.036393)",
        "(-0.137812, 1.581146, -0.039348)",
        "(-0.138383, 1.590428, -0.043077)",
        "(-0.138397, 1.599128, -0.047259)",
        "(-0.138368, 1.603265, -0.049481)",
        "(-0.138472, 1.611113, -0.053985)",
        "(-0.138746, 1.618640, -0.058973)",
        "(-0.139070, 1.625653, -0.064442)",
        "(-0.139135, 1.632242, -0.070150)",
        "(-0.139060, 1.635328, -0.073178)",
        "(-0.139040, 1.641313, -0.079573)",
        "(-0.139115, 1.646816, -0.086620)",
        "(-0.139104, 1.651545, -0.093939)",
        "(-0.139199, 1.655622, -0.101385)",
        "(-0.139234, 1.657424, -0.105300)",
        "(-0.139314, 1.660678, -0.113399)",
        "(-0.139137, 1.663295, -0.121955)",
        "(-0.138699, 1.665117, -0.130719)",
        "(-0.138656, 1.666327, -0.139534)",
        "(-0.138693, 1.666667, -0.144058)",
        "(-0.138704, 1.666875, -0.153297)",
        "(-0.138643, 1.666336, -0.162911)",
        "(-0.138515, 1.665060, -0.172768)",
        "(-0.138467, 1.663094, -0.182779)",
        "(-0.138436, 1.661818, -0.187818)",
        "(-0.138116, 1.658566, -0.197644)",
        "(-0.137659, 1.654254, -0.206912)",
        "(-0.137044, 1.648886, -0.215628)",
        "(-0.136403, 1.642640, -0.224012)",
        "(-0.136017, 1.639347, -0.228070)",
        "(-0.134911, 1.632194, -0.235898)",
        "(-0.133652, 1.624327, -0.243210)",
        "(-0.132518, 1.615893, -0.249754)",
        "(-0.131444, 1.606946, -0.255538)",
        "(-0.130956, 1.602248, -0.258172)",
        "(-0.129832, 1.592064, -0.262912)",
        "(-0.128899, 1.581500, -0.266847)",
        "(-0.127719, 1.570371, -0.269784)",
        "(-0.126599, 1.558915, -0.272141)",
        "(-0.125983, 1.552880, -0.272989)",
        "(-0.124661, 1.540611, -0.274556)",
        "(-0.123394, 1.528278, -0.275577)",
        "(-0.122341, 1.515892, -0.275810)",
        "(-0.121515, 1.503231, -0.274714)",
        "(-0.121167, 1.496789, -0.273712)",
        "(-0.120590, 1.483903, -0.271353)",
        "(-0.120117, 1.470724, -0.268562)",
        "(-0.119597, 1.457172, -0.265102)",
        "(-0.119626, 1.443782, -0.260580)",
        "(-0.119828, 1.437049, -0.257688)",
        "(-0.120177, 1.423647, -0.251464)",
        "(-0.121024, 1.410735, -0.244740)",
        "(-0.121642, 1.397799, -0.237735)",
        "(-0.121848, 1.384779, -0.229328)",
        "(-0.121949, 1.378404, -0.224435)",
        "(-0.122428, 1.366581, -0.214231)",
        "(-0.123316, 1.355895, -0.203753)",
        "(-0.124397, 1.346353, -0.192247)",
        "(-0.125005, 1.337565, -0.179484)",
        "(-0.125179, 1.333702, -0.172735)",
        "(-0.125434, 1.327209, -0.159172)",
        "(-0.126163, 1.322751, -0.145560)",
        "(-0.126694, 1.319753, -0.131855)",
        "(-0.126857, 1.318303, -0.117511)",
        "(-0.126962, 1.318260, -0.110619)",
        "(-0.127298, 1.319401, -0.097556)",
        "(-0.127877, 1.322566, -0.084945)",
        "(-0.128074, 1.327397, -0.073406)",
        "(-0.128163, 1.333711, -0.062566)",
        "(-0.128154, 1.337384, -0.057408)",
        "(-0.128343, 1.345800, -0.047817)",
        "(-0.128791, 1.355809, -0.039822)",
        "(-0.129238, 1.367133, -0.033333)",
        "(-0.129523, 1.379483, -0.028407)",
        "(-0.129462, 1.385934, -0.026573)",
        "(-0.129585, 1.399452, -0.023471)",
        "(-0.130089, 1.413624, -0.021134)",
        "(-0.130594, 1.428015, -0.019361)",
        "(-0.130919, 1.442403, -0.018324)",
        "(-0.131072, 1.449558, -0.018032)",
        "(-0.131719, 1.463902, -0.017857)",
        "(-0.132448, 1.478040, -0.018323)",
        "(-0.133338, 1.491757, -0.018883)",
        "(-0.134460, 1.504977, -0.019512)",
        "(-0.134946, 1.511414, -0.019977)",
        "(-0.136238, 1.524283, -0.021344)",
        "(-0.137573, 1.536900, -0.023304)",
        "(-0.138687, 1.549027, -0.025568)",
        "(-0.139765, 1.560713, -0.028038)",
        "(-0.140277, 1.566455, -0.029524)",
        "(-0.141579, 1.577815, -0.033066)",
        "(-0.143019, 1.588965, -0.037425)",
        "(-0.143905, 1.599483, -0.042325)",
        "(-0.144347, 1.609366, -0.047822)",
        "(-0.144588, 1.614207, -0.050765)",
        "(-0.145276, 1.623670, -0.057140)",
        "(-0.145816, 1.632574, -0.063963)",
        "(-0.146064, 1.640865, -0.071341)",
        "(-0.146460, 1.648750, -0.079295)",
        "(-0.146697, 1.652496, -0.083506)",
        "(-0.147358, 1.659619, -0.092077)",
        "(-0.148108, 1.666019, -0.100876)",
        "(-0.149145, 1.671746, -0.110089)",
        "(-0.150316, 1.676761, -0.119664)",
        "(-0.151042, 1.679063, -0.124569)",
        "(-0.152632, 1.682920, -0.134639)",
        "(-0.154158, 1.686046, -0.144629)",
        "(-0.155699, 1.688389, -0.154463)",
        "(-0.157188, 1.689938, -0.164337)",
        "(-0.157886, 1.690380, -0.169426)",
        "(-0.159197, 1.691018, -0.179718)",
        "(-0.160176, 1.690705, -0.190110)",
        "(-0.161245, 1.689583, -0.200212)",
        "(-0.162575, 1.687544, -0.210017)",
        "(-0.163308, 1.686212, -0.214898)",
        "(-0.164420, 1.682913, -0.224493)",
        "(-0.164786, 1.678588, -0.233964)",
        "(-0.164909, 1.673475, -0.243427)",
        "(-0.165074, 1.667423, -0.252402)",
        "(-0.165175, 1.664034, -0.256561)",
        "(-0.165116, 1.656599, -0.264404)",
        "(-0.164591, 1.648086, -0.271434)",
        "(-0.163939, 1.638674, -0.277784)",
        "(-0.163346, 1.628431, -0.283483)",
        "(-0.162949, 1.623222, -0.286164)",
        "(-0.161837, 1.612146, -0.290420)",
        "(-0.160459, 1.600382, -0.293887)",
        "(-0.159418, 1.588030, -0.296537)",
        "(-0.158735, 1.575310, -0.297946)",
        "(-0.158291, 1.568358, -0.298202)",
        "(-0.156987, 1.555126, -0.297988)",
        "(-0.155676, 1.541290, -0.296764)",
        "(-0.154753, 1.526773, -0.295010)",
        "(-0.154011, 1.511831, -0.292801)",
        "(-0.153514, 1.504059, -0.291376)",
        "(-0.152646, 1.488125, -0.287915)",
        "(-0.152097, 1.471902, -0.284065)",
        "(-0.151979, 1.455680, -0.279683)",
        "(-0.151711, 1.438972, -0.274730)",
        "(-0.151504, 1.430389, -0.271913)",
        "(-0.151199, 1.413144, -0.265426)",
        "(-0.151160, 1.396033, -0.258454)",
        "(-0.151434, 1.379406, -0.251955)",
        "(-0.151822, 1.363116, -0.245531)",
        "(-0.151965, 1.355136, -0.242029)",
        "(-0.152202, 1.339546, -0.234101)",
        "(-0.152781, 1.325086, -0.225309)",
        "(-0.153868, 1.312474, -0.216049)",
        "(-0.154983, 1.301458, -0.206340)",
        "(-0.155465, 1.296620, -0.201159)",
        "(-0.156253, 1.287873, -0.190304)",
        "(-0.157254, 1.281064, -0.178787)",
        "(-0.158511, 1.276333, -0.166746)",
        "(-0.159863, 1.273564, -0.154532)",
        "(-0.160381, 1.272853, -0.148461)",
        "(-0.161130, 1.272371, -0.136339)",
        "(-0.161570, 1.273592, -0.124450)",
        "(-0.161939, 1.276897, -0.113287)",
        "(-0.162275, 1.282250, -0.102877)",
        "(-0.162243, 1.285529, -0.097938)",
        "(-0.161796, 1.292717, -0.088527)",
        "(-0.161051, 1.301581, -0.079989)",
        "(-0.160395, 1.311596, -0.072108)",
        "(-0.160043, 1.323233, -0.065224)",
        "(-0.159879, 1.329368, -0.062088)",
        "(-0.159552, 1.341957, -0.056174)",
        "(-0.158968, 1.354868, -0.050991)",
        "(-0.158275, 1.368209, -0.046544)",
        "(-0.158137, 1.382357, -0.042973)",
        "(-0.158050, 1.389644, -0.041625)",
        "(-0.157722, 1.404071, -0.039328)",
        "(-0.156608, 1.418143, -0.037599)",
        "(-0.155970, 1.432709, -0.036488)",
        "(-0.155735, 1.447724, -0.036003)",
        "(-0.155719, 1.455327, -0.035917)",
        "(-0.155636, 1.470580, -0.035647)",
        "(-0.155083, 1.485506, -0.035435)",
        "(-0.154436, 1.500285, -0.035196)",
        "(-0.154835, 1.515611, -0.035566)",
        "(-0.155155, 1.523285, -0.035895)",
        "(-0.155698, 1.538461, -0.036578)",
        "(-0.155806, 1.553434, -0.037552)",
        "(-0.155214, 1.567796, -0.038676)",
        "(-0.155543, 1.582293, -0.040355)",
        "(-0.156066, 1.589467, -0.041366)",
        "(-0.156731, 1.603254, -0.043355)",
        "(-0.157136, 1.616435, -0.045736)",
        "(-0.157076, 1.628970, -0.048780)",
        "(-0.157159, 1.640905, -0.052546)",
        "(-0.157684, 1.646805, -0.054694)",
        "(-0.159481, 1.658193, -0.059559)",
        "(-0.161353, 1.668794, -0.064906)",
        "(-0.163147, 1.678484, -0.070795)",
        "(-0.164583, 1.687059, -0.077578)",
        "(-0.165156, 1.691050, -0.081546)",
        "(-0.166485, 1.697939, -0.088711)",
        "(-0.167899, 1.703804, -0.095862)",
        "(-0.169027, 1.708726, -0.103460)",
        "(-0.169733, 1.712590, -0.111373)",
        "(-0.169918, 1.714090, -0.115464)",
        "(-0.170215, 1.716320, -0.123661)",
        "(-0.170744, 1.717700, -0.132045)",
        "(-0.171071, 1.718252, -0.140767)",
        "(-0.171087, 1.717786, -0.149630)",
        "(-0.170947, 1.717125, -0.154153)",
        "(-0.170427, 1.715268, -0.163287)",
        "(-0.169500, 1.712613, -0.172342)",
        "(-0.168294, 1.709093, -0.181302)",
        "(-0.167233, 1.704941, -0.190349)",
        "(-0.166653, 1.702569, -0.194943)",
        "(-0.165377, 1.697361, -0.204200)",
        "(-0.164227, 1.691507, -0.213384)",
        "(-0.163142, 1.684897, -0.221935)",
        "(-0.162215, 1.677611, -0.229902)",
        "(-0.161528, 1.673572, -0.233808)",
        "(-0.159564, 1.664835, -0.241514)",
        "(-0.157579, 1.655227, -0.248389)",
        "(-0.156327, 1.645255, -0.254358)",
        "(-0.156113, 1.635136, -0.258995)",
        "(-0.155694, 1.629570, -0.261009)",
        "(-0.154020, 1.617805, -0.265556)",
        "(-0.152463, 1.605671, -0.270184)",
        "(-0.150947, 1.593094, -0.274490)",
        "(-0.149785, 1.580017, -0.277835)",
        "(-0.149529, 1.573336, -0.279018)",
        "(-0.148676, 1.559393, -0.281349)",
        "(-0.147422, 1.545012, -0.283662)",
        "(-0.145872, 1.530076, -0.285430)",
        "(-0.144603, 1.515016, -0.286351)",
        "(-0.144437, 1.507625, -0.286289)",
        "(-0.144153, 1.492840, -0.285660)",
        "(-0.143566, 1.477740, -0.284384)",
        "(-0.142864, 1.462587, -0.282440)",
        "(-0.142462, 1.447717, -0.279576)",
        "(-0.142247, 1.440305, -0.277769)",
        "(-0.142187, 1.425780, -0.273687)",
        "(-0.142682, 1.411673, -0.268857)",
        "(-0.143056, 1.397690, -0.263601)",
        "(-0.143329, 1.384067, -0.257148)",
        "(-0.143506, 1.377475, -0.253578)",
        "(-0.144197, 1.365453, -0.245819)",
        "(-0.145291, 1.354811, -0.237745)",
        "(-0.146519, 1.345231, -0.229226)",
        "(-0.147487, 1.336518, -0.219912)",
        "(-0.147812, 1.332706, -0.215018)",
        "(-0.148585, 1.326095, -0.204852)",
        "(-0.149507, 1.320686, -0.193949)",
        "(-0.150539, 1.316202, -0.182134)",
        "(-0.151521, 1.312592, -0.169485)",
        "(-0.152008, 1.311030, -0.163138)",
        "(-0.153228, 1.309514, -0.150326)",
        "(-0.154285, 1.309003, -0.138117)",
        "(-0.155008, 1.309409, -0.126234)",
        "(-0.155294, 1.310609, -0.114440)",
        "(-0.155360, 1.311713, -0.108651)",
        "(-0.155694, 1.315094, -0.097652)",
        "(-0.155998, 1.319860, -0.087434)",
        "(-0.155883, 1.325480, -0.077630)",
        "(-0.155348, 1.332279, -0.068484)",
        "(-0.155143, 1.336020, -0.064389)",
        "(-0.154886, 1.344075, -0.056885)",
        "(-0.154329, 1.353057, -0.049973)",
        "(-0.153611, 1.362915, -0.043716)",
        "(-0.152661, 1.373715, -0.038384)",
        "(-0.152189, 1.379631, -0.036171)",
        "(-0.151253, 1.391984, -0.032465)",
        "(-0.150478, 1.404848, -0.029327)",
        "(-0.150112, 1.418181, -0.026643)",
        "(-0.150093, 1.432108, -0.024844)",
        "(-0.150027, 1.439232, -0.024358)",
        "(-0.149818, 1.453385, -0.023494)",
        "(-0.149442, 1.467322, -0.022678)",
        "(-0.149006, 1.481248, -0.022059)",
        "(-0.148809, 1.495067, -0.021629)",
        "(-0.148726, 1.501908, -0.021582)",
        "(-0.148321, 1.515288, -0.021573)",
        "(-0.148038, 1.528421, -0.021717)",
        "(-0.147995, 1.541386, -0.022127)",
        "(-0.147981, 1.554183, -0.022848)",
        "(-0.147935, 1.560458, -0.023316)",
        "(-0.147808, 1.572488, -0.024253)",
        "(-0.147384, 1.584106, -0.025400)",
        "(-0.147054, 1.595563, -0.027099)",
        "(-0.147449, 1.607144, -0.029579)",
        "(-0.147836, 1.612996, -0.031318)",
        "(-0.148435, 1.624414, -0.035584)",
        "(-0.148636, 1.635470, -0.040706)",
        "(-0.148800, 1.645878, -0.046412)",
        "(-0.149774, 1.655878, -0.052885)",
        "(-0.150282, 1.660649, -0.056428)",
        "(-0.151039, 1.669623, -0.064024)",
        "(-0.151614, 1.677735, -0.072262)",
        "(-0.151957, 1.684589, -0.081240)",
        "(-0.152692, 1.690594, -0.090670)",
        "(-0.153262, 1.693324, -0.095455)",
        "(-0.154170, 1.697708, -0.104960)",
        "(-0.154984, 1.700917, -0.114535)",
        "(-0.155538, 1.702852, -0.124196)",
        "(-0.156028, 1.703657, -0.133992)",
        "(-0.156314, 1.703602, -0.138818)",
        "(-0.156909, 1.702724, -0.148053)",
        "(-0.157461, 1.700950, -0.157283)",
        "(-0.157684, 1.698245, -0.166742)",
        "(-0.157609, 1.694577, -0.176497)",
        "(-0.157590, 1.692417, -0.181373)",
        "(-0.157680, 1.687697, -0.190876)",
        "(-0.157307, 1.682235, -0.199805)",
        "(-0.156529, 1.675780, -0.208328)",
        "(-0.155575, 1.668624, -0.216630)",
        "(-0.155065, 1.664813, -0.220624)",
        "(-0.153974, 1.656807, -0.228120)",
        "(-0.152879, 1.648216, -0.234549)",
        "(-0.152067, 1.639074, -0.240084)",
        "(-0.151838, 1.634298, -0.242361)",
        "(-0.151278, 1.624729, -0.246712)",
        "(-0.150356, 1.614643, -0.250132)",
        "(-0.149358, 1.604195, -0.252972)",
        "(-0.148527, 1.593567, -0.255367)",
        "(-0.147717, 1.582934, -0.256914)",
        "(-0.147269, 1.577531, -0.257376)",
        "(-0.146380, 1.566499, -0.257548)",
        "(-0.145514, 1.555295, -0.257102)",
        "(-0.144810, 1.544201, -0.256329)",
        "(-0.144128, 1.533043, -0.255195)",
        "(-0.143634, 1.526869, -0.254321)",
        "(-0.142885, 1.515638, -0.252218)",
        "(-0.142409, 1.504473, -0.249755)",
        "(-0.142051, 1.493184, -0.246904)",
        "(-0.141453, 1.481505, -0.243415)",
        "(-0.141110, 1.475547, -0.241358)",
        "(-0.140433, 1.463831, -0.236945)",
        "(-0.140339, 1.452641, -0.232335)",
        "(-0.140381, 1.442000, -0.227434)",
        "(-0.140179, 1.431545, -0.221777)",
        "(-0.140035, 1.426396, -0.218658)",
        "(-0.139929, 1.416312, -0.212124)",
        "(-0.140367, 1.406910, -0.205262)",
        "(-0.140909, 1.397865, -0.197777)",
        "(-0.141411, 1.389014, -0.189549)",
        "(-0.141607, 1.384610, -0.185164)",
        "(-0.142181, 1.376134, -0.176129)",
        "(-0.143302, 1.368611, -0.166601)",
        "(-0.144987, 1.361883, -0.156603)",
        "(-0.146157, 1.355090, -0.145889)",
        "(-0.146630, 1.351808, -0.140322)",
        "(-0.147726, 1.346036, -0.129158)",
        "(-0.149246, 1.341096, -0.117831)",
        "(-0.150893, 1.336909, -0.106211)",
        "(-0.152554, 1.333838, -0.094676)",
        "(-0.153361, 1.332726, -0.089183)",
        "(-0.154937, 1.331760, -0.078865)",
        "(-0.156284, 1.332079, -0.068984)",
        "(-0.157354, 1.333781, -0.059509)",
        "(-0.158448, 1.336998, -0.050521)",
        "(-0.158975, 1.339156, -0.046221)",
        "(-0.159968, 1.344249, -0.038068)",
        "(-0.160568, 1.350657, -0.031077)",
        "(-0.160704, 1.358167, -0.025408)",
        "(-0.160616, 1.366729, -0.020741)",
        "(-0.160520, 1.371400, -0.018835)",
        "(-0.160112, 1.381085, -0.015553)",
        "(-0.159908, 1.391698, -0.013120)",
        "(-0.159683, 1.402759, -0.011334)",
        "(-0.159545, 1.414247, -0.010166)",
        "(-0.159526, 1.420087, -0.009679)",
        "(-0.159475, 1.431953, -0.009030)",
        "(-0.159468, 1.444020, -0.008842)",
        "(-0.159386, 1.456200, -0.009130)",
        "(-0.159104, 1.468107, -0.009538)",
        "(-0.159071, 1.474070, -0.009816)",
        "(-0.159002, 1.485896, -0.010604)",
        "(-0.159110, 1.497535, -0.011471)",
        "(-0.159509, 1.509116, -0.012632)",
        "(-0.160059, 1.520640, -0.014036)",
        "(-0.160434, 1.526378, -0.014773)",
        "(-0.161244, 1.537723, -0.016507)",
        "(-0.162030, 1.548933, -0.018525)",
        "(-0.162849, 1.559903, -0.021096)",
        "(-0.163681, 1.570652, -0.024151)",
        "(-0.163972, 1.575803, -0.025800)",
        "(-0.164399, 1.585870, -0.029284)",
        "(-0.164896, 1.595577, -0.033128)",
        "(-0.165704, 1.605081, -0.037573)",
        "(-0.166356, 1.614383, -0.042570)",
        "(-0.166565, 1.618884, -0.045158)",
        "(-0.166728, 1.627471, -0.050442)",
        "(-0.166678, 1.635475, -0.055794)",
        "(-0.166818, 1.642835, -0.060969)",
        "(-0.167438, 1.649836, -0.066349)",
        "(-0.167768, 1.653379, -0.069355)",
        "(-0.168122, 1.659635, -0.075040)",
        "(-0.168147, 1.665232, -0.081001)",
        "(-0.167966, 1.670437, -0.087503)",
        "(-0.167935, 1.675082, -0.094374)",
        "(-0.167953, 1.677082, -0.097868)",
        "(-0.168067, 1.680628, -0.105065)",
        "(-0.168269, 1.683705, -0.112636)",
        "(-0.168429, 1.686091, -0.120519)",
        "(-0.168296, 1.687836, -0.128661)",
        "(-0.168202, 1.688490, -0.132903)",
        "(-0.168239, 1.689415, -0.141631)",
        "(-0.168328, 1.689753, -0.150611)",
        "(-0.168354, 1.689331, -0.159434)",
        "(-0.168113, 1.688046, -0.168097)",
        "(-0.167949, 1.687052, -0.172308)",
        "(-0.167705, 1.684548, -0.180629)",
        "(-0.167564, 1.681227, -0.188991)",
        "(-0.167156, 1.677130, -0.197235)",
        "(-0.166462, 1.672189, -0.204942)",
        "(-0.165906, 1.669360, -0.208502)",
        "(-0.164908, 1.663157, -0.215417)",
        "(-0.164203, 1.656459, -0.222141)",
        "(-0.163222, 1.648878, -0.228341)",
        "(-0.161769, 1.640256, -0.233846)",
        "(-0.161028, 1.635684, -0.236363)",
        "(-0.159538, 1.625893, -0.241225)",
        "(-0.158388, 1.615813, -0.245817)",
        "(-0.156983, 1.605215, -0.250115)",
        "(-0.155175, 1.594008, -0.253941)",
        "(-0.154264, 1.588214, -0.255588)",
        "(-0.152555, 1.576505, -0.258620)",
        "(-0.151146, 1.564453, -0.260653)",
        "(-0.149709, 1.552186, -0.262047)",
        "(-0.148515, 1.539604, -0.262634)",
        "(-0.147877, 1.533283, -0.262930)",
        "(-0.146380, 1.520210, -0.262662)",
        "(-0.144552, 1.506704, -0.261293)",
        "(-0.142820, 1.493076, -0.258913)",
        "(-0.141802, 1.479754, -0.255753)",
        "(-0.141411, 1.473056, -0.253992)",
        "(-0.140593, 1.459534, -0.249925)",
        "(-0.139581, 1.445920, -0.245058)",
        "(-0.138879, 1.432511, -0.239552)",
        "(-0.138957, 1.419670, -0.233003)",
        "(-0.138892, 1.413261, -0.229651)",
        "(-0.138591, 1.400826, -0.222602)",
        "(-0.138553, 1.389166, -0.214975)",
        "(-0.138570, 1.378344, -0.206905)",
        "(-0.138565, 1.368581, -0.198222)",
        "(-0.138584, 1.364047, -0.193696)",
        "(-0.139134, 1.356456, -0.184353)",
        "(-0.139757, 1.350419, -0.174604)",
        "(-0.140371, 1.345675, -0.164494)",
        "(-0.140920, 1.342147, -0.154053)",
        "(-0.141226, 1.340877, -0.148793)",
        "(-0.142082, 1.339308, -0.138153)",
        "(-0.142819, 1.338988, -0.127360)",
        "(-0.143188, 1.339995, -0.117303)",
        "(-0.143173, 1.342205, -0.108009)",
        "(-0.143180, 1.343753, -0.103410)",
        "(-0.143418, 1.347386, -0.094025)",
        "(-0.143806, 1.352031, -0.084932)",
        "(-0.144071, 1.357637, -0.076779)",
        "(-0.143996, 1.363917, -0.069383)",
        "(-0.143789, 1.367490, -0.065970)",
        "(-0.143248, 1.374536, -0.060333)",
        "(-0.143255, 1.382626, -0.055196)",
        "(-0.143489, 1.391464, -0.050535)",
        "(-0.143380, 1.400658, -0.046606)",
        "(-0.143199, 1.405352, -0.044857)",
        "(-0.142659, 1.414659, -0.041558)",
        "(-0.142353, 1.424457, -0.038658)",
        "(-0.142493, 1.435040, -0.036490)",
        "(-0.142383, 1.445828, -0.034689)",
        "(-0.142303, 1.451270, -0.033891)",
        "(-0.142009, 1.462176, -0.032498)",
        "(-0.141770, 1.473151, -0.031358)",
        "(-0.141706, 1.484257, -0.030599)",
        "(-0.141830, 1.495367, -0.030208)",
        "(-0.142117, 1.501021, -0.030178)",
        "(-0.142635, 1.512352, -0.030329)",
        "(-0.143051, 1.523660, -0.030761)",
        "(-0.143338, 1.534737, -0.031451)",
        "(-0.143924, 1.545720, -0.032348)",
        "(-0.144356, 1.551245, -0.032986)",
        "(-0.145378, 1.562207, -0.034486)",
        "(-0.146170, 1.572729, -0.036135)",
        "(-0.146738, 1.582635, -0.037746)",
        "(-0.148020, 1.592485, -0.039764)",
        "(-0.148844, 1.597457, -0.041076)",
        "(-0.150239, 1.607037, -0.044235)",
        "(-0.151398, 1.616104, -0.047819)",
        "(-0.152148, 1.624710, -0.051808)",
        "(-0.152479, 1.632733, -0.056330)",
        "(-0.152732, 1.636667, -0.058784)",
        "(-0.153449, 1.644175, -0.064120)",
        "(-0.154198, 1.651073, -0.069752)",
        "(-0.154902, 1.657279, -0.075612)",
        "(-0.155528, 1.662990, -0.081952)",
        "(-0.155782, 1.665626, -0.085269)",
        "(-0.156621, 1.670709, -0.092128)",
        "(-0.157744, 1.675261, -0.099185)",
        "(-0.158694, 1.679317, -0.106278)",
        "(-0.159572, 1.682774, -0.113586)",
        "(-0.159978, 1.684362, -0.117333)",
        "(-0.160724, 1.687109, -0.125016)",
        "(-0.161481, 1.689475, -0.133015)",
        "(-0.161984, 1.691262, -0.141105)",
        "(-0.162465, 1.692478, -0.149344)",
        "(-0.162731, 1.692963, -0.153549)",
        "(-0.163234, 1.693620, -0.162182)",
        "(-0.163557, 1.693898, -0.171067)",
        "(-0.163740, 1.693621, -0.180011)",
        "(-0.163794, 1.692749, -0.189105)",
        "(-0.163843, 1.692238, -0.193562)",
        "(-0.163890, 1.690885, -0.202265)",
        "(-0.163811, 1.688920, -0.210525)",
        "(-0.163993, 1.686309, -0.218110)",
        "(-0.164252, 1.683085, -0.225126)",
        "(-0.164319, 1.681292, -0.228552)",
        "(-0.164504, 1.677236, -0.235155)",
        "(-0.164351, 1.672597, -0.241442)",
        "(-0.164097, 1.667506, -0.247378)",
        "(-0.163849, 1.661905, -0.252780)",
        "(-0.163736, 1.658958, -0.255234)",
        "(-0.163444, 1.652554, -0.259601)",
        "(-0.162914, 1.645563, -0.263668)",
        "(-0.162105, 1.638066, -0.267674)",
        "(-0.161003, 1.630179, -0.271524)",
        "(-0.160443, 1.625893, -0.273493)",
        "(-0.159750, 1.618033, -0.276651)",
        "(-0.158847, 1.609725, -0.279700)",
        "(-0.158087, 1.601060, -0.282607)",
        "(-0.157507, 1.592128, -0.285450)",
        "(-0.157233, 1.587553, -0.286757)",
        "(-0.156584, 1.578041, -0.288847)",
        "(-0.156174, 1.568193, -0.290510)",
        "(-0.156259, 1.558120, -0.292152)",
        "(-0.156421, 1.547459, -0.293669)",
        "(-0.156370, 1.541903, -0.294270)",
        "(-0.156049, 1.530219, -0.294749)",
        "(-0.155718, 1.517938, -0.294000)",
        "(-0.155827, 1.505432, -0.292482)",
        "(-0.156345, 1.492802, -0.290819)",
        "(-0.156743, 1.486469, -0.289945)",
        "(-0.157860, 1.473869, -0.287793)",
        "(-0.158841, 1.461282, -0.284762)",
        "(-0.159052, 1.448183, -0.280818)",
        "(-0.159365, 1.435060, -0.276214)",
        "(-0.159634, 1.428650, -0.273741)",
        "(-0.160424, 1.416267, -0.268283)",
        "(-0.160974, 1.404195, -0.261826)",
        "(-0.161112, 1.392519, -0.254235)",
        "(-0.160792, 1.381521, -0.246081)",
        "(-0.160600, 1.376355, -0.241927)",
        "(-0.160152, 1.366737, -0.233161)",
        "(-0.159634, 1.357963, -0.223357)",
        "(-0.159355, 1.350197, -0.212495)",
        "(-0.159422, 1.343669, -0.201093)",
        "(-0.159545, 1.340633, -0.195346)",
        "(-0.159881, 1.335773, -0.183338)",
        "(-0.159936, 1.331895, -0.171226)",
        "(-0.159955, 1.329023, -0.158827)",
        "(-0.160634, 1.327586, -0.145950)",
        "(-0.161001, 1.327187, -0.139509)",
        "(-0.161668, 1.327306, -0.126961)",
        "(-0.162325, 1.328711, -0.114851)",
        "(-0.162817, 1.331200, -0.102863)",
        "(-0.163370, 1.334912, -0.090642)",
        "(-0.163817, 1.337438, -0.084660)",
        "(-0.164822, 1.343358, -0.073133)",
        "(-0.165803, 1.350507, -0.062373)",
        "(-0.166534, 1.358962, -0.052903)",
        "(-0.167048, 1.368685, -0.044668)",
        "(-0.167363, 1.373990, -0.040931)",
        "(-0.168138, 1.385566, -0.034507)",
        "(-0.168847, 1.398054, -0.029512)",
        "(-0.169118, 1.411140, -0.025618)",
        "(-0.169163, 1.424316, -0.022012)",
        "(-0.169158, 1.431148, -0.020557)",
        "(-0.169477, 1.445412, -0.018562)",
        "(-0.169940, 1.460001, -0.017422)",
        "(-0.170161, 1.474546, -0.016501)",
        "(-0.170014, 1.489332, -0.015893)",
        "(-0.169919, 1.496791, -0.015718)",
        "(-0.170390, 1.512294, -0.016084)",
        "(-0.170971, 1.527991, -0.016965)",
        "(-0.171497, 1.543545, -0.017766)",
        "(-0.171699, 1.559092, -0.018856)",
        "(-0.171872, 1.566841, -0.019432)",
        "(-0.172977, 1.582397, -0.020786)",
        "(-0.174725, 1.597913, -0.022714)",
        "(-0.176140, 1.612810, -0.024755)",
        "(-0.177401, 1.627406, -0.027561)",
        "(-0.178083, 1.634297, -0.029110)",
        "(-0.180023, 1.647566, -0.032736)",
        "(-0.182492, 1.660319, -0.037042)",
        "(-0.184582, 1.672337, -0.042125)",
        "(-0.186265, 1.683800, -0.048172)",
        "(-0.186993, 1.689180, -0.051443)",
        "(-0.188225, 1.699108, -0.058496)",
        "(-0.190035, 1.708177, -0.066277)",
        "(-0.191990, 1.716234, -0.074873)",
        "(-0.193570, 1.722922, -0.084178)",
        "(-0.194265, 1.725857, -0.088965)",
        "(-0.195314, 1.730637, -0.098978)",
        "(-0.195980, 1.734180, -0.109389)",
        "(-0.196603, 1.736385, -0.120010)",
        "(-0.196986, 1.737384, -0.130382)",
        "(-0.196996, 1.737219, -0.135574)",
        "(-0.196635, 1.736056, -0.146221)",
        "(-0.195976, 1.733409, -0.157029)",
        "(-0.194941, 1.729396, -0.168257)",
        "(-0.193638, 1.723862, -0.179556)",
        "(-0.192915, 1.720694, -0.185133)",
        "(-0.190864, 1.713350, -0.196171)",
        "(-0.188487, 1.704816, -0.206794)",
        "(-0.186156, 1.695136, -0.217120)",
        "(-0.183719, 1.684479, -0.226971)",
        "(-0.182472, 1.678922, -0.231657)",
        "(-0.179463, 1.666909, -0.240124)",
        "(-0.175953, 1.653698, -0.247444)",
        "(-0.172820, 1.639666, -0.254223)",
        "(-0.170285, 1.625322, -0.261042)",
        "(-0.169058, 1.618182, -0.264388)",
        "(-0.166245, 1.603376, -0.270121)",
        "(-0.163295, 1.588215, -0.274375)",
        "(-0.160914, 1.573279, -0.277906)",
        "(-0.158955, 1.558625, -0.281049)",
        "(-0.157958, 1.551289, -0.282391)",
        "(-0.155984, 1.536526, -0.284007)",
        "(-0.153993, 1.521633, -0.284452)",
        "(-0.151955, 1.506987, -0.283662)",
        "(-0.150379, 1.492958, -0.281594)",
        "(-0.149808, 1.486128, -0.280210)",
        "(-0.148985, 1.472881, -0.276478)",
        "(-0.148212, 1.460093, -0.271692)",
        "(-0.147348, 1.447532, -0.265999)",
        "(-0.146761, 1.435090, -0.259346)",
        "(-0.146604, 1.428985, -0.255801)",
        "(-0.146669, 1.417096, -0.248030)",
        "(-0.146966, 1.405612, -0.239703)",
        "(-0.147058, 1.394305, -0.230837)",
        "(-0.147026, 1.383062, -0.221298)",
        "(-0.147022, 1.377511, -0.216280)",
        "(-0.147124, 1.366956, -0.205413)",
        "(-0.147216, 1.357312, -0.194251)",
        "(-0.147435, 1.348759, -0.183292)",
        "(-0.147825, 1.341400, -0.172320)",
        "(-0.147958, 1.337916, -0.166642)",
        "(-0.148361, 1.332157, -0.154638)",
        "(-0.149185, 1.328187, -0.142358)",
        "(-0.150333, 1.326089, -0.129847)",
        "(-0.151407, 1.325477, -0.117027)",
        "(-0.151828, 1.325424, -0.110617)",
        "(-0.152619, 1.326396, -0.097884)",
        "(-0.153885, 1.329153, -0.085604)",
        "(-0.155301, 1.333377, -0.074096)",
        "(-0.156193, 1.339030, -0.063475)",
        "(-0.156401, 1.341956, -0.058898)",
        "(-0.156710, 1.348966, -0.050928)",
        "(-0.157041, 1.357552, -0.043836)",
        "(-0.157117, 1.367008, -0.037404)",
        "(-0.156849, 1.377268, -0.031884)",
        "(-0.156539, 1.382558, -0.029449)",
        "(-0.155911, 1.393635, -0.025255)",
        "(-0.155668, 1.405440, -0.022007)",
        "(-0.155423, 1.417588, -0.019620)",
        "(-0.154995, 1.429613, -0.017518)",
        "(-0.154802, 1.435526, -0.016444)",
        "(-0.154320, 1.447323, -0.014732)",
        "(-0.154542, 1.459576, -0.013632)",
        "(-0.154745, 1.471757, -0.013013)",
        "(-0.154974, 1.483936, -0.012827)",
        "(-0.155016, 1.490017, -0.012907)",
        "(-0.154872, 1.502000, -0.013187)",
        "(-0.154917, 1.514090, -0.013829)",
        "(-0.155341, 1.526541, -0.015119)",
        "(-0.155421, 1.538686, -0.016570)",
        "(-0.155354, 1.544668, -0.017366)",
        "(-0.155259, 1.556519, -0.019224)",
        "(-0.155465, 1.568295, -0.021314)",
        "(-0.156614, 1.580080, -0.023405)",
        "(-0.158224, 1.591459, -0.025305)",
        "(-0.159217, 1.597014, -0.026361)",
        "(-0.161283, 1.607843, -0.029008)",
        "(-0.163250, 1.618099, -0.032525)",
        "(-0.164954, 1.627727, -0.037007)",
        "(-0.166741, 1.636694, -0.042598)",
        "(-0.167584, 1.640970, -0.045534)",
        "(-0.168896, 1.648945, -0.052012)",
        "(-0.169745, 1.656318, -0.059273)",
        "(-0.170076, 1.662986, -0.067006)",
        "(-0.170287, 1.668999, -0.075037)",
        "(-0.170505, 1.671827, -0.079204)",
        "(-0.171085, 1.677110, -0.087730)",
        "(-0.171611, 1.681765, -0.096516)",
        "(-0.172008, 1.685755, -0.105525)",
        "(-0.172216, 1.688967, -0.114711)",
        "(-0.172343, 1.690432, -0.119262)",
        "(-0.172639, 1.692895, -0.128230)",
        "(-0.172653, 1.694768, -0.137104)",
        "(-0.172495, 1.695908, -0.145840)",
        "(-0.172319, 1.696390, -0.154634)",
        "(-0.172271, 1.696501, -0.159009)",
        "(-0.172245, 1.695946, -0.167350)",
        "(-0.172185, 1.694842, -0.175423)",
        "(-0.172093, 1.692926, -0.183180)",
        "(-0.171638, 1.690235, -0.190842)",
        "(-0.171343, 1.688604, -0.194694)",
        "(-0.170804, 1.684757, -0.202811)",
        "(-0.170176, 1.680155, -0.211545)",
        "(-0.169549, 1.674510, -0.220446)",
        "(-0.169187, 1.668136, -0.228986)",
        "(-0.168981, 1.664654, -0.233212)",
        "(-0.168501, 1.657020, -0.241633)",
        "(-0.167756, 1.648251, -0.249933)",
        "(-0.166556, 1.638256, -0.258091)",
        "(-0.165495, 1.627217, -0.266024)",
        "(-0.165125, 1.621472, -0.269846)",
        "(-0.164599, 1.609253, -0.276744)",
        "(-0.164159, 1.595926, -0.282273)",
        "(-0.163299, 1.581107, -0.286452)",
        "(-0.162844, 1.564610, -0.289076)",
        "(-0.162879, 1.556577, -0.290030)",
        "(-0.162915, 1.539958, -0.291024)",
        "(-0.162332, 1.521602, -0.291327)",
        "(-0.161224, 1.501871, -0.290507)",
        "(-0.160320, 1.481723, -0.287900)",
        "(-0.159948, 1.471667, -0.286287)",
        "(-0.159172, 1.451278, -0.282435)",
        "(-0.158731, 1.431155, -0.277720)",
        "(-0.158199, 1.411882, -0.272118)",
        "(-0.158040, 1.393544, -0.264730)",
        "(-0.158017, 1.384629, -0.260461)",
        "(-0.157924, 1.367268, -0.251543)",
        "(-0.157920, 1.350965, -0.241771)",
        "(-0.158015, 1.335979, -0.231089)",
        "(-0.158199, 1.322399, -0.219280)",
        "(-0.158330, 1.316020, -0.213028)",
        "(-0.158599, 1.304610, -0.199715)",
        "(-0.159639, 1.295767, -0.186035)",
        "(-0.160989, 1.289365, -0.172385)",
        "(-0.161925, 1.284620, -0.158197)",
        "(-0.162325, 1.282606, -0.150862)",
        "(-0.162752, 1.279875, -0.136070)",
        "(-0.163425, 1.279212, -0.121751)",
        "(-0.164597, 1.280834, -0.108020)",
        "(-0.165145, 1.284343, -0.095321)",
        "(-0.165305, 1.286662, -0.089398)",
        "(-0.165394, 1.293184, -0.078749)",
        "(-0.165496, 1.301840, -0.069291)",
        "(-0.164978, 1.312531, -0.061422)",
        "(-0.164660, 1.318200, -0.057738)",
        "(-0.164044, 1.330532, -0.050990)",
        "(-0.163579, 1.344140, -0.045179)",
        "(-0.163253, 1.358823, -0.040512)",
        "(-0.162607, 1.373988, -0.036603)",
        "(-0.161682, 1.389232, -0.033043)",
        "(-0.161177, 1.396910, -0.031383)",
        "(-0.161001, 1.412854, -0.028313)",
        "(-0.161414, 1.429032, -0.025520)",
        "(-0.161991, 1.445279, -0.022849)",
        "(-0.162459, 1.461547, -0.020691)",
        "(-0.162683, 1.469676, -0.019867)",
        "(-0.163444, 1.486345, -0.019116)",
        "(-0.164926, 1.503249, -0.019017)",
        "(-0.166687, 1.519756, -0.018844)",
        "(-0.168338, 1.535679, -0.018777)",
        "(-0.168989, 1.543311, -0.018836)",
        "(-0.169990, 1.558312, -0.019329)",
        "(-0.171762, 1.573429, -0.020950)",
        "(-0.173357, 1.588049, -0.023064)",
        "(-0.174812, 1.601515, -0.024739)",
        "(-0.175506, 1.607884, -0.025494)",
        "(-0.177473, 1.620566, -0.027525)",
        "(-0.179890, 1.632980, -0.030404)",
        "(-0.181811, 1.644740, -0.034227)",
        "(-0.183556, 1.655944, -0.039099)",
        "(-0.184492, 1.661296, -0.041997)",
        "(-0.186306, 1.671564, -0.048306)",
        "(-0.188500, 1.681204, -0.055553)",
        "(-0.190744, 1.689806, -0.063517)",
        "(-0.192749, 1.697175, -0.071887)",
        "(-0.193588, 1.700532, -0.076090)",
        "(-0.194819, 1.706254, -0.084808)",
        "(-0.195399, 1.710911, -0.094132)",
        "(-0.195564, 1.714583, -0.103774)",
        "(-0.195856, 1.717482, -0.113774)",
        "(-0.195926, 1.718443, -0.118455)",
        "(-0.196073, 1.719949, -0.127998)",
        "(-0.196226, 1.720842, -0.137972)",
        "(-0.196165, 1.720866, -0.148269)",
        "(-0.195696, 1.719796, -0.158555)",
        "(-0.195328, 1.718990, -0.163704)",
        "(-0.194319, 1.716558, -0.174000)",
        "(-0.192890, 1.712852, -0.183746)",
        "(-0.191556, 1.708226, -0.192864)",
        "(-0.190499, 1.702487, -0.201013)",
        "(-0.189904, 1.699142, -0.204703)",
        "(-0.187917, 1.691542, -0.211947)",
        "(-0.185015, 1.682795, -0.218869)",
        "(-0.182030, 1.673067, -0.225656)",
        "(-0.179893, 1.662587, -0.232290)",
        "(-0.178855, 1.657183, -0.235572)",
        "(-0.176465, 1.645689, -0.241742)",
        "(-0.173876, 1.633509, -0.247539)",
        "(-0.171531, 1.620900, -0.253212)",
        "(-0.169434, 1.607889, -0.258302)",
        "(-0.168490, 1.601152, -0.260525)",
        "(-0.166653, 1.587198, -0.264665)",
        "(-0.164627, 1.572697, -0.268358)",
        "(-0.162428, 1.558028, -0.271284)",
        "(-0.160551, 1.543285, -0.272972)",
        "(-0.159589, 1.535784, -0.273327)",
        "(-0.157859, 1.520762, -0.273754)",
        "(-0.156831, 1.506090, -0.273929)",
        "(-0.155792, 1.491551, -0.273450)",
        "(-0.154417, 1.476919, -0.271628)",
        "(-0.153650, 1.469523, -0.270020)",
        "(-0.152590, 1.455148, -0.266790)",
        "(-0.152053, 1.441483, -0.263260)",
        "(-0.151534, 1.427913, -0.258664)",
        "(-0.150667, 1.414074, -0.251775)",
        "(-0.150280, 1.407292, -0.247930)",
        "(-0.149788, 1.394318, -0.239490)",
        "(-0.149412, 1.382074, -0.230526)",
        "(-0.149276, 1.370512, -0.221043)",
        "(-0.149028, 1.359719, -0.211481)",
        "(-0.148962, 1.354738, -0.206692)",
        "(-0.149259, 1.345559, -0.196674)",
        "(-0.149707, 1.337362, -0.186003)",
        "(-0.150035, 1.330181, -0.174858)",
        "(-0.150411, 1.324160, -0.163161)",
        "(-0.150638, 1.321697, -0.157175)",
        "(-0.151134, 1.317569, -0.145070)",
        "(-0.151738, 1.315331, -0.133006)",
        "(-0.152260, 1.314182, -0.121227)",
        "(-0.152911, 1.314603, -0.109686)",
        "(-0.153265, 1.315052, -0.103851)",
        "(-0.154086, 1.316937, -0.092333)",
        "(-0.154865, 1.320137, -0.081628)",
        "(-0.155460, 1.324290, -0.071837)",
        "(-0.155710, 1.329216, -0.062582)",
        "(-0.155759, 1.331923, -0.058166)",
        "(-0.155833, 1.338346, -0.050256)",
        "(-0.155847, 1.346251, -0.043679)",
        "(-0.155538, 1.355396, -0.038449)",
        "(-0.155038, 1.365930, -0.034704)",
        "(-0.154818, 1.371487, -0.033079)",
        "(-0.154467, 1.383231, -0.030400)",
        "(-0.154296, 1.395547, -0.028180)",
        "(-0.154436, 1.408403, -0.026398)",
        "(-0.154258, 1.421826, -0.025078)",
        "(-0.154277, 1.428096, -0.024531)",
        "(-0.154252, 1.440594, -0.023730)",
        "(-0.154538, 1.453411, -0.023222)",
        "(-0.155235, 1.466459, -0.023103)",
        "(-0.155869, 1.479297, -0.023045)",
        "(-0.156147, 1.485615, -0.023085)",
        "(-0.156528, 1.497960, -0.023333)",
        "(-0.157238, 1.510133, -0.023943)",
        "(-0.158621, 1.522219, -0.024945)",
        "(-0.160047, 1.533643, -0.025801)",
        "(-0.160773, 1.539167, -0.026205)",
        "(-0.161930, 1.549900, -0.027286)",
        "(-0.162947, 1.560235, -0.028788)",
        "(-0.164435, 1.570657, -0.030802)",
        "(-0.166116, 1.580829, -0.033339)",
        "(-0.166674, 1.585619, -0.034709)",
        "(-0.167630, 1.595029, -0.037596)",
        "(-0.168457, 1.604158, -0.040843)",
        "(-0.169315, 1.613085, -0.044680)",
        "(-0.170812, 1.621972, -0.049199)",
        "(-0.171455, 1.626263, -0.051625)",
        "(-0.172562, 1.634573, -0.056665)",
        "(-0.173450, 1.642415, -0.062039)",
        "(-0.174064, 1.649778, -0.067668)",
        "(-0.174623, 1.656826, -0.073723)",
        "(-0.174759, 1.660200, -0.076846)",
        "(-0.174974, 1.666591, -0.083138)",
        "(-0.175279, 1.672498, -0.089590)",
        "(-0.175776, 1.678024, -0.096157)",
        "(-0.176235, 1.682968, -0.102956)",
        "(-0.176434, 1.685192, -0.106444)",
        "(-0.176856, 1.689328, -0.113626)",
        "(-0.177175, 1.692942, -0.121009)",
        "(-0.177546, 1.696045, -0.128662)",
        "(-0.177673, 1.698642, -0.136869)",
        "(-0.177644, 1.699859, -0.141066)",
        "(-0.177271, 1.701815, -0.149963)",
        "(-0.176741, 1.703343, -0.159308)",
        "(-0.176453, 1.704491, -0.169226)",
        "(-0.176374, 1.705229, -0.179093)",
        "(-0.176269, 1.705339, -0.183990)",
        "(-0.176055, 1.705022, -0.193386)",
        "(-0.175905, 1.704001, -0.202230)",
        "(-0.175623, 1.702362, -0.210835)",
        "(-0.175257, 1.700082, -0.219118)",
        "(-0.175058, 1.698712, -0.223214)",
        "(-0.174551, 1.695325, -0.231484)",
        "(-0.174210, 1.691554, -0.240018)",
        "(-0.173907, 1.687250, -0.249026)",
        "(-0.173216, 1.682239, -0.258048)",
        "(-0.172848, 1.679536, -0.262505)",
        "(-0.172136, 1.673584, -0.271378)",
        "(-0.171540, 1.667170, -0.279940)",
        "(-0.170965, 1.660347, -0.288287)",
        "(-0.169989, 1.652816, -0.296543)",
        "(-0.169359, 1.648833, -0.300582)",
        "(-0.168234, 1.640280, -0.307989)",
        "(-0.167439, 1.631177, -0.314471)",
        "(-0.166617, 1.621643, -0.319847)",
        "(-0.165748, 1.611514, -0.324458)",
        "(-0.165206, 1.606331, -0.326813)",
        "(-0.163831, 1.595643, -0.331010)",
        "(-0.162345, 1.584403, -0.334352)",
        "(-0.161208, 1.572862, -0.337003)",
        "(-0.160388, 1.560507, -0.338935)",
        "(-0.159864, 1.554444, -0.339636)",
        "(-0.158504, 1.542019, -0.339963)",
        "(-0.157016, 1.529280, -0.338995)",
        "(-0.155564, 1.516449, -0.337025)",
        "(-0.154219, 1.503371, -0.334620)",
        "(-0.153548, 1.496723, -0.333237)",
        "(-0.151967, 1.483078, -0.329867)",
        "(-0.150711, 1.469320, -0.325699)",
        "(-0.149898, 1.455513, -0.320671)",
        "(-0.148983, 1.440975, -0.314316)",
        "(-0.148292, 1.433559, -0.310861)",
        "(-0.146773, 1.418537, -0.303487)",
        "(-0.145611, 1.403677, -0.295981)",
        "(-0.144759, 1.388988, -0.288188)",
        "(-0.143889, 1.373955, -0.279404)",
        "(-0.143365, 1.366274, -0.274664)",
        "(-0.142097, 1.350635, -0.264280)",
        "(-0.141307, 1.335347, -0.253195)",
        "(-0.141108, 1.320942, -0.241942)",
        "(-0.141233, 1.307313, -0.230226)",
        "(-0.141395, 1.300708, -0.224109)",
        "(-0.141873, 1.288347, -0.211244)",
        "(-0.142683, 1.277391, -0.197978)",
        "(-0.143734, 1.267663, -0.184617)",
        "(-0.144767, 1.258957, -0.170836)",
        "(-0.145077, 1.254822, -0.163813)",
        "(-0.145631, 1.247987, -0.149596)",
        "(-0.146323, 1.243362, -0.135493)",
        "(-0.147107, 1.241032, -0.121455)",
        "(-0.147830, 1.240980, -0.107430)",
        "(-0.148225, 1.241535, -0.100442)",
        "(-0.148771, 1.244449, -0.087336)",
        "(-0.149057, 1.249553, -0.075766)",
        "(-0.149195, 1.257000, -0.065535)",
        "(-0.149140, 1.266334, -0.056572)",
        "(-0.149036, 1.271697, -0.052575)",
        "(-0.148890, 1.284181, -0.045701)",
        "(-0.148380, 1.297909, -0.040126)",
        "(-0.147504, 1.312495, -0.035623)",
        "(-0.146409, 1.327677, -0.032014)",
        "(-0.145981, 1.335463, -0.030348)",
        "(-0.145842, 1.351912, -0.027341)",
        "(-0.146133, 1.368723, -0.024456)",
        "(-0.146251, 1.385586, -0.021802)",
        "(-0.145788, 1.402166, -0.019233)",
        "(-0.145454, 1.410502, -0.018105)",
        "(-0.145295, 1.427652, -0.016326)",
        "(-0.145513, 1.444929, -0.014683)",
        "(-0.145921, 1.462306, -0.013076)",
        "(-0.146055, 1.479371, -0.011621)",
        "(-0.145970, 1.487678, -0.010873)",
        "(-0.146343, 1.504510, -0.009955)",
        "(-0.147745, 1.521673, -0.009811)",
        "(-0.148909, 1.538272, -0.009637)",
        "(-0.150021, 1.554682, -0.009487)",
        "(-0.150440, 1.562800, -0.009410)",
        "(-0.150981, 1.578596, -0.009373)",
        "(-0.153375, 1.594989, -0.009980)",
        "(-0.155753, 1.610868, -0.010240)",
        "(-0.158243, 1.626290, -0.010542)",
        "(-0.159375, 1.633771, -0.010876)",
        "(-0.161248, 1.648289, -0.012064)",
        "(-0.163757, 1.662787, -0.014228)",
        "(-0.165943, 1.676458, -0.016890)",
        "(-0.167737, 1.689023, -0.019719)",
        "(-0.168715, 1.694711, -0.021398)",
        "(-0.170589, 1.705279, -0.025729)",
        "(-0.172590, 1.715173, -0.031067)",
        "(-0.174864, 1.724320, -0.037341)",
        "(-0.176707, 1.731969, -0.043684)",
        "(-0.177638, 1.735511, -0.046956)",
        "(-0.179442, 1.741815, -0.054191)",
        "(-0.180943, 1.746908, -0.062168)",
        "(-0.182261, 1.750665, -0.070936)",
        "(-0.183601, 1.753295, -0.080579)",
        "(-0.184141, 1.754132, -0.085721)",
        "(-0.184787, 1.755060, -0.096291)",
        "(-0.184894, 1.754683, -0.107413)",
        "(-0.184542, 1.752991, -0.119014)",
        "(-0.183932, 1.750307, -0.131015)",
        "(-0.183460, 1.748757, -0.137176)",
        "(-0.181938, 1.744755, -0.149929)",
        "(-0.179967, 1.739773, -0.163197)",
        "(-0.178011, 1.734075, -0.176752)",
        "(-0.176346, 1.727767, -0.189978)",
        "(-0.175554, 1.724455, -0.196426)",
        "(-0.174116, 1.717254, -0.209012)",
        "(-0.172976, 1.709485, -0.221209)",
        "(-0.171858, 1.701285, -0.232888)",
        "(-0.170593, 1.692400, -0.243772)",
        "(-0.169822, 1.687698, -0.249029)",
        "(-0.168050, 1.677646, -0.258910)",
        "(-0.166855, 1.667265, -0.268255)",
        "(-0.166280, 1.656829, -0.277226)",
        "(-0.165559, 1.645870, -0.285334)",
        "(-0.164972, 1.640045, -0.289093)",
        "(-0.163357, 1.627872, -0.296150)",
        "(-0.161623, 1.615000, -0.302193)",
        "(-0.160451, 1.601554, -0.306834)",
        "(-0.159379, 1.587227, -0.310002)",
        "(-0.158566, 1.579740, -0.311380)",
        "(-0.156478, 1.563928, -0.313761)",
        "(-0.154281, 1.547198, -0.315336)",
        "(-0.152449, 1.529356, -0.315229)",
        "(-0.150616, 1.510098, -0.312613)",
        "(-0.149425, 1.500226, -0.310859)",
        "(-0.147574, 1.480443, -0.306802)",
        "(-0.146443, 1.460784, -0.302154)",
        "(-0.145005, 1.440308, -0.296289)",
        "(-0.143334, 1.418894, -0.288166)",
        "(-0.142623, 1.408174, -0.283650)",
        "(-0.142043, 1.387285, -0.273768)",
        "(-0.142359, 1.367368, -0.263641)",
        "(-0.142502, 1.347762, -0.253219)",
        "(-0.142492, 1.328478, -0.241361)",
        "(-0.142621, 1.319210, -0.235162)",
        "(-0.143864, 1.302368, -0.222339)",
        "(-0.145406, 1.287150, -0.209744)",
        "(-0.147134, 1.273671, -0.196710)",
        "(-0.147859, 1.267650, -0.189904)",
        "(-0.149207, 1.256411, -0.175874)",
        "(-0.150648, 1.247386, -0.161006)",
        "(-0.152331, 1.240941, -0.145906)",
        "(-0.154146, 1.237385, -0.131220)",
        "(-0.155500, 1.236439, -0.117413)",
        "(-0.155987, 1.236576, -0.110638)",
        "(-0.156381, 1.238375, -0.097271)",
        "(-0.156862, 1.242311, -0.084245)",
        "(-0.157350, 1.248596, -0.071448)",
        "(-0.157193, 1.255926, -0.061103)",
        "(-0.157038, 1.260043, -0.056241)",
        "(-0.156506, 1.269699, -0.047523)",
        "(-0.155583, 1.280569, -0.039874)",
        "(-0.154732, 1.292879, -0.033091)",
        "(-0.153832, 1.306151, -0.027042)",
        "(-0.153366, 1.313131, -0.024321)",
        "(-0.152478, 1.327605, -0.019354)",
        "(-0.151496, 1.342372, -0.015079)",
        "(-0.150382, 1.357296, -0.011411)",
        "(-0.150190, 1.373333, -0.008670)",
        "(-0.150144, 1.381489, -0.007507)",
        "(-0.149990, 1.398057, -0.005808)",
        "(-0.149636, 1.414957, -0.004989)",
        "(-0.148699, 1.431645, -0.004723)",
        "(-0.148959, 1.449365, -0.005252)",
        "(-0.149196, 1.458114, -0.005549)",
        "(-0.149432, 1.475012, -0.006056)",
        "(-0.149775, 1.491556, -0.006721)",
        "(-0.149861, 1.507690, -0.007576)",
        "(-0.150796, 1.523918, -0.008850)",
        "(-0.151501, 1.532005, -0.009522)",
        "(-0.153328, 1.547738, -0.010455)",
        "(-0.155235, 1.563071, -0.011697)",
        "(-0.156274, 1.577489, -0.013681)",
        "(-0.157255, 1.591380, -0.016593)",
        "(-0.158258, 1.598412, -0.018510)",
        "(-0.160302, 1.611899, -0.023211)",
        "(-0.161947, 1.624177, -0.028120)",
        "(-0.163751, 1.635534, -0.033641)",
        "(-0.164829, 1.645782, -0.039983)",
        "(-0.165163, 1.650461, -0.043593)",
        "(-0.166266, 1.659605, -0.051937)",
        "(-0.167264, 1.668034, -0.061310)",
        "(-0.167665, 1.675363, -0.071093)",
        "(-0.167865, 1.681704, -0.081355)",
        "(-0.167944, 1.684606, -0.086575)",
        "(-0.167974, 1.689615, -0.097603)",
        "(-0.168123, 1.693659, -0.109130)",
        "(-0.168759, 1.696897, -0.120614)",
        "(-0.169310, 1.699340, -0.131994)",
        "(-0.169508, 1.700108, -0.137600)",
        "(-0.169694, 1.701083, -0.148716)",
        "(-0.169564, 1.701127, -0.159753)",
        "(-0.169222, 1.700654, -0.171083)",
        "(-0.169329, 1.699372, -0.182749)",
        "(-0.169329, 1.698572, -0.188563)",
        "(-0.169045, 1.696237, -0.200337)",
        "(-0.168195, 1.693213, -0.212206)",
        "(-0.167213, 1.689300, -0.223788)",
        "(-0.166326, 1.684908, -0.235469)",
        "(-0.165859, 1.682605, -0.241307)",
        "(-0.165036, 1.677422, -0.252645)",
        "(-0.164117, 1.671222, -0.263252)",
        "(-0.163228, 1.664419, -0.273331)",
        "(-0.162683, 1.660651, -0.278132)",
        "(-0.161484, 1.652397, -0.287140)",
        "(-0.160200, 1.643344, -0.295153)",
        "(-0.159350, 1.633560, -0.302365)",
        "(-0.158469, 1.623126, -0.309250)",
        "(-0.157283, 1.611942, -0.315983)",
        "(-0.156650, 1.606054, -0.319141)",
        "(-0.155057, 1.593299, -0.324528)",
        "(-0.153402, 1.579494, -0.328511)",
        "(-0.151965, 1.564802, -0.331472)",
        "(-0.150347, 1.550071, -0.333592)",
        "(-0.149404, 1.542437, -0.334557)",
        "(-0.147259, 1.526443, -0.335868)",
        "(-0.144763, 1.509444, -0.336407)",
        "(-0.142397, 1.492141, -0.336196)",
        "(-0.141152, 1.475255, -0.334724)",
        "(-0.140710, 1.466928, -0.333605)",
        "(-0.139907, 1.450188, -0.330077)",
        "(-0.139101, 1.433131, -0.325158)",
        "(-0.138226, 1.415567, -0.319431)",
        "(-0.138019, 1.398062, -0.312798)",
        "(-0.138106, 1.389528, -0.309292)",
        "(-0.138194, 1.372826, -0.301778)",
        "(-0.138149, 1.356269, -0.293408)",
        "(-0.138157, 1.339811, -0.283302)",
        "(-0.138518, 1.323972, -0.271207)",
        "(-0.138837, 1.316467, -0.264936)",
        "(-0.139733, 1.302725, -0.252208)",
        "(-0.140804, 1.290913, -0.239434)",
        "(-0.141708, 1.280584, -0.226011)",
        "(-0.142535, 1.271841, -0.210627)",
        "(-0.142867, 1.267815, -0.202625)",
        "(-0.143675, 1.261254, -0.186302)",
        "(-0.144625, 1.256770, -0.170390)",
        "(-0.145314, 1.254241, -0.155206)",
        "(-0.145654, 1.253649, -0.140733)",
        "(-0.145774, 1.253855, -0.133711)",
        "(-0.145983, 1.255805, -0.120174)",
        "(-0.146115, 1.259492, -0.107522)",
        "(-0.145995, 1.264754, -0.095969)",
        "(-0.145775, 1.271554, -0.085410)",
        "(-0.145636, 1.275299, -0.080365)",
        "(-0.145246, 1.283954, -0.071151)",
        "(-0.144474, 1.293594, -0.063104)",
        "(-0.143814, 1.304076, -0.055659)",
        "(-0.143521, 1.315618, -0.048906)",
        "(-0.143381, 1.321601, -0.045749)",
        "(-0.143295, 1.334263, -0.040034)",
        "(-0.143055, 1.347434, -0.035152)",
        "(-0.142874, 1.361135, -0.031010)",
        "(-0.142816, 1.375523, -0.027759)",
        "(-0.142876, 1.382828, -0.026291)",
        "(-0.143130, 1.397874, -0.023834)",
        "(-0.143523, 1.413436, -0.022184)",
        "(-0.143896, 1.429341, -0.021267)",
        "(-0.144083, 1.445227, -0.020962)",
        "(-0.144153, 1.453135, -0.020871)",
        "(-0.144364, 1.468885, -0.020713)",
        "(-0.144518, 1.484617, -0.020975)",
        "(-0.144998, 1.500447, -0.021511)",
        "(-0.145884, 1.515943, -0.021855)",
        "(-0.146416, 1.523608, -0.021937)",
        "(-0.147503, 1.538484, -0.022119)",
        "(-0.148549, 1.552703, -0.022018)",
        "(-0.148918, 1.559522, -0.022077)",
        "(-0.150347, 1.579832, -0.022849)",
        "(-0.150795, 1.586312, -0.023382)",
        "(-0.151638, 1.598783, -0.024749)",
        "(-0.152541, 1.610503, -0.026312)",
        "(-0.153584, 1.621523, -0.028448)",
        "(-0.155045, 1.631825, -0.031541)",
        "(-0.155846, 1.636785, -0.033570)",
        "(-0.157402, 1.646293, -0.038878)",
        "(-0.158257, 1.654923, -0.045101)",
        "(-0.158746, 1.662886, -0.052661)",
        "(-0.159051, 1.669700, -0.060893)",
        "(-0.159093, 1.673045, -0.065328)",
        "(-0.159055, 1.679213, -0.075084)",
        "(-0.158805, 1.684590, -0.085619)",
        "(-0.158682, 1.689224, -0.096777)",
        "(-0.158578, 1.693077, -0.108346)",
        "(-0.158389, 1.694605, -0.114371)",
        "(-0.158067, 1.697011, -0.126563)",
        "(-0.157504, 1.698575, -0.139294)",
        "(-0.157067, 1.699413, -0.152389)",
        "(-0.156609, 1.699308, -0.165799)",
        "(-0.156302, 1.698806, -0.172587)",
        "(-0.155551, 1.697198, -0.186254)",
        "(-0.154682, 1.694734, -0.200065)",
        "(-0.153889, 1.691335, -0.213814)",
        "(-0.153188, 1.686910, -0.227467)",
        "(-0.152776, 1.684350, -0.234162)",
        "(-0.151729, 1.678355, -0.247112)",
        "(-0.150510, 1.671277, -0.259452)",
        "(-0.149426, 1.663167, -0.271085)",
        "(-0.148649, 1.654263, -0.282064)",
        "(-0.148177, 1.649489, -0.287363)",
        "(-0.147038, 1.639195, -0.297304)",
        "(-0.146187, 1.628217, -0.306242)",
        "(-0.145265, 1.616504, -0.314478)",
        "(-0.144169, 1.604165, -0.321857)",
        "(-0.143570, 1.597865, -0.325221)",
        "(-0.142443, 1.584790, -0.331036)",
        "(-0.141839, 1.571469, -0.336102)",
        "(-0.141629, 1.557755, -0.340491)",
        "(-0.140865, 1.543189, -0.344145)",
        "(-0.140431, 1.535725, -0.345693)",
        "(-0.139605, 1.520527, -0.348300)",
        "(-0.139008, 1.505435, -0.350066)",
        "(-0.138377, 1.490164, -0.350719)",
        "(-0.137711, 1.474621, -0.350529)",
        "(-0.137363, 1.466804, -0.350233)",
        "(-0.136788, 1.451242, -0.348971)",
        "(-0.136393, 1.435932, -0.346788)",
        "(-0.135945, 1.420634, -0.342985)",
        "(-0.135292, 1.405638, -0.337729)",
        "(-0.135037, 1.398364, -0.334953)",
        "(-0.134953, 1.384774, -0.328523)",
        "(-0.134988, 1.371801, -0.321581)",
        "(-0.134871, 1.359602, -0.313690)",
        "(-0.134912, 1.348064, -0.305355)",
        "(-0.135081, 1.342557, -0.300958)",
        "(-0.135593, 1.332023, -0.291474)",
        "(-0.135863, 1.322034, -0.281001)",
        "(-0.135878, 1.312441, -0.269880)",
        "(-0.135850, 1.303510, -0.258604)",
        "(-0.135944, 1.299255, -0.252848)",
        "(-0.136314, 1.291516, -0.240997)",
        "(-0.136779, 1.284528, -0.228741)",
        "(-0.137223, 1.278316, -0.216189)",
        "(-0.137533, 1.273282, -0.203144)",
        "(-0.137621, 1.271060, -0.196454)",
        "(-0.137658, 1.267918, -0.182927)",
        "(-0.137816, 1.266192, -0.169743)",
        "(-0.137839, 1.266230, -0.157019)",
        "(-0.137436, 1.267527, -0.144176)",
        "(-0.137159, 1.268745, -0.137716)",
        "(-0.136689, 1.272163, -0.125151)",
        "(-0.136636, 1.277781, -0.113355)",
        "(-0.136534, 1.285240, -0.102215)",
        "(-0.136100, 1.293301, -0.092766)",
        "(-0.135865, 1.297674, -0.088084)",
        "(-0.135365, 1.307301, -0.079176)",
        "(-0.134993, 1.318016, -0.070780)",
        "(-0.134469, 1.329217, -0.063192)",
        "(-0.133775, 1.340636, -0.056206)",
        "(-0.133513, 1.346612, -0.053119)",
        "(-0.133071, 1.358908, -0.047774)",
        "(-0.132485, 1.371283, -0.043150)",
        "(-0.131856, 1.383762, -0.039120)",
        "(-0.131104, 1.396306, -0.036058)",
        "(-0.130738, 1.402661, -0.034727)",
        "(-0.130256, 1.415620, -0.032689)",
        "(-0.129978, 1.428716, -0.031304)",
        "(-0.129672, 1.441664, -0.030296)",
        "(-0.129528, 1.454612, -0.029765)",
        "(-0.129460, 1.461055, -0.029637)",
        "(-0.129616, 1.474015, -0.029720)",
        "(-0.129858, 1.486768, -0.030073)",
        "(-0.130164, 1.499298, -0.030572)",
        "(-0.130719, 1.511994, -0.031659)",
        "(-0.131080, 1.518426, -0.032370)",
        "(-0.131878, 1.531334, -0.034262)",
        "(-0.132665, 1.544050, -0.036547)",
        "(-0.133666, 1.556660, -0.039294)",
        "(-0.134647, 1.569034, -0.042443)",
        "(-0.135090, 1.575095, -0.044088)",
        "(-0.136072, 1.587056, -0.047980)",
        "(-0.137178, 1.598587, -0.052339)",
        "(-0.138075, 1.609472, -0.057052)",
        "(-0.138694, 1.619829, -0.062418)",
        "(-0.138764, 1.624783, -0.065288)",
        "(-0.138925, 1.634312, -0.071646)",
        "(-0.139863, 1.643340, -0.078965)",
        "(-0.140630, 1.651440, -0.086323)",
        "(-0.141443, 1.658502, -0.093945)",
        "(-0.141709, 1.661886, -0.097850)",
        "(-0.142082, 1.667987, -0.105914)",
        "(-0.142792, 1.673544, -0.114447)",
        "(-0.143444, 1.678274, -0.123296)",
        "(-0.144282, 1.682212, -0.132315)",
        "(-0.144693, 1.683982, -0.136868)",
        "(-0.145586, 1.686874, -0.146184)",
        "(-0.146568, 1.688958, -0.155858)",
        "(-0.147562, 1.690138, -0.165270)",
        "(-0.148383, 1.690203, -0.174745)",
        "(-0.148656, 1.689862, -0.179483)",
        "(-0.149107, 1.688522, -0.188979)",
        "(-0.149478, 1.686377, -0.198539)",
        "(-0.149393, 1.682811, -0.207701)",
        "(-0.149296, 1.678362, -0.216751)",
        "(-0.149143, 1.675763, -0.221270)",
        "(-0.148919, 1.669638, -0.230209)",
        "(-0.148382, 1.662603, -0.239476)",
        "(-0.147406, 1.654312, -0.248612)",
        "(-0.146180, 1.644794, -0.257380)",
        "(-0.145487, 1.639628, -0.261610)",
        "(-0.144027, 1.628497, -0.269754)",
        "(-0.142574, 1.616641, -0.277503)",
        "(-0.140940, 1.603699, -0.284488)",
        "(-0.139680, 1.590259, -0.290753)",
        "(-0.139108, 1.583326, -0.293588)",
        "(-0.137781, 1.568783, -0.298048)",
        "(-0.136236, 1.553544, -0.301336)",
        "(-0.134657, 1.538769, -0.303367)",
        "(-0.133045, 1.523717, -0.304440)",
        "(-0.132419, 1.516115, -0.304659)",
        "(-0.131481, 1.500968, -0.304698)",
        "(-0.131101, 1.485973, -0.303660)",
        "(-0.130919, 1.470960, -0.301706)",
        "(-0.130256, 1.455533, -0.298513)",
        "(-0.129810, 1.447847, -0.296665)",
        "(-0.128978, 1.432711, -0.292309)",
        "(-0.128503, 1.418125, -0.287282)",
        "(-0.128145, 1.403999, -0.281366)",
        "(-0.127735, 1.390308, -0.274243)",
        "(-0.127532, 1.383598, -0.270300)",
        "(-0.127369, 1.370656, -0.261718)",
        "(-0.127608, 1.358672, -0.252384)",
        "(-0.127887, 1.347356, -0.242614)",
        "(-0.128231, 1.336630, -0.232167)",
        "(-0.128421, 1.331511, -0.226842)",
        "(-0.128773, 1.322017, -0.216002)",
        "(-0.129599, 1.313322, -0.204909)",
        "(-0.130572, 1.305340, -0.193637)",
        "(-0.131468, 1.298066, -0.182302)",
        "(-0.131874, 1.294560, -0.176540)",
        "(-0.132820, 1.288061, -0.164607)",
        "(-0.134163, 1.282766, -0.152700)",
        "(-0.135428, 1.278659, -0.141185)",
        "(-0.136673, 1.275777, -0.129772)",
        "(-0.137157, 1.274570, -0.124000)",
        "(-0.138017, 1.273117, -0.112287)",
        "(-0.139040, 1.273418, -0.100897)",
        "(-0.140190, 1.275515, -0.090342)",
        "(-0.141195, 1.279231, -0.080547)",
        "(-0.141603, 1.281437, -0.075837)",
        "(-0.142333, 1.287090, -0.066907)",
        "(-0.143136, 1.294185, -0.058722)",
        "(-0.143955, 1.302454, -0.051292)",
        "(-0.144697, 1.311702, -0.044626)",
        "(-0.144946, 1.316684, -0.041631)",
        "(-0.145340, 1.327020, -0.036010)",
        "(-0.145610, 1.338073, -0.031098)",
        "(-0.145834, 1.349875, -0.026952)",
        "(-0.145890, 1.362297, -0.023684)",
        "(-0.145792, 1.368658, -0.022315)",
        "(-0.145404, 1.381682, -0.019987)",
        "(-0.144854, 1.395066, -0.018183)",
        "(-0.144830, 1.409124, -0.016885)",
        "(-0.144933, 1.423367, -0.016075)",
        "(-0.145195, 1.430569, -0.015675)",
        "(-0.146092, 1.444987, -0.014872)",
        "(-0.147123, 1.459426, -0.014218)",
        "(-0.148052, 1.473903, -0.014048)",
        "(-0.148964, 1.488462, -0.014636)",
        "(-0.149436, 1.495756, -0.015130)",
        "(-0.150661, 1.510187, -0.016343)",
        "(-0.152188, 1.524205, -0.017774)",
        "(-0.154071, 1.537731, -0.019358)",
        "(-0.155737, 1.550802, -0.021257)",
        "(-0.156475, 1.557136, -0.022381)",
        "(-0.157860, 1.569415, -0.025175)",
        "(-0.158975, 1.581201, -0.028603)",
        "(-0.160074, 1.592486, -0.032736)",
        "(-0.161308, 1.603512, -0.037364)",
        "(-0.161910, 1.608886, -0.039819)",
        "(-0.163023, 1.619157, -0.045172)",
        "(-0.163823, 1.629032, -0.051276)",
        "(-0.164338, 1.637789, -0.057263)",
        "(-0.164924, 1.645744, -0.063610)",
        "(-0.165063, 1.649570, -0.066966)",
        "(-0.165087, 1.656872, -0.074144)",
        "(-0.165010, 1.663731, -0.081828)",
        "(-0.164888, 1.669776, -0.089910)",
        "(-0.164847, 1.672462, -0.094083)",
        "(-0.165004, 1.677478, -0.102528)",
        "(-0.165229, 1.681650, -0.111304)",
        "(-0.165150, 1.685050, -0.120390)",
        "(-0.164985, 1.687750, -0.129677)",
        "(-0.164736, 1.689721, -0.139019)",
        "(-0.164708, 1.690498, -0.143701)",
        "(-0.164874, 1.691326, -0.153178)",
        "(-0.165054, 1.691167, -0.162604)",
        "(-0.165087, 1.689958, -0.172016)",
        "(-0.165056, 1.687969, -0.181433)",
        "(-0.164922, 1.686694, -0.186134)",
        "(-0.164381, 1.683289, -0.195360)",
        "(-0.163932, 1.679018, -0.204315)",
        "(-0.163619, 1.674002, -0.213135)",
        "(-0.163068, 1.667974, -0.221813)",
        "(-0.162677, 1.664624, -0.226030)",
        "(-0.161636, 1.657142, -0.234136)",
        "(-0.160342, 1.648933, -0.241804)",
        "(-0.159104, 1.639837, -0.248694)",
        "(-0.157727, 1.629957, -0.255045)",
        "(-0.157099, 1.624808, -0.257999)",
        "(-0.155844, 1.614033, -0.263533)",
        "(-0.154577, 1.602719, -0.268680)",
        "(-0.153521, 1.590815, -0.272997)",
        "(-0.152111, 1.578141, -0.276324)",
        "(-0.151360, 1.571754, -0.277802)",
        "(-0.150035, 1.558809, -0.280084)",
        "(-0.148744, 1.545856, -0.282291)",
        "(-0.147566, 1.532937, -0.283776)",
        "(-0.146267, 1.519801, -0.284281)",
        "(-0.145626, 1.513149, -0.284217)",
        "(-0.144456, 1.499745, -0.283253)",
        "(-0.143493, 1.486496, -0.281544)",
        "(-0.142573, 1.473644, -0.279566)",
        "(-0.141823, 1.460808, -0.277519)",
        "(-0.141433, 1.454318, -0.276279)",
        "(-0.140640, 1.441011, -0.273090)",
        "(-0.140100, 1.427711, -0.268949)",
        "(-0.140327, 1.415208, -0.263562)",
        "(-0.140689, 1.403224, -0.258078)",
        "(-0.140932, 1.397406, -0.255227)",
        "(-0.141274, 1.385713, -0.249070)",
        "(-0.141557, 1.374411, -0.241816)",
        "(-0.142071, 1.363859, -0.233826)",
        "(-0.142757, 1.354215, -0.225575)",
        "(-0.143174, 1.349608, -0.221453)",
        "(-0.143923, 1.340772, -0.212685)",
        "(-0.144573, 1.332343, -0.202862)",
        "(-0.145378, 1.324669, -0.192470)",
        "(-0.146343, 1.317729, -0.181735)",
        "(-0.146900, 1.314468, -0.176247)",
        "(-0.147936, 1.308610, -0.165357)",
        "(-0.148964, 1.303758, -0.154656)",
        "(-0.149718, 1.300074, -0.144561)",
        "(-0.150141, 1.297207, -0.134692)",
        "(-0.150234, 1.296018, -0.129680)",
        "(-0.150473, 1.294704, -0.119581)",
        "(-0.150922, 1.295188, -0.109708)",
        "(-0.151457, 1.297025, -0.100274)",
        "(-0.152023, 1.299834, -0.090803)",
        "(-0.152259, 1.301631, -0.086163)",
        "(-0.152599, 1.306294, -0.077280)",
        "(-0.152865, 1.312316, -0.069283)",
        "(-0.153003, 1.319549, -0.062181)",
        "(-0.152877, 1.327531, -0.055761)",
        "(-0.152681, 1.331702, -0.052788)",
        "(-0.152286, 1.340661, -0.047276)",
        "(-0.151894, 1.350116, -0.042166)",
        "(-0.151417, 1.360143, -0.037824)",
        "(-0.150802, 1.370673, -0.034286)",
        "(-0.150394, 1.376045, -0.032701)",
        "(-0.149612, 1.387302, -0.029957)",
        "(-0.148713, 1.399221, -0.027946)",
        "(-0.147765, 1.411757, -0.026488)",
        "(-0.147401, 1.418238, -0.025966)",
        "(-0.146848, 1.431122, -0.024695)",
        "(-0.146407, 1.443905, -0.023394)",
        "(-0.145790, 1.456439, -0.022408)",
        "(-0.145260, 1.468959, -0.021943)",
        "(-0.145250, 1.481539, -0.021871)",
        "(-0.145341, 1.487719, -0.021912)",
        "(-0.145719, 1.499951, -0.022057)",
        "(-0.146355, 1.512016, -0.022660)",
        "(-0.146942, 1.523739, -0.023660)",
        "(-0.147480, 1.535028, -0.024940)",
        "(-0.147829, 1.540648, -0.025733)",
        "(-0.148730, 1.551864, -0.027718)",
        "(-0.149429, 1.562767, -0.030002)",
        "(-0.150029, 1.573462, -0.032725)",
        "(-0.150503, 1.583963, -0.035961)",
        "(-0.150861, 1.589240, -0.037843)",
        "(-0.151554, 1.599685, -0.042168)",
        "(-0.152217, 1.609767, -0.046644)",
        "(-0.153041, 1.619399, -0.051125)",
        "(-0.153776, 1.628673, -0.056086)",
        "(-0.154102, 1.633139, -0.058781)",
        "(-0.154826, 1.641649, -0.064624)",
        "(-0.155492, 1.649748, -0.071223)",
        "(-0.156335, 1.657374, -0.078423)",
        "(-0.157422, 1.664405, -0.085989)",
        "(-0.157780, 1.667513, -0.089762)",
        "(-0.158402, 1.673273, -0.097292)",
        "(-0.159076, 1.678290, -0.105323)",
        "(-0.159942, 1.682635, -0.113882)",
        "(-0.160860, 1.686134, -0.123016)",
        "(-0.161164, 1.687603, -0.127561)",
        "(-0.161561, 1.689925, -0.136795)",
        "(-0.161691, 1.691196, -0.146242)",
        "(-0.161760, 1.691441, -0.155637)",
        "(-0.161919, 1.690588, -0.165002)",
        "(-0.161907, 1.689909, -0.169785)",
        "(-0.161535, 1.687775, -0.179408)",
        "(-0.160552, 1.684639, -0.188978)",
        "(-0.159384, 1.680359, -0.198441)",
        "(-0.158364, 1.675031, -0.207469)",
        "(-0.157940, 1.672027, -0.211731)",
        "(-0.157239, 1.665506, -0.220068)",
        "(-0.156272, 1.658253, -0.228342)",
        "(-0.155121, 1.650037, -0.236271)",
        "(-0.154040, 1.641071, -0.244099)",
        "(-0.153472, 1.636343, -0.247910)",
        "(-0.152173, 1.626239, -0.255454)",
        "(-0.150770, 1.616278, -0.262121)",
        "(-0.149518, 1.606066, -0.268454)",
        "(-0.148618, 1.595509, -0.274320)",
        "(-0.148319, 1.590104, -0.277024)",
        "(-0.147777, 1.578799, -0.281762)",
        "(-0.147061, 1.566835, -0.285745)",
        "(-0.146227, 1.554234, -0.288992)",
        "(-0.145750, 1.541329, -0.291219)",
        "(-0.145623, 1.534696, -0.291970)",
        "(-0.144935, 1.520893, -0.292878)",
        "(-0.143985, 1.506575, -0.293048)",
        "(-0.143405, 1.492142, -0.292799)",
        "(-0.143122, 1.477704, -0.292338)",
        "(-0.143013, 1.470422, -0.291855)",
        "(-0.142895, 1.455632, -0.290126)",
        "(-0.142818, 1.440486, -0.287334)",
        "(-0.143009, 1.425503, -0.283547)",
        "(-0.143316, 1.410962, -0.279136)",
        "(-0.143493, 1.403837, -0.276816)",
        "(-0.143813, 1.389841, -0.271770)",
        "(-0.144289, 1.376253, -0.266282)",
        "(-0.145117, 1.363083, -0.259961)",
        "(-0.146354, 1.350527, -0.252702)",
        "(-0.146964, 1.344430, -0.248813)",
        "(-0.148074, 1.332731, -0.240665)",
        "(-0.149054, 1.321616, -0.232198)",
        "(-0.150074, 1.310976, -0.222996)",
        "(-0.151089, 1.300961, -0.212565)",
        "(-0.151632, 1.296357, -0.206866)",
        "(-0.152749, 1.288122, -0.195406)",
        "(-0.153757, 1.281381, -0.184030)",
        "(-0.154305, 1.276156, -0.172726)",
        "(-0.154588, 1.272413, -0.161007)",
        "(-0.154654, 1.271327, -0.155133)",
        "(-0.154660, 1.270413, -0.143346)",
        "(-0.154483, 1.271492, -0.131938)",
        "(-0.154172, 1.274398, -0.120976)",
        "(-0.153689, 1.278889, -0.110334)",
        "(-0.153396, 1.281641, -0.105150)",
        "(-0.152630, 1.288186, -0.095124)",
        "(-0.151816, 1.295848, -0.085457)",
        "(-0.150921, 1.304417, -0.076296)",
        "(-0.149954, 1.313914, -0.068013)",
        "(-0.149559, 1.319032, -0.064176)",
        "(-0.148828, 1.330014, -0.057328)",
        "(-0.147904, 1.341395, -0.051302)",
        "(-0.146852, 1.353146, -0.046050)",
        "(-0.146058, 1.365381, -0.041595)",
        "(-0.145801, 1.371642, -0.039574)",
        "(-0.145432, 1.384356, -0.035957)",
        "(-0.145195, 1.397248, -0.032934)",
        "(-0.145222, 1.410561, -0.030979)",
        "(-0.145187, 1.423834, -0.029551)",
        "(-0.145152, 1.430484, -0.029112)",
        "(-0.145357, 1.443774, -0.028533)",
        "(-0.145427, 1.456602, -0.028194)",
        "(-0.145438, 1.469141, -0.028500)",
        "(-0.145319, 1.481346, -0.029547)",
        "(-0.145276, 1.487300, -0.030142)",
        "(-0.145138, 1.498635, -0.031240)",
        "(-0.144877, 1.509422, -0.032392)",
        "(-0.144114, 1.519674, -0.033879)",
        "(-0.143604, 1.529728, -0.035644)",
        "(-0.143352, 1.534626, -0.036622)"
    ],
    "leftHandPositions": [
        "(-0.522749, 0.800251, 0.203135)",
        "(-0.522749, 0.800131, 0.202851)",
        "(-0.522794, 0.800020, 0.202622)",
        "(-0.522858, 0.799880, 0.202373)",
        "(-0.522885, 0.799822, 0.202270)",
        "(-0.522942, 0.799707, 0.202101)",
        "(-0.523024, 0.799583, 0.201979)",
        "(-0.523131, 0.799420, 0.201896)",
        "(-0.523210, 0.799262, 0.201837)",
        "(-0.523227, 0.799161, 0.201767)",
        "(-0.523223, 0.799115, 0.201746)",
        "(-0.523146, 0.799029, 0.201720)",
        "(-0.523034, 0.798960, 0.201717)",
        "(-0.522925, 0.798904, 0.201710)",
        "(-0.522749, 0.798861, 0.201665)",
        "(-0.522651, 0.798844, 0.201648)",
        "(-0.522403, 0.798812, 0.201619)",
        "(-0.522147, 0.798783, 0.201610)",
        "(-0.521856, 0.798737, 0.201576)",
        "(-0.521525, 0.798704, 0.201501)",
        "(-0.521325, 0.798696, 0.201453)",
        "(-0.520446, 0.798857, 0.201275)",
        "(-0.518171, 0.799622, 0.200868)",
        "(-0.514263, 0.801457, 0.199944)",
        "(-0.508601, 0.804258, 0.198640)",
        "(-0.504458, 0.806244, 0.197878)",
        "(-0.492688, 0.811692, 0.196387)",
        "(-0.476205, 0.819373, 0.195109)",
        "(-0.455037, 0.830225, 0.194216)",
        "(-0.432079, 0.843456, 0.193295)",
        "(-0.420006, 0.851224, 0.192626)",
        "(-0.395377, 0.868868, 0.190632)",
        "(-0.370436, 0.889819, 0.187503)",
        "(-0.346183, 0.913983, 0.183410)",
        "(-0.334334, 0.927660, 0.181075)",
        "(-0.311202, 0.957523, 0.176475)",
        "(-0.290059, 0.990746, 0.171976)",
        "(-0.272131, 1.026576, 0.167391)",
        "(-0.257806, 1.062183, 0.162702)",
        "(-0.246849, 1.097507, 0.157804)",
        "(-0.242445, 1.115326, 0.155401)",
        "(-0.237013, 1.150887, 0.150878)",
        "(-0.234057, 1.184607, 0.146437)",
        "(-0.234023, 1.214328, 0.141912)",
        "(-0.234424, 1.227557, 0.139706)",
        "(-0.236001, 1.249878, 0.135747)",
        "(-0.238061, 1.269510, 0.132793)",
        "(-0.240748, 1.285804, 0.130713)",
        "(-0.242829, 1.297901, 0.129173)",
        "(-0.243752, 1.306524, 0.127665)",
        "(-0.244148, 1.310404, 0.126781)",
        "(-0.245169, 1.317672, 0.124785)",
        "(-0.246975, 1.324832, 0.122544)",
        "(-0.248318, 1.331193, 0.120379)",
        "(-0.248288, 1.336751, 0.118583)",
        "(-0.247951, 1.339573, 0.117819)",
        "(-0.246534, 1.344451, 0.116290)",
        "(-0.245152, 1.348457, 0.114645)",
        "(-0.244863, 1.351819, 0.112666)",
        "(-0.244816, 1.354850, 0.110497)",
        "(-0.244813, 1.356276, 0.109446)",
        "(-0.244875, 1.358650, 0.107454)",
        "(-0.244974, 1.360330, 0.105525)",
        "(-0.245406, 1.361822, 0.103666)",
        "(-0.246001, 1.363750, 0.101947)",
        "(-0.246225, 1.364790, 0.101086)",
        "(-0.246548, 1.366755, 0.099281)",
        "(-0.246615, 1.368504, 0.097306)",
        "(-0.246657, 1.370577, 0.095461)",
        "(-0.246867, 1.373380, 0.094061)",
        "(-0.246838, 1.375005, 0.093580)",
        "(-0.246386, 1.378463, 0.092769)",
        "(-0.245537, 1.382513, 0.092040)",
        "(-0.244663, 1.387192, 0.091165)",
        "(-0.243948, 1.392566, 0.090212)",
        "(-0.243614, 1.395493, 0.089769)",
        "(-0.242841, 1.401732, 0.088835)",
        "(-0.241943, 1.408361, 0.087981)",
        "(-0.240649, 1.414989, 0.087232)",
        "(-0.238873, 1.421491, 0.086526)",
        "(-0.238076, 1.424768, 0.086201)",
        "(-0.237071, 1.431232, 0.085456)",
        "(-0.236296, 1.437015, 0.084537)",
        "(-0.234834, 1.442044, 0.083569)",
        "(-0.233050, 1.447501, 0.082613)",
        "(-0.232364, 1.450671, 0.082140)",
        "(-0.231487, 1.457684, 0.081094)",
        "(-0.230693, 1.464952, 0.079583)",
        "(-0.229686, 1.472295, 0.077808)",
        "(-0.228307, 1.479808, 0.075847)",
        "(-0.227505, 1.483570, 0.074797)",
        "(-0.225922, 1.491103, 0.072638)",
        "(-0.224448, 1.498478, 0.070872)",
        "(-0.223025, 1.505382, 0.069469)",
        "(-0.221227, 1.511371, 0.068495)",
        "(-0.220021, 1.513767, 0.068127)",
        "(-0.217187, 1.517221, 0.067455)",
        "(-0.213931, 1.518280, 0.066806)",
        "(-0.210624, 1.517084, 0.066111)",
        "(-0.207367, 1.514302, 0.065417)",
        "(-0.205673, 1.512200, 0.065032)",
        "(-0.202344, 1.506571, 0.064109)",
        "(-0.199030, 1.500050, 0.063122)",
        "(-0.195773, 1.493207, 0.062042)",
        "(-0.194067, 1.489796, 0.061404)",
        "(-0.190422, 1.483218, 0.059981)",
        "(-0.186813, 1.477141, 0.058238)",
        "(-0.184126, 1.472406, 0.056492)",
        "(-0.182408, 1.469381, 0.054999)",
        "(-0.181485, 1.468001, 0.053478)",
        "(-0.181271, 1.467826, 0.052691)",
        "(-0.181089, 1.468586, 0.051126)",
        "(-0.180966, 1.470650, 0.049756)",
        "(-0.180516, 1.473384, 0.048355)",
        "(-0.179406, 1.476459, 0.046957)",
        "(-0.178665, 1.478133, 0.046207)",
        "(-0.177221, 1.481725, 0.044602)",
        "(-0.176250, 1.485725, 0.043312)",
        "(-0.175556, 1.490316, 0.042812)",
        "(-0.175652, 1.495555, 0.043055)",
        "(-0.175933, 1.498180, 0.043371)",
        "(-0.176731, 1.503271, 0.044333)",
        "(-0.177726, 1.507822, 0.045217)",
        "(-0.178776, 1.511838, 0.046121)",
        "(-0.179742, 1.514954, 0.046876)",
        "(-0.180197, 1.516170, 0.047187)",
        "(-0.181038, 1.517709, 0.047768)",
        "(-0.182032, 1.518278, 0.048415)",
        "(-0.182994, 1.517793, 0.049137)",
        "(-0.183402, 1.515886, 0.049703)",
        "(-0.183413, 1.514405, 0.049898)",
        "(-0.183087, 1.510870, 0.050209)",
        "(-0.182221, 1.506736, 0.050238)",
        "(-0.180991, 1.502510, 0.049855)",
        "(-0.179919, 1.499004, 0.049280)",
        "(-0.179486, 1.497756, 0.048960)",
        "(-0.178739, 1.496119, 0.048389)",
        "(-0.178293, 1.495779, 0.048022)",
        "(-0.178397, 1.496661, 0.048027)",
        "(-0.178952, 1.498736, 0.048268)",
        "(-0.179313, 1.499984, 0.048550)",
        "(-0.180086, 1.502558, 0.049257)",
        "(-0.180758, 1.504985, 0.050116)",
        "(-0.181287, 1.506898, 0.050990)",
        "(-0.181516, 1.508006, 0.051674)",
        "(-0.181509, 1.508308, 0.051935)",
        "(-0.181406, 1.508186, 0.052319)",
        "(-0.181266, 1.507395, 0.052491)",
        "(-0.180968, 1.505915, 0.052517)",
        "(-0.180890, 1.505146, 0.052388)",
        "(-0.180907, 1.503661, 0.051927)",
        "(-0.180846, 1.502179, 0.051287)",
        "(-0.180733, 1.500943, 0.050699)",
        "(-0.180674, 1.500183, 0.050365)",
        "(-0.180568, 1.499978, 0.050308)",
        "(-0.180470, 1.499948, 0.050333)",
        "(-0.180432, 1.500134, 0.050415)",
        "(-0.180264, 1.500523, 0.050555)",
        "(-0.180043, 1.501013, 0.050672)",
        "(-0.179552, 1.502185, 0.050848)",
        "(-0.179305, 1.502734, 0.050752)",
        "(-0.178985, 1.504132, 0.050429)",
        "(-0.178881, 1.506069, 0.050214)",
        "(-0.178862, 1.507278, 0.050132)",
        "(-0.178791, 1.509871, 0.049855)",
        "(-0.178617, 1.512892, 0.049502)",
        "(-0.178388, 1.516185, 0.049178)",
        "(-0.178220, 1.519885, 0.049011)",
        "(-0.178207, 1.524069, 0.049091)",
        "(-0.178207, 1.526311, 0.049161)",
        "(-0.178101, 1.530984, 0.049270)",
        "(-0.177757, 1.536072, 0.049475)",
        "(-0.177307, 1.541588, 0.050127)",
        "(-0.176964, 1.547780, 0.051504)",
        "(-0.176720, 1.554181, 0.053094)",
        "(-0.176695, 1.557512, 0.054017)",
        "(-0.176755, 1.564490, 0.056212)",
        "(-0.176768, 1.571547, 0.058764)",
        "(-0.176686, 1.578681, 0.061709)",
        "(-0.176722, 1.585709, 0.064947)",
        "(-0.176677, 1.589227, 0.066726)",
        "(-0.176479, 1.596319, 0.070842)",
        "(-0.176445, 1.603514, 0.075560)",
        "(-0.176795, 1.610690, 0.080668)",
        "(-0.177562, 1.618026, 0.086099)",
        "(-0.178091, 1.621710, 0.088967)",
        "(-0.179160, 1.628957, 0.095006)",
        "(-0.180416, 1.635757, 0.101482)",
        "(-0.181648, 1.642091, 0.107835)",
        "(-0.183089, 1.647791, 0.113909)",
        "(-0.183844, 1.650550, 0.116976)",
        "(-0.185252, 1.655337, 0.123642)",
        "(-0.186746, 1.659317, 0.130600)",
        "(-0.188261, 1.662269, 0.137844)",
        "(-0.188921, 1.663560, 0.141567)",
        "(-0.190171, 1.665890, 0.149114)",
        "(-0.191036, 1.667529, 0.156942)",
        "(-0.191564, 1.668206, 0.165027)",
        "(-0.192324, 1.667686, 0.172879)",
        "(-0.192778, 1.666910, 0.176778)",
        "(-0.193761, 1.664657, 0.184718)",
        "(-0.194236, 1.661281, 0.192943)",
        "(-0.194289, 1.656766, 0.201285)",
        "(-0.194206, 1.651250, 0.209509)",
        "(-0.193993, 1.644665, 0.217673)",
        "(-0.193751, 1.640884, 0.221667)",
        "(-0.193031, 1.632746, 0.229414)",
        "(-0.191748, 1.623612, 0.236308)",
        "(-0.190116, 1.613688, 0.242272)",
        "(-0.188232, 1.602809, 0.247490)",
        "(-0.187365, 1.597206, 0.249892)",
        "(-0.185690, 1.585604, 0.254405)",
        "(-0.183880, 1.573553, 0.258261)",
        "(-0.181943, 1.561002, 0.261158)",
        "(-0.181138, 1.554677, 0.262151)",
        "(-0.180072, 1.542145, 0.263544)",
        "(-0.179117, 1.529574, 0.264572)",
        "(-0.177989, 1.516948, 0.265603)",
        "(-0.176940, 1.504529, 0.266458)",
        "(-0.176463, 1.498392, 0.266688)",
        "(-0.175606, 1.486163, 0.266441)",
        "(-0.174683, 1.474024, 0.265123)",
        "(-0.173518, 1.462001, 0.263016)",
        "(-0.172447, 1.450614, 0.260167)",
        "(-0.171922, 1.445159, 0.258466)",
        "(-0.170774, 1.434456, 0.254522)",
        "(-0.169623, 1.424393, 0.249748)",
        "(-0.168729, 1.415162, 0.244524)",
        "(-0.168448, 1.411094, 0.241720)",
        "(-0.168106, 1.402977, 0.235748)",
        "(-0.168007, 1.395513, 0.228489)",
        "(-0.167799, 1.388490, 0.220061)",
        "(-0.167752, 1.382070, 0.210578)",
        "(-0.167791, 1.376840, 0.200920)",
        "(-0.167714, 1.374477, 0.195786)",
        "(-0.167302, 1.369900, 0.185091)",
        "(-0.166729, 1.366200, 0.173664)",
        "(-0.166663, 1.363809, 0.161958)",
        "(-0.167064, 1.362668, 0.150171)",
        "(-0.167670, 1.362590, 0.138222)",
        "(-0.167943, 1.362797, 0.132182)",
        "(-0.168475, 1.363819, 0.119946)",
        "(-0.168943, 1.365485, 0.107936)",
        "(-0.169485, 1.367994, 0.096919)",
        "(-0.170030, 1.371263, 0.086911)",
        "(-0.170237, 1.373112, 0.082189)",
        "(-0.170654, 1.377377, 0.073486)",
        "(-0.171273, 1.382274, 0.065518)",
        "(-0.171961, 1.387693, 0.058262)",
        "(-0.172686, 1.393516, 0.051613)",
        "(-0.173050, 1.396534, 0.048523)",
        "(-0.173726, 1.402864, 0.043031)",
        "(-0.174327, 1.409439, 0.038221)",
        "(-0.174744, 1.416216, 0.033955)",
        "(-0.175351, 1.423279, 0.030172)",
        "(-0.175805, 1.427001, 0.028624)",
        "(-0.176673, 1.434532, 0.026005)",
        "(-0.177239, 1.442054, 0.023840)",
        "(-0.177616, 1.449423, 0.021857)",
        "(-0.177723, 1.453068, 0.020913)",
        "(-0.178294, 1.460465, 0.019045)",
        "(-0.179118, 1.467888, 0.017303)",
        "(-0.179743, 1.475155, 0.015660)",
        "(-0.180193, 1.482410, 0.014179)",
        "(-0.180330, 1.486187, 0.013851)",
        "(-0.180886, 1.494208, 0.013795)",
        "(-0.181357, 1.502764, 0.014345)",
        "(-0.181580, 1.511511, 0.014957)",
        "(-0.181991, 1.520363, 0.015187)",
        "(-0.182266, 1.524747, 0.015094)",
        "(-0.182752, 1.533604, 0.015084)",
        "(-0.183439, 1.542945, 0.015599)",
        "(-0.184153, 1.552697, 0.016717)",
        "(-0.185037, 1.562553, 0.017998)",
        "(-0.185988, 1.572608, 0.019614)",
        "(-0.186418, 1.577560, 0.020415)",
        "(-0.187121, 1.587460, 0.021931)",
        "(-0.187697, 1.597160, 0.023771)",
        "(-0.188335, 1.606743, 0.026168)",
        "(-0.188625, 1.611354, 0.027513)",
        "(-0.189119, 1.620198, 0.030304)",
        "(-0.189600, 1.628692, 0.033545)",
        "(-0.190044, 1.636829, 0.037180)",
        "(-0.190624, 1.644603, 0.041102)",
        "(-0.191122, 1.648310, 0.043157)",
        "(-0.192325, 1.655394, 0.047334)",
        "(-0.193383, 1.661869, 0.051613)",
        "(-0.194237, 1.667805, 0.055982)",
        "(-0.194750, 1.673385, 0.060792)",
        "(-0.195320, 1.678594, 0.066110)",
        "(-0.195701, 1.681052, 0.068904)",
        "(-0.196330, 1.685535, 0.074453)",
        "(-0.196931, 1.689411, 0.079995)",
        "(-0.197351, 1.691089, 0.082784)",
        "(-0.198180, 1.694294, 0.088368)",
        "(-0.198846, 1.696890, 0.094026)",
        "(-0.199452, 1.699028, 0.099747)",
        "(-0.199989, 1.700603, 0.105548)",
        "(-0.200513, 1.701684, 0.111578)",
        "(-0.200724, 1.702022, 0.114713)",
        "(-0.201043, 1.702345, 0.121096)",
        "(-0.201090, 1.702042, 0.127685)",
        "(-0.200766, 1.701018, 0.134523)",
        "(-0.200389, 1.699617, 0.141382)",
        "(-0.199890, 1.697622, 0.148289)",
        "(-0.199599, 1.696430, 0.151736)",
        "(-0.198853, 1.693637, 0.158696)",
        "(-0.197741, 1.690489, 0.165832)",
        "(-0.196403, 1.687011, 0.172985)",
        "(-0.194999, 1.683172, 0.180083)",
        "(-0.194424, 1.681168, 0.183568)",
        "(-0.193381, 1.676927, 0.190255)",
        "(-0.192236, 1.672159, 0.196425)",
        "(-0.190816, 1.666824, 0.202185)",
        "(-0.190131, 1.664003, 0.204960)",
        "(-0.188948, 1.658300, 0.210457)",
        "(-0.187476, 1.652177, 0.215797)",
        "(-0.185827, 1.645762, 0.220916)",
        "(-0.184224, 1.639092, 0.225631)",
        "(-0.183453, 1.635665, 0.227779)",
        "(-0.181904, 1.628723, 0.231760)",
        "(-0.180462, 1.621585, 0.235272)",
        "(-0.178746, 1.614145, 0.238247)",
        "(-0.176858, 1.606591, 0.240775)",
        "(-0.175980, 1.602767, 0.241878)",
        "(-0.174420, 1.595012, 0.243861)",
        "(-0.172910, 1.586977, 0.245462)",
        "(-0.171394, 1.578750, 0.246962)",
        "(-0.169676, 1.570331, 0.248287)",
        "(-0.168805, 1.566060, 0.248810)",
        "(-0.167291, 1.557431, 0.249597)",
        "(-0.166001, 1.548736, 0.249988)",
        "(-0.164949, 1.540185, 0.249744)",
        "(-0.163691, 1.531596, 0.248967)",
        "(-0.163002, 1.527284, 0.248272)",
        "(-0.162017, 1.519095, 0.246510)",
        "(-0.161151, 1.511187, 0.244077)",
        "(-0.160288, 1.503365, 0.240889)",
        "(-0.159706, 1.495757, 0.237097)",
        "(-0.159474, 1.492077, 0.234910)",
        "(-0.159041, 1.484882, 0.229997)",
        "(-0.158600, 1.477814, 0.224749)",
        "(-0.158294, 1.470943, 0.219329)",
        "(-0.158218, 1.464292, 0.213369)",
        "(-0.158098, 1.461022, 0.210114)",
        "(-0.157606, 1.454445, 0.203408)",
        "(-0.157018, 1.448174, 0.196761)",
        "(-0.156477, 1.442438, 0.190305)",
        "(-0.155697, 1.437080, 0.183743)",
        "(-0.155406, 1.434651, 0.180368)",
        "(-0.155128, 1.430275, 0.173276)",
        "(-0.155336, 1.426487, 0.165616)",
        "(-0.155672, 1.423087, 0.157617)",
        "(-0.155945, 1.420093, 0.149631)",
        "(-0.156031, 1.418803, 0.145743)",
        "(-0.156299, 1.416546, 0.138220)",
        "(-0.156694, 1.414757, 0.130950)",
        "(-0.157351, 1.413339, 0.123360)",
        "(-0.158066, 1.412072, 0.115207)",
        "(-0.158484, 1.411502, 0.111088)",
        "(-0.159334, 1.410646, 0.102937)",
        "(-0.160176, 1.410223, 0.094879)",
        "(-0.161047, 1.410278, 0.086870)",
        "(-0.161886, 1.410727, 0.078910)",
        "(-0.162328, 1.411232, 0.075034)",
        "(-0.163242, 1.412878, 0.067664)",
        "(-0.164251, 1.415633, 0.060774)",
        "(-0.165080, 1.418836, 0.054851)",
        "(-0.165832, 1.422731, 0.049335)",
        "(-0.166296, 1.424938, 0.046641)",
        "(-0.167170, 1.429720, 0.041390)",
        "(-0.167899, 1.434898, 0.036358)",
        "(-0.168912, 1.440847, 0.031822)",
        "(-0.170075, 1.447703, 0.028150)",
        "(-0.170609, 1.451248, 0.026541)",
        "(-0.171507, 1.458560, 0.023649)",
        "(-0.171997, 1.466069, 0.021113)",
        "(-0.172306, 1.474052, 0.019017)",
        "(-0.173027, 1.482711, 0.017350)",
        "(-0.174191, 1.491889, 0.015993)",
        "(-0.174871, 1.496549, 0.015406)",
        "(-0.176107, 1.506010, 0.014429)",
        "(-0.177212, 1.515832, 0.014101)",
        "(-0.178164, 1.525732, 0.014123)",
        "(-0.178608, 1.530600, 0.014212)",
        "(-0.179623, 1.540442, 0.014341)",
        "(-0.180494, 1.550144, 0.014527)",
        "(-0.181276, 1.559564, 0.014686)",
        "(-0.182159, 1.568777, 0.015054)",
        "(-0.183062, 1.577934, 0.015830)",
        "(-0.183464, 1.582559, 0.016465)",
        "(-0.184032, 1.591771, 0.018100)",
        "(-0.184647, 1.600922, 0.020139)",
        "(-0.185747, 1.609979, 0.022626)",
        "(-0.187025, 1.618821, 0.025605)",
        "(-0.187702, 1.623129, 0.027202)",
        "(-0.189099, 1.631517, 0.030667)",
        "(-0.190368, 1.639559, 0.034664)",
        "(-0.191597, 1.647133, 0.039238)",
        "(-0.192064, 1.650702, 0.041680)",
        "(-0.192828, 1.657472, 0.046709)",
        "(-0.193439, 1.663819, 0.052122)",
        "(-0.193968, 1.669826, 0.058112)",
        "(-0.194404, 1.675412, 0.064402)",
        "(-0.194626, 1.677941, 0.067532)",
        "(-0.195110, 1.682629, 0.073876)",
        "(-0.195545, 1.686767, 0.080446)",
        "(-0.195937, 1.690466, 0.087091)",
        "(-0.196239, 1.693709, 0.093928)",
        "(-0.196381, 1.695105, 0.097394)",
        "(-0.196669, 1.697408, 0.104166)",
        "(-0.197040, 1.698996, 0.110657)",
        "(-0.197341, 1.699939, 0.116802)",
        "(-0.197500, 1.700397, 0.122736)",
        "(-0.197532, 1.700440, 0.125638)",
        "(-0.197366, 1.700251, 0.131324)",
        "(-0.196892, 1.699493, 0.136768)",
        "(-0.196377, 1.698294, 0.141993)",
        "(-0.195916, 1.696700, 0.146997)",
        "(-0.195626, 1.695703, 0.149449)",
        "(-0.194928, 1.693451, 0.154301)",
        "(-0.193953, 1.690785, 0.159155)",
        "(-0.192878, 1.687813, 0.163957)",
        "(-0.191797, 1.684527, 0.168618)",
        "(-0.191214, 1.682732, 0.170839)",
        "(-0.189762, 1.678836, 0.175219)",
        "(-0.188303, 1.674757, 0.179524)",
        "(-0.187043, 1.670535, 0.183729)",
        "(-0.185523, 1.665899, 0.187724)",
        "(-0.184734, 1.663439, 0.189618)",
        "(-0.183135, 1.658220, 0.193198)",
        "(-0.181710, 1.652652, 0.196355)",
        "(-0.180409, 1.646824, 0.198902)",
        "(-0.179096, 1.640821, 0.201053)",
        "(-0.178428, 1.637767, 0.202067)",
        "(-0.176958, 1.631578, 0.203997)",
        "(-0.175208, 1.625305, 0.205735)",
        "(-0.173292, 1.618914, 0.207021)",
        "(-0.171599, 1.612439, 0.207982)",
        "(-0.170422, 1.605900, 0.208521)",
        "(-0.169883, 1.602552, 0.208656)",
        "(-0.168640, 1.595571, 0.208390)",
        "(-0.167155, 1.588260, 0.207467)",
        "(-0.165454, 1.580763, 0.206239)",
        "(-0.164596, 1.576985, 0.205482)",
        "(-0.162806, 1.569306, 0.203730)",
        "(-0.161093, 1.561632, 0.201884)",
        "(-0.159583, 1.553864, 0.199571)",
        "(-0.158109, 1.545954, 0.196993)",
        "(-0.157435, 1.541971, 0.195527)",
        "(-0.156233, 1.534199, 0.192517)",
        "(-0.155012, 1.526431, 0.189416)",
        "(-0.153969, 1.518777, 0.186306)",
        "(-0.152936, 1.511253, 0.183117)",
        "(-0.152402, 1.507537, 0.181453)",
        "(-0.151431, 1.500141, 0.177997)",
        "(-0.150601, 1.492810, 0.174096)",
        "(-0.149938, 1.485667, 0.169838)",
        "(-0.149522, 1.478686, 0.165452)",
        "(-0.149345, 1.472031, 0.160878)",
        "(-0.149338, 1.468847, 0.158480)",
        "(-0.149435, 1.462732, 0.153642)",
        "(-0.149891, 1.457093, 0.148786)",
        "(-0.150323, 1.451922, 0.143962)",
        "(-0.150442, 1.449446, 0.141534)",
        "(-0.150752, 1.444753, 0.136570)",
        "(-0.151228, 1.440527, 0.131252)",
        "(-0.151987, 1.436737, 0.125732)",
        "(-0.152960, 1.433378, 0.120305)",
        "(-0.153469, 1.431959, 0.117611)",
        "(-0.154321, 1.429496, 0.112359)",
        "(-0.154958, 1.427567, 0.107058)",
        "(-0.155859, 1.426288, 0.101504)",
        "(-0.156919, 1.425767, 0.095816)",
        "(-0.157488, 1.425854, 0.092933)",
        "(-0.158562, 1.426336, 0.087146)",
        "(-0.159575, 1.427207, 0.081266)",
        "(-0.160672, 1.428491, 0.075311)",
        "(-0.161843, 1.430272, 0.069594)",
        "(-0.162323, 1.431288, 0.066877)",
        "(-0.163156, 1.433478, 0.061567)",
        "(-0.163890, 1.436061, 0.056740)",
        "(-0.164580, 1.439146, 0.052477)",
        "(-0.165209, 1.442675, 0.048534)",
        "(-0.165563, 1.444644, 0.046610)",
        "(-0.166276, 1.448811, 0.042916)",
        "(-0.167040, 1.453374, 0.039457)",
        "(-0.167761, 1.458219, 0.036171)",
        "(-0.168278, 1.463297, 0.033055)",
        "(-0.168513, 1.465983, 0.031594)",
        "(-0.169028, 1.471587, 0.028888)",
        "(-0.169711, 1.477506, 0.026367)",
        "(-0.170521, 1.483804, 0.024299)",
        "(-0.171042, 1.490169, 0.022617)",
        "(-0.171157, 1.493307, 0.021809)",
        "(-0.171245, 1.499730, 0.020194)",
        "(-0.171690, 1.506380, 0.018718)",
        "(-0.172450, 1.513172, 0.017290)",
        "(-0.173063, 1.519988, 0.015873)",
        "(-0.173312, 1.523401, 0.015212)",
        "(-0.173715, 1.530460, 0.014001)",
        "(-0.174085, 1.537129, 0.013100)",
        "(-0.174621, 1.544158, 0.012545)",
        "(-0.175072, 1.551373, 0.012470)",
        "(-0.175225, 1.555061, 0.012532)",
        "(-0.175659, 1.562517, 0.012832)",
        "(-0.176307, 1.569981, 0.013333)",
        "(-0.176977, 1.577210, 0.013718)",
        "(-0.177692, 1.584259, 0.014151)",
        "(-0.177991, 1.587762, 0.014513)",
        "(-0.178514, 1.594537, 0.015502)",
        "(-0.178826, 1.600956, 0.016870)",
        "(-0.179125, 1.607229, 0.018732)",
        "(-0.179400, 1.613321, 0.021138)",
        "(-0.179493, 1.616229, 0.022502)",
        "(-0.179696, 1.621978, 0.025568)",
        "(-0.179947, 1.627769, 0.029215)",
        "(-0.180075, 1.633463, 0.033270)",
        "(-0.180342, 1.638892, 0.037516)",
        "(-0.180587, 1.641532, 0.039710)",
        "(-0.181084, 1.646524, 0.044107)",
        "(-0.181362, 1.651163, 0.048658)",
        "(-0.181414, 1.655536, 0.053527)",
        "(-0.181122, 1.659615, 0.058711)",
        "(-0.180966, 1.661598, 0.061441)",
        "(-0.180599, 1.665361, 0.067037)",
        "(-0.180230, 1.668654, 0.072591)",
        "(-0.179964, 1.671503, 0.078062)",
        "(-0.180063, 1.674127, 0.083749)",
        "(-0.180079, 1.675312, 0.086659)",
        "(-0.180091, 1.677416, 0.092487)",
        "(-0.180103, 1.679250, 0.098576)",
        "(-0.180030, 1.680726, 0.104821)",
        "(-0.179724, 1.681756, 0.111175)",
        "(-0.179600, 1.682057, 0.114333)",
        "(-0.179444, 1.682209, 0.120389)",
        "(-0.179184, 1.681845, 0.126421)",
        "(-0.178813, 1.681062, 0.132668)",
        "(-0.178164, 1.679801, 0.139001)",
        "(-0.177740, 1.678952, 0.142085)",
        "(-0.176964, 1.676943, 0.147993)",
        "(-0.176284, 1.674342, 0.153521)",
        "(-0.175504, 1.671173, 0.158946)",
        "(-0.174523, 1.667472, 0.164253)",
        "(-0.173902, 1.665331, 0.166745)",
        "(-0.172599, 1.660583, 0.171450)",
        "(-0.171415, 1.655328, 0.175783)",
        "(-0.170064, 1.649479, 0.179612)",
        "(-0.168642, 1.643170, 0.183137)",
        "(-0.167998, 1.639899, 0.184833)",
        "(-0.166434, 1.633003, 0.188005)",
        "(-0.164493, 1.625607, 0.190939)",
        "(-0.162667, 1.618263, 0.193860)",
        "(-0.161006, 1.610801, 0.196451)",
        "(-0.160169, 1.606939, 0.197663)",
        "(-0.158493, 1.598986, 0.199950)",
        "(-0.156864, 1.590881, 0.202189)",
        "(-0.155042, 1.582626, 0.204295)",
        "(-0.153222, 1.574143, 0.205975)",
        "(-0.152315, 1.569805, 0.206534)",
        "(-0.150631, 1.561192, 0.207414)",
        "(-0.149251, 1.552669, 0.207822)",
        "(-0.148324, 1.544232, 0.207738)",
        "(-0.147391, 1.535826, 0.207154)",
        "(-0.146971, 1.531682, 0.206708)",
        "(-0.146197, 1.523344, 0.205242)",
        "(-0.145493, 1.514643, 0.202980)",
        "(-0.144902, 1.505773, 0.200132)",
        "(-0.144524, 1.496896, 0.197001)",
        "(-0.144344, 1.492379, 0.195477)",
        "(-0.143927, 1.483289, 0.192303)",
        "(-0.143399, 1.474167, 0.188897)",
        "(-0.143018, 1.464815, 0.184753)",
        "(-0.142998, 1.455498, 0.180261)",
        "(-0.143079, 1.450915, 0.177911)",
        "(-0.143175, 1.441808, 0.172911)",
        "(-0.143125, 1.432860, 0.167239)",
        "(-0.143368, 1.424348, 0.161100)",
        "(-0.143858, 1.416609, 0.154483)",
        "(-0.144215, 1.413090, 0.151024)",
        "(-0.145071, 1.406677, 0.143643)",
        "(-0.146049, 1.401125, 0.135437)",
        "(-0.147011, 1.396193, 0.126509)",
        "(-0.148057, 1.392017, 0.116837)",
        "(-0.148603, 1.390246, 0.111855)",
        "(-0.149716, 1.387578, 0.101810)",
        "(-0.150670, 1.386187, 0.092136)",
        "(-0.151632, 1.386194, 0.083095)",
        "(-0.152454, 1.387323, 0.074476)",
        "(-0.152950, 1.388439, 0.070444)",
        "(-0.154063, 1.391463, 0.062703)",
        "(-0.155258, 1.395257, 0.055292)",
        "(-0.156400, 1.400061, 0.048577)",
        "(-0.157480, 1.405852, 0.042864)",
        "(-0.157913, 1.409040, 0.040389)",
        "(-0.158868, 1.416142, 0.036164)",
        "(-0.159617, 1.423770, 0.032765)",
        "(-0.160324, 1.431885, 0.029982)",
        "(-0.161080, 1.440470, 0.027760)",
        "(-0.161792, 1.444949, 0.026730)",
        "(-0.163087, 1.453916, 0.024871)",
        "(-0.164106, 1.462799, 0.023274)",
        "(-0.164968, 1.471667, 0.022113)",
        "(-0.165666, 1.480544, 0.021464)",
        "(-0.166177, 1.485049, 0.021353)",
        "(-0.167615, 1.494235, 0.021460)",
        "(-0.168970, 1.503251, 0.021601)",
        "(-0.169722, 1.511860, 0.021591)",
        "(-0.169196, 1.520125, 0.021806)",
        "(-0.168746, 1.523939, 0.022087)",
        "(-0.169973, 1.532720, 0.022998)",
        "(-0.171957, 1.541499, 0.024147)",
        "(-0.173038, 1.549230, 0.025042)",
        "(-0.173941, 1.556906, 0.026291)",
        "(-0.174147, 1.560761, 0.027030)",
        "(-0.174462, 1.568189, 0.028871)",
        "(-0.175007, 1.575427, 0.031040)",
        "(-0.175520, 1.582322, 0.033598)",
        "(-0.175708, 1.588892, 0.036815)",
        "(-0.175571, 1.592118, 0.038680)",
        "(-0.175284, 1.598288, 0.042902)",
        "(-0.175836, 1.604278, 0.047808)",
        "(-0.175982, 1.609607, 0.053350)",
        "(-0.175756, 1.614464, 0.059487)",
        "(-0.175581, 1.616676, 0.062777)",
        "(-0.174946, 1.620474, 0.069818)",
        "(-0.174632, 1.623469, 0.077469)",
        "(-0.174337, 1.625740, 0.085878)",
        "(-0.173559, 1.627415, 0.095000)",
        "(-0.173107, 1.628049, 0.099723)",
        "(-0.172028, 1.628982, 0.109234)",
        "(-0.171256, 1.629252, 0.118544)",
        "(-0.171217, 1.628700, 0.127316)",
        "(-0.171186, 1.627441, 0.135758)",
        "(-0.171073, 1.626373, 0.140105)",
        "(-0.170599, 1.623996, 0.147894)",
        "(-0.169827, 1.621037, 0.155454)",
        "(-0.169056, 1.617136, 0.162582)",
        "(-0.168643, 1.612300, 0.169071)",
        "(-0.168355, 1.609500, 0.172184)",
        "(-0.167329, 1.603370, 0.178134)",
        "(-0.165936, 1.596535, 0.183743)",
        "(-0.164579, 1.589054, 0.188853)",
        "(-0.163806, 1.581059, 0.193607)",
        "(-0.163433, 1.576808, 0.195755)",
        "(-0.162011, 1.567787, 0.199585)",
        "(-0.159889, 1.558255, 0.202705)",
        "(-0.158013, 1.548438, 0.204838)",
        "(-0.156714, 1.538488, 0.206143)",
        "(-0.156103, 1.533381, 0.206500)",
        "(-0.154766, 1.523198, 0.206828)",
        "(-0.153341, 1.513146, 0.206405)",
        "(-0.151935, 1.503258, 0.205111)",
        "(-0.150908, 1.493599, 0.202892)",
        "(-0.150591, 1.488829, 0.201377)",
        "(-0.150152, 1.479599, 0.197802)",
        "(-0.149740, 1.470721, 0.193756)",
        "(-0.148800, 1.461818, 0.189250)",
        "(-0.148022, 1.453423, 0.184563)",
        "(-0.147370, 1.449156, 0.181973)",
        "(-0.146198, 1.440741, 0.176411)",
        "(-0.145817, 1.432713, 0.170525)",
        "(-0.145611, 1.424765, 0.164239)",
        "(-0.145965, 1.417290, 0.157477)",
        "(-0.146281, 1.413783, 0.153982)",
        "(-0.146897, 1.407035, 0.146770)",
        "(-0.147432, 1.400752, 0.139517)",
        "(-0.147833, 1.394953, 0.131898)",
        "(-0.148326, 1.389664, 0.123792)",
        "(-0.148745, 1.387328, 0.119512)",
        "(-0.149824, 1.383193, 0.110646)",
        "(-0.150934, 1.379979, 0.101863)",
        "(-0.151959, 1.378118, 0.093713)",
        "(-0.152779, 1.377442, 0.086154)",
        "(-0.153109, 1.377460, 0.082539)",
        "(-0.153846, 1.378028, 0.075447)",
        "(-0.154757, 1.379545, 0.068651)",
        "(-0.155705, 1.382019, 0.062135)",
        "(-0.156439, 1.385260, 0.056120)",
        "(-0.156596, 1.387231, 0.053397)",
        "(-0.157153, 1.391975, 0.048461)",
        "(-0.157950, 1.397692, 0.044180)",
        "(-0.158732, 1.404140, 0.040418)",
        "(-0.159336, 1.411014, 0.036982)",
        "(-0.159640, 1.414630, 0.035399)",
        "(-0.160463, 1.422428, 0.032712)",
        "(-0.161150, 1.430556, 0.030560)",
        "(-0.161719, 1.439122, 0.029093)",
        "(-0.162282, 1.447807, 0.027914)",
        "(-0.162645, 1.452302, 0.027474)",
        "(-0.163441, 1.461541, 0.026890)",
        "(-0.164200, 1.470853, 0.026515)",
        "(-0.164575, 1.479938, 0.026091)",
        "(-0.164890, 1.488606, 0.025697)",
        "(-0.165047, 1.493022, 0.025551)",
        "(-0.165278, 1.501871, 0.025422)",
        "(-0.165633, 1.510554, 0.025412)",
        "(-0.165814, 1.518851, 0.025357)",
        "(-0.165963, 1.527133, 0.025414)",
        "(-0.166156, 1.531281, 0.025575)",
        "(-0.166393, 1.539436, 0.026164)",
        "(-0.166408, 1.547481, 0.027015)",
        "(-0.166014, 1.555271, 0.028004)",
        "(-0.165522, 1.562879, 0.029275)",
        "(-0.165501, 1.566718, 0.030046)",
        "(-0.166042, 1.574414, 0.031912)",
        "(-0.166506, 1.582063, 0.034283)",
        "(-0.166673, 1.589465, 0.037324)",
        "(-0.166667, 1.596496, 0.041053)",
        "(-0.166743, 1.599977, 0.043186)",
        "(-0.167093, 1.606789, 0.047835)",
        "(-0.167209, 1.613125, 0.052986)",
        "(-0.167270, 1.619010, 0.058398)",
        "(-0.167473, 1.624494, 0.064233)",
        "(-0.167518, 1.627152, 0.067362)",
        "(-0.167578, 1.632295, 0.074073)",
        "(-0.167523, 1.636927, 0.081198)",
        "(-0.167329, 1.640828, 0.088358)",
        "(-0.167216, 1.644109, 0.095510)",
        "(-0.167177, 1.645442, 0.099037)",
        "(-0.167217, 1.647480, 0.105976)",
        "(-0.167419, 1.648474, 0.112599)",
        "(-0.167408, 1.648756, 0.119110)",
        "(-0.167409, 1.648096, 0.125592)",
        "(-0.167301, 1.647519, 0.128853)",
        "(-0.167030, 1.646045, 0.135415)",
        "(-0.166551, 1.644121, 0.141996)",
        "(-0.165856, 1.641483, 0.148211)",
        "(-0.164965, 1.638312, 0.154091)",
        "(-0.164566, 1.636474, 0.156892)",
        "(-0.163747, 1.632633, 0.162355)",
        "(-0.162731, 1.628348, 0.167483)",
        "(-0.161540, 1.623550, 0.172114)",
        "(-0.160266, 1.618177, 0.176218)",
        "(-0.159744, 1.615372, 0.178145)",
        "(-0.158582, 1.609521, 0.181850)",
        "(-0.157304, 1.603147, 0.185110)",
        "(-0.155762, 1.596234, 0.187920)",
        "(-0.154227, 1.588603, 0.190150)",
        "(-0.153615, 1.584653, 0.191092)",
        "(-0.152363, 1.576579, 0.192967)",
        "(-0.150825, 1.568206, 0.194651)",
        "(-0.148900, 1.559669, 0.195916)",
        "(-0.147014, 1.551170, 0.196731)",
        "(-0.146347, 1.546874, 0.196971)",
        "(-0.145347, 1.538208, 0.197498)",
        "(-0.144759, 1.529153, 0.197717)",
        "(-0.144023, 1.519610, 0.197524)",
        "(-0.143013, 1.509621, 0.196600)",
        "(-0.142526, 1.504475, 0.195896)",
        "(-0.141922, 1.493978, 0.194109)",
        "(-0.141444, 1.483370, 0.192024)",
        "(-0.140530, 1.472559, 0.189605)",
        "(-0.139608, 1.461792, 0.187011)",
        "(-0.139312, 1.456542, 0.185568)",
        "(-0.139034, 1.446382, 0.181992)",
        "(-0.138986, 1.436496, 0.177402)",
        "(-0.138863, 1.426721, 0.172176)",
        "(-0.138657, 1.417397, 0.166665)",
        "(-0.138514, 1.412919, 0.163741)",
        "(-0.138210, 1.404204, 0.157375)",
        "(-0.137876, 1.395937, 0.150478)",
        "(-0.137936, 1.388347, 0.143043)",
        "(-0.138177, 1.381482, 0.135107)",
        "(-0.138300, 1.378407, 0.130954)",
        "(-0.138494, 1.372936, 0.122427)",
        "(-0.138802, 1.368717, 0.113695)",
        "(-0.139152, 1.365746, 0.104950)",
        "(-0.139609, 1.364330, 0.095999)",
        "(-0.139925, 1.364262, 0.091785)",
        "(-0.140682, 1.364751, 0.083139)",
        "(-0.141588, 1.366335, 0.074604)",
        "(-0.142440, 1.369194, 0.066673)",
        "(-0.142845, 1.372999, 0.059452)",
        "(-0.142933, 1.375412, 0.056172)",
        "(-0.142975, 1.380992, 0.050026)",
        "(-0.143032, 1.387630, 0.044219)",
        "(-0.143279, 1.395209, 0.038866)",
        "(-0.143629, 1.403416, 0.033817)",
        "(-0.143868, 1.407769, 0.031503)",
        "(-0.144514, 1.416851, 0.027223)",
        "(-0.145462, 1.426455, 0.023561)",
        "(-0.146160, 1.436372, 0.020453)",
        "(-0.146748, 1.446738, 0.018064)",
        "(-0.147062, 1.452097, 0.017187)",
        "(-0.147207, 1.462566, 0.016363)",
        "(-0.148114, 1.473592, 0.016270)",
        "(-0.148319, 1.484423, 0.016669)",
        "(-0.148194, 1.494660, 0.016728)",
        "(-0.148345, 1.504804, 0.016503)",
        "(-0.148469, 1.509897, 0.016462)",
        "(-0.148691, 1.519926, 0.016349)",
        "(-0.149012, 1.529978, 0.016591)",
        "(-0.149219, 1.539953, 0.017056)",
        "(-0.149468, 1.544920, 0.017386)",
        "(-0.150157, 1.554720, 0.018253)",
        "(-0.150995, 1.564218, 0.019400)",
        "(-0.152088, 1.573531, 0.020814)",
        "(-0.153163, 1.582629, 0.022567)",
        "(-0.153753, 1.587136, 0.023644)",
        "(-0.154990, 1.596012, 0.026071)",
        "(-0.155910, 1.604455, 0.028739)",
        "(-0.156605, 1.612411, 0.031681)",
        "(-0.157062, 1.616247, 0.033412)",
        "(-0.158218, 1.623964, 0.036994)",
        "(-0.159303, 1.631186, 0.041156)",
        "(-0.160101, 1.637763, 0.045577)",
        "(-0.160670, 1.644025, 0.050530)",
        "(-0.160733, 1.649842, 0.056028)",
        "(-0.160747, 1.652588, 0.059058)",
        "(-0.161046, 1.657778, 0.065567)",
        "(-0.161384, 1.662132, 0.072176)",
        "(-0.161798, 1.665754, 0.079046)",
        "(-0.162290, 1.668672, 0.086243)",
        "(-0.162513, 1.669767, 0.089914)",
        "(-0.162834, 1.671377, 0.097341)",
        "(-0.163088, 1.672132, 0.104946)",
        "(-0.162969, 1.671773, 0.112416)",
        "(-0.162674, 1.670510, 0.119761)",
        "(-0.162502, 1.669532, 0.123416)",
        "(-0.162394, 1.667139, 0.130817)",
        "(-0.162098, 1.664014, 0.138469)",
        "(-0.161297, 1.660178, 0.146310)",
        "(-0.160308, 1.655701, 0.154192)",
        "(-0.159823, 1.653148, 0.158069)",
        "(-0.158870, 1.647658, 0.165763)",
        "(-0.157908, 1.641450, 0.173011)",
        "(-0.156576, 1.634582, 0.179962)",
        "(-0.155099, 1.627084, 0.186655)",
        "(-0.154354, 1.623009, 0.189727)",
        "(-0.152854, 1.614319, 0.195114)",
        "(-0.151189, 1.604988, 0.199551)",
        "(-0.149393, 1.595273, 0.203791)",
        "(-0.147756, 1.585385, 0.207836)",
        "(-0.146841, 1.580359, 0.209634)",
        "(-0.145097, 1.570145, 0.212728)",
        "(-0.143681, 1.559855, 0.215040)",
        "(-0.142326, 1.549589, 0.216469)",
        "(-0.140636, 1.539109, 0.216848)",
        "(-0.139771, 1.533894, 0.216629)",
        "(-0.138116, 1.523473, 0.215726)",
        "(-0.136445, 1.512985, 0.214003)",
        "(-0.135116, 1.502699, 0.211532)",
        "(-0.133982, 1.492608, 0.208448)",
        "(-0.133561, 1.487636, 0.206687)",
        "(-0.132916, 1.477710, 0.202913)",
        "(-0.132546, 1.467967, 0.198943)",
        "(-0.132160, 1.458211, 0.194552)",
        "(-0.131538, 1.448040, 0.189546)",
        "(-0.131207, 1.442898, 0.186872)",
        "(-0.130982, 1.432768, 0.180986)",
        "(-0.131287, 1.423212, 0.174755)",
        "(-0.131942, 1.414197, 0.168173)",
        "(-0.132486, 1.405253, 0.161470)",
        "(-0.132907, 1.401049, 0.158068)",
        "(-0.134001, 1.393046, 0.151303)",
        "(-0.135312, 1.385603, 0.144398)",
        "(-0.136428, 1.378506, 0.137494)",
        "(-0.137298, 1.371513, 0.130333)",
        "(-0.137755, 1.368133, 0.126572)",
        "(-0.138852, 1.361894, 0.118582)",
        "(-0.139905, 1.356216, 0.110091)",
        "(-0.141058, 1.351721, 0.101592)",
        "(-0.142181, 1.348218, 0.093366)",
        "(-0.142665, 1.347249, 0.089482)",
        "(-0.143508, 1.346122, 0.081933)",
        "(-0.144307, 1.346420, 0.074502)",
        "(-0.145116, 1.347813, 0.067186)",
        "(-0.146213, 1.350907, 0.060268)",
        "(-0.146865, 1.352977, 0.056967)",
        "(-0.148181, 1.357580, 0.050528)",
        "(-0.149670, 1.363322, 0.044405)",
        "(-0.151004, 1.369791, 0.038712)",
        "(-0.152081, 1.376784, 0.033430)",
        "(-0.152473, 1.380472, 0.030987)",
        "(-0.153427, 1.388453, 0.026582)",
        "(-0.154263, 1.397186, 0.023042)",
        "(-0.154794, 1.406551, 0.020276)",
        "(-0.154997, 1.416357, 0.018113)",
        "(-0.155069, 1.421493, 0.017338)",
        "(-0.155343, 1.432081, 0.016256)",
        "(-0.155936, 1.443112, 0.015694)",
        "(-0.156005, 1.454284, 0.015953)",
        "(-0.156165, 1.465716, 0.016621)",
        "(-0.156115, 1.471553, 0.017271)",
        "(-0.156135, 1.483052, 0.018507)",
        "(-0.156239, 1.494357, 0.019296)",
        "(-0.156556, 1.505650, 0.019629)",
        "(-0.156604, 1.516714, 0.020084)",
        "(-0.156667, 1.522080, 0.020248)",
        "(-0.157287, 1.533030, 0.020904)",
        "(-0.158052, 1.543825, 0.021966)",
        "(-0.158837, 1.554143, 0.023093)",
        "(-0.159807, 1.564283, 0.024686)",
        "(-0.160216, 1.569184, 0.025708)",
        "(-0.160868, 1.578719, 0.028126)",
        "(-0.161794, 1.588075, 0.031441)",
        "(-0.162520, 1.596698, 0.035130)",
        "(-0.163162, 1.604608, 0.039094)",
        "(-0.163520, 1.608405, 0.041314)",
        "(-0.164206, 1.615655, 0.046030)",
        "(-0.164672, 1.622569, 0.051455)",
        "(-0.165167, 1.628571, 0.056981)",
        "(-0.165492, 1.634064, 0.062818)",
        "(-0.165547, 1.636636, 0.065869)",
        "(-0.165787, 1.641632, 0.072247)",
        "(-0.166229, 1.646229, 0.079021)",
        "(-0.166716, 1.650224, 0.086127)",
        "(-0.167092, 1.653641, 0.093490)",
        "(-0.167236, 1.655103, 0.097247)",
        "(-0.167605, 1.657612, 0.105060)",
        "(-0.167896, 1.659342, 0.113208)",
        "(-0.167967, 1.660248, 0.121594)",
        "(-0.167796, 1.660667, 0.130320)",
        "(-0.167591, 1.660596, 0.134747)",
        "(-0.167004, 1.659963, 0.143516)",
        "(-0.166595, 1.658685, 0.152037)",
        "(-0.166721, 1.657009, 0.160882)",
        "(-0.166729, 1.654724, 0.170078)",
        "(-0.166460, 1.653272, 0.174608)",
        "(-0.165913, 1.650189, 0.183468)",
        "(-0.165324, 1.646683, 0.192053)",
        "(-0.165063, 1.642604, 0.200257)",
        "(-0.164757, 1.637670, 0.207737)",
        "(-0.164460, 1.634785, 0.211127)",
        "(-0.163832, 1.628603, 0.217820)",
        "(-0.163067, 1.621892, 0.224699)",
        "(-0.162275, 1.614415, 0.231354)",
        "(-0.161683, 1.606322, 0.237505)",
        "(-0.161295, 1.601915, 0.240328)",
        "(-0.159957, 1.592417, 0.245776)",
        "(-0.158453, 1.582397, 0.250766)",
        "(-0.157357, 1.571956, 0.255011)",
        "(-0.156227, 1.560832, 0.258374)",
        "(-0.155810, 1.555150, 0.259661)",
        "(-0.154980, 1.543642, 0.261832)",
        "(-0.153806, 1.531693, 0.263325)",
        "(-0.152485, 1.519363, 0.263691)",
        "(-0.151153, 1.506972, 0.262800)",
        "(-0.150500, 1.500691, 0.261825)",
        "(-0.149583, 1.488210, 0.259076)",
        "(-0.148688, 1.475562, 0.255240)",
        "(-0.147599, 1.462913, 0.250256)",
        "(-0.146645, 1.450571, 0.244287)",
        "(-0.146231, 1.444450, 0.240954)",
        "(-0.145524, 1.432484, 0.234162)",
        "(-0.144880, 1.420904, 0.226925)",
        "(-0.144033, 1.409134, 0.218579)",
        "(-0.143368, 1.397416, 0.209050)",
        "(-0.143169, 1.391726, 0.204080)",
        "(-0.143120, 1.380710, 0.194053)",
        "(-0.143385, 1.370571, 0.183742)",
        "(-0.143466, 1.361030, 0.173015)",
        "(-0.143739, 1.352053, 0.161609)",
        "(-0.144024, 1.348055, 0.155707)",
        "(-0.144813, 1.341156, 0.143828)",
        "(-0.145804, 1.335776, 0.131896)",
        "(-0.146881, 1.332118, 0.120002)",
        "(-0.148081, 1.330203, 0.108210)",
        "(-0.148744, 1.329910, 0.102237)",
        "(-0.150200, 1.330269, 0.090278)",
        "(-0.151895, 1.332057, 0.078368)",
        "(-0.153591, 1.335162, 0.066996)",
        "(-0.155233, 1.339386, 0.056408)",
        "(-0.156017, 1.342155, 0.051668)",
        "(-0.157470, 1.348009, 0.042674)",
        "(-0.158730, 1.354841, 0.034823)",
        "(-0.160225, 1.362776, 0.028090)",
        "(-0.161819, 1.371766, 0.022456)",
        "(-0.162548, 1.376668, 0.020072)",
        "(-0.163839, 1.386988, 0.015942)",
        "(-0.164789, 1.398022, 0.012907)",
        "(-0.165352, 1.409653, 0.010734)",
        "(-0.164876, 1.421622, 0.010035)",
        "(-0.164985, 1.427826, 0.009830)",
        "(-0.165246, 1.441133, 0.010427)",
        "(-0.165369, 1.454884, 0.011620)",
        "(-0.165812, 1.468040, 0.012406)",
        "(-0.166040, 1.480948, 0.013138)",
        "(-0.166189, 1.487335, 0.013583)",
        "(-0.166699, 1.500164, 0.014747)",
        "(-0.168148, 1.513070, 0.016587)",
        "(-0.169572, 1.526060, 0.019290)",
        "(-0.170422, 1.538752, 0.023058)",
        "(-0.170553, 1.544791, 0.025320)",
        "(-0.170892, 1.556516, 0.030158)",
        "(-0.171826, 1.568239, 0.035849)",
        "(-0.173113, 1.579736, 0.042386)",
        "(-0.174164, 1.590909, 0.049618)",
        "(-0.174542, 1.596260, 0.053407)",
        "(-0.175086, 1.606706, 0.061390)",
        "(-0.175816, 1.616872, 0.070112)",
        "(-0.177083, 1.626794, 0.079178)",
        "(-0.178145, 1.635769, 0.088278)",
        "(-0.178525, 1.639985, 0.092748)",
        "(-0.179108, 1.647821, 0.101686)",
        "(-0.179813, 1.655048, 0.110817)",
        "(-0.181109, 1.661541, 0.120609)",
        "(-0.182197, 1.667421, 0.131039)",
        "(-0.182349, 1.669844, 0.136343)",
        "(-0.182481, 1.673989, 0.146893)",
        "(-0.182622, 1.677391, 0.157866)",
        "(-0.183134, 1.679978, 0.168880)",
        "(-0.183856, 1.681247, 0.179644)",
        "(-0.184186, 1.681333, 0.184943)",
        "(-0.184753, 1.680783, 0.195549)",
        "(-0.185332, 1.679212, 0.206207)",
        "(-0.185835, 1.676545, 0.216825)",
        "(-0.186106, 1.672483, 0.226947)",
        "(-0.186201, 1.669910, 0.231750)",
        "(-0.186262, 1.664051, 0.241113)",
        "(-0.185822, 1.657151, 0.249913)",
        "(-0.185048, 1.649219, 0.257848)",
        "(-0.184067, 1.640338, 0.265132)",
        "(-0.183493, 1.635523, 0.268590)",
        "(-0.182450, 1.625335, 0.275197)",
        "(-0.181446, 1.614577, 0.281292)",
        "(-0.180275, 1.603304, 0.286840)",
        "(-0.178966, 1.591200, 0.291431)",
        "(-0.178218, 1.584709, 0.293262)",
        "(-0.176676, 1.571397, 0.296805)",
        "(-0.174868, 1.557865, 0.300424)",
        "(-0.172629, 1.543882, 0.303996)",
        "(-0.170643, 1.529425, 0.306972)",
        "(-0.170024, 1.522066, 0.308094)",
        "(-0.169285, 1.507285, 0.310056)",
        "(-0.168534, 1.492126, 0.311621)",
        "(-0.167480, 1.476684, 0.312241)",
        "(-0.166296, 1.461024, 0.311184)",
        "(-0.165831, 1.453139, 0.309911)",
        "(-0.165058, 1.437339, 0.306848)",
        "(-0.163901, 1.421603, 0.303304)",
        "(-0.162769, 1.406330, 0.298811)",
        "(-0.161893, 1.391411, 0.293112)",
        "(-0.161488, 1.383966, 0.289672)",
        "(-0.160833, 1.369030, 0.281831)",
        "(-0.160585, 1.355512, 0.273813)",
        "(-0.160857, 1.342415, 0.265081)",
        "(-0.161052, 1.329460, 0.255317)",
        "(-0.161207, 1.323075, 0.250043)",
        "(-0.161729, 1.311089, 0.238869)",
        "(-0.162140, 1.300486, 0.227376)",
        "(-0.162302, 1.291384, 0.215484)",
        "(-0.162255, 1.283365, 0.202660)",
        "(-0.162264, 1.279830, 0.195765)",
        "(-0.162386, 1.273906, 0.181461)",
        "(-0.162653, 1.270168, 0.166827)",
        "(-0.163133, 1.269034, 0.152119)",
        "(-0.163478, 1.269775, 0.137309)",
        "(-0.163420, 1.270808, 0.129965)",
        "(-0.163165, 1.273762, 0.115432)",
        "(-0.162987, 1.278317, 0.101121)",
        "(-0.162979, 1.284393, 0.087435)",
        "(-0.163256, 1.292232, 0.074721)",
        "(-0.163332, 1.296736, 0.068839)",
        "(-0.163282, 1.306315, 0.057716)",
        "(-0.163184, 1.316900, 0.047673)",
        "(-0.163386, 1.329234, 0.039206)",
        "(-0.164057, 1.343219, 0.032514)",
        "(-0.164222, 1.350547, 0.029733)",
        "(-0.163720, 1.365391, 0.024954)",
        "(-0.162757, 1.381054, 0.021651)",
        "(-0.161983, 1.397543, 0.019581)",
        "(-0.161403, 1.414349, 0.018318)",
        "(-0.161092, 1.422713, 0.017911)",
        "(-0.160426, 1.439220, 0.017253)",
        "(-0.160181, 1.455726, 0.016972)",
        "(-0.160747, 1.472379, 0.017335)",
        "(-0.161338, 1.488579, 0.018003)",
        "(-0.161342, 1.496365, 0.018269)",
        "(-0.160872, 1.511612, 0.018680)",
        "(-0.161014, 1.526883, 0.019109)",
        "(-0.162025, 1.542320, 0.020182)",
        "(-0.163143, 1.557240, 0.021641)",
        "(-0.163781, 1.564380, 0.022375)",
        "(-0.165230, 1.578595, 0.024309)",
        "(-0.167068, 1.592500, 0.027055)",
        "(-0.169499, 1.606256, 0.030900)",
        "(-0.171762, 1.619292, 0.035761)",
        "(-0.172618, 1.625247, 0.038356)",
        "(-0.174147, 1.636615, 0.044094)",
        "(-0.175476, 1.647383, 0.050734)",
        "(-0.177017, 1.657576, 0.058336)",
        "(-0.178434, 1.666896, 0.066753)",
        "(-0.178867, 1.670901, 0.070852)",
        "(-0.179710, 1.678427, 0.079128)",
        "(-0.180643, 1.685649, 0.088088)",
        "(-0.181916, 1.692344, 0.097714)",
        "(-0.183378, 1.698420, 0.108174)",
        "(-0.183917, 1.700967, 0.113646)",
        "(-0.184814, 1.705199, 0.124701)",
        "(-0.185749, 1.708526, 0.136248)",
        "(-0.186698, 1.711090, 0.148191)",
        "(-0.187278, 1.712269, 0.160472)",
        "(-0.187382, 1.712297, 0.166520)",
        "(-0.187679, 1.711609, 0.178531)",
        "(-0.187978, 1.709875, 0.190594)",
        "(-0.188204, 1.706933, 0.202572)",
        "(-0.187992, 1.702546, 0.214159)",
        "(-0.187793, 1.699778, 0.219685)",
        "(-0.187783, 1.693724, 0.230715)",
        "(-0.187675, 1.686878, 0.241577)",
        "(-0.186616, 1.678927, 0.251890)",
        "(-0.185064, 1.669785, 0.261388)",
        "(-0.184314, 1.664793, 0.265871)",
        "(-0.183173, 1.654263, 0.274437)",
        "(-0.182254, 1.642770, 0.282014)",
        "(-0.181279, 1.630289, 0.288824)",
        "(-0.180263, 1.617001, 0.295138)",
        "(-0.179780, 1.610159, 0.298090)",
        "(-0.179080, 1.595978, 0.303184)",
        "(-0.178471, 1.581305, 0.307317)",
        "(-0.177555, 1.565676, 0.309855)",
        "(-0.176502, 1.548739, 0.310625)",
        "(-0.175994, 1.539796, 0.310200)",
        "(-0.175284, 1.521670, 0.308431)",
        "(-0.174461, 1.502827, 0.306116)",
        "(-0.173603, 1.483395, 0.303118)",
        "(-0.172991, 1.464093, 0.299208)",
        "(-0.172704, 1.454603, 0.296885)",
        "(-0.172620, 1.435746, 0.291348)",
        "(-0.172698, 1.416408, 0.284527)",
        "(-0.172694, 1.396767, 0.276256)",
        "(-0.172967, 1.377820, 0.267701)",
        "(-0.173255, 1.368640, 0.262929)",
        "(-0.174169, 1.350453, 0.252912)",
        "(-0.175175, 1.332715, 0.241193)",
        "(-0.176521, 1.315994, 0.228176)",
        "(-0.178421, 1.301248, 0.214187)",
        "(-0.179350, 1.294326, 0.207185)",
        "(-0.181017, 1.282504, 0.192847)",
        "(-0.182170, 1.272840, 0.178555)",
        "(-0.182622, 1.266303, 0.164112)",
        "(-0.182774, 1.262105, 0.149597)",
        "(-0.182557, 1.261707, 0.142377)",
        "(-0.182083, 1.262061, 0.128092)",
        "(-0.181150, 1.265440, 0.113984)",
        "(-0.180203, 1.271013, 0.100312)",
        "(-0.179023, 1.279472, 0.088041)",
        "(-0.178335, 1.284641, 0.082429)",
        "(-0.176845, 1.295996, 0.072043)",
        "(-0.175608, 1.309091, 0.062845)",
        "(-0.174740, 1.323572, 0.054978)",
        "(-0.173786, 1.338870, 0.048327)",
        "(-0.173306, 1.346795, 0.045520)",
        "(-0.172573, 1.363061, 0.040754)",
        "(-0.172344, 1.380031, 0.037362)",
        "(-0.172067, 1.397185, 0.034991)",
        "(-0.171669, 1.414243, 0.033370)",
        "(-0.171490, 1.422746, 0.032877)",
        "(-0.171332, 1.439665, 0.032328)",
        "(-0.171406, 1.456480, 0.032586)",
        "(-0.171793, 1.472701, 0.033168)",
        "(-0.172237, 1.488251, 0.033659)",
        "(-0.172493, 1.495863, 0.033970)",
        "(-0.173177, 1.510877, 0.034610)",
        "(-0.174178, 1.525651, 0.035617)",
        "(-0.175228, 1.539922, 0.036743)",
        "(-0.175705, 1.553680, 0.037885)",
        "(-0.175456, 1.560278, 0.038539)",
        "(-0.174877, 1.573249, 0.040052)",
        "(-0.175549, 1.586406, 0.042512)",
        "(-0.176494, 1.598929, 0.045301)",
        "(-0.176955, 1.610557, 0.047790)",
        "(-0.177065, 1.616197, 0.049151)",
        "(-0.177359, 1.627494, 0.052379)",
        "(-0.179317, 1.638964, 0.056384)",
        "(-0.181883, 1.650608, 0.061793)",
        "(-0.183206, 1.661017, 0.067375)",
        "(-0.183571, 1.665851, 0.070277)",
        "(-0.184693, 1.675419, 0.076711)",
        "(-0.186363, 1.684635, 0.083926)",
        "(-0.188330, 1.692993, 0.091519)",
        "(-0.190035, 1.700273, 0.099250)",
        "(-0.190720, 1.703533, 0.103280)",
        "(-0.191881, 1.709462, 0.111714)",
        "(-0.193000, 1.714489, 0.120705)",
        "(-0.193930, 1.718455, 0.129992)",
        "(-0.194525, 1.721321, 0.139017)",
        "(-0.194811, 1.722327, 0.143478)",
        "(-0.195312, 1.723768, 0.152331)",
        "(-0.195936, 1.724203, 0.161002)",
        "(-0.196408, 1.723693, 0.169767)",
        "(-0.196594, 1.722213, 0.178720)",
        "(-0.196601, 1.721178, 0.183314)",
        "(-0.196196, 1.718480, 0.192394)",
        "(-0.195446, 1.714750, 0.200935)",
        "(-0.194548, 1.709995, 0.208916)",
        "(-0.192990, 1.704070, 0.216514)",
        "(-0.192016, 1.700673, 0.220137)",
        "(-0.190272, 1.693510, 0.227482)",
        "(-0.188345, 1.685631, 0.234957)",
        "(-0.185944, 1.676870, 0.242173)",
        "(-0.183552, 1.667237, 0.248688)",
        "(-0.182274, 1.661979, 0.251562)",
        "(-0.179699, 1.651337, 0.257017)",
        "(-0.177012, 1.639973, 0.261669)",
        "(-0.174342, 1.628004, 0.265600)",
        "(-0.171880, 1.615571, 0.268621)",
        "(-0.170581, 1.609197, 0.269848)",
        "(-0.167704, 1.595995, 0.271826)",
        "(-0.164778, 1.582457, 0.273226)",
        "(-0.161851, 1.568691, 0.273966)",
        "(-0.159123, 1.554790, 0.273780)",
        "(-0.157747, 1.547743, 0.273393)",
        "(-0.154805, 1.533501, 0.272422)",
        "(-0.151886, 1.519368, 0.271164)",
        "(-0.149234, 1.505731, 0.269500)",
        "(-0.146908, 1.492412, 0.267362)",
        "(-0.145772, 1.485750, 0.266169)",
        "(-0.143387, 1.472407, 0.263630)",
        "(-0.141259, 1.459383, 0.260445)",
        "(-0.139970, 1.447035, 0.256258)",
        "(-0.139227, 1.435153, 0.251320)",
        "(-0.138796, 1.429246, 0.248609)",
        "(-0.137951, 1.417426, 0.242987)",
        "(-0.137150, 1.406212, 0.237163)",
        "(-0.137032, 1.395942, 0.230751)",
        "(-0.137232, 1.386253, 0.223979)",
        "(-0.137281, 1.381649, 0.220493)",
        "(-0.137548, 1.373084, 0.213529)",
        "(-0.138144, 1.365448, 0.206607)",
        "(-0.138817, 1.358289, 0.199143)",
        "(-0.139881, 1.351594, 0.190650)",
        "(-0.140548, 1.348507, 0.186019)",
        "(-0.141767, 1.342955, 0.176616)",
        "(-0.142994, 1.338624, 0.167190)",
        "(-0.144411, 1.335821, 0.157631)",
        "(-0.145828, 1.334217, 0.147737)",
        "(-0.146501, 1.333955, 0.142688)",
        "(-0.147887, 1.334330, 0.132513)",
        "(-0.149201, 1.335947, 0.122313)",
        "(-0.150291, 1.338725, 0.112314)",
        "(-0.151431, 1.342825, 0.102679)",
        "(-0.152136, 1.345462, 0.098057)",
        "(-0.153651, 1.351331, 0.089140)",
        "(-0.154794, 1.357715, 0.080798)",
        "(-0.155720, 1.364690, 0.073295)",
        "(-0.156492, 1.371978, 0.066311)",
        "(-0.156841, 1.375826, 0.063003)",
        "(-0.157621, 1.383854, 0.056782)",
        "(-0.158509, 1.392256, 0.051202)",
        "(-0.159153, 1.400846, 0.046247)",
        "(-0.159488, 1.409757, 0.042046)",
        "(-0.159508, 1.414313, 0.040271)",
        "(-0.159579, 1.423746, 0.037269)",
        "(-0.159743, 1.433447, 0.034930)",
        "(-0.159731, 1.443282, 0.033085)",
        "(-0.159908, 1.453566, 0.032013)",
        "(-0.159965, 1.458814, 0.031778)",
        "(-0.159672, 1.469095, 0.031456)",
        "(-0.159453, 1.479512, 0.031572)",
        "(-0.159714, 1.490167, 0.032239)",
        "(-0.160145, 1.500610, 0.033014)",
        "(-0.160313, 1.505732, 0.033442)",
        "(-0.160441, 1.516100, 0.034696)",
        "(-0.160295, 1.526472, 0.036515)",
        "(-0.160026, 1.537135, 0.039276)",
        "(-0.159652, 1.547728, 0.042416)",
        "(-0.159517, 1.552878, 0.043987)",
        "(-0.159691, 1.563167, 0.047340)",
        "(-0.160324, 1.573447, 0.051184)",
        "(-0.160671, 1.583291, 0.055159)",
        "(-0.160405, 1.592543, 0.059337)",
        "(-0.160125, 1.597116, 0.061586)",
        "(-0.159999, 1.606346, 0.066819)",
        "(-0.160363, 1.615396, 0.072756)",
        "(-0.160557, 1.623335, 0.078393)",
        "(-0.160656, 1.630771, 0.084151)",
        "(-0.160709, 1.634470, 0.087089)",
        "(-0.160532, 1.641363, 0.093235)",
        "(-0.160299, 1.647820, 0.099815)",
        "(-0.160379, 1.653586, 0.106920)",
        "(-0.160535, 1.658071, 0.113813)",
        "(-0.160643, 1.660144, 0.117284)",
        "(-0.160893, 1.663751, 0.124458)",
        "(-0.160938, 1.666435, 0.131844)",
        "(-0.160765, 1.668201, 0.139567)",
        "(-0.160797, 1.669204, 0.147368)",
        "(-0.160888, 1.669389, 0.151379)",
        "(-0.160834, 1.669195, 0.159509)",
        "(-0.160609, 1.668178, 0.167478)",
        "(-0.160417, 1.666388, 0.175211)",
        "(-0.160353, 1.663743, 0.182794)",
        "(-0.160359, 1.662043, 0.186510)",
        "(-0.160258, 1.658079, 0.194045)",
        "(-0.159705, 1.653417, 0.201885)",
        "(-0.158742, 1.648186, 0.209950)",
        "(-0.157652, 1.642418, 0.217766)",
        "(-0.157098, 1.639307, 0.221383)",
        "(-0.156054, 1.632689, 0.228169)",
        "(-0.155045, 1.625175, 0.234043)",
        "(-0.154117, 1.617046, 0.239205)",
        "(-0.152977, 1.608179, 0.243948)",
        "(-0.152365, 1.603413, 0.246095)",
        "(-0.151553, 1.593495, 0.250040)",
        "(-0.150984, 1.582933, 0.253810)",
        "(-0.150168, 1.571771, 0.257178)",
        "(-0.149121, 1.560264, 0.259959)",
        "(-0.148436, 1.554363, 0.261058)",
        "(-0.146872, 1.541913, 0.262339)",
        "(-0.145391, 1.529674, 0.262388)",
        "(-0.144232, 1.517553, 0.261599)",
        "(-0.143738, 1.505647, 0.260234)",
        "(-0.143550, 1.499870, 0.259272)",
        "(-0.142940, 1.488426, 0.256870)",
        "(-0.142332, 1.477175, 0.253758)",
        "(-0.142096, 1.465935, 0.249633)",
        "(-0.142163, 1.454334, 0.244491)",
        "(-0.142195, 1.448449, 0.241646)",
        "(-0.142190, 1.436550, 0.235710)",
        "(-0.141993, 1.424791, 0.229214)",
        "(-0.141586, 1.413501, 0.222206)",
        "(-0.141536, 1.402958, 0.214831)",
        "(-0.141640, 1.397975, 0.211053)",
        "(-0.141861, 1.388363, 0.203298)",
        "(-0.142162, 1.379248, 0.194998)",
        "(-0.142508, 1.370997, 0.186275)",
        "(-0.142894, 1.363521, 0.176895)",
        "(-0.143159, 1.360115, 0.171983)",
        "(-0.143549, 1.353771, 0.162105)",
        "(-0.143623, 1.348397, 0.152119)",
        "(-0.143611, 1.344389, 0.142097)",
        "(-0.143731, 1.341801, 0.132023)",
        "(-0.143837, 1.341179, 0.127060)",
        "(-0.143894, 1.340874, 0.117329)",
        "(-0.143702, 1.342171, 0.107922)",
        "(-0.143521, 1.345150, 0.098900)",
        "(-0.143536, 1.349552, 0.090194)",
        "(-0.143540, 1.352309, 0.086096)",
        "(-0.143320, 1.358541, 0.078413)",
        "(-0.142915, 1.365892, 0.071500)",
        "(-0.142699, 1.374319, 0.065394)",
        "(-0.142745, 1.383755, 0.060106)",
        "(-0.142752, 1.388772, 0.057734)",
        "(-0.142645, 1.399154, 0.053503)",
        "(-0.142268, 1.409839, 0.049849)",
        "(-0.141880, 1.420845, 0.046772)",
        "(-0.141690, 1.432169, 0.044449)",
        "(-0.141696, 1.437913, 0.043443)",
        "(-0.142089, 1.449554, 0.041938)",
        "(-0.142408, 1.461244, 0.041043)",
        "(-0.142253, 1.472596, 0.040434)",
        "(-0.141999, 1.483784, 0.040128)",
        "(-0.142326, 1.489659, 0.040229)",
        "(-0.142875, 1.500924, 0.040472)",
        "(-0.142729, 1.511242, 0.040388)",
        "(-0.143578, 1.521888, 0.040781)",
        "(-0.143645, 1.532073, 0.041171)",
        "(-0.143713, 1.537051, 0.041397)",
        "(-0.143831, 1.547038, 0.042376)",
        "(-0.143663, 1.556587, 0.043610)",
        "(-0.143513, 1.566092, 0.045074)",
        "(-0.143767, 1.575124, 0.046851)",
        "(-0.143985, 1.579651, 0.047843)",
        "(-0.144673, 1.588750, 0.050197)",
        "(-0.145429, 1.597641, 0.053029)",
        "(-0.146150, 1.606192, 0.056285)",
        "(-0.146656, 1.614500, 0.060207)",
        "(-0.146884, 1.618586, 0.062502)",
        "(-0.147648, 1.626717, 0.067733)",
        "(-0.148289, 1.634234, 0.073489)",
        "(-0.148768, 1.641286, 0.079745)",
        "(-0.149378, 1.647892, 0.086588)",
        "(-0.149741, 1.651027, 0.090262)",
        "(-0.150429, 1.656986, 0.097917)",
        "(-0.151142, 1.662285, 0.105970)",
        "(-0.151792, 1.666708, 0.114185)",
        "(-0.152382, 1.670408, 0.122515)",
        "(-0.152623, 1.671847, 0.126781)",
        "(-0.153127, 1.674275, 0.135342)",
        "(-0.153583, 1.675718, 0.143899)",
        "(-0.153955, 1.676366, 0.152325)",
        "(-0.154000, 1.676220, 0.160362)",
        "(-0.153892, 1.675796, 0.164273)",
        "(-0.153691, 1.674301, 0.171817)",
        "(-0.153735, 1.671869, 0.178744)",
        "(-0.153628, 1.668722, 0.185338)",
        "(-0.152998, 1.664862, 0.191481)",
        "(-0.152453, 1.662599, 0.194345)",
        "(-0.151468, 1.657655, 0.199654)",
        "(-0.150596, 1.652061, 0.204438)",
        "(-0.149865, 1.645755, 0.208998)",
        "(-0.148979, 1.638783, 0.213584)",
        "(-0.148402, 1.635051, 0.215822)",
        "(-0.147103, 1.627223, 0.219857)",
        "(-0.145714, 1.618677, 0.223033)",
        "(-0.144551, 1.609731, 0.225646)",
        "(-0.143427, 1.600270, 0.227555)",
        "(-0.142808, 1.595430, 0.228433)",
        "(-0.141326, 1.585343, 0.229857)",
        "(-0.139824, 1.574771, 0.230569)",
        "(-0.138588, 1.564023, 0.230472)",
        "(-0.137360, 1.552977, 0.229444)",
        "(-0.136810, 1.547284, 0.228605)",
        "(-0.135733, 1.535727, 0.226885)",
        "(-0.134647, 1.524019, 0.224890)",
        "(-0.133837, 1.512387, 0.222633)",
        "(-0.133005, 1.500889, 0.219764)",
        "(-0.132495, 1.495131, 0.218087)",
        "(-0.131251, 1.483462, 0.214098)",
        "(-0.129993, 1.471689, 0.209692)",
        "(-0.128728, 1.460010, 0.204649)",
        "(-0.127784, 1.449078, 0.199128)",
        "(-0.127521, 1.443900, 0.196088)",
        "(-0.127003, 1.433736, 0.189491)",
        "(-0.126599, 1.423998, 0.182376)",
        "(-0.126472, 1.415097, 0.175114)",
        "(-0.126690, 1.407236, 0.167568)",
        "(-0.126765, 1.403649, 0.163655)",
        "(-0.126870, 1.396847, 0.155754)",
        "(-0.127190, 1.391005, 0.147924)",
        "(-0.127545, 1.386001, 0.140079)",
        "(-0.128074, 1.382077, 0.132141)",
        "(-0.128421, 1.380565, 0.128105)",
        "(-0.129180, 1.378209, 0.119955)",
        "(-0.129966, 1.376765, 0.111657)",
        "(-0.130881, 1.376326, 0.103151)",
        "(-0.131808, 1.376798, 0.094501)",
        "(-0.132300, 1.377410, 0.090165)",
        "(-0.133152, 1.379249, 0.081827)",
        "(-0.133998, 1.382138, 0.074071)",
        "(-0.134676, 1.385892, 0.066983)",
        "(-0.135230, 1.390676, 0.060591)",
        "(-0.135607, 1.393581, 0.057697)",
        "(-0.136347, 1.399917, 0.052355)",
        "(-0.136934, 1.407020, 0.047622)",
        "(-0.137443, 1.414891, 0.043537)",
        "(-0.137910, 1.423575, 0.040336)",
        "(-0.138102, 1.428221, 0.039109)",
        "(-0.138601, 1.438015, 0.037063)",
        "(-0.139201, 1.448362, 0.035560)",
        "(-0.139744, 1.458967, 0.034531)",
        "(-0.140168, 1.469940, 0.033737)",
        "(-0.140335, 1.475119, 0.033455)",
        "(-0.140634, 1.485798, 0.033113)",
        "(-0.140632, 1.496680, 0.033076)",
        "(-0.140492, 1.507578, 0.033163)",
        "(-0.140645, 1.518642, 0.033378)",
        "(-0.140763, 1.524137, 0.033585)",
        "(-0.140860, 1.534937, 0.034122)",
        "(-0.141107, 1.545471, 0.034863)",
        "(-0.141622, 1.555737, 0.036088)",
        "(-0.142409, 1.565637, 0.037808)",
        "(-0.142858, 1.570392, 0.038865)",
        "(-0.143760, 1.579686, 0.041355)",
        "(-0.144320, 1.588550, 0.044544)",
        "(-0.144596, 1.596841, 0.048176)",
        "(-0.145254, 1.604839, 0.052254)",
        "(-0.145695, 1.608699, 0.054511)",
        "(-0.146317, 1.616013, 0.059166)",
        "(-0.146757, 1.622924, 0.064088)",
        "(-0.147362, 1.629515, 0.069509)",
        "(-0.147896, 1.635658, 0.075004)",
        "(-0.148148, 1.638538, 0.077772)",
        "(-0.148685, 1.644096, 0.083527)",
        "(-0.149118, 1.649198, 0.089712)",
        "(-0.149244, 1.653826, 0.096437)",
        "(-0.149015, 1.658076, 0.104103)",
        "(-0.148711, 1.659928, 0.108243)",
        "(-0.147962, 1.663024, 0.116479)",
        "(-0.147353, 1.665418, 0.124648)",
        "(-0.146709, 1.667068, 0.132675)",
        "(-0.146008, 1.667982, 0.140714)",
        "(-0.145587, 1.668107, 0.144823)",
        "(-0.144677, 1.667914, 0.153193)",
        "(-0.143759, 1.666950, 0.161741)",
        "(-0.143210, 1.665356, 0.170303)",
        "(-0.142827, 1.663150, 0.178801)",
        "(-0.142501, 1.661711, 0.182967)",
        "(-0.141643, 1.658242, 0.191105)",
        "(-0.140565, 1.654088, 0.199109)",
        "(-0.139371, 1.649317, 0.206954)",
        "(-0.137974, 1.643897, 0.214575)",
        "(-0.137218, 1.641000, 0.218223)",
        "(-0.135706, 1.634864, 0.225205)",
        "(-0.134308, 1.628106, 0.231719)",
        "(-0.132936, 1.620547, 0.237534)",
        "(-0.131508, 1.612374, 0.242522)",
        "(-0.130613, 1.607844, 0.244691)",
        "(-0.128767, 1.598117, 0.248792)",
        "(-0.126905, 1.588049, 0.252893)",
        "(-0.124897, 1.577867, 0.256673)",
        "(-0.122860, 1.567262, 0.259706)",
        "(-0.122004, 1.561783, 0.260822)",
        "(-0.120615, 1.550747, 0.262523)",
        "(-0.119601, 1.539410, 0.263483)",
        "(-0.118293, 1.527669, 0.263534)",
        "(-0.116824, 1.515352, 0.262365)",
        "(-0.116119, 1.509132, 0.261436)",
        "(-0.115046, 1.496632, 0.259355)",
        "(-0.114413, 1.484089, 0.257116)",
        "(-0.113890, 1.471380, 0.254502)",
        "(-0.113403, 1.458626, 0.251027)",
        "(-0.113310, 1.452244, 0.248744)",
        "(-0.113311, 1.439419, 0.243612)",
        "(-0.113625, 1.426620, 0.237473)",
        "(-0.114201, 1.414218, 0.230563)",
        "(-0.114666, 1.402185, 0.221903)",
        "(-0.114936, 1.396461, 0.217061)",
        "(-0.115748, 1.385967, 0.207360)",
        "(-0.116764, 1.376656, 0.197412)",
        "(-0.117949, 1.368199, 0.186753)",
        "(-0.119019, 1.360374, 0.174659)",
        "(-0.119450, 1.356771, 0.168133)",
        "(-0.120433, 1.350466, 0.154982)",
        "(-0.121726, 1.345818, 0.141894)",
        "(-0.122928, 1.342690, 0.129184)",
        "(-0.124013, 1.340961, 0.116656)",
        "(-0.124609, 1.340784, 0.110443)",
        "(-0.125633, 1.341474, 0.098270)",
        "(-0.126688, 1.343570, 0.086452)",
        "(-0.127859, 1.347132, 0.075172)",
        "(-0.129014, 1.352233, 0.064975)",
        "(-0.129572, 1.355292, 0.060352)",
        "(-0.130685, 1.362708, 0.052559)",
        "(-0.131718, 1.371186, 0.045966)",
        "(-0.132666, 1.380962, 0.040966)",
        "(-0.133477, 1.391614, 0.037008)",
        "(-0.133919, 1.397368, 0.035531)",
        "(-0.134735, 1.409361, 0.033362)",
        "(-0.135424, 1.421966, 0.032154)",
        "(-0.136160, 1.434979, 0.031739)",
        "(-0.136638, 1.447982, 0.031905)",
        "(-0.136888, 1.454514, 0.032132)",
        "(-0.137731, 1.467634, 0.032772)",
        "(-0.138675, 1.480660, 0.033578)",
        "(-0.139461, 1.493496, 0.034541)",
        "(-0.139584, 1.505937, 0.035764)",
        "(-0.139446, 1.512010, 0.036508)",
        "(-0.139214, 1.524077, 0.038241)",
        "(-0.139364, 1.535922, 0.040147)",
        "(-0.140283, 1.547907, 0.042552)",
        "(-0.141508, 1.559750, 0.045570)",
        "(-0.142075, 1.565538, 0.047216)",
        "(-0.143218, 1.576866, 0.050931)",
        "(-0.144349, 1.587666, 0.055121)",
        "(-0.145254, 1.598053, 0.059657)",
        "(-0.146101, 1.607971, 0.064702)",
        "(-0.146680, 1.612865, 0.067414)",
        "(-0.147724, 1.622287, 0.073580)",
        "(-0.148454, 1.631122, 0.080174)",
        "(-0.149091, 1.639207, 0.086772)",
        "(-0.150337, 1.647114, 0.093698)",
        "(-0.151305, 1.651041, 0.097366)",
        "(-0.153581, 1.658687, 0.105005)",
        "(-0.155748, 1.665682, 0.112994)",
        "(-0.157835, 1.671932, 0.121126)",
        "(-0.160030, 1.677511, 0.129614)",
        "(-0.161278, 1.680124, 0.134089)",
        "(-0.163999, 1.684942, 0.143376)",
        "(-0.166206, 1.688895, 0.153145)",
        "(-0.167950, 1.691816, 0.163018)",
        "(-0.169447, 1.693860, 0.173224)",
        "(-0.170030, 1.694492, 0.178439)",
        "(-0.170734, 1.694996, 0.189137)",
        "(-0.171147, 1.694476, 0.200176)",
        "(-0.171836, 1.693111, 0.211236)",
        "(-0.172532, 1.690716, 0.222276)",
        "(-0.172780, 1.689044, 0.227747)",
        "(-0.173005, 1.685030, 0.238614)",
        "(-0.172903, 1.680053, 0.249217)",
        "(-0.172614, 1.674244, 0.259696)",
        "(-0.172198, 1.667532, 0.269878)",
        "(-0.171967, 1.663782, 0.274759)",
        "(-0.171506, 1.655555, 0.283779)",
        "(-0.170930, 1.646085, 0.291566)",
        "(-0.169624, 1.636072, 0.298437)",
        "(-0.168626, 1.625371, 0.304322)",
        "(-0.168241, 1.620064, 0.307281)",
        "(-0.167456, 1.608899, 0.312632)",
        "(-0.166471, 1.596942, 0.317183)",
        "(-0.165599, 1.584357, 0.320733)",
        "(-0.164597, 1.571379, 0.323264)",
        "(-0.164066, 1.564698, 0.324210)",
        "(-0.163056, 1.550998, 0.325292)",
        "(-0.162057, 1.536799, 0.324896)",
        "(-0.160861, 1.521767, 0.322843)",
        "(-0.159786, 1.506277, 0.319733)",
        "(-0.159274, 1.498454, 0.318043)",
        "(-0.158276, 1.482965, 0.314497)",
        "(-0.157538, 1.467448, 0.310182)",
        "(-0.157095, 1.451759, 0.304693)",
        "(-0.157144, 1.436089, 0.298250)",
        "(-0.157144, 1.428339, 0.294757)",
        "(-0.157260, 1.413026, 0.287581)",
        "(-0.157412, 1.397923, 0.279987)",
        "(-0.157689, 1.383172, 0.271691)",
        "(-0.158382, 1.369072, 0.262391)",
        "(-0.158811, 1.362336, 0.257465)",
        "(-0.159491, 1.349242, 0.247448)",
        "(-0.160001, 1.336820, 0.237063)",
        "(-0.160347, 1.325451, 0.226181)",
        "(-0.160852, 1.315339, 0.214566)",
        "(-0.161210, 1.310839, 0.208487)",
        "(-0.161986, 1.302837, 0.196127)",
        "(-0.162606, 1.296536, 0.183518)",
        "(-0.162992, 1.291948, 0.170592)",
        "(-0.163391, 1.289087, 0.157504)",
        "(-0.163673, 1.288422, 0.150986)",
        "(-0.164202, 1.288292, 0.138184)",
        "(-0.164537, 1.289863, 0.125918)",
        "(-0.164455, 1.292740, 0.114140)",
        "(-0.164208, 1.297328, 0.103023)",
        "(-0.164187, 1.300393, 0.097830)",
        "(-0.164213, 1.307516, 0.088072)",
        "(-0.164089, 1.315995, 0.079210)",
        "(-0.163758, 1.325776, 0.071334)",
        "(-0.163393, 1.336810, 0.064610)",
        "(-0.163317, 1.342819, 0.061641)",
        "(-0.163282, 1.355464, 0.056277)",
        "(-0.163069, 1.368796, 0.051676)",
        "(-0.162755, 1.382622, 0.047713)",
        "(-0.162462, 1.396844, 0.044565)",
        "(-0.162488, 1.404334, 0.043340)",
        "(-0.162993, 1.419854, 0.041417)",
        "(-0.163593, 1.435537, 0.039827)",
        "(-0.163845, 1.451357, 0.038953)",
        "(-0.163692, 1.467391, 0.038963)",
        "(-0.163433, 1.475325, 0.039206)",
        "(-0.163579, 1.491326, 0.039755)",
        "(-0.164527, 1.507295, 0.040653)",
        "(-0.164973, 1.522752, 0.041511)",
        "(-0.164509, 1.537507, 0.042069)",
        "(-0.163926, 1.544708, 0.042406)",
        "(-0.163650, 1.559430, 0.043314)",
        "(-0.164504, 1.574544, 0.044815)",
        "(-0.164856, 1.588721, 0.045991)",
        "(-0.164675, 1.602531, 0.047238)",
        "(-0.164628, 1.609492, 0.048175)",
        "(-0.165309, 1.623620, 0.050519)",
        "(-0.166420, 1.637477, 0.053680)",
        "(-0.167059, 1.650768, 0.057719)",
        "(-0.167245, 1.663180, 0.062509)",
        "(-0.167531, 1.668976, 0.065000)",
        "(-0.169137, 1.680077, 0.070422)",
        "(-0.171559, 1.690518, 0.076411)",
        "(-0.173701, 1.699903, 0.083163)",
        "(-0.175471, 1.708039, 0.090601)",
        "(-0.176279, 1.711553, 0.094432)",
        "(-0.178315, 1.718124, 0.102241)",
        "(-0.180490, 1.723850, 0.110173)",
        "(-0.182333, 1.728256, 0.118064)",
        "(-0.183861, 1.731085, 0.126102)",
        "(-0.184626, 1.732090, 0.130222)",
        "(-0.186024, 1.733413, 0.138692)",
        "(-0.186961, 1.733733, 0.147632)",
        "(-0.187427, 1.733079, 0.157056)",
        "(-0.187277, 1.731472, 0.166704)",
        "(-0.187048, 1.730268, 0.171543)",
        "(-0.186476, 1.727339, 0.181190)",
        "(-0.185534, 1.723530, 0.190878)",
        "(-0.183929, 1.718756, 0.200512)",
        "(-0.182172, 1.713220, 0.209999)",
        "(-0.181398, 1.710270, 0.214695)",
        "(-0.179933, 1.703944, 0.223992)",
        "(-0.178291, 1.696762, 0.233294)",
        "(-0.176926, 1.688870, 0.242072)",
        "(-0.176215, 1.680415, 0.249627)",
        "(-0.175881, 1.675894, 0.252920)",
        "(-0.174265, 1.665746, 0.259277)",
        "(-0.172190, 1.655029, 0.265354)",
        "(-0.170422, 1.643961, 0.270686)",
        "(-0.169026, 1.632615, 0.275197)",
        "(-0.168462, 1.626544, 0.276632)",
        "(-0.166891, 1.614061, 0.280162)",
        "(-0.165179, 1.601309, 0.283798)",
        "(-0.163705, 1.588698, 0.287526)",
        "(-0.162242, 1.575825, 0.291237)",
        "(-0.161706, 1.569144, 0.292604)",
        "(-0.160496, 1.555371, 0.294334)",
        "(-0.158665, 1.541000, 0.295081)",
        "(-0.156902, 1.526342, 0.295301)",
        "(-0.155473, 1.511688, 0.295233)",
        "(-0.154750, 1.504412, 0.294953)",
        "(-0.153343, 1.489942, 0.293379)",
        "(-0.152157, 1.475477, 0.290506)",
        "(-0.150990, 1.460868, 0.286925)",
        "(-0.150541, 1.446810, 0.282385)",
        "(-0.150519, 1.440177, 0.279839)",
        "(-0.150371, 1.427074, 0.274342)",
        "(-0.150136, 1.413887, 0.267811)",
        "(-0.150242, 1.401246, 0.260439)",
        "(-0.150595, 1.389482, 0.252578)",
        "(-0.150839, 1.383909, 0.248377)",
        "(-0.151305, 1.373072, 0.239705)",
        "(-0.151711, 1.362743, 0.230426)",
        "(-0.152293, 1.353102, 0.220056)",
        "(-0.152958, 1.344427, 0.209048)",
        "(-0.153337, 1.340541, 0.203468)",
        "(-0.154003, 1.333310, 0.192332)",
        "(-0.154408, 1.327255, 0.181198)",
        "(-0.154986, 1.322333, 0.169587)",
        "(-0.155764, 1.318205, 0.157092)",
        "(-0.156189, 1.316413, 0.150826)",
        "(-0.156849, 1.314261, 0.138481)",
        "(-0.157105, 1.312957, 0.126634)",
        "(-0.157147, 1.312876, 0.115320)",
        "(-0.157372, 1.313977, 0.103722)",
        "(-0.157616, 1.314919, 0.098209)",
        "(-0.158364, 1.317598, 0.087173)",
        "(-0.159166, 1.321482, 0.076441)",
        "(-0.159463, 1.326365, 0.066489)",
        "(-0.159198, 1.332303, 0.057489)",
        "(-0.158960, 1.335976, 0.053473)",
        "(-0.158604, 1.343896, 0.045874)",
        "(-0.158116, 1.353012, 0.039281)",
        "(-0.157390, 1.363128, 0.033773)",
        "(-0.156440, 1.374076, 0.029256)",
        "(-0.155978, 1.379892, 0.027430)",
        "(-0.155051, 1.392034, 0.024413)",
        "(-0.154193, 1.404928, 0.022314)",
        "(-0.153724, 1.418567, 0.020986)",
        "(-0.153340, 1.432467, 0.020169)",
        "(-0.153098, 1.439431, 0.019845)",
        "(-0.152316, 1.453418, 0.019314)",
        "(-0.151871, 1.467765, 0.018903)",
        "(-0.151850, 1.482152, 0.018492)",
        "(-0.152036, 1.496734, 0.018167)",
        "(-0.152298, 1.504109, 0.018084)",
        "(-0.153147, 1.518794, 0.017838)",
        "(-0.154258, 1.533023, 0.017571)",
        "(-0.154967, 1.546731, 0.017508)",
        "(-0.155645, 1.560343, 0.018219)",
        "(-0.156022, 1.566979, 0.018752)",
        "(-0.156753, 1.579764, 0.019768)",
        "(-0.157680, 1.592101, 0.021070)",
        "(-0.158364, 1.603855, 0.022928)",
        "(-0.159252, 1.614960, 0.025248)",
        "(-0.160011, 1.620353, 0.026756)",
        "(-0.161791, 1.631224, 0.030583)",
        "(-0.163658, 1.641285, 0.035453)",
        "(-0.165192, 1.650973, 0.041207)",
        "(-0.166369, 1.660122, 0.047790)",
        "(-0.166994, 1.664491, 0.051344)",
        "(-0.168589, 1.672886, 0.058938)",
        "(-0.170176, 1.680530, 0.067241)",
        "(-0.171810, 1.687201, 0.075968)",
        "(-0.173359, 1.692758, 0.085169)",
        "(-0.173950, 1.695209, 0.089846)",
        "(-0.174821, 1.699152, 0.099568)",
        "(-0.175503, 1.702138, 0.109866)",
        "(-0.176013, 1.703788, 0.120167)",
        "(-0.176056, 1.704030, 0.130318)",
        "(-0.175949, 1.703672, 0.135431)",
        "(-0.175539, 1.702314, 0.145725)",
        "(-0.174729, 1.699857, 0.156016)",
        "(-0.173602, 1.696209, 0.166088)",
        "(-0.172588, 1.691511, 0.175842)",
        "(-0.172158, 1.688878, 0.180780)",
        "(-0.170859, 1.683402, 0.190976)",
        "(-0.168966, 1.677205, 0.200945)",
        "(-0.166720, 1.670209, 0.210222)",
        "(-0.164980, 1.662557, 0.218464)",
        "(-0.164295, 1.658577, 0.222273)",
        "(-0.163121, 1.650279, 0.229143)",
        "(-0.161891, 1.641578, 0.235178)",
        "(-0.160248, 1.632601, 0.240994)",
        "(-0.159417, 1.627911, 0.243311)",
        "(-0.158131, 1.618761, 0.247763)",
        "(-0.156979, 1.609531, 0.251382)",
        "(-0.155615, 1.599965, 0.254375)",
        "(-0.153816, 1.590093, 0.256600)",
        "(-0.151925, 1.580238, 0.257895)",
        "(-0.151118, 1.575368, 0.258284)",
        "(-0.149891, 1.565659, 0.258668)",
        "(-0.149223, 1.555951, 0.258617)",
        "(-0.148503, 1.546105, 0.257892)",
        "(-0.147472, 1.536082, 0.256473)",
        "(-0.146894, 1.531002, 0.255485)",
        "(-0.145669, 1.520695, 0.253063)",
        "(-0.144804, 1.510453, 0.250154)",
        "(-0.144242, 1.500427, 0.246661)",
        "(-0.143813, 1.490327, 0.242826)",
        "(-0.143602, 1.485267, 0.240622)",
        "(-0.143086, 1.475155, 0.235960)",
        "(-0.142396, 1.465138, 0.230831)",
        "(-0.142007, 1.455546, 0.225673)",
        "(-0.142016, 1.446327, 0.220464)",
        "(-0.142125, 1.441839, 0.217717)",
        "(-0.142227, 1.432781, 0.211687)",
        "(-0.142375, 1.423726, 0.204891)",
        "(-0.142852, 1.414950, 0.197633)",
        "(-0.143548, 1.406550, 0.190072)",
        "(-0.143904, 1.402528, 0.186106)",
        "(-0.144512, 1.394704, 0.177762)",
        "(-0.145309, 1.387587, 0.168833)",
        "(-0.146395, 1.381124, 0.159548)",
        "(-0.147584, 1.375364, 0.150161)",
        "(-0.148329, 1.372880, 0.145345)",
        "(-0.149801, 1.368222, 0.135715)",
        "(-0.150967, 1.364126, 0.125883)",
        "(-0.152163, 1.360278, 0.115725)",
        "(-0.153691, 1.357705, 0.105816)",
        "(-0.154431, 1.356547, 0.101019)",
        "(-0.155721, 1.355182, 0.091715)",
        "(-0.156969, 1.354999, 0.082829)",
        "(-0.158070, 1.355947, 0.074229)",
        "(-0.158865, 1.357797, 0.065697)",
        "(-0.159318, 1.359104, 0.061561)",
        "(-0.160322, 1.362962, 0.053769)",
        "(-0.161402, 1.368195, 0.046838)",
        "(-0.162227, 1.374705, 0.041092)",
        "(-0.162674, 1.382331, 0.036509)",
        "(-0.162741, 1.386553, 0.034597)",
        "(-0.162967, 1.395705, 0.031250)",
        "(-0.163478, 1.406006, 0.028636)",
        "(-0.163957, 1.416882, 0.026465)",
        "(-0.164250, 1.428205, 0.024684)",
        "(-0.164326, 1.434061, 0.024040)",
        "(-0.164338, 1.446015, 0.023187)",
        "(-0.164686, 1.458342, 0.022739)",
        "(-0.165302, 1.470574, 0.022285)",
        "(-0.165784, 1.482538, 0.021759)",
        "(-0.166019, 1.488520, 0.021559)",
        "(-0.166803, 1.500599, 0.021386)",
        "(-0.167712, 1.512366, 0.021496)",
        "(-0.168373, 1.523634, 0.021758)",
        "(-0.168611, 1.534460, 0.022274)",
        "(-0.168739, 1.539774, 0.022620)",
        "(-0.169361, 1.550397, 0.023899)",
        "(-0.170584, 1.560752, 0.026094)",
        "(-0.171701, 1.570928, 0.028605)",
        "(-0.172511, 1.580696, 0.031469)",
        "(-0.172790, 1.585340, 0.033048)",
        "(-0.172975, 1.594294, 0.036484)",
        "(-0.173255, 1.603022, 0.040375)",
        "(-0.173759, 1.611650, 0.045083)",
        "(-0.174306, 1.620122, 0.050178)",
        "(-0.174475, 1.624150, 0.052768)",
        "(-0.174498, 1.632077, 0.058140)",
        "(-0.174575, 1.639113, 0.063072)",
        "(-0.175393, 1.645950, 0.068195)",
        "(-0.176326, 1.652538, 0.073880)",
        "(-0.176601, 1.655656, 0.076885)",
        "(-0.176886, 1.661564, 0.083006)",
        "(-0.177093, 1.666986, 0.089458)",
        "(-0.177419, 1.671828, 0.096204)",
        "(-0.177981, 1.676093, 0.103397)",
        "(-0.178192, 1.677823, 0.107084)",
        "(-0.178312, 1.680671, 0.114544)",
        "(-0.178300, 1.682787, 0.122280)",
        "(-0.178360, 1.684294, 0.130061)",
        "(-0.178409, 1.685100, 0.137860)",
        "(-0.178390, 1.685228, 0.141784)",
        "(-0.178281, 1.684992, 0.149652)",
        "(-0.177804, 1.683998, 0.157615)",
        "(-0.177116, 1.682317, 0.165431)",
        "(-0.176445, 1.679965, 0.172816)",
        "(-0.176041, 1.678434, 0.176263)",
        "(-0.175058, 1.674906, 0.182985)",
        "(-0.174148, 1.670697, 0.189534)",
        "(-0.173111, 1.665795, 0.196024)",
        "(-0.171954, 1.660430, 0.202184)",
        "(-0.171236, 1.657564, 0.205050)",
        "(-0.169276, 1.651290, 0.210663)",
        "(-0.167478, 1.644361, 0.216084)",
        "(-0.166223, 1.637178, 0.221071)",
        "(-0.164808, 1.629568, 0.225082)",
        "(-0.164033, 1.625585, 0.226808)",
        "(-0.162328, 1.617144, 0.229991)",
        "(-0.160707, 1.608351, 0.233196)",
        "(-0.159529, 1.599371, 0.236202)",
        "(-0.158269, 1.589891, 0.238649)",
        "(-0.157573, 1.584974, 0.239677)",
        "(-0.156202, 1.574795, 0.241165)",
        "(-0.155040, 1.564275, 0.241758)",
        "(-0.153830, 1.553490, 0.241479)",
        "(-0.152276, 1.542304, 0.240360)",
        "(-0.151429, 1.536557, 0.239411)",
        "(-0.149906, 1.524901, 0.237030)",
        "(-0.148555, 1.513117, 0.233940)",
        "(-0.147247, 1.501199, 0.229992)",
        "(-0.146067, 1.489495, 0.225526)",
        "(-0.145540, 1.483754, 0.223265)",
        "(-0.144710, 1.472521, 0.218521)",
        "(-0.144039, 1.461449, 0.213168)",
        "(-0.143430, 1.450645, 0.207183)",
        "(-0.142806, 1.440092, 0.200558)",
        "(-0.142516, 1.434890, 0.197072)",
        "(-0.142143, 1.424993, 0.189780)",
        "(-0.141740, 1.415864, 0.182175)",
        "(-0.141436, 1.407452, 0.174138)",
        "(-0.141487, 1.399931, 0.165664)",
        "(-0.141541, 1.396416, 0.161339)",
        "(-0.141782, 1.390368, 0.152412)",
        "(-0.142246, 1.385598, 0.143133)",
        "(-0.142947, 1.382065, 0.133546)",
        "(-0.143696, 1.379612, 0.123776)",
        "(-0.144126, 1.378838, 0.118935)",
        "(-0.145019, 1.378065, 0.109459)",
        "(-0.146007, 1.378257, 0.100148)",
        "(-0.146823, 1.379032, 0.090957)",
        "(-0.147528, 1.380455, 0.082172)",
        "(-0.147852, 1.381488, 0.078037)",
        "(-0.148484, 1.384106, 0.070310)",
        "(-0.148996, 1.387417, 0.063216)",
        "(-0.149407, 1.391294, 0.056630)",
        "(-0.150054, 1.395979, 0.050698)",
        "(-0.150503, 1.398547, 0.047883)",
        "(-0.151421, 1.403983, 0.042534)",
        "(-0.152068, 1.410095, 0.038130)",
        "(-0.152474, 1.416751, 0.034477)",
        "(-0.152651, 1.423982, 0.031694)",
        "(-0.152781, 1.427800, 0.030567)",
        "(-0.153045, 1.435675, 0.028606)",
        "(-0.153183, 1.443840, 0.026948)",
        "(-0.153207, 1.452320, 0.025657)",
        "(-0.153396, 1.461471, 0.024932)",
        "(-0.153482, 1.466120, 0.024678)",
        "(-0.153737, 1.475608, 0.024235)",
        "(-0.153911, 1.485045, 0.023968)",
        "(-0.153858, 1.494493, 0.023935)",
        "(-0.153834, 1.504028, 0.024183)",
        "(-0.153888, 1.508876, 0.024360)",
        "(-0.154437, 1.518798, 0.024933)",
        "(-0.154992, 1.528723, 0.025742)",
        "(-0.155610, 1.538668, 0.026824)",
        "(-0.156474, 1.548718, 0.028199)",
        "(-0.156966, 1.553722, 0.028984)",
        "(-0.157878, 1.563600, 0.030685)",
        "(-0.158688, 1.573153, 0.032437)",
        "(-0.159589, 1.582351, 0.034310)",
        "(-0.161071, 1.591677, 0.036775)",
        "(-0.161772, 1.596259, 0.038186)",
        "(-0.162947, 1.605144, 0.041369)",
        "(-0.164001, 1.613370, 0.044638)",
        "(-0.165246, 1.621230, 0.048318)",
        "(-0.166683, 1.629012, 0.052527)",
        "(-0.167342, 1.632813, 0.054843)",
        "(-0.168568, 1.640342, 0.060216)",
        "(-0.169636, 1.647574, 0.065993)",
        "(-0.170670, 1.654324, 0.072113)",
        "(-0.172052, 1.660669, 0.078617)",
        "(-0.172812, 1.663705, 0.081942)",
        "(-0.174307, 1.669282, 0.088627)",
        "(-0.175747, 1.674152, 0.095427)",
        "(-0.176832, 1.678438, 0.102564)",
        "(-0.177564, 1.682107, 0.110141)",
        "(-0.177870, 1.683762, 0.113979)",
        "(-0.178378, 1.686504, 0.121819)",
        "(-0.178884, 1.688557, 0.129832)",
        "(-0.179286, 1.689918, 0.137835)",
        "(-0.179539, 1.690706, 0.145906)",
        "(-0.179630, 1.690939, 0.149970)",
        "(-0.179892, 1.691012, 0.158242)",
        "(-0.180019, 1.690674, 0.166730)",
        "(-0.179920, 1.689873, 0.175177)",
        "(-0.179708, 1.688369, 0.183359)",
        "(-0.179653, 1.687518, 0.187437)",
        "(-0.179356, 1.685450, 0.195621)",
        "(-0.178497, 1.682877, 0.203520)",
        "(-0.177516, 1.679811, 0.210921)",
        "(-0.177288, 1.676378, 0.217856)",
        "(-0.177265, 1.674483, 0.221167)",
        "(-0.177178, 1.670284, 0.227281)",
        "(-0.176765, 1.665608, 0.233022)",
        "(-0.176167, 1.660628, 0.238445)",
        "(-0.175426, 1.655187, 0.243358)",
        "(-0.175008, 1.652351, 0.245604)",
        "(-0.174247, 1.646346, 0.249554)",
        "(-0.173734, 1.639921, 0.252988)",
        "(-0.173288, 1.632886, 0.256199)",
        "(-0.172589, 1.625883, 0.258997)",
        "(-0.172074, 1.622172, 0.260367)",
        "(-0.171197, 1.614511, 0.262824)",
        "(-0.170611, 1.606358, 0.264708)",
        "(-0.170008, 1.597772, 0.266228)",
        "(-0.169174, 1.588799, 0.267955)",
        "(-0.168706, 1.584196, 0.268978)",
        "(-0.167616, 1.574748, 0.271160)",
        "(-0.166413, 1.564701, 0.273095)",
        "(-0.165860, 1.554312, 0.274566)",
        "(-0.165511, 1.543454, 0.275861)",
        "(-0.165209, 1.537927, 0.276491)",
        "(-0.164500, 1.526544, 0.277426)",
        "(-0.163901, 1.514806, 0.277508)",
        "(-0.163618, 1.502605, 0.276431)",
        "(-0.163491, 1.490141, 0.274649)",
        "(-0.163402, 1.483852, 0.273736)",
        "(-0.163178, 1.471256, 0.271756)",
        "(-0.163068, 1.458782, 0.269248)",
        "(-0.163150, 1.446220, 0.265695)",
        "(-0.163579, 1.433808, 0.261305)",
        "(-0.163871, 1.427692, 0.258860)",
        "(-0.164264, 1.415803, 0.253375)",
        "(-0.164326, 1.404254, 0.246984)",
        "(-0.164279, 1.393525, 0.239546)",
        "(-0.164361, 1.383895, 0.231360)",
        "(-0.164476, 1.379497, 0.227044)",
        "(-0.164741, 1.371639, 0.217845)",
        "(-0.164915, 1.364589, 0.207935)",
        "(-0.164805, 1.358231, 0.197258)",
        "(-0.164786, 1.352690, 0.185763)",
        "(-0.164938, 1.350253, 0.179814)",
        "(-0.165590, 1.346166, 0.167459)",
        "(-0.166193, 1.342840, 0.154880)",
        "(-0.166797, 1.340622, 0.142504)",
        "(-0.167499, 1.339632, 0.130503)",
        "(-0.167819, 1.339364, 0.124556)",
        "(-0.168404, 1.339787, 0.113092)",
        "(-0.168867, 1.341576, 0.102352)",
        "(-0.169112, 1.344640, 0.092294)",
        "(-0.169174, 1.348809, 0.082750)",
        "(-0.169229, 1.351215, 0.078167)",
        "(-0.169568, 1.357135, 0.069554)",
        "(-0.170083, 1.364218, 0.061777)",
        "(-0.170249, 1.372363, 0.054998)",
        "(-0.170419, 1.381864, 0.049362)",
        "(-0.170657, 1.386993, 0.046855)",
        "(-0.171206, 1.398173, 0.042734)",
        "(-0.171897, 1.410213, 0.039398)",
        "(-0.172550, 1.422899, 0.036935)",
        "(-0.173415, 1.436199, 0.035243)",
        "(-0.173836, 1.442937, 0.034647)",
        "(-0.174647, 1.456509, 0.033805)",
        "(-0.176023, 1.470395, 0.033353)",
        "(-0.177467, 1.484333, 0.033259)",
        "(-0.178741, 1.498236, 0.033320)",
        "(-0.179283, 1.505133, 0.033374)",
        "(-0.180331, 1.518857, 0.033283)",
        "(-0.181402, 1.532683, 0.033250)",
        "(-0.182059, 1.546714, 0.033646)",
        "(-0.182577, 1.560924, 0.034492)",
        "(-0.182746, 1.567944, 0.034917)",
        "(-0.183456, 1.582105, 0.035992)",
        "(-0.184695, 1.596386, 0.037615)",
        "(-0.185792, 1.610491, 0.039730)",
        "(-0.186568, 1.623783, 0.041930)",
        "(-0.186980, 1.630251, 0.043072)",
        "(-0.188380, 1.642842, 0.046024)",
        "(-0.190881, 1.655484, 0.049875)",
        "(-0.193189, 1.667649, 0.055069)",
        "(-0.194872, 1.679118, 0.060927)",
        "(-0.195582, 1.684449, 0.063967)",
        "(-0.197163, 1.694210, 0.070518)",
        "(-0.199868, 1.703208, 0.077838)",
        "(-0.203044, 1.711223, 0.086049)",
        "(-0.205393, 1.717727, 0.094989)",
        "(-0.206286, 1.720545, 0.099563)",
        "(-0.207717, 1.725165, 0.109182)",
        "(-0.208956, 1.728618, 0.119279)",
        "(-0.209974, 1.730590, 0.129472)",
        "(-0.210541, 1.731392, 0.139574)",
        "(-0.210607, 1.731100, 0.144540)",
        "(-0.210358, 1.729547, 0.154277)",
        "(-0.209542, 1.726649, 0.164126)",
        "(-0.208268, 1.722822, 0.174466)",
        "(-0.206626, 1.717651, 0.185079)",
        "(-0.205769, 1.714728, 0.190221)",
        "(-0.204197, 1.708124, 0.200136)",
        "(-0.202829, 1.700685, 0.209490)",
        "(-0.200885, 1.692635, 0.218957)",
        "(-0.198190, 1.683605, 0.228464)",
        "(-0.196689, 1.678869, 0.233149)",
        "(-0.193430, 1.668829, 0.242044)",
        "(-0.190711, 1.658424, 0.250074)",
        "(-0.188332, 1.647411, 0.256969)",
        "(-0.185934, 1.635434, 0.262662)",
        "(-0.184824, 1.629397, 0.265273)",
        "(-0.182689, 1.617083, 0.270034)",
        "(-0.180113, 1.604326, 0.274537)",
        "(-0.177642, 1.591127, 0.278570)",
        "(-0.175553, 1.577784, 0.281910)",
        "(-0.174618, 1.571104, 0.283232)",
        "(-0.172924, 1.557549, 0.284912)",
        "(-0.171216, 1.543689, 0.285562)",
        "(-0.169011, 1.529938, 0.285737)",
        "(-0.167119, 1.516277, 0.284029)",
        "(-0.166286, 1.509473, 0.282674)",
        "(-0.164865, 1.495801, 0.278857)",
        "(-0.163731, 1.482087, 0.274144)",
        "(-0.162903, 1.468571, 0.268677)",
        "(-0.162012, 1.455164, 0.262269)",
        "(-0.161557, 1.448589, 0.258815)",
        "(-0.160900, 1.435747, 0.251206)",
        "(-0.160411, 1.423263, 0.243141)",
        "(-0.159894, 1.411244, 0.234845)",
        "(-0.159422, 1.399786, 0.226012)",
        "(-0.159265, 1.394246, 0.221419)",
        "(-0.159144, 1.383757, 0.211721)",
        "(-0.158884, 1.373982, 0.201494)",
        "(-0.158703, 1.365288, 0.191061)",
        "(-0.158601, 1.357748, 0.180367)",
        "(-0.158665, 1.354468, 0.175027)",
        "(-0.158929, 1.349271, 0.164334)",
        "(-0.159264, 1.345535, 0.153637)",
        "(-0.159504, 1.343094, 0.142933)",
        "(-0.159492, 1.341878, 0.132296)",
        "(-0.159567, 1.341690, 0.127022)",
        "(-0.159973, 1.342506, 0.116675)",
        "(-0.160486, 1.344687, 0.106645)",
        "(-0.160750, 1.347997, 0.097142)",
        "(-0.160614, 1.352519, 0.088312)",
        "(-0.160528, 1.355324, 0.083982)",
        "(-0.160540, 1.361494, 0.076405)",
        "(-0.160885, 1.368976, 0.069389)",
        "(-0.161041, 1.377471, 0.063164)",
        "(-0.160892, 1.386719, 0.057509)",
        "(-0.160671, 1.391449, 0.054863)",
        "(-0.160280, 1.401685, 0.050398)",
        "(-0.160615, 1.412964, 0.046984)",
        "(-0.161007, 1.424534, 0.044164)",
        "(-0.160973, 1.436095, 0.041768)",
        "(-0.160717, 1.441806, 0.040642)",
        "(-0.159966, 1.453128, 0.038682)",
        "(-0.160107, 1.464818, 0.037315)",
        "(-0.160572, 1.476399, 0.036296)",
        "(-0.160789, 1.487633, 0.035263)",
        "(-0.160797, 1.493125, 0.034840)",
        "(-0.160708, 1.504126, 0.034241)",
        "(-0.160659, 1.515117, 0.033945)",
        "(-0.161251, 1.526263, 0.033957)",
        "(-0.162176, 1.537531, 0.034397)",
        "(-0.162507, 1.543070, 0.034693)",
        "(-0.162923, 1.553933, 0.035422)",
        "(-0.163098, 1.564380, 0.036109)",
        "(-0.163116, 1.574605, 0.036743)",
        "(-0.164566, 1.585257, 0.037680)",
        "(-0.165394, 1.590398, 0.038371)",
        "(-0.166772, 1.600627, 0.040260)",
        "(-0.168009, 1.610542, 0.043031)",
        "(-0.169197, 1.619887, 0.046548)",
        "(-0.170960, 1.628932, 0.051200)",
        "(-0.171869, 1.633367, 0.053914)",
        "(-0.173373, 1.641941, 0.060258)",
        "(-0.174507, 1.650014, 0.067458)",
        "(-0.175541, 1.657471, 0.075027)",
        "(-0.176405, 1.664303, 0.082773)",
        "(-0.176852, 1.667506, 0.086761)",
        "(-0.177816, 1.673540, 0.094864)",
        "(-0.178368, 1.678532, 0.102911)",
        "(-0.178752, 1.682768, 0.111019)",
        "(-0.179279, 1.686463, 0.119344)",
        "(-0.179447, 1.688109, 0.123518)",
        "(-0.179462, 1.690776, 0.131645)",
        "(-0.179163, 1.692486, 0.139392)",
        "(-0.178934, 1.693248, 0.146806)",
        "(-0.178819, 1.693222, 0.154095)",
        "(-0.178729, 1.693079, 0.157808)",
        "(-0.178497, 1.692257, 0.165180)",
        "(-0.178048, 1.690793, 0.172685)",
        "(-0.177318, 1.688700, 0.180062)",
        "(-0.176699, 1.685906, 0.187270)",
        "(-0.176347, 1.684355, 0.190963)",
        "(-0.175656, 1.680552, 0.198507)",
        "(-0.174914, 1.675822, 0.206106)",
        "(-0.173965, 1.670099, 0.213911)",
        "(-0.173091, 1.663696, 0.222212)",
        "(-0.172627, 1.660198, 0.226519)",
        "(-0.171436, 1.652370, 0.235354)",
        "(-0.170317, 1.643438, 0.243840)",
        "(-0.169316, 1.633308, 0.251943)",
        "(-0.168435, 1.621969, 0.259772)",
        "(-0.168073, 1.616042, 0.263606)",
        "(-0.167290, 1.603477, 0.270922)",
        "(-0.166351, 1.589864, 0.277332)",
        "(-0.165705, 1.575129, 0.282242)",
        "(-0.165786, 1.559312, 0.285507)",
        "(-0.165982, 1.551211, 0.286726)",
        "(-0.166212, 1.534285, 0.288336)",
        "(-0.165729, 1.516300, 0.288465)",
        "(-0.165385, 1.497683, 0.287136)",
        "(-0.165390, 1.478520, 0.283906)",
        "(-0.165394, 1.468887, 0.281813)",
        "(-0.165095, 1.449291, 0.276570)",
        "(-0.164529, 1.429802, 0.270489)",
        "(-0.164022, 1.410997, 0.263429)",
        "(-0.163697, 1.393085, 0.255163)",
        "(-0.163601, 1.384360, 0.250792)",
        "(-0.163518, 1.367688, 0.241497)",
        "(-0.163386, 1.352445, 0.231698)",
        "(-0.163065, 1.338810, 0.221166)",
        "(-0.162813, 1.327049, 0.209851)",
        "(-0.162795, 1.321468, 0.204042)",
        "(-0.162890, 1.312154, 0.191530)",
        "(-0.163460, 1.304625, 0.178523)",
        "(-0.164400, 1.299474, 0.164742)",
        "(-0.165268, 1.295745, 0.150653)",
        "(-0.165713, 1.294367, 0.143658)",
        "(-0.166346, 1.292982, 0.130040)",
        "(-0.166526, 1.293499, 0.117431)",
        "(-0.166277, 1.296124, 0.106045)",
        "(-0.165906, 1.301242, 0.096093)",
        "(-0.165805, 1.304499, 0.091498)",
        "(-0.165642, 1.312819, 0.083373)",
        "(-0.165574, 1.322937, 0.076210)",
        "(-0.165597, 1.334683, 0.069812)",
        "(-0.165657, 1.340790, 0.066732)",
        "(-0.165997, 1.353824, 0.060945)",
        "(-0.166588, 1.367688, 0.055886)",
        "(-0.167152, 1.382210, 0.051647)",
        "(-0.167924, 1.397030, 0.047887)",
        "(-0.168744, 1.411785, 0.044322)",
        "(-0.169121, 1.419199, 0.042633)",
        "(-0.169555, 1.433950, 0.039545)",
        "(-0.169698, 1.448526, 0.036752)",
        "(-0.170532, 1.463641, 0.034322)",
        "(-0.171713, 1.478670, 0.032064)",
        "(-0.172168, 1.486011, 0.030861)",
        "(-0.172732, 1.500608, 0.028956)",
        "(-0.172417, 1.515079, 0.027815)",
        "(-0.171569, 1.529312, 0.027427)",
        "(-0.172578, 1.543915, 0.027524)",
        "(-0.173617, 1.550957, 0.027698)",
        "(-0.175072, 1.564292, 0.028063)",
        "(-0.176234, 1.577022, 0.028770)",
        "(-0.177417, 1.589551, 0.030098)",
        "(-0.179263, 1.601620, 0.031546)",
        "(-0.180563, 1.607466, 0.032332)",
        "(-0.182899, 1.618628, 0.034097)",
        "(-0.184823, 1.629467, 0.036587)",
        "(-0.186158, 1.640314, 0.040314)",
        "(-0.186755, 1.650772, 0.045284)",
        "(-0.187251, 1.655851, 0.048026)",
        "(-0.188963, 1.665477, 0.053723)",
        "(-0.190822, 1.674161, 0.059865)",
        "(-0.192793, 1.682151, 0.066610)",
        "(-0.194852, 1.689469, 0.074244)",
        "(-0.195725, 1.692977, 0.078249)",
        "(-0.197161, 1.699291, 0.086608)",
        "(-0.198365, 1.704511, 0.095000)",
        "(-0.199577, 1.708749, 0.103501)",
        "(-0.200694, 1.712151, 0.112433)",
        "(-0.201199, 1.713665, 0.117023)",
        "(-0.201860, 1.715910, 0.126872)",
        "(-0.201967, 1.716950, 0.136166)",
        "(-0.201762, 1.716961, 0.145426)",
        "(-0.201477, 1.715937, 0.154730)",
        "(-0.201343, 1.715193, 0.159468)",
        "(-0.200952, 1.713014, 0.169043)",
        "(-0.199849, 1.709784, 0.178470)",
        "(-0.198014, 1.705791, 0.187475)",
        "(-0.195488, 1.700315, 0.195555)",
        "(-0.194381, 1.697227, 0.199260)",
        "(-0.192670, 1.690308, 0.206089)",
        "(-0.190830, 1.682719, 0.212776)",
        "(-0.188410, 1.674321, 0.219562)",
        "(-0.185270, 1.664987, 0.226704)",
        "(-0.183807, 1.660154, 0.230339)",
        "(-0.181442, 1.650237, 0.237563)",
        "(-0.179438, 1.639983, 0.244391)",
        "(-0.176891, 1.628925, 0.250604)",
        "(-0.174440, 1.617135, 0.255898)",
        "(-0.173368, 1.611153, 0.258333)",
        "(-0.171112, 1.598930, 0.262985)",
        "(-0.168576, 1.586200, 0.266897)",
        "(-0.165978, 1.573266, 0.270001)",
        "(-0.163700, 1.560107, 0.272141)",
        "(-0.162693, 1.553473, 0.272903)",
        "(-0.161077, 1.540265, 0.273578)",
        "(-0.159855, 1.527210, 0.273276)",
        "(-0.158623, 1.513814, 0.272097)",
        "(-0.157320, 1.499805, 0.269659)",
        "(-0.156596, 1.492707, 0.268112)",
        "(-0.155166, 1.478431, 0.264049)",
        "(-0.153773, 1.464235, 0.258892)",
        "(-0.152682, 1.449937, 0.252577)",
        "(-0.151927, 1.435699, 0.245095)",
        "(-0.151625, 1.428715, 0.241253)",
        "(-0.151148, 1.415225, 0.233356)",
        "(-0.150713, 1.402401, 0.225097)",
        "(-0.150624, 1.390053, 0.216224)",
        "(-0.150882, 1.378102, 0.206548)",
        "(-0.151115, 1.372299, 0.201546)",
        "(-0.151632, 1.361341, 0.191164)",
        "(-0.151954, 1.351250, 0.180287)",
        "(-0.152352, 1.342742, 0.169210)",
        "(-0.152816, 1.335867, 0.158247)",
        "(-0.153008, 1.333014, 0.152836)",
        "(-0.153264, 1.328672, 0.142047)",
        "(-0.153594, 1.325951, 0.131145)",
        "(-0.154219, 1.324941, 0.120285)",
        "(-0.155174, 1.326331, 0.109796)",
        "(-0.155656, 1.327317, 0.104570)",
        "(-0.156534, 1.330031, 0.094136)",
        "(-0.157156, 1.333699, 0.084109)",
        "(-0.157872, 1.338284, 0.074713)",
        "(-0.158731, 1.343923, 0.066183)",
        "(-0.159104, 1.347019, 0.062214)",
        "(-0.159702, 1.354166, 0.055222)",
        "(-0.160049, 1.362510, 0.049308)",
        "(-0.160090, 1.371834, 0.044478)",
        "(-0.160147, 1.382194, 0.040760)",
        "(-0.160295, 1.387646, 0.039174)",
        "(-0.160697, 1.398929, 0.036495)",
        "(-0.160938, 1.410207, 0.034035)",
        "(-0.160995, 1.421364, 0.031631)",
        "(-0.161434, 1.432812, 0.029491)",
        "(-0.161825, 1.438662, 0.028525)",
        "(-0.162680, 1.450389, 0.027010)",
        "(-0.162912, 1.461658, 0.025607)",
        "(-0.163294, 1.472903, 0.024478)",
        "(-0.163891, 1.484149, 0.023643)",
        "(-0.164057, 1.489677, 0.023255)",
        "(-0.164025, 1.500476, 0.022567)",
        "(-0.163789, 1.511038, 0.022148)",
        "(-0.164286, 1.521846, 0.022413)",
        "(-0.165091, 1.532516, 0.023164)",
        "(-0.165447, 1.537703, 0.023632)",
        "(-0.166160, 1.547558, 0.024583)",
        "(-0.167175, 1.557070, 0.025568)",
        "(-0.168777, 1.566427, 0.026786)",
        "(-0.170420, 1.575496, 0.028499)",
        "(-0.171066, 1.579977, 0.029690)",
        "(-0.172067, 1.588770, 0.032453)",
        "(-0.172655, 1.597158, 0.035595)",
        "(-0.173494, 1.605440, 0.038998)",
        "(-0.174879, 1.613616, 0.043096)",
        "(-0.175627, 1.617720, 0.045419)",
        "(-0.176806, 1.625718, 0.050447)",
        "(-0.177621, 1.633510, 0.056032)",
        "(-0.178130, 1.641019, 0.062112)",
        "(-0.178756, 1.648257, 0.068312)",
        "(-0.179330, 1.651746, 0.071443)",
        "(-0.180576, 1.658494, 0.077784)",
        "(-0.181614, 1.664765, 0.084264)",
        "(-0.182456, 1.670471, 0.090830)",
        "(-0.183526, 1.675662, 0.097552)",
        "(-0.184103, 1.678128, 0.101071)",
        "(-0.185132, 1.682857, 0.108524)",
        "(-0.185885, 1.687255, 0.116557)",
        "(-0.185983, 1.690766, 0.124780)",
        "(-0.186073, 1.693739, 0.133090)",
        "(-0.186149, 1.695043, 0.137306)",
        "(-0.186245, 1.697239, 0.145938)",
        "(-0.186090, 1.698595, 0.154521)",
        "(-0.185942, 1.699323, 0.163037)",
        "(-0.185874, 1.699739, 0.171756)",
        "(-0.185767, 1.699845, 0.176200)",
        "(-0.185493, 1.699724, 0.185252)",
        "(-0.184989, 1.698983, 0.194348)",
        "(-0.184346, 1.697570, 0.203394)",
        "(-0.183918, 1.695586, 0.212236)",
        "(-0.183760, 1.694394, 0.216672)",
        "(-0.183433, 1.691592, 0.225499)",
        "(-0.182896, 1.687914, 0.234114)",
        "(-0.182247, 1.683475, 0.242538)",
        "(-0.181992, 1.678543, 0.250972)",
        "(-0.181786, 1.675920, 0.255202)",
        "(-0.181080, 1.670123, 0.263556)",
        "(-0.180015, 1.663720, 0.271656)",
        "(-0.179045, 1.656708, 0.279384)",
        "(-0.178313, 1.649214, 0.286826)",
        "(-0.178079, 1.645335, 0.290346)",
        "(-0.177496, 1.637104, 0.296923)",
        "(-0.176497, 1.628027, 0.302728)",
        "(-0.175185, 1.618416, 0.308083)",
        "(-0.173932, 1.608528, 0.313049)",
        "(-0.173328, 1.603456, 0.315369)",
        "(-0.171801, 1.592886, 0.319504)",
        "(-0.170156, 1.581637, 0.322679)",
        "(-0.168489, 1.569629, 0.324823)",
        "(-0.166945, 1.557200, 0.326436)",
        "(-0.166231, 1.550962, 0.327032)",
        "(-0.164426, 1.538083, 0.327609)",
        "(-0.162285, 1.524905, 0.327111)",
        "(-0.160047, 1.511598, 0.324808)",
        "(-0.158086, 1.498924, 0.321519)",
        "(-0.157167, 1.492446, 0.319599)",
        "(-0.155572, 1.479343, 0.315375)",
        "(-0.154363, 1.466970, 0.311155)",
        "(-0.153094, 1.455360, 0.307103)",
        "(-0.151821, 1.444132, 0.302523)",
        "(-0.151252, 1.438528, 0.299896)",
        "(-0.150245, 1.427436, 0.293825)",
        "(-0.149117, 1.416785, 0.286785)",
        "(-0.147520, 1.406699, 0.279135)",
        "(-0.145577, 1.397322, 0.270807)",
        "(-0.144635, 1.392849, 0.266491)",
        "(-0.142880, 1.384339, 0.257255)",
        "(-0.141919, 1.376056, 0.247059)",
        "(-0.141362, 1.367284, 0.236080)",
        "(-0.140913, 1.358492, 0.225230)",
        "(-0.140649, 1.354052, 0.219914)",
        "(-0.140171, 1.344833, 0.209150)",
        "(-0.140496, 1.335585, 0.197864)",
        "(-0.141354, 1.326469, 0.186372)",
        "(-0.142161, 1.317772, 0.174389)",
        "(-0.142482, 1.313582, 0.168209)",
        "(-0.142833, 1.305640, 0.155347)",
        "(-0.142984, 1.298892, 0.142156)",
        "(-0.143452, 1.293925, 0.129095)",
        "(-0.143638, 1.291012, 0.116721)",
        "(-0.143658, 1.290392, 0.110841)",
        "(-0.143636, 1.291933, 0.100048)",
        "(-0.143516, 1.296829, 0.090645)",
        "(-0.143245, 1.304934, 0.082941)",
        "(-0.142909, 1.315493, 0.076500)",
        "(-0.142765, 1.321507, 0.073661)",
        "(-0.142585, 1.335043, 0.068626)",
        "(-0.143085, 1.350077, 0.064178)",
        "(-0.144080, 1.365871, 0.060176)",
        "(-0.144831, 1.381432, 0.056368)",
        "(-0.145013, 1.389027, 0.054498)",
        "(-0.145309, 1.403962, 0.051133)",
        "(-0.146631, 1.419212, 0.048219)",
        "(-0.149056, 1.434298, 0.045283)",
        "(-0.151277, 1.448743, 0.042366)",
        "(-0.152065, 1.455703, 0.040940)",
        "(-0.153271, 1.469183, 0.038241)",
        "(-0.154445, 1.482504, 0.036003)",
        "(-0.156094, 1.495783, 0.034213)",
        "(-0.157596, 1.508914, 0.032822)",
        "(-0.158249, 1.515477, 0.032348)",
        "(-0.158829, 1.528319, 0.031781)",
        "(-0.159151, 1.540902, 0.031413)",
        "(-0.160640, 1.553792, 0.031597)",
        "(-0.162100, 1.565969, 0.031615)",
        "(-0.162659, 1.571921, 0.031306)",
        "(-0.163729, 1.583749, 0.030347)",
        "(-0.164925, 1.596216, 0.029800)",
        "(-0.166512, 1.609321, 0.030115)",
        "(-0.167742, 1.623169, 0.031239)",
        "(-0.168415, 1.630037, 0.031664)",
        "(-0.170280, 1.643741, 0.032717)",
        "(-0.172696, 1.657720, 0.034094)",
        "(-0.175469, 1.671573, 0.035878)",
        "(-0.177959, 1.685074, 0.038653)",
        "(-0.179112, 1.691542, 0.040362)",
        "(-0.181471, 1.703495, 0.044298)",
        "(-0.184367, 1.714357, 0.048781)",
        "(-0.187841, 1.724106, 0.053553)",
        "(-0.190736, 1.732166, 0.058548)",
        "(-0.191860, 1.735721, 0.061169)",
        "(-0.193965, 1.741675, 0.067037)",
        "(-0.196522, 1.746446, 0.074046)",
        "(-0.199586, 1.750001, 0.082059)",
        "(-0.201798, 1.751882, 0.090701)",
        "(-0.202374, 1.752118, 0.095169)",
        "(-0.203047, 1.751681, 0.104529)",
        "(-0.203289, 1.750042, 0.114400)",
        "(-0.203026, 1.747313, 0.124708)",
        "(-0.201641, 1.743264, 0.135583)",
        "(-0.200850, 1.741061, 0.141128)",
        "(-0.198825, 1.735618, 0.152640)",
        "(-0.196883, 1.729582, 0.164066)",
        "(-0.194600, 1.722766, 0.175680)",
        "(-0.191891, 1.715617, 0.187645)",
        "(-0.190456, 1.711973, 0.193699)",
        "(-0.187549, 1.704300, 0.205781)",
        "(-0.184885, 1.696404, 0.217858)",
        "(-0.182278, 1.688135, 0.229785)",
        "(-0.179723, 1.679070, 0.241196)",
        "(-0.178507, 1.674437, 0.246855)",
        "(-0.176348, 1.664837, 0.257586)",
        "(-0.174803, 1.654767, 0.267531)",
        "(-0.173180, 1.644107, 0.277115)",
        "(-0.171631, 1.632714, 0.285924)",
        "(-0.170995, 1.626760, 0.289967)",
        "(-0.170182, 1.614471, 0.297418)",
        "(-0.169603, 1.601205, 0.303596)",
        "(-0.168445, 1.586987, 0.308577)",
        "(-0.166687, 1.571435, 0.311868)",
        "(-0.165919, 1.563646, 0.313332)",
        "(-0.164748, 1.547603, 0.315418)",
        "(-0.163392, 1.530793, 0.316630)",
        "(-0.161843, 1.513125, 0.316310)",
        "(-0.160750, 1.495315, 0.314651)",
        "(-0.160272, 1.486494, 0.313407)",
        "(-0.159333, 1.469088, 0.309790)",
        "(-0.158271, 1.452280, 0.305299)",
        "(-0.157302, 1.436520, 0.299851)",
        "(-0.156423, 1.421664, 0.293034)",
        "(-0.155981, 1.414402, 0.289368)",
        "(-0.155436, 1.400300, 0.280931)",
        "(-0.155022, 1.386848, 0.271365)",
        "(-0.154739, 1.373939, 0.261131)",
        "(-0.154412, 1.361359, 0.250755)",
        "(-0.154242, 1.355088, 0.245596)",
        "(-0.154153, 1.342646, 0.234894)",
        "(-0.154666, 1.330276, 0.223138)",
        "(-0.155137, 1.318485, 0.210740)",
        "(-0.155360, 1.312917, 0.204429)",
        "(-0.155899, 1.302448, 0.191834)",
        "(-0.156632, 1.293234, 0.178936)",
        "(-0.157246, 1.285474, 0.165854)",
        "(-0.157859, 1.279392, 0.152657)",
        "(-0.158332, 1.274890, 0.139128)",
        "(-0.158635, 1.273185, 0.132274)",
        "(-0.159291, 1.271487, 0.118762)",
        "(-0.159891, 1.271951, 0.105997)",
        "(-0.160448, 1.274747, 0.094324)",
        "(-0.160530, 1.279678, 0.084196)",
        "(-0.160396, 1.282641, 0.079524)",
        "(-0.160042, 1.290273, 0.071158)",
        "(-0.159710, 1.299680, 0.063753)",
        "(-0.159149, 1.310305, 0.057141)",
        "(-0.158510, 1.322529, 0.051328)",
        "(-0.158260, 1.328568, 0.048960)",
        "(-0.157573, 1.340948, 0.044470)",
        "(-0.156862, 1.354143, 0.040387)",
        "(-0.156675, 1.368138, 0.036852)",
        "(-0.157391, 1.382944, 0.033905)",
        "(-0.157855, 1.390492, 0.032575)",
        "(-0.158658, 1.405621, 0.030294)",
        "(-0.158952, 1.420619, 0.028346)",
        "(-0.158553, 1.435337, 0.026752)",
        "(-0.159368, 1.450565, 0.025705)",
        "(-0.159985, 1.458131, 0.025412)",
        "(-0.160611, 1.472942, 0.025099)",
        "(-0.160606, 1.487385, 0.024911)",
        "(-0.160385, 1.501538, 0.024688)",
        "(-0.161183, 1.515979, 0.024594)",
        "(-0.161844, 1.523204, 0.024590)",
        "(-0.162976, 1.537575, 0.024772)",
        "(-0.163173, 1.551899, 0.025702)",
        "(-0.163046, 1.566163, 0.027590)",
        "(-0.162937, 1.579927, 0.030129)",
        "(-0.163159, 1.586717, 0.031550)",
        "(-0.164319, 1.600028, 0.035126)",
        "(-0.165219, 1.612527, 0.039261)",
        "(-0.165618, 1.623919, 0.043674)",
        "(-0.166207, 1.634589, 0.048692)",
        "(-0.166967, 1.639841, 0.051668)",
        "(-0.169220, 1.650389, 0.058615)",
        "(-0.171291, 1.660411, 0.066569)",
        "(-0.173155, 1.669671, 0.075174)",
        "(-0.174989, 1.678181, 0.084455)",
        "(-0.175914, 1.682163, 0.089230)",
        "(-0.178034, 1.689347, 0.099205)",
        "(-0.180148, 1.695366, 0.109430)",
        "(-0.181556, 1.700045, 0.119635)",
        "(-0.182894, 1.703777, 0.130131)",
        "(-0.183505, 1.705433, 0.135525)",
        "(-0.184390, 1.708060, 0.146717)",
        "(-0.185154, 1.709642, 0.157856)",
        "(-0.185792, 1.710297, 0.168931)",
        "(-0.186262, 1.709983, 0.180067)",
        "(-0.186429, 1.709580, 0.185702)",
        "(-0.186436, 1.708031, 0.197322)",
        "(-0.186180, 1.705739, 0.209486)",
        "(-0.185690, 1.702556, 0.221703)",
        "(-0.185266, 1.698655, 0.233627)",
        "(-0.184997, 1.696500, 0.239538)",
        "(-0.184313, 1.691562, 0.251171)",
        "(-0.183461, 1.685796, 0.262418)",
        "(-0.182624, 1.679426, 0.273330)",
        "(-0.182234, 1.675840, 0.278528)",
        "(-0.181707, 1.668059, 0.288215)",
        "(-0.180965, 1.659207, 0.296729)",
        "(-0.179712, 1.649005, 0.303867)",
        "(-0.178528, 1.638040, 0.310528)",
        "(-0.177483, 1.626516, 0.317029)",
        "(-0.176971, 1.620593, 0.320173)",
        "(-0.175556, 1.608051, 0.325941)",
        "(-0.173770, 1.594415, 0.330488)",
        "(-0.171992, 1.579808, 0.333756)",
        "(-0.170408, 1.564377, 0.335593)",
        "(-0.169542, 1.556489, 0.336187)",
        "(-0.167270, 1.540088, 0.336833)",
        "(-0.164545, 1.522832, 0.336972)",
        "(-0.161923, 1.504947, 0.336267)",
        "(-0.159679, 1.486632, 0.334340)",
        "(-0.158601, 1.477370, 0.333033)",
        "(-0.156527, 1.458427, 0.329326)",
        "(-0.154452, 1.438919, 0.324800)",
        "(-0.152336, 1.419373, 0.319841)",
        "(-0.150806, 1.400173, 0.314187)",
        "(-0.150290, 1.390737, 0.310954)",
        "(-0.149495, 1.372007, 0.303713)",
        "(-0.148724, 1.353912, 0.295654)",
        "(-0.148067, 1.337120, 0.287298)",
        "(-0.147721, 1.322146, 0.278028)",
        "(-0.147819, 1.315122, 0.272822)",
        "(-0.148429, 1.302468, 0.261133)",
        "(-0.149062, 1.292172, 0.248414)",
        "(-0.149467, 1.283361, 0.235235)",
        "(-0.149841, 1.276839, 0.221058)",
        "(-0.149949, 1.273908, 0.213890)",
        "(-0.150181, 1.269550, 0.199030)",
        "(-0.150792, 1.266969, 0.183598)",
        "(-0.151482, 1.265991, 0.167987)",
        "(-0.152238, 1.266611, 0.152645)",
        "(-0.152511, 1.267275, 0.145164)",
        "(-0.152914, 1.269669, 0.130753)",
        "(-0.153229, 1.273473, 0.117077)",
        "(-0.153435, 1.278725, 0.104294)",
        "(-0.153616, 1.285341, 0.092468)",
        "(-0.153686, 1.288871, 0.086754)",
        "(-0.153878, 1.297118, 0.076213)",
        "(-0.154001, 1.305748, 0.066119)",
        "(-0.153991, 1.314934, 0.056696)",
        "(-0.154425, 1.325111, 0.048141)",
        "(-0.154701, 1.330503, 0.044229)",
        "(-0.155105, 1.341837, 0.037239)",
        "(-0.155229, 1.354008, 0.031386)",
        "(-0.155205, 1.366525, 0.026083)",
        "(-0.155613, 1.379597, 0.021392)",
        "(-0.155965, 1.386251, 0.019111)",
        "(-0.156998, 1.400002, 0.015248)",
        "(-0.157675, 1.414097, 0.012282)",
        "(-0.157783, 1.428547, 0.010281)",
        "(-0.157425, 1.443110, 0.008929)",
        "(-0.157199, 1.450431, 0.008440)",
        "(-0.157202, 1.465431, 0.008015)",
        "(-0.157466, 1.480561, 0.008235)",
        "(-0.157632, 1.495214, 0.008206)",
        "(-0.157486, 1.509575, 0.008053)",
        "(-0.157446, 1.516738, 0.008048)",
        "(-0.158306, 1.531133, 0.008203)",
        "(-0.159833, 1.545475, 0.008599)",
        "(-0.160526, 1.552366, 0.008806)",
        "(-0.162282, 1.572282, 0.008944)",
        "(-0.162751, 1.578659, 0.009099)",
        "(-0.164644, 1.591590, 0.010089)",
        "(-0.167322, 1.604569, 0.012271)",
        "(-0.169597, 1.617052, 0.015302)",
        "(-0.170822, 1.628563, 0.019291)",
        "(-0.171310, 1.633985, 0.021563)",
        "(-0.173097, 1.644438, 0.027127)",
        "(-0.175478, 1.654290, 0.033973)",
        "(-0.176941, 1.662842, 0.041247)",
        "(-0.178155, 1.670330, 0.048959)",
        "(-0.178827, 1.674012, 0.053099)",
        "(-0.180225, 1.681005, 0.062171)",
        "(-0.181611, 1.687267, 0.072140)",
        "(-0.182543, 1.692908, 0.083143)",
        "(-0.182964, 1.697688, 0.094764)",
        "(-0.183045, 1.699656, 0.100684)",
        "(-0.182982, 1.702806, 0.112861)",
        "(-0.183231, 1.704493, 0.124405)",
        "(-0.183304, 1.704965, 0.136332)",
        "(-0.182760, 1.704337, 0.148929)",
        "(-0.182400, 1.703864, 0.155424)",
        "(-0.181199, 1.702148, 0.168901)",
        "(-0.179582, 1.699355, 0.182453)",
        "(-0.177850, 1.695387, 0.195721)",
        "(-0.176247, 1.690362, 0.208732)",
        "(-0.175453, 1.687518, 0.215022)",
        "(-0.173626, 1.680948, 0.227298)",
        "(-0.171682, 1.673575, 0.239125)",
        "(-0.169924, 1.665379, 0.250238)",
        "(-0.168174, 1.656335, 0.260794)",
        "(-0.167350, 1.651551, 0.265977)",
        "(-0.165950, 1.641732, 0.275933)",
        "(-0.164566, 1.631305, 0.285039)",
        "(-0.163135, 1.620171, 0.293174)",
        "(-0.161799, 1.608475, 0.300577)",
        "(-0.161045, 1.602444, 0.304158)",
        "(-0.159389, 1.589930, 0.310628)",
        "(-0.157549, 1.576763, 0.315990)",
        "(-0.156100, 1.562912, 0.319825)",
        "(-0.154891, 1.548357, 0.322502)",
        "(-0.154257, 1.540926, 0.323740)",
        "(-0.153142, 1.525939, 0.325837)",
        "(-0.151947, 1.510726, 0.327457)",
        "(-0.150774, 1.495175, 0.328260)",
        "(-0.149784, 1.479398, 0.327908)",
        "(-0.149209, 1.471508, 0.327476)",
        "(-0.148166, 1.455907, 0.325508)",
        "(-0.147234, 1.440573, 0.322387)",
        "(-0.146623, 1.425563, 0.318184)",
        "(-0.146208, 1.411302, 0.313259)",
        "(-0.145968, 1.404444, 0.310777)",
        "(-0.145341, 1.391423, 0.305306)",
        "(-0.145050, 1.379048, 0.298650)",
        "(-0.145047, 1.367118, 0.290540)",
        "(-0.145416, 1.355637, 0.281248)",
        "(-0.145681, 1.350132, 0.276423)",
        "(-0.146217, 1.339905, 0.266583)",
        "(-0.147067, 1.330573, 0.256439)",
        "(-0.148163, 1.321981, 0.245575)",
        "(-0.149298, 1.313915, 0.234438)",
        "(-0.149806, 1.310195, 0.228931)",
        "(-0.150616, 1.303398, 0.217998)",
        "(-0.151024, 1.297202, 0.206936)",
        "(-0.151487, 1.291943, 0.195583)",
        "(-0.151964, 1.287936, 0.184042)",
        "(-0.152124, 1.286239, 0.178245)",
        "(-0.152210, 1.283930, 0.166446)",
        "(-0.152348, 1.282553, 0.154537)",
        "(-0.152618, 1.283217, 0.142813)",
        "(-0.152795, 1.285382, 0.131482)",
        "(-0.152810, 1.287086, 0.126006)",
        "(-0.152648, 1.291098, 0.115283)",
        "(-0.152238, 1.296361, 0.105045)",
        "(-0.151757, 1.302874, 0.095567)",
        "(-0.151390, 1.310405, 0.086870)",
        "(-0.151206, 1.314436, 0.082711)",
        "(-0.150852, 1.323084, 0.074728)",
        "(-0.150636, 1.332703, 0.067466)",
        "(-0.150501, 1.343060, 0.060916)",
        "(-0.150490, 1.354126, 0.055091)",
        "(-0.150447, 1.359901, 0.052573)",
        "(-0.150167, 1.371817, 0.048149)",
        "(-0.149677, 1.383990, 0.044212)",
        "(-0.149292, 1.396663, 0.040594)",
        "(-0.148828, 1.409818, 0.037631)",
        "(-0.148526, 1.416443, 0.036286)",
        "(-0.147821, 1.429731, 0.033871)",
        "(-0.147191, 1.443004, 0.031826)",
        "(-0.147006, 1.456416, 0.030482)",
        "(-0.147196, 1.469776, 0.029743)",
        "(-0.147319, 1.476216, 0.029346)",
        "(-0.147648, 1.489129, 0.029062)",
        "(-0.148213, 1.501763, 0.029158)",
        "(-0.149357, 1.514274, 0.029932)",
        "(-0.150417, 1.526615, 0.031550)",
        "(-0.150795, 1.532620, 0.032385)",
        "(-0.151447, 1.544285, 0.034246)",
        "(-0.152206, 1.555672, 0.036518)",
        "(-0.153582, 1.566943, 0.039498)",
        "(-0.154620, 1.577789, 0.043074)",
        "(-0.154937, 1.583065, 0.044945)",
        "(-0.155526, 1.593588, 0.049193)",
        "(-0.155920, 1.603677, 0.053884)",
        "(-0.156467, 1.613401, 0.059111)",
        "(-0.157294, 1.622944, 0.065126)",
        "(-0.157593, 1.627537, 0.068205)",
        "(-0.158074, 1.636183, 0.074423)",
        "(-0.158476, 1.644320, 0.081217)",
        "(-0.159096, 1.652269, 0.088633)",
        "(-0.159825, 1.659656, 0.096536)",
        "(-0.160182, 1.663240, 0.100523)",
        "(-0.160923, 1.669794, 0.108845)",
        "(-0.161624, 1.675780, 0.117187)",
        "(-0.162264, 1.681076, 0.125916)",
        "(-0.162910, 1.685661, 0.135192)",
        "(-0.163228, 1.687716, 0.139955)",
        "(-0.164007, 1.691168, 0.149661)",
        "(-0.164630, 1.693541, 0.159351)",
        "(-0.164996, 1.694568, 0.168775)",
        "(-0.165465, 1.694627, 0.178194)",
        "(-0.165652, 1.694260, 0.182827)",
        "(-0.165889, 1.692729, 0.192026)",
        "(-0.165807, 1.690340, 0.201331)",
        "(-0.165463, 1.686745, 0.210198)",
        "(-0.165117, 1.682124, 0.218576)",
        "(-0.164978, 1.679532, 0.222668)",
        "(-0.164347, 1.673517, 0.230716)",
        "(-0.163083, 1.666492, 0.238712)",
        "(-0.161426, 1.658398, 0.246703)",
        "(-0.160071, 1.649339, 0.254198)",
        "(-0.159461, 1.644481, 0.257741)",
        "(-0.158258, 1.634053, 0.264372)",
        "(-0.156582, 1.622689, 0.270932)",
        "(-0.154638, 1.610560, 0.277215)",
        "(-0.152945, 1.597820, 0.283051)",
        "(-0.152240, 1.591275, 0.285669)",
        "(-0.150773, 1.577567, 0.289474)",
        "(-0.149069, 1.563572, 0.292105)",
        "(-0.147296, 1.549154, 0.293786)",
        "(-0.145665, 1.534455, 0.294494)",
        "(-0.144910, 1.527082, 0.294373)",
        "(-0.143468, 1.512414, 0.293472)",
        "(-0.142456, 1.498027, 0.291742)",
        "(-0.141730, 1.483683, 0.289287)",
        "(-0.141205, 1.469563, 0.286460)",
        "(-0.141043, 1.462622, 0.284964)",
        "(-0.140524, 1.448394, 0.281039)",
        "(-0.139595, 1.434962, 0.275729)",
        "(-0.138951, 1.421678, 0.269181)",
        "(-0.138501, 1.408384, 0.262064)",
        "(-0.138252, 1.401780, 0.258404)",
        "(-0.137652, 1.388700, 0.250449)",
        "(-0.137183, 1.376079, 0.241479)",
        "(-0.137384, 1.364134, 0.231767)",
        "(-0.138542, 1.353358, 0.222176)",
        "(-0.139128, 1.348257, 0.217472)",
        "(-0.139906, 1.338310, 0.207734)",
        "(-0.140611, 1.328479, 0.196818)",
        "(-0.141819, 1.319404, 0.185342)",
        "(-0.143545, 1.311469, 0.174130)",
        "(-0.144465, 1.307760, 0.168583)",
        "(-0.146215, 1.300869, 0.157386)",
        "(-0.147656, 1.294396, 0.145821)",
        "(-0.149145, 1.289307, 0.134204)",
        "(-0.150777, 1.285624, 0.122703)",
        "(-0.151452, 1.284167, 0.117009)",
        "(-0.152724, 1.282740, 0.105892)",
        "(-0.154129, 1.283453, 0.095316)",
        "(-0.155449, 1.286220, 0.085529)",
        "(-0.156407, 1.290896, 0.076543)",
        "(-0.156834, 1.293655, 0.072236)",
        "(-0.157683, 1.300360, 0.064100)",
        "(-0.158798, 1.308571, 0.056602)",
        "(-0.160011, 1.318022, 0.049953)",
        "(-0.160984, 1.328408, 0.044411)",
        "(-0.161362, 1.333725, 0.041894)",
        "(-0.161741, 1.344744, 0.037570)",
        "(-0.161966, 1.356193, 0.034103)",
        "(-0.162333, 1.368167, 0.031370)",
        "(-0.162585, 1.379891, 0.028681)",
        "(-0.162618, 1.385686, 0.027393)",
        "(-0.162645, 1.397393, 0.025276)",
        "(-0.163073, 1.409658, 0.023960)",
        "(-0.163605, 1.421486, 0.022546)",
        "(-0.163987, 1.433064, 0.021226)",
        "(-0.164254, 1.439057, 0.020786)",
        "(-0.164971, 1.451299, 0.020476)",
        "(-0.165507, 1.463805, 0.020655)",
        "(-0.165987, 1.476561, 0.021049)",
        "(-0.166262, 1.489471, 0.021693)",
        "(-0.166514, 1.495987, 0.022064)",
        "(-0.167355, 1.509047, 0.022956)",
        "(-0.168277, 1.521979, 0.024258)",
        "(-0.169324, 1.534711, 0.025954)",
        "(-0.170183, 1.547257, 0.028314)",
        "(-0.170496, 1.553447, 0.029720)",
        "(-0.171219, 1.565653, 0.033211)",
        "(-0.172398, 1.577736, 0.037529)",
        "(-0.173629, 1.589304, 0.042460)",
        "(-0.174914, 1.600411, 0.047701)",
        "(-0.175619, 1.605839, 0.050495)",
        "(-0.177039, 1.616287, 0.056583)",
        "(-0.178224, 1.626074, 0.063058)",
        "(-0.179464, 1.635198, 0.069863)",
        "(-0.180699, 1.643593, 0.076927)",
        "(-0.181233, 1.647568, 0.080515)",
        "(-0.182327, 1.655054, 0.088042)",
        "(-0.183356, 1.661885, 0.095999)",
        "(-0.183920, 1.667801, 0.104314)",
        "(-0.184069, 1.670439, 0.108683)",
        "(-0.184353, 1.675393, 0.117570)",
        "(-0.184535, 1.679222, 0.126880)",
        "(-0.184420, 1.682315, 0.136523)",
        "(-0.183869, 1.684638, 0.146749)",
        "(-0.182655, 1.686303, 0.157339)",
        "(-0.181769, 1.686603, 0.162608)",
        "(-0.180128, 1.686562, 0.172972)",
        "(-0.179027, 1.685271, 0.182989)",
        "(-0.178456, 1.683246, 0.192894)",
        "(-0.177809, 1.680457, 0.202625)",
        "(-0.177362, 1.678689, 0.207292)",
        "(-0.176074, 1.674317, 0.216257)",
        "(-0.174719, 1.669158, 0.224870)",
        "(-0.173971, 1.663327, 0.232933)",
        "(-0.173333, 1.656723, 0.240400)",
        "(-0.172918, 1.653241, 0.243955)",
        "(-0.171930, 1.645801, 0.250563)",
        "(-0.170920, 1.637923, 0.256645)",
        "(-0.169912, 1.629544, 0.262123)",
        "(-0.168871, 1.620877, 0.267133)",
        "(-0.168264, 1.616450, 0.269510)",
        "(-0.166932, 1.607276, 0.273768)",
        "(-0.165563, 1.597660, 0.277470)",
        "(-0.164545, 1.587727, 0.280538)",
        "(-0.163645, 1.577446, 0.282717)",
        "(-0.163147, 1.572218, 0.283574)",
        "(-0.161843, 1.561341, 0.284395)",
        "(-0.160243, 1.550191, 0.284724)",
        "(-0.158600, 1.538980, 0.284304)",
        "(-0.157039, 1.527757, 0.283625)",
        "(-0.156287, 1.522094, 0.283122)",
        "(-0.154913, 1.510582, 0.281593)",
        "(-0.153333, 1.498823, 0.279568)",
        "(-0.151811, 1.487379, 0.277162)",
        "(-0.150573, 1.476036, 0.274236)",
        "(-0.149975, 1.470348, 0.272662)",
        "(-0.148841, 1.458709, 0.268660)",
        "(-0.147888, 1.446889, 0.263952)",
        "(-0.147315, 1.435567, 0.258659)",
        "(-0.147385, 1.424869, 0.252754)",
        "(-0.147512, 1.419676, 0.249476)",
        "(-0.147910, 1.409480, 0.242219)",
        "(-0.148545, 1.399935, 0.234514)",
        "(-0.149177, 1.390841, 0.226649)",
        "(-0.149750, 1.382275, 0.218039)",
        "(-0.150024, 1.378122, 0.213573)",
        "(-0.150534, 1.370177, 0.204146)",
        "(-0.151364, 1.362775, 0.194116)",
        "(-0.152196, 1.355647, 0.183687)",
        "(-0.153104, 1.348812, 0.172992)",
        "(-0.153665, 1.345573, 0.167549)",
        "(-0.154984, 1.339665, 0.156760)",
        "(-0.156222, 1.334406, 0.146238)",
        "(-0.157434, 1.329810, 0.136015)",
        "(-0.158484, 1.325519, 0.125649)",
        "(-0.158913, 1.323478, 0.120452)",
        "(-0.159689, 1.320238, 0.110191)",
        "(-0.160587, 1.318294, 0.100301)",
        "(-0.161395, 1.317678, 0.090745)",
        "(-0.162095, 1.318139, 0.081616)",
        "(-0.162453, 1.319123, 0.077316)",
        "(-0.163335, 1.322264, 0.069185)",
        "(-0.164240, 1.326939, 0.061868)",
        "(-0.164883, 1.332829, 0.055319)",
        "(-0.165439, 1.339623, 0.049342)",
        "(-0.165711, 1.343338, 0.046586)",
        "(-0.166188, 1.351626, 0.041624)",
        "(-0.166906, 1.360899, 0.037172)",
        "(-0.167249, 1.370226, 0.033586)",
        "(-0.167184, 1.380340, 0.030560)",
        "(-0.167032, 1.385658, 0.029261)",
        "(-0.166920, 1.397084, 0.027168)",
        "(-0.166887, 1.409266, 0.025818)",
        "(-0.166499, 1.421897, 0.025140)",
        "(-0.166204, 1.428285, 0.024998)",
        "(-0.165733, 1.441023, 0.024866)",
        "(-0.165555, 1.453901, 0.025052)",
        "(-0.165338, 1.466525, 0.025307)",
        "(-0.164714, 1.478793, 0.025755)",
        "(-0.163446, 1.490716, 0.026509)",
        "(-0.162661, 1.496596, 0.027030)",
        "(-0.161800, 1.508635, 0.028499)",
        "(-0.162345, 1.520610, 0.030527)",
        "(-0.162701, 1.531723, 0.032227)",
        "(-0.162836, 1.542399, 0.034136)",
        "(-0.162899, 1.547729, 0.035302)",
        "(-0.163255, 1.558263, 0.038308)",
        "(-0.163652, 1.568578, 0.041744)",
        "(-0.163855, 1.578146, 0.045063)",
        "(-0.164393, 1.587652, 0.048525)",
        "(-0.164769, 1.592474, 0.050478)",
        "(-0.165439, 1.602069, 0.054795)",
        "(-0.165982, 1.611582, 0.059612)",
        "(-0.166595, 1.620970, 0.064852)",
        "(-0.167142, 1.629963, 0.070344)",
        "(-0.167463, 1.634305, 0.073211)",
        "(-0.168339, 1.642726, 0.079324)",
        "(-0.169335, 1.650676, 0.085872)",
        "(-0.170255, 1.657948, 0.092696)",
        "(-0.171230, 1.664622, 0.099828)",
        "(-0.171856, 1.667683, 0.103590)",
        "(-0.172962, 1.673314, 0.111272)",
        "(-0.173816, 1.678007, 0.119401)",
        "(-0.174482, 1.681497, 0.127619)",
        "(-0.175048, 1.684118, 0.135989)",
        "(-0.175278, 1.685207, 0.140283)",
        "(-0.175678, 1.686772, 0.149215)",
        "(-0.175925, 1.687370, 0.158447)",
        "(-0.175920, 1.686796, 0.167533)",
        "(-0.175850, 1.685328, 0.176605)",
        "(-0.175780, 1.684416, 0.181101)",
        "(-0.175299, 1.681839, 0.189881)",
        "(-0.174567, 1.678457, 0.198416)",
        "(-0.173970, 1.674210, 0.206465)",
        "(-0.173505, 1.669170, 0.214179)",
        "(-0.173201, 1.666431, 0.217980)",
        "(-0.172188, 1.660418, 0.225474)",
        "(-0.170837, 1.653759, 0.232725)",
        "(-0.169530, 1.646412, 0.239751)",
        "(-0.168635, 1.638704, 0.246373)",
        "(-0.168261, 1.634694, 0.249528)",
        "(-0.167432, 1.626276, 0.255427)",
        "(-0.166057, 1.617277, 0.260642)",
        "(-0.164157, 1.607876, 0.265735)",
        "(-0.162379, 1.598262, 0.270464)",
        "(-0.161542, 1.593371, 0.272733)",
        "(-0.159892, 1.583216, 0.276707)",
        "(-0.158512, 1.572459, 0.279498)",
        "(-0.157418, 1.561486, 0.281472)",
        "(-0.156550, 1.550335, 0.282880)",
        "(-0.156018, 1.544624, 0.283368)",
        "(-0.154960, 1.532893, 0.283845)",
        "(-0.153950, 1.520500, 0.283520)",
        "(-0.153035, 1.507567, 0.282237)",
        "(-0.152287, 1.493930, 0.279736)",
        "(-0.151988, 1.487067, 0.278350)",
        "(-0.151475, 1.473279, 0.274966)",
        "(-0.151107, 1.459697, 0.271578)",
        "(-0.150885, 1.446287, 0.267788)",
        "(-0.151072, 1.433040, 0.263516)",
        "(-0.151321, 1.426494, 0.261059)",
        "(-0.152252, 1.413514, 0.254996)",
        "(-0.153045, 1.400445, 0.248183)",
        "(-0.153740, 1.387653, 0.241204)",
        "(-0.154779, 1.375446, 0.234120)",
        "(-0.155407, 1.369564, 0.230399)",
        "(-0.156939, 1.358019, 0.221989)",
        "(-0.158570, 1.346597, 0.212247)",
        "(-0.160218, 1.335868, 0.202002)",
        "(-0.161931, 1.326045, 0.191669)",
        "(-0.162568, 1.321507, 0.186438)",
        "(-0.163420, 1.313035, 0.175925)",
        "(-0.164076, 1.306083, 0.165539)",
        "(-0.164512, 1.300338, 0.155102)",
        "(-0.164709, 1.296221, 0.144647)",
        "(-0.164725, 1.295015, 0.139523)",
        "(-0.164674, 1.293791, 0.129193)",
        "(-0.164356, 1.294220, 0.118753)",
        "(-0.164141, 1.296551, 0.108579)",
        "(-0.163981, 1.300331, 0.098775)",
        "(-0.163797, 1.302900, 0.094004)",
        "(-0.163512, 1.308986, 0.084760)",
        "(-0.162976, 1.316035, 0.076077)",
        "(-0.162579, 1.324349, 0.068043)",
        "(-0.162519, 1.333727, 0.060692)",
        "(-0.162470, 1.338651, 0.057236)",
        "(-0.162361, 1.348955, 0.050896)",
        "(-0.162329, 1.359912, 0.045424)",
        "(-0.162266, 1.371453, 0.040973)",
        "(-0.162330, 1.383545, 0.037425)",
        "(-0.162526, 1.389731, 0.035882)",
        "(-0.163011, 1.402198, 0.033049)",
        "(-0.163778, 1.414993, 0.030764)",
        "(-0.164312, 1.427844, 0.029248)",
        "(-0.164392, 1.440617, 0.028365)",
        "(-0.164402, 1.447054, 0.028283)",
        "(-0.164459, 1.459880, 0.028501)",
        "(-0.164382, 1.472543, 0.029175)",
        "(-0.163888, 1.484644, 0.030225)",
        "(-0.162767, 1.496113, 0.031264)",
        "(-0.162228, 1.501665, 0.031745)",
        "(-0.162153, 1.512725, 0.033056)",
        "(-0.162538, 1.523496, 0.034669)",
        "(-0.162336, 1.533611, 0.036138)",
        "(-0.162063, 1.543691, 0.037897)",
        "(-0.161932, 1.548703, 0.038946)"
    ],
    "rightHandRotations": [
        "(70.285190, 122.136900, 348.038800)",
        "(70.280330, 122.054600, 347.946100)",
        "(70.314670, 121.950800, 347.866300)",
        "(70.345030, 121.936500, 347.865900)",
        "(70.348620, 121.936300, 347.874800)",
        "(70.352290, 121.956400, 347.883200)",
        "(70.389930, 122.049900, 347.882500)",
        "(70.445530, 122.103600, 347.863600)",
        "(70.464710, 122.139200, 347.868000)",
        "(70.476310, 122.184800, 347.872000)",
        "(70.485310, 122.260200, 347.917800)",
        "(70.496230, 122.413200, 348.040800)",
        "(70.497830, 122.514000, 348.119600)",
        "(70.503460, 122.621100, 348.202500)",
        "(70.515000, 122.748200, 348.303500)",
        "(70.520610, 122.767900, 348.327100)",
        "(70.531870, 122.845300, 348.423200)",
        "(70.555240, 122.890200, 348.461800)",
        "(70.584590, 122.873300, 348.433700)",
        "(70.607980, 122.861500, 348.425000)",
        "(70.618760, 122.847800, 348.425000)",
        "(70.618660, 122.763100, 348.380700)",
        "(70.490290, 122.627000, 348.212100)",
        "(70.341810, 121.375700, 347.190100)",
        "(70.626800, 118.234300, 345.197500)",
        "(70.555240, 116.338900, 344.390300)",
        "(69.005910, 112.822500, 342.951300)",
        "(65.962660, 110.106700, 341.324200)",
        "(62.551990, 107.712000, 338.824100)",
        "(59.234020, 105.548400, 335.982300)",
        "(57.475690, 104.312900, 334.367900)",
        "(53.491460, 101.691700, 331.492300)",
        "(48.369830, 99.006810, 329.531300)",
        "(42.688710, 96.696970, 327.948100)",
        "(39.781780, 95.662210, 326.995900)",
        "(33.758770, 94.004520, 324.871900)",
        "(27.786040, 92.873210, 322.779900)",
        "(21.617820, 91.875540, 321.401700)",
        "(15.488450, 90.651980, 320.300900)",
        "(10.309010, 89.530320, 318.833600)",
        "(7.529782, 89.080750, 317.780300)",
        "(359.413700, 89.407920, 316.008600)",
        "(350.359200, 90.787710, 315.544700)",
        "(342.223500, 91.677650, 316.976900)",
        "(338.887400, 91.742600, 317.765400)",
        "(334.675400, 91.403600, 318.221100)",
        "(331.590100, 91.796330, 316.532900)",
        "(328.553500, 92.771930, 314.657800)",
        "(326.919200, 93.573610, 313.617900)",
        "(326.582600, 93.842820, 312.583100)",
        "(326.340700, 93.915080, 311.882400)",
        "(324.549300, 94.400390, 311.085600)",
        "(321.158200, 95.056480, 311.838600)",
        "(319.120400, 94.948850, 312.951700)",
        "(319.072000, 94.155170, 313.131100)",
        "(319.230600, 93.820060, 312.914700)",
        "(319.526800, 93.345670, 312.775700)",
        "(318.518300, 93.426450, 313.194100)",
        "(316.699800, 93.598080, 314.295700)",
        "(315.906200, 93.292850, 315.314500)",
        "(315.703700, 93.123170, 315.614500)",
        "(315.936500, 92.705630, 315.823500)",
        "(315.828500, 92.428340, 315.928600)",
        "(314.446800, 92.926130, 315.380200)",
        "(312.874400, 93.365480, 315.360700)",
        "(312.313900, 93.167870, 315.897800)",
        "(311.236700, 92.589490, 317.187700)",
        "(309.768200, 92.328540, 318.142100)",
        "(307.852700, 92.630570, 318.307100)",
        "(306.454800, 92.921840, 318.471100)",
        "(306.161400, 92.893300, 318.622100)",
        "(305.562300, 92.773930, 318.851600)",
        "(304.465500, 93.349480, 318.639000)",
        "(302.856900, 94.043140, 318.335100)",
        "(301.905400, 94.500410, 318.141500)",
        "(301.758000, 94.457130, 318.258100)",
        "(301.010400, 94.237600, 318.647900)",
        "(299.730500, 94.046340, 319.278000)",
        "(298.763200, 93.807610, 319.872000)",
        "(298.673700, 93.490580, 320.496000)",
        "(298.493500, 93.345050, 320.865600)",
        "(297.424300, 93.391170, 321.362300)",
        "(296.179400, 93.545200, 321.510700)",
        "(295.493900, 93.712380, 321.265900)",
        "(294.992600, 93.818000, 321.251100)",
        "(294.705000, 93.749510, 321.469900)",
        "(294.006800, 93.738170, 321.866600)",
        "(293.286100, 94.085720, 321.702500)",
        "(292.396700, 94.555830, 321.459500)",
        "(291.645900, 94.607990, 321.944600)",
        "(291.465100, 94.813770, 321.900200)",
        "(290.854200, 95.297200, 321.575600)",
        "(290.021600, 95.419410, 322.082300)",
        "(289.254400, 95.389230, 322.579500)",
        "(288.595500, 95.851550, 322.536800)",
        "(288.260400, 95.861970, 322.768100)",
        "(287.625600, 95.396030, 323.921800)",
        "(286.909200, 95.083760, 325.007700)",
        "(286.569600, 94.972060, 325.995400)",
        "(286.704100, 94.980480, 326.373700)",
        "(286.788500, 95.445890, 326.081500)",
        "(287.390800, 96.497670, 325.300400)",
        "(288.235500, 96.930770, 325.077100)",
        "(289.348600, 96.781230, 325.386600)",
        "(289.737700, 96.308630, 326.083700)",
        "(290.367200, 95.590040, 327.429400)",
        "(291.099100, 95.268660, 327.982700)",
        "(292.097200, 95.247300, 328.095300)",
        "(292.802000, 95.107650, 328.282700)",
        "(292.886700, 95.203540, 328.218100)",
        "(292.939900, 95.064160, 328.338600)",
        "(292.926100, 95.047970, 328.284700)",
        "(293.049400, 95.436090, 327.831600)",
        "(293.175000, 95.366460, 327.827000)",
        "(293.217500, 95.081240, 328.033900)",
        "(293.240300, 94.722380, 328.278800)",
        "(293.182600, 93.706260, 329.079200)",
        "(292.830700, 93.423870, 329.377400)",
        "(292.861700, 94.161060, 328.442700)",
        "(292.909000, 95.529410, 326.931700)",
        "(292.770000, 96.055050, 326.448600)",
        "(292.297500, 97.223200, 325.421800)",
        "(291.742900, 98.419460, 324.048500)",
        "(291.140900, 98.443500, 324.112600)",
        "(290.522800, 98.363100, 324.302800)",
        "(290.293500, 98.428280, 324.236400)",
        "(289.945300, 98.571780, 324.035900)",
        "(289.712400, 98.868290, 323.693300)",
        "(289.721400, 99.159530, 323.297000)",
        "(289.706400, 99.506270, 322.975400)",
        "(289.724400, 99.817070, 322.600000)",
        "(290.014400, 100.234300, 321.988400)",
        "(290.500300, 100.395900, 321.648700)",
        "(291.073800, 99.711730, 322.292100)",
        "(291.424100, 98.866760, 323.304000)",
        "(291.576000, 98.691590, 323.522600)",
        "(291.807800, 98.975650, 323.059300)",
        "(292.130100, 99.059100, 322.990800)",
        "(292.376900, 98.817400, 323.268400)",
        "(292.149000, 99.128440, 322.922100)",
        "(291.917900, 99.374040, 322.666200)",
        "(291.480700, 99.725720, 322.247500)",
        "(291.152400, 99.910730, 321.995000)",
        "(290.850600, 99.974660, 321.966700)",
        "(290.821800, 99.869650, 322.063700)",
        "(290.864000, 99.837090, 322.054500)",
        "(291.070600, 99.690320, 322.054100)",
        "(291.265600, 99.689830, 321.820100)",
        "(291.612500, 99.534800, 321.969600)",
        "(291.844500, 99.264500, 322.176300)",
        "(292.164900, 98.647580, 322.787100)",
        "(292.446600, 98.208980, 323.238600)",
        "(292.491500, 98.230130, 323.125100)",
        "(292.431900, 98.051990, 323.466100)",
        "(292.458900, 98.056300, 323.438500)",
        "(292.636700, 98.277590, 323.129200)",
        "(292.655500, 98.549710, 322.780800)",
        "(292.390700, 98.493000, 322.913300)",
        "(292.178800, 98.488960, 322.820700)",
        "(292.087100, 98.268050, 323.007000)",
        "(292.047000, 97.864930, 323.454300)",
        "(291.987000, 97.385420, 323.881700)",
        "(291.994700, 96.994120, 324.272200)",
        "(292.026700, 96.712860, 324.576900)",
        "(291.857600, 96.358160, 324.877800)",
        "(291.697500, 96.154980, 325.136400)",
        "(291.541100, 96.086320, 325.198700)",
        "(291.325300, 96.275410, 324.939600)",
        "(290.883300, 96.511140, 324.602400)",
        "(290.701800, 96.620460, 324.577300)",
        "(290.287400, 96.164990, 325.382400)",
        "(289.971500, 95.687020, 326.069000)",
        "(289.582700, 95.372880, 326.435900)",
        "(289.047900, 95.389770, 326.568900)",
        "(288.649000, 95.092090, 327.205100)",
        "(288.535200, 95.028980, 327.374700)",
        "(288.272000, 95.339380, 327.143600)",
        "(287.764800, 96.598950, 325.814800)",
        "(287.341500, 97.882370, 324.749600)",
        "(286.638100, 98.218830, 324.982600)",
        "(286.361600, 98.512230, 324.940800)",
        "(285.946000, 99.619410, 324.068900)",
        "(285.749800, 101.601700, 322.192200)",
        "(285.581300, 103.766300, 320.343800)",
        "(285.063600, 105.250300, 319.648000)",
        "(284.862700, 105.787600, 319.478300)",
        "(284.375900, 107.821700, 318.045600)",
        "(283.980500, 110.431800, 315.909000)",
        "(283.740700, 112.818400, 314.315400)",
        "(283.319100, 113.970300, 314.316700)",
        "(283.222400, 114.508900, 314.231700)",
        "(283.087600, 116.559300, 312.905400)",
        "(282.963500, 120.603800, 309.300400)",
        "(283.107100, 123.910100, 306.554400)",
        "(283.075700, 125.341900, 305.690200)",
        "(283.112300, 128.103600, 303.676800)",
        "(283.148500, 130.177700, 302.369700)",
        "(283.293500, 132.733100, 300.326800)",
        "(283.680300, 135.016700, 298.222000)",
        "(283.886600, 136.192800, 297.239300)",
        "(284.127700, 138.106400, 296.288000)",
        "(284.425000, 139.333600, 295.858000)",
        "(285.049500, 140.992100, 294.618800)",
        "(285.807900, 142.109100, 293.937400)",
        "(286.162600, 142.020300, 294.853100)",
        "(286.395600, 141.684200, 295.696700)",
        "(287.138000, 141.702700, 296.317800)",
        "(288.418700, 141.064400, 297.012600)",
        "(289.621100, 140.094600, 298.267800)",
        "(290.635800, 139.636900, 299.310200)",
        "(291.101600, 139.377900, 299.695300)",
        "(291.993100, 138.715300, 300.785000)",
        "(292.789700, 138.210700, 301.886100)",
        "(293.583500, 137.214800, 303.287000)",
        "(293.997100, 136.447900, 304.310100)",
        "(294.649000, 135.249100, 305.898000)",
        "(295.232700, 134.262500, 306.640700)",
        "(295.953100, 133.690100, 307.424600)",
        "(296.927500, 133.075500, 307.896300)",
        "(297.483500, 132.815500, 308.147700)",
        "(298.559300, 132.105700, 308.720800)",
        "(299.590600, 130.978600, 309.577700)",
        "(300.551100, 129.731300, 310.667400)",
        "(301.578400, 128.932500, 311.293400)",
        "(302.076100, 128.531000, 311.392400)",
        "(302.981300, 127.546300, 311.931200)",
        "(303.841400, 126.437700, 312.550500)",
        "(304.770200, 125.222300, 313.264800)",
        "(305.209700, 124.614800, 313.576600)",
        "(305.967600, 123.351500, 314.206900)",
        "(306.397100, 122.245900, 314.679700)",
        "(306.618000, 121.368100, 314.921800)",
        "(307.201300, 120.580100, 314.841700)",
        "(307.962700, 119.536600, 315.012000)",
        "(308.416000, 118.940200, 315.231100)",
        "(309.130200, 117.767100, 315.291900)",
        "(309.296000, 116.409700, 315.618100)",
        "(309.277000, 115.224800, 315.823200)",
        "(309.526200, 114.249000, 315.675000)",
        "(309.770100, 112.774400, 316.061500)",
        "(309.739000, 112.028200, 316.374700)",
        "(309.427200, 111.037500, 316.377900)",
        "(309.307200, 110.289800, 316.041500)",
        "(309.171300, 109.311700, 315.949600)",
        "(309.007700, 108.583700, 315.791000)",
        "(308.809700, 108.222200, 315.623600)",
        "(308.170900, 107.262800, 315.726800)",
        "(307.543300, 106.202200, 315.907200)",
        "(306.851700, 105.497400, 316.179100)",
        "(306.258100, 104.924100, 315.933100)",
        "(306.004300, 104.772900, 315.685900)",
        "(305.709300, 104.262200, 315.512200)",
        "(305.375200, 103.678900, 315.490200)",
        "(304.566600, 103.299900, 315.488300)",
        "(303.786400, 103.163600, 315.293100)",
        "(303.550600, 103.187100, 315.069200)",
        "(303.345100, 103.269900, 314.795800)",
        "(303.022300, 103.079800, 314.661700)",
        "(302.230300, 103.294200, 314.324200)",
        "(301.908600, 103.401100, 314.293000)",
        "(301.187300, 103.210300, 314.387500)",
        "(300.474400, 103.337000, 314.156500)",
        "(299.931300, 103.478200, 313.830400)",
        "(299.436100, 103.866800, 313.084300)",
        "(299.021900, 104.146900, 313.139200)",
        "(297.909100, 104.308200, 313.570100)",
        "(297.444600, 105.440300, 312.391300)",
        "(297.449600, 106.377600, 310.842700)",
        "(297.079700, 107.099900, 309.745700)",
        "(296.851300, 107.317700, 309.522000)",
        "(296.335400, 107.413800, 309.613000)",
        "(295.815500, 107.778200, 309.425500)",
        "(295.503500, 108.760200, 308.078400)",
        "(295.388100, 109.982100, 306.462300)",
        "(294.690500, 110.976500, 305.887800)",
        "(294.285600, 111.315900, 305.803700)",
        "(293.678000, 112.131700, 305.138900)",
        "(293.124200, 113.474500, 303.737300)",
        "(292.703700, 114.595100, 302.627400)",
        "(292.556300, 115.093700, 302.124500)",
        "(292.099500, 116.052300, 301.522000)",
        "(291.880900, 117.099600, 300.591900)",
        "(291.313800, 118.566400, 299.483500)",
        "(290.653600, 120.022000, 298.467000)",
        "(290.387300, 120.674700, 297.923600)",
        "(290.081100, 121.635900, 297.218500)",
        "(290.157000, 122.351700, 296.775400)",
        "(290.238100, 123.584300, 295.583200)",
        "(289.982000, 125.717500, 293.550000)",
        "(289.871700, 127.414700, 292.277200)",
        "(289.820800, 127.972400, 291.805400)",
        "(289.819500, 129.035200, 291.031700)",
        "(289.755100, 130.429700, 290.243100)",
        "(289.719300, 131.081300, 289.851600)",
        "(289.685900, 132.719500, 288.860400)",
        "(289.612500, 133.906500, 288.289600)",
        "(289.451800, 135.171200, 287.811000)",
        "(289.389500, 136.365900, 287.287000)",
        "(289.517800, 137.553300, 286.580100)",
        "(289.535800, 137.984200, 286.510900)",
        "(289.522500, 139.124400, 286.101100)",
        "(289.627100, 139.992100, 285.844100)",
        "(289.869400, 140.958100, 285.479600)",
        "(290.139200, 141.833600, 285.313900)",
        "(290.479900, 142.455000, 285.291000)",
        "(290.603800, 142.825700, 285.368600)",
        "(290.833300, 143.568800, 285.406400)",
        "(291.364300, 144.057100, 285.435900)",
        "(291.874400, 144.284600, 285.782800)",
        "(292.297200, 144.696500, 286.218000)",
        "(292.504700, 144.805800, 286.460400)",
        "(293.044900, 144.826200, 287.010100)",
        "(293.686000, 144.656800, 287.658700)",
        "(294.327300, 144.881800, 287.992800)",
        "(294.591900, 145.015100, 288.197400)",
        "(295.157300, 144.947600, 288.905000)",
        "(296.010100, 144.426900, 289.890500)",
        "(296.848900, 144.025300, 290.651300)",
        "(297.296900, 143.744000, 291.312000)",
        "(297.448700, 143.797700, 291.556000)",
        "(297.914300, 143.498800, 292.344500)",
        "(298.500800, 142.756300, 293.320400)",
        "(299.085800, 141.962500, 294.192700)",
        "(299.597900, 141.500000, 294.790400)",
        "(299.812100, 141.461100, 294.970400)",
        "(300.324800, 141.271900, 295.560300)",
        "(301.003100, 140.712500, 296.193800)",
        "(301.947600, 140.034000, 296.929500)",
        "(302.614300, 139.619200, 297.339000)",
        "(302.881100, 139.497300, 297.425400)",
        "(303.344100, 138.914200, 298.135100)",
        "(303.895100, 138.223700, 298.903300)",
        "(304.487000, 137.606600, 299.308800)",
        "(304.904300, 136.965200, 299.569200)",
        "(305.030500, 136.589700, 299.947100)",
        "(305.277600, 136.041900, 300.629900)",
        "(305.790100, 135.636700, 300.826400)",
        "(306.419600, 135.186200, 300.560100)",
        "(306.675900, 134.017500, 301.328900)",
        "(306.647200, 133.332900, 301.882400)",
        "(306.518600, 132.684000, 302.543500)",
        "(306.508300, 132.009300, 302.614700)",
        "(306.820600, 131.103500, 303.014900)",
        "(307.256400, 129.773600, 303.881900)",
        "(307.373700, 129.266700, 304.155600)",
        "(307.498500, 128.658600, 303.972700)",
        "(307.837800, 127.638300, 304.356600)",
        "(308.330200, 126.638800, 304.652700)",
        "(308.853300, 125.601500, 304.997700)",
        "(308.994500, 125.088100, 305.193200)",
        "(309.157800, 123.939700, 305.613600)",
        "(309.255300, 122.839500, 306.102900)",
        "(309.506500, 121.776800, 306.583500)",
        "(309.795600, 120.437900, 307.276500)",
        "(309.913600, 119.806800, 307.631000)",
        "(309.999600, 118.771900, 307.791700)",
        "(310.049000, 117.578600, 308.177400)",
        "(309.902300, 116.311100, 308.799800)",
        "(309.689900, 115.072100, 309.323900)",
        "(309.582300, 114.401800, 309.676100)",
        "(309.319700, 113.293900, 310.200100)",
        "(309.125200, 112.621100, 310.105800)",
        "(308.926500, 111.714300, 310.276400)",
        "(308.725400, 110.568600, 310.654000)",
        "(308.552000, 110.005300, 310.861800)",
        "(308.072300, 108.981700, 311.255400)",
        "(307.480300, 108.001700, 311.570700)",
        "(306.865700, 107.130400, 311.989400)",
        "(306.501300, 106.375800, 312.277700)",
        "(306.373200, 106.062800, 312.280600)",
        "(305.761400, 105.594900, 312.118300)",
        "(305.074300, 105.072900, 312.297200)",
        "(304.445800, 104.537600, 312.499800)",
        "(303.952400, 104.046200, 312.804700)",
        "(303.694300, 103.775900, 313.000000)",
        "(303.065900, 103.626700, 312.945600)",
        "(302.411900, 103.774400, 312.703100)",
        "(301.762700, 103.781700, 312.618100)",
        "(301.010800, 103.735000, 312.618000)",
        "(300.262700, 103.694300, 312.575500)",
        "(299.833100, 103.871300, 312.280700)",
        "(299.066700, 104.038700, 312.136700)",
        "(298.315700, 104.050700, 312.695000)",
        "(297.962400, 104.253600, 312.439200)",
        "(297.879600, 104.338100, 312.199700)",
        "(297.267400, 105.083400, 311.153700)",
        "(296.598900, 105.221500, 311.119400)",
        "(295.970200, 104.836600, 311.991600)",
        "(295.495300, 105.086800, 311.941000)",
        "(294.868600, 106.363300, 310.398500)",
        "(294.577200, 107.250900, 309.308700)",
        "(293.835300, 108.399300, 308.268800)",
        "(293.009200, 109.192900, 308.030100)",
        "(292.651600, 109.860000, 307.488800)",
        "(292.182300, 111.294900, 305.884400)",
        "(291.918600, 111.852300, 305.459300)",
        "(291.303800, 112.499400, 305.207400)",
        "(290.667500, 113.092800, 305.271900)",
        "(290.112600, 114.303400, 304.297400)",
        "(289.833900, 115.069500, 303.619700)",
        "(289.333600, 116.690000, 302.293900)",
        "(289.213000, 117.936600, 301.286000)",
        "(289.293400, 118.936800, 300.661900)",
        "(289.268600, 120.372100, 299.788100)",
        "(289.057900, 121.532000, 298.802700)",
        "(288.524300, 123.442100, 297.536400)",
        "(288.341700, 125.019800, 296.519700)",
        "(288.449000, 126.678200, 295.373000)",
        "(288.728900, 128.073500, 294.236800)",
        "(288.792400, 128.889700, 293.555800)",
        "(288.906500, 130.447000, 292.555600)",
        "(288.746100, 131.750400, 292.020800)",
        "(288.697300, 132.592500, 291.874500)",
        "(288.836400, 133.677100, 291.161100)",
        "(289.020600, 134.257000, 290.613600)",
        "(289.431400, 135.419900, 289.666700)",
        "(289.432900, 136.414400, 289.312300)",
        "(289.489100, 137.718200, 288.623000)",
        "(289.845000, 138.470200, 288.217100)",
        "(290.018500, 138.826400, 288.034900)",
        "(290.406800, 139.239900, 287.984700)",
        "(290.750400, 139.475100, 288.108700)",
        "(290.974900, 139.708100, 288.540600)",
        "(291.224000, 139.801900, 288.877100)",
        "(291.408000, 139.915300, 289.051700)",
        "(291.782500, 139.994400, 289.461700)",
        "(292.320600, 140.046300, 289.793700)",
        "(293.015900, 139.823900, 290.192800)",
        "(293.562400, 139.662500, 290.478600)",
        "(293.724900, 139.617300, 290.703100)",
        "(293.904500, 139.436600, 291.411000)",
        "(294.377200, 139.235400, 292.006700)",
        "(295.061200, 138.921400, 292.512100)",
        "(295.692600, 138.690100, 292.918300)",
        "(295.986900, 138.622400, 293.059400)",
        "(296.572900, 138.370100, 293.517500)",
        "(297.137000, 137.855200, 294.099900)",
        "(297.702200, 137.475400, 294.420900)",
        "(298.144100, 137.233600, 294.720300)",
        "(298.426400, 136.486200, 295.668100)",
        "(298.635900, 136.126200, 296.095500)",
        "(299.179700, 135.429500, 296.679400)",
        "(299.613100, 134.927300, 297.038900)",
        "(299.954300, 134.360100, 297.707500)",
        "(300.206700, 134.018500, 298.090500)",
        "(300.884000, 133.440000, 298.524200)",
        "(301.560600, 132.974000, 298.597600)",
        "(302.142800, 132.522000, 298.738500)",
        "(302.616100, 132.270600, 298.730700)",
        "(302.856400, 132.066100, 298.758800)",
        "(303.270700, 131.000700, 299.650700)",
        "(303.626500, 129.852300, 300.683200)",
        "(303.973000, 128.829300, 301.543700)",
        "(304.273500, 128.224600, 301.815200)",
        "(304.527900, 127.908200, 301.946100)",
        "(305.119400, 127.266700, 302.113600)",
        "(305.641700, 126.524200, 302.425300)",
        "(305.967600, 125.703500, 302.885800)",
        "(306.083000, 124.936600, 303.398500)",
        "(306.278500, 124.152100, 303.826500)",
        "(306.540000, 123.774300, 304.000900)",
        "(307.078400, 122.741800, 304.646100)",
        "(307.290200, 121.680800, 305.354600)",
        "(307.302700, 120.783200, 305.819800)",
        "(307.421100, 120.199600, 306.154500)",
        "(307.802400, 119.094900, 306.774300)",
        "(308.243200, 118.200800, 307.099900)",
        "(308.462400, 117.232900, 307.560500)",
        "(308.412900, 116.422100, 307.951800)",
        "(308.403200, 115.986600, 308.182600)",
        "(308.520800, 114.967000, 308.652100)",
        "(308.721000, 113.887600, 309.196000)",
        "(308.835800, 112.752700, 309.893400)",
        "(308.628300, 111.732100, 310.578400)",
        "(308.525000, 111.279200, 310.740400)",
        "(308.520800, 110.311600, 311.126300)",
        "(308.587000, 109.346700, 311.583500)",
        "(308.483400, 108.594300, 311.922000)",
        "(308.118600, 107.986700, 312.123800)",
        "(307.904300, 107.579700, 312.455000)",
        "(307.652000, 107.039400, 312.531100)",
        "(307.597700, 106.629300, 312.470500)",
        "(307.237600, 106.097300, 312.717500)",
        "(306.784700, 105.775900, 312.736100)",
        "(306.608900, 105.650900, 312.750500)",
        "(306.204700, 105.260600, 312.709200)",
        "(305.752200, 104.869000, 312.854000)",
        "(305.211600, 104.413600, 313.267900)",
        "(304.599000, 103.979400, 313.474500)",
        "(304.255900, 103.789300, 313.559000)",
        "(303.681000, 103.426000, 313.835500)",
        "(303.313100, 103.269200, 313.918100)",
        "(302.862300, 103.367400, 313.728400)",
        "(302.301800, 103.438500, 313.637600)",
        "(301.988800, 103.512000, 313.589100)",
        "(301.415200, 103.684400, 313.376900)",
        "(300.846000, 103.866300, 313.001400)",
        "(300.205500, 104.053400, 312.903600)",
        "(299.537200, 104.047300, 312.911700)",
        "(299.231400, 104.065000, 312.973300)",
        "(298.519700, 104.359800, 312.593800)",
        "(297.935300, 104.639200, 312.439900)",
        "(297.612000, 104.881000, 312.270600)",
        "(297.280500, 105.106300, 312.169500)",
        "(297.220500, 105.268500, 311.952400)",
        "(296.791700, 105.787600, 311.490600)",
        "(296.310400, 106.219900, 311.044400)",
        "(295.833100, 106.763800, 310.517700)",
        "(295.484400, 107.264500, 309.989000)",
        "(295.417200, 107.670800, 309.605000)",
        "(295.164300, 108.626900, 308.713400)",
        "(294.709700, 109.594000, 307.868400)",
        "(294.452800, 110.332500, 307.107200)",
        "(294.391300, 111.063300, 306.448300)",
        "(294.347700, 111.347700, 306.376100)",
        "(294.307700, 111.897100, 306.085900)",
        "(293.900300, 112.979100, 305.226000)",
        "(293.400900, 113.913900, 304.825900)",
        "(293.033100, 114.898600, 304.222700)",
        "(292.933700, 115.351200, 303.976000)",
        "(292.919400, 116.106200, 303.542300)",
        "(292.853200, 117.146600, 302.782900)",
        "(292.370200, 118.504800, 301.988300)",
        "(291.991900, 119.528200, 301.541200)",
        "(291.980900, 120.090800, 301.175200)",
        "(292.196000, 121.217000, 300.225000)",
        "(292.269700, 122.146500, 299.706400)",
        "(291.832500, 123.230900, 299.301400)",
        "(291.434200, 124.559500, 298.698100)",
        "(291.419000, 125.208400, 298.358300)",
        "(291.615600, 126.345600, 297.596100)",
        "(291.974700, 127.464500, 296.790800)",
        "(291.912300, 128.614000, 296.219600)",
        "(291.571800, 129.737700, 296.049600)",
        "(291.575100, 130.285400, 295.748100)",
        "(291.852700, 131.078200, 295.359400)",
        "(292.126700, 131.729600, 295.234500)",
        "(292.287300, 132.450600, 295.104600)",
        "(292.127200, 133.322100, 295.028700)",
        "(292.101000, 133.670200, 295.052100)",
        "(292.435900, 134.306300, 294.974100)",
        "(292.747200, 134.506400, 295.279400)",
        "(293.068800, 134.894600, 295.313900)",
        "(293.404400, 135.318900, 295.218500)",
        "(293.566700, 135.417800, 295.401900)",
        "(293.870100, 135.736300, 295.610500)",
        "(294.433100, 135.977100, 295.607600)",
        "(295.095000, 136.142900, 295.646900)",
        "(295.544000, 136.623100, 295.341700)",
        "(295.696900, 136.775400, 295.326500)",
        "(296.176300, 136.684200, 295.842700)",
        "(296.855400, 136.579100, 296.069500)",
        "(297.533500, 136.951600, 295.471700)",
        "(297.931200, 136.977300, 295.523400)",
        "(298.073100, 136.905600, 295.777200)",
        "(298.537800, 136.647500, 296.233500)",
        "(299.257000, 136.491300, 296.476000)",
        "(300.008800, 136.357800, 296.483800)",
        "(300.301800, 136.114100, 296.472800)",
        "(300.293600, 135.998400, 296.618800)",
        "(300.237500, 135.626100, 297.216600)",
        "(300.339200, 135.160200, 297.724600)",
        "(300.797400, 134.819100, 297.942000)",
        "(301.455700, 134.285800, 298.127300)",
        "(301.630500, 133.920800, 298.419400)",
        "(301.827700, 133.429400, 298.904900)",
        "(301.972000, 133.178100, 298.917900)",
        "(302.343200, 132.428900, 299.305100)",
        "(302.891000, 131.390100, 299.907900)",
        "(303.096400, 130.868600, 300.219000)",
        "(303.284000, 129.900800, 301.009900)",
        "(303.417600, 129.528700, 301.198900)",
        "(303.953700, 129.250700, 300.935100)",
        "(304.644700, 128.589600, 301.035300)",
        "(304.831900, 128.112800, 301.284800)",
        "(305.143400, 127.667700, 301.314300)",
        "(305.767700, 127.053400, 301.346900)",
        "(306.383300, 126.339000, 301.488800)",
        "(306.595000, 125.412400, 302.013700)",
        "(306.627800, 124.793900, 302.606100)",
        "(306.583600, 123.499300, 303.722700)",
        "(306.845500, 121.982000, 304.686500)",
        "(307.331500, 120.757200, 305.372300)",
        "(307.975300, 119.198200, 306.244500)",
        "(308.145800, 118.516300, 306.608400)",
        "(308.181900, 117.449000, 307.092500)",
        "(308.187200, 116.297900, 307.523100)",
        "(308.437900, 115.033700, 308.040300)",
        "(308.751300, 113.626100, 308.899300)",
        "(308.778300, 112.853300, 309.488400)",
        "(308.218800, 112.032800, 309.668500)",
        "(307.620500, 111.051200, 310.204900)",
        "(307.321400, 109.885600, 310.942800)",
        "(306.968900, 108.958400, 311.454800)",
        "(306.719000, 108.613900, 311.570600)",
        "(305.952300, 108.066400, 311.703300)",
        "(305.134600, 107.588400, 311.887400)",
        "(304.578400, 107.092800, 312.174000)",
        "(304.093500, 106.840800, 311.938600)",
        "(303.695900, 106.908300, 311.650600)",
        "(302.807900, 106.587400, 311.848300)",
        "(302.262800, 106.040200, 312.433800)",
        "(301.740300, 105.891800, 312.156300)",
        "(300.948300, 106.222000, 311.475000)",
        "(300.637800, 106.365400, 311.270400)",
        "(299.968300, 106.422400, 311.204500)",
        "(299.436000, 105.853100, 312.056700)",
        "(298.933800, 105.554800, 312.312300)",
        "(298.158600, 106.000800, 311.662200)",
        "(297.849200, 106.122600, 311.481200)",
        "(297.379200, 106.498300, 311.477200)",
        "(297.062300, 106.611600, 311.860200)",
        "(296.672800, 107.106200, 311.031400)",
        "(296.022100, 108.316300, 309.712300)",
        "(295.802500, 108.574500, 309.420500)",
        "(295.149100, 108.851700, 309.185700)",
        "(294.613900, 109.175500, 309.209700)",
        "(294.189400, 109.674400, 308.916200)",
        "(293.801200, 110.660500, 308.027800)",
        "(293.707500, 111.183400, 307.618400)",
        "(293.485000, 112.123900, 307.085300)",
        "(292.849800, 113.283100, 306.409700)",
        "(292.237100, 114.967600, 305.165800)",
        "(291.763800, 117.007700, 303.487800)",
        "(291.612400, 117.927300, 302.783700)",
        "(291.569100, 119.243300, 301.894600)",
        "(291.659100, 120.646600, 300.957600)",
        "(291.492800, 122.389900, 299.836100)",
        "(291.167900, 124.455300, 298.589800)",
        "(291.142900, 125.344400, 297.977700)",
        "(291.285200, 126.969900, 296.992800)",
        "(291.672300, 127.759200, 296.639200)",
        "(291.960800, 128.633400, 296.400700)",
        "(291.861300, 130.113000, 296.001400)",
        "(291.840300, 130.759900, 295.892600)",
        "(292.423200, 131.867900, 295.616900)",
        "(293.251500, 132.592500, 295.285200)",
        "(293.879900, 133.439900, 295.003800)",
        "(294.325800, 133.883000, 295.030600)",
        "(294.422800, 134.137600, 295.214700)",
        "(294.622300, 134.289000, 295.897800)",
        "(295.119700, 134.228700, 296.516900)",
        "(296.032600, 133.222900, 298.048800)",
        "(296.821600, 132.394900, 299.173700)",
        "(297.047800, 132.329300, 299.379200)",
        "(297.557800, 132.055200, 300.007800)",
        "(298.246700, 131.757400, 300.409000)",
        "(299.043500, 130.867200, 301.368100)",
        "(299.783800, 129.916100, 302.556700)",
        "(300.072400, 129.500600, 302.893700)",
        "(300.462600, 128.826300, 303.443200)",
        "(300.801100, 127.954700, 304.162600)",
        "(301.176600, 127.277800, 304.746900)",
        "(301.724200, 126.495600, 305.528900)",
        "(302.129800, 125.985800, 305.904200)",
        "(302.925400, 125.203600, 306.232700)",
        "(303.259100, 124.635200, 306.013400)",
        "(303.556300, 124.350700, 306.076800)",
        "(304.344800, 123.234000, 306.875500)",
        "(305.040200, 122.586200, 307.270000)",
        "(306.480900, 121.485700, 307.961600)",
        "(307.594900, 120.736700, 307.754300)",
        "(308.373500, 120.079400, 308.045700)",
        "(309.221200, 118.853500, 308.751500)",
        "(309.647900, 118.262500, 309.200900)",
        "(310.289000, 116.763500, 310.224100)",
        "(310.646100, 115.634400, 310.958300)",
        "(311.265200, 114.886900, 311.000400)",
        "(312.105700, 114.114800, 310.984900)",
        "(312.523500, 113.670300, 311.167000)",
        "(313.034600, 112.695000, 311.617600)",
        "(313.039200, 111.606000, 312.173500)",
        "(312.855000, 110.447400, 312.781300)",
        "(312.655300, 109.540100, 313.304200)",
        "(312.679500, 109.126500, 313.491900)",
        "(312.832100, 108.279600, 313.830500)",
        "(312.840500, 107.496000, 313.887300)",
        "(312.287800, 106.760200, 313.887500)",
        "(311.632600, 106.030300, 314.141600)",
        "(311.327000, 105.832500, 314.188300)",
        "(310.779800, 105.236600, 314.231900)",
        "(310.263000, 104.763900, 314.435700)",
        "(309.515900, 104.591300, 314.101300)",
        "(308.806000, 104.505200, 313.997800)",
        "(308.448600, 104.485300, 313.900000)",
        "(307.857000, 104.375900, 313.786500)",
        "(307.087200, 104.376900, 313.576400)",
        "(305.940200, 104.520700, 313.254100)",
        "(305.068800, 104.601500, 313.018600)",
        "(304.781400, 104.515000, 313.026100)",
        "(304.032000, 104.204500, 313.393100)",
        "(303.760500, 104.015700, 313.423000)",
        "(302.987500, 104.222500, 313.254100)",
        "(302.118700, 103.983500, 313.711000)",
        "(301.756500, 103.988600, 313.684700)",
        "(301.232400, 104.145600, 313.309600)",
        "(300.639300, 104.586400, 312.866600)",
        "(299.844200, 105.185100, 312.433300)",
        "(299.130200, 105.377400, 312.393200)",
        "(298.836700, 105.458300, 312.351900)",
        "(298.329900, 105.693100, 312.170800)",
        "(297.774500, 106.205200, 311.655200)",
        "(297.239200, 106.730800, 311.141300)",
        "(296.421200, 107.226700, 310.853000)",
        "(296.015200, 107.401200, 310.854000)",
        "(295.430700, 107.959900, 310.249700)",
        "(294.955900, 108.517200, 309.744400)",
        "(294.397000, 108.978600, 309.550500)",
        "(293.927200, 109.571600, 309.298500)",
        "(293.918000, 109.760800, 309.296100)",
        "(293.873000, 110.700700, 308.344400)",
        "(293.626900, 111.901400, 307.147800)",
        "(292.892600, 112.856000, 307.059800)",
        "(292.217600, 113.693900, 306.932300)",
        "(292.129700, 114.166200, 306.699200)",
        "(292.196000, 115.213000, 305.961900)",
        "(291.981600, 116.479600, 305.018900)",
        "(291.434900, 117.934100, 304.473900)",
        "(291.296900, 119.349300, 303.541400)",
        "(291.352200, 119.924700, 303.138200)",
        "(291.565000, 120.904300, 302.647800)",
        "(291.703400, 121.271700, 302.808500)",
        "(291.381600, 122.214600, 302.486800)",
        "(291.185800, 123.180400, 302.267100)",
        "(291.264100, 123.623000, 301.998300)",
        "(291.683900, 124.796400, 301.099400)",
        "(292.305200, 125.792900, 300.343200)",
        "(292.556200, 127.127600, 299.556400)",
        "(292.900500, 128.354900, 298.875400)",
        "(293.211700, 128.850300, 298.520500)",
        "(293.756200, 129.600300, 298.291600)",
        "(294.179500, 129.770700, 298.672200)",
        "(294.616800, 130.027200, 298.901500)",
        "(294.913000, 130.544400, 298.915500)",
        "(295.137600, 130.723300, 299.014300)",
        "(295.797500, 130.761300, 299.234500)",
        "(296.475200, 130.660700, 299.607000)",
        "(296.787700, 130.493700, 300.260600)",
        "(296.953100, 130.646400, 300.541400)",
        "(297.195700, 130.657500, 300.596400)",
        "(297.768200, 130.461600, 300.909900)",
        "(298.292100, 130.044300, 301.612200)",
        "(298.800200, 129.689800, 302.091500)",
        "(299.215400, 129.238900, 302.663100)",
        "(299.365200, 129.088000, 302.927600)",
        "(299.898500, 128.798100, 303.321400)",
        "(300.582900, 128.740800, 303.492800)",
        "(301.212400, 128.822700, 303.229100)",
        "(301.691300, 128.295700, 303.687500)",
        "(301.892700, 127.752200, 304.237800)",
        "(302.361300, 126.850000, 305.259400)",
        "(303.002900, 126.323700, 305.462500)",
        "(303.740500, 125.770700, 305.631100)",
        "(304.485100, 124.740300, 306.309700)",
        "(304.734200, 124.013900, 307.077100)",
        "(305.228400, 122.946300, 307.877500)",
        "(305.819300, 122.138200, 308.244400)",
        "(306.301400, 121.119100, 308.961100)",
        "(306.934200, 120.254700, 309.372400)",
        "(307.277200, 120.034200, 309.376600)",
        "(308.089000, 119.267700, 309.651200)",
        "(309.164900, 118.335500, 309.965600)",
        "(310.073200, 117.326300, 310.213200)",
        "(310.271500, 116.112800, 310.968300)",
        "(310.303600, 115.429600, 311.463700)",
        "(310.561300, 114.212300, 312.122600)",
        "(311.232200, 113.006400, 312.609700)",
        "(312.020500, 111.863500, 312.840400)",
        "(312.098100, 110.764400, 313.396800)",
        "(311.983200, 110.188400, 313.644800)",
        "(311.928900, 109.507800, 313.606600)",
        "(312.124100, 108.978100, 313.241600)",
        "(312.221200, 108.490100, 313.190600)",
        "(311.795700, 108.129100, 313.190400)",
        "(311.539500, 107.919200, 313.131800)",
        "(310.940300, 107.905100, 312.465000)",
        "(310.430000, 107.979200, 311.788600)",
        "(309.962200, 108.035800, 311.239300)",
        "(309.281100, 107.928700, 311.056200)",
        "(308.830500, 107.966000, 310.872200)",
        "(308.036500, 108.026200, 310.379900)",
        "(307.360100, 108.059200, 309.967800)",
        "(306.789200, 107.915400, 309.983300)",
        "(305.832700, 108.254100, 309.458700)",
        "(305.284500, 108.433600, 309.288900)",
        "(304.134100, 109.809700, 308.119600)",
        "(303.699300, 110.757500, 306.812000)",
        "(303.548700, 111.635600, 305.690800)",
        "(303.051900, 112.200400, 305.114600)",
        "(301.808100, 112.559400, 304.992700)",
        "(301.262800, 112.814900, 304.750900)",
        "(300.674100, 113.406200, 304.015600)",
        "(300.495400, 113.819200, 303.618500)",
        "(300.174400, 114.022000, 303.556400)",
        "(299.723800, 114.474800, 303.108900)",
        "(298.769400, 115.466100, 302.352600)",
        "(298.293200, 116.383400, 301.299000)",
        "(297.906500, 116.925900, 300.851800)",
        "(297.732400, 117.043100, 301.056300)",
        "(297.470700, 117.539900, 300.387200)",
        "(296.832500, 119.020200, 299.036700)",
        "(296.106300, 119.703000, 298.915700)",
        "(295.607800, 120.268500, 298.716900)",
        "(295.496700, 120.263400, 298.979800)",
        "(295.071100, 121.163200, 298.307800)",
        "(294.685700, 122.597000, 297.018600)",
        "(294.147300, 123.915000, 296.283200)",
        "(293.782100, 125.184200, 295.443000)",
        "(293.733900, 126.338500, 294.548500)",
        "(293.665400, 126.864200, 294.221000)",
        "(293.329900, 128.574200, 293.015500)",
        "(293.119800, 130.289400, 291.906700)",
        "(293.016300, 131.581500, 291.201500)",
        "(292.961800, 132.623900, 290.797400)",
        "(292.841100, 133.129800, 290.748200)",
        "(292.847200, 134.310200, 290.250700)",
        "(293.266700, 135.658900, 289.222700)",
        "(293.742000, 136.755300, 288.337300)",
        "(294.035300, 137.706500, 287.968600)",
        "(294.075000, 138.047800, 288.002100)",
        "(294.150500, 138.812600, 287.997400)",
        "(294.548000, 139.678500, 287.604300)",
        "(294.973300, 140.242100, 287.585200)",
        "(295.265300, 140.868500, 287.731800)",
        "(295.448500, 141.083200, 287.805800)",
        "(296.055500, 141.612300, 287.759500)",
        "(296.696700, 141.911300, 288.023900)",
        "(297.306200, 141.716700, 288.807600)",
        "(297.853900, 141.267700, 289.899100)",
        "(298.077200, 141.268000, 290.131800)",
        "(298.475300, 141.546000, 290.189900)",
        "(299.069700, 141.453400, 290.884100)",
        "(299.849200, 140.806200, 291.819200)",
        "(300.666900, 140.272400, 292.665100)",
        "(300.956200, 140.303300, 292.621600)",
        "(301.424000, 140.181000, 293.030300)",
        "(302.081300, 139.612400, 293.978700)",
        "(303.084300, 139.014500, 294.861500)",
        "(304.099100, 138.291300, 295.566200)",
        "(304.433500, 137.908300, 295.905700)",
        "(304.861500, 137.093100, 297.094600)",
        "(305.338500, 136.509900, 297.711500)",
        "(306.004100, 136.081900, 298.052600)",
        "(306.779500, 135.382000, 298.512300)",
        "(307.073100, 134.828700, 298.854200)",
        "(307.543900, 133.725500, 299.761600)",
        "(307.748600, 132.853000, 300.536500)",
        "(308.104400, 131.982600, 301.229100)",
        "(309.014300, 131.188300, 301.541000)",
        "(309.522100, 130.782300, 301.586200)",
        "(310.106000, 129.737200, 302.053100)",
        "(310.421300, 128.896400, 302.428100)",
        "(311.011800, 127.854800, 303.050200)",
        "(311.578000, 126.565100, 303.803200)",
        "(311.812100, 125.836900, 304.336800)",
        "(312.171600, 124.374000, 305.427400)",
        "(312.548500, 123.309800, 305.973100)",
        "(313.396400, 122.443200, 306.112800)",
        "(314.360800, 121.406000, 306.561700)",
        "(314.672800, 120.696400, 306.948400)",
        "(315.068100, 119.558000, 307.474500)",
        "(315.241900, 118.404600, 307.886900)",
        "(315.382800, 117.129200, 308.588800)",
        "(315.583600, 115.589500, 309.452000)",
        "(315.588500, 114.955400, 309.767100)",
        "(315.520700, 113.820100, 310.104000)",
        "(315.437100, 112.878000, 310.252000)",
        "(315.318100, 111.655200, 310.718400)",
        "(315.048400, 110.520000, 311.292400)",
        "(314.818100, 110.040700, 311.339200)",
        "(314.277800, 109.128800, 311.368000)",
        "(313.639400, 108.018900, 311.773400)",
        "(312.874900, 107.052200, 312.143100)",
        "(312.184500, 106.236600, 312.356500)",
        "(311.820200, 105.874600, 312.383100)",
        "(310.993700, 105.481400, 312.142700)",
        "(310.375700, 105.179300, 311.923800)",
        "(309.647800, 104.825400, 311.941200)",
        "(308.803600, 104.768700, 311.838800)",
        "(308.320600, 104.974800, 311.548500)",
        "(307.425400, 105.601800, 310.698100)",
        "(306.675400, 105.994400, 310.112900)",
        "(305.921800, 106.209300, 310.475100)",
        "(305.076000, 106.381000, 310.116500)",
        "(304.645400, 106.616500, 309.897800)",
        "(303.877700, 106.939600, 309.322200)",
        "(303.036200, 107.066400, 309.460500)",
        "(302.357900, 107.052100, 309.702300)",
        "(301.647100, 107.405500, 309.253600)",
        "(301.175000, 107.721800, 308.959800)",
        "(300.338400, 108.141000, 308.739100)",
        "(299.626800, 108.648600, 308.282700)",
        "(299.170700, 109.080700, 308.058700)",
        "(298.937100, 109.695300, 307.248800)",
        "(298.806000, 110.212500, 306.623200)",
        "(298.615600, 111.187500, 305.446400)",
        "(297.958700, 111.684600, 305.431100)",
        "(297.182300, 112.355300, 305.125500)",
        "(296.630600, 113.233600, 304.457600)",
        "(296.479000, 113.643200, 304.110200)",
        "(296.422100, 114.485000, 303.335300)",
        "(296.282000, 115.090800, 303.385900)",
        "(295.997100, 116.267600, 302.625800)",
        "(295.658100, 117.860700, 301.362800)",
        "(295.611600, 118.400300, 301.002100)",
        "(295.690100, 119.584500, 300.273800)",
        "(295.469400, 120.502600, 300.115800)",
        "(295.280800, 121.679800, 299.689000)",
        "(295.163900, 123.171600, 298.712100)",
        "(295.143100, 123.888500, 298.224900)",
        "(295.170800, 125.066900, 297.673800)",
        "(295.250200, 126.003300, 297.309500)",
        "(295.357600, 127.254000, 296.637400)",
        "(295.431800, 128.717500, 295.955400)",
        "(295.311100, 129.346400, 295.835800)",
        "(295.178700, 130.523600, 295.566200)",
        "(295.346600, 131.268800, 295.468300)",
        "(295.683500, 132.060100, 295.268600)",
        "(296.071000, 133.251400, 294.692000)",
        "(296.203200, 133.691100, 294.785200)",
        "(296.363600, 134.688700, 294.834300)",
        "(296.782400, 135.801700, 294.374100)",
        "(297.498300, 136.876900, 293.719300)",
        "(298.121300, 137.530500, 293.686900)",
        "(298.362600, 137.809700, 293.749600)",
        "(298.856800, 138.414200, 293.866100)",
        "(299.250100, 139.127900, 293.654100)",
        "(299.642000, 140.051700, 293.430000)",
        "(300.281000, 140.206900, 294.084200)",
        "(300.670300, 140.022000, 294.449000)",
        "(301.444700, 139.878400, 295.182000)",
        "(302.029100, 139.901400, 295.297700)",
        "(301.985000, 139.471100, 296.320300)",
        "(302.092500, 138.939500, 297.537800)",
        "(302.401300, 138.475000, 298.206600)",
        "(303.276000, 137.874300, 298.991400)",
        "(304.030800, 137.338500, 299.407200)",
        "(304.599500, 136.636600, 300.219800)",
        "(305.015900, 135.568500, 301.734300)",
        "(305.297000, 135.036700, 302.396400)",
        "(306.099400, 134.217600, 303.202400)",
        "(307.028700, 133.327600, 303.779400)",
        "(307.771900, 132.238100, 304.578300)",
        "(308.295000, 131.158600, 305.728900)",
        "(308.597200, 130.647100, 306.033800)",
        "(309.433300, 129.513000, 306.488800)",
        "(310.455300, 127.935500, 307.318800)",
        "(311.227400, 126.165400, 308.530200)",
        "(312.211400, 125.055300, 308.975700)",
        "(312.684800, 124.793400, 308.640300)",
        "(313.812500, 123.984000, 308.351000)",
        "(315.165900, 122.588500, 308.699200)",
        "(316.073600, 121.066200, 309.526300)",
        "(316.753800, 120.056100, 309.592800)",
        "(317.127000, 119.613400, 309.498900)",
        "(317.957700, 118.376100, 309.694800)",
        "(318.713900, 116.869700, 310.248400)",
        "(319.208600, 115.144600, 310.799400)",
        "(319.188800, 113.695800, 311.362200)",
        "(319.138500, 112.920100, 311.623200)",
        "(319.031000, 111.577900, 311.896100)",
        "(318.821800, 110.468200, 311.632100)",
        "(318.703700, 109.361500, 311.410500)",
        "(318.101600, 107.893300, 311.828700)",
        "(317.635000, 107.165200, 312.220500)",
        "(316.880900, 105.907200, 312.357800)",
        "(316.035600, 105.326100, 312.095600)",
        "(315.304400, 104.929500, 311.590200)",
        "(314.524200, 104.623000, 311.409300)",
        "(314.094100, 104.416200, 311.331900)",
        "(312.869900, 104.202700, 311.096500)",
        "(311.470900, 104.226300, 310.729400)",
        "(310.357400, 104.306300, 310.468300)",
        "(309.263500, 104.813700, 310.617800)",
        "(308.873900, 104.755900, 310.657900)",
        "(308.207800, 105.446900, 309.359300)",
        "(307.344700, 106.501000, 307.980200)",
        "(306.293700, 106.648100, 308.085400)",
        "(305.288500, 106.576700, 308.399200)",
        "(304.944400, 106.501400, 308.483800)",
        "(304.215100, 106.453000, 308.474200)",
        "(303.234800, 106.816800, 308.025500)",
        "(302.385500, 107.630900, 307.322800)",
        "(301.517200, 108.224600, 307.055200)",
        "(301.057200, 108.576600, 306.806200)",
        "(300.285600, 109.216600, 306.454600)",
        "(299.724300, 109.714300, 306.294300)",
        "(299.230500, 111.190800, 304.944600)",
        "(298.848200, 112.038100, 304.518100)",
        "(298.285200, 112.243500, 304.911100)",
        "(297.168200, 112.836900, 305.547800)",
        "(296.421100, 113.820900, 305.415800)",
        "(295.874600, 115.604500, 303.944700)",
        "(295.858000, 117.147900, 302.629900)",
        "(295.728100, 117.704800, 302.563600)",
        "(294.981000, 118.795500, 302.906700)",
        "(294.388300, 119.900000, 303.085700)",
        "(294.081000, 121.164300, 302.792400)",
        "(293.911000, 122.833200, 301.809300)",
        "(293.931900, 123.797800, 301.130700)",
        "(294.067600, 125.634100, 299.873400)",
        "(293.946000, 127.523200, 299.110200)",
        "(293.497200, 129.550300, 298.447100)",
        "(293.319200, 131.096900, 297.733900)",
        "(293.348700, 131.939600, 297.269300)",
        "(293.421400, 133.746200, 296.283100)",
        "(293.497600, 135.472200, 295.471700)",
        "(293.573200, 136.941700, 295.045200)",
        "(293.862500, 138.416700, 294.111600)",
        "(294.130900, 139.105200, 293.459400)",
        "(294.780000, 140.556200, 292.334400)",
        "(295.375100, 141.867900, 291.888800)",
        "(295.821600, 142.901300, 291.684900)",
        "(296.657200, 143.690600, 291.088100)",
        "(297.040700, 143.875300, 290.907400)",
        "(297.465600, 143.791400, 291.416600)",
        "(297.477900, 143.369800, 292.838700)",
        "(297.710100, 143.230300, 293.658700)",
        "(298.235700, 142.973900, 294.157000)",
        "(298.503100, 142.745600, 294.463500)",
        "(298.999700, 142.412600, 294.959700)",
        "(299.542900, 142.184300, 295.473600)",
        "(300.154400, 141.933500, 296.044100)",
        "(300.981800, 141.565900, 296.594300)",
        "(301.381200, 141.307700, 296.829600)",
        "(302.075600, 141.093700, 297.080900)",
        "(302.885100, 140.517600, 297.800900)",
        "(303.806700, 138.970200, 299.375100)",
        "(304.592700, 137.201800, 301.041500)",
        "(304.855600, 136.709500, 301.517500)",
        "(305.492600, 136.267600, 302.131800)",
        "(306.736100, 135.825900, 302.351400)",
        "(308.118500, 134.163400, 303.521400)",
        "(308.957900, 131.757600, 305.886500)",
        "(309.220800, 130.735700, 306.774000)",
        "(309.712600, 129.729600, 307.360400)",
        "(310.923200, 129.076700, 307.370700)",
        "(312.759900, 127.573300, 307.862700)",
        "(313.848500, 125.547500, 309.393900)",
        "(314.211200, 124.490700, 310.216700)",
        "(314.848400, 122.656900, 311.321300)",
        "(316.102700, 120.913900, 311.759300)",
        "(317.836300, 119.143000, 312.415300)",
        "(319.091100, 117.428200, 312.992700)",
        "(319.394300, 116.718800, 313.197100)",
        "(319.873400, 115.573900, 313.223300)",
        "(320.481800, 114.260700, 312.960400)",
        "(320.813400, 112.209200, 313.696400)",
        "(320.781100, 109.933600, 314.911300)",
        "(320.555100, 109.013400, 315.269600)",
        "(320.011900, 107.378700, 315.797800)",
        "(319.463100, 105.696800, 316.554700)",
        "(319.066700, 104.462100, 317.185000)",
        "(318.411100, 103.189200, 317.671700)",
        "(317.860000, 102.566100, 317.932500)",
        "(316.547600, 101.645500, 318.423100)",
        "(315.314000, 100.774300, 318.814300)",
        "(314.263100, 100.358600, 318.789800)",
        "(313.373500, 100.280000, 318.337200)",
        "(312.746900, 100.459900, 317.956500)",
        "(311.383200, 100.776900, 317.214500)",
        "(309.978200, 101.270300, 316.364900)",
        "(308.876400, 101.508500, 316.018100)",
        "(308.262100, 101.396000, 316.070700)",
        "(307.725200, 101.443500, 315.864100)",
        "(306.133700, 102.038900, 315.170700)",
        "(304.760200, 102.345700, 314.905800)",
        "(303.683700, 103.026200, 314.190600)",
        "(303.236000, 103.670000, 313.591800)",
        "(303.174600, 103.876100, 313.344800)",
        "(302.577200, 104.730200, 312.141800)",
        "(301.164800, 105.175600, 311.814800)",
        "(299.397700, 105.733200, 311.703000)",
        "(298.198900, 106.178300, 311.484300)",
        "(297.994000, 106.494900, 311.256800)",
        "(297.741700, 107.500000, 310.162000)",
        "(297.514100, 108.703400, 308.833400)",
        "(296.853800, 110.033200, 307.576600)",
        "(296.103500, 111.498000, 306.170500)",
        "(295.853200, 112.314700, 305.285800)",
        "(295.699000, 113.684900, 303.917400)",
        "(295.422700, 114.152400, 304.134500)",
        "(294.975000, 114.788700, 304.353500)",
        "(293.940300, 116.615200, 302.946500)",
        "(293.544400, 117.662400, 302.264300)",
        "(293.049400, 119.176500, 301.572200)",
        "(292.816700, 120.755200, 300.759400)",
        "(292.695800, 122.431700, 299.854200)",
        "(292.800400, 124.315700, 298.417800)",
        "(292.837800, 125.338300, 297.652500)",
        "(292.759700, 127.300800, 296.455600)",
        "(292.423300, 129.198600, 295.883500)",
        "(291.982200, 130.862900, 295.381500)",
        "(291.880200, 132.807400, 294.333300)",
        "(291.979600, 133.758900, 293.744600)",
        "(292.352000, 135.673500, 292.485000)",
        "(292.790800, 137.513300, 291.384100)",
        "(293.341600, 138.984900, 290.758600)",
        "(293.760300, 140.322200, 290.312400)",
        "(293.992500, 141.109100, 289.873700)",
        "(294.506700, 142.695900, 288.827300)",
        "(295.196400, 143.569100, 288.547300)",
        "(295.843800, 144.192300, 288.666000)",
        "(296.308700, 145.024500, 288.699200)",
        "(296.634400, 145.437600, 288.789100)",
        "(297.435600, 145.873600, 289.065300)",
        "(298.329900, 145.562700, 289.849400)",
        "(298.691000, 144.966700, 290.942300)",
        "(298.851300, 144.411300, 291.875500)",
        "(299.063200, 144.269800, 292.353600)",
        "(300.006000, 144.523200, 292.882700)",
        "(301.308200, 144.100900, 293.419400)",
        "(302.692100, 143.408700, 293.764000)",
        "(303.452800, 142.384500, 294.471300)",
        "(303.569800, 141.801400, 295.185100)",
        "(303.780000, 141.254600, 295.869500)",
        "(304.418400, 141.279700, 295.927000)",
        "(305.687800, 139.676300, 297.363200)",
        "(306.450400, 137.328500, 299.352100)",
        "(306.596300, 136.510500, 300.074900)",
        "(307.076000, 135.518500, 300.786700)",
        "(308.217900, 134.783200, 301.186200)",
        "(310.167000, 133.030900, 302.313300)",
        "(311.719700, 130.907600, 303.733800)",
        "(311.979300, 129.955500, 304.359900)",
        "(312.674800, 128.042200, 305.872100)",
        "(314.177700, 126.260100, 307.415800)",
        "(316.427500, 123.990000, 308.671200)",
        "(318.364700, 121.917300, 309.482100)",
        "(319.070600, 121.140200, 309.763400)",
        "(320.564800, 119.910400, 310.013200)",
        "(322.315200, 118.737700, 309.982600)",
        "(324.064700, 116.898500, 310.530700)",
        "(324.876100, 115.356000, 310.627900)",
        "(324.862000, 114.649200, 310.640800)",
        "(324.575700, 112.460700, 311.451800)",
        "(324.039200, 110.097500, 312.662400)",
        "(323.578800, 108.455500, 313.163600)",
        "(323.082100, 107.242200, 312.920800)",
        "(322.411600, 106.671200, 312.834400)",
        "(320.792300, 105.473100, 313.174800)",
        "(319.284400, 104.615300, 313.221300)",
        "(317.897100, 104.080000, 312.783400)",
        "(316.456800, 103.835000, 312.285100)",
        "(315.651500, 103.812900, 311.961400)",
        "(313.616900, 103.785200, 311.581800)",
        "(311.714200, 103.668100, 311.503900)",
        "(310.205200, 103.872000, 310.800100)",
        "(308.857500, 104.076300, 310.293100)",
        "(307.994800, 104.156100, 310.228200)",
        "(306.346900, 104.357600, 310.285900)",
        "(305.003200, 104.783600, 309.809800)",
        "(304.064900, 105.517800, 308.593600)",
        "(302.886300, 106.178100, 307.673700)",
        "(302.190200, 106.372400, 307.574200)",
        "(300.666700, 106.670900, 307.672200)",
        "(299.265600, 107.204100, 307.498400)",
        "(298.406200, 107.191000, 307.817400)",
        "(297.918400, 107.350500, 307.654900)",
        "(297.770700, 107.502800, 307.590800)",
        "(297.406300, 107.831500, 307.323800)",
        "(296.548700, 109.020300, 306.319600)",
        "(295.540000, 110.447000, 305.365800)",
        "(294.780700, 111.034100, 305.243200)",
        "(294.589900, 111.232700, 305.307600)",
        "(294.498500, 111.417300, 305.563400)",
        "(294.371400, 112.502900, 304.638900)",
        "(293.590200, 114.640400, 302.852000)",
        "(292.427500, 116.247300, 302.473000)",
        "(291.857500, 116.925900, 302.483500)",
        "(291.393400, 118.300000, 301.828300)",
        "(291.487900, 119.631300, 300.858700)",
        "(291.524000, 121.719400, 299.036300)",
        "(290.694300, 123.899900, 298.388200)",
        "(290.247500, 125.121300, 297.956500)",
        "(290.108400, 127.516200, 296.419600)",
        "(290.579500, 129.273800, 295.235600)",
        "(291.172500, 130.888300, 294.049600)",
        "(291.118200, 131.898500, 294.192100)",
        "(290.871400, 132.695900, 294.183000)",
        "(290.691700, 134.607300, 293.355800)",
        "(291.056800, 135.598000, 293.054000)",
        "(291.742600, 136.300000, 292.967800)",
        "(292.427000, 137.346700, 292.473000)",
        "(292.583600, 137.941200, 292.293900)",
        "(292.632400, 139.312200, 291.975100)",
        "(292.901800, 140.265700, 291.721800)",
        "(293.623900, 140.419800, 291.896900)",
        "(294.608900, 140.220200, 292.593200)",
        "(295.110200, 140.134100, 292.778900)",
        "(295.757900, 140.482400, 293.247600)",
        "(296.284000, 140.756100, 293.907400)",
        "(297.349300, 140.376000, 294.389000)",
        "(298.635500, 139.666800, 294.991700)",
        "(299.187800, 139.295400, 295.672600)",
        "(299.852100, 138.798300, 296.860000)",
        "(300.532300, 138.852900, 297.283400)",
        "(301.580000, 138.766500, 297.320500)",
        "(302.615500, 138.400800, 297.642400)",
        "(303.109000, 138.117600, 298.180400)",
        "(303.907800, 136.868500, 300.069500)",
        "(304.702200, 135.656700, 301.577900)",
        "(305.288100, 135.332100, 301.900300)",
        "(305.929600, 135.265500, 301.681900)",
        "(306.375800, 135.130400, 301.781100)",
        "(307.426800, 134.568900, 302.499500)",
        "(308.579800, 133.413200, 303.426700)",
        "(309.299300, 132.486100, 303.827700)",
        "(309.659900, 132.123600, 304.269500)",
        "(309.908200, 131.956200, 304.653600)",
        "(310.759100, 131.154000, 305.209900)",
        "(311.835500, 130.166600, 305.626700)",
        "(312.358200, 129.398200, 305.375800)",
        "(312.286100, 128.312100, 305.809100)",
        "(312.347700, 127.931800, 306.690000)",
        "(312.802700, 126.819500, 307.852000)",
        "(313.592100, 126.091000, 307.789500)",
        "(314.002900, 125.772800, 307.325900)",
        "(314.234900, 125.183200, 307.475400)",
        "(314.314000, 124.754600, 307.754700)",
        "(314.117000, 123.428600, 309.084700)",
        "(314.189000, 122.075600, 310.000300)",
        "(314.527800, 121.277700, 309.967300)",
        "(314.784400, 120.894500, 309.721000)",
        "(314.925600, 120.295300, 309.998300)",
        "(315.073400, 118.794500, 310.920600)",
        "(314.991600, 117.790200, 311.465500)",
        "(315.080300, 116.778000, 311.779100)",
        "(315.220700, 115.188600, 312.452100)",
        "(315.267600, 114.361300, 312.935300)",
        "(315.117100, 112.830300, 313.837000)",
        "(314.868600, 111.453500, 314.464000)",
        "(314.554300, 110.564100, 314.594500)",
        "(314.318000, 109.635000, 314.753400)",
        "(314.202200, 109.132400, 314.888200)",
        "(313.748300, 108.145900, 315.300500)",
        "(313.085900, 107.322000, 315.632600)",
        "(312.481400, 106.961300, 315.337500)",
        "(312.206200, 106.762000, 314.965300)",
        "(312.250900, 106.604300, 314.815700)",
        "(312.192700, 106.062500, 314.871300)",
        "(311.698700, 105.486200, 315.113300)",
        "(310.590700, 105.529700, 314.609000)",
        "(309.829700, 105.156300, 314.697800)",
        "(309.402500, 104.781000, 315.052900)",
        "(308.773900, 104.256500, 315.642900)",
        "(308.262800, 104.154400, 315.312700)",
        "(307.306500, 104.460900, 314.714100)",
        "(306.154100, 104.207100, 314.999200)",
        "(305.675700, 104.226700, 314.870600)",
        "(305.165200, 104.290400, 314.729500)",
        "(304.730000, 104.384800, 314.295600)",
        "(303.934800, 105.096600, 313.377900)",
        "(302.825400, 105.495100, 313.395000)",
        "(302.281000, 105.700600, 313.387300)",
        "(301.509600, 105.961000, 313.272800)",
        "(301.147600, 106.303500, 313.289500)",
        "(301.160900, 106.903200, 312.373300)",
        "(301.006000, 107.838500, 311.163400)",
        "(300.563000, 108.057500, 311.212400)",
        "(299.386400, 108.269600, 311.726100)",
        "(298.599400, 108.625500, 311.796100)",
        "(298.251800, 109.391200, 311.158900)",
        "(298.309000, 110.193600, 310.450000)",
        "(298.247100, 110.631700, 310.150700)",
        "(297.394100, 111.411200, 310.212300)",
        "(296.645900, 112.180800, 310.259600)",
        "(296.348900, 113.229500, 309.553000)",
        "(296.487200, 114.056700, 308.911700)",
        "(296.421700, 114.416600, 308.819300)",
        "(295.803500, 115.374700, 308.547700)",
        "(294.933900, 116.638000, 308.132000)",
        "(294.468500, 117.808300, 307.650100)",
        "(294.528000, 119.118300, 306.549000)",
        "(294.754200, 119.878000, 305.844500)",
        "(295.051400, 121.006300, 305.047400)",
        "(294.645600, 122.307700, 304.512100)",
        "(294.213000, 123.829700, 303.976600)",
        "(294.380800, 125.007900, 303.423700)",
        "(294.575900, 125.617000, 303.062200)",
        "(294.973100, 126.579300, 302.551900)",
        "(294.953300, 128.200700, 301.390700)",
        "(294.735800, 129.711400, 300.669800)",
        "(294.807400, 131.069200, 300.273400)",
        "(295.095200, 131.615100, 299.956200)",
        "(295.768100, 132.933300, 298.822400)",
        "(296.329900, 134.447500, 297.772700)",
        "(296.629000, 135.811100, 297.200400)",
        "(296.706800, 137.008600, 296.806400)",
        "(296.848700, 137.227900, 296.815500)",
        "(297.316700, 137.681900, 296.983200)",
        "(297.857500, 137.817900, 297.674000)",
        "(298.555400, 137.915600, 298.202900)",
        "(299.215100, 138.310800, 298.237700)",
        "(299.587400, 138.583000, 298.056500)",
        "(300.559100, 138.431500, 298.489800)",
        "(301.452700, 138.101500, 299.640600)",
        "(302.379100, 137.964100, 300.179700)",
        "(303.116600, 138.089800, 300.085400)",
        "(303.458400, 138.034000, 300.017900)",
        "(304.259600, 137.412100, 300.699000)",
        "(304.984700, 136.831700, 302.157700)",
        "(305.732500, 136.033100, 303.167400)",
        "(306.127500, 135.234500, 303.917600)",
        "(306.203400, 134.772100, 304.296800)",
        "(306.403000, 134.021500, 305.209200)",
        "(306.917600, 133.088200, 306.318100)",
        "(307.605400, 132.061000, 307.019800)",
        "(308.274700, 131.050200, 307.727900)",
        "(308.622400, 130.620500, 308.027000)",
        "(309.311600, 129.877000, 308.088000)",
        "(309.874700, 129.335900, 308.029100)",
        "(310.568000, 128.556900, 308.155000)",
        "(311.364000, 127.225900, 308.762800)",
        "(311.696200, 126.532000, 309.169500)",
        "(312.277400, 125.429900, 309.827000)",
        "(312.948700, 124.695700, 309.700300)",
        "(313.482100, 124.063700, 309.343800)",
        "(314.023600, 122.642200, 310.022200)",
        "(314.288200, 121.755100, 310.503700)",
        "(314.644900, 120.169000, 311.229100)",
        "(314.964700, 118.627600, 311.835300)",
        "(315.416600, 116.972800, 312.365800)",
        "(315.814200, 115.484900, 312.904200)",
        "(316.002000, 114.779500, 313.089900)",
        "(316.234300, 113.635300, 313.150300)",
        "(316.335400, 112.765300, 312.737600)",
        "(316.357000, 111.841600, 312.689700)",
        "(316.109500, 110.815400, 312.775700)",
        "(315.811800, 110.359800, 312.845300)",
        "(315.098200, 109.691700, 313.032600)",
        "(314.461600, 109.078300, 312.869400)",
        "(313.628800, 108.637700, 312.681400)",
        "(312.712100, 108.034100, 312.738500)",
        "(312.242400, 107.817700, 312.707200)",
        "(311.333600, 107.667600, 312.301800)",
        "(310.383100, 107.690900, 311.952400)",
        "(309.557600, 107.468900, 311.820400)",
        "(309.000300, 107.394900, 311.469900)",
        "(308.698400, 107.307200, 311.424300)",
        "(307.892000, 107.152600, 311.452000)",
        "(306.999700, 107.391100, 310.964700)",
        "(306.027600, 107.675600, 310.558400)",
        "(305.118000, 107.734700, 310.597600)",
        "(304.711900, 107.755300, 310.509500)",
        "(303.864600, 107.870500, 310.198900)",
        "(302.995700, 107.913200, 310.219800)",
        "(302.105700, 108.518700, 309.697600)",
        "(301.499000, 108.896800, 309.432800)",
        "(301.068000, 109.088300, 309.211200)",
        "(299.882100, 109.604900, 308.639600)",
        "(298.993200, 109.655600, 308.804300)",
        "(298.678000, 109.587100, 308.717200)",
        "(298.441900, 110.113800, 308.217300)",
        "(298.308100, 110.422400, 307.925000)",
        "(297.469600, 111.079200, 307.516900)",
[truncated: 263,585 more chars]
