# Supplementary material for: Playing the mirror game in virtual reality with an autonomous character
Source: Sci Rep. 2022 Dec 9;12:21329. doi: 10.1038/s41598-022-25197-z (PMC9734752; doi:10.1038/s41598-022-25197-z)
Supplement: Supplementary file 2 — Supplementary Information 1. [file 41598_2022_25197_MOESM2_ESM.zip › Data/Couple11/condition1_trial1_player2.json]

{
    "isFemale": true,
    "eyesLevel": 1.6851985454559327,
    "timestamps": [
        0.0,
        0.02001953125,
        0.0400390625,
        0.06005859375,
        0.0799560546875,
        0.0999755859375,
        0.1199951171875,
        0.1400146484375,
        0.1600341796875,
        0.1800537109375,
        0.2000732421875,
        0.219970703125,
        0.239990234375,
        0.260009765625,
        0.280029296875,
        0.300048828125,
        0.320068359375,
        0.3399658203125,
        0.3599853515625,
        0.3800048828125,
        0.4000244140625,
        0.4200439453125,
        0.4400634765625,
        0.4599609375,
        0.47998046875,
        0.5,
        0.52001953125,
        0.5400390625,
        0.56005859375,
        0.5799560546875,
        0.5999755859375,
        0.6199951171875,
        0.6400146484375,
        0.6600341796875,
        0.6800537109375,
        0.7000732421875,
        0.719970703125,
        0.739990234375,
        0.760009765625,
        0.780029296875,
        0.800048828125,
        0.820068359375,
        0.8399658203125,
        0.8599853515625,
        0.8800048828125,
        0.9000244140625,
        0.9200439453125,
        0.9400634765625,
        0.9599609375,
        0.97998046875,
        1.0,
        1.02001953125,
        1.0400390625,
        1.06005859375,
        1.0799560546875,
        1.0999755859375,
        1.1199951171875,
        1.1400146484375,
        1.1600341796875,
        1.1800537109375,
        1.2000732421875,
        1.219970703125,
        1.239990234375,
        1.260009765625,
        1.280029296875,
        1.300048828125,
        1.320068359375,
        1.3399658203125,
        1.3599853515625,
        1.3800048828125,
        1.4000244140625,
        1.4200439453125,
        1.4400634765625,
        1.4599609375,
        1.47998046875,
        1.5,
        1.52001953125,
        1.5400390625,
        1.56005859375,
        1.5799560546875,
        1.5999755859375,
        1.6199951171875,
        1.6400146484375,
        1.6600341796875,
        1.6800537109375,
        1.7000732421875,
        1.719970703125,
        1.739990234375,
        1.760009765625,
        1.780029296875,
        1.800048828125,
        1.820068359375,
        1.8399658203125,
        1.8599853515625,
        1.8800048828125,
        1.9000244140625,
        1.9200439453125,
        1.9400634765625,
        1.9599609375,
        1.97998046875,
        2.0,
        2.02001953125,
        2.0400390625,
        2.06005859375,
        2.0799560546875,
        2.0999755859375,
        2.1199951171875,
        2.1400146484375,
        2.1600341796875,
        2.1800537109375,
        2.2000732421875,
        2.219970703125,
        2.239990234375,
        2.260009765625,
        2.280029296875,
        2.300048828125,
        2.320068359375,
        2.3399658203125,
        2.3599853515625,
        2.3800048828125,
        2.4000244140625,
        2.4200439453125,
        2.4400634765625,
        2.4599609375,
        2.47998046875,
        2.5,
        2.52001953125,
        2.5400390625,
        2.56005859375,
        2.5799560546875,
        2.5999755859375,
        2.6199951171875,
        2.6400146484375,
        2.6600341796875,
        2.6800537109375,
        2.7000732421875,
        2.719970703125,
        2.739990234375,
        2.760009765625,
        2.780029296875,
        2.800048828125,
        2.820068359375,
        2.8399658203125,
        2.8599853515625,
        2.8800048828125,
        2.9000244140625,
        2.9200439453125,
        2.9400634765625,
        2.9599609375,
        2.97998046875,
        3.0,
        3.02001953125,
        3.0400390625,
        3.06005859375,
        3.0799560546875,
        3.0999755859375,
        3.1199951171875,
        3.1400146484375,
        3.1600341796875,
        3.1800537109375,
        3.2000732421875,
        3.219970703125,
        3.239990234375,
        3.260009765625,
        3.280029296875,
        3.300048828125,
        3.320068359375,
        3.3399658203125,
        3.3599853515625,
        3.3800048828125,
        3.4000244140625,
        3.4200439453125,
        3.4400634765625,
        3.4599609375,
        3.47998046875,
        3.5,
        3.52001953125,
        3.5400390625,
        3.56005859375,
        3.5799560546875,
        3.5999755859375,
        3.6199951171875,
        3.6400146484375,
        3.6600341796875,
        3.6800537109375,
        3.7000732421875,
        3.719970703125,
        3.739990234375,
        3.760009765625,
        3.780029296875,
        3.800048828125,
        3.820068359375,
        3.8399658203125,
        3.8599853515625,
        3.8800048828125,
        3.9000244140625,
        3.9200439453125,
        3.9400634765625,
        3.9599609375,
        3.97998046875,
        4.0,
        4.02001953125,
        4.0400390625,
        4.06005859375,
        4.0799560546875,
        4.0999755859375,
        4.1199951171875,
        4.1400146484375,
        4.1600341796875,
        4.1800537109375,
        4.2000732421875,
        4.219970703125,
        4.239990234375,
        4.260009765625,
        4.280029296875,
        4.300048828125,
        4.320068359375,
        4.3399658203125,
        4.3599853515625,
        4.3800048828125,
        4.4000244140625,
        4.4200439453125,
        4.4400634765625,
        4.4599609375,
        4.47998046875,
        4.5,
        4.52001953125,
        4.5400390625,
        4.56005859375,
        4.5799560546875,
        4.5999755859375,
        4.6199951171875,
        4.6400146484375,
        4.6600341796875,
        4.6800537109375,
        4.7000732421875,
        4.719970703125,
        4.739990234375,
        4.760009765625,
        4.780029296875,
        4.800048828125,
        4.820068359375,
        4.8399658203125,
        4.8599853515625,
        4.8800048828125,
        4.9000244140625,
        4.9200439453125,
        4.9400634765625,
        4.9599609375,
        4.97998046875,
        5.0,
        5.02001953125,
        5.0400390625,
        5.06005859375,
        5.0799560546875,
        5.0999755859375,
        5.1199951171875,
        5.1400146484375,
        5.1600341796875,
        5.1800537109375,
        5.2000732421875,
        5.219970703125,
        5.239990234375,
        5.260009765625,
        5.280029296875,
        5.300048828125,
        5.320068359375,
        5.3399658203125,
        5.3599853515625,
        5.3800048828125,
        5.4000244140625,
        5.4200439453125,
        5.4400634765625,
        5.4599609375,
        5.47998046875,
        5.5,
        5.52001953125,
        5.5400390625,
        5.56005859375,
        5.5799560546875,
        5.5999755859375,
        5.6199951171875,
        5.6400146484375,
        5.6600341796875,
        5.6800537109375,
        5.7000732421875,
        5.719970703125,
        5.739990234375,
        5.760009765625,
        5.780029296875,
        5.800048828125,
        5.820068359375,
        5.8399658203125,
        5.8599853515625,
        5.8800048828125,
        5.9000244140625,
        5.9200439453125,
        5.9400634765625,
        5.9599609375,
        5.97998046875,
        6.0,
        6.02001953125,
        6.0400390625,
        6.06005859375,
        6.0799560546875,
        6.0999755859375,
        6.1199951171875,
        6.1400146484375,
        6.1600341796875,
        6.1800537109375,
        6.2000732421875,
        6.219970703125,
        6.239990234375,
        6.260009765625,
        6.280029296875,
        6.300048828125,
        6.320068359375,
        6.3399658203125,
        6.3599853515625,
        6.3800048828125,
        6.4000244140625,
        6.4200439453125,
        6.4400634765625,
        6.4599609375,
        6.47998046875,
        6.5,
        6.52001953125,
        6.5400390625,
        6.56005859375,
        6.5799560546875,
        6.5999755859375,
        6.6199951171875,
        6.6400146484375,
        6.6600341796875,
        6.6800537109375,
        6.7000732421875,
        6.719970703125,
        6.739990234375,
        6.760009765625,
        6.780029296875,
        6.800048828125,
        6.820068359375,
        6.8399658203125,
        6.8599853515625,
        6.8800048828125,
        6.9000244140625,
        6.9200439453125,
        6.9400634765625,
        6.9599609375,
        6.97998046875,
        7.0,
        7.02001953125,
        7.0400390625,
        7.06005859375,
        7.0799560546875,
        7.0999755859375,
        7.1199951171875,
        7.1400146484375,
        7.1600341796875,
        7.1800537109375,
        7.2000732421875,
        7.219970703125,
        7.239990234375,
        7.260009765625,
        7.280029296875,
        7.300048828125,
        7.320068359375,
        7.3399658203125,
        7.3599853515625,
        7.3800048828125,
        7.4000244140625,
        7.4200439453125,
        7.4400634765625,
        7.4599609375,
        7.47998046875,
        7.5,
        7.52001953125,
        7.5400390625,
        7.56005859375,
        7.5799560546875,
        7.5999755859375,
        7.6199951171875,
        7.6400146484375,
        7.6600341796875,
        7.6800537109375,
        7.7000732421875,
        7.719970703125,
        7.739990234375,
        7.760009765625,
        7.780029296875,
        7.800048828125,
        7.820068359375,
        7.8399658203125,
        7.8599853515625,
        7.8800048828125,
        7.9000244140625,
        7.9200439453125,
        7.9400634765625,
        7.9599609375,
        7.97998046875,
        8.0,
        8.02001953125,
        8.0400390625,
        8.06005859375,
        8.0799560546875,
        8.0999755859375,
        8.1199951171875,
        8.1400146484375,
        8.1600341796875,
        8.1800537109375,
        8.2000732421875,
        8.219970703125,
        8.239990234375,
        8.260009765625,
        8.280029296875,
        8.300048828125,
        8.320068359375,
        8.3399658203125,
        8.3599853515625,
        8.3800048828125,
        8.4000244140625,
        8.4200439453125,
        8.4400634765625,
        8.4599609375,
        8.47998046875,
        8.5,
        8.52001953125,
        8.5400390625,
        8.56005859375,
        8.5799560546875,
        8.5999755859375,
        8.6199951171875,
        8.6400146484375,
        8.6600341796875,
        8.6800537109375,
        8.7000732421875,
        8.719970703125,
        8.739990234375,
        8.760009765625,
        8.780029296875,
        8.800048828125,
        8.820068359375,
        8.8399658203125,
        8.8599853515625,
        8.8800048828125,
        8.9000244140625,
        8.9200439453125,
        8.9400634765625,
        8.9599609375,
        8.97998046875,
        9.0,
        9.02001953125,
        9.0400390625,
        9.06005859375,
        9.0799560546875,
        9.0999755859375,
        9.1199951171875,
        9.1400146484375,
        9.1600341796875,
        9.1800537109375,
        9.2000732421875,
        9.219970703125,
        9.239990234375,
        9.260009765625,
        9.280029296875,
        9.300048828125,
        9.320068359375,
        9.3399658203125,
        9.3599853515625,
        9.3800048828125,
        9.4000244140625,
        9.4200439453125,
        9.4400634765625,
        9.4599609375,
        9.47998046875,
        9.5,
        9.52001953125,
        9.5400390625,
        9.56005859375,
        9.5799560546875,
        9.5999755859375,
        9.6199951171875,
        9.6400146484375,
        9.6600341796875,
        9.6800537109375,
        9.7000732421875,
        9.719970703125,
        9.739990234375,
        9.760009765625,
        9.780029296875,
        9.800048828125,
        9.820068359375,
        9.8399658203125,
        9.8599853515625,
        9.8800048828125,
        9.9000244140625,
        9.9200439453125,
        9.9400634765625,
        9.9599609375,
        9.97998046875,
        10.0,
        10.02001953125,
        10.0400390625,
        10.06005859375,
        10.0799560546875,
        10.0999755859375,
        10.1199951171875,
        10.1400146484375,
        10.1600341796875,
        10.1800537109375,
        10.2000732421875,
        10.219970703125,
        10.239990234375,
        10.260009765625,
        10.280029296875,
        10.300048828125,
        10.320068359375,
        10.3399658203125,
        10.3599853515625,
        10.3800048828125,
        10.4000244140625,
        10.4200439453125,
        10.4400634765625,
        10.4599609375,
        10.47998046875,
        10.5,
        10.52001953125,
        10.5400390625,
        10.56005859375,
        10.5799560546875,
        10.5999755859375,
        10.6199951171875,
        10.6400146484375,
        10.6600341796875,
        10.6800537109375,
        10.7000732421875,
        10.719970703125,
        10.739990234375,
        10.760009765625,
        10.780029296875,
        10.800048828125,
        10.820068359375,
        10.8399658203125,
        10.8599853515625,
        10.8800048828125,
        10.9000244140625,
        10.9200439453125,
        10.9400634765625,
        10.9599609375,
        10.97998046875,
        11.0,
        11.02001953125,
        11.0400390625,
        11.06005859375,
        11.0799560546875,
        11.0999755859375,
        11.1199951171875,
        11.1400146484375,
        11.1600341796875,
        11.1800537109375,
        11.2000732421875,
        11.219970703125,
        11.239990234375,
        11.260009765625,
        11.280029296875,
        11.300048828125,
        11.320068359375,
        11.3399658203125,
        11.3599853515625,
        11.3800048828125,
        11.4000244140625,
        11.4200439453125,
        11.4400634765625,
        11.4599609375,
        11.47998046875,
        11.5,
        11.52001953125,
        11.5400390625,
        11.56005859375,
        11.5799560546875,
        11.5999755859375,
        11.6199951171875,
        11.6400146484375,
        11.6600341796875,
        11.6800537109375,
        11.7000732421875,
        11.719970703125,
        11.739990234375,
        11.760009765625,
        11.780029296875,
        11.800048828125,
        11.820068359375,
        11.8399658203125,
        11.8599853515625,
        11.8800048828125,
        11.9000244140625,
        11.9200439453125,
        11.9400634765625,
        11.9599609375,
        11.97998046875,
        12.0,
        12.02001953125,
        12.0400390625,
        12.06005859375,
        12.0799560546875,
        12.0999755859375,
        12.1199951171875,
        12.1400146484375,
        12.1600341796875,
        12.1800537109375,
        12.2000732421875,
        12.219970703125,
        12.239990234375,
        12.260009765625,
        12.280029296875,
        12.300048828125,
        12.320068359375,
        12.3399658203125,
        12.3599853515625,
        12.3800048828125,
        12.4000244140625,
        12.4200439453125,
        12.4400634765625,
        12.4599609375,
        12.47998046875,
        12.5,
        12.52001953125,
        12.5400390625,
        12.56005859375,
        12.5799560546875,
        12.5999755859375,
        12.6199951171875,
        12.6400146484375,
        12.6600341796875,
        12.6800537109375,
        12.7000732421875,
        12.719970703125,
        12.739990234375,
        12.760009765625,
        12.780029296875,
        12.800048828125,
        12.820068359375,
        12.8399658203125,
        12.8599853515625,
        12.8800048828125,
        12.9000244140625,
        12.9200439453125,
        12.9400634765625,
        12.9599609375,
        12.97998046875,
        13.0,
        13.02001953125,
        13.0400390625,
        13.06005859375,
        13.0799560546875,
        13.0999755859375,
        13.1199951171875,
        13.1400146484375,
        13.1600341796875,
        13.1800537109375,
        13.2000732421875,
        13.219970703125,
        13.239990234375,
        13.260009765625,
        13.280029296875,
        13.300048828125,
        13.320068359375,
        13.3399658203125,
        13.3599853515625,
        13.3800048828125,
        13.4000244140625,
        13.4200439453125,
        13.4400634765625,
        13.4599609375,
        13.47998046875,
        13.5,
        13.52001953125,
        13.5400390625,
        13.56005859375,
        13.5799560546875,
        13.5999755859375,
        13.6199951171875,
        13.6400146484375,
        13.6600341796875,
        13.6800537109375,
        13.7000732421875,
        13.719970703125,
        13.739990234375,
        13.760009765625,
        13.780029296875,
        13.800048828125,
        13.820068359375,
        13.8399658203125,
        13.8599853515625,
        13.8800048828125,
        13.9000244140625,
        13.9200439453125,
        13.9400634765625,
        13.9599609375,
        13.97998046875,
        14.0,
        14.02001953125,
        14.0400390625,
        14.06005859375,
        14.0799560546875,
        14.0999755859375,
        14.1199951171875,
        14.1400146484375,
        14.1600341796875,
        14.1800537109375,
        14.2000732421875,
        14.219970703125,
        14.239990234375,
        14.260009765625,
        14.280029296875,
        14.300048828125,
        14.320068359375,
        14.3399658203125,
        14.3599853515625,
        14.3800048828125,
        14.4000244140625,
        14.4200439453125,
        14.4400634765625,
        14.4599609375,
        14.47998046875,
        14.5,
        14.52001953125,
        14.5400390625,
        14.56005859375,
        14.5799560546875,
        14.5999755859375,
        14.6199951171875,
        14.6400146484375,
        14.6600341796875,
        14.6800537109375,
        14.7000732421875,
        14.719970703125,
        14.739990234375,
        14.760009765625,
        14.780029296875,
        14.800048828125,
        14.820068359375,
        14.8399658203125,
        14.8599853515625,
        14.8800048828125,
        14.9000244140625,
        14.9200439453125,
        14.9400634765625,
        14.9599609375,
        14.97998046875,
        15.0,
        15.02001953125,
        15.0400390625,
        15.06005859375,
        15.0799560546875,
        15.0999755859375,
        15.1199951171875,
        15.1400146484375,
        15.1600341796875,
        15.1800537109375,
        15.2000732421875,
        15.219970703125,
        15.239990234375,
        15.260009765625,
        15.280029296875,
        15.300048828125,
        15.320068359375,
        15.3399658203125,
        15.3599853515625,
        15.3800048828125,
        15.4000244140625,
        15.4200439453125,
        15.4400634765625,
        15.4599609375,
        15.47998046875,
        15.5,
        15.52001953125,
        15.5400390625,
        15.56005859375,
        15.5799560546875,
        15.5999755859375,
        15.6199951171875,
        15.6400146484375,
        15.6600341796875,
        15.6800537109375,
        15.7000732421875,
        15.719970703125,
        15.739990234375,
        15.760009765625,
        15.780029296875,
        15.800048828125,
        15.820068359375,
        15.8399658203125,
        15.8599853515625,
        15.8800048828125,
        15.9000244140625,
        15.9200439453125,
        15.9400634765625,
        15.9599609375,
        15.97998046875,
        16.0,
        16.02001953125,
        16.0400390625,
        16.06005859375,
        16.0799560546875,
        16.0999755859375,
        16.1199951171875,
        16.1400146484375,
        16.1600341796875,
        16.1800537109375,
        16.2000732421875,
        16.219970703125,
        16.239990234375,
        16.260009765625,
        16.280029296875,
        16.300048828125,
        16.320068359375,
        16.3399658203125,
        16.3599853515625,
        16.3800048828125,
        16.4000244140625,
        16.4200439453125,
        16.4400634765625,
        16.4599609375,
        16.47998046875,
        16.5,
        16.52001953125,
        16.5400390625,
        16.56005859375,
        16.5799560546875,
        16.5999755859375,
        16.6199951171875,
        16.6400146484375,
        16.6600341796875,
        16.6800537109375,
        16.7000732421875,
        16.719970703125,
        16.739990234375,
        16.760009765625,
        16.780029296875,
        16.800048828125,
        16.820068359375,
        16.8399658203125,
        16.8599853515625,
        16.8800048828125,
        16.9000244140625,
        16.9200439453125,
        16.9400634765625,
        16.9599609375,
        16.97998046875,
        17.0,
        17.02001953125,
        17.0400390625,
        17.06005859375,
        17.0799560546875,
        17.0999755859375,
        17.1199951171875,
        17.1400146484375,
        17.1600341796875,
        17.1800537109375,
        17.2000732421875,
        17.219970703125,
        17.239990234375,
        17.260009765625,
        17.280029296875,
        17.300048828125,
        17.320068359375,
        17.3399658203125,
        17.3599853515625,
        17.3800048828125,
        17.4000244140625,
        17.4200439453125,
        17.4400634765625,
        17.4599609375,
        17.47998046875,
        17.5,
        17.52001953125,
        17.5400390625,
        17.56005859375,
        17.5799560546875,
        17.5999755859375,
        17.6199951171875,
        17.6400146484375,
        17.6600341796875,
        17.6800537109375,
        17.7000732421875,
        17.719970703125,
        17.739990234375,
        17.760009765625,
        17.780029296875,
        17.800048828125,
        17.820068359375,
        17.8399658203125,
        17.8599853515625,
        17.8800048828125,
        17.9000244140625,
        17.9200439453125,
        17.9400634765625,
        17.9599609375,
        17.97998046875,
        18.0,
        18.02001953125,
        18.0400390625,
        18.06005859375,
        18.0799560546875,
        18.0999755859375,
        18.1199951171875,
        18.1400146484375,
        18.1600341796875,
        18.1800537109375,
        18.2000732421875,
        18.219970703125,
        18.239990234375,
        18.260009765625,
        18.280029296875,
        18.300048828125,
        18.320068359375,
        18.3399658203125,
        18.3599853515625,
        18.3800048828125,
        18.4000244140625,
        18.4200439453125,
        18.4400634765625,
        18.4599609375,
        18.47998046875,
        18.5,
        18.52001953125,
        18.5400390625,
        18.56005859375,
        18.5799560546875,
        18.5999755859375,
        18.6199951171875,
        18.6400146484375,
        18.6600341796875,
        18.6800537109375,
        18.7000732421875,
        18.719970703125,
        18.739990234375,
        18.760009765625,
        18.780029296875,
        18.800048828125,
        18.820068359375,
        18.8399658203125,
        18.8599853515625,
        18.8800048828125,
        18.9000244140625,
        18.9200439453125,
        18.9400634765625,
        18.9599609375,
        18.97998046875,
        19.0,
        19.02001953125,
        19.0400390625,
        19.06005859375,
        19.0799560546875,
        19.0999755859375,
        19.1199951171875,
        19.1400146484375,
        19.1600341796875,
        19.1800537109375,
        19.2000732421875,
        19.219970703125,
        19.239990234375,
        19.260009765625,
        19.280029296875,
        19.300048828125,
        19.320068359375,
        19.3399658203125,
        19.3599853515625,
        19.3800048828125,
        19.4000244140625,
        19.4200439453125,
        19.4400634765625,
        19.4599609375,
        19.47998046875,
        19.5,
        19.52001953125,
        19.5400390625,
        19.56005859375,
        19.5799560546875,
        19.5999755859375,
        19.6199951171875,
        19.6400146484375,
        19.6600341796875,
        19.6800537109375,
        19.7000732421875,
        19.719970703125,
        19.739990234375,
        19.760009765625,
        19.780029296875,
        19.800048828125,
        19.820068359375,
        19.8399658203125,
        19.8599853515625,
        19.8800048828125,
        19.9000244140625,
        19.9200439453125,
        19.9400634765625,
        19.9599609375,
        19.97998046875,
        20.0,
        20.02001953125,
        20.0400390625,
        20.06005859375,
        20.0799560546875,
        20.0999755859375,
        20.1199951171875,
        20.1400146484375,
        20.1600341796875,
        20.1800537109375,
        20.2000732421875,
        20.219970703125,
        20.239990234375,
        20.260009765625,
        20.280029296875,
        20.300048828125,
        20.320068359375,
        20.3399658203125,
        20.3599853515625,
        20.3800048828125,
        20.4000244140625,
        20.4200439453125,
        20.4400634765625,
        20.4599609375,
        20.47998046875,
        20.5,
        20.52001953125,
        20.5400390625,
        20.56005859375,
        20.5799560546875,
        20.5999755859375,
        20.6199951171875,
        20.6400146484375,
        20.6600341796875,
        20.6800537109375,
        20.7000732421875,
        20.719970703125,
        20.739990234375,
        20.760009765625,
        20.780029296875,
        20.800048828125,
        20.820068359375,
        20.8399658203125,
        20.8599853515625,
        20.8800048828125,
        20.9000244140625,
        20.9200439453125,
        20.9400634765625,
        20.9599609375,
        20.97998046875,
        21.0,
        21.02001953125,
        21.0400390625,
        21.06005859375,
        21.0799560546875,
        21.0999755859375,
        21.1199951171875,
        21.1400146484375,
        21.1600341796875,
        21.1800537109375,
        21.2000732421875,
        21.219970703125,
        21.239990234375,
        21.260009765625,
        21.280029296875,
        21.300048828125,
        21.320068359375,
        21.3399658203125,
        21.3599853515625,
        21.3800048828125,
        21.4000244140625,
        21.4200439453125,
        21.4400634765625,
        21.4599609375,
        21.47998046875,
        21.5,
        21.52001953125,
        21.5400390625,
        21.56005859375,
        21.5799560546875,
        21.5999755859375,
        21.6199951171875,
        21.6400146484375,
        21.6600341796875,
        21.6800537109375,
        21.7000732421875,
        21.719970703125,
        21.739990234375,
        21.760009765625,
        21.780029296875,
        21.800048828125,
        21.820068359375,
        21.8399658203125,
        21.8599853515625,
        21.8800048828125,
        21.9000244140625,
        21.9200439453125,
        21.9400634765625,
        21.9599609375,
        21.97998046875,
        22.0,
        22.02001953125,
        22.0400390625,
        22.06005859375,
        22.0799560546875,
        22.0999755859375,
        22.1199951171875,
        22.1400146484375,
        22.1600341796875,
        22.1800537109375,
        22.2000732421875,
        22.219970703125,
        22.239990234375,
        22.260009765625,
        22.280029296875,
        22.300048828125,
        22.320068359375,
        22.3399658203125,
        22.3599853515625,
        22.3800048828125,
        22.4000244140625,
        22.4200439453125,
        22.4400634765625,
        22.4599609375,
        22.47998046875,
        22.5,
        22.52001953125,
        22.5400390625,
        22.56005859375,
        22.5799560546875,
        22.5999755859375,
        22.6199951171875,
        22.6400146484375,
        22.6600341796875,
        22.6800537109375,
        22.7000732421875,
        22.719970703125,
        22.739990234375,
        22.760009765625,
        22.780029296875,
        22.800048828125,
        22.820068359375,
        22.8399658203125,
        22.8599853515625,
        22.8800048828125,
        22.9000244140625,
        22.9200439453125,
        22.9400634765625,
        22.9599609375,
        22.97998046875,
        23.0,
        23.02001953125,
        23.0400390625,
        23.06005859375,
        23.0799560546875,
        23.0999755859375,
        23.1199951171875,
        23.1400146484375,
        23.1600341796875,
        23.1800537109375,
        23.2000732421875,
        23.219970703125,
        23.239990234375,
        23.260009765625,
        23.280029296875,
        23.300048828125,
        23.320068359375,
        23.3399658203125,
        23.3599853515625,
        23.3800048828125,
        23.4000244140625,
        23.4200439453125,
        23.4400634765625,
        23.4599609375,
        23.47998046875,
        23.5,
        23.52001953125,
        23.5400390625,
        23.56005859375,
        23.5799560546875,
        23.5999755859375,
        23.6199951171875,
        23.6400146484375,
        23.6600341796875,
        23.6800537109375,
        23.7000732421875,
        23.719970703125,
        23.739990234375,
        23.760009765625,
        23.780029296875,
        23.800048828125,
        23.820068359375,
        23.8399658203125,
        23.8599853515625,
        23.8800048828125,
        23.9000244140625,
        23.9200439453125,
        23.9400634765625,
        23.9599609375,
        23.97998046875,
        24.0,
        24.02001953125,
        24.0400390625,
        24.06005859375,
        24.0799560546875,
        24.0999755859375,
        24.1199951171875,
        24.1400146484375,
        24.1600341796875,
        24.1800537109375,
        24.2000732421875,
        24.219970703125,
        24.239990234375,
        24.260009765625,
        24.280029296875,
        24.300048828125,
        24.320068359375,
        24.3399658203125,
        24.3599853515625,
        24.3800048828125,
        24.4000244140625,
        24.4200439453125,
        24.4400634765625,
        24.4599609375,
        24.47998046875,
        24.5,
        24.52001953125,
        24.5400390625,
        24.56005859375,
        24.5799560546875,
        24.5999755859375,
        24.6199951171875,
        24.6400146484375,
        24.6600341796875,
        24.6800537109375,
        24.7000732421875,
        24.719970703125,
        24.739990234375,
        24.760009765625,
        24.780029296875,
        24.800048828125,
        24.820068359375,
        24.8399658203125,
        24.8599853515625,
        24.8800048828125,
        24.9000244140625,
        24.9200439453125,
        24.9400634765625,
        24.9599609375,
        24.97998046875,
        25.0,
        25.02001953125,
        25.0400390625,
        25.06005859375,
        25.0799560546875,
        25.0999755859375,
        25.1199951171875,
        25.1400146484375,
        25.1600341796875,
        25.1800537109375,
        25.2000732421875,
        25.219970703125,
        25.239990234375,
        25.260009765625,
        25.280029296875,
        25.300048828125,
        25.320068359375,
        25.3399658203125,
        25.3599853515625,
        25.3800048828125,
        25.4000244140625,
        25.4200439453125,
        25.4400634765625,
        25.4599609375,
        25.47998046875,
        25.5,
        25.52001953125,
        25.5400390625,
        25.56005859375,
        25.5799560546875,
        25.5999755859375,
        25.6199951171875,
        25.6400146484375,
        25.6600341796875,
        25.6800537109375,
        25.7000732421875,
        25.719970703125,
        25.739990234375,
        25.760009765625,
        25.780029296875,
        25.800048828125,
        25.820068359375,
        25.8399658203125,
        25.8599853515625,
        25.8800048828125,
        25.9000244140625,
        25.9200439453125,
        25.9400634765625,
        25.9599609375,
        25.97998046875,
        26.0,
        26.02001953125,
        26.0400390625,
        26.06005859375,
        26.0799560546875,
        26.0999755859375,
        26.1199951171875,
        26.1400146484375,
        26.1600341796875,
        26.1800537109375,
        26.2000732421875,
        26.219970703125,
        26.239990234375,
        26.260009765625,
        26.280029296875,
        26.300048828125,
        26.320068359375,
        26.3399658203125,
        26.3599853515625,
        26.3800048828125,
        26.4000244140625,
        26.4200439453125,
        26.4400634765625,
        26.4599609375,
        26.47998046875,
        26.5,
        26.52001953125,
        26.5400390625,
        26.56005859375,
        26.5799560546875,
        26.5999755859375,
        26.6199951171875,
        26.6400146484375,
        26.6600341796875,
        26.6800537109375,
        26.7000732421875,
        26.719970703125,
        26.739990234375,
        26.760009765625,
        26.780029296875,
        26.800048828125,
        26.820068359375,
        26.8399658203125,
        26.8599853515625,
        26.8800048828125,
        26.9000244140625,
        26.9200439453125,
        26.9400634765625,
        26.9599609375,
        26.97998046875,
        27.0,
        27.02001953125,
        27.0400390625,
        27.06005859375,
        27.0799560546875,
        27.0999755859375,
        27.1199951171875,
        27.1400146484375,
        27.1600341796875,
        27.1800537109375,
        27.2000732421875,
        27.219970703125,
        27.239990234375,
        27.260009765625,
        27.280029296875,
        27.300048828125,
        27.320068359375,
        27.3399658203125,
        27.3599853515625,
        27.3800048828125,
        27.4000244140625,
        27.4200439453125,
        27.4400634765625,
        27.4599609375,
        27.47998046875,
        27.5,
        27.52001953125,
        27.5400390625,
        27.56005859375,
        27.5799560546875,
        27.5999755859375,
        27.6199951171875,
        27.6400146484375,
        27.6600341796875,
        27.6800537109375,
        27.7000732421875,
        27.719970703125,
        27.739990234375,
        27.760009765625,
        27.780029296875,
        27.800048828125,
        27.820068359375,
        27.8399658203125,
        27.8599853515625,
        27.8800048828125,
        27.9000244140625,
        27.9200439453125,
        27.9400634765625,
        27.9599609375,
        27.97998046875,
        28.0,
        28.02001953125,
        28.0400390625,
        28.06005859375,
        28.0799560546875,
        28.0999755859375,
        28.1199951171875,
        28.1400146484375,
        28.1600341796875,
        28.1800537109375,
        28.2000732421875,
        28.219970703125,
        28.239990234375,
        28.260009765625,
        28.280029296875,
        28.300048828125,
        28.320068359375,
        28.3399658203125,
        28.3599853515625,
        28.3800048828125,
        28.4000244140625,
        28.4200439453125,
        28.4400634765625,
        28.4599609375,
        28.47998046875,
        28.5,
        28.52001953125,
        28.5400390625,
        28.56005859375,
        28.5799560546875,
        28.5999755859375,
        28.6199951171875,
        28.6400146484375,
        28.6600341796875,
        28.6800537109375,
        28.7000732421875,
        28.719970703125,
        28.739990234375,
        28.760009765625,
        28.780029296875,
        28.800048828125,
        28.820068359375,
        28.8399658203125,
        28.8599853515625,
        28.8800048828125,
        28.9000244140625,
        28.9200439453125,
        28.9400634765625,
        28.9599609375,
        28.97998046875,
        29.0,
        29.02001953125,
        29.0400390625,
        29.06005859375,
        29.0799560546875,
        29.0999755859375,
        29.1199951171875,
        29.1400146484375,
        29.1600341796875,
        29.1800537109375,
        29.2000732421875,
        29.219970703125,
        29.239990234375,
        29.260009765625,
        29.280029296875,
        29.300048828125,
        29.320068359375,
        29.3399658203125,
        29.3599853515625,
        29.3800048828125,
        29.4000244140625,
        29.4200439453125,
        29.4400634765625,
        29.4599609375,
        29.47998046875,
        29.5,
        29.52001953125,
        29.5400390625,
        29.56005859375,
        29.5799560546875,
        29.5999755859375,
        29.6199951171875,
        29.6400146484375,
        29.6600341796875,
        29.6800537109375,
        29.7000732421875,
        29.719970703125,
        29.739990234375,
        29.760009765625,
        29.780029296875,
        29.800048828125,
        29.820068359375,
        29.8399658203125,
        29.8599853515625,
        29.8800048828125,
        29.9000244140625,
        29.9200439453125,
        29.9400634765625,
        29.9599609375,
        29.97998046875,
        30.0,
        30.02001953125,
        30.0400390625,
        30.06005859375,
        30.0799560546875,
        30.0999755859375,
        30.1199951171875,
        30.1400146484375,
        30.1600341796875,
        30.1800537109375,
        30.2000732421875,
        30.219970703125,
        30.239990234375,
        30.260009765625,
        30.280029296875,
        30.300048828125,
        30.320068359375,
        30.3399658203125,
        30.3599853515625,
        30.3800048828125,
        30.4000244140625,
        30.4200439453125,
        30.4400634765625,
        30.4599609375,
        30.47998046875,
        30.5,
        30.52001953125,
        30.5400390625,
        30.56005859375,
        30.5799560546875,
        30.5999755859375,
        30.6199951171875,
        30.6400146484375,
        30.6600341796875,
        30.6800537109375,
        30.7000732421875,
        30.719970703125,
        30.739990234375,
        30.760009765625,
        30.780029296875,
        30.800048828125,
        30.820068359375,
        30.8399658203125,
        30.8599853515625,
        30.8800048828125,
        30.9000244140625,
        30.9200439453125,
        30.9400634765625,
        30.9599609375,
        30.97998046875,
        31.0,
        31.02001953125,
        31.0400390625,
        31.06005859375,
        31.0799560546875,
        31.0999755859375,
        31.1199951171875,
        31.1400146484375,
        31.1600341796875,
        31.1800537109375,
        31.2000732421875,
        31.219970703125,
        31.239990234375,
        31.260009765625,
        31.280029296875,
        31.300048828125,
        31.320068359375,
        31.3399658203125,
        31.3599853515625,
        31.3800048828125,
        31.4000244140625,
        31.4200439453125,
        31.4400634765625,
        31.4599609375,
        31.47998046875,
        31.5,
        31.52001953125,
        31.5400390625,
        31.56005859375,
        31.5799560546875,
        31.5999755859375,
        31.6199951171875,
        31.6400146484375,
        31.6600341796875,
        31.6800537109375,
        31.7000732421875,
        31.719970703125,
        31.739990234375,
        31.760009765625,
        31.780029296875,
        31.800048828125,
        31.820068359375,
        31.8399658203125,
        31.8599853515625,
        31.8800048828125,
        31.9000244140625,
        31.9200439453125,
        31.9400634765625,
        31.9599609375,
        31.97998046875,
        32.0,
        32.02001953125,
        32.0400390625,
        32.06005859375,
        32.0799560546875,
        32.0999755859375,
        32.1199951171875,
        32.1400146484375,
        32.1600341796875,
        32.1800537109375,
        32.2000732421875,
        32.219970703125,
        32.239990234375,
        32.260009765625,
        32.280029296875,
        32.300048828125,
        32.320068359375,
        32.3399658203125,
        32.3599853515625,
        32.3800048828125,
        32.4000244140625,
        32.4200439453125,
        32.4400634765625,
        32.4599609375,
        32.47998046875,
        32.5,
        32.52001953125,
        32.5400390625,
        32.56005859375,
        32.5799560546875,
        32.5999755859375,
        32.6199951171875,
        32.6400146484375,
        32.6600341796875,
        32.6800537109375,
        32.7000732421875,
        32.719970703125,
        32.739990234375,
        32.760009765625,
        32.780029296875,
        32.800048828125,
        32.820068359375,
        32.8399658203125,
        32.8599853515625,
        32.8800048828125,
        32.9000244140625,
        32.9200439453125,
        32.9400634765625,
        32.9599609375,
        32.97998046875,
        33.0,
        33.02001953125,
        33.0400390625,
        33.06005859375,
        33.0799560546875,
        33.0999755859375,
        33.1199951171875,
        33.1400146484375,
        33.1600341796875,
        33.1800537109375,
        33.2000732421875,
        33.219970703125,
        33.239990234375,
        33.260009765625,
        33.280029296875,
        33.300048828125,
        33.320068359375,
        33.3399658203125,
        33.3599853515625,
        33.3800048828125,
        33.4000244140625,
        33.4200439453125,
        33.4400634765625,
        33.4599609375,
        33.47998046875,
        33.5,
        33.52001953125,
        33.5400390625,
        33.56005859375,
        33.5799560546875,
        33.5999755859375,
        33.6199951171875,
        33.6400146484375,
        33.6600341796875,
        33.6800537109375,
        33.7000732421875,
        33.719970703125,
        33.739990234375,
        33.760009765625,
        33.780029296875,
        33.800048828125,
        33.820068359375,
        33.8399658203125,
        33.8599853515625,
        33.8800048828125,
        33.9000244140625,
        33.9200439453125,
        33.9400634765625,
        33.9599609375,
        33.97998046875,
        34.0,
        34.02001953125,
        34.0400390625,
        34.06005859375,
        34.0799560546875,
        34.0999755859375,
        34.1199951171875,
        34.1400146484375,
        34.1600341796875,
        34.1800537109375,
        34.2000732421875,
        34.219970703125,
        34.239990234375,
        34.260009765625,
        34.280029296875,
        34.300048828125,
        34.320068359375,
        34.3399658203125,
        34.3599853515625,
        34.3800048828125,
        34.4000244140625,
        34.4200439453125,
        34.4400634765625,
        34.4599609375,
        34.47998046875,
        34.5,
        34.52001953125,
        34.5400390625,
        34.56005859375,
        34.5799560546875,
        34.5999755859375,
        34.6199951171875,
        34.6400146484375,
        34.6600341796875,
        34.6800537109375,
        34.7000732421875,
        34.719970703125,
        34.739990234375,
        34.760009765625,
        34.780029296875,
        34.800048828125,
        34.820068359375,
        34.8399658203125,
        34.8599853515625,
        34.8800048828125,
        34.9000244140625,
        34.9200439453125,
        34.9400634765625,
        34.9599609375,
        34.97998046875,
        35.0,
        35.02001953125,
        35.0400390625,
        35.06005859375,
        35.0799560546875,
        35.0999755859375,
        35.1199951171875,
        35.1400146484375,
        35.1600341796875,
        35.1800537109375,
        35.2000732421875,
        35.219970703125,
        35.239990234375,
        35.260009765625,
        35.280029296875,
        35.300048828125,
        35.320068359375,
        35.3399658203125,
        35.3599853515625,
        35.3800048828125,
        35.4000244140625,
        35.4200439453125,
        35.4400634765625,
        35.4599609375,
        35.47998046875,
        35.5,
        35.52001953125,
        35.5400390625,
        35.56005859375,
        35.5799560546875,
        35.5999755859375,
        35.6199951171875,
        35.6400146484375,
        35.6600341796875,
        35.6800537109375,
        35.7000732421875,
        35.719970703125,
        35.739990234375,
        35.760009765625,
        35.780029296875,
        35.800048828125,
        35.820068359375,
        35.8399658203125,
        35.8599853515625,
        35.8800048828125,
        35.9000244140625,
        35.9200439453125,
        35.9400634765625,
        35.9599609375,
        35.97998046875,
        36.0,
        36.02001953125,
        36.0400390625,
        36.06005859375,
        36.0799560546875,
        36.0999755859375,
        36.1199951171875,
        36.1400146484375,
        36.1600341796875,
        36.1800537109375,
        36.2000732421875,
        36.219970703125,
        36.239990234375,
        36.260009765625,
        36.280029296875,
        36.300048828125,
        36.320068359375,
        36.3399658203125,
        36.3599853515625,
        36.3800048828125,
        36.4000244140625,
        36.4200439453125,
        36.4400634765625,
        36.4599609375,
        36.47998046875,
        36.5,
        36.52001953125,
        36.5400390625,
        36.56005859375,
        36.5799560546875,
        36.5999755859375,
        36.6199951171875,
        36.6400146484375,
        36.6600341796875,
        36.6800537109375,
        36.7000732421875,
        36.719970703125,
        36.739990234375,
        36.760009765625,
        36.780029296875,
        36.800048828125,
        36.820068359375,
        36.8399658203125,
        36.8599853515625,
        36.8800048828125,
        36.9000244140625,
        36.9200439453125,
        36.9400634765625,
        36.9599609375,
        36.97998046875,
        37.0,
        37.02001953125,
        37.0400390625,
        37.06005859375,
        37.0799560546875,
        37.0999755859375,
        37.1199951171875,
        37.1400146484375,
        37.1600341796875,
        37.1800537109375,
        37.2000732421875,
        37.219970703125,
        37.239990234375,
        37.260009765625,
        37.280029296875,
        37.300048828125,
        37.320068359375,
        37.3399658203125,
        37.3599853515625,
        37.3800048828125,
        37.4000244140625,
        37.4200439453125,
        37.4400634765625,
        37.4599609375,
        37.47998046875,
        37.5,
        37.52001953125,
        37.5400390625,
        37.56005859375,
        37.5799560546875,
        37.5999755859375,
        37.6199951171875,
        37.6400146484375,
        37.6600341796875,
        37.6800537109375,
        37.7000732421875,
        37.719970703125,
        37.739990234375,
        37.760009765625,
        37.780029296875,
        37.800048828125,
        37.820068359375,
        37.8399658203125,
        37.8599853515625,
        37.8800048828125,
        37.9000244140625,
        37.9200439453125,
        37.9400634765625,
        37.9599609375,
        37.97998046875,
        38.0,
        38.02001953125,
        38.0400390625,
        38.06005859375,
        38.0799560546875,
        38.0999755859375,
        38.1199951171875,
        38.1400146484375,
        38.1600341796875,
        38.1800537109375,
        38.2000732421875,
        38.219970703125,
        38.239990234375,
        38.260009765625,
        38.280029296875,
        38.300048828125,
        38.320068359375,
        38.3399658203125,
        38.3599853515625,
        38.3800048828125,
        38.4000244140625,
        38.4200439453125,
        38.4400634765625,
        38.4599609375,
        38.47998046875,
        38.5,
        38.52001953125,
        38.5400390625,
        38.56005859375,
        38.5799560546875,
        38.5999755859375,
        38.6199951171875,
        38.6400146484375,
        38.6600341796875,
        38.6800537109375,
        38.7000732421875,
        38.719970703125,
        38.739990234375,
        38.760009765625,
        38.780029296875,
        38.800048828125,
        38.820068359375,
        38.8399658203125,
        38.8599853515625,
        38.8800048828125,
        38.9000244140625,
        38.9200439453125,
        38.9400634765625,
        38.9599609375,
        38.97998046875,
        39.0,
        39.02001953125,
        39.0400390625,
        39.06005859375,
        39.0799560546875,
        39.0999755859375,
        39.1199951171875,
        39.1400146484375,
        39.1600341796875,
        39.1800537109375,
        39.2000732421875,
        39.219970703125,
        39.239990234375,
        39.260009765625,
        39.280029296875,
        39.300048828125,
        39.320068359375,
        39.3399658203125,
        39.3599853515625,
        39.3800048828125,
        39.4000244140625,
        39.4200439453125,
        39.4400634765625,
        39.4599609375,
        39.47998046875,
        39.5,
        39.52001953125,
        39.5400390625,
        39.56005859375,
        39.5799560546875,
        39.5999755859375,
        39.6199951171875,
        39.6400146484375,
        39.6600341796875,
        39.6800537109375,
        39.7000732421875,
        39.719970703125,
        39.739990234375,
        39.760009765625,
        39.780029296875,
        39.800048828125,
        39.820068359375,
        39.8399658203125,
        39.8599853515625,
        39.8800048828125,
        39.9000244140625,
        39.9200439453125,
        39.9400634765625,
        39.9599609375,
        39.97998046875,
        40.0,
        40.02001953125,
        40.0400390625,
        40.06005859375,
        40.0799560546875,
        40.0999755859375,
        40.1199951171875,
        40.1400146484375,
        40.1600341796875,
        40.1800537109375,
        40.2000732421875,
        40.219970703125,
        40.239990234375,
        40.260009765625,
        40.280029296875,
        40.300048828125,
        40.320068359375,
        40.3399658203125,
        40.3599853515625,
        40.3800048828125,
        40.4000244140625,
        40.4200439453125,
        40.4400634765625,
        40.4599609375,
        40.47998046875,
        40.5,
        40.52001953125,
        40.5400390625,
        40.56005859375,
        40.5799560546875,
        40.5999755859375,
        40.6199951171875,
        40.6400146484375,
        40.6600341796875,
        40.6800537109375,
        40.7000732421875,
        40.719970703125,
        40.739990234375,
        40.760009765625,
        40.780029296875,
        40.800048828125,
        40.820068359375,
        40.8399658203125,
        40.8599853515625,
        40.8800048828125,
        40.9000244140625,
        40.9200439453125,
        40.9400634765625,
        40.9599609375,
        40.97998046875,
        41.0,
        41.02001953125,
        41.0400390625,
        41.06005859375,
        41.0799560546875,
        41.0999755859375,
        41.1199951171875,
        41.1400146484375,
        41.1600341796875,
        41.1800537109375,
        41.2000732421875,
        41.219970703125,
        41.239990234375,
        41.260009765625,
        41.280029296875,
        41.300048828125,
        41.320068359375,
        41.3399658203125,
        41.3599853515625,
        41.3800048828125,
        41.4000244140625,
        41.4200439453125,
        41.4400634765625,
        41.4599609375,
        41.47998046875,
        41.5,
        41.52001953125,
        41.5400390625,
        41.56005859375,
        41.5799560546875,
        41.5999755859375,
        41.6199951171875,
        41.6400146484375,
        41.6600341796875,
        41.6800537109375,
        41.7000732421875,
        41.719970703125,
        41.739990234375,
        41.760009765625,
        41.780029296875,
        41.800048828125,
        41.820068359375,
        41.8399658203125,
        41.8599853515625,
        41.8800048828125,
        41.9000244140625,
        41.9200439453125,
        41.9400634765625,
        41.9599609375,
        41.97998046875,
        42.0,
        42.02001953125,
        42.0400390625,
        42.06005859375,
        42.0799560546875,
        42.0999755859375,
        42.1199951171875,
        42.1400146484375,
        42.1600341796875,
        42.1800537109375,
        42.2000732421875,
        42.219970703125,
        42.239990234375,
        42.260009765625,
        42.280029296875,
        42.300048828125,
        42.320068359375,
        42.3399658203125,
        42.3599853515625,
        42.3800048828125,
        42.4000244140625,
        42.4200439453125,
        42.4400634765625,
        42.4599609375,
        42.47998046875,
        42.5,
        42.52001953125,
        42.5400390625,
        42.56005859375,
        42.5799560546875,
        42.5999755859375,
        42.6199951171875,
        42.6400146484375,
        42.6600341796875,
        42.6800537109375,
        42.7000732421875,
        42.719970703125,
        42.739990234375,
        42.760009765625,
        42.780029296875,
        42.800048828125,
        42.820068359375,
        42.8399658203125,
        42.8599853515625,
        42.8800048828125,
        42.9000244140625,
        42.9200439453125,
        42.9400634765625,
        42.9599609375,
        42.97998046875,
        43.0,
        43.02001953125,
        43.0400390625,
        43.06005859375,
        43.0799560546875,
        43.0999755859375,
        43.1199951171875,
        43.1400146484375,
        43.1600341796875,
        43.1800537109375,
        43.2000732421875,
        43.219970703125,
        43.239990234375,
        43.260009765625,
        43.280029296875,
        43.300048828125,
        43.320068359375,
        43.3399658203125,
        43.3599853515625,
        43.3800048828125,
        43.4000244140625,
        43.4200439453125,
        43.4400634765625,
        43.4599609375,
        43.47998046875,
        43.5,
        43.52001953125,
        43.5400390625,
        43.56005859375,
        43.5799560546875,
        43.5999755859375,
        43.6199951171875,
        43.6400146484375,
        43.6600341796875,
        43.6800537109375,
        43.7000732421875,
        43.719970703125,
        43.739990234375,
        43.760009765625,
        43.780029296875,
        43.800048828125,
        43.820068359375,
        43.8399658203125,
        43.8599853515625,
        43.8800048828125,
        43.9000244140625,
        43.9200439453125,
        43.9400634765625,
        43.9599609375,
        43.97998046875,
        44.0,
        44.02001953125,
        44.0400390625,
        44.06005859375,
        44.0799560546875,
        44.0999755859375,
        44.1199951171875,
        44.1400146484375,
        44.1600341796875,
        44.1800537109375,
        44.2000732421875,
        44.219970703125,
        44.239990234375,
        44.260009765625,
        44.280029296875,
        44.300048828125,
        44.320068359375,
        44.3399658203125,
        44.3599853515625,
        44.3800048828125,
        44.4000244140625,
        44.4200439453125,
        44.4400634765625,
        44.4599609375,
        44.47998046875,
        44.5,
        44.52001953125,
        44.5400390625,
        44.56005859375,
        44.5799560546875,
        44.5999755859375,
        44.6199951171875,
        44.6400146484375,
        44.6600341796875,
        44.6800537109375,
        44.7000732421875,
        44.719970703125,
        44.739990234375,
        44.760009765625,
        44.780029296875,
        44.800048828125,
        44.820068359375,
        44.8399658203125,
        44.8599853515625,
        44.8800048828125,
        44.9000244140625,
        44.9200439453125,
        44.9400634765625,
        44.9599609375,
        44.97998046875,
        45.0,
        45.02001953125,
        45.0400390625,
        45.06005859375,
        45.0799560546875,
        45.0999755859375,
        45.1199951171875,
        45.1400146484375,
        45.1600341796875,
        45.1800537109375,
        45.2000732421875,
        45.219970703125,
        45.239990234375,
        45.260009765625,
        45.280029296875,
        45.300048828125,
        45.320068359375,
        45.3399658203125,
        45.3599853515625,
        45.3800048828125,
        45.4000244140625,
        45.4200439453125,
        45.4400634765625,
        45.4599609375,
        45.47998046875,
        45.5,
        45.52001953125,
        45.5400390625,
        45.56005859375,
        45.5799560546875,
        45.5999755859375,
        45.6199951171875,
        45.6400146484375,
        45.6600341796875,
        45.6800537109375,
        45.7000732421875,
        45.719970703125,
        45.739990234375,
        45.760009765625,
        45.780029296875,
        45.800048828125,
        45.820068359375,
        45.8399658203125,
        45.8599853515625,
        45.8800048828125,
        45.9000244140625,
        45.9200439453125,
        45.9400634765625,
        45.9599609375,
        45.97998046875,
        46.0,
        46.02001953125,
        46.0400390625,
        46.06005859375,
        46.0799560546875,
        46.0999755859375,
        46.1199951171875,
        46.1400146484375,
        46.1600341796875,
        46.1800537109375,
        46.2000732421875,
        46.219970703125,
        46.239990234375,
        46.260009765625,
        46.280029296875,
        46.300048828125,
        46.320068359375,
        46.3399658203125,
        46.3599853515625,
        46.3800048828125,
        46.4000244140625,
        46.4200439453125,
        46.4400634765625,
        46.4599609375,
        46.47998046875,
        46.5,
        46.52001953125,
        46.5400390625,
        46.56005859375,
        46.5799560546875,
        46.5999755859375,
        46.6199951171875,
        46.6400146484375,
        46.6600341796875,
        46.6800537109375,
        46.7000732421875,
        46.719970703125,
        46.739990234375,
        46.760009765625,
        46.780029296875,
        46.800048828125,
        46.820068359375,
        46.8399658203125,
        46.8599853515625,
        46.8800048828125,
        46.9000244140625,
        46.9200439453125,
        46.9400634765625,
        46.9599609375,
        46.97998046875,
        47.0,
        47.02001953125,
        47.0400390625,
        47.06005859375,
        47.0799560546875,
        47.0999755859375,
        47.1199951171875,
        47.1400146484375,
        47.1600341796875,
        47.1800537109375,
        47.2000732421875,
        47.219970703125,
        47.239990234375,
        47.260009765625,
        47.280029296875,
        47.300048828125,
        47.320068359375,
        47.3399658203125,
        47.3599853515625,
        47.3800048828125,
        47.4000244140625,
        47.4200439453125,
        47.4400634765625,
        47.4599609375,
        47.47998046875,
        47.5,
        47.52001953125,
        47.5400390625,
        47.56005859375,
        47.5799560546875,
        47.5999755859375,
        47.6199951171875,
        47.6400146484375,
        47.6600341796875,
        47.6800537109375,
        47.7000732421875,
        47.719970703125,
        47.739990234375,
        47.760009765625,
        47.780029296875,
        47.800048828125,
        47.820068359375,
        47.8399658203125,
        47.8599853515625,
        47.8800048828125,
        47.9000244140625,
        47.9200439453125,
        47.9400634765625,
        47.9599609375,
        47.97998046875,
        48.0,
        48.02001953125,
        48.0400390625,
        48.06005859375,
        48.0799560546875,
        48.0999755859375,
        48.1199951171875,
        48.1400146484375,
        48.1600341796875,
        48.1800537109375,
        48.2000732421875,
        48.219970703125,
        48.239990234375,
        48.260009765625,
        48.280029296875,
        48.300048828125,
        48.320068359375,
        48.3399658203125,
        48.3599853515625,
        48.3800048828125,
        48.4000244140625,
        48.4200439453125,
        48.4400634765625,
        48.4599609375,
        48.47998046875,
        48.5,
        48.52001953125,
        48.5400390625,
        48.56005859375,
        48.5799560546875,
        48.5999755859375,
        48.6199951171875,
        48.6400146484375,
        48.6600341796875,
        48.6800537109375,
        48.7000732421875,
        48.719970703125,
        48.739990234375,
        48.760009765625,
        48.780029296875,
        48.800048828125,
        48.820068359375,
        48.8399658203125,
        48.8599853515625,
        48.8800048828125,
        48.9000244140625,
        48.9200439453125,
        48.9400634765625,
        48.9599609375,
        48.97998046875,
        49.0,
        49.02001953125,
        49.0400390625,
        49.06005859375,
        49.0799560546875,
        49.0999755859375,
        49.1199951171875,
        49.1400146484375,
        49.1600341796875,
        49.1800537109375,
        49.2000732421875,
        49.219970703125,
        49.239990234375,
        49.260009765625,
        49.280029296875,
        49.300048828125,
        49.320068359375,
        49.3399658203125,
        49.3599853515625,
        49.3800048828125,
        49.4000244140625,
        49.4200439453125,
        49.4400634765625,
        49.4599609375,
        49.47998046875,
        49.5,
        49.52001953125,
        49.5400390625,
        49.56005859375,
        49.5799560546875,
        49.5999755859375,
        49.6199951171875,
        49.6400146484375,
        49.6600341796875,
        49.6800537109375,
        49.7000732421875,
        49.719970703125,
        49.739990234375,
        49.760009765625,
        49.780029296875,
        49.800048828125,
        49.820068359375,
        49.8399658203125,
        49.8599853515625,
        49.8800048828125,
        49.9000244140625,
        49.9200439453125,
        49.9400634765625,
        49.9599609375,
        49.97998046875,
        50.0,
        50.02001953125,
        50.0400390625,
        50.06005859375,
        50.0799560546875,
        50.0999755859375,
        50.1199951171875,
        50.1400146484375,
        50.1600341796875,
        50.1800537109375,
        50.2000732421875,
        50.219970703125,
        50.239990234375,
        50.260009765625,
        50.280029296875,
        50.300048828125,
        50.320068359375,
        50.3399658203125,
        50.3599853515625,
        50.3800048828125,
        50.4000244140625,
        50.4200439453125,
        50.4400634765625,
        50.4599609375,
        50.47998046875,
        50.5,
        50.52001953125,
        50.5400390625,
        50.56005859375,
        50.5799560546875,
        50.5999755859375,
        50.6199951171875,
        50.6400146484375,
        50.6600341796875,
        50.6800537109375,
        50.7000732421875,
        50.719970703125,
        50.739990234375,
        50.760009765625,
        50.780029296875,
        50.800048828125,
        50.820068359375,
        50.8399658203125,
        50.8599853515625,
        50.8800048828125,
        50.9000244140625,
        50.9200439453125,
        50.9400634765625,
        50.9599609375,
        50.97998046875,
        51.0,
        51.02001953125,
        51.0400390625,
        51.06005859375,
        51.0799560546875,
        51.0999755859375,
        51.1199951171875,
        51.1400146484375,
        51.1600341796875,
        51.1800537109375,
        51.2000732421875,
        51.219970703125,
        51.239990234375,
        51.260009765625,
        51.280029296875,
        51.300048828125,
        51.320068359375,
        51.3399658203125,
        51.3599853515625,
        51.3800048828125,
        51.4000244140625,
        51.4200439453125,
        51.4400634765625,
        51.4599609375,
        51.47998046875,
        51.5,
        51.52001953125,
        51.5400390625,
        51.56005859375,
        51.5799560546875,
        51.5999755859375,
        51.6199951171875,
        51.6400146484375,
        51.6600341796875,
        51.6800537109375,
        51.7000732421875,
        51.719970703125,
        51.739990234375,
        51.760009765625,
        51.780029296875,
        51.800048828125,
        51.820068359375,
        51.8399658203125,
        51.8599853515625,
        51.8800048828125,
        51.9000244140625,
        51.9200439453125,
        51.9400634765625,
        51.9599609375,
        51.97998046875,
        52.0,
        52.02001953125,
        52.0400390625,
        52.06005859375,
        52.0799560546875,
        52.0999755859375,
        52.1199951171875,
        52.1400146484375,
        52.1600341796875,
        52.1800537109375,
        52.2000732421875,
        52.219970703125,
        52.239990234375,
        52.260009765625,
        52.280029296875,
        52.300048828125,
        52.320068359375,
        52.3399658203125,
        52.3599853515625,
        52.3800048828125,
        52.4000244140625,
        52.4200439453125,
        52.4400634765625,
        52.4599609375,
        52.47998046875,
        52.5,
        52.52001953125,
        52.5400390625,
        52.56005859375,
        52.5799560546875,
        52.5999755859375,
        52.6199951171875,
        52.6400146484375,
        52.6600341796875,
        52.6800537109375,
        52.7000732421875,
        52.719970703125,
        52.739990234375,
        52.760009765625,
        52.780029296875,
        52.800048828125,
        52.820068359375,
        52.8399658203125,
        52.8599853515625,
        52.8800048828125,
        52.9000244140625,
        52.9200439453125,
        52.9400634765625,
        52.9599609375,
        52.97998046875,
        53.0,
        53.02001953125,
        53.0400390625,
        53.06005859375,
        53.0799560546875,
        53.0999755859375,
        53.1199951171875,
        53.1400146484375,
        53.1600341796875,
        53.1800537109375,
        53.2000732421875,
        53.219970703125,
        53.239990234375,
        53.260009765625,
        53.280029296875,
        53.300048828125,
        53.320068359375,
        53.3399658203125,
        53.3599853515625,
        53.3800048828125,
        53.4000244140625,
        53.4200439453125,
        53.4400634765625,
        53.4599609375,
        53.47998046875,
        53.5,
        53.52001953125,
        53.5400390625,
        53.56005859375,
        53.5799560546875,
        53.5999755859375,
        53.6199951171875,
        53.6400146484375,
        53.6600341796875,
        53.6800537109375,
        53.7000732421875,
        53.719970703125,
        53.739990234375,
        53.760009765625,
        53.780029296875,
        53.800048828125,
        53.820068359375,
        53.8399658203125,
        53.8599853515625,
        53.8800048828125,
        53.9000244140625,
        53.9200439453125,
        53.9400634765625,
        53.9599609375,
        53.97998046875,
        54.0,
        54.02001953125,
        54.0400390625,
        54.06005859375,
        54.0799560546875,
        54.0999755859375,
        54.1199951171875,
        54.1400146484375,
        54.1600341796875,
        54.1800537109375,
        54.2000732421875,
        54.219970703125,
        54.239990234375,
        54.260009765625,
        54.280029296875,
        54.300048828125,
        54.320068359375,
        54.3399658203125,
        54.3599853515625,
        54.3800048828125,
        54.4000244140625,
        54.4200439453125,
        54.4400634765625,
        54.4599609375,
        54.47998046875,
        54.5,
        54.52001953125,
        54.5400390625,
        54.56005859375,
        54.5799560546875,
        54.5999755859375,
        54.6199951171875,
        54.6400146484375,
        54.6600341796875,
        54.6800537109375,
        54.7000732421875,
        54.719970703125,
        54.739990234375,
        54.760009765625,
        54.780029296875,
        54.800048828125,
        54.820068359375,
        54.8399658203125,
        54.8599853515625,
        54.8800048828125,
        54.9000244140625,
        54.9200439453125,
        54.9400634765625,
        54.9599609375,
        54.97998046875,
        55.0,
        55.02001953125,
        55.0400390625,
        55.06005859375,
        55.0799560546875,
        55.0999755859375,
        55.1199951171875,
        55.1400146484375,
        55.1600341796875,
        55.1800537109375,
        55.2000732421875,
        55.219970703125,
        55.239990234375,
        55.260009765625,
        55.280029296875,
        55.300048828125,
        55.320068359375,
        55.3399658203125,
        55.3599853515625,
        55.3800048828125,
        55.4000244140625,
        55.4200439453125,
        55.4400634765625,
        55.4599609375,
        55.47998046875,
        55.5,
        55.52001953125,
        55.5400390625,
        55.56005859375,
        55.5799560546875,
        55.5999755859375,
        55.6199951171875,
        55.6400146484375,
        55.6600341796875,
        55.6800537109375,
        55.7000732421875,
        55.719970703125,
        55.739990234375,
        55.760009765625,
        55.780029296875,
        55.800048828125,
        55.820068359375,
        55.8399658203125,
        55.8599853515625,
        55.8800048828125,
        55.9000244140625,
        55.9200439453125,
        55.9400634765625,
        55.9599609375,
        55.97998046875,
        56.0,
        56.02001953125,
        56.0400390625,
        56.06005859375,
        56.0799560546875,
        56.0999755859375,
        56.1199951171875,
        56.1400146484375,
        56.1600341796875,
        56.1800537109375,
        56.2000732421875,
        56.219970703125,
        56.239990234375,
        56.260009765625,
        56.280029296875,
        56.300048828125,
        56.320068359375,
        56.3399658203125,
        56.3599853515625,
        56.3800048828125,
        56.4000244140625,
        56.4200439453125,
        56.4400634765625,
        56.4599609375,
        56.47998046875,
        56.5,
        56.52001953125,
        56.5400390625,
        56.56005859375,
        56.5799560546875,
        56.5999755859375,
        56.6199951171875,
        56.6400146484375,
        56.6600341796875,
        56.6800537109375,
        56.7000732421875,
        56.719970703125,
        56.739990234375,
        56.760009765625,
        56.780029296875,
        56.800048828125,
        56.820068359375,
        56.8399658203125,
        56.8599853515625,
        56.8800048828125,
        56.9000244140625,
        56.9200439453125,
        56.9400634765625,
        56.9599609375,
        56.97998046875,
        57.0,
        57.02001953125,
        57.0400390625,
        57.06005859375,
        57.0799560546875,
        57.0999755859375,
        57.1199951171875,
        57.1400146484375,
        57.1600341796875,
        57.1800537109375,
        57.2000732421875,
        57.219970703125,
        57.239990234375,
        57.260009765625,
        57.280029296875,
        57.300048828125,
        57.320068359375,
        57.3399658203125,
        57.3599853515625,
        57.3800048828125,
        57.4000244140625,
        57.4200439453125,
        57.4400634765625,
        57.4599609375,
        57.47998046875,
        57.5,
        57.52001953125,
        57.5400390625,
        57.56005859375,
        57.5799560546875,
        57.5999755859375,
        57.6199951171875,
        57.6400146484375,
        57.6600341796875,
        57.6800537109375,
        57.7000732421875,
        57.719970703125,
        57.739990234375,
        57.760009765625,
        57.780029296875,
        57.800048828125,
        57.820068359375,
        57.8399658203125,
        57.8599853515625,
        57.8800048828125,
        57.9000244140625,
        57.9200439453125,
        57.9400634765625,
        57.9599609375,
        57.97998046875,
        58.0,
        58.02001953125,
        58.0400390625,
        58.06005859375,
        58.0799560546875,
        58.0999755859375,
        58.1199951171875,
        58.1400146484375,
        58.1600341796875,
        58.1800537109375,
        58.2000732421875,
        58.219970703125,
        58.239990234375,
        58.260009765625,
        58.280029296875,
        58.300048828125,
        58.320068359375,
        58.3399658203125,
        58.3599853515625,
        58.3800048828125,
        58.4000244140625,
        58.4200439453125,
        58.4400634765625,
        58.4599609375,
        58.47998046875,
        58.5,
        58.52001953125,
        58.5400390625,
        58.56005859375,
        58.5799560546875,
        58.5999755859375,
        58.6199951171875,
        58.6400146484375,
        58.6600341796875,
        58.6800537109375,
        58.7000732421875,
        58.719970703125,
        58.739990234375,
        58.760009765625,
        58.780029296875,
        58.800048828125,
        58.820068359375,
        58.8399658203125,
        58.8599853515625,
        58.8800048828125,
        58.9000244140625,
        58.9200439453125,
        58.9400634765625,
        58.9599609375,
        58.97998046875,
        59.0,
        59.02001953125,
        59.0400390625,
        59.06005859375,
        59.0799560546875,
        59.0999755859375,
        59.1199951171875,
        59.1400146484375,
        59.1600341796875,
        59.1800537109375,
        59.2000732421875,
        59.219970703125,
        59.239990234375,
        59.260009765625,
        59.280029296875,
        59.300048828125,
        59.320068359375,
        59.3399658203125,
        59.3599853515625,
        59.3800048828125,
        59.4000244140625,
        59.4200439453125,
        59.4400634765625,
        59.4599609375,
        59.47998046875,
        59.5,
        59.52001953125,
        59.5400390625,
        59.56005859375,
        59.5799560546875,
        59.5999755859375,
        59.6199951171875,
        59.6400146484375,
        59.6600341796875,
        59.6800537109375,
        59.7000732421875,
        59.719970703125,
        59.739990234375,
        59.760009765625,
        59.780029296875,
        59.800048828125,
        59.820068359375,
        59.8399658203125,
        59.8599853515625,
        59.8800048828125,
        59.9000244140625,
        59.9200439453125,
        59.9400634765625,
        59.9599609375,
        59.97998046875
    ],
    "rightHandPositions": [
        "(0.194025, 1.165845, 0.132269)",
        "(0.193473, 1.166466, 0.132941)",
        "(0.193219, 1.166723, 0.133271)",
        "(0.192794, 1.167134, 0.133818)",
        "(0.192530, 1.167439, 0.134218)",
        "(0.192411, 1.167364, 0.134204)",
        "(0.191954, 1.167686, 0.134798)",
        "(0.191791, 1.167723, 0.134946)",
        "(0.191599, 1.167736, 0.135151)",
        "(0.191465, 1.167637, 0.135164)",
        "(0.191158, 1.167816, 0.135449)",
        "(0.190882, 1.168620, 0.135584)",
        "(0.190786, 1.169158, 0.135460)",
        "(0.190602, 1.170393, 0.135134)",
        "(0.190397, 1.171734, 0.134585)",
        "(0.190050, 1.173183, 0.133939)",
        "(0.189643, 1.174432, 0.133224)",
        "(0.189430, 1.174854, 0.132800)",
        "(0.188951, 1.175524, 0.132093)",
        "(0.188451, 1.176069, 0.131531)",
        "(0.188026, 1.176307, 0.131055)",
        "(0.187916, 1.176128, 0.130472)",
        "(0.187983, 1.175864, 0.130162)",
        "(0.188194, 1.175255, 0.129605)",
        "(0.188752, 1.174490, 0.129051)",
        "(0.189498, 1.173745, 0.128663)",
        "(0.190361, 1.173195, 0.128482)",
        "(0.190790, 1.173032, 0.128493)",
        "(0.191560, 1.172658, 0.128678)",
        "(0.192048, 1.172198, 0.128856)",
        "(0.192728, 1.171624, 0.129344)",
        "(0.193117, 1.171117, 0.129771)",
        "(0.193253, 1.170885, 0.130044)",
        "(0.193398, 1.170357, 0.130606)",
        "(0.193532, 1.169695, 0.131188)",
        "(0.193722, 1.169100, 0.131769)",
        "(0.193742, 1.168684, 0.132398)",
        "(0.193751, 1.168578, 0.132675)",
        "(0.193834, 1.168355, 0.133021)",
        "(0.193711, 1.167988, 0.132885)",
        "(0.193053, 1.167740, 0.132274)",
        "(0.191708, 1.167849, 0.131299)",
        "(0.190673, 1.168112, 0.130769)",
        "(0.187966, 1.169050, 0.129794)",
        "(0.184597, 1.170133, 0.128657)",
        "(0.180613, 1.171551, 0.127151)",
        "(0.176246, 1.173465, 0.125228)",
        "(0.173931, 1.174510, 0.124098)",
        "(0.169133, 1.176781, 0.121638)",
        "(0.163805, 1.179723, 0.118792)",
        "(0.158064, 1.183719, 0.115753)",
        "(0.152140, 1.188798, 0.112602)",
        "(0.149070, 1.191771, 0.110942)",
        "(0.142678, 1.198546, 0.107856)",
        "(0.135834, 1.206892, 0.105376)",
        "(0.129091, 1.216536, 0.103080)",
        "(0.122573, 1.227325, 0.101020)",
        "(0.119375, 1.233146, 0.100129)",
        "(0.113403, 1.245299, 0.098365)",
        "(0.108176, 1.258011, 0.096577)",
        "(0.103541, 1.270909, 0.094937)",
        "(0.099668, 1.283987, 0.093459)",
        "(0.098014, 1.290464, 0.092707)",
        "(0.095200, 1.302903, 0.091169)",
        "(0.092914, 1.314415, 0.089732)",
        "(0.090627, 1.325046, 0.088459)",
        "(0.088615, 1.334574, 0.087209)",
        "(0.087586, 1.338950, 0.086623)",
        "(0.085395, 1.346442, 0.085540)",
        "(0.083148, 1.353256, 0.084711)",
        "(0.081353, 1.359292, 0.083950)",
        "(0.080206, 1.364596, 0.083047)",
        "(0.079823, 1.367006, 0.082553)",
        "(0.079192, 1.371623, 0.081532)",
        "(0.078981, 1.375483, 0.079982)",
        "(0.079070, 1.378548, 0.077877)",
        "(0.079308, 1.380923, 0.075098)",
        "(0.079481, 1.381938, 0.073482)",
        "(0.079839, 1.383925, 0.070164)",
        "(0.080330, 1.385798, 0.066636)",
        "(0.080984, 1.387673, 0.063190)",
        "(0.081660, 1.389622, 0.059853)",
        "(0.081942, 1.390641, 0.058315)",
        "(0.082532, 1.392735, 0.055408)",
        "(0.082960, 1.395058, 0.052866)",
        "(0.083358, 1.397464, 0.050753)",
        "(0.083480, 1.399761, 0.048956)",
        "(0.083503, 1.400880, 0.048155)",
        "(0.083556, 1.403084, 0.046745)",
        "(0.083456, 1.405131, 0.045312)",
        "(0.083160, 1.407067, 0.043849)",
        "(0.082760, 1.409071, 0.042526)",
        "(0.082627, 1.410208, 0.042018)",
        "(0.082316, 1.412687, 0.041241)",
        "(0.082163, 1.415506, 0.040770)",
        "(0.082129, 1.418612, 0.040776)",
        "(0.082280, 1.421946, 0.041175)",
        "(0.082342, 1.423666, 0.041527)",
        "(0.082466, 1.427310, 0.042461)",
        "(0.082550, 1.431237, 0.043656)",
        "(0.082476, 1.435412, 0.045068)",
        "(0.082141, 1.439956, 0.046597)",
        "(0.081865, 1.442376, 0.047364)",
        "(0.081171, 1.447529, 0.049015)",
        "(0.080462, 1.453272, 0.050885)",
        "(0.079943, 1.459388, 0.052886)",
        "(0.079502, 1.465681, 0.055041)",
        "(0.079290, 1.468698, 0.056131)",
        "(0.078859, 1.474254, 0.058227)",
        "(0.078198, 1.478762, 0.060253)",
        "(0.077734, 1.482124, 0.062151)",
        "(0.077352, 1.484089, 0.063784)",
        "(0.077140, 1.484498, 0.064402)",
        "(0.076676, 1.484544, 0.065465)",
        "(0.076027, 1.483517, 0.066270)",
        "(0.075551, 1.481617, 0.066815)",
        "(0.075341, 1.478991, 0.067012)",
        "(0.075242, 1.477405, 0.066896)",
        "(0.074953, 1.474120, 0.066377)",
        "(0.074441, 1.470779, 0.065462)",
        "(0.073756, 1.467683, 0.064161)",
        "(0.072913, 1.465231, 0.062609)",
        "(0.072432, 1.464308, 0.061799)",
        "(0.071534, 1.463195, 0.060304)",
        "(0.070648, 1.462990, 0.058857)",
        "(0.069677, 1.463572, 0.057186)",
        "(0.068810, 1.464755, 0.055497)",
        "(0.068389, 1.465553, 0.054634)",
        "(0.067570, 1.467290, 0.052929)",
        "(0.066572, 1.469271, 0.051088)",
        "(0.065745, 1.471424, 0.049242)",
        "(0.065060, 1.473533, 0.047447)",
        "(0.064787, 1.474555, 0.046558)",
        "(0.064224, 1.476539, 0.044822)",
        "(0.063631, 1.478507, 0.043217)",
        "(0.063010, 1.480375, 0.041901)",
        "(0.062637, 1.482121, 0.040907)",
        "(0.062569, 1.482983, 0.040557)",
        "(0.062564, 1.484531, 0.040003)",
        "(0.062712, 1.485821, 0.039546)",
        "(0.062812, 1.486863, 0.039261)",
        "(0.062941, 1.487667, 0.039029)",
        "(0.062900, 1.487945, 0.038969)",
        "(0.062658, 1.488423, 0.038927)",
        "(0.062377, 1.488811, 0.038971)",
        "(0.061813, 1.489384, 0.039046)",
        "(0.061091, 1.489882, 0.039115)",
        "(0.060808, 1.490167, 0.039169)",
        "(0.060460, 1.490701, 0.039243)",
        "(0.060030, 1.491555, 0.039341)",
        "(0.059722, 1.492339, 0.039389)",
        "(0.059265, 1.493253, 0.039519)",
        "(0.058996, 1.493716, 0.039571)",
        "(0.058338, 1.494575, 0.039569)",
        "(0.057614, 1.495433, 0.039481)",
        "(0.057216, 1.495959, 0.039347)",
        "(0.056471, 1.496927, 0.039122)",
        "(0.056317, 1.497155, 0.038947)",
        "(0.056155, 1.497516, 0.038658)",
        "(0.056058, 1.497934, 0.038386)",
        "(0.056009, 1.498526, 0.037981)",
        "(0.056133, 1.498826, 0.037602)",
        "(0.056180, 1.498882, 0.037428)",
        "(0.056160, 1.498934, 0.037194)",
        "(0.056029, 1.498950, 0.036946)",
        "(0.055821, 1.498912, 0.036704)",
        "(0.055729, 1.498999, 0.036624)",
        "(0.055650, 1.499058, 0.036572)",
        "(0.055530, 1.499219, 0.036499)",
        "(0.055513, 1.499466, 0.036461)",
        "(0.055573, 1.499870, 0.036495)",
        "(0.055599, 1.500233, 0.036582)",
        "(0.055626, 1.500344, 0.036623)",
        "(0.055700, 1.500766, 0.036857)",
        "(0.055780, 1.501038, 0.037056)",
        "(0.055916, 1.501360, 0.037319)",
        "(0.056107, 1.501570, 0.037451)",
        "(0.056222, 1.501687, 0.037523)",
        "(0.056559, 1.501909, 0.037643)",
        "(0.057015, 1.502142, 0.037801)",
        "(0.057252, 1.502278, 0.037793)",
        "(0.057682, 1.502433, 0.037783)",
        "(0.057914, 1.502539, 0.037732)",
        "(0.058312, 1.502858, 0.037597)",
        "(0.058661, 1.503478, 0.037581)",
        "(0.059172, 1.504928, 0.037803)",
        "(0.059499, 1.506949, 0.038365)",
        "(0.059662, 1.508356, 0.038821)",
        "(0.059965, 1.511713, 0.040055)",
        "(0.060173, 1.515865, 0.041680)",
        "(0.060407, 1.520650, 0.043638)",
        "(0.060748, 1.525990, 0.045836)",
        "(0.060959, 1.528900, 0.047031)",
        "(0.061317, 1.534856, 0.049719)",
        "(0.061588, 1.541143, 0.052852)",
        "(0.061923, 1.547624, 0.056318)",
        "(0.062340, 1.554221, 0.060164)",
        "(0.062588, 1.557491, 0.062185)",
        "(0.063143, 1.563861, 0.066238)",
        "(0.063753, 1.569997, 0.070336)",
        "(0.064411, 1.575841, 0.074566)",
        "(0.065083, 1.581389, 0.078976)",
        "(0.065376, 1.584044, 0.081253)",
        "(0.065896, 1.589077, 0.085854)",
        "(0.066408, 1.593745, 0.090560)",
        "(0.066804, 1.598074, 0.095485)",
        "(0.067302, 1.602091, 0.100666)",
        "(0.067554, 1.603934, 0.103379)",
        "(0.067987, 1.607154, 0.109003)",
        "(0.068390, 1.609686, 0.114922)",
        "(0.068592, 1.611544, 0.121134)",
        "(0.068800, 1.612743, 0.127784)",
        "(0.068941, 1.613008, 0.131246)",
        "(0.069230, 1.612848, 0.138377)",
        "(0.069804, 1.611698, 0.145741)",
        "(0.070569, 1.609327, 0.153326)",
        "(0.071442, 1.605498, 0.160761)",
        "(0.071883, 1.602858, 0.164348)",
        "(0.072759, 1.596487, 0.171287)",
        "(0.073889, 1.588561, 0.177599)",
        "(0.075102, 1.578934, 0.183128)",
        "(0.076158, 1.568064, 0.187812)",
        "(0.076532, 1.562081, 0.189801)",
        "(0.076915, 1.549641, 0.193359)",
        "(0.077120, 1.536474, 0.195838)",
        "(0.077476, 1.523046, 0.197242)",
        "(0.077987, 1.509539, 0.197677)",
        "(0.078145, 1.502833, 0.197514)",
        "(0.078269, 1.489726, 0.196555)",
        "(0.078313, 1.477045, 0.195125)",
        "(0.078413, 1.465037, 0.193435)",
        "(0.078351, 1.453799, 0.191389)",
        "(0.078278, 1.448255, 0.190255)",
        "(0.078420, 1.437965, 0.187889)",
        "(0.078815, 1.428565, 0.185143)",
        "(0.079257, 1.419675, 0.181787)",
        "(0.079577, 1.411179, 0.177922)",
        "(0.079649, 1.407008, 0.175821)",
        "(0.079694, 1.398804, 0.171545)",
        "(0.079658, 1.390883, 0.167169)",
        "(0.079681, 1.383007, 0.162497)",
        "(0.079723, 1.375110, 0.157056)",
        "(0.079674, 1.371103, 0.153695)",
        "(0.079566, 1.362738, 0.146130)",
        "(0.079651, 1.354357, 0.138010)",
        "(0.079972, 1.346640, 0.129191)",
        "(0.079957, 1.339413, 0.119934)",
        "(0.079808, 1.336181, 0.115118)",
        "(0.079357, 1.330762, 0.105248)",
        "(0.078940, 1.327160, 0.094977)",
        "(0.078547, 1.325485, 0.084462)",
        "(0.078076, 1.325681, 0.074224)",
        "(0.077790, 1.326619, 0.069353)",
        "(0.077320, 1.329757, 0.060153)",
        "(0.077028, 1.334927, 0.051807)",
        "(0.077035, 1.341924, 0.044385)",
        "(0.077016, 1.350292, 0.037954)",
        "(0.076980, 1.355019, 0.035069)",
        "(0.076835, 1.364951, 0.029773)",
        "(0.076601, 1.375484, 0.025191)",
        "(0.076388, 1.386619, 0.021528)",
        "(0.076447, 1.398172, 0.018869)",
        "(0.076470, 1.403954, 0.017959)",
        "(0.076263, 1.415434, 0.016669)",
        "(0.075925, 1.426650, 0.016021)",
        "(0.075856, 1.437637, 0.015748)",
        "(0.075808, 1.448261, 0.016195)",
        "(0.075884, 1.453296, 0.016554)",
        "(0.075735, 1.463018, 0.017201)",
        "(0.075078, 1.472008, 0.017911)",
        "(0.074529, 1.480450, 0.018605)",
        "(0.074249, 1.488538, 0.019403)",
        "(0.073930, 1.492357, 0.019789)",
        "(0.073378, 1.499860, 0.020394)",
        "(0.072879, 1.507283, 0.021001)",
        "(0.072702, 1.514672, 0.021758)",
        "(0.072575, 1.521925, 0.022676)",
        "(0.072564, 1.525449, 0.023160)",
        "(0.072617, 1.532334, 0.024268)",
        "(0.072736, 1.539071, 0.025544)",
        "(0.072985, 1.545522, 0.026821)",
        "(0.073359, 1.551826, 0.028133)",
        "(0.073548, 1.554911, 0.028900)",
        "(0.073843, 1.561106, 0.030765)",
        "(0.074258, 1.567380, 0.033315)",
        "(0.074778, 1.573576, 0.036524)",
        "(0.075015, 1.579639, 0.040370)",
        "(0.075080, 1.582598, 0.042498)",
        "(0.075175, 1.588336, 0.047029)",
        "(0.075199, 1.593767, 0.051915)",
        "(0.075226, 1.598951, 0.057151)",
        "(0.075386, 1.603785, 0.062588)",
        "(0.075553, 1.606090, 0.065376)",
        "(0.075986, 1.610417, 0.070888)",
        "(0.076470, 1.614157, 0.076418)",
        "(0.076858, 1.617455, 0.082045)",
        "(0.077027, 1.620277, 0.087656)",
        "(0.076991, 1.621485, 0.090477)",
        "(0.077019, 1.623590, 0.096007)",
        "(0.077161, 1.625298, 0.101414)",
        "(0.077168, 1.626581, 0.106672)",
        "(0.077238, 1.627533, 0.111925)",
        "(0.077291, 1.627880, 0.114539)",
        "(0.077481, 1.628361, 0.119651)",
        "(0.077637, 1.628439, 0.124558)",
        "(0.077723, 1.628150, 0.129170)",
        "(0.077707, 1.627635, 0.133524)",
        "(0.077724, 1.627314, 0.135608)",
        "(0.077879, 1.626424, 0.139680)",
        "(0.078056, 1.625105, 0.143467)",
        "(0.078194, 1.623483, 0.146943)",
        "(0.078316, 1.621477, 0.150311)",
        "(0.078398, 1.620323, 0.151925)",
        "(0.078410, 1.617851, 0.154928)",
        "(0.078314, 1.614946, 0.157694)",
        "(0.078342, 1.611751, 0.160293)",
        "(0.078290, 1.608075, 0.162853)",
        "(0.078205, 1.606068, 0.164111)",
        "(0.078032, 1.601881, 0.166529)",
        "(0.077945, 1.597258, 0.168705)",
        "(0.078058, 1.592178, 0.170710)",
        "(0.078447, 1.586663, 0.172608)",
        "(0.078697, 1.583696, 0.173603)",
        "(0.079157, 1.577545, 0.175751)",
        "(0.079459, 1.571013, 0.177936)",
        "(0.079802, 1.564279, 0.180003)",
        "(0.080172, 1.557448, 0.182004)",
        "(0.080328, 1.554026, 0.182986)",
        "(0.080727, 1.547139, 0.184870)",
        "(0.081388, 1.540318, 0.186570)",
        "(0.082077, 1.533622, 0.188123)",
        "(0.082734, 1.527115, 0.189383)",
        "(0.083165, 1.523927, 0.189864)",
        "(0.084041, 1.517691, 0.190707)",
        "(0.084956, 1.511814, 0.191310)",
        "(0.085915, 1.506070, 0.191693)",
        "(0.087095, 1.500367, 0.191892)",
        "(0.087780, 1.497546, 0.191911)",
        "(0.089088, 1.491948, 0.191779)",
        "(0.090218, 1.486324, 0.191464)",
        "(0.091359, 1.480695, 0.190978)",
        "(0.092528, 1.475260, 0.190409)",
        "(0.093114, 1.472610, 0.190075)",
        "(0.094258, 1.467316, 0.189376)",
        "(0.095264, 1.462035, 0.188399)",
        "(0.096148, 1.456635, 0.187127)",
        "(0.096892, 1.451071, 0.185449)",
        "(0.097242, 1.448274, 0.184441)",
        "(0.097800, 1.442594, 0.182141)",
        "(0.098203, 1.436711, 0.179533)",
        "(0.098564, 1.430762, 0.176607)",
        "(0.099033, 1.424658, 0.173129)",
        "(0.099256, 1.421462, 0.171105)",
        "(0.099481, 1.414855, 0.166618)",
        "(0.099477, 1.408192, 0.161726)",
        "(0.099249, 1.401486, 0.156418)",
        "(0.098717, 1.394621, 0.150668)",
        "(0.098418, 1.391231, 0.147608)",
        "(0.097643, 1.384580, 0.141263)",
        "(0.096825, 1.378062, 0.134490)",
        "(0.095957, 1.371884, 0.127280)",
        "(0.094972, 1.366057, 0.119662)",
        "(0.094510, 1.363438, 0.115783)",
        "(0.093541, 1.358937, 0.108081)",
        "(0.092603, 1.355603, 0.100357)",
        "(0.091759, 1.353569, 0.092656)",
        "(0.090917, 1.352642, 0.085021)",
        "(0.090482, 1.352598, 0.081238)",
        "(0.089540, 1.353185, 0.073829)",
        "(0.088480, 1.354918, 0.066778)",
        "(0.087469, 1.357809, 0.060315)",
        "(0.086496, 1.361882, 0.054580)",
        "(0.085987, 1.364356, 0.051936)",
        "(0.084705, 1.369673, 0.047041)",
        "(0.083089, 1.375832, 0.042899)",
        "(0.081441, 1.382938, 0.039607)",
        "(0.079953, 1.390698, 0.036827)",
        "(0.079271, 1.394794, 0.035593)",
        "(0.077864, 1.403217, 0.033337)",
        "(0.076582, 1.411908, 0.031315)",
        "(0.075830, 1.420942, 0.029539)",
        "(0.074918, 1.430332, 0.028253)",
        "(0.074573, 1.435201, 0.027731)",
        "(0.073836, 1.444917, 0.026777)",
        "(0.072936, 1.454704, 0.026139)",
        "(0.072578, 1.464697, 0.025808)",
        "(0.072369, 1.474787, 0.025729)",
        "(0.072344, 1.479789, 0.025816)",
        "(0.072138, 1.489570, 0.026133)",
        "(0.072083, 1.499181, 0.026474)",
        "(0.072486, 1.508617, 0.026843)",
        "(0.072829, 1.517800, 0.027282)",
        "(0.072968, 1.522249, 0.027501)",
        "(0.073327, 1.531007, 0.027817)",
        "(0.073670, 1.539583, 0.028099)",
        "(0.073998, 1.548014, 0.028498)",
        "(0.074387, 1.556275, 0.029026)",
        "(0.074528, 1.560368, 0.029323)",
        "(0.074625, 1.568471, 0.029999)",
        "(0.074626, 1.576371, 0.030759)",
        "(0.074671, 1.583889, 0.031571)",
        "(0.074870, 1.591199, 0.032609)",
        "(0.074987, 1.594735, 0.033237)",
        "(0.075170, 1.601386, 0.034617)",
        "(0.075304, 1.607486, 0.036364)",
        "(0.075301, 1.613041, 0.038611)",
        "(0.075244, 1.618142, 0.041433)",
        "(0.075200, 1.620462, 0.043084)",
        "(0.075143, 1.624776, 0.046737)",
        "(0.075015, 1.628625, 0.050955)",
        "(0.075053, 1.631999, 0.055853)",
        "(0.075301, 1.634891, 0.061301)",
        "(0.075562, 1.636193, 0.064255)",
        "(0.076271, 1.638642, 0.070474)",
        "(0.077178, 1.640635, 0.077305)",
        "(0.078172, 1.642044, 0.084303)",
        "(0.079271, 1.642900, 0.091430)",
        "(0.079749, 1.643178, 0.095101)",
        "(0.080790, 1.643360, 0.102546)",
        "(0.081967, 1.643091, 0.109996)",
        "(0.083416, 1.642200, 0.117290)",
        "(0.084933, 1.640821, 0.124498)",
        "(0.085616, 1.639980, 0.128107)",
        "(0.086860, 1.638035, 0.135191)",
        "(0.087908, 1.635840, 0.142061)",
        "(0.088988, 1.633300, 0.148630)",
        "(0.090056, 1.630355, 0.154860)",
        "(0.090520, 1.628679, 0.157744)",
        "(0.091361, 1.625078, 0.163224)",
        "(0.092079, 1.621429, 0.168448)",
        "(0.092542, 1.617516, 0.173173)",
        "(0.093070, 1.613445, 0.177277)",
        "(0.093314, 1.611378, 0.179093)",
        "(0.093693, 1.607089, 0.182563)",
        "(0.094089, 1.602662, 0.185766)",
        "(0.094558, 1.598163, 0.188546)",
        "(0.095094, 1.593513, 0.190696)",
        "(0.095340, 1.591116, 0.191512)",
        "(0.095740, 1.586335, 0.192832)",
        "(0.096142, 1.581355, 0.193779)",
        "(0.096579, 1.576350, 0.194521)",
        "(0.097115, 1.571308, 0.195052)",
        "(0.097421, 1.568735, 0.195281)",
        "(0.097935, 1.563633, 0.195811)",
        "(0.098548, 1.558809, 0.196193)",
        "(0.099214, 1.554042, 0.196536)",
        "(0.100062, 1.549214, 0.196773)",
        "(0.100547, 1.546735, 0.196735)",
        "(0.101443, 1.541684, 0.196525)",
        "(0.102289, 1.536593, 0.196247)",
        "(0.103113, 1.531357, 0.196036)",
        "(0.104040, 1.525867, 0.195809)",
        "(0.104508, 1.523027, 0.195728)",
        "(0.105554, 1.517299, 0.195577)",
        "(0.106550, 1.511435, 0.195258)",
        "(0.107659, 1.505277, 0.194657)",
        "(0.108763, 1.498998, 0.193920)",
        "(0.109230, 1.495728, 0.193449)",
        "(0.110190, 1.488953, 0.192398)",
        "(0.111298, 1.481910, 0.191168)",
        "(0.112529, 1.474671, 0.189539)",
        "(0.113806, 1.467216, 0.187467)",
        "(0.114446, 1.463380, 0.186227)",
        "(0.115679, 1.455656, 0.183655)",
        "(0.116628, 1.447839, 0.180837)",
        "(0.117452, 1.439885, 0.177471)",
        "(0.118169, 1.431998, 0.173696)",
        "(0.118425, 1.428120, 0.171617)",
        "(0.118826, 1.420541, 0.167162)",
        "(0.118959, 1.413170, 0.162386)",
        "(0.118881, 1.406068, 0.157100)",
        "(0.118557, 1.399317, 0.151286)",
        "(0.118361, 1.396135, 0.148209)",
        "(0.117885, 1.390030, 0.141810)",
        "(0.117249, 1.384246, 0.134971)",
        "(0.116477, 1.379028, 0.127977)",
        "(0.115570, 1.374645, 0.121168)",
        "(0.115127, 1.372802, 0.117766)",
        "(0.114125, 1.369597, 0.111002)",
        "(0.113087, 1.367445, 0.104350)",
        "(0.111985, 1.366291, 0.097789)",
        "(0.110684, 1.365983, 0.091246)",
        "(0.110057, 1.366192, 0.087960)",
        "(0.108831, 1.366977, 0.081324)",
        "(0.107353, 1.368506, 0.074885)",
        "(0.105682, 1.371016, 0.068708)",
        "(0.103987, 1.374295, 0.062738)",
        "(0.103210, 1.376391, 0.059927)",
        "(0.101780, 1.381233, 0.054639)",
        "(0.100274, 1.387271, 0.049895)",
        "(0.098835, 1.394612, 0.045886)",
        "(0.097568, 1.403069, 0.042538)",
        "(0.097078, 1.407802, 0.041123)",
        "(0.096244, 1.417777, 0.038606)",
        "(0.095418, 1.428398, 0.036561)",
        "(0.094558, 1.439479, 0.034813)",
        "(0.093630, 1.450787, 0.033236)",
        "(0.093245, 1.456584, 0.032558)",
        "(0.092379, 1.468267, 0.031389)",
        "(0.091568, 1.480066, 0.030585)",
        "(0.091068, 1.492138, 0.030227)",
        "(0.090747, 1.504182, 0.030169)",
        "(0.090543, 1.510118, 0.030238)",
        "(0.089856, 1.521673, 0.030401)",
        "(0.088933, 1.532719, 0.030620)",
        "(0.088073, 1.543292, 0.030935)",
        "(0.087102, 1.553222, 0.031134)",
        "(0.086426, 1.557897, 0.031156)",
        "(0.084763, 1.566745, 0.031140)",
        "(0.082973, 1.574978, 0.030914)",
        "(0.081125, 1.582694, 0.030615)",
        "(0.079071, 1.590017, 0.030429)",
        "(0.078025, 1.593364, 0.030332)",
        "(0.075898, 1.599693, 0.030117)",
        "(0.073813, 1.605687, 0.029895)",
        "(0.071593, 1.611258, 0.030042)",
        "(0.069279, 1.616536, 0.030743)",
        "(0.068086, 1.619004, 0.031240)",
        "(0.065831, 1.623769, 0.032559)",
        "(0.063812, 1.628064, 0.034216)",
        "(0.062012, 1.631649, 0.036248)",
        "(0.060432, 1.634859, 0.038855)",
        "(0.059799, 1.636311, 0.040387)",
        "(0.058620, 1.638891, 0.043667)",
        "(0.057747, 1.640884, 0.047109)",
        "(0.057231, 1.642249, 0.050854)",
        "(0.057072, 1.642920, 0.054972)",
        "(0.057155, 1.642973, 0.057206)",
        "(0.057464, 1.642761, 0.061979)",
        "(0.058136, 1.642006, 0.067188)",
        "(0.058986, 1.640758, 0.072586)",
        "(0.059864, 1.639148, 0.078122)",
        "(0.060243, 1.638145, 0.080825)",
        "(0.061001, 1.635922, 0.086050)",
        "(0.061968, 1.633295, 0.091145)",
        "(0.062819, 1.630425, 0.096017)",
        "(0.063600, 1.627520, 0.100542)",
        "(0.063980, 1.626046, 0.102667)",
        "(0.064747, 1.622961, 0.106728)",
        "(0.065398, 1.619773, 0.110609)",
        "(0.065891, 1.616597, 0.114489)",
        "(0.066194, 1.613639, 0.118315)",
        "(0.066337, 1.612189, 0.120112)",
        "(0.066760, 1.609298, 0.123512)",
        "(0.067352, 1.606421, 0.126506)",
        "(0.067952, 1.603609, 0.129315)",
        "(0.068466, 1.600988, 0.132128)",
        "(0.068743, 1.599696, 0.133518)",
        "(0.069247, 1.597119, 0.136183)",
        "(0.069796, 1.594454, 0.138561)",
        "(0.070353, 1.591721, 0.140659)",
        "(0.070927, 1.588871, 0.142462)",
        "(0.071219, 1.587354, 0.143316)",
        "(0.071852, 1.584144, 0.145118)",
        "(0.072650, 1.580748, 0.147155)",
        "(0.073463, 1.577186, 0.149253)",
        "(0.074285, 1.573344, 0.151199)",
        "(0.074739, 1.571225, 0.152178)",
        "(0.075650, 1.566652, 0.154062)",
        "(0.076676, 1.561700, 0.155793)",
        "(0.077746, 1.556430, 0.157347)",
        "(0.078782, 1.550738, 0.158599)",
        "(0.079280, 1.547742, 0.159097)",
        "(0.080151, 1.541516, 0.159831)",
        "(0.081153, 1.534936, 0.160197)",
        "(0.082171, 1.528175, 0.160155)",
        "(0.083243, 1.521128, 0.159406)",
        "(0.083764, 1.517578, 0.158674)",
        "(0.084600, 1.510515, 0.156981)",
        "(0.085535, 1.503475, 0.154934)",
        "(0.086612, 1.496549, 0.152370)",
        "(0.087492, 1.489762, 0.148929)",
        "(0.087876, 1.486386, 0.146864)",
        "(0.088520, 1.479903, 0.142517)",
        "(0.089120, 1.473841, 0.137861)",
        "(0.089607, 1.468281, 0.132791)",
        "(0.089697, 1.463086, 0.127127)",
        "(0.089610, 1.460598, 0.124106)",
        "(0.089291, 1.455887, 0.117799)",
        "(0.088860, 1.451774, 0.111195)",
        "(0.088302, 1.448325, 0.104387)",
        "(0.087617, 1.445434, 0.097497)",
        "(0.087220, 1.444263, 0.094090)",
        "(0.086459, 1.442324, 0.087267)",
        "(0.085980, 1.441002, 0.080468)",
        "(0.085721, 1.440220, 0.073944)",
        "(0.085253, 1.439790, 0.067728)",
        "(0.084868, 1.439671, 0.064697)",
        "(0.083929, 1.439579, 0.058808)",
        "(0.083042, 1.439877, 0.053305)",
        "(0.082180, 1.440489, 0.048139)",
        "(0.081469, 1.441631, 0.043525)",
        "(0.081105, 1.442438, 0.041438)",
        "(0.080364, 1.444303, 0.037428)",
        "(0.079585, 1.446539, 0.033807)",
        "(0.078720, 1.449341, 0.030650)",
        "(0.077955, 1.452692, 0.027803)",
        "(0.077442, 1.454547, 0.026607)",
        "(0.076606, 1.458830, 0.024429)",
        "(0.075968, 1.463708, 0.022636)",
        "(0.075587, 1.469202, 0.021244)",
        "(0.075430, 1.475236, 0.020217)",
        "(0.075422, 1.478451, 0.019875)",
        "(0.075529, 1.485095, 0.019293)",
        "(0.075686, 1.492195, 0.019207)",
        "(0.076120, 1.499570, 0.019526)",
        "(0.076355, 1.507225, 0.020122)",
        "(0.076355, 1.511054, 0.020517)",
        "(0.076372, 1.518680, 0.021303)",
        "(0.076418, 1.526404, 0.022423)",
        "(0.076500, 1.534129, 0.023752)",
        "(0.076628, 1.541749, 0.025428)",
        "(0.076734, 1.545496, 0.026435)",
        "(0.076843, 1.552756, 0.028684)",
        "(0.076791, 1.559708, 0.031358)",
        "(0.076573, 1.566201, 0.034495)",
        "(0.076389, 1.572270, 0.037932)",
        "(0.076322, 1.575089, 0.039781)",
        "(0.076236, 1.580471, 0.043679)",
        "(0.076217, 1.585463, 0.047757)",
        "(0.076335, 1.589942, 0.051971)",
        "(0.076483, 1.594036, 0.056210)",
        "(0.076539, 1.595902, 0.058378)",
        "(0.076666, 1.599373, 0.062805)",
        "(0.076677, 1.602502, 0.067363)",
        "(0.076736, 1.605159, 0.072070)",
        "(0.077092, 1.607517, 0.076892)",
        "(0.077342, 1.608488, 0.079309)",
        "(0.077861, 1.610093, 0.084130)",
        "(0.078235, 1.611128, 0.088923)",
        "(0.078475, 1.611616, 0.093764)",
        "(0.078739, 1.611684, 0.098773)",
        "(0.078942, 1.611521, 0.101307)",
        "(0.079455, 1.610880, 0.106431)",
        "(0.080048, 1.609684, 0.111595)",
        "(0.080606, 1.607850, 0.116717)",
        "(0.081145, 1.605516, 0.121926)",
        "(0.081407, 1.604197, 0.124550)",
        "(0.082020, 1.601088, 0.129608)",
        "(0.082742, 1.597343, 0.134515)",
        "(0.083734, 1.593161, 0.139310)",
        "(0.084888, 1.588548, 0.144130)",
        "(0.085473, 1.586063, 0.146430)",
        "(0.086723, 1.580654, 0.150731)",
        "(0.087994, 1.574747, 0.154727)",
        "(0.089201, 1.568319, 0.158521)",
        "(0.090207, 1.561464, 0.162057)",
        "(0.090647, 1.557845, 0.163678)",
        "(0.091373, 1.550431, 0.166832)",
        "(0.092037, 1.542646, 0.169777)",
        "(0.092552, 1.534608, 0.172426)",
        "(0.092864, 1.526438, 0.174671)",
        "(0.092948, 1.522293, 0.175623)",
        "(0.093252, 1.513753, 0.177158)",
        "(0.093750, 1.504860, 0.177877)",
        "(0.094183, 1.495872, 0.177746)",
        "(0.094269, 1.486796, 0.176917)",
        "(0.094295, 1.482293, 0.176267)",
        "(0.094282, 1.473515, 0.174708)",
        "(0.094257, 1.465145, 0.172591)",
        "(0.094234, 1.457118, 0.170064)",
        "(0.094006, 1.449390, 0.167156)",
        "(0.093730, 1.445744, 0.165512)",
        "(0.093111, 1.438769, 0.161939)",
        "(0.092514, 1.432316, 0.157782)",
        "(0.091828, 1.426239, 0.152719)",
        "(0.090966, 1.420529, 0.146697)",
        "(0.090493, 1.417946, 0.143396)",
        "(0.089516, 1.413316, 0.136551)",
        "(0.088560, 1.409449, 0.129223)",
        "(0.087634, 1.406411, 0.121294)",
        "(0.086742, 1.404064, 0.112908)",
        "(0.086339, 1.403258, 0.108626)",
        "(0.085753, 1.402276, 0.100057)",
        "(0.085168, 1.402010, 0.091503)",
        "(0.084556, 1.402425, 0.083158)",
        "(0.083978, 1.403912, 0.075084)",
        "(0.083729, 1.405013, 0.071230)",
        "(0.083484, 1.407965, 0.063965)",
        "(0.083392, 1.411924, 0.057374)",
        "(0.083354, 1.416728, 0.051500)",
        "(0.083323, 1.422365, 0.046357)",
        "(0.083340, 1.425437, 0.044092)",
        "(0.083313, 1.431793, 0.039999)",
        "(0.083246, 1.438469, 0.036542)",
        "(0.082943, 1.445351, 0.033676)",
        "(0.082564, 1.452463, 0.031422)",
        "(0.082336, 1.456158, 0.030553)",
        "(0.081773, 1.463523, 0.028951)",
        "(0.081316, 1.470878, 0.027599)",
        "(0.080837, 1.478275, 0.026634)",
        "(0.080226, 1.485731, 0.026172)",
        "(0.079815, 1.489445, 0.026121)",
        "(0.079003, 1.496859, 0.026178)",
        "(0.078191, 1.504289, 0.026416)",
        "(0.077437, 1.511632, 0.026763)",
        "(0.076794, 1.518965, 0.027113)",
        "(0.076439, 1.522593, 0.027328)",
        "(0.075805, 1.529608, 0.027916)",
        "(0.075222, 1.536350, 0.028653)",
        "(0.074657, 1.542843, 0.029574)",
        "(0.074404, 1.549183, 0.030808)",
        "(0.074359, 1.552254, 0.031577)",
        "(0.073700, 1.558214, 0.033576)",
        "(0.073369, 1.563963, 0.035603)",
        "(0.073421, 1.569278, 0.037795)",
        "(0.073847, 1.573863, 0.040228)",
        "(0.074117, 1.575976, 0.041576)",
        "(0.074580, 1.579969, 0.044562)",
        "(0.074993, 1.583653, 0.047832)",
        "(0.075564, 1.586874, 0.051396)",
        "(0.076028, 1.589877, 0.055237)",
        "(0.076222, 1.591279, 0.057253)",
        "(0.076494, 1.593877, 0.061456)",
        "(0.076751, 1.596143, 0.065927)",
        "(0.077140, 1.598109, 0.070564)",
        "(0.077504, 1.599655, 0.075361)",
        "(0.077689, 1.600277, 0.077777)",
        "(0.078126, 1.601192, 0.082593)",
        "(0.078528, 1.601629, 0.087503)",
        "(0.079045, 1.601714, 0.092538)",
        "(0.079315, 1.601622, 0.097837)",
        "(0.079470, 1.601493, 0.100475)",
        "(0.080079, 1.600977, 0.105699)",
        "(0.080836, 1.600046, 0.110839)",
        "(0.081622, 1.598684, 0.115954)",
        "(0.082429, 1.597023, 0.121158)",
        "(0.082957, 1.596080, 0.123815)",
        "(0.084003, 1.594090, 0.129299)",
        "(0.084893, 1.591848, 0.134758)",
        "(0.085894, 1.589469, 0.140106)",
        "(0.086961, 1.586973, 0.145288)",
        "(0.087537, 1.585648, 0.147793)",
        "(0.088642, 1.582772, 0.152664)",
        "(0.089697, 1.579577, 0.157275)",
        "(0.090927, 1.576021, 0.161632)",
        "(0.092254, 1.572446, 0.165583)",
        "(0.092984, 1.570518, 0.167543)",
        "(0.094383, 1.566335, 0.171122)",
        "(0.095654, 1.561809, 0.174072)",
        "(0.096915, 1.557082, 0.176536)",
        "(0.098057, 1.552062, 0.178563)",
        "(0.098564, 1.549431, 0.179296)",
        "(0.099403, 1.543547, 0.180517)",
        "(0.100292, 1.537217, 0.181413)",
        "(0.101008, 1.530745, 0.182267)",
        "(0.101221, 1.523979, 0.182836)",
        "(0.101207, 1.520449, 0.182946)",
        "(0.101111, 1.513347, 0.182928)",
        "(0.100956, 1.506263, 0.182593)",
        "(0.100419, 1.499048, 0.181978)",
        "(0.099600, 1.491872, 0.180919)",
        "(0.099146, 1.488355, 0.180225)",
        "(0.098260, 1.481330, 0.178434)",
        "(0.097407, 1.474252, 0.176022)",
        "(0.096619, 1.467382, 0.172867)",
        "(0.095656, 1.460666, 0.169007)",
        "(0.095186, 1.457436, 0.166854)",
        "(0.094211, 1.451265, 0.162455)",
        "(0.093203, 1.445498, 0.157357)",
        "(0.092085, 1.439937, 0.151639)",
        "(0.090925, 1.434906, 0.145305)",
        "(0.090439, 1.432604, 0.142030)",
        "(0.089490, 1.428372, 0.135377)",
        "(0.088612, 1.424781, 0.128511)",
        "(0.087684, 1.421714, 0.121463)",
        "(0.086662, 1.419266, 0.114637)",
        "(0.086145, 1.418377, 0.111358)",
        "(0.085176, 1.416937, 0.104847)",
        "(0.084334, 1.416010, 0.098423)",
        "(0.083384, 1.415524, 0.092328)",
        "(0.082349, 1.415418, 0.086512)",
        "(0.081915, 1.415510, 0.083727)",
        "(0.081108, 1.415950, 0.078465)",
        "(0.080252, 1.416479, 0.073544)",
        "(0.079540, 1.417480, 0.069098)",
        "(0.078580, 1.418913, 0.065124)",
        "(0.078063, 1.419757, 0.063269)",
        "(0.077020, 1.421790, 0.059887)",
        "(0.075734, 1.424403, 0.056776)",
        "(0.074689, 1.427788, 0.053870)",
        "(0.073752, 1.431905, 0.051376)",
        "(0.073330, 1.434254, 0.050231)",
        "(0.072622, 1.439298, 0.047881)",
        "(0.072039, 1.444988, 0.045570)",
        "(0.071462, 1.451182, 0.043299)",
        "(0.070523, 1.457764, 0.041131)",
        "(0.069893, 1.461287, 0.040233)",
        "(0.068820, 1.468955, 0.038946)",
        "(0.068059, 1.477414, 0.038160)",
        "(0.067574, 1.486584, 0.037776)",
        "(0.067290, 1.496147, 0.037507)",
        "(0.067222, 1.501036, 0.037515)",
        "(0.066938, 1.510771, 0.037776)",
        "(0.066826, 1.520387, 0.038467)",
        "(0.066522, 1.529841, 0.039734)",
        "(0.066255, 1.538786, 0.041487)",
        "(0.066258, 1.543187, 0.042503)",
        "(0.066649, 1.551766, 0.044530)",
        "(0.067678, 1.560123, 0.046673)",
        "(0.068997, 1.567663, 0.049359)",
        "(0.070348, 1.574378, 0.052457)",
        "(0.070973, 1.577360, 0.054192)",
        "(0.071995, 1.582835, 0.058053)",
        "(0.072772, 1.587596, 0.062468)",
        "(0.073116, 1.591529, 0.067226)",
        "(0.073238, 1.594802, 0.072281)",
        "(0.073314, 1.596265, 0.074860)",
        "(0.073460, 1.598853, 0.080101)",
        "(0.073791, 1.600900, 0.085326)",
        "(0.074310, 1.602346, 0.090458)",
        "(0.075080, 1.603199, 0.095462)",
        "(0.075537, 1.603408, 0.097931)",
        "(0.076443, 1.603438, 0.102833)",
        "(0.077127, 1.603100, 0.107910)",
        "(0.077898, 1.602343, 0.112820)",
        "(0.078749, 1.601146, 0.117409)",
        "(0.079189, 1.600316, 0.119624)",
        "(0.080091, 1.598448, 0.124148)",
        "(0.081089, 1.596278, 0.128613)",
        "(0.082129, 1.593897, 0.132990)",
        "(0.083124, 1.591360, 0.137282)",
        "(0.083617, 1.590035, 0.139412)",
        "(0.084582, 1.587149, 0.143472)",
        "(0.085287, 1.584113, 0.147314)",
        "(0.085813, 1.580999, 0.150868)",
        "(0.086331, 1.577833, 0.154099)",
        "(0.086595, 1.576188, 0.155498)",
        "(0.087102, 1.572609, 0.157901)",
        "(0.087578, 1.568708, 0.159891)",
        "(0.088035, 1.564627, 0.161523)",
        "(0.088484, 1.560345, 0.162964)",
        "(0.088717, 1.558068, 0.163622)",
        "(0.089081, 1.553413, 0.164796)",
        "(0.089463, 1.548429, 0.165706)",
        "(0.090018, 1.543155, 0.166419)",
        "(0.090713, 1.537646, 0.167021)",
        "(0.091060, 1.534690, 0.167357)",
        "(0.091750, 1.528581, 0.168085)",
        "(0.092242, 1.522224, 0.168846)",
        "(0.092767, 1.515572, 0.169311)",
        "(0.093356, 1.508599, 0.169385)",
        "(0.093695, 1.504995, 0.169234)",
        "(0.094533, 1.497503, 0.168469)",
        "(0.095375, 1.489644, 0.167364)",
        "(0.095986, 1.481642, 0.166036)",
        "(0.096333, 1.473549, 0.164393)",
        "(0.096537, 1.469471, 0.163381)",
        "(0.097095, 1.461192, 0.161055)",
        "(0.097632, 1.453111, 0.158214)",
        "(0.097905, 1.445296, 0.154888)",
        "(0.098035, 1.437760, 0.151100)",
        "(0.098044, 1.434170, 0.148948)",
        "(0.097956, 1.427312, 0.144176)",
        "(0.097656, 1.420877, 0.138679)",
        "(0.097018, 1.415030, 0.132604)",
        "(0.096140, 1.410184, 0.126197)",
        "(0.095591, 1.408136, 0.122766)",
        "(0.094626, 1.404331, 0.115340)",
        "(0.093688, 1.401445, 0.107622)",
        "(0.092960, 1.399723, 0.100007)",
        "(0.092320, 1.399060, 0.092499)",
        "(0.091949, 1.398976, 0.088791)",
        "(0.091156, 1.399391, 0.081542)",
        "(0.090394, 1.400668, 0.074675)",
        "(0.089668, 1.402653, 0.068353)",
        "(0.089046, 1.405515, 0.062620)",
        "(0.088723, 1.407215, 0.059951)",
        "(0.087968, 1.410822, 0.054806)",
        "(0.087122, 1.415080, 0.050201)",
        "(0.086271, 1.419768, 0.046214)",
        "(0.085293, 1.424740, 0.042847)",
        "(0.084794, 1.427328, 0.041310)",
        "(0.083716, 1.432736, 0.038604)",
        "(0.082625, 1.438281, 0.036221)",
        "(0.081546, 1.444001, 0.034285)",
        "(0.080430, 1.449900, 0.032849)",
        "(0.079813, 1.452894, 0.032310)",
        "(0.078546, 1.458979, 0.031455)",
        "(0.077193, 1.465153, 0.031045)",
        "(0.076041, 1.471361, 0.030820)",
        "(0.074789, 1.477853, 0.030904)",
        "(0.074166, 1.481187, 0.031079)",
        "(0.072955, 1.487985, 0.031654)",
        "(0.072030, 1.494731, 0.032340)",
        "(0.071508, 1.501418, 0.033027)",
        "(0.071099, 1.508201, 0.033785)",
        "(0.070885, 1.511636, 0.034221)",
        "(0.070451, 1.518519, 0.035241)",
        "(0.070087, 1.525430, 0.036372)",
        "(0.069451, 1.532212, 0.037935)",
        "(0.069111, 1.539113, 0.039574)",
        "(0.069029, 1.542578, 0.040425)",
        "(0.068876, 1.549444, 0.042172)",
        "(0.069137, 1.556159, 0.043928)",
        "(0.069797, 1.562718, 0.045983)",
        "(0.070733, 1.568933, 0.048386)",
        "(0.071214, 1.571795, 0.049752)",
        "(0.072184, 1.577051, 0.052913)",
        "(0.072957, 1.581915, 0.056397)",
        "(0.073583, 1.586366, 0.060234)",
        "(0.074114, 1.590414, 0.064489)",
        "(0.074336, 1.592242, 0.066747)",
        "(0.074735, 1.595497, 0.071356)",
        "(0.075114, 1.598304, 0.076246)",
        "(0.075685, 1.600743, 0.081467)",
        "(0.076517, 1.602564, 0.086727)",
        "(0.076951, 1.603243, 0.089334)",
        "(0.077891, 1.604023, 0.094585)",
        "(0.078632, 1.604068, 0.099906)",
        "(0.079217, 1.603716, 0.105345)",
        "(0.079628, 1.602848, 0.110881)",
        "(0.079832, 1.602164, 0.113649)",
        "(0.080380, 1.600502, 0.119098)",
        "(0.081096, 1.598309, 0.124402)",
        "(0.081628, 1.595704, 0.129412)",
        "(0.082122, 1.592705, 0.134303)",
        "(0.082505, 1.591010, 0.136658)",
        "(0.083340, 1.587299, 0.141205)",
        "(0.083958, 1.583184, 0.145618)",
        "(0.084370, 1.578771, 0.149728)",
        "(0.084632, 1.574204, 0.153283)",
        "(0.084672, 1.571881, 0.154844)",
        "(0.084745, 1.567072, 0.157692)",
        "(0.084862, 1.562018, 0.160221)",
        "(0.085041, 1.556825, 0.162412)",
        "(0.085122, 1.551668, 0.164423)",
        "(0.085143, 1.549133, 0.165346)",
        "(0.085192, 1.543960, 0.166970)",
        "(0.085337, 1.538577, 0.168268)",
        "(0.085579, 1.532910, 0.169249)",
        "(0.085672, 1.527183, 0.170134)",
        "(0.085673, 1.524261, 0.170480)",
        "(0.085814, 1.518329, 0.171018)",
        "(0.086235, 1.512420, 0.171210)",
        "(0.086513, 1.506475, 0.170911)",
        "(0.086694, 1.500463, 0.170299)",
        "(0.086857, 1.497434, 0.169907)",
        "(0.087168, 1.491476, 0.168990)",
        "(0.087483, 1.485524, 0.167867)",
        "(0.087824, 1.479732, 0.166222)",
        "(0.088127, 1.474021, 0.164259)",
        "(0.088275, 1.471194, 0.163159)",
        "(0.088730, 1.465728, 0.160436)",
        "(0.089118, 1.460213, 0.157206)",
        "(0.089488, 1.454695, 0.153687)",
        "(0.089906, 1.449262, 0.149830)",
        "(0.090116, 1.446570, 0.147710)",
        "(0.090483, 1.441079, 0.142799)",
        "(0.090773, 1.435547, 0.137453)",
        "(0.090931, 1.430002, 0.131875)",
        "(0.090913, 1.424561, 0.126117)",
        "(0.090835, 1.421967, 0.123129)",
        "(0.090530, 1.416925, 0.116934)",
        "(0.090053, 1.412038, 0.110297)",
        "(0.089512, 1.407534, 0.103366)",
        "(0.089096, 1.403646, 0.096319)",
        "(0.088974, 1.402007, 0.092705)",
        "(0.088839, 1.399090, 0.085345)",
        "(0.088682, 1.396912, 0.077769)",
        "(0.088437, 1.395636, 0.070473)",
        "(0.087941, 1.395263, 0.063647)",
        "(0.087729, 1.395522, 0.060364)",
        "(0.087240, 1.396496, 0.054038)",
        "(0.086831, 1.398574, 0.048122)",
        "(0.086503, 1.402028, 0.042846)",
        "(0.086070, 1.406613, 0.038287)",
        "(0.085883, 1.409430, 0.036317)",
        "(0.085489, 1.415622, 0.032836)",
        "(0.085017, 1.422895, 0.030167)",
        "(0.084495, 1.431161, 0.028210)",
        "(0.084098, 1.440140, 0.026739)",
        "(0.083961, 1.444887, 0.026182)",
        "(0.083755, 1.454539, 0.025288)",
        "(0.083726, 1.464476, 0.024787)",
        "(0.083568, 1.474458, 0.024678)",
        "(0.083385, 1.484497, 0.024910)",
        "(0.083300, 1.489474, 0.025104)",
        "(0.083017, 1.499246, 0.025725)",
        "(0.082847, 1.508882, 0.026618)",
        "(0.082842, 1.518298, 0.027830)",
        "(0.082791, 1.527329, 0.029249)",
        "(0.082693, 1.531676, 0.030036)",
        "(0.082543, 1.539834, 0.031970)",
        "(0.082578, 1.547514, 0.034078)",
        "(0.083055, 1.554771, 0.036338)",
        "(0.083523, 1.561438, 0.038786)",
        "(0.083790, 1.564506, 0.040084)",
        "(0.084444, 1.570279, 0.043029)",
        "(0.085256, 1.575515, 0.046442)",
        "(0.086111, 1.580129, 0.050133)",
        "(0.086860, 1.584068, 0.054008)",
        "(0.087207, 1.585888, 0.056034)",
        "(0.087756, 1.589074, 0.060302)",
        "(0.088584, 1.591745, 0.064928)",
        "(0.089439, 1.594075, 0.069793)",
        "(0.090345, 1.595957, 0.074960)",
        "(0.090844, 1.596681, 0.077640)",
        "(0.091839, 1.597799, 0.082912)",
        "(0.092929, 1.598265, 0.088098)",
        "(0.093958, 1.598204, 0.093343)",
        "(0.094991, 1.597626, 0.098515)",
        "(0.095540, 1.597033, 0.101077)",
        "(0.096574, 1.595713, 0.106191)",
        "(0.097558, 1.594211, 0.111305)",
        "(0.098600, 1.592345, 0.116247)",
        "(0.099843, 1.589860, 0.120757)",
        "(0.100589, 1.588363, 0.122892)",
        "(0.102056, 1.585087, 0.127336)",
        "(0.103081, 1.581722, 0.131981)",
        "(0.103924, 1.578028, 0.136402)",
        "(0.104935, 1.573979, 0.140337)",
        "(0.105482, 1.571738, 0.142083)",
        "(0.106557, 1.566921, 0.145362)",
        "(0.107337, 1.561905, 0.148346)",
        "(0.107692, 1.556680, 0.150636)",
        "(0.107986, 1.551255, 0.152574)",
        "(0.108151, 1.548478, 0.153386)",
        "(0.108296, 1.542897, 0.154889)",
        "(0.108223, 1.537410, 0.156180)",
        "(0.108135, 1.531962, 0.157231)",
        "(0.108086, 1.526539, 0.157772)",
        "(0.108007, 1.523772, 0.157767)",
        "(0.107799, 1.518144, 0.157466)",
        "(0.107558, 1.512476, 0.156656)",
        "(0.107342, 1.506817, 0.155319)",
        "(0.107186, 1.501204, 0.153565)",
        "(0.107185, 1.498397, 0.152551)",
        "(0.107266, 1.492820, 0.150219)",
        "(0.107301, 1.487288, 0.147463)",
        "(0.107308, 1.481693, 0.144276)",
        "(0.107285, 1.476123, 0.140505)",
        "(0.107258, 1.473315, 0.138472)",
        "(0.107191, 1.467677, 0.134116)",
        "(0.107122, 1.462054, 0.129542)",
        "(0.107030, 1.456501, 0.124773)",
        "(0.106811, 1.450992, 0.119694)",
        "(0.106610, 1.448238, 0.117131)",
        "(0.106135, 1.442860, 0.112082)",
        "(0.105702, 1.437688, 0.106927)",
        "(0.105242, 1.432650, 0.101600)",
        "(0.104793, 1.427927, 0.096243)",
        "(0.104525, 1.425699, 0.093604)",
        "(0.104017, 1.421360, 0.088147)",
        "(0.103520, 1.417498, 0.082606)",
        "(0.102844, 1.414103, 0.077061)",
        "(0.102084, 1.411004, 0.071517)",
        "(0.101690, 1.409711, 0.068871)",
        "(0.100838, 1.407554, 0.063834)",
        "(0.100002, 1.406029, 0.059091)",
        "(0.099020, 1.405260, 0.054581)",
        "(0.098029, 1.405211, 0.050377)",
        "(0.097565, 1.405540, 0.048405)",
        "(0.096585, 1.406752, 0.044690)",
        "(0.095524, 1.408807, 0.041197)",
        "(0.094250, 1.411603, 0.038221)",
        "(0.092966, 1.415370, 0.035877)",
        "(0.092343, 1.417746, 0.034963)",
        "(0.091204, 1.423179, 0.033485)",
        "(0.090043, 1.429591, 0.032426)",
        "(0.088847, 1.436932, 0.031644)",
        "(0.087629, 1.444962, 0.031105)",
        "(0.087038, 1.449179, 0.030920)",
        "(0.085919, 1.458109, 0.031060)",
        "(0.084967, 1.467626, 0.031722)",
        "(0.084407, 1.477653, 0.032530)",
        "(0.083958, 1.487818, 0.033549)",
        "(0.083697, 1.492857, 0.034095)",
        "(0.082979, 1.502481, 0.035419)",
        "(0.082311, 1.512163, 0.036764)",
        "(0.081918, 1.521900, 0.038239)",
        "(0.081570, 1.531417, 0.039974)",
        "(0.081436, 1.536012, 0.040993)",
        "(0.081350, 1.545003, 0.043214)",
        "(0.081487, 1.553927, 0.045654)",
        "(0.081531, 1.562436, 0.048546)",
        "(0.081691, 1.570429, 0.052096)",
        "(0.081786, 1.574231, 0.054086)",
        "(0.082221, 1.581246, 0.058371)",
        "(0.082891, 1.587730, 0.062927)",
        "(0.083797, 1.593803, 0.067660)",
        "(0.084790, 1.599279, 0.072480)",
        "(0.085304, 1.601842, 0.074923)",
        "(0.086131, 1.606422, 0.079818)",
        "(0.086731, 1.610347, 0.084753)",
        "(0.087523, 1.613587, 0.089820)",
        "(0.088531, 1.616362, 0.094910)",
        "(0.089118, 1.617616, 0.097454)",
        "(0.090401, 1.619568, 0.102328)",
        "(0.091613, 1.620944, 0.106946)",
        "(0.092757, 1.621781, 0.111408)",
        "(0.093724, 1.622129, 0.115926)",
        "(0.094236, 1.622149, 0.118196)",
        "(0.095344, 1.621815, 0.122625)",
        "(0.096697, 1.621074, 0.126913)",
        "(0.098508, 1.619894, 0.131204)",
        "(0.100342, 1.618407, 0.135751)",
        "(0.101169, 1.617527, 0.138125)",
        "(0.102617, 1.615528, 0.142885)",
        "(0.104115, 1.612995, 0.147624)",
        "(0.105617, 1.609990, 0.152593)",
        "(0.107077, 1.606710, 0.157772)",
        "(0.107710, 1.605016, 0.160409)",
        "(0.108819, 1.601342, 0.165668)",
        "(0.109904, 1.597466, 0.170750)",
        "(0.111059, 1.593056, 0.175463)",
        "(0.112427, 1.588099, 0.180166)",
        "(0.113138, 1.585365, 0.182559)",
        "(0.114395, 1.579470, 0.187482)",
        "(0.115509, 1.572937, 0.192301)",
        "(0.116443, 1.565608, 0.196852)",
        "(0.117207, 1.557394, 0.201113)",
        "(0.117581, 1.553063, 0.203139)",
        "(0.118156, 1.543769, 0.207048)",
        "(0.118343, 1.533904, 0.210777)",
        "(0.118268, 1.523788, 0.214007)",
        "(0.118032, 1.513073, 0.216455)",
        "(0.117882, 1.507596, 0.217472)",
        "(0.117479, 1.496594, 0.219197)",
        "(0.116801, 1.485424, 0.220400)",
        "(0.115944, 1.473988, 0.220988)",
        "(0.115095, 1.462627, 0.221045)",
        "(0.114631, 1.456964, 0.220769)",
        "(0.113724, 1.445614, 0.219747)",
        "(0.112973, 1.434395, 0.218146)",
        "(0.112535, 1.423243, 0.216058)",
        "(0.112207, 1.412055, 0.213436)",
        "(0.112075, 1.406352, 0.211836)",
        "(0.111967, 1.394757, 0.208019)",
        "(0.112044, 1.382618, 0.202875)",
        "(0.112154, 1.370045, 0.196218)",
        "(0.112063, 1.357137, 0.188526)",
        "(0.112056, 1.350654, 0.184278)",
        "(0.112203, 1.337818, 0.175528)",
        "(0.112471, 1.325208, 0.165741)",
        "(0.112495, 1.312755, 0.155117)",
        "(0.112628, 1.300879, 0.143744)",
        "(0.112781, 1.295386, 0.137890)",
        "(0.113063, 1.285219, 0.126048)",
        "(0.113299, 1.276341, 0.113807)",
        "(0.113523, 1.268922, 0.101209)",
        "(0.113607, 1.263491, 0.088871)",
        "(0.113518, 1.261699, 0.082863)",
        "(0.113207, 1.259906, 0.071154)",
        "(0.112710, 1.260582, 0.060050)",
        "(0.111947, 1.264060, 0.050349)",
        "(0.110421, 1.271077, 0.042360)",
        "(0.109552, 1.275558, 0.038741)",
        "(0.107764, 1.286672, 0.032435)",
        "(0.105776, 1.300398, 0.027564)",
        "(0.103426, 1.315806, 0.023906)",
        "(0.100855, 1.332633, 0.021285)",
        "(0.099491, 1.341444, 0.020232)",
        "(0.096945, 1.360216, 0.018873)",
        "(0.094957, 1.379592, 0.017914)",
        "(0.093581, 1.399538, 0.017520)",
        "(0.092493, 1.419652, 0.017575)",
        "(0.091947, 1.429644, 0.017675)",
        "(0.091081, 1.449393, 0.018016)",
        "(0.090255, 1.468572, 0.018782)",
        "(0.089530, 1.486848, 0.020046)",
        "(0.089451, 1.504545, 0.021819)",
        "(0.089583, 1.512981, 0.022834)",
        "(0.089843, 1.529203, 0.024960)",
        "(0.090298, 1.543982, 0.027493)",
        "(0.091333, 1.557788, 0.030699)",
        "(0.092476, 1.570442, 0.034776)",
        "(0.092888, 1.576166, 0.037062)",
        "(0.093347, 1.586968, 0.041780)",
        "(0.093085, 1.595790, 0.047155)",
        "(0.093458, 1.603187, 0.053114)",
        "(0.094255, 1.609150, 0.059694)",
        "(0.094672, 1.611486, 0.063106)",
        "(0.095497, 1.615323, 0.070203)",
        "(0.096131, 1.617925, 0.077827)",
        "(0.096678, 1.619542, 0.086069)",
        "(0.096903, 1.620167, 0.094840)",
        "(0.096856, 1.620071, 0.099411)",
        "(0.096823, 1.618990, 0.108452)",
        "(0.096934, 1.616864, 0.117267)",
        "(0.096921, 1.613742, 0.125927)",
        "(0.096760, 1.609783, 0.134509)",
        "(0.096547, 1.607604, 0.138713)",
        "(0.095948, 1.602751, 0.146802)",
        "(0.095409, 1.597591, 0.154452)",
        "(0.094983, 1.591989, 0.161471)",
        "(0.094534, 1.586218, 0.168177)",
        "(0.094304, 1.583339, 0.171480)",
        "(0.093824, 1.577557, 0.177972)",
        "(0.093484, 1.571687, 0.184163)",
        "(0.093471, 1.565832, 0.189701)",
        "(0.093614, 1.559907, 0.194746)",
        "(0.093680, 1.557019, 0.197139)",
        "(0.093737, 1.551246, 0.201650)",
        "(0.093690, 1.545645, 0.205614)",
        "(0.093776, 1.540134, 0.208937)",
        "(0.093833, 1.534619, 0.211766)",
        "(0.093881, 1.531888, 0.213022)",
        "(0.094102, 1.526590, 0.215177)",
        "(0.094553, 1.521222, 0.216844)",
        "(0.095315, 1.515668, 0.218052)",
        "(0.096174, 1.509817, 0.219024)",
        "(0.096498, 1.506780, 0.219474)",
        "(0.096878, 1.500536, 0.220179)",
        "(0.097077, 1.493998, 0.220656)",
        "(0.097251, 1.487214, 0.220920)",
        "(0.097412, 1.480199, 0.220927)",
        "(0.097466, 1.476610, 0.220779)",
        "(0.097517, 1.469204, 0.220050)",
        "(0.097484, 1.461435, 0.218545)",
        "(0.097381, 1.453414, 0.216117)",
        "(0.097254, 1.445136, 0.212872)",
        "(0.097140, 1.440852, 0.210983)",
        "(0.096742, 1.432211, 0.206864)",
        "(0.096091, 1.423439, 0.202036)",
        "(0.095297, 1.414634, 0.196339)",
        "(0.094433, 1.406082, 0.189929)",
        "(0.094012, 1.402008, 0.186641)",
        "(0.093090, 1.394511, 0.179988)",
        "(0.092186, 1.387567, 0.172733)",
        "(0.091318, 1.380927, 0.164478)",
        "(0.090556, 1.374677, 0.155367)",
        "(0.090284, 1.371819, 0.150587)",
        "(0.089692, 1.366629, 0.140972)",
        "(0.088855, 1.361952, 0.131192)",
        "(0.087794, 1.357860, 0.121458)",
        "(0.086666, 1.354500, 0.112020)",
        "(0.086140, 1.353185, 0.107414)",
        "(0.085134, 1.351074, 0.098396)",
        "(0.084205, 1.349977, 0.089742)",
        "(0.083217, 1.350173, 0.081833)",
        "(0.082177, 1.351663, 0.074811)",
        "(0.081694, 1.352850, 0.071525)",
        "(0.080672, 1.356456, 0.065708)",
        "(0.079679, 1.361044, 0.060565)",
        "(0.078657, 1.366575, 0.056083)",
        "(0.077755, 1.372912, 0.052078)",
        "(0.077372, 1.376284, 0.050206)",
        "(0.076551, 1.383546, 0.046901)",
        "(0.075767, 1.391274, 0.044019)",
        "(0.074896, 1.399408, 0.041695)",
        "(0.074021, 1.407879, 0.039653)",
        "(0.073687, 1.412349, 0.038813)",
        "(0.073106, 1.421628, 0.037457)",
        "(0.072782, 1.431278, 0.036477)",
        "(0.072723, 1.441254, 0.035770)",
        "(0.072743, 1.451373, 0.035214)",
        "(0.072775, 1.456125, 0.035040)",
        "(0.072690, 1.466509, 0.034927)",
        "(0.072863, 1.477184, 0.035311)",
        "(0.073118, 1.487587, 0.035902)",
        "(0.073460, 1.497672, 0.036505)",
        "(0.073677, 1.502619, 0.036833)",
        "(0.074524, 1.512315, 0.037411)",
        "(0.075655, 1.521450, 0.037961)",
        "(0.076538, 1.530139, 0.038760)",
        "(0.077229, 1.538371, 0.039752)",
        "(0.077427, 1.542230, 0.040307)",
        "(0.077764, 1.549718, 0.041535)",
        "(0.078317, 1.556772, 0.042899)",
        "(0.078976, 1.563369, 0.044387)",
        "(0.079602, 1.569443, 0.045905)",
        "(0.080009, 1.572336, 0.046717)",
        "(0.081023, 1.577963, 0.048677)",
        "(0.081790, 1.583094, 0.051081)",
        "(0.082411, 1.587762, 0.053821)",
        "(0.082848, 1.591911, 0.056793)",
        "(0.082975, 1.593857, 0.058333)",
        "(0.083252, 1.597349, 0.061763)",
        "(0.083640, 1.600364, 0.065431)",
        "(0.084144, 1.602830, 0.069339)",
        "(0.084648, 1.604922, 0.073621)",
        "(0.084895, 1.605809, 0.075852)",
        "(0.085406, 1.607151, 0.080627)",
        "(0.085889, 1.608173, 0.085627)",
        "(0.086231, 1.608782, 0.090733)",
        "(0.086795, 1.609052, 0.095921)",
        "(0.087239, 1.609053, 0.098618)",
        "(0.088151, 1.608820, 0.104096)",
        "(0.089250, 1.608003, 0.109567)",
        "(0.090479, 1.606851, 0.115200)",
        "(0.091670, 1.605578, 0.120936)",
        "(0.092260, 1.604874, 0.123833)",
        "(0.093430, 1.603215, 0.129603)",
        "(0.094736, 1.601235, 0.135211)",
        "(0.095764, 1.599024, 0.140668)",
        "(0.096738, 1.596743, 0.146035)",
        "(0.097292, 1.595575, 0.148615)",
        "(0.098572, 1.592948, 0.153411)",
        "(0.099970, 1.589834, 0.157886)",
        "(0.101189, 1.586514, 0.162257)",
        "(0.102226, 1.583040, 0.166528)",
        "(0.102738, 1.581179, 0.168559)",
        "(0.103906, 1.577124, 0.172305)",
        "(0.104910, 1.572648, 0.175689)",
        "(0.105817, 1.567706, 0.178682)",
        "(0.106837, 1.562102, 0.181172)",
        "(0.107309, 1.559119, 0.182248)",
        "(0.108182, 1.552897, 0.184198)",
        "(0.109166, 1.546239, 0.186057)",
        "(0.110236, 1.539255, 0.187968)",
        "(0.111054, 1.532181, 0.189737)",
        "(0.111373, 1.528547, 0.190491)",
        "(0.112041, 1.521113, 0.191781)",
        "(0.112752, 1.513211, 0.192815)",
        "(0.113433, 1.505286, 0.193614)",
        "(0.114169, 1.497144, 0.193965)",
        "(0.114485, 1.493056, 0.193965)",
        "(0.115023, 1.484652, 0.193264)",
        "(0.115442, 1.475954, 0.191841)",
        "(0.115955, 1.467208, 0.189739)",
        "(0.116450, 1.458502, 0.186922)",
        "(0.116699, 1.454197, 0.185147)",
        "(0.117092, 1.445575, 0.181103)",
        "(0.117110, 1.437147, 0.176293)",
        "(0.117147, 1.428923, 0.170446)",
        "(0.117143, 1.420920, 0.163566)",
        "(0.117058, 1.417069, 0.159857)",
        "(0.116600, 1.409927, 0.151839)",
        "(0.115790, 1.403365, 0.143317)",
        "(0.114640, 1.397412, 0.134174)",
        "(0.113114, 1.392367, 0.124898)",
        "(0.112219, 1.390362, 0.120362)",
        "(0.110344, 1.387149, 0.111424)",
        "(0.108324, 1.385184, 0.102418)",
        "(0.106359, 1.384042, 0.093456)",
        "(0.104484, 1.384192, 0.085054)",
        "(0.103569, 1.384842, 0.081159)",
        "(0.101668, 1.386954, 0.073810)",
        "(0.099438, 1.390104, 0.067266)",
        "(0.097003, 1.394254, 0.061804)",
        "(0.094434, 1.399669, 0.057534)",
        "(0.093134, 1.402767, 0.055686)",
        "(0.090521, 1.409595, 0.052562)",
        "(0.087910, 1.417074, 0.050174)",
        "(0.085495, 1.424983, 0.048327)",
        "(0.083363, 1.433253, 0.047029)",
        "(0.082406, 1.437425, 0.046502)",
        "(0.080670, 1.445751, 0.045686)",
        "(0.079045, 1.453903, 0.045193)",
        "(0.077666, 1.461879, 0.044868)",
        "(0.076576, 1.469730, 0.044932)",
        "(0.076111, 1.473617, 0.045053)",
        "(0.075263, 1.481311, 0.045401)",
        "(0.074646, 1.488864, 0.045884)",
        "(0.074158, 1.496130, 0.046503)",
        "(0.073725, 1.503245, 0.047307)",
        "(0.073550, 1.506798, 0.047809)",
        "(0.073315, 1.513735, 0.048865)",
        "(0.073357, 1.520493, 0.050113)",
        "(0.073691, 1.527137, 0.051455)",
        "(0.074017, 1.533527, 0.052904)",
        "(0.074253, 1.536674, 0.053737)",
        "(0.074723, 1.542785, 0.055761)",
        "(0.075025, 1.548565, 0.058140)",
        "(0.075431, 1.554023, 0.060903)",
        "(0.075976, 1.559172, 0.063953)",
        "(0.076307, 1.561668, 0.065644)",
        "(0.077067, 1.566613, 0.069252)",
        "(0.078158, 1.571341, 0.073315)",
        "(0.079110, 1.575892, 0.077612)",
        "(0.080077, 1.580173, 0.082184)",
        "(0.080565, 1.582178, 0.084563)",
        "(0.081542, 1.586002, 0.089416)",
        "(0.082694, 1.589427, 0.094430)",
        "(0.084050, 1.592309, 0.099501)",
        "(0.085438, 1.594877, 0.104702)",
        "(0.086054, 1.596052, 0.107360)",
        "(0.087248, 1.598051, 0.112708)",
        "(0.088401, 1.599566, 0.118021)",
        "(0.089775, 1.600558, 0.123228)",
        "(0.091257, 1.601050, 0.128429)",
        "(0.091924, 1.601232, 0.131116)",
        "(0.093199, 1.601292, 0.136607)",
        "(0.094466, 1.600863, 0.142043)",
        "(0.095794, 1.599903, 0.147332)",
        "(0.097236, 1.598348, 0.152670)",
        "(0.097963, 1.597411, 0.155472)",
        "(0.099407, 1.595355, 0.161211)",
        "(0.100715, 1.592994, 0.166917)",
        "(0.102075, 1.590150, 0.172535)",
        "(0.103443, 1.586756, 0.178015)",
        "(0.104030, 1.584843, 0.180697)",
        "(0.105080, 1.580701, 0.185973)",
        "(0.105753, 1.576203, 0.191084)",
        "(0.106235, 1.571555, 0.196035)",
        "(0.106770, 1.566643, 0.200798)",
        "(0.107106, 1.564071, 0.203024)",
        "(0.107663, 1.558822, 0.207219)",
        "(0.108100, 1.553448, 0.210947)",
        "(0.108488, 1.547926, 0.214147)",
        "(0.108885, 1.542334, 0.216862)",
        "(0.109045, 1.539480, 0.218098)",
        "(0.109244, 1.533589, 0.220086)",
        "(0.109425, 1.527674, 0.221590)",
        "(0.109584, 1.521725, 0.222488)",
        "(0.109740, 1.515650, 0.222776)",
        "(0.109892, 1.512570, 0.222634)",
        "(0.110381, 1.506439, 0.222115)",
        "(0.111000, 1.500236, 0.221091)",
        "(0.111703, 1.493901, 0.219376)",
        "(0.112319, 1.487387, 0.216589)",
        "(0.112604, 1.484010, 0.214875)",
        "(0.113291, 1.477152, 0.210945)",
        "(0.114044, 1.470070, 0.206424)",
        "(0.114538, 1.462702, 0.200962)",
        "(0.114602, 1.455033, 0.194626)",
        "(0.114538, 1.451177, 0.191241)",
        "(0.114191, 1.443349, 0.183766)",
        "(0.113460, 1.435445, 0.175058)",
        "(0.112425, 1.427721, 0.165793)",
        "(0.111104, 1.420391, 0.156133)",
        "(0.110253, 1.416926, 0.151088)",
        "(0.108285, 1.410338, 0.140870)",
        "(0.106041, 1.404472, 0.130658)",
        "(0.103675, 1.399445, 0.120376)",
        "(0.101183, 1.395621, 0.110163)",
        "(0.099906, 1.394211, 0.105111)",
        "(0.097464, 1.392467, 0.094998)",
        "(0.095134, 1.392025, 0.085303)",
        "(0.092407, 1.393185, 0.076913)",
        "(0.089486, 1.395934, 0.069757)",
        "(0.087941, 1.397794, 0.066577)",
        "(0.084779, 1.401907, 0.060571)",
        "(0.082046, 1.407549, 0.055607)",
        "(0.079576, 1.414224, 0.051453)",
        "(0.077221, 1.421572, 0.047968)",
        "(0.076065, 1.425429, 0.046402)",
        "(0.073792, 1.433402, 0.043703)",
        "(0.071760, 1.441858, 0.041615)",
        "(0.070305, 1.450392, 0.039860)",
        "(0.069173, 1.458936, 0.038352)",
        "(0.068735, 1.463200, 0.037675)",
        "(0.068169, 1.471670, 0.036530)",
        "(0.068078, 1.480263, 0.035804)",
        "(0.068431, 1.488955, 0.035547)",
        "(0.069130, 1.497579, 0.035597)",
        "(0.069581, 1.501851, 0.035678)",
        "(0.070891, 1.510241, 0.036112)",
        "(0.072579, 1.518363, 0.036923)",
        "(0.074349, 1.525964, 0.037916)",
        "(0.076293, 1.533123, 0.039273)",
        "(0.077326, 1.536517, 0.040104)",
        "(0.079262, 1.542678, 0.042131)",
        "(0.081010, 1.548149, 0.044388)",
        "(0.082727, 1.553146, 0.046876)",
        "(0.084197, 1.557633, 0.049729)",
        "(0.084730, 1.559596, 0.051274)",
        "(0.085528, 1.563169, 0.054544)",
        "(0.086077, 1.566358, 0.058073)",
        "(0.086640, 1.569227, 0.061842)",
        "(0.087342, 1.571802, 0.065862)",
        "(0.087674, 1.573011, 0.067930)",
        "(0.088267, 1.575132, 0.072194)",
        "(0.089020, 1.577006, 0.076537)",
        "(0.089781, 1.578577, 0.080924)",
        "(0.090777, 1.579859, 0.085460)",
        "(0.091332, 1.580359, 0.087726)",
        "(0.092238, 1.580918, 0.092259)",
        "(0.093201, 1.581127, 0.096893)",
        "(0.094204, 1.581141, 0.101682)",
        "(0.095299, 1.580938, 0.106680)",
        "(0.095887, 1.580716, 0.109242)",
        "(0.097163, 1.580119, 0.114360)",
        "(0.098209, 1.579203, 0.119569)",
        "(0.099418, 1.578012, 0.124860)",
        "(0.101023, 1.576516, 0.130143)",
        "(0.101875, 1.575654, 0.132789)",
        "(0.103371, 1.573766, 0.138007)",
        "(0.104736, 1.571553, 0.142874)",
        "(0.106037, 1.568901, 0.147145)",
        "(0.107355, 1.565910, 0.150871)",
        "(0.107989, 1.564279, 0.152481)",
        "(0.109107, 1.560738, 0.155149)",
        "(0.110258, 1.556727, 0.157018)",
        "(0.111444, 1.552304, 0.158432)",
        "(0.112548, 1.547373, 0.159380)",
        "(0.112905, 1.544693, 0.159670)",
        "(0.113363, 1.538966, 0.159900)",
        "(0.113445, 1.532705, 0.159628)",
        "(0.113284, 1.525954, 0.159041)",
        "(0.112797, 1.518936, 0.158453)",
        "(0.112476, 1.515357, 0.158172)",
        "(0.111855, 1.508281, 0.157572)",
        "(0.111277, 1.501344, 0.156965)",
        "(0.110649, 1.494371, 0.156299)",
        "(0.110270, 1.487424, 0.155259)",
        "(0.110075, 1.484021, 0.154549)",
        "(0.109365, 1.477136, 0.152718)",
        "(0.108545, 1.470226, 0.150372)",
        "(0.108085, 1.463538, 0.147743)",
        "(0.107577, 1.457024, 0.144892)",
        "(0.107193, 1.453851, 0.143378)",
        "(0.106454, 1.447709, 0.140268)",
        "(0.105689, 1.442040, 0.136632)",
        "(0.104820, 1.436592, 0.132394)",
        "(0.103820, 1.431367, 0.127757)",
        "(0.103245, 1.428870, 0.125406)",
        "(0.101941, 1.424168, 0.120796)",
        "(0.100505, 1.419862, 0.116168)",
        "(0.098838, 1.415851, 0.111502)",
        "(0.097144, 1.412131, 0.106638)",
        "(0.096277, 1.410332, 0.104074)",
        "(0.094786, 1.406919, 0.098657)",
        "(0.093532, 1.403822, 0.093013)",
        "(0.092334, 1.401207, 0.087592)",
        "(0.091094, 1.398988, 0.082215)",
        "(0.090443, 1.397972, 0.079489)",
        "(0.089084, 1.395963, 0.074035)",
        "(0.087596, 1.394261, 0.068708)",
        "(0.086062, 1.393020, 0.063645)",
        "(0.084438, 1.392374, 0.058805)",
        "(0.083648, 1.392296, 0.056417)",
        "(0.082084, 1.392660, 0.051854)",
        "(0.080457, 1.393812, 0.047561)",
        "(0.078655, 1.395823, 0.043665)",
        "(0.076851, 1.399042, 0.040220)",
        "(0.076044, 1.401142, 0.038668)",
        "(0.074420, 1.405997, 0.035807)",
        "(0.072922, 1.411960, 0.033411)",
        "(0.071696, 1.419007, 0.031539)",
        "(0.070816, 1.427058, 0.030087)",
        "(0.070528, 1.431432, 0.029475)",
        "(0.070103, 1.440583, 0.028355)",
        "(0.070050, 1.450354, 0.027588)",
        "(0.070174, 1.460956, 0.027430)",
        "(0.070430, 1.472257, 0.028273)",
        "(0.070609, 1.477938, 0.028791)",
        "(0.070764, 1.489257, 0.029932)",
        "(0.070981, 1.500565, 0.031265)",
        "(0.072005, 1.511753, 0.032655)",
        "(0.073096, 1.522708, 0.034389)",
        "(0.073751, 1.528166, 0.035492)",
        "(0.075068, 1.538769, 0.037887)",
        "(0.076397, 1.548778, 0.040587)",
        "(0.077548, 1.558063, 0.043703)",
        "(0.078676, 1.566647, 0.047131)",
        "(0.079156, 1.570665, 0.049099)",
        "(0.080045, 1.578244, 0.053298)",
        "(0.080559, 1.585019, 0.057886)",
        "(0.080709, 1.590994, 0.062873)",
        "(0.080857, 1.596222, 0.068222)",
        "(0.080854, 1.598536, 0.071097)",
        "(0.080642, 1.602708, 0.076962)",
        "(0.080198, 1.606103, 0.082997)",
        "(0.079622, 1.608887, 0.089033)",
        "(0.079125, 1.610977, 0.095031)",
        "(0.078865, 1.611882, 0.098041)",
        "(0.078175, 1.613048, 0.104046)",
        "(0.077273, 1.613738, 0.110154)",
        "(0.076380, 1.614012, 0.116439)",
        "(0.075801, 1.613912, 0.122977)",
        "(0.075571, 1.613611, 0.126227)",
        "(0.075168, 1.612506, 0.132626)",
        "(0.074754, 1.610920, 0.138951)",
        "(0.074359, 1.608855, 0.145138)",
        "(0.074284, 1.606176, 0.151101)",
        "(0.074404, 1.604632, 0.154002)",
        "(0.074791, 1.601204, 0.159646)",
        "(0.075287, 1.597271, 0.165065)",
        "(0.075793, 1.592796, 0.170217)",
        "(0.076493, 1.587919, 0.175055)",
        "(0.076863, 1.585270, 0.177362)",
        "(0.077570, 1.579585, 0.181748)",
        "(0.078462, 1.573387, 0.185906)",
        "(0.079382, 1.567132, 0.189887)",
        "(0.080351, 1.560654, 0.193417)",
        "(0.080801, 1.557355, 0.195039)",
        "(0.081872, 1.550518, 0.197917)",
        "(0.083140, 1.543257, 0.200281)",
        "(0.084467, 1.535838, 0.202351)",
        "(0.085581, 1.528365, 0.204224)",
        "(0.086129, 1.524598, 0.205059)",
        "(0.087465, 1.516902, 0.206470)",
        "(0.088967, 1.509176, 0.207331)",
        "(0.090515, 1.501149, 0.207420)",
        "(0.092070, 1.492936, 0.206962)",
        "(0.092695, 1.488812, 0.206495)",
        "(0.093703, 1.480243, 0.205101)",
        "(0.094662, 1.471388, 0.203128)",
        "(0.095834, 1.462655, 0.200776)",
        "(0.096989, 1.454041, 0.197935)",
        "(0.097466, 1.449682, 0.196204)",
        "(0.098287, 1.440619, 0.192264)",
        "(0.099053, 1.431351, 0.187541)",
        "(0.099682, 1.422040, 0.182025)",
        "(0.100144, 1.413167, 0.176397)",
        "(0.100214, 1.408900, 0.173611)",
        "(0.100200, 1.400610, 0.168116)",
        "(0.100039, 1.392687, 0.162353)",
        "(0.099710, 1.384784, 0.155930)",
        "(0.099209, 1.377050, 0.149010)",
        "(0.098865, 1.373270, 0.145387)",
        "(0.097897, 1.365967, 0.138082)",
        "(0.096767, 1.359349, 0.130665)",
        "(0.095569, 1.353591, 0.123268)",
        "(0.094408, 1.348642, 0.115701)",
        "(0.093768, 1.346553, 0.111871)",
        "(0.092491, 1.342984, 0.104171)",
        "(0.091154, 1.340360, 0.096623)",
        "(0.089563, 1.338511, 0.089132)",
        "(0.087898, 1.337326, 0.081608)",
        "(0.087007, 1.337160, 0.078038)",
        "(0.085379, 1.337764, 0.071341)",
        "(0.083710, 1.339482, 0.065249)",
        "(0.081710, 1.342114, 0.059799)",
        "(0.079591, 1.345844, 0.055030)",
        "(0.078494, 1.348195, 0.052910)",
        "(0.076360, 1.353596, 0.049162)",
        "(0.074182, 1.360007, 0.046040)",
        "(0.071950, 1.367345, 0.043410)",
        "(0.069948, 1.375710, 0.041263)",
        "(0.069104, 1.380268, 0.040305)",
        "(0.067606, 1.389746, 0.038567)",
        "(0.066073, 1.399690, 0.037097)",
        "(0.064495, 1.410097, 0.036018)",
        "(0.063093, 1.421155, 0.035297)",
        "(0.062442, 1.426897, 0.034974)",
        "(0.061468, 1.438479, 0.034523)",
        "(0.060788, 1.450363, 0.034653)",
        "(0.060484, 1.462487, 0.035269)",
        "(0.060548, 1.474623, 0.036235)",
        "(0.060748, 1.480617, 0.036830)",
        "(0.061133, 1.492242, 0.038113)",
        "(0.061471, 1.503368, 0.039452)",
        "(0.062044, 1.514134, 0.040965)",
        "(0.062734, 1.524474, 0.042747)",
        "(0.063167, 1.529470, 0.043716)",
        "(0.064188, 1.539188, 0.045789)",
        "(0.065279, 1.548480, 0.048042)",
        "(0.066740, 1.557325, 0.050620)",
        "(0.068416, 1.565783, 0.053623)",
        "(0.069237, 1.569724, 0.055332)",
        "(0.070774, 1.577279, 0.059164)",
        "(0.072190, 1.584130, 0.063632)",
        "(0.073450, 1.590289, 0.068630)",
        "(0.074839, 1.595724, 0.074131)",
        "(0.075604, 1.598119, 0.077040)",
        "(0.077159, 1.602313, 0.082992)",
        "(0.078620, 1.605873, 0.089233)",
        "(0.079915, 1.608943, 0.095869)",
        "(0.081225, 1.611555, 0.102693)",
        "(0.081886, 1.612620, 0.106171)",
        "(0.083153, 1.614413, 0.113052)",
        "(0.084316, 1.615744, 0.119962)",
        "(0.085407, 1.616789, 0.127024)",
        "(0.086544, 1.617573, 0.134066)",
        "(0.087063, 1.617834, 0.137570)",
        "(0.088000, 1.618233, 0.144540)",
        "(0.088928, 1.618392, 0.151376)",
        "(0.089911, 1.618211, 0.157920)",
        "(0.090860, 1.617532, 0.164088)",
        "(0.091391, 1.617021, 0.167117)",
        "(0.092509, 1.615768, 0.173118)",
        "(0.093516, 1.614324, 0.179008)",
        "(0.094440, 1.612595, 0.184793)",
        "(0.095281, 1.610609, 0.190465)",
        "(0.095678, 1.609435, 0.193235)",
        "(0.096490, 1.606726, 0.198611)",
        "(0.097274, 1.603627, 0.203840)",
        "(0.097999, 1.600174, 0.208818)",
        "(0.098630, 1.596140, 0.213618)",
        "(0.098944, 1.593889, 0.215971)",
        "(0.099522, 1.588930, 0.220516)",
        "(0.100203, 1.583233, 0.224822)",
        "(0.100892, 1.577008, 0.228836)",
        "(0.101388, 1.570346, 0.232504)",
        "(0.101651, 1.566781, 0.234187)",
        "(0.102430, 1.559334, 0.237365)",
        "(0.103424, 1.551360, 0.239974)",
        "(0.104147, 1.543080, 0.241988)",
        "(0.104742, 1.534261, 0.243457)",
        "(0.105112, 1.529738, 0.244018)",
        "(0.105980, 1.520495, 0.244825)",
        "(0.106918, 1.510750, 0.245040)",
        "(0.107860, 1.500689, 0.244663)",
        "(0.108701, 1.490264, 0.243689)",
        "(0.109172, 1.484914, 0.242924)",
        "(0.110331, 1.474158, 0.240947)",
        "(0.111389, 1.463386, 0.238363)",
        "(0.112178, 1.452515, 0.235072)",
        "(0.112949, 1.441545, 0.231174)",
        "(0.113415, 1.436110, 0.229145)",
        "(0.114636, 1.425570, 0.224825)",
        "(0.115721, 1.415388, 0.220012)",
        "(0.116522, 1.405493, 0.214681)",
        "(0.117126, 1.395996, 0.209062)",
        "(0.117474, 1.391481, 0.206167)",
        "(0.118101, 1.382926, 0.200477)",
        "(0.118534, 1.375074, 0.194578)",
        "(0.118656, 1.367492, 0.188185)",
        "(0.118465, 1.360219, 0.181487)",
        "(0.118417, 1.356895, 0.178007)",
        "(0.118138, 1.350655, 0.171003)",
        "(0.117570, 1.345024, 0.163777)",
        "(0.116740, 1.339918, 0.156097)",
        "(0.115635, 1.335706, 0.148177)",
        "(0.115069, 1.334110, 0.144215)",
        "(0.114000, 1.331560, 0.136270)",
        "(0.112777, 1.330137, 0.128053)",
        "(0.111409, 1.329358, 0.119536)",
        "(0.109814, 1.329719, 0.111057)",
        "(0.108974, 1.330441, 0.106878)",
        "(0.107423, 1.332799, 0.098689)",
        "(0.105917, 1.336551, 0.090701)",
        "(0.104334, 1.341808, 0.083110)",
        "(0.102622, 1.348813, 0.076295)",
        "(0.101655, 1.352963, 0.073262)",
        "(0.099657, 1.362182, 0.067703)",
        "(0.097747, 1.372774, 0.062880)",
        "(0.095811, 1.383924, 0.058659)",
        "(0.094006, 1.395356, 0.054954)",
        "(0.093020, 1.401058, 0.053240)",
        "(0.090971, 1.412308, 0.050078)",
        "(0.089037, 1.423231, 0.047484)",
        "(0.087560, 1.433825, 0.045548)",
        "(0.085823, 1.443979, 0.044132)",
        "(0.084897, 1.448810, 0.043585)",
        "(0.083031, 1.458004, 0.042628)",
        "(0.081129, 1.466716, 0.041989)",
        "(0.079360, 1.474951, 0.041502)",
        "(0.077464, 1.482881, 0.041465)",
        "(0.076442, 1.486732, 0.041607)",
        "(0.074263, 1.494382, 0.041949)",
        "(0.072390, 1.501890, 0.042691)",
        "(0.071030, 1.509503, 0.043725)",
        "(0.069898, 1.517243, 0.045218)",
        "(0.069542, 1.521212, 0.046133)",
        "(0.068867, 1.529235, 0.048353)",
        "(0.068580, 1.537259, 0.051227)",
        "(0.068757, 1.545124, 0.054523)",
        "(0.069231, 1.552880, 0.058319)",
        "(0.069603, 1.556772, 0.060490)",
        "(0.070455, 1.564369, 0.065134)",
        "(0.071314, 1.571446, 0.070185)",
        "(0.072311, 1.578121, 0.075609)",
        "(0.073702, 1.584528, 0.081447)",
        "(0.074582, 1.587587, 0.084549)",
        "(0.076248, 1.593368, 0.090891)",
        "(0.077833, 1.598697, 0.097341)",
        "(0.079555, 1.603681, 0.103976)",
        "(0.081477, 1.608061, 0.110811)",
        "(0.082560, 1.610009, 0.114265)",
        "(0.084887, 1.613419, 0.121177)",
        "(0.087166, 1.616193, 0.128128)",
        "(0.089382, 1.618384, 0.135196)",
        "(0.091637, 1.619817, 0.142190)",
        "(0.092774, 1.620182, 0.145623)",
        "(0.095105, 1.620494, 0.152279)",
        "(0.097452, 1.620281, 0.158773)",
        "(0.099632, 1.619704, 0.165141)",
        "(0.101741, 1.618684, 0.171194)",
        "(0.102730, 1.617981, 0.174075)",
        "(0.104662, 1.616233, 0.179639)",
        "(0.106722, 1.614053, 0.184921)",
        "(0.108714, 1.611459, 0.190041)",
        "(0.110526, 1.608443, 0.195035)",
        "(0.111392, 1.606737, 0.197455)",
        "(0.113060, 1.603033, 0.202288)",
        "(0.114711, 1.598971, 0.207024)",
        "(0.116398, 1.594509, 0.211626)",
        "(0.117932, 1.589734, 0.215944)",
        "(0.118728, 1.587121, 0.217963)",
        "(0.120530, 1.581510, 0.221810)",
        "(0.122245, 1.575314, 0.225439)",
        "(0.123773, 1.568455, 0.228768)",
        "(0.124761, 1.561018, 0.231609)",
        "(0.125091, 1.556975, 0.232747)",
        "(0.125722, 1.548332, 0.234641)",
        "(0.126360, 1.538825, 0.235911)",
        "(0.127104, 1.528451, 0.236606)",
        "(0.127750, 1.517301, 0.236718)",
        "(0.127904, 1.511259, 0.236353)",
        "(0.127726, 1.498654, 0.234444)",
        "(0.127241, 1.484797, 0.230857)",
        "(0.127044, 1.470257, 0.226152)",
        "(0.126595, 1.455555, 0.220694)",
        "(0.126052, 1.448106, 0.217730)",
        "(0.124634, 1.433136, 0.211183)",
        "(0.122970, 1.418193, 0.203198)",
        "(0.120828, 1.403620, 0.193435)",
        "(0.118003, 1.389747, 0.182480)",
        "(0.116250, 1.383280, 0.176640)",
        "(0.112532, 1.371412, 0.164569)",
        "(0.108807, 1.361885, 0.152371)",
        "(0.105508, 1.354815, 0.140048)",
        "(0.102353, 1.349590, 0.127796)",
        "(0.100927, 1.347797, 0.121728)",
        "(0.098265, 1.345150, 0.109748)",
        "(0.095729, 1.343702, 0.098189)",
        "(0.093655, 1.343446, 0.087295)",
        "(0.091780, 1.344294, 0.077513)",
        "(0.090892, 1.345130, 0.072960)",
        "(0.089216, 1.347039, 0.064186)",
        "(0.087561, 1.349411, 0.056156)",
        "(0.085837, 1.352365, 0.049077)",
        "(0.083969, 1.355945, 0.042873)",
        "(0.083048, 1.357980, 0.040037)",
        "(0.081223, 1.362404, 0.035023)",
        "(0.079407, 1.367593, 0.030963)",
        "(0.077857, 1.373340, 0.027992)",
        "(0.076339, 1.379214, 0.025491)",
        "(0.075625, 1.382151, 0.024379)",
        "(0.074258, 1.387947, 0.022275)",
        "(0.073149, 1.393795, 0.020541)",
        "(0.071952, 1.399719, 0.019373)",
        "(0.070589, 1.405914, 0.018985)",
        "(0.069930, 1.409270, 0.019263)",
        "(0.068717, 1.416093, 0.019886)",
        "(0.067488, 1.423034, 0.020548)",
        "(0.066295, 1.430052, 0.021198)",
        "(0.065252, 1.437299, 0.022025)",
        "(0.064775, 1.441017, 0.022501)",
        "(0.063993, 1.448561, 0.023419)",
        "(0.063315, 1.456115, 0.024306)",
        "(0.062759, 1.463667, 0.025284)",
        "(0.062259, 1.471386, 0.026462)",
        "(0.062154, 1.475299, 0.027107)",
        "(0.061942, 1.483189, 0.028413)",
        "(0.061872, 1.491192, 0.029761)",
        "(0.061999, 1.499240, 0.031194)",
        "(0.062364, 1.507472, 0.032660)",
        "(0.062591, 1.511633, 0.033442)",
        "(0.063192, 1.519963, 0.035001)",
        "(0.064068, 1.528214, 0.036451)",
        "(0.065366, 1.536384, 0.037942)",
        "(0.066824, 1.544326, 0.039621)",
        "(0.067576, 1.548125, 0.040512)",
        "(0.069237, 1.555414, 0.042420)",
        "(0.071074, 1.562331, 0.044824)",
        "(0.073107, 1.568773, 0.047773)",
        "(0.075202, 1.574749, 0.051115)",
        "(0.076149, 1.577430, 0.052896)",
        "(0.077840, 1.582412, 0.056553)",
        "(0.079352, 1.586856, 0.060581)",
        "(0.080655, 1.590903, 0.064956)",
        "(0.081831, 1.594560, 0.069589)",
        "(0.082416, 1.596196, 0.072006)",
        "(0.083610, 1.599072, 0.076943)",
        "(0.085146, 1.601399, 0.082007)",
        "(0.086730, 1.603303, 0.087415)",
        "(0.088253, 1.604857, 0.093063)",
        "(0.089064, 1.605509, 0.096008)",
        "(0.090762, 1.606549, 0.102053)",
        "(0.092393, 1.607032, 0.108165)",
        "(0.093737, 1.607094, 0.114235)",
        "(0.094823, 1.607034, 0.120356)",
        "(0.095333, 1.606871, 0.123327)",
        "(0.096357, 1.606399, 0.129018)",
        "(0.097342, 1.605699, 0.134574)",
        "(0.098341, 1.604836, 0.140117)",
        "(0.099451, 1.603773, 0.145637)",
        "(0.100106, 1.603120, 0.148314)",
        "(0.101451, 1.601563, 0.153413)",
        "(0.102585, 1.599496, 0.158087)",
        "(0.103500, 1.597003, 0.162335)",
        "(0.104124, 1.593882, 0.166002)",
        "(0.104444, 1.592165, 0.167651)",
        "(0.105070, 1.588490, 0.170830)",
        "(0.105549, 1.584498, 0.173795)",
        "(0.105867, 1.579919, 0.176411)",
        "(0.106203, 1.574895, 0.178519)",
        "(0.106349, 1.572173, 0.179318)",
        "(0.106338, 1.566424, 0.180538)",
        "(0.105934, 1.560188, 0.181014)",
        "(0.105570, 1.553346, 0.180853)",
        "(0.105279, 1.545961, 0.180284)",
        "(0.104992, 1.542146, 0.179960)",
        "(0.104183, 1.534465, 0.179468)",
        "(0.103543, 1.526634, 0.178790)",
        "(0.103149, 1.518673, 0.177738)",
        "(0.102961, 1.514525, 0.176982)",
        "(0.102560, 1.506143, 0.175157)",
        "(0.102255, 1.497711, 0.173114)",
        "(0.102063, 1.489293, 0.170892)",
        "(0.101870, 1.480809, 0.168468)",
        "(0.101544, 1.472302, 0.165835)",
        "(0.101320, 1.468067, 0.164412)",
        "(0.100866, 1.459569, 0.161376)",
        "(0.100450, 1.451203, 0.158067)",
        "(0.099927, 1.442911, 0.154246)",
        "(0.099426, 1.434724, 0.150020)",
        "(0.099200, 1.430750, 0.147813)",
        "(0.098719, 1.423055, 0.143295)",
        "(0.098050, 1.415689, 0.138342)",
        "(0.097229, 1.408593, 0.132888)",
        "(0.096250, 1.402047, 0.127108)",
        "(0.095712, 1.399022, 0.124023)",
        "(0.094565, 1.393357, 0.117368)",
        "(0.093550, 1.388533, 0.110174)",
        "(0.092644, 1.384715, 0.102604)",
        "(0.091825, 1.381683, 0.094763)",
        "(0.091393, 1.380570, 0.090826)",
        "(0.090597, 1.379114, 0.083060)",
        "(0.089830, 1.378715, 0.075503)",
        "(0.089042, 1.379298, 0.068208)",
        "(0.088159, 1.381169, 0.061431)",
        "(0.087686, 1.382659, 0.058236)",
        "(0.087051, 1.386368, 0.051941)",
        "(0.086690, 1.391269, 0.046021)",
        "(0.086225, 1.397240, 0.040767)",
        "(0.085587, 1.403897, 0.036309)",
        "(0.085202, 1.407467, 0.034407)",
        "(0.084278, 1.414924, 0.031097)",
        "(0.083050, 1.422842, 0.028682)",
        "(0.081620, 1.431101, 0.027107)",
        "(0.079967, 1.439441, 0.026120)",
        "(0.079188, 1.443679, 0.025810)",
        "(0.077974, 1.452266, 0.025520)",
        "(0.076924, 1.460955, 0.025615)",
        "(0.075956, 1.469514, 0.025835)",
        "(0.074926, 1.477848, 0.026126)",
        "(0.074327, 1.481905, 0.026308)",
        "(0.073314, 1.489925, 0.026862)",
        "(0.072723, 1.497754, 0.027672)",
        "(0.072202, 1.505314, 0.028775)",
        "(0.071761, 1.512612, 0.030112)",
        "(0.071619, 1.516117, 0.030800)",
        "(0.071430, 1.522876, 0.032325)",
        "(0.071294, 1.529239, 0.033993)",
        "(0.071421, 1.535188, 0.035762)",
        "(0.071478, 1.540747, 0.037718)",
        "(0.071585, 1.543403, 0.038725)",
        "(0.071918, 1.548701, 0.040898)",
        "(0.072299, 1.553770, 0.043327)",
        "(0.072888, 1.558637, 0.045914)",
        "(0.073676, 1.563237, 0.048635)",
        "(0.074097, 1.565403, 0.050025)",
        "(0.074902, 1.569615, 0.052890)",
        "(0.075458, 1.573656, 0.055997)",
        "(0.075882, 1.577418, 0.059247)",
        "(0.076598, 1.581179, 0.062710)",
        "(0.077029, 1.582955, 0.064529)",
        "(0.078025, 1.586352, 0.068254)",
        "(0.079011, 1.589563, 0.072109)",
        "(0.080148, 1.592458, 0.076065)",
        "(0.081441, 1.595007, 0.080100)",
        "(0.082056, 1.596130, 0.082185)",
        "(0.083210, 1.598140, 0.086502)",
        "(0.084386, 1.599750, 0.090898)",
        "(0.085587, 1.601065, 0.095450)",
        "(0.086853, 1.602028, 0.100162)",
        "(0.087551, 1.602425, 0.102607)",
        "(0.088921, 1.603102, 0.107511)",
        "(0.090327, 1.603488, 0.112412)",
        "(0.091860, 1.603549, 0.117316)",
        "(0.093537, 1.603201, 0.122149)",
        "(0.094378, 1.602929, 0.124592)",
        "(0.096039, 1.602176, 0.129648)",
        "(0.097703, 1.601018, 0.134845)",
        "(0.099234, 1.599400, 0.139978)",
        "(0.100776, 1.597380, 0.145028)",
        "(0.101476, 1.596270, 0.147583)",
        "(0.102864, 1.593879, 0.152609)",
        "(0.104040, 1.591087, 0.157269)",
        "(0.105048, 1.587737, 0.161387)",
        "(0.106264, 1.584000, 0.165110)",
        "(0.106867, 1.582025, 0.166941)",
        "(0.107979, 1.577725, 0.170269)",
        "(0.109077, 1.572967, 0.173118)",
        "(0.110137, 1.567911, 0.175657)",
        "(0.110604, 1.565243, 0.176765)",
        "(0.111199, 1.559648, 0.178752)",
        "(0.111524, 1.553697, 0.180538)",
        "(0.111688, 1.547647, 0.182184)",
        "(0.111611, 1.541616, 0.183704)",
        "(0.111379, 1.535670, 0.185005)",
        "(0.111164, 1.532739, 0.185574)",
        "(0.110773, 1.526878, 0.186514)",
        "(0.110360, 1.521121, 0.187304)",
        "(0.109811, 1.515529, 0.187927)",
        "(0.109259, 1.510097, 0.188388)",
        "(0.109015, 1.507469, 0.188519)",
        "(0.108482, 1.502281, 0.188650)",
        "(0.108014, 1.497107, 0.188539)",
        "(0.107624, 1.491990, 0.188132)",
        "(0.107368, 1.486873, 0.187332)",
        "(0.107230, 1.484293, 0.186885)",
        "(0.107010, 1.479143, 0.185843)",
        "(0.106797, 1.474000, 0.184689)",
        "(0.106526, 1.468925, 0.183456)",
        "(0.106268, 1.463823, 0.181960)",
        "(0.106132, 1.461245, 0.181085)",
        "(0.105836, 1.455998, 0.179109)",
        "(0.105571, 1.450608, 0.176859)",
        "(0.105197, 1.445040, 0.174607)",
        "(0.104691, 1.439327, 0.172376)",
        "(0.104432, 1.436420, 0.171211)",
        "(0.103787, 1.430432, 0.168826)",
        "(0.103109, 1.424246, 0.166309)",
        "(0.102406, 1.417855, 0.163583)",
        "(0.101569, 1.411177, 0.160376)",
        "(0.101212, 1.407736, 0.158522)",
        "(0.100563, 1.401000, 0.154713)",
        "(0.099963, 1.394264, 0.150475)",
        "(0.099377, 1.387413, 0.145560)",
        "(0.098730, 1.380507, 0.140216)",
        "(0.098414, 1.376947, 0.137411)",
        "(0.097789, 1.369702, 0.131516)",
        "(0.097133, 1.362548, 0.125057)",
        "(0.096399, 1.355623, 0.118185)",
        "(0.095501, 1.348891, 0.110682)",
        "(0.094991, 1.345741, 0.106730)",
        "(0.093914, 1.340067, 0.098622)",
        "(0.092974, 1.335799, 0.090150)",
        "(0.091897, 1.333015, 0.081562)",
        "(0.090618, 1.332115, 0.073097)",
        "(0.090134, 1.332607, 0.068870)",
        "(0.089304, 1.335119, 0.060645)",
        "(0.088209, 1.339958, 0.053112)",
        "(0.086961, 1.346973, 0.046294)",
        "(0.086363, 1.351387, 0.043228)",
        "(0.085085, 1.361439, 0.037922)",
        "(0.083769, 1.373097, 0.033636)",
        "(0.082292, 1.385733, 0.030358)",
        "(0.080428, 1.399038, 0.027989)",
        "(0.079429, 1.405865, 0.027086)",
        "(0.077406, 1.419474, 0.025671)",
        "(0.075566, 1.433078, 0.025066)",
        "(0.073895, 1.446845, 0.025217)",
        "(0.072430, 1.460318, 0.025593)",
        "(0.070961, 1.473295, 0.026014)",
        "(0.070305, 1.479529, 0.026242)",
        "(0.069146, 1.491557, 0.026755)",
        "(0.068047, 1.502860, 0.027311)",
        "(0.067263, 1.513770, 0.027982)",
        "(0.066655, 1.524221, 0.028870)",
        "(0.066386, 1.529271, 0.029282)",
        "(0.065829, 1.538993, 0.030134)",
        "(0.065186, 1.548331, 0.031002)",
        "(0.064758, 1.557208, 0.032067)",
        "(0.064717, 1.565534, 0.033447)",
        "(0.064686, 1.569395, 0.034195)",
        "(0.065039, 1.576767, 0.035728)",
        "(0.065700, 1.583793, 0.037647)",
        "(0.066540, 1.590260, 0.039808)",
        "(0.067496, 1.596301, 0.042183)",
        "(0.068022, 1.599116, 0.043452)",
        "(0.069069, 1.604304, 0.046247)",
        "(0.070338, 1.609086, 0.049333)",
        "(0.071614, 1.613526, 0.052702)",
        "(0.072181, 1.615557, 0.054504)",
        "(0.073089, 1.619410, 0.058373)",
        "(0.073814, 1.622904, 0.062749)",
        "(0.074719, 1.626153, 0.067706)",
        "(0.075897, 1.629098, 0.073203)",
        "(0.077170, 1.631640, 0.079085)",
        "(0.077811, 1.632731, 0.082195)",
        "(0.078944, 1.634587, 0.088735)",
        "(0.080003, 1.636133, 0.095790)",
        "(0.081160, 1.637617, 0.103319)",
        "(0.082569, 1.638800, 0.111065)",
        "(0.083342, 1.639069, 0.114939)",
        "(0.085144, 1.638967, 0.122693)",
        "(0.087068, 1.638182, 0.130871)",
        "(0.088932, 1.636780, 0.139451)",
        "(0.090680, 1.634648, 0.148304)",
        "(0.091473, 1.633209, 0.152696)",
        "(0.092991, 1.629847, 0.161366)",
        "(0.094489, 1.625666, 0.170071)",
        "(0.095737, 1.620636, 0.178546)",
        "(0.096692, 1.614858, 0.186651)",
        "(0.097047, 1.611727, 0.190562)",
        "(0.097799, 1.604856, 0.197946)",
        "(0.098577, 1.596922, 0.204514)",
        "(0.099321, 1.587766, 0.210029)",
        "(0.099470, 1.577724, 0.214712)",
        "(0.099413, 1.572228, 0.216667)",
        "(0.099507, 1.560495, 0.220030)",
        "(0.099979, 1.547615, 0.222258)",
        "(0.100319, 1.533769, 0.223185)",
        "(0.100064, 1.519222, 0.222780)",
        "(0.099702, 1.511668, 0.221988)",
        "(0.099099, 1.496242, 0.219528)",
        "(0.098824, 1.480440, 0.215708)",
        "(0.098684, 1.464835, 0.210798)",
        "(0.098266, 1.449622, 0.205424)",
        "(0.097973, 1.442275, 0.202545)",
        "(0.097510, 1.428300, 0.196646)",
        "(0.097148, 1.415670, 0.190349)",
        "(0.096422, 1.404134, 0.183779)",
        "(0.095576, 1.393797, 0.176938)",
        "(0.095114, 1.389134, 0.173447)",
        "(0.094015, 1.380368, 0.166361)",
        "(0.092996, 1.372654, 0.158994)",
        "(0.092044, 1.365946, 0.151676)",
        "(0.091142, 1.360132, 0.144416)",
        "(0.090687, 1.357608, 0.140808)",
        "(0.089425, 1.353071, 0.133459)",
        "(0.087963, 1.349178, 0.125524)",
        "(0.086396, 1.346055, 0.117100)",
        "(0.084639, 1.344360, 0.108487)",
        "(0.083739, 1.344341, 0.104146)",
        "(0.081975, 1.345493, 0.095492)",
        "(0.080100, 1.348341, 0.087255)",
        "(0.078250, 1.353176, 0.079660)",
        "(0.077277, 1.356337, 0.076096)",
        "(0.075467, 1.363485, 0.069160)",
        "(0.073745, 1.372390, 0.062988)",
        "(0.072296, 1.382352, 0.057433)",
        "(0.070974, 1.393177, 0.052549)",
        "(0.070102, 1.404841, 0.048408)",
        "(0.069840, 1.410900, 0.046594)",
        "(0.069555, 1.423100, 0.043159)",
        "(0.069524, 1.435369, 0.040209)",
        "(0.069305, 1.447336, 0.037799)",
        "(0.068797, 1.458916, 0.035948)",
        "(0.068444, 1.464496, 0.035212)",
        "(0.067785, 1.475255, 0.033978)",
        "(0.067091, 1.485416, 0.033206)",
        "(0.066489, 1.495090, 0.032944)",
        "(0.066053, 1.499756, 0.033000)",
        "(0.065326, 1.508881, 0.033162)",
        "(0.064771, 1.517812, 0.033585)",
        "(0.064486, 1.526494, 0.034299)",
        "(0.064239, 1.534583, 0.034969)",
        "(0.064143, 1.538476, 0.035384)",
        "(0.064062, 1.545908, 0.036159)",
        "(0.063793, 1.552897, 0.036951)",
        "(0.063495, 1.559354, 0.037826)",
        "(0.063071, 1.565540, 0.038719)",
        "(0.062621, 1.571598, 0.039513)",
        "(0.062364, 1.574559, 0.039891)",
        "(0.061960, 1.580390, 0.040801)",
        "(0.061656, 1.586269, 0.042139)",
        "(0.061601, 1.592336, 0.044023)",
        "(0.061712, 1.598355, 0.046215)",
        "(0.061892, 1.601223, 0.047427)",
        "(0.062654, 1.606721, 0.050139)",
        "(0.063609, 1.612104, 0.053586)",
        "(0.064560, 1.617154, 0.057703)",
        "(0.065840, 1.621703, 0.062360)",
        "(0.066599, 1.623710, 0.064918)",
        "(0.068316, 1.627552, 0.070281)",
        "(0.069868, 1.630706, 0.076015)",
        "(0.071153, 1.633116, 0.082051)",
        "(0.072329, 1.634850, 0.088260)",
        "(0.072997, 1.635482, 0.091536)",
        "(0.074625, 1.636337, 0.098299)",
        "(0.076439, 1.636521, 0.105093)",
        "(0.078295, 1.636161, 0.111983)",
        "(0.080231, 1.635305, 0.118858)",
        "(0.081287, 1.634581, 0.122258)",
        "(0.083336, 1.632429, 0.128885)",
        "(0.084754, 1.629569, 0.135568)",
        "(0.085978, 1.626219, 0.142344)",
        "(0.087044, 1.622243, 0.148915)",
        "(0.087489, 1.619997, 0.152037)",
        "(0.088203, 1.615246, 0.157973)",
        "(0.088803, 1.610088, 0.163547)",
        "(0.089292, 1.604505, 0.168565)",
        "(0.089743, 1.598712, 0.172919)",
        "(0.089752, 1.595676, 0.174941)",
        "(0.089516, 1.589503, 0.178827)",
        "(0.089109, 1.583135, 0.182211)",
        "(0.088780, 1.576700, 0.184943)",
        "(0.088758, 1.570160, 0.187357)",
        "(0.088807, 1.566809, 0.188507)",
        "(0.088863, 1.560121, 0.190843)",
        "(0.088877, 1.553361, 0.192854)",
        "(0.088983, 1.546404, 0.194530)",
        "(0.089137, 1.542706, 0.195169)",
        "(0.089373, 1.535103, 0.196160)",
        "(0.089540, 1.527192, 0.196803)",
        "(0.089532, 1.519001, 0.197312)",
        "(0.089400, 1.510540, 0.197382)",
        "(0.089331, 1.506175, 0.197158)",
        "(0.089234, 1.497100, 0.196194)",
        "(0.089225, 1.487644, 0.194686)",
        "(0.089168, 1.477811, 0.192467)",
        "(0.088879, 1.467401, 0.189477)",
        "(0.088724, 1.462057, 0.187746)",
        "(0.088294, 1.451157, 0.183902)",
        "(0.087552, 1.439901, 0.179287)",
        "(0.086642, 1.428237, 0.173979)",
        "(0.085684, 1.416138, 0.167672)",
        "(0.084522, 1.403841, 0.160262)",
        "(0.083869, 1.397732, 0.156227)",
        "(0.082607, 1.385836, 0.147844)",
        "(0.081477, 1.374713, 0.138912)",
        "(0.080439, 1.364759, 0.129372)",
        "(0.079453, 1.356191, 0.119232)",
        "(0.079006, 1.352416, 0.113920)",
        "(0.078195, 1.346341, 0.102759)",
        "(0.077461, 1.342107, 0.091337)",
        "(0.076759, 1.339655, 0.080036)",
        "(0.076122, 1.339097, 0.069354)",
        "(0.075793, 1.339682, 0.064394)",
        "(0.075071, 1.342154, 0.055298)",
        "(0.074426, 1.346663, 0.047333)",
        "(0.073540, 1.353060, 0.040723)",
        "(0.072896, 1.357054, 0.038166)",
        "(0.071360, 1.366077, 0.033905)",
        "(0.069274, 1.376148, 0.030628)",
        "(0.066865, 1.387312, 0.028371)",
        "(0.064471, 1.399425, 0.027061)",
        "(0.063254, 1.405734, 0.026731)",
        "(0.060654, 1.418543, 0.026421)",
        "(0.058008, 1.431644, 0.026665)",
        "(0.055834, 1.446197, 0.028702)",
        "(0.054425, 1.460588, 0.030949)",
        "(0.053733, 1.467461, 0.032261)",
        "(0.052531, 1.481101, 0.034542)",
        "(0.051472, 1.494139, 0.036627)",
        "(0.050437, 1.506620, 0.038565)",
        "(0.049417, 1.518699, 0.040438)",
        "(0.049000, 1.524714, 0.041429)",
        "(0.048230, 1.536750, 0.043603)",
        "(0.047679, 1.548563, 0.046075)",
        "(0.047452, 1.559895, 0.048553)",
        "(0.047515, 1.570865, 0.051180)",
        "(0.047803, 1.576165, 0.052629)",
        "(0.048455, 1.586355, 0.055410)",
        "(0.049424, 1.595782, 0.058261)",
        "(0.050891, 1.604491, 0.061571)",
        "(0.052621, 1.612327, 0.065285)",
        "(0.053554, 1.615835, 0.067342)",
        "(0.055616, 1.622350, 0.071614)",
        "(0.057483, 1.627917, 0.076149)",
        "(0.059406, 1.632651, 0.080878)",
        "(0.061354, 1.636488, 0.085691)",
        "(0.062152, 1.638039, 0.088124)",
        "(0.063684, 1.640546, 0.093001)",
        "(0.065046, 1.642338, 0.098077)",
        "(0.066538, 1.643489, 0.103385)",
        "(0.068071, 1.644093, 0.108892)",
        "(0.068796, 1.644239, 0.111812)",
        "(0.070213, 1.644307, 0.117891)",
        "(0.071611, 1.643936, 0.124076)",
        "(0.072994, 1.643152, 0.130163)",
        "(0.074358, 1.641714, 0.136087)",
        "(0.075042, 1.640707, 0.139023)",
        "(0.076350, 1.638402, 0.144968)",
        "(0.077382, 1.635630, 0.150918)",
        "(0.078171, 1.632376, 0.156782)",
        "(0.078954, 1.628621, 0.162377)",
        "(0.079705, 1.624400, 0.167819)",
        "(0.080107, 1.622133, 0.170494)",
        "(0.080866, 1.617299, 0.175553)",
        "(0.081585, 1.611894, 0.180219)",
        "(0.082233, 1.605950, 0.184726)",
        "(0.082681, 1.599494, 0.189294)",
        "(0.082954, 1.596002, 0.191534)",
        "(0.083684, 1.588644, 0.195888)",
        "(0.084496, 1.580654, 0.199815)",
        "(0.084963, 1.572059, 0.203306)",
        "(0.085020, 1.567533, 0.204925)",
        "(0.085073, 1.558336, 0.207950)",
        "(0.084983, 1.548949, 0.210647)",
        "(0.084955, 1.539256, 0.212600)",
        "(0.084870, 1.529302, 0.213842)",
        "(0.084767, 1.524192, 0.214188)",
        "(0.084563, 1.513939, 0.214604)",
        "(0.084474, 1.503588, 0.214520)",
        "(0.084494, 1.493245, 0.213584)",
        "(0.084449, 1.482673, 0.211783)",
        "(0.084477, 1.477272, 0.210456)",
        "(0.084505, 1.466461, 0.207345)",
        "(0.084525, 1.455763, 0.203340)",
        "(0.084443, 1.445213, 0.198521)",
        "(0.084327, 1.434891, 0.193153)",
        "(0.084298, 1.429837, 0.190267)",
        "(0.084272, 1.419945, 0.184310)",
        "(0.084102, 1.410422, 0.177831)",
        "(0.083597, 1.401204, 0.170820)",
        "(0.082827, 1.392323, 0.163395)",
        "(0.082425, 1.388121, 0.159588)",
        "(0.081651, 1.380364, 0.151844)",
        "(0.080924, 1.373335, 0.143627)",
        "(0.080123, 1.367132, 0.135175)",
        "(0.079466, 1.362050, 0.126492)",
        "(0.079139, 1.359979, 0.122087)",
        "(0.078494, 1.356298, 0.113245)",
        "(0.077786, 1.353511, 0.104457)",
        "(0.076940, 1.351573, 0.095759)",
        "(0.075872, 1.350543, 0.087142)",
        "(0.075445, 1.350541, 0.082926)",
        "(0.074591, 1.351432, 0.074870)",
        "(0.073733, 1.353548, 0.067213)",
        "(0.072759, 1.356839, 0.060063)",
        "(0.071843, 1.361678, 0.053586)",
        "(0.071389, 1.364805, 0.050695)",
        "(0.070451, 1.372009, 0.045390)",
        "(0.069269, 1.380509, 0.041063)",
        "(0.068039, 1.390025, 0.037607)",
        "(0.066631, 1.400193, 0.035064)",
        "(0.065802, 1.405476, 0.034141)",
        "(0.063868, 1.416101, 0.032821)",
        "(0.061933, 1.426978, 0.032154)",
        "(0.059999, 1.437823, 0.031698)",
        "(0.058198, 1.448658, 0.031614)",
        "(0.057364, 1.454115, 0.031820)",
        "(0.056008, 1.465092, 0.032501)",
        "(0.054933, 1.475974, 0.033395)",
        "(0.054085, 1.486620, 0.034290)",
        "(0.053654, 1.497230, 0.035308)",
        "(0.053570, 1.502516, 0.035810)",
        "(0.053470, 1.512783, 0.036941)",
        "(0.053666, 1.522678, 0.038247)",
        "(0.054074, 1.532233, 0.039746)",
        "(0.054719, 1.541389, 0.041492)",
        "(0.055120, 1.545809, 0.042460)",
        "(0.055866, 1.554253, 0.044503)",
        "(0.056675, 1.562272, 0.046915)",
        "(0.057700, 1.569824, 0.049645)",
        "(0.058705, 1.576719, 0.052518)",
        "(0.059284, 1.579949, 0.054052)",
        "(0.060448, 1.586074, 0.057245)",
        "(0.061731, 1.591680, 0.060823)",
        "(0.063077, 1.596834, 0.064739)",
        "(0.064240, 1.601525, 0.068774)",
        "(0.064855, 1.603880, 0.071008)",
        "(0.066144, 1.608575, 0.075641)",
        "(0.067557, 1.612760, 0.080378)",
        "(0.069101, 1.616478, 0.085126)",
        "(0.070603, 1.619656, 0.089973)",
        "(0.072294, 1.622436, 0.095050)",
        "(0.073068, 1.623647, 0.097696)",
        "(0.074575, 1.625878, 0.103150)",
        "(0.076008, 1.627681, 0.108741)",
        "(0.077283, 1.629088, 0.114283)",
        "(0.077918, 1.629679, 0.117026)",
        "(0.078973, 1.630759, 0.122523)",
        "(0.079898, 1.631508, 0.127816)",
        "(0.080998, 1.631959, 0.132995)",
        "(0.082271, 1.631997, 0.138047)",
        "(0.082989, 1.631864, 0.140552)",
        "(0.084451, 1.631429, 0.145413)",
        "(0.085820, 1.630614, 0.149948)",
        "(0.087068, 1.629303, 0.154134)",
        "(0.088152, 1.627550, 0.158135)",
        "(0.088584, 1.626544, 0.160072)",
        "(0.089203, 1.624350, 0.163892)",
        "(0.089601, 1.621955, 0.167517)",
        "(0.089903, 1.619314, 0.170796)",
        "(0.090295, 1.616452, 0.173761)",
        "(0.090420, 1.614936, 0.175163)",
        "(0.090506, 1.611918, 0.178003)",
        "(0.090458, 1.608949, 0.180939)",
        "(0.090324, 1.605884, 0.183909)",
        "(0.090406, 1.602741, 0.186885)",
        "(0.090499, 1.601067, 0.188371)",
        "(0.090669, 1.597613, 0.191369)",
        "(0.090942, 1.594141, 0.194373)",
        "(0.091164, 1.590662, 0.197305)",
        "(0.091229, 1.587030, 0.200050)",
        "(0.091201, 1.583241, 0.202684)",
        "(0.091156, 1.581305, 0.203949)",
        "(0.091008, 1.577402, 0.206518)",
        "(0.090991, 1.573359, 0.208973)",
        "(0.091051, 1.569095, 0.211068)",
        "(0.091061, 1.566837, 0.211975)",
        "(0.091150, 1.562202, 0.213719)",
        "(0.091228, 1.557293, 0.215420)",
        "(0.091318, 1.551977, 0.216980)",
        "(0.091515, 1.546176, 0.218398)",
        "(0.091597, 1.543072, 0.219001)",
        "(0.091587, 1.536568, 0.220005)",
        "(0.091485, 1.529480, 0.220545)",
        "(0.091347, 1.521853, 0.220730)",
        "(0.091273, 1.513843, 0.220592)",
        "(0.091294, 1.509627, 0.220376)",
        "(0.091350, 1.500775, 0.219727)",
        "(0.091431, 1.491389, 0.218781)",
        "(0.091465, 1.481712, 0.217603)",
        "(0.091305, 1.471789, 0.216044)",
        "(0.091199, 1.466758, 0.215109)",
        "(0.090898, 1.456543, 0.213026)",
        "(0.090684, 1.446317, 0.210471)",
        "(0.090352, 1.435957, 0.207577)",
        "(0.090079, 1.425688, 0.204297)",
        "(0.089961, 1.420573, 0.202458)",
        "(0.089631, 1.410272, 0.198302)",
        "(0.089125, 1.399923, 0.193445)",
        "(0.088548, 1.389690, 0.188070)",
        "(0.088137, 1.379873, 0.182204)",
        "(0.087735, 1.370374, 0.175450)",
        "(0.087534, 1.365847, 0.171649)",
        "(0.087088, 1.357220, 0.163637)",
        "(0.086749, 1.349443, 0.154977)",
        "(0.086376, 1.342339, 0.145570)",
        "(0.086120, 1.339061, 0.140534)",
        "(0.085537, 1.333003, 0.130090)",
        "(0.085134, 1.328117, 0.119425)",
        "(0.084913, 1.324719, 0.108861)",
        "(0.084408, 1.322562, 0.098548)",
        "(0.084050, 1.322103, 0.093525)",
        "(0.083132, 1.322133, 0.083876)",
        "(0.082128, 1.323902, 0.074790)",
        "(0.080974, 1.327364, 0.066481)",
        "(0.079623, 1.332605, 0.059311)",
        "(0.077947, 1.339742, 0.053559)",
        "(0.077050, 1.343972, 0.051129)",
        "(0.075480, 1.353264, 0.046842)",
        "(0.073969, 1.363653, 0.043495)",
        "(0.072445, 1.374843, 0.040954)",
        "(0.071678, 1.380598, 0.039855)",
        "(0.070063, 1.392159, 0.037666)",
        "(0.068273, 1.403834, 0.035805)",
        "(0.066650, 1.415568, 0.034447)",
        "(0.065052, 1.427369, 0.033841)",
        "(0.064333, 1.433363, 0.033871)",
        "(0.063204, 1.445443, 0.034244)",
        "(0.062265, 1.457262, 0.034788)",
        "(0.061347, 1.468770, 0.035452)",
        "(0.060635, 1.479994, 0.036230)",
        "(0.060225, 1.491012, 0.037216)",
        "(0.060185, 1.496379, 0.037798)",
        "(0.060335, 1.506929, 0.039019)",
        "(0.060947, 1.517212, 0.040393)",
        "(0.061722, 1.527308, 0.041931)",
        "(0.062094, 1.532280, 0.042727)",
        "(0.062896, 1.542012, 0.044481)",
        "(0.063895, 1.551436, 0.046320)",
        "(0.065009, 1.560462, 0.048255)",
        "(0.066324, 1.569202, 0.050303)",
        "(0.066957, 1.573422, 0.051414)",
        "(0.068306, 1.581745, 0.053751)",
        "(0.069478, 1.589605, 0.056170)",
        "(0.070533, 1.596841, 0.058605)",
        "(0.071533, 1.603670, 0.061274)",
        "(0.071942, 1.606851, 0.062713)",
        "(0.072834, 1.613019, 0.065813)",
        "(0.073591, 1.618674, 0.069150)",
        "(0.074354, 1.623771, 0.072440)",
        "(0.075265, 1.628373, 0.075793)",
        "(0.075747, 1.630491, 0.077551)",
        "(0.076564, 1.634347, 0.081220)",
        "(0.077541, 1.637814, 0.085178)",
        "(0.078418, 1.640874, 0.089286)",
        "(0.079120, 1.643479, 0.093456)",
        "(0.079390, 1.644614, 0.095616)",
        "(0.079980, 1.646675, 0.100061)",
        "(0.080647, 1.648489, 0.104660)",
        "(0.081477, 1.650051, 0.109345)",
        "(0.082513, 1.651337, 0.114023)",
        "(0.083039, 1.651823, 0.116410)",
        "(0.084128, 1.652533, 0.121370)",
        "(0.085374, 1.652897, 0.126631)",
        "(0.086736, 1.652720, 0.131961)",
        "(0.087975, 1.651994, 0.137343)",
        "(0.089006, 1.650617, 0.142796)",
        "(0.089461, 1.649637, 0.145508)",
        "(0.090418, 1.647080, 0.150953)",
        "(0.091635, 1.643564, 0.156648)",
        "(0.092964, 1.639160, 0.162760)",
        "(0.093568, 1.636469, 0.165869)",
        "(0.094744, 1.630105, 0.171922)",
        "(0.095698, 1.622382, 0.177637)",
        "(0.096292, 1.613227, 0.183070)",
        "(0.096773, 1.602801, 0.188233)",
        "(0.096833, 1.597097, 0.190750)",
        "(0.096596, 1.585121, 0.195670)",
        "(0.095848, 1.572229, 0.200425)",
        "(0.095088, 1.558529, 0.204810)",
        "(0.094432, 1.544590, 0.208654)",
        "(0.094007, 1.537470, 0.210480)",
        "(0.093079, 1.523123, 0.214077)",
        "(0.092141, 1.508819, 0.217390)",
        "(0.091165, 1.494606, 0.219986)",
        "(0.090149, 1.480435, 0.221870)",
        "(0.089651, 1.473390, 0.222483)",
        "(0.088763, 1.459386, 0.223204)",
        "(0.087913, 1.445857, 0.223312)",
        "(0.087032, 1.432751, 0.222812)",
        "(0.086074, 1.419954, 0.221809)",
        "(0.085711, 1.413728, 0.220947)",
        "(0.084996, 1.401261, 0.218570)",
        "(0.084241, 1.388964, 0.215246)",
        "(0.083564, 1.377072, 0.211261)",
        "(0.083027, 1.365442, 0.206404)",
        "(0.082371, 1.354128, 0.200683)",
        "(0.082039, 1.348667, 0.197500)",
        "(0.081332, 1.338075, 0.190485)",
        "(0.080544, 1.328118, 0.182151)",
        "(0.079726, 1.318948, 0.172456)",
        "(0.079409, 1.314841, 0.167064)",
        "(0.078855, 1.307786, 0.155667)",
        "(0.078248, 1.302352, 0.143526)",
        "(0.077385, 1.298394, 0.131138)",
        "(0.076486, 1.296244, 0.118399)",
        "(0.076022, 1.295843, 0.111889)",
        "(0.075135, 1.295956, 0.098702)",
        "(0.074234, 1.297752, 0.085802)",
        "(0.073156, 1.301502, 0.073960)",
        "(0.071888, 1.307406, 0.063500)",
        "(0.071181, 1.311206, 0.058839)",
        "(0.069600, 1.319736, 0.050337)",
        "(0.067913, 1.329993, 0.043508)",
        "(0.066176, 1.341891, 0.038168)",
        "(0.064391, 1.354695, 0.034043)",
        "(0.063520, 1.361444, 0.032507)",
        "(0.061696, 1.375155, 0.030015)",
        "(0.059828, 1.389077, 0.028394)",
        "(0.058009, 1.403082, 0.027619)",
        "(0.056305, 1.416851, 0.027414)",
        "(0.055467, 1.423866, 0.027840)",
        "(0.054099, 1.437834, 0.028835)",
        "(0.052764, 1.451422, 0.030107)",
        "(0.051772, 1.464621, 0.031261)",
        "(0.051379, 1.477468, 0.032681)",
        "(0.051344, 1.483822, 0.033612)",
        "(0.051219, 1.496132, 0.035588)",
        "(0.051113, 1.507803, 0.037650)",
        "(0.051088, 1.518767, 0.039937)",
        "(0.051511, 1.529222, 0.042362)",
        "(0.051855, 1.534167, 0.043586)",
        "(0.052816, 1.543852, 0.046156)",
        "(0.053962, 1.553006, 0.048650)",
        "(0.055357, 1.561662, 0.051198)",
        "(0.056849, 1.569797, 0.053792)",
        "(0.057718, 1.573720, 0.055148)",
        "(0.059526, 1.581422, 0.058022)",
        "(0.061325, 1.588716, 0.061179)",
        "(0.063296, 1.595565, 0.064577)",
        "(0.065396, 1.601838, 0.068151)",
        "(0.066459, 1.604745, 0.069982)",
        "(0.068683, 1.610200, 0.073741)",
        "(0.070792, 1.615068, 0.077744)",
        "(0.072558, 1.619386, 0.081941)",
        "(0.074152, 1.623293, 0.086348)",
        "(0.074966, 1.625123, 0.088596)",
        "(0.076547, 1.628452, 0.093158)",
        "(0.077816, 1.631307, 0.097659)",
        "(0.079134, 1.633678, 0.102187)",
        "(0.080509, 1.635559, 0.106899)",
        "(0.081230, 1.636393, 0.109456)",
        "(0.082688, 1.638012, 0.115030)",
        "(0.084035, 1.639369, 0.121033)",
        "(0.085377, 1.640368, 0.127125)",
        "(0.086737, 1.640652, 0.133147)",
        "(0.087485, 1.640473, 0.136214)",
        "(0.088952, 1.639791, 0.142737)",
        "(0.090223, 1.638596, 0.149835)",
        "(0.091572, 1.636986, 0.157413)",
        "(0.092997, 1.634861, 0.165395)",
        "(0.093651, 1.633583, 0.169519)",
        "(0.094818, 1.630389, 0.177874)",
        "(0.095978, 1.626374, 0.186235)",
        "(0.096968, 1.621670, 0.194711)",
        "(0.097858, 1.616241, 0.203369)",
        "(0.098251, 1.613214, 0.207727)",
        "(0.098866, 1.606644, 0.216057)",
        "(0.099243, 1.599018, 0.224027)",
        "(0.099536, 1.590616, 0.231629)",
        "(0.099477, 1.581353, 0.238664)",
        "(0.099406, 1.576424, 0.241820)",
        "(0.098937, 1.566222, 0.247570)",
        "(0.097949, 1.555613, 0.252407)",
        "(0.096738, 1.544600, 0.256457)",
        "(0.095492, 1.533548, 0.259963)",
        "(0.094796, 1.528009, 0.261457)",
        "(0.093264, 1.517115, 0.263994)",
        "(0.091547, 1.506502, 0.265668)",
        "(0.089869, 1.496044, 0.266584)",
        "(0.088753, 1.485898, 0.266739)",
        "(0.088258, 1.480979, 0.266438)",
        "(0.086955, 1.471203, 0.265231)",
        "(0.085615, 1.461463, 0.263263)",
        "(0.084571, 1.451745, 0.260985)",
        "(0.083670, 1.441878, 0.258305)",
        "(0.083257, 1.436913, 0.256688)",
        "(0.082449, 1.426809, 0.252761)",
        "(0.081614, 1.416189, 0.247589)",
        "(0.080950, 1.405173, 0.241345)",
        "(0.080095, 1.393928, 0.234467)",
        "(0.079631, 1.388212, 0.230780)",
        "(0.078732, 1.376720, 0.223057)",
        "(0.077955, 1.365295, 0.214347)",
        "(0.077089, 1.353919, 0.204327)",
        "(0.076417, 1.342726, 0.192727)",
        "(0.076154, 1.337350, 0.186577)",
        "(0.075805, 1.327379, 0.174212)",
        "(0.075542, 1.318694, 0.161492)",
        "(0.075118, 1.311153, 0.148400)",
        "(0.074635, 1.304942, 0.134900)",
        "(0.074403, 1.302463, 0.128166)",
        "(0.073909, 1.298661, 0.114927)",
        "(0.073237, 1.296643, 0.102206)",
        "(0.072180, 1.296490, 0.090400)",
        "(0.070971, 1.298086, 0.079511)",
        "(0.070223, 1.299699, 0.074670)",
        "(0.068578, 1.304485, 0.066305)",
        "(0.066444, 1.311479, 0.059742)",
        "(0.064133, 1.320296, 0.054548)",
        "(0.061817, 1.330540, 0.050622)",
        "(0.060719, 1.336280, 0.049091)",
        "(0.058607, 1.348393, 0.046614)",
        "(0.056521, 1.361344, 0.044818)",
        "(0.054395, 1.374779, 0.043244)",
        "(0.052210, 1.388410, 0.042045)",
        "(0.051191, 1.395418, 0.041753)",
        "(0.049050, 1.409486, 0.041370)",
        "(0.047268, 1.423645, 0.041364)",
        "(0.045968, 1.437983, 0.041640)",
        "(0.044800, 1.452296, 0.041972)",
        "(0.044174, 1.459329, 0.042148)",
        "(0.042761, 1.473135, 0.042562)",
        "(0.041874, 1.486676, 0.043263)",
        "(0.041341, 1.499932, 0.044500)",
        "(0.041171, 1.512768, 0.046083)",
        "(0.041218, 1.519054, 0.046965)",
        "(0.041426, 1.531327, 0.048937)",
        "(0.042088, 1.543217, 0.051171)",
        "(0.042793, 1.554503, 0.053701)",
        "(0.043489, 1.565143, 0.056631)",
        "(0.043739, 1.570075, 0.058267)",
        "(0.044346, 1.579485, 0.061850)",
        "(0.045128, 1.588083, 0.065550)",
        "(0.046033, 1.595908, 0.069352)",
        "(0.047184, 1.602951, 0.073318)",
        "(0.047866, 1.606162, 0.075420)",
        "(0.049214, 1.612127, 0.079969)",
        "(0.050333, 1.617498, 0.084891)",
        "(0.051127, 1.622312, 0.089965)",
        "(0.051912, 1.626695, 0.095071)",
        "(0.052337, 1.628675, 0.097646)",
        "(0.053129, 1.632240, 0.102818)",
        "(0.054070, 1.635325, 0.107996)",
        "(0.055130, 1.637831, 0.113143)",
        "(0.056119, 1.640018, 0.118460)",
        "(0.056670, 1.640953, 0.121249)",
        "(0.057957, 1.642703, 0.127047)",
        "(0.059378, 1.644022, 0.133080)",
        "(0.060836, 1.644750, 0.139443)",
        "(0.062400, 1.645092, 0.146212)",
        "(0.063105, 1.645067, 0.149803)",
        "(0.064406, 1.644661, 0.157142)",
        "(0.065670, 1.643634, 0.164639)",
        "(0.066973, 1.642019, 0.172283)",
        "(0.068492, 1.639804, 0.180260)",
        "(0.069362, 1.638409, 0.184378)",
        "(0.071177, 1.635307, 0.192800)",
        "(0.072868, 1.631762, 0.201654)",
        "(0.074347, 1.627691, 0.210716)",
        "(0.075648, 1.623005, 0.219365)",
        "(0.076197, 1.620385, 0.223473)",
        "(0.077289, 1.614809, 0.231394)",
        "(0.078495, 1.608585, 0.238941)",
        "(0.080007, 1.601807, 0.245833)",
        "(0.081485, 1.594445, 0.252003)",
        "(0.082160, 1.590491, 0.254798)",
        "(0.083382, 1.582160, 0.259939)",
        "(0.084705, 1.573294, 0.264086)",
        "(0.085777, 1.564054, 0.267583)",
        "(0.086559, 1.554447, 0.270331)",
        "(0.086817, 1.549518, 0.271411)",
        "(0.087497, 1.539549, 0.273036)",
        "(0.088241, 1.529499, 0.273850)",
        "(0.088957, 1.519407, 0.273882)",
        "(0.089597, 1.509061, 0.273138)",
        "(0.090029, 1.503793, 0.272349)",
        "(0.090917, 1.493149, 0.270310)",
        "(0.091778, 1.482145, 0.267492)",
        "(0.092827, 1.470828, 0.263841)",
        "(0.093703, 1.459106, 0.259390)",
        "(0.094087, 1.453059, 0.256948)",
        "(0.094826, 1.440886, 0.251932)",
        "(0.095668, 1.428726, 0.246757)",
        "(0.096581, 1.416467, 0.241302)",
        "(0.097223, 1.404120, 0.235320)",
        "(0.097390, 1.397978, 0.232079)",
        "(0.097671, 1.385890, 0.225055)",
        "(0.097504, 1.374046, 0.217369)",
        "(0.096858, 1.362610, 0.209232)",
        "(0.095759, 1.351498, 0.200737)",
        "(0.095068, 1.346133, 0.196263)",
        "(0.093427, 1.335908, 0.186908)",
        "(0.091451, 1.326527, 0.176871)",
        "(0.089448, 1.318142, 0.166360)",
        "(0.087348, 1.310930, 0.155860)",
        "(0.086210, 1.307745, 0.150579)",
        "(0.083716, 1.302054, 0.139827)",
        "(0.080997, 1.297792, 0.129208)",
        "(0.078357, 1.294951, 0.118717)",
        "(0.075546, 1.293229, 0.108575)",
        "(0.074021, 1.292860, 0.103773)",
        "(0.070731, 1.293272, 0.094723)",
        "(0.067102, 1.295483, 0.086572)",
        "(0.063655, 1.299123, 0.078968)",
        "(0.060617, 1.304407, 0.072309)",
        "(0.059139, 1.307643, 0.069396)",
        "(0.055930, 1.314750, 0.064123)",
        "(0.052682, 1.322812, 0.059577)",
        "(0.049748, 1.331351, 0.055298)",
        "(0.047111, 1.340281, 0.051199)",
        "(0.045927, 1.344988, 0.049234)",
        "(0.043657, 1.354562, 0.045430)",
        "(0.041610, 1.364524, 0.041901)",
        "(0.039814, 1.374874, 0.038746)",
        "(0.038346, 1.385493, 0.035867)",
        "(0.037780, 1.390998, 0.034582)",
        "(0.036780, 1.402462, 0.032469)",
        "(0.036160, 1.414413, 0.030941)",
        "(0.035750, 1.426737, 0.030121)",
        "(0.035587, 1.439773, 0.030693)",
        "(0.035486, 1.446423, 0.031228)",
        "(0.035042, 1.459642, 0.032317)",
        "(0.035011, 1.472799, 0.033446)",
        "(0.035284, 1.485987, 0.034887)",
        "(0.035733, 1.499207, 0.036596)",
        "(0.036075, 1.505864, 0.037626)",
        "(0.036798, 1.519049, 0.039912)",
        "(0.037734, 1.531958, 0.042217)",
        "(0.038895, 1.544526, 0.044755)",
        "(0.040194, 1.556693, 0.047512)",
        "(0.040876, 1.562526, 0.049084)",
        "(0.042069, 1.573730, 0.052563)",
        "(0.043377, 1.584229, 0.056410)",
        "(0.045040, 1.593927, 0.060568)",
        "(0.046742, 1.602578, 0.064959)",
        "(0.047652, 1.606569, 0.067342)",
        "(0.049599, 1.613918, 0.072400)",
        "(0.051480, 1.620227, 0.077864)",
        "(0.053264, 1.625679, 0.083746)",
        "(0.054940, 1.630304, 0.090141)",
        "(0.055729, 1.632277, 0.093534)",
        "(0.057119, 1.635699, 0.100548)",
        "(0.058655, 1.638547, 0.108015)",
        "(0.060411, 1.640877, 0.116046)",
        "(0.062359, 1.642516, 0.124423)",
        "(0.063318, 1.642990, 0.128743)",
        "(0.065253, 1.643661, 0.137649)",
        "(0.067046, 1.643780, 0.146901)",
        "(0.068756, 1.643417, 0.156380)",
        "(0.070613, 1.642509, 0.165863)",
        "(0.071530, 1.641891, 0.170591)",
        "(0.073255, 1.640379, 0.180089)",
        "(0.074952, 1.638449, 0.189620)",
        "(0.076456, 1.636224, 0.199168)",
        "(0.077765, 1.633730, 0.208637)",
        "(0.078412, 1.632258, 0.213232)",
        "(0.079729, 1.629007, 0.221919)",
        "(0.081023, 1.625315, 0.230211)",
        "(0.082062, 1.621281, 0.238029)",
        "(0.082837, 1.617134, 0.245312)",
        "(0.083262, 1.615032, 0.248680)",
        "(0.084188, 1.610510, 0.254857)",
        "(0.085275, 1.605462, 0.260221)",
        "(0.086326, 1.600115, 0.264936)",
        "(0.087161, 1.594409, 0.269226)",
        "(0.087592, 1.591364, 0.271169)",
        "(0.088527, 1.584866, 0.274606)",
        "(0.089511, 1.577744, 0.277373)",
        "(0.090379, 1.570012, 0.279526)",
        "(0.091103, 1.561486, 0.281094)",
        "(0.091402, 1.556868, 0.281538)",
        "(0.092067, 1.547274, 0.281960)",
        "(0.092769, 1.537173, 0.282025)",
        "(0.093446, 1.526298, 0.281822)",
        "(0.094066, 1.514595, 0.281106)",
        "(0.094305, 1.508498, 0.280501)",
        "(0.094612, 1.495995, 0.278796)",
        "(0.094430, 1.482927, 0.276454)",
        "(0.094273, 1.469270, 0.273321)",
        "(0.094506, 1.455261, 0.269553)",
        "(0.094763, 1.448097, 0.267247)",
        "(0.094903, 1.433582, 0.261705)",
        "(0.094837, 1.418657, 0.254861)",
        "(0.094811, 1.403584, 0.247216)",
        "(0.094772, 1.388722, 0.238940)",
        "(0.094523, 1.381343, 0.234586)",
        "(0.093545, 1.366600, 0.225474)",
        "(0.092067, 1.351930, 0.215862)",
        "(0.090317, 1.337670, 0.205954)",
        "(0.088463, 1.324306, 0.195597)",
        "(0.087462, 1.318055, 0.190251)",
        "(0.085286, 1.306205, 0.179196)",
        "(0.082927, 1.295636, 0.167554)",
        "(0.080555, 1.287005, 0.155718)",
        "(0.078124, 1.280256, 0.143784)",
        "(0.076943, 1.277613, 0.137636)",
        "(0.074444, 1.273410, 0.125237)",
        "(0.071623, 1.271088, 0.113269)",
        "(0.068682, 1.271088, 0.101994)",
        "(0.065546, 1.273063, 0.091180)",
        "(0.063829, 1.274865, 0.086014)",
        "(0.060387, 1.279706, 0.076248)",
        "(0.056973, 1.286424, 0.067549)",
        "(0.053602, 1.295121, 0.060082)",
        "(0.050281, 1.305236, 0.053600)",
        "(0.048711, 1.310731, 0.050773)",
        "(0.045643, 1.322583, 0.045914)",
        "(0.042672, 1.335638, 0.041915)",
        "(0.039904, 1.349497, 0.038532)",
        "(0.037308, 1.363922, 0.035742)",
        "(0.036010, 1.371325, 0.034641)",
        "(0.033548, 1.386135, 0.032893)",
        "(0.031147, 1.400943, 0.031725)",
        "(0.028667, 1.415539, 0.031080)",
        "(0.026517, 1.429922, 0.030947)",
        "(0.025548, 1.436952, 0.031097)",
        "(0.023756, 1.450724, 0.031755)",
        "(0.022395, 1.464169, 0.032834)",
        "(0.021499, 1.477214, 0.034306)",
        "(0.020801, 1.489641, 0.035865)",
        "(0.020461, 1.495632, 0.036680)",
        "(0.019807, 1.507342, 0.038317)",
        "(0.019255, 1.518483, 0.040013)",
        "(0.018831, 1.529070, 0.042178)",
        "(0.018491, 1.539336, 0.045013)",
        "(0.018365, 1.544336, 0.046652)",
        "(0.018419, 1.554046, 0.050264)",
        "(0.018636, 1.563225, 0.054294)",
        "(0.019037, 1.571735, 0.058622)",
        "(0.019771, 1.579647, 0.063497)",
        "(0.020275, 1.583446, 0.066219)",
        "(0.021509, 1.590604, 0.071999)",
        "(0.022863, 1.597296, 0.078335)",
        "(0.024162, 1.603383, 0.085168)",
        "(0.025373, 1.608942, 0.092385)",
        "(0.025930, 1.611512, 0.096139)",
        "(0.027111, 1.616326, 0.103646)",
        "(0.028345, 1.620429, 0.111331)",
        "(0.029891, 1.623997, 0.119440)",
        "(0.031739, 1.627017, 0.127916)",
        "(0.032601, 1.628380, 0.132286)",
        "(0.034186, 1.630825, 0.141196)",
        "(0.035914, 1.632780, 0.150214)",
        "(0.037790, 1.634185, 0.159140)",
        "(0.039677, 1.634842, 0.168042)",
        "(0.040612, 1.634893, 0.172612)",
        "(0.042596, 1.634670, 0.181838)",
        "(0.044699, 1.634037, 0.190990)",
        "(0.046733, 1.632812, 0.199928)",
        "(0.048689, 1.631074, 0.208677)",
        "(0.049612, 1.629931, 0.213017)",
        "(0.051414, 1.627294, 0.221621)",
        "(0.053308, 1.624282, 0.230266)",
        "(0.055249, 1.620854, 0.238900)",
        "(0.057135, 1.617037, 0.247347)",
        "(0.057955, 1.614906, 0.251435)",
        "(0.059577, 1.610417, 0.259265)",
        "(0.061162, 1.605537, 0.266590)",
        "(0.062854, 1.600433, 0.273330)",
        "(0.064501, 1.595086, 0.279635)",
        "(0.065199, 1.592207, 0.282592)",
        "(0.066632, 1.586115, 0.288007)",
        "(0.068001, 1.579665, 0.292850)",
        "(0.069250, 1.572821, 0.297134)",
        "(0.070445, 1.565541, 0.300648)",
        "(0.071152, 1.561654, 0.301972)",
        "(0.072662, 1.553646, 0.304123)",
        "(0.073937, 1.545326, 0.305538)",
        "(0.075033, 1.536413, 0.306141)",
        "(0.076349, 1.527128, 0.306027)",
        "(0.077071, 1.522363, 0.305676)",
        "(0.078276, 1.512520, 0.304607)",
        "(0.079096, 1.502103, 0.302971)",
        "(0.079896, 1.491246, 0.300566)",
        "(0.080651, 1.479941, 0.297348)",
        "(0.081082, 1.474078, 0.295479)",
        "(0.081887, 1.462210, 0.291532)",
        "(0.082595, 1.449957, 0.286879)",
        "(0.083040, 1.437222, 0.281588)",
        "(0.083051, 1.424231, 0.275705)",
        "(0.082846, 1.417670, 0.272623)",
        "(0.082332, 1.404826, 0.266281)",
        "(0.081385, 1.392229, 0.259745)",
        "(0.079912, 1.379897, 0.253063)",
        "(0.078374, 1.368198, 0.246023)",
        "(0.077564, 1.362713, 0.242339)",
        "(0.075793, 1.352229, 0.234669)",
        "(0.073826, 1.342699, 0.226625)",
        "(0.071627, 1.334222, 0.218147)",
        "(0.069059, 1.325731, 0.208266)",
        "(0.067698, 1.321890, 0.202987)",
        "(0.065101, 1.315139, 0.192240)",
        "(0.062583, 1.309540, 0.181159)",
        "(0.060014, 1.305130, 0.169804)",
        "(0.057311, 1.302319, 0.158283)",
        "(0.055917, 1.301548, 0.152409)",
        "(0.053015, 1.300814, 0.140621)",
        "(0.050152, 1.301778, 0.129055)",
        "(0.047465, 1.304357, 0.117742)",
        "(0.045044, 1.308361, 0.106433)",
        "(0.043908, 1.311157, 0.101004)",
        "(0.041636, 1.317795, 0.090837)",
        "(0.039330, 1.325965, 0.081605)",
        "(0.037063, 1.335295, 0.073051)",
        "(0.034646, 1.345733, 0.065363)",
        "(0.033467, 1.351385, 0.061984)",
        "(0.031334, 1.363301, 0.055849)",
        "(0.029556, 1.375967, 0.050684)",
        "(0.027869, 1.388955, 0.046459)",
        "(0.026050, 1.401902, 0.043197)",
        "(0.025283, 1.408407, 0.041924)",
        "(0.023821, 1.421306, 0.039746)",
        "(0.022397, 1.433756, 0.037882)",
        "(0.021181, 1.445709, 0.036465)",
        "(0.020306, 1.457646, 0.035852)",
        "(0.019990, 1.463540, 0.035844)",
        "(0.019332, 1.475016, 0.036034)",
        "(0.018699, 1.485907, 0.036579)",
        "(0.018194, 1.496095, 0.037429)",
        "(0.018062, 1.505849, 0.038666)",
        "(0.017988, 1.510472, 0.039402)",
        "(0.017729, 1.519222, 0.041098)",
        "(0.017466, 1.527500, 0.043148)",
        "(0.017300, 1.535371, 0.045434)",
        "(0.017314, 1.542821, 0.047864)",
        "(0.017306, 1.546304, 0.049086)",
        "(0.017401, 1.552909, 0.051558)",
        "(0.017720, 1.559332, 0.054234)",
        "(0.018004, 1.565392, 0.057030)",
        "(0.018322, 1.571066, 0.059923)",
        "(0.018472, 1.573782, 0.061423)",
        "(0.018916, 1.579008, 0.064624)",
        "(0.019480, 1.583945, 0.068228)",
        "(0.020030, 1.588775, 0.072232)",
        "(0.020669, 1.593373, 0.076522)",
        "(0.021025, 1.595537, 0.078758)",
        "(0.021851, 1.599586, 0.083369)",
        "(0.022713, 1.603053, 0.088207)",
        "(0.023575, 1.606053, 0.093405)",
        "(0.024484, 1.608776, 0.098938)",
        "(0.024889, 1.609965, 0.101876)",
        "(0.025845, 1.612099, 0.108066)",
        "(0.026754, 1.613810, 0.114620)",
        "(0.027687, 1.614912, 0.121346)",
        "(0.028353, 1.615548, 0.128172)",
        "(0.028459, 1.615758, 0.131708)",
        "(0.028549, 1.615980, 0.138943)",
        "(0.028849, 1.616142, 0.146393)",
        "(0.029268, 1.616149, 0.154008)",
        "(0.029703, 1.615959, 0.161791)",
        "(0.030035, 1.615745, 0.165696)",
        "(0.030845, 1.615098, 0.173380)",
        "(0.031784, 1.614041, 0.180979)",
        "(0.032756, 1.612685, 0.188494)",
        "(0.033934, 1.611006, 0.195889)",
        "(0.034646, 1.610039, 0.199451)",
        "(0.036189, 1.607725, 0.206343)",
        "(0.037921, 1.604948, 0.212946)",
        "(0.039600, 1.601652, 0.219330)",
        "(0.041398, 1.598033, 0.225572)",
        "(0.042380, 1.596078, 0.228578)",
        "(0.044389, 1.591799, 0.234307)",
        "(0.046445, 1.586924, 0.239677)",
        "(0.048479, 1.581405, 0.244877)",
        "(0.050813, 1.575234, 0.249656)",
        "(0.052086, 1.571885, 0.251765)",
        "(0.054418, 1.564814, 0.255618)",
        "(0.056557, 1.556765, 0.258961)",
        "(0.058737, 1.548017, 0.261959)",
        "(0.061172, 1.538502, 0.264502)",
        "(0.062413, 1.533443, 0.265545)",
        "(0.064786, 1.522829, 0.267044)",
        "(0.067068, 1.511236, 0.267636)",
        "(0.069483, 1.498587, 0.267231)",
        "(0.071977, 1.485104, 0.265981)",
        "(0.073025, 1.478011, 0.264991)",
        "(0.074757, 1.463226, 0.262392)",
        "(0.076301, 1.447876, 0.258765)",
        "(0.077743, 1.432259, 0.253974)",
        "(0.078999, 1.416553, 0.248356)",
        "(0.079463, 1.408773, 0.245267)",
        "(0.080113, 1.393622, 0.238617)",
        "(0.080282, 1.379292, 0.231323)",
        "(0.080030, 1.365936, 0.223508)",
        "(0.079320, 1.353566, 0.215137)",
        "(0.078797, 1.347860, 0.210596)",
        "(0.077448, 1.336930, 0.200692)",
        "(0.075736, 1.326996, 0.189863)",
        "(0.073794, 1.318326, 0.178560)",
        "(0.071817, 1.311149, 0.166923)",
        "(0.070775, 1.308230, 0.160868)",
        "(0.068510, 1.303142, 0.148633)",
        "(0.066244, 1.299635, 0.136283)",
        "(0.063844, 1.297539, 0.123969)",
        "(0.061418, 1.296789, 0.112033)",
        "(0.060141, 1.297063, 0.106361)",
        "(0.057506, 1.298481, 0.095646)",
        "(0.054967, 1.301315, 0.085758)",
        "(0.052400, 1.305931, 0.077174)",
        "(0.049970, 1.311857, 0.069488)",
        "(0.048832, 1.315279, 0.065930)",
        "(0.046715, 1.322901, 0.059407)",
        "(0.044658, 1.331604, 0.054017)",
        "(0.042446, 1.340869, 0.049675)",
        "(0.040332, 1.350478, 0.046122)",
        "(0.039429, 1.355518, 0.044691)",
        "(0.037708, 1.365872, 0.042384)",
        "(0.036214, 1.376438, 0.040470)",
        "(0.035003, 1.387055, 0.038898)",
        "(0.034001, 1.397682, 0.037778)",
        "(0.033538, 1.403001, 0.037456)",
        "(0.032719, 1.413676, 0.037237)",
        "(0.031978, 1.424264, 0.037495)",
        "(0.031252, 1.434681, 0.038107)",
        "(0.030552, 1.444874, 0.039034)",
        "(0.030245, 1.449911, 0.039632)",
        "(0.029591, 1.459951, 0.041104)",
        "(0.029139, 1.469973, 0.042988)",
        "(0.028876, 1.479949, 0.045226)",
        "(0.028742, 1.489866, 0.047762)",
        "(0.028768, 1.494755, 0.049078)",
        "(0.028761, 1.504412, 0.051835)",
        "(0.028826, 1.513795, 0.054674)",
        "(0.029151, 1.523053, 0.057873)"
    ],
    "leftHandPositions": [
        "(0.169912, 1.179823, -0.119540)",
        "(0.169449, 1.180118, -0.119803)",
        "(0.169198, 1.180250, -0.119919)",
        "(0.168780, 1.180496, -0.120072)",
        "(0.168583, 1.180711, -0.120149)",
        "(0.168235, 1.181069, -0.120259)",
        "(0.168093, 1.181230, -0.120259)",
        "(0.168047, 1.181319, -0.120249)",
        "(0.167895, 1.181562, -0.120198)",
        "(0.167711, 1.181932, -0.120148)",
        "(0.167623, 1.182249, -0.120177)",
        "(0.167221, 1.183434, -0.120447)",
        "(0.166954, 1.184032, -0.120669)",
        "(0.166316, 1.185475, -0.121098)",
        "(0.165632, 1.187218, -0.121440)",
        "(0.164862, 1.188982, -0.121723)",
        "(0.164076, 1.190677, -0.121975)",
        "(0.163730, 1.191519, -0.122091)",
        "(0.163172, 1.193207, -0.122301)",
        "(0.162825, 1.194710, -0.122416)",
        "(0.162749, 1.195866, -0.122433)",
        "(0.162980, 1.196623, -0.122428)",
        "(0.163229, 1.196794, -0.122422)",
        "(0.163657, 1.196590, -0.122381)",
        "(0.164408, 1.196226, -0.122275)",
        "(0.165736, 1.194913, -0.122100)",
        "(0.166903, 1.193426, -0.122044)",
        "(0.167506, 1.192616, -0.122034)",
        "(0.168658, 1.191037, -0.122025)",
        "(0.169828, 1.189551, -0.121959)",
        "(0.170878, 1.188122, -0.121848)",
        "(0.171801, 1.186857, -0.121771)",
        "(0.172227, 1.186350, -0.121753)",
        "(0.172899, 1.185543, -0.121731)",
        "(0.173446, 1.185031, -0.121708)",
        "(0.173582, 1.184979, -0.121781)",
        "(0.173670, 1.184858, -0.121943)",
        "(0.173581, 1.184784, -0.122076)",
        "(0.173094, 1.184717, -0.122235)",
        "(0.171953, 1.184515, -0.122393)",
        "(0.170354, 1.184380, -0.122348)",
        "(0.168125, 1.184363, -0.121932)",
        "(0.166726, 1.184443, -0.121545)",
        "(0.163351, 1.184650, -0.120528)",
        "(0.159259, 1.185404, -0.119215)",
        "(0.154329, 1.186350, -0.117522)",
        "(0.148814, 1.187557, -0.115396)",
        "(0.145875, 1.188396, -0.114189)",
        "(0.139939, 1.190220, -0.111566)",
        "(0.133530, 1.192265, -0.108557)",
        "(0.126693, 1.194775, -0.105500)",
        "(0.119407, 1.198591, -0.102423)",
        "(0.115787, 1.201047, -0.100846)",
        "(0.108477, 1.206882, -0.097495)",
        "(0.101088, 1.214505, -0.094122)",
        "(0.093977, 1.223835, -0.090733)",
        "(0.087524, 1.234566, -0.087110)",
        "(0.084507, 1.240404, -0.085257)",
        "(0.079203, 1.253136, -0.081347)",
        "(0.074954, 1.266623, -0.077181)",
        "(0.071846, 1.280737, -0.073059)",
        "(0.069494, 1.294940, -0.069184)",
        "(0.068622, 1.301911, -0.067363)",
        "(0.067417, 1.315493, -0.063789)",
        "(0.066474, 1.328117, -0.060383)",
        "(0.065628, 1.339458, -0.057197)",
        "(0.064992, 1.349695, -0.054384)",
        "(0.064664, 1.354437, -0.053127)",
        "(0.063872, 1.362764, -0.050874)",
        "(0.063243, 1.370286, -0.048795)",
        "(0.062625, 1.376577, -0.047159)",
        "(0.061948, 1.382113, -0.045841)",
        "(0.061750, 1.384452, -0.045377)",
        "(0.061301, 1.389081, -0.044503)",
        "(0.060823, 1.392716, -0.043767)",
        "(0.060141, 1.395662, -0.043074)",
        "(0.059236, 1.397967, -0.042475)",
        "(0.058857, 1.398876, -0.042044)",
        "(0.058096, 1.400335, -0.040867)",
        "(0.057175, 1.401402, -0.039430)",
        "(0.056411, 1.402399, -0.037968)",
        "(0.056007, 1.403364, -0.036495)",
        "(0.055983, 1.403798, -0.035717)",
        "(0.055897, 1.404546, -0.034012)",
        "(0.055851, 1.404975, -0.032142)",
        "(0.055778, 1.405154, -0.030394)",
        "(0.055672, 1.405113, -0.028891)",
        "(0.055618, 1.405071, -0.028239)",
        "(0.055510, 1.405015, -0.027053)",
        "(0.055197, 1.405020, -0.025881)",
        "(0.054757, 1.405520, -0.024790)",
        "(0.054221, 1.406600, -0.024209)",
        "(0.054026, 1.407163, -0.024121)",
        "(0.053226, 1.410038, -0.023294)",
        "(0.052858, 1.413124, -0.023030)",
        "(0.052698, 1.416744, -0.023144)",
        "(0.052712, 1.420697, -0.023781)",
        "(0.052726, 1.422715, -0.024259)",
        "(0.052629, 1.426727, -0.025345)",
        "(0.051990, 1.430624, -0.026463)",
        "(0.051063, 1.434757, -0.027712)",
        "(0.049984, 1.439530, -0.029278)",
        "(0.049395, 1.442168, -0.030131)",
        "(0.048264, 1.447869, -0.031859)",
        "(0.047102, 1.454167, -0.033394)",
        "(0.046121, 1.460953, -0.034691)",
        "(0.045353, 1.468201, -0.035867)",
        "(0.045070, 1.471686, -0.036393)",
        "(0.044723, 1.478091, -0.037267)",
        "(0.044612, 1.483750, -0.038072)",
        "(0.044506, 1.488083, -0.038906)",
        "(0.044422, 1.490674, -0.039766)",
        "(0.044205, 1.491107, -0.040185)",
        "(0.043490, 1.490724, -0.040956)",
        "(0.042717, 1.488853, -0.041796)",
        "(0.041705, 1.485744, -0.042714)",
        "(0.040835, 1.481894, -0.043793)",
        "(0.040450, 1.479868, -0.044395)",
        "(0.039710, 1.475849, -0.045649)",
        "(0.038857, 1.472010, -0.046622)",
        "(0.037743, 1.468458, -0.047230)",
        "(0.036692, 1.465554, -0.047405)",
        "(0.036252, 1.464373, -0.047316)",
        "(0.035591, 1.462585, -0.046967)",
        "(0.035056, 1.461642, -0.046288)",
        "(0.034585, 1.461459, -0.045264)",
        "(0.034282, 1.461942, -0.043893)",
        "(0.034229, 1.462473, -0.043191)",
        "(0.034263, 1.463849, -0.041830)",
        "(0.034264, 1.465661, -0.040367)",
        "(0.034245, 1.467730, -0.038847)",
        "(0.034275, 1.469886, -0.037422)",
        "(0.034306, 1.470981, -0.036779)",
        "(0.034472, 1.473153, -0.035489)",
        "(0.034526, 1.475205, -0.034221)",
        "(0.034556, 1.477090, -0.033149)",
        "(0.034764, 1.478766, -0.032241)",
        "(0.034843, 1.479440, -0.031849)",
        "(0.035163, 1.480731, -0.031211)",
        "(0.035495, 1.481806, -0.030883)",
        "(0.035684, 1.482530, -0.030787)",
        "(0.035673, 1.483057, -0.030962)",
        "(0.035579, 1.483164, -0.031113)",
        "(0.035353, 1.483321, -0.031343)",
        "(0.034945, 1.483714, -0.031722)",
        "(0.034600, 1.484083, -0.032084)",
        "(0.034097, 1.484716, -0.032594)",
        "(0.033828, 1.485229, -0.032922)",
        "(0.033548, 1.485979, -0.033270)",
        "(0.033358, 1.486726, -0.033488)",
        "(0.033209, 1.487729, -0.033715)",
        "(0.033047, 1.488937, -0.033894)",
        "(0.032870, 1.489381, -0.033889)",
        "(0.032351, 1.490197, -0.033754)",
        "(0.031721, 1.490839, -0.033464)",
        "(0.031188, 1.491292, -0.033003)",
        "(0.030768, 1.491603, -0.032422)",
        "(0.030586, 1.491652, -0.032090)",
        "(0.030399, 1.491674, -0.031492)",
        "(0.030449, 1.491739, -0.031042)",
        "(0.030588, 1.491849, -0.030724)",
        "(0.030632, 1.491885, -0.030482)",
        "(0.030618, 1.491889, -0.030403)",
        "(0.030527, 1.491882, -0.030283)",
        "(0.030307, 1.491882, -0.030032)",
        "(0.030052, 1.491934, -0.029841)",
        "(0.029803, 1.492094, -0.029612)",
        "(0.029625, 1.492264, -0.029382)",
        "(0.029458, 1.492666, -0.028940)",
        "(0.029429, 1.493232, -0.028464)",
        "(0.029432, 1.493764, -0.027960)",
        "(0.029585, 1.494338, -0.027448)",
        "(0.029665, 1.494645, -0.027209)",
        "(0.029820, 1.495195, -0.026750)",
        "(0.030010, 1.495694, -0.026286)",
        "(0.030239, 1.496144, -0.025839)",
        "(0.030613, 1.496557, -0.025560)",
        "(0.030770, 1.496763, -0.025462)",
        "(0.030989, 1.497093, -0.025276)",
        "(0.031139, 1.497358, -0.025219)",
        "(0.031591, 1.498086, -0.025223)",
        "(0.031859, 1.498516, -0.025250)",
        "(0.032045, 1.498834, -0.025245)",
        "(0.032461, 1.499577, -0.025218)",
        "(0.032657, 1.500740, -0.025270)",
        "(0.032538, 1.502328, -0.025686)",
        "(0.032424, 1.504739, -0.026455)",
        "(0.032404, 1.506296, -0.026917)",
        "(0.032316, 1.509780, -0.027911)",
        "(0.032430, 1.513880, -0.028994)",
        "(0.032657, 1.518444, -0.030054)",
        "(0.032956, 1.523421, -0.031185)",
        "(0.033151, 1.526213, -0.031924)",
        "(0.033478, 1.531986, -0.033619)",
        "(0.033645, 1.538124, -0.035725)",
        "(0.033517, 1.544598, -0.038400)",
        "(0.033161, 1.551295, -0.041686)",
        "(0.032883, 1.554672, -0.043594)",
        "(0.032277, 1.561377, -0.047642)",
        "(0.031800, 1.567981, -0.052150)",
        "(0.031423, 1.574271, -0.056674)",
        "(0.031307, 1.580280, -0.061216)",
        "(0.031395, 1.583160, -0.063506)",
        "(0.031719, 1.588705, -0.068027)",
        "(0.032164, 1.593890, -0.072509)",
        "(0.032638, 1.598683, -0.077138)",
        "(0.033071, 1.603203, -0.082166)",
        "(0.033207, 1.605284, -0.084899)",
        "(0.033331, 1.609129, -0.090786)",
        "(0.033234, 1.612467, -0.097252)",
        "(0.033105, 1.615271, -0.104260)",
        "(0.032969, 1.617349, -0.111778)",
        "(0.032926, 1.618081, -0.115708)",
        "(0.032897, 1.618469, -0.124062)",
        "(0.032741, 1.617983, -0.132785)",
        "(0.032456, 1.616154, -0.141950)",
        "(0.032602, 1.612982, -0.151346)",
        "(0.033078, 1.610787, -0.156079)",
        "(0.034242, 1.605113, -0.165243)",
        "(0.035500, 1.597202, -0.173622)",
        "(0.036230, 1.587273, -0.181026)",
        "(0.035976, 1.575496, -0.187314)",
        "(0.035537, 1.568930, -0.189925)",
        "(0.034568, 1.555160, -0.194623)",
        "(0.033599, 1.540836, -0.198917)",
        "(0.032283, 1.526153, -0.202499)",
        "(0.030764, 1.511189, -0.205062)",
        "(0.030047, 1.503810, -0.205946)",
        "(0.028755, 1.489253, -0.206904)",
        "(0.027726, 1.474733, -0.206673)",
        "(0.026621, 1.460678, -0.205294)",
        "(0.025347, 1.447138, -0.203140)",
        "(0.024831, 1.440749, -0.201997)",
        "(0.024465, 1.428841, -0.199754)",
        "(0.024328, 1.417859, -0.197034)",
        "(0.024218, 1.407476, -0.193319)",
        "(0.024276, 1.397821, -0.188927)",
        "(0.024504, 1.393324, -0.186612)",
        "(0.025401, 1.384685, -0.182039)",
        "(0.026594, 1.376778, -0.177173)",
        "(0.027634, 1.368832, -0.171447)",
        "(0.028758, 1.360772, -0.164403)",
        "(0.029309, 1.356814, -0.160611)",
        "(0.030417, 1.349308, -0.153033)",
        "(0.031708, 1.342355, -0.145180)",
        "(0.032792, 1.336044, -0.136713)",
        "(0.033860, 1.330389, -0.128008)",
        "(0.034374, 1.327823, -0.123199)",
        "(0.034989, 1.323763, -0.114015)",
        "(0.035247, 1.320693, -0.104185)",
        "(0.035779, 1.318982, -0.093766)",
        "(0.036565, 1.318770, -0.083245)",
        "(0.036987, 1.319408, -0.078232)",
        "(0.037932, 1.321959, -0.068738)",
        "(0.038809, 1.326231, -0.059996)",
        "(0.039396, 1.331869, -0.052181)",
        "(0.039659, 1.338778, -0.045220)",
        "(0.039539, 1.342689, -0.042058)",
        "(0.039111, 1.351302, -0.036435)",
        "(0.038547, 1.361214, -0.031898)",
        "(0.037914, 1.372143, -0.028440)",
        "(0.037444, 1.383850, -0.025968)",
        "(0.037199, 1.389827, -0.025019)",
        "(0.036796, 1.401625, -0.023279)",
        "(0.036487, 1.413273, -0.021744)",
        "(0.036491, 1.424710, -0.020586)",
        "(0.036700, 1.435776, -0.020189)",
        "(0.036753, 1.441183, -0.020224)",
        "(0.036792, 1.451514, -0.020283)",
        "(0.036571, 1.461004, -0.020149)",
        "(0.036259, 1.469824, -0.019897)",
        "(0.036522, 1.478428, -0.019758)",
        "(0.036748, 1.482603, -0.019743)",
        "(0.037143, 1.490940, -0.019663)",
        "(0.037650, 1.499195, -0.019755)",
        "(0.038155, 1.507344, -0.019904)",
        "(0.038559, 1.515307, -0.020063)",
        "(0.038642, 1.519209, -0.020156)",
        "(0.038977, 1.527019, -0.020451)",
        "(0.039300, 1.534727, -0.020705)",
        "(0.039428, 1.542261, -0.020909)",
        "(0.039749, 1.549814, -0.021454)",
        "(0.039960, 1.553637, -0.021905)",
        "(0.040741, 1.561409, -0.023128)",
        "(0.041862, 1.569312, -0.024960)",
        "(0.043054, 1.577354, -0.027483)",
        "(0.044631, 1.585517, -0.030659)",
        "(0.045365, 1.589561, -0.032490)",
        "(0.046512, 1.597404, -0.036408)",
        "(0.047367, 1.604993, -0.040891)",
        "(0.048004, 1.612336, -0.045944)",
        "(0.048473, 1.619203, -0.051280)",
        "(0.048777, 1.622405, -0.054090)",
        "(0.049413, 1.628512, -0.059884)",
        "(0.050018, 1.634065, -0.065936)",
        "(0.050553, 1.638930, -0.072094)",
        "(0.050654, 1.643070, -0.078343)",
        "(0.050616, 1.644852, -0.081499)",
        "(0.050307, 1.648051, -0.087913)",
        "(0.049724, 1.650556, -0.094369)",
        "(0.049398, 1.652503, -0.100872)",
        "(0.049112, 1.653887, -0.107361)",
        "(0.048862, 1.654323, -0.110578)",
        "(0.048225, 1.654783, -0.116928)",
        "(0.047521, 1.654646, -0.123052)",
        "(0.046702, 1.654059, -0.128934)",
        "(0.045619, 1.653053, -0.134606)",
        "(0.044958, 1.652409, -0.137318)",
        "(0.043773, 1.650842, -0.142520)",
        "(0.042679, 1.649019, -0.147528)",
        "(0.041717, 1.646997, -0.152305)",
        "(0.041011, 1.644705, -0.156601)",
        "(0.040736, 1.643439, -0.158522)",
        "(0.040253, 1.640588, -0.162017)",
        "(0.039756, 1.637405, -0.165157)",
        "(0.039022, 1.633765, -0.167921)",
        "(0.038139, 1.629768, -0.170443)",
        "(0.037703, 1.627576, -0.171569)",
        "(0.036862, 1.622993, -0.173676)",
        "(0.036197, 1.618142, -0.175818)",
        "(0.035503, 1.613087, -0.178023)",
        "(0.034880, 1.607687, -0.180137)",
        "(0.034536, 1.604838, -0.181150)",
        "(0.033995, 1.598790, -0.183028)",
        "(0.033397, 1.592356, -0.184838)",
        "(0.032707, 1.585641, -0.186554)",
        "(0.031986, 1.578740, -0.188215)",
        "(0.031554, 1.575152, -0.189019)",
        "(0.030954, 1.567991, -0.190481)",
        "(0.030342, 1.560743, -0.191716)",
        "(0.029637, 1.553349, -0.192654)",
        "(0.029191, 1.546040, -0.193425)",
        "(0.029009, 1.542445, -0.193728)",
        "(0.028645, 1.535335, -0.194068)",
        "(0.028184, 1.528270, -0.194014)",
        "(0.028097, 1.521459, -0.193871)",
        "(0.028405, 1.514919, -0.193615)",
        "(0.028675, 1.511734, -0.193365)",
        "(0.029398, 1.505318, -0.192531)",
        "(0.030037, 1.498901, -0.191443)",
        "(0.030799, 1.492675, -0.190247)",
        "(0.031519, 1.486474, -0.189040)",
        "(0.031901, 1.483383, -0.188340)",
        "(0.032768, 1.477260, -0.186869)",
        "(0.033826, 1.471116, -0.185110)",
        "(0.034931, 1.464812, -0.183140)",
        "(0.036156, 1.458419, -0.180862)",
        "(0.036727, 1.455148, -0.179653)",
        "(0.037764, 1.448442, -0.177107)",
        "(0.038852, 1.441655, -0.174467)",
        "(0.040044, 1.434784, -0.171510)",
        "(0.041131, 1.427738, -0.168080)",
        "(0.041609, 1.424118, -0.166174)",
        "(0.042651, 1.416858, -0.162145)",
        "(0.043800, 1.409552, -0.157542)",
        "(0.044585, 1.401987, -0.152558)",
        "(0.045344, 1.394380, -0.147274)",
        "(0.045792, 1.390729, -0.144540)",
        "(0.046452, 1.383592, -0.138726)",
        "(0.046731, 1.376257, -0.132113)",
        "(0.046968, 1.368935, -0.124907)",
        "(0.047278, 1.362192, -0.117472)",
        "(0.047322, 1.359139, -0.113801)",
        "(0.047103, 1.353490, -0.106363)",
        "(0.046692, 1.348633, -0.098752)",
        "(0.045982, 1.344403, -0.091026)",
        "(0.045161, 1.341135, -0.083429)",
        "(0.044722, 1.340018, -0.079806)",
        "(0.043766, 1.338485, -0.072792)",
        "(0.042663, 1.338073, -0.065891)",
        "(0.041586, 1.338799, -0.059291)",
        "(0.040593, 1.340878, -0.053319)",
        "(0.040081, 1.342629, -0.050669)",
        "(0.039194, 1.347468, -0.045979)",
        "(0.038561, 1.353893, -0.041830)",
        "(0.038073, 1.361416, -0.037942)",
        "(0.037495, 1.369945, -0.034508)",
        "(0.037234, 1.374687, -0.033060)",
        "(0.036937, 1.384564, -0.030397)",
        "(0.036938, 1.394958, -0.028037)",
        "(0.037004, 1.405447, -0.025831)",
        "(0.037044, 1.416026, -0.023730)",
        "(0.037078, 1.421360, -0.022796)",
        "(0.037442, 1.432262, -0.021240)",
        "(0.037883, 1.443232, -0.020073)",
        "(0.038237, 1.454216, -0.019233)",
        "(0.038616, 1.465296, -0.018794)",
        "(0.038829, 1.471190, -0.018704)",
        "(0.039568, 1.481833, -0.018709)",
        "(0.040202, 1.492268, -0.018845)",
        "(0.040659, 1.502473, -0.018848)",
        "(0.041111, 1.512420, -0.018818)",
        "(0.041508, 1.517337, -0.018851)",
        "(0.042549, 1.527184, -0.019000)",
        "(0.043381, 1.536875, -0.019100)",
        "(0.044258, 1.546446, -0.019143)",
        "(0.045123, 1.555885, -0.019100)",
        "(0.045667, 1.560618, -0.019011)",
        "(0.047073, 1.570058, -0.018746)",
        "(0.049108, 1.579630, -0.018578)",
        "(0.051314, 1.589228, -0.018454)",
        "(0.053551, 1.598727, -0.018361)",
        "(0.054639, 1.603399, -0.018436)",
        "(0.056647, 1.612568, -0.018789)",
        "(0.058070, 1.621196, -0.019511)",
        "(0.059233, 1.629199, -0.020823)",
        "(0.060141, 1.636543, -0.022977)",
        "(0.060299, 1.639964, -0.024445)",
        "(0.060408, 1.646234, -0.027932)",
        "(0.060179, 1.651708, -0.032211)",
        "(0.059563, 1.656275, -0.037139)",
        "(0.058977, 1.659997, -0.042705)",
        "(0.058673, 1.661559, -0.045750)",
        "(0.058049, 1.664381, -0.052063)",
        "(0.057438, 1.666609, -0.059007)",
        "(0.056982, 1.668494, -0.066367)",
        "(0.056560, 1.669680, -0.073909)",
        "(0.056271, 1.670009, -0.077736)",
        "(0.055721, 1.670310, -0.085474)",
        "(0.055160, 1.670174, -0.093413)",
        "(0.054209, 1.669492, -0.101557)",
        "(0.053124, 1.668301, -0.109860)",
        "(0.052594, 1.667615, -0.114107)",
        "(0.051566, 1.666126, -0.122670)",
        "(0.050589, 1.664291, -0.131166)",
        "(0.049809, 1.661952, -0.139079)",
        "(0.049332, 1.659088, -0.146267)",
        "(0.049121, 1.657379, -0.149565)",
        "(0.048712, 1.653497, -0.155643)",
        "(0.048352, 1.649143, -0.161214)",
        "(0.047815, 1.644603, -0.166598)",
        "(0.046973, 1.639756, -0.171638)",
        "(0.046423, 1.637152, -0.173870)",
        "(0.045278, 1.631758, -0.177843)",
        "(0.044037, 1.626232, -0.181248)",
        "(0.042981, 1.620613, -0.184225)",
        "(0.042156, 1.614879, -0.186611)",
        "(0.041826, 1.611883, -0.187508)",
        "(0.041133, 1.605869, -0.188970)",
        "(0.040468, 1.599759, -0.189981)",
        "(0.040027, 1.593585, -0.190638)",
        "(0.039708, 1.587452, -0.190959)",
        "(0.039570, 1.584378, -0.190939)",
        "(0.039450, 1.578181, -0.190735)",
        "(0.039534, 1.572102, -0.190447)",
        "(0.039820, 1.566136, -0.190048)",
        "(0.040201, 1.560121, -0.189498)",
        "(0.040438, 1.557082, -0.189167)",
        "(0.041201, 1.550927, -0.188409)",
        "(0.042030, 1.544536, -0.187504)",
        "(0.042929, 1.537783, -0.186326)",
        "(0.043888, 1.530706, -0.184930)",
        "(0.044379, 1.527014, -0.184205)",
        "(0.045631, 1.519456, -0.182790)",
        "(0.046975, 1.511655, -0.181314)",
        "(0.048138, 1.503519, -0.179772)",
        "(0.049178, 1.494962, -0.177993)",
        "(0.049739, 1.490629, -0.177065)",
        "(0.050852, 1.481845, -0.175200)",
        "(0.051992, 1.472836, -0.173258)",
        "(0.053579, 1.463781, -0.171347)",
        "(0.055195, 1.454808, -0.169391)",
        "(0.055793, 1.450266, -0.168294)",
        "(0.056859, 1.441090, -0.165724)",
        "(0.057947, 1.431967, -0.162832)",
        "(0.058845, 1.423160, -0.159668)",
        "(0.059535, 1.414749, -0.156408)",
        "(0.059828, 1.410709, -0.154642)",
        "(0.060159, 1.402701, -0.150611)",
        "(0.060372, 1.394946, -0.145765)",
        "(0.060509, 1.387698, -0.140426)",
        "(0.060686, 1.381364, -0.134898)",
        "(0.060692, 1.378491, -0.132088)",
        "(0.060450, 1.373354, -0.126062)",
        "(0.060304, 1.368571, -0.119555)",
        "(0.060157, 1.364482, -0.112739)",
        "(0.060095, 1.361172, -0.106130)",
        "(0.059963, 1.359756, -0.102830)",
        "(0.059497, 1.357169, -0.096133)",
        "(0.058840, 1.355168, -0.089436)",
        "(0.058078, 1.353981, -0.082835)",
        "(0.057386, 1.353835, -0.076347)",
        "(0.057016, 1.354178, -0.073126)",
        "(0.056344, 1.355485, -0.066711)",
        "(0.055638, 1.357593, -0.060453)",
        "(0.055049, 1.361133, -0.054452)",
        "(0.054427, 1.365529, -0.048745)",
        "(0.054080, 1.368112, -0.046033)",
        "(0.053433, 1.373856, -0.040899)",
        "(0.052716, 1.380719, -0.036414)",
        "(0.052130, 1.388282, -0.032395)",
        "(0.051643, 1.396755, -0.028997)",
        "(0.051424, 1.401178, -0.027385)",
        "(0.051156, 1.410640, -0.024493)",
        "(0.050864, 1.420443, -0.021915)",
        "(0.050686, 1.430890, -0.019798)",
        "(0.050539, 1.441897, -0.017930)",
        "(0.050415, 1.447620, -0.017156)",
        "(0.050314, 1.459444, -0.015998)",
        "(0.050418, 1.471666, -0.015209)",
        "(0.050606, 1.483982, -0.014626)",
        "(0.050755, 1.496168, -0.014232)",
        "(0.050781, 1.502156, -0.014117)",
        "(0.050485, 1.513672, -0.013919)",
        "(0.049661, 1.524425, -0.013775)",
        "(0.048907, 1.534486, -0.013879)",
        "(0.048025, 1.543948, -0.014336)",
        "(0.047240, 1.548459, -0.014666)",
        "(0.045156, 1.556903, -0.015322)",
        "(0.042528, 1.564760, -0.015920)",
        "(0.039974, 1.571930, -0.016380)",
        "(0.037784, 1.579045, -0.016967)",
        "(0.036913, 1.582610, -0.017321)",
        "(0.035283, 1.589610, -0.017993)",
        "(0.033441, 1.596127, -0.018491)",
        "(0.031754, 1.602113, -0.018851)",
        "(0.030212, 1.607709, -0.019330)",
        "(0.029642, 1.610443, -0.019722)",
        "(0.028637, 1.615747, -0.020821)",
        "(0.027510, 1.620815, -0.022365)",
        "(0.026961, 1.625840, -0.024453)",
        "(0.026831, 1.630659, -0.027026)",
        "(0.026913, 1.632950, -0.028537)",
        "(0.027169, 1.637231, -0.031800)",
        "(0.027603, 1.640850, -0.035291)",
        "(0.028318, 1.643852, -0.039015)",
        "(0.028994, 1.645914, -0.042907)",
        "(0.029414, 1.646545, -0.044960)",
        "(0.030336, 1.647103, -0.049478)",
        "(0.031155, 1.646901, -0.054207)",
        "(0.031751, 1.646147, -0.059217)",
        "(0.031914, 1.644826, -0.064350)",
        "(0.031934, 1.643976, -0.066917)",
        "(0.032139, 1.642046, -0.072056)",
        "(0.032243, 1.639660, -0.077231)",
        "(0.032122, 1.637011, -0.082217)",
        "(0.031895, 1.634182, -0.086895)",
        "(0.031719, 1.632651, -0.089087)",
        "(0.031321, 1.629442, -0.093347)",
        "(0.030831, 1.626216, -0.097534)",
        "(0.030171, 1.622918, -0.101538)",
        "(0.029290, 1.619720, -0.105280)",
        "(0.028859, 1.618157, -0.107124)",
        "(0.028222, 1.615070, -0.110875)",
        "(0.027722, 1.611993, -0.114637)",
        "(0.027148, 1.608873, -0.118265)",
        "(0.026464, 1.605629, -0.121497)",
        "(0.026184, 1.603905, -0.122922)",
        "(0.025883, 1.600378, -0.125506)",
        "(0.025595, 1.596678, -0.127731)",
        "(0.025124, 1.592859, -0.129770)",
        "(0.024919, 1.588974, -0.131674)",
        "(0.024980, 1.587003, -0.132646)",
        "(0.025186, 1.583001, -0.134584)",
        "(0.025488, 1.578821, -0.136399)",
        "(0.025732, 1.574358, -0.138068)",
        "(0.026222, 1.569601, -0.139730)",
        "(0.026614, 1.567099, -0.140574)",
        "(0.027500, 1.562025, -0.142351)",
        "(0.028464, 1.556762, -0.144170)",
        "(0.029451, 1.551187, -0.145751)",
        "(0.030435, 1.544958, -0.146894)",
        "(0.030890, 1.541542, -0.147297)",
        "(0.031944, 1.534368, -0.147970)",
        "(0.032928, 1.526864, -0.148300)",
        "(0.033818, 1.518881, -0.148027)",
        "(0.034500, 1.510737, -0.147310)",
        "(0.034680, 1.506657, -0.146731)",
        "(0.035071, 1.498436, -0.145189)",
        "(0.035515, 1.490309, -0.142990)",
        "(0.035879, 1.482449, -0.140128)",
        "(0.036099, 1.474976, -0.136533)",
        "(0.036161, 1.471324, -0.134446)",
        "(0.036421, 1.464268, -0.130013)",
        "(0.036784, 1.457730, -0.125077)",
        "(0.036872, 1.451710, -0.119659)",
        "(0.036781, 1.446483, -0.113897)",
        "(0.036739, 1.444205, -0.110912)",
        "(0.036657, 1.440102, -0.104812)",
        "(0.036495, 1.436684, -0.098468)",
        "(0.036383, 1.434139, -0.092115)",
        "(0.036385, 1.432362, -0.085824)",
        "(0.036435, 1.431776, -0.082646)",
        "(0.036491, 1.430843, -0.076291)",
        "(0.036513, 1.430160, -0.070083)",
        "(0.036665, 1.429877, -0.064060)",
        "(0.036731, 1.429998, -0.058398)",
        "(0.036702, 1.430185, -0.055786)",
        "(0.036636, 1.430776, -0.050989)",
        "(0.036482, 1.431762, -0.046771)",
        "(0.036229, 1.433031, -0.042929)",
        "(0.036039, 1.434453, -0.039328)",
        "(0.036029, 1.435271, -0.037635)",
        "(0.036153, 1.437243, -0.034410)",
        "(0.036312, 1.439780, -0.031546)",
        "(0.036515, 1.442895, -0.029018)",
        "(0.036805, 1.446625, -0.026692)",
        "(0.036911, 1.448732, -0.025576)",
        "(0.037185, 1.453276, -0.023473)",
        "(0.037403, 1.458327, -0.021636)",
        "(0.037685, 1.463857, -0.020021)",
        "(0.038177, 1.469897, -0.018703)",
        "(0.038487, 1.473105, -0.018203)",
        "(0.039093, 1.479829, -0.017448)",
        "(0.039692, 1.486809, -0.017263)",
        "(0.040146, 1.494517, -0.017552)",
        "(0.040536, 1.502278, -0.017951)",
        "(0.040735, 1.506127, -0.018113)",
        "(0.041507, 1.513955, -0.018379)",
        "(0.042312, 1.521941, -0.018576)",
        "(0.043164, 1.530001, -0.018786)",
        "(0.044126, 1.538245, -0.019301)",
        "(0.044576, 1.542382, -0.019693)",
        "(0.045275, 1.550563, -0.020696)",
        "(0.045631, 1.558510, -0.022072)",
        "(0.045805, 1.566190, -0.023894)",
        "(0.045797, 1.573506, -0.026223)",
        "(0.045766, 1.577053, -0.027561)",
        "(0.045435, 1.583601, -0.030484)",
        "(0.044998, 1.589657, -0.033463)",
        "(0.044576, 1.595056, -0.036608)",
        "(0.044302, 1.600096, -0.039953)",
        "(0.044263, 1.602314, -0.041716)",
        "(0.044228, 1.606646, -0.045248)",
        "(0.044226, 1.610620, -0.048834)",
        "(0.044291, 1.614221, -0.052413)",
        "(0.044208, 1.617344, -0.056050)",
        "(0.044149, 1.618714, -0.057914)",
        "(0.044137, 1.621238, -0.061807)",
        "(0.044401, 1.623352, -0.065897)",
        "(0.044795, 1.624866, -0.070318)",
        "(0.045172, 1.625870, -0.074974)",
        "(0.045337, 1.625980, -0.077443)",
        "(0.045680, 1.625952, -0.082367)",
        "(0.046094, 1.625174, -0.087443)",
        "(0.046378, 1.623832, -0.092658)",
        "(0.046546, 1.621709, -0.098018)",
        "(0.046666, 1.620368, -0.100782)",
        "(0.046890, 1.617410, -0.106331)",
        "(0.047123, 1.613810, -0.111817)",
        "(0.047403, 1.609285, -0.116942)",
        "(0.047878, 1.603982, -0.121853)",
        "(0.048187, 1.601128, -0.124406)",
        "(0.048887, 1.595024, -0.129724)",
        "(0.049698, 1.588412, -0.135306)",
        "(0.050276, 1.581269, -0.140935)",
        "(0.050702, 1.573322, -0.146339)",
        "(0.050919, 1.569042, -0.148859)",
        "(0.050981, 1.559918, -0.153642)",
        "(0.050517, 1.549970, -0.158068)",
        "(0.049901, 1.539458, -0.162242)",
        "(0.049112, 1.528744, -0.166012)",
        "(0.048636, 1.523303, -0.167628)",
        "(0.047602, 1.512169, -0.170511)",
        "(0.046203, 1.500867, -0.172619)",
        "(0.044806, 1.489688, -0.173952)",
        "(0.043486, 1.478638, -0.174426)",
        "(0.042817, 1.473111, -0.174254)",
        "(0.041572, 1.462241, -0.173467)",
        "(0.040773, 1.451807, -0.172002)",
        "(0.040194, 1.441941, -0.169643)",
        "(0.039696, 1.432524, -0.166414)",
        "(0.039430, 1.428147, -0.164528)",
        "(0.039017, 1.419946, -0.160373)",
        "(0.038716, 1.412436, -0.155482)",
        "(0.038621, 1.405578, -0.149705)",
        "(0.038801, 1.399502, -0.143079)",
        "(0.038863, 1.396704, -0.139210)",
        "(0.039051, 1.392111, -0.131882)",
        "(0.039202, 1.388346, -0.124246)",
        "(0.039357, 1.385333, -0.116245)",
        "(0.039627, 1.382980, -0.107780)",
        "(0.039808, 1.382096, -0.103447)",
        "(0.040180, 1.380914, -0.094993)",
        "(0.040523, 1.380786, -0.086944)",
        "(0.040787, 1.381608, -0.079241)",
        "(0.040847, 1.383297, -0.072098)",
        "(0.040923, 1.384572, -0.068751)",
        "(0.041186, 1.387829, -0.062469)",
        "(0.041490, 1.391966, -0.056758)",
        "(0.041889, 1.396909, -0.051694)",
        "(0.042294, 1.402638, -0.047377)",
        "(0.042460, 1.405712, -0.045490)",
        "(0.042710, 1.412058, -0.042068)",
        "(0.042947, 1.418847, -0.039255)",
        "(0.043154, 1.426169, -0.037173)",
        "(0.043036, 1.433661, -0.035485)",
        "(0.042886, 1.437414, -0.034767)",
        "(0.042403, 1.444885, -0.033441)",
        "(0.041855, 1.452411, -0.032332)",
        "(0.041345, 1.459943, -0.031490)",
        "(0.040869, 1.467434, -0.030739)",
        "(0.040689, 1.471211, -0.030391)",
        "(0.040167, 1.478862, -0.029713)",
        "(0.039760, 1.486725, -0.029150)",
        "(0.039488, 1.494804, -0.028735)",
        "(0.039572, 1.502951, -0.028299)",
        "(0.039678, 1.506987, -0.028007)",
        "(0.039810, 1.514862, -0.027279)",
        "(0.039786, 1.522494, -0.026525)",
        "(0.039796, 1.529885, -0.025790)",
        "(0.040064, 1.537038, -0.025206)",
        "(0.040331, 1.540596, -0.025003)",
        "(0.040859, 1.547697, -0.024871)",
        "(0.041180, 1.554609, -0.025107)",
        "(0.041364, 1.561371, -0.025788)",
        "(0.041489, 1.567810, -0.026799)",
        "(0.041605, 1.570875, -0.027481)",
        "(0.041881, 1.576800, -0.029245)",
        "(0.042208, 1.582653, -0.031679)",
        "(0.042398, 1.588269, -0.034863)",
        "(0.042510, 1.593606, -0.038504)",
        "(0.042479, 1.596197, -0.040548)",
        "(0.042502, 1.601055, -0.044797)",
        "(0.042540, 1.605531, -0.049360)",
        "(0.042670, 1.609600, -0.054261)",
        "(0.042810, 1.613306, -0.059496)",
        "(0.042900, 1.614953, -0.062176)",
        "(0.043267, 1.617917, -0.067573)",
        "(0.043887, 1.620274, -0.073068)",
        "(0.044262, 1.621963, -0.078595)",
        "(0.044502, 1.623077, -0.084042)",
        "(0.044599, 1.623453, -0.086768)",
        "(0.044715, 1.623903, -0.092149)",
        "(0.044914, 1.623676, -0.097418)",
        "(0.045242, 1.622854, -0.102745)",
        "(0.045628, 1.621513, -0.108153)",
        "(0.045811, 1.620620, -0.110856)",
        "(0.046015, 1.618623, -0.116214)",
        "(0.046168, 1.616218, -0.121433)",
        "(0.046356, 1.613381, -0.126546)",
        "(0.046385, 1.610175, -0.131553)",
        "(0.046205, 1.608350, -0.133866)",
        "(0.045821, 1.604492, -0.138187)",
        "(0.045465, 1.600268, -0.142044)",
        "(0.045366, 1.595720, -0.145489)",
        "(0.045422, 1.590841, -0.148653)",
        "(0.045473, 1.588329, -0.150135)",
        "(0.045540, 1.583044, -0.152831)",
        "(0.045792, 1.577487, -0.155116)",
        "(0.046225, 1.571778, -0.157205)",
        "(0.046689, 1.565823, -0.159019)",
        "(0.046958, 1.562751, -0.159798)",
        "(0.047582, 1.556391, -0.161174)",
        "(0.048413, 1.549673, -0.162198)",
        "(0.049245, 1.542583, -0.162817)",
        "(0.049882, 1.535072, -0.162988)",
        "(0.050026, 1.531153, -0.162882)",
        "(0.050052, 1.523177, -0.162444)",
        "(0.050024, 1.514990, -0.161515)",
        "(0.050032, 1.506799, -0.160277)",
        "(0.049639, 1.498295, -0.158424)",
        "(0.049419, 1.493977, -0.157243)",
        "(0.049068, 1.485485, -0.154633)",
        "(0.048644, 1.477192, -0.151851)",
        "(0.048178, 1.469111, -0.148654)",
        "(0.047704, 1.461237, -0.145212)",
        "(0.047399, 1.457363, -0.143220)",
        "(0.046564, 1.449827, -0.138896)",
        "(0.045770, 1.442771, -0.134350)",
        "(0.045042, 1.436035, -0.129437)",
        "(0.044308, 1.429843, -0.123881)",
        "(0.043972, 1.427005, -0.120992)",
        "(0.043572, 1.421878, -0.115018)",
        "(0.043401, 1.417453, -0.108712)",
        "(0.043347, 1.414053, -0.102194)",
        "(0.043486, 1.411406, -0.095842)",
        "(0.043587, 1.410467, -0.092692)",
        "(0.043688, 1.408992, -0.086262)",
        "(0.043810, 1.408084, -0.079883)",
        "(0.044093, 1.407831, -0.073766)",
        "(0.044570, 1.408447, -0.068044)",
        "(0.044810, 1.408931, -0.065296)",
        "(0.045345, 1.410470, -0.060174)",
        "(0.045804, 1.412441, -0.055449)",
        "(0.046038, 1.414844, -0.051041)",
        "(0.046117, 1.417574, -0.046986)",
        "(0.046057, 1.419064, -0.045119)",
        "(0.045582, 1.422257, -0.041610)",
        "(0.044912, 1.425675, -0.038168)",
        "(0.044355, 1.429653, -0.035028)",
        "(0.043718, 1.434135, -0.032212)",
        "(0.043311, 1.436550, -0.030902)",
        "(0.042456, 1.441666, -0.028376)",
        "(0.041289, 1.447172, -0.025979)",
        "(0.039985, 1.453168, -0.023714)",
        "(0.038500, 1.459944, -0.021713)",
        "(0.037686, 1.463750, -0.020936)",
        "(0.036322, 1.472066, -0.019856)",
        "(0.035296, 1.481171, -0.019041)",
        "(0.034652, 1.490967, -0.018274)",
        "(0.034391, 1.501157, -0.017563)",
        "(0.034353, 1.506356, -0.017237)",
        "(0.034292, 1.516736, -0.016632)",
        "(0.034500, 1.527176, -0.016229)",
        "(0.034983, 1.537524, -0.016215)",
        "(0.035489, 1.547717, -0.016753)",
        "(0.035707, 1.552737, -0.017305)",
        "(0.036217, 1.562558, -0.018905)",
        "(0.036893, 1.572056, -0.021172)",
        "(0.037731, 1.580978, -0.024090)",
        "(0.038712, 1.589077, -0.027575)",
        "(0.039164, 1.592709, -0.029519)",
        "(0.039875, 1.599409, -0.033723)",
        "(0.040301, 1.605397, -0.038403)",
        "(0.040435, 1.610650, -0.043472)",
        "(0.040585, 1.615245, -0.048815)",
        "(0.040692, 1.617271, -0.051536)",
        "(0.040980, 1.620833, -0.057103)",
        "(0.041099, 1.623540, -0.062506)",
        "(0.041113, 1.625541, -0.068087)",
        "(0.041233, 1.626978, -0.073966)",
        "(0.041279, 1.627459, -0.077030)",
        "(0.041400, 1.628088, -0.083298)",
        "(0.041616, 1.628172, -0.089706)",
        "(0.041655, 1.627690, -0.096065)",
        "(0.041620, 1.626643, -0.102342)",
        "(0.041603, 1.625813, -0.105418)",
        "(0.041469, 1.623776, -0.111426)",
        "(0.041334, 1.621189, -0.117157)",
        "(0.041310, 1.618107, -0.122580)",
        "(0.041419, 1.614667, -0.127775)",
        "(0.041470, 1.612837, -0.130323)",
        "(0.041388, 1.608900, -0.135230)",
        "(0.041171, 1.604521, -0.139699)",
        "(0.040941, 1.599652, -0.143646)",
        "(0.040713, 1.594440, -0.147166)",
        "(0.040530, 1.591740, -0.148868)",
        "(0.040096, 1.586243, -0.152187)",
        "(0.039623, 1.580547, -0.155155)",
        "(0.039304, 1.574656, -0.157653)",
        "(0.039156, 1.568422, -0.159539)",
        "(0.039109, 1.565147, -0.160204)",
        "(0.039178, 1.558379, -0.161251)",
        "(0.039590, 1.551347, -0.162127)",
        "(0.040352, 1.544136, -0.162994)",
        "(0.041388, 1.536712, -0.163720)",
        "(0.041815, 1.532858, -0.163917)",
        "(0.042514, 1.524708, -0.163990)",
        "(0.043256, 1.516095, -0.163830)",
        "(0.043796, 1.507076, -0.163236)",
        "(0.044237, 1.497830, -0.162325)",
        "(0.044408, 1.493012, -0.161783)",
        "(0.044846, 1.483469, -0.160754)",
        "(0.045432, 1.474193, -0.159848)",
        "(0.045913, 1.464867, -0.158671)",
        "(0.046303, 1.455222, -0.156796)",
        "(0.046400, 1.450308, -0.155501)",
        "(0.046723, 1.440366, -0.152393)",
        "(0.047199, 1.430518, -0.148794)",
        "(0.047511, 1.420944, -0.144616)",
        "(0.047438, 1.411677, -0.139979)",
        "(0.047289, 1.407301, -0.137595)",
        "(0.047053, 1.399241, -0.132704)",
        "(0.046674, 1.391903, -0.127195)",
        "(0.046097, 1.385444, -0.121113)",
        "(0.045598, 1.380257, -0.114741)",
        "(0.045225, 1.378187, -0.111471)",
        "(0.044515, 1.374826, -0.104754)",
        "(0.043897, 1.372676, -0.097730)",
        "(0.043334, 1.371826, -0.090782)",
        "(0.042909, 1.372368, -0.084182)",
        "(0.042697, 1.373030, -0.080942)",
        "(0.042313, 1.375253, -0.074473)",
        "(0.042204, 1.378637, -0.068125)",
        "(0.042417, 1.382993, -0.062228)",
        "(0.042665, 1.388233, -0.056901)",
        "(0.042768, 1.391174, -0.054466)",
        "(0.042975, 1.397444, -0.049958)",
        "(0.043058, 1.404056, -0.045803)",
        "(0.042998, 1.410883, -0.042083)",
        "(0.042868, 1.417802, -0.038721)",
        "(0.042810, 1.421237, -0.037126)",
        "(0.042523, 1.428234, -0.034328)",
        "(0.042038, 1.435372, -0.031950)",
        "(0.041753, 1.442744, -0.029914)",
        "(0.041577, 1.450214, -0.028163)",
        "(0.041470, 1.453944, -0.027348)",
        "(0.041207, 1.461497, -0.025922)",
        "(0.040930, 1.468962, -0.024605)",
        "(0.040949, 1.476478, -0.023442)",
        "(0.040968, 1.483980, -0.022372)",
        "(0.040917, 1.487653, -0.021865)",
        "(0.040772, 1.494934, -0.020947)",
        "(0.040380, 1.502119, -0.020109)",
        "(0.040015, 1.509185, -0.019269)",
        "(0.039760, 1.516162, -0.018492)",
        "(0.039630, 1.519630, -0.018171)",
        "(0.039432, 1.526676, -0.017626)",
        "(0.039271, 1.533812, -0.017168)",
        "(0.039170, 1.540973, -0.016749)",
        "(0.039223, 1.548218, -0.016507)",
        "(0.039256, 1.551800, -0.016426)",
        "(0.039300, 1.558818, -0.016253)",
        "(0.039628, 1.565835, -0.016508)",
        "(0.040096, 1.572856, -0.017239)",
        "(0.040630, 1.579666, -0.018664)",
        "(0.040815, 1.582966, -0.019551)",
        "(0.040944, 1.589103, -0.021897)",
        "(0.040774, 1.594764, -0.024774)",
        "(0.040423, 1.599906, -0.028184)",
        "(0.040165, 1.604674, -0.032282)",
        "(0.040026, 1.606983, -0.034654)",
        "(0.039749, 1.611378, -0.039799)",
        "(0.039678, 1.615417, -0.045478)",
        "(0.039948, 1.619106, -0.051557)",
        "(0.040357, 1.622186, -0.057996)",
        "(0.040530, 1.623523, -0.061242)",
        "(0.040985, 1.625576, -0.067927)",
        "(0.041456, 1.626855, -0.074766)",
        "(0.041736, 1.627378, -0.081509)",
        "(0.042043, 1.627200, -0.088245)",
        "(0.042229, 1.626773, -0.091605)",
        "(0.042564, 1.625387, -0.098350)",
        "(0.042668, 1.623264, -0.104963)",
        "(0.042868, 1.620411, -0.111225)",
        "(0.043221, 1.616974, -0.117312)",
        "(0.043508, 1.614958, -0.120303)",
        "(0.043921, 1.610507, -0.126201)",
        "(0.043967, 1.605585, -0.131852)",
        "(0.043555, 1.600408, -0.137339)",
        "(0.042701, 1.594976, -0.142598)",
        "(0.042178, 1.592085, -0.145074)",
        "(0.041031, 1.586173, -0.149905)",
        "(0.039916, 1.580086, -0.154489)",
        "(0.038757, 1.573846, -0.158689)",
        "(0.037727, 1.567338, -0.162189)",
        "(0.037390, 1.563971, -0.163561)",
        "(0.036781, 1.557054, -0.165785)",
        "(0.036423, 1.549871, -0.167327)",
        "(0.036196, 1.542520, -0.168291)",
        "(0.036243, 1.535392, -0.169081)",
        "(0.036274, 1.531847, -0.169366)",
        "(0.036410, 1.524806, -0.169825)",
        "(0.036486, 1.517969, -0.170004)",
        "(0.036521, 1.511234, -0.169794)",
        "(0.036567, 1.504688, -0.169315)",
        "(0.036655, 1.501521, -0.168921)",
        "(0.036861, 1.495330, -0.167846)",
        "(0.036952, 1.489201, -0.166374)",
        "(0.037180, 1.483263, -0.164396)",
        "(0.037453, 1.477356, -0.161964)",
        "(0.037695, 1.474404, -0.160613)",
        "(0.038209, 1.468461, -0.157508)",
        "(0.038748, 1.462539, -0.154109)",
        "(0.039432, 1.456621, -0.150327)",
        "(0.040243, 1.450700, -0.146111)",
        "(0.040629, 1.447505, -0.143704)",
        "(0.041260, 1.441642, -0.139102)",
        "(0.042116, 1.435757, -0.134393)",
        "(0.042886, 1.429901, -0.129497)",
        "(0.043513, 1.423917, -0.124324)",
        "(0.043791, 1.420883, -0.121626)",
        "(0.044272, 1.415029, -0.116144)",
        "(0.044746, 1.409652, -0.110718)",
        "(0.045045, 1.404812, -0.105241)",
        "(0.045374, 1.400436, -0.099410)",
        "(0.045528, 1.398448, -0.096339)",
        "(0.045842, 1.394877, -0.090134)",
        "(0.046211, 1.392256, -0.083976)",
        "(0.046345, 1.390496, -0.077945)",
        "(0.046371, 1.389558, -0.072150)",
        "(0.046359, 1.389560, -0.069384)",
        "(0.046424, 1.390220, -0.064124)",
        "(0.046503, 1.391986, -0.059194)",
        "(0.046443, 1.394922, -0.054534)",
        "(0.046252, 1.398878, -0.050272)",
        "(0.046129, 1.401391, -0.048373)",
        "(0.045927, 1.407296, -0.045005)",
        "(0.045716, 1.414354, -0.042133)",
        "(0.045486, 1.422343, -0.039755)",
        "(0.045288, 1.431148, -0.037856)",
        "(0.045248, 1.435793, -0.037014)",
        "(0.045013, 1.445271, -0.035399)",
        "(0.044811, 1.455027, -0.034037)",
        "(0.044775, 1.465015, -0.033048)",
        "(0.045021, 1.475239, -0.032305)",
        "(0.045113, 1.480374, -0.031961)",
        "(0.045282, 1.490624, -0.031348)",
        "(0.045570, 1.500759, -0.030813)",
        "(0.045947, 1.510691, -0.030335)",
        "(0.046514, 1.520272, -0.029855)",
        "(0.046816, 1.524895, -0.029630)",
        "(0.047423, 1.533858, -0.029524)",
        "(0.047853, 1.542384, -0.029763)",
        "(0.048085, 1.550420, -0.030154)",
        "(0.048384, 1.557942, -0.030792)",
        "(0.048566, 1.561502, -0.031266)",
        "(0.048642, 1.568269, -0.032544)",
        "(0.048394, 1.574446, -0.034326)",
        "(0.047842, 1.580088, -0.036711)",
        "(0.047224, 1.585172, -0.039694)",
        "(0.047069, 1.587578, -0.041426)",
        "(0.047002, 1.591973, -0.045341)",
        "(0.047160, 1.595737, -0.049622)",
        "(0.047252, 1.598939, -0.054054)",
        "(0.047304, 1.601599, -0.058807)",
        "(0.047418, 1.602796, -0.061434)",
        "(0.047854, 1.605096, -0.067073)",
        "(0.048385, 1.606957, -0.073171)",
        "(0.049080, 1.608234, -0.079502)",
        "(0.049947, 1.609011, -0.085934)",
        "(0.050301, 1.609171, -0.089167)",
        "(0.051063, 1.609027, -0.095548)",
        "(0.051975, 1.608183, -0.101751)",
        "(0.053286, 1.606678, -0.107863)",
        "(0.054680, 1.604542, -0.113867)",
        "(0.055207, 1.603131, -0.116751)",
        "(0.056224, 1.599875, -0.122264)",
        "(0.057411, 1.596024, -0.127405)",
        "(0.058924, 1.591284, -0.132183)",
        "(0.060144, 1.585842, -0.136741)",
        "(0.060519, 1.582813, -0.138735)",
        "(0.060927, 1.576388, -0.142232)",
        "(0.061076, 1.569580, -0.145278)",
        "(0.060943, 1.562363, -0.147773)",
        "(0.060714, 1.555203, -0.150114)",
        "(0.060497, 1.551623, -0.151144)",
        "(0.059889, 1.544395, -0.152861)",
        "(0.059511, 1.537165, -0.154054)",
        "(0.059247, 1.530020, -0.154718)",
        "(0.058771, 1.522905, -0.154749)",
        "(0.058529, 1.519388, -0.154567)",
        "(0.058144, 1.512475, -0.153671)",
        "(0.057766, 1.505705, -0.152406)",
        "(0.057315, 1.499305, -0.150718)",
        "(0.056866, 1.493165, -0.148699)",
        "(0.056646, 1.490221, -0.147479)",
        "(0.056436, 1.484500, -0.144816)",
        "(0.056244, 1.479098, -0.141421)",
        "(0.056050, 1.473763, -0.137592)",
        "(0.055899, 1.468729, -0.133462)",
        "(0.055890, 1.466227, -0.131300)",
        "(0.055887, 1.461213, -0.126682)",
        "(0.056145, 1.456350, -0.122077)",
        "(0.056578, 1.451803, -0.117666)",
        "(0.057191, 1.447413, -0.113341)",
        "(0.057466, 1.445222, -0.111220)",
        "(0.057892, 1.440755, -0.106900)",
        "(0.058129, 1.436185, -0.102415)",
        "(0.058338, 1.431661, -0.097958)",
        "(0.058592, 1.427461, -0.093681)",
        "(0.058736, 1.425432, -0.091550)",
        "(0.058858, 1.421356, -0.087163)",
        "(0.058786, 1.417485, -0.082611)",
        "(0.058682, 1.413846, -0.077891)",
        "(0.058453, 1.410284, -0.073040)",
        "(0.058243, 1.408704, -0.070603)",
        "(0.057855, 1.405838, -0.066005)",
        "(0.057364, 1.403436, -0.061594)",
        "(0.056679, 1.401921, -0.057414)",
        "(0.056061, 1.401007, -0.053319)",
        "(0.055846, 1.400968, -0.051374)",
        "(0.055351, 1.401527, -0.047724)",
        "(0.054875, 1.403053, -0.044349)",
        "(0.054543, 1.405757, -0.041332)",
        "(0.054199, 1.409521, -0.038539)",
        "(0.053994, 1.411806, -0.037210)",
        "(0.053656, 1.417271, -0.034736)",
        "(0.053445, 1.423905, -0.032575)",
        "(0.053234, 1.431577, -0.030620)",
        "(0.052875, 1.440062, -0.028684)",
        "(0.052620, 1.444545, -0.027724)",
        "(0.052250, 1.454297, -0.025892)",
        "(0.052099, 1.464699, -0.024372)",
        "(0.052065, 1.475806, -0.023379)",
        "(0.051944, 1.487545, -0.023051)",
        "(0.051720, 1.493493, -0.023034)",
        "(0.050678, 1.505358, -0.023411)",
        "(0.049594, 1.516983, -0.023992)",
        "(0.049077, 1.528312, -0.024800)",
        "(0.048663, 1.539103, -0.025526)",
        "(0.048388, 1.544354, -0.025866)",
        "(0.047950, 1.554659, -0.026672)",
        "(0.047509, 1.564754, -0.027812)",
        "(0.047448, 1.574558, -0.029466)",
        "(0.047884, 1.584172, -0.031986)",
        "(0.048146, 1.588897, -0.033501)",
        "(0.048804, 1.597997, -0.037057)",
        "(0.049624, 1.606625, -0.041268)",
        "(0.050394, 1.614667, -0.045687)",
        "(0.050938, 1.622010, -0.050286)",
        "(0.051217, 1.625459, -0.052623)",
        "(0.052156, 1.631868, -0.057552)",
        "(0.053130, 1.637589, -0.062736)",
        "(0.053840, 1.642638, -0.068016)",
        "(0.054621, 1.647048, -0.073685)",
        "(0.055127, 1.648881, -0.076478)",
        "(0.056133, 1.652291, -0.082172)",
        "(0.056974, 1.655008, -0.087793)",
        "(0.057704, 1.656969, -0.093251)",
        "(0.058260, 1.658099, -0.098566)",
        "(0.058452, 1.658316, -0.101220)",
        "(0.058798, 1.658317, -0.106709)",
        "(0.059082, 1.657714, -0.112382)",
        "(0.059076, 1.656247, -0.118173)",
        "(0.059020, 1.654104, -0.124065)",
        "(0.059066, 1.652781, -0.127134)",
        "(0.059171, 1.649682, -0.133294)",
        "(0.059095, 1.645927, -0.139440)",
        "(0.058899, 1.641337, -0.145687)",
        "(0.058551, 1.636426, -0.152069)",
        "(0.058346, 1.633855, -0.155243)",
        "(0.057859, 1.628279, -0.161409)",
        "(0.057442, 1.622187, -0.167251)",
        "(0.057078, 1.615546, -0.172701)",
        "(0.056994, 1.608450, -0.177953)",
        "(0.056907, 1.604765, -0.180592)",
        "(0.056932, 1.597039, -0.185868)",
        "(0.057345, 1.588762, -0.191242)",
        "(0.058054, 1.579919, -0.196534)",
        "(0.058677, 1.570216, -0.201473)",
        "(0.058897, 1.565039, -0.203765)",
        "(0.059247, 1.554006, -0.207849)",
        "(0.059562, 1.542252, -0.211601)",
        "(0.059517, 1.530186, -0.215114)",
        "(0.059139, 1.517514, -0.217887)",
        "(0.058922, 1.511011, -0.219014)",
        "(0.058747, 1.498013, -0.220646)",
        "(0.058227, 1.484975, -0.221539)",
        "(0.057455, 1.471788, -0.221554)",
        "(0.056904, 1.458997, -0.221171)",
        "(0.056691, 1.452842, -0.220768)",
        "(0.056391, 1.440789, -0.219618)",
        "(0.056474, 1.428897, -0.217769)",
        "(0.057128, 1.417109, -0.215143)",
        "(0.057993, 1.405342, -0.211803)",
        "(0.058475, 1.399486, -0.209871)",
        "(0.059451, 1.387807, -0.205692)",
        "(0.060571, 1.375928, -0.200666)",
        "(0.061923, 1.363595, -0.194593)",
        "(0.063280, 1.350968, -0.187843)",
        "(0.064058, 1.344714, -0.184276)",
        "(0.065690, 1.332373, -0.176972)",
        "(0.067576, 1.320184, -0.168821)",
        "(0.069579, 1.308188, -0.159854)",
        "(0.071600, 1.296696, -0.150278)",
        "(0.072648, 1.291308, -0.145260)",
        "(0.074624, 1.280899, -0.134778)",
        "(0.076354, 1.271411, -0.124043)",
        "(0.077985, 1.263647, -0.113637)",
        "(0.079423, 1.257901, -0.103665)",
        "(0.079959, 1.255879, -0.098839)",
        "(0.080909, 1.253338, -0.089431)",
        "(0.081748, 1.253121, -0.080229)",
        "(0.082196, 1.255023, -0.071550)",
        "(0.081930, 1.259376, -0.064110)",
        "(0.081381, 1.262401, -0.060923)",
        "(0.079243, 1.270684, -0.055826)",
        "(0.076343, 1.282036, -0.052087)",
        "(0.073024, 1.295329, -0.049163)",
        "(0.069055, 1.310525, -0.046659)",
        "(0.067060, 1.318741, -0.045450)",
        "(0.063244, 1.336716, -0.043052)",
        "(0.059920, 1.356249, -0.040697)",
        "(0.056986, 1.376671, -0.038430)",
        "(0.054813, 1.398079, -0.036476)",
        "(0.054097, 1.409056, -0.035607)",
        "(0.053099, 1.431159, -0.034185)",
        "(0.052449, 1.453452, -0.033253)",
        "(0.051885, 1.475413, -0.032719)",
        "(0.051095, 1.496384, -0.032014)",
        "(0.051138, 1.506473, -0.031653)",
        "(0.052377, 1.526500, -0.031382)",
        "(0.054164, 1.545259, -0.031598)",
        "(0.055954, 1.562664, -0.031984)",
        "(0.057651, 1.578436, -0.032652)",
        "(0.058345, 1.585593, -0.033171)",
        "(0.059655, 1.598996, -0.034711)",
        "(0.061928, 1.610664, -0.037694)",
        "(0.064418, 1.620553, -0.042468)",
        "(0.066270, 1.628987, -0.048076)",
        "(0.066754, 1.632177, -0.051457)",
        "(0.067380, 1.637867, -0.058580)",
        "(0.067678, 1.642068, -0.066826)",
        "(0.067668, 1.644899, -0.076270)",
        "(0.067160, 1.646127, -0.086302)",
        "(0.066751, 1.646086, -0.091508)",
        "(0.065609, 1.645137, -0.102093)",
        "(0.064315, 1.642887, -0.113053)",
        "(0.062529, 1.639347, -0.124119)",
        "(0.060345, 1.634703, -0.134930)",
        "(0.059163, 1.632085, -0.140243)",
        "(0.056676, 1.625917, -0.150412)",
        "(0.054193, 1.619021, -0.159814)",
        "(0.051832, 1.611635, -0.168331)",
        "(0.049682, 1.603942, -0.175965)",
        "(0.048746, 1.600049, -0.179510)",
        "(0.047326, 1.592010, -0.185950)",
        "(0.046389, 1.583877, -0.192069)",
        "(0.045363, 1.575870, -0.197877)",
        "(0.044012, 1.568091, -0.202671)",
        "(0.043441, 1.564232, -0.204779)",
        "(0.042620, 1.556728, -0.208297)",
        "(0.041891, 1.549417, -0.210853)",
        "(0.041217, 1.542395, -0.212460)",
        "(0.040555, 1.535626, -0.213381)",
        "(0.040250, 1.532363, -0.213690)",
        "(0.040188, 1.526147, -0.214084)",
        "(0.040834, 1.520221, -0.214463)",
        "(0.041919, 1.514299, -0.214561)",
        "(0.043076, 1.508114, -0.214210)",
        "(0.043646, 1.504892, -0.213870)",
        "(0.044644, 1.498119, -0.212836)",
        "(0.045429, 1.490906, -0.211531)",
        "(0.046139, 1.483595, -0.210255)",
        "(0.046745, 1.476226, -0.208903)",
        "(0.047129, 1.472450, -0.208091)",
        "(0.047948, 1.464769, -0.206222)",
        "(0.048769, 1.456834, -0.204155)",
        "(0.049649, 1.448649, -0.201573)",
        "(0.050350, 1.440214, -0.198392)",
        "(0.050606, 1.435884, -0.196600)",
        "(0.051193, 1.427150, -0.192915)",
        "(0.051814, 1.418494, -0.189095)",
        "(0.052238, 1.409919, -0.184937)",
        "(0.052725, 1.401534, -0.180061)",
        "(0.052906, 1.397405, -0.177257)",
        "(0.053166, 1.389347, -0.171242)",
        "(0.053373, 1.381853, -0.164870)",
        "(0.053608, 1.374913, -0.157980)",
        "(0.053676, 1.368447, -0.150453)",
        "(0.053755, 1.365480, -0.146511)",
        "(0.054118, 1.359979, -0.138532)",
        "(0.054223, 1.355032, -0.130248)",
        "(0.053829, 1.350529, -0.121645)",
        "(0.053136, 1.347056, -0.114011)",
        "(0.052800, 1.345591, -0.110195)",
        "(0.052316, 1.343333, -0.102599)",
        "(0.051964, 1.342133, -0.095203)",
        "(0.051760, 1.342017, -0.087989)",
        "(0.051450, 1.342853, -0.081110)",
        "(0.051243, 1.343572, -0.077802)",
        "(0.050889, 1.346094, -0.071631)",
        "(0.050409, 1.349667, -0.066209)",
        "(0.049758, 1.354335, -0.061588)",
        "(0.048992, 1.359929, -0.057478)",
        "(0.048581, 1.362976, -0.055551)",
        "(0.047692, 1.369836, -0.052171)",
        "(0.046545, 1.377166, -0.049158)",
        "(0.045159, 1.385056, -0.046530)",
        "(0.043649, 1.393517, -0.044249)",
        "(0.042886, 1.397946, -0.043216)",
        "(0.041359, 1.407206, -0.041323)",
        "(0.039790, 1.416956, -0.039653)",
        "(0.038341, 1.426958, -0.038141)",
        "(0.037189, 1.437270, -0.036766)",
        "(0.036695, 1.442607, -0.036182)",
        "(0.035872, 1.453512, -0.035263)",
        "(0.035301, 1.464726, -0.034785)",
        "(0.034905, 1.475760, -0.034262)",
        "(0.034701, 1.486425, -0.033491)",
        "(0.034723, 1.491599, -0.033059)",
        "(0.034907, 1.501766, -0.032249)",
        "(0.035466, 1.511446, -0.031581)",
        "(0.036100, 1.520658, -0.030993)",
        "(0.036992, 1.529490, -0.030698)",
        "(0.037502, 1.533780, -0.030720)",
        "(0.038457, 1.541984, -0.030831)",
        "(0.039178, 1.549590, -0.030968)",
        "(0.039520, 1.556675, -0.031260)",
        "(0.039875, 1.563420, -0.031988)",
        "(0.040149, 1.566723, -0.032590)",
        "(0.040610, 1.573055, -0.033997)",
        "(0.040927, 1.578926, -0.035756)",
        "(0.041215, 1.584621, -0.037963)",
        "(0.041501, 1.590085, -0.040440)",
        "(0.041667, 1.592737, -0.041769)",
        "(0.042178, 1.597958, -0.044888)",
        "(0.042873, 1.603092, -0.048505)",
        "(0.043848, 1.608085, -0.052716)",
        "(0.044881, 1.612788, -0.057362)",
        "(0.045357, 1.615010, -0.059797)",
        "(0.046254, 1.619134, -0.065096)",
        "(0.047270, 1.622865, -0.070905)",
        "(0.048249, 1.626180, -0.077192)",
        "(0.049134, 1.628973, -0.083787)",
        "(0.049564, 1.630105, -0.087183)",
        "(0.050743, 1.631934, -0.094195)",
        "(0.052087, 1.633122, -0.101412)",
        "(0.053218, 1.633491, -0.108640)",
        "(0.054184, 1.633190, -0.115869)",
        "(0.054645, 1.632843, -0.119487)",
        "(0.055462, 1.631585, -0.126613)",
        "(0.056159, 1.629659, -0.133499)",
        "(0.056629, 1.627109, -0.140045)",
        "(0.056986, 1.624011, -0.146244)",
        "(0.057214, 1.622269, -0.149227)",
        "(0.057784, 1.618343, -0.154933)",
        "(0.058217, 1.613615, -0.160025)",
        "(0.058465, 1.608459, -0.164615)",
        "(0.058452, 1.602936, -0.168500)",
        "(0.058324, 1.599979, -0.170165)",
        "(0.057852, 1.593735, -0.173160)",
        "(0.057421, 1.587048, -0.175929)",
        "(0.057249, 1.580303, -0.178717)",
        "(0.057132, 1.573392, -0.181211)",
        "(0.057055, 1.569789, -0.182310)",
        "(0.057123, 1.562401, -0.184355)",
        "(0.057390, 1.554589, -0.185846)",
        "(0.057708, 1.546376, -0.186838)",
        "(0.058117, 1.537779, -0.187408)",
        "(0.058313, 1.533371, -0.187603)",
        "(0.058662, 1.524447, -0.187844)",
        "(0.059053, 1.515068, -0.187693)",
        "(0.059316, 1.505404, -0.187235)",
        "(0.059622, 1.495612, -0.186527)",
        "(0.059899, 1.490669, -0.186092)",
        "(0.060629, 1.480804, -0.184962)",
        "(0.061112, 1.470995, -0.183333)",
        "(0.061484, 1.461009, -0.180898)",
        "(0.061839, 1.450951, -0.177638)",
        "(0.061963, 1.445940, -0.175764)",
        "(0.062202, 1.436158, -0.171897)",
        "(0.062526, 1.426900, -0.167707)",
        "(0.062631, 1.418050, -0.162878)",
        "(0.062710, 1.409506, -0.157316)",
        "(0.062764, 1.405434, -0.154404)",
        "(0.062928, 1.398138, -0.148123)",
        "(0.063042, 1.391520, -0.141448)",
        "(0.063280, 1.385960, -0.133987)",
        "(0.063363, 1.381080, -0.125666)",
        "(0.063288, 1.379016, -0.121273)",
        "(0.063036, 1.375402, -0.112599)",
        "(0.062710, 1.373227, -0.103977)",
        "(0.062078, 1.372071, -0.095740)",
        "(0.061397, 1.372163, -0.088054)",
        "(0.061098, 1.372650, -0.084333)",
        "(0.060678, 1.374861, -0.077133)",
        "(0.060188, 1.377825, -0.070107)",
        "(0.059444, 1.382171, -0.063906)",
        "(0.058435, 1.387507, -0.058681)",
        "(0.057841, 1.390334, -0.056273)",
        "(0.056231, 1.396771, -0.052232)",
        "(0.054588, 1.403997, -0.048854)",
        "(0.053287, 1.411837, -0.045971)",
        "(0.051963, 1.419948, -0.043323)",
        "(0.051357, 1.424109, -0.042045)",
        "(0.050336, 1.432583, -0.039564)",
        "(0.049682, 1.441104, -0.037021)",
        "(0.049432, 1.449770, -0.034747)",
        "(0.049450, 1.458621, -0.032790)",
        "(0.049421, 1.463044, -0.031896)",
        "(0.049255, 1.471868, -0.030296)",
        "(0.049086, 1.480668, -0.029228)",
        "(0.048822, 1.489272, -0.028370)",
        "(0.048513, 1.497673, -0.027800)",
        "(0.048385, 1.501781, -0.027646)",
        "(0.047980, 1.509834, -0.027506)",
        "(0.047526, 1.517514, -0.027664)",
        "(0.047282, 1.524959, -0.028308)",
        "(0.046882, 1.531939, -0.029284)",
        "(0.046585, 1.535276, -0.029877)",
        "(0.046089, 1.541574, -0.031540)",
        "(0.045424, 1.547470, -0.033605)",
        "(0.044672, 1.553038, -0.036147)",
        "(0.043994, 1.558387, -0.039159)",
        "(0.043777, 1.560944, -0.040844)",
        "(0.043562, 1.565928, -0.044380)",
        "(0.043652, 1.570662, -0.048362)",
        "(0.043626, 1.575344, -0.052615)",
        "(0.043586, 1.580057, -0.057350)",
        "(0.043612, 1.582431, -0.059963)",
        "(0.043968, 1.587106, -0.065545)",
        "(0.044793, 1.591736, -0.071739)",
        "(0.045511, 1.595907, -0.077829)",
        "(0.046149, 1.599706, -0.083975)",
        "(0.046453, 1.601468, -0.087100)",
        "(0.047132, 1.604660, -0.093444)",
        "(0.047909, 1.607252, -0.099907)",
        "(0.048709, 1.609234, -0.106305)",
        "(0.049487, 1.610507, -0.112499)",
        "(0.049895, 1.610963, -0.115538)",
        "(0.050604, 1.611370, -0.121420)",
        "(0.051173, 1.611026, -0.127078)",
        "(0.051861, 1.610155, -0.132694)",
        "(0.052669, 1.608621, -0.138192)",
        "(0.053166, 1.607533, -0.140863)",
        "(0.054069, 1.604810, -0.146027)",
        "(0.054763, 1.601428, -0.151022)",
        "(0.055190, 1.597539, -0.156084)",
        "(0.055644, 1.593268, -0.161233)",
        "(0.055927, 1.590959, -0.163776)",
        "(0.056298, 1.586045, -0.168608)",
        "(0.056269, 1.580518, -0.172866)",
        "(0.055943, 1.574697, -0.176648)",
        "(0.055658, 1.568780, -0.180250)",
        "(0.055700, 1.565771, -0.182000)",
        "(0.056056, 1.559607, -0.185262)",
        "(0.056382, 1.553238, -0.188014)",
        "(0.056544, 1.546853, -0.190306)",
        "(0.056697, 1.540447, -0.192204)",
        "(0.056829, 1.537246, -0.193029)",
        "(0.057038, 1.530893, -0.194223)",
        "(0.057099, 1.524485, -0.194774)",
        "(0.057153, 1.517962, -0.194585)",
        "(0.057502, 1.511623, -0.193996)",
        "(0.057769, 1.508506, -0.193547)",
        "(0.058241, 1.502247, -0.192323)",
        "(0.058985, 1.495658, -0.190513)",
        "(0.059955, 1.489085, -0.188342)",
        "(0.060830, 1.482407, -0.185772)",
        "(0.061236, 1.479020, -0.184197)",
        "(0.062088, 1.472150, -0.180621)",
        "(0.062822, 1.465000, -0.176473)",
        "(0.063555, 1.457762, -0.171630)",
        "(0.063978, 1.450389, -0.165977)",
        "(0.064082, 1.446645, -0.162987)",
        "(0.064219, 1.439094, -0.156753)",
        "(0.064247, 1.431537, -0.149949)",
        "(0.063861, 1.423959, -0.142633)",
        "(0.063290, 1.416598, -0.135099)",
        "(0.062934, 1.412989, -0.131191)",
        "(0.061968, 1.405841, -0.122985)",
        "(0.060831, 1.398933, -0.114091)",
        "(0.059720, 1.392690, -0.104763)",
        "(0.058556, 1.387375, -0.095214)",
        "(0.057960, 1.385082, -0.090445)",
        "(0.056539, 1.381437, -0.081158)",
        "(0.054952, 1.379493, -0.072492)",
        "(0.053318, 1.379050, -0.064147)",
        "(0.051776, 1.380331, -0.056382)",
        "(0.051125, 1.381816, -0.052854)",
        "(0.049821, 1.385743, -0.046243)",
        "(0.048402, 1.391536, -0.040427)",
        "(0.047009, 1.398283, -0.035370)",
        "(0.045672, 1.406034, -0.031286)",
        "(0.044884, 1.410259, -0.029536)",
        "(0.043298, 1.419010, -0.026500)",
        "(0.041720, 1.428033, -0.024025)",
        "(0.040446, 1.437401, -0.022258)",
        "(0.039452, 1.446908, -0.020787)",
        "(0.039089, 1.451817, -0.020263)",
        "(0.038528, 1.461598, -0.019124)",
        "(0.038413, 1.471381, -0.017994)",
        "(0.039093, 1.481309, -0.016841)",
        "(0.040458, 1.491447, -0.015799)",
        "(0.041319, 1.496530, -0.015332)",
        "(0.043474, 1.506586, -0.014637)",
        "(0.045901, 1.516315, -0.014305)",
        "(0.048523, 1.525555, -0.014499)",
        "(0.051267, 1.534197, -0.015312)",
        "(0.052593, 1.538239, -0.015826)",
        "(0.055178, 1.545637, -0.017186)",
        "(0.057440, 1.551943, -0.019076)",
        "(0.059288, 1.557622, -0.021079)",
        "(0.060721, 1.562727, -0.023414)",
        "(0.061375, 1.565120, -0.024801)",
        "(0.062700, 1.569799, -0.027962)",
        "(0.063997, 1.574155, -0.031574)",
        "(0.064982, 1.578169, -0.035484)",
        "(0.065700, 1.581833, -0.039641)",
        "(0.066055, 1.583585, -0.041759)",
        "(0.066548, 1.586598, -0.046242)",
        "(0.066803, 1.589229, -0.050943)",
        "(0.066625, 1.591480, -0.055727)",
        "(0.066087, 1.593214, -0.060508)",
        "(0.065726, 1.593932, -0.062930)",
        "(0.064820, 1.594965, -0.068057)",
        "(0.064002, 1.595660, -0.073700)",
        "(0.063114, 1.595974, -0.079731)",
        "(0.062372, 1.595911, -0.085944)",
        "(0.061985, 1.595734, -0.089030)",
        "(0.061279, 1.594924, -0.095161)",
        "(0.060818, 1.593861, -0.101366)",
        "(0.060453, 1.592323, -0.107553)",
        "(0.060070, 1.590486, -0.113670)",
        "(0.059918, 1.589331, -0.116710)",
        "(0.059687, 1.586830, -0.122532)",
        "(0.059702, 1.583456, -0.127646)",
        "(0.059621, 1.579688, -0.132326)",
        "(0.059369, 1.575457, -0.136318)",
        "(0.059250, 1.573203, -0.138031)",
        "(0.059310, 1.568558, -0.141129)",
        "(0.059568, 1.563488, -0.143564)",
        "(0.059752, 1.557911, -0.145301)",
        "(0.059943, 1.552030, -0.146394)",
        "(0.060061, 1.548947, -0.146684)",
        "(0.060328, 1.542611, -0.147021)",
        "(0.060466, 1.535922, -0.146975)",
        "(0.060744, 1.528961, -0.146654)",
        "(0.061070, 1.521971, -0.146015)",
        "(0.061205, 1.518371, -0.145466)",
        "(0.061405, 1.510844, -0.144117)",
        "(0.061664, 1.503015, -0.142462)",
        "(0.061984, 1.495109, -0.140617)",
        "(0.062201, 1.487264, -0.138704)",
        "(0.062301, 1.483374, -0.137722)",
        "(0.062466, 1.475583, -0.135711)",
        "(0.062554, 1.467712, -0.133513)",
        "(0.062455, 1.459606, -0.130891)",
        "(0.062097, 1.451581, -0.127970)",
        "(0.061855, 1.447641, -0.126416)",
        "(0.061394, 1.439888, -0.123046)",
        "(0.060567, 1.432138, -0.119016)",
        "(0.059673, 1.424656, -0.114770)",
        "(0.059029, 1.417638, -0.110578)",
        "(0.058742, 1.414289, -0.108354)",
        "(0.057970, 1.407605, -0.103485)",
        "(0.057152, 1.401173, -0.098151)",
        "(0.056598, 1.395190, -0.092653)",
        "(0.056015, 1.389518, -0.087133)",
        "(0.055604, 1.387065, -0.084663)",
        "(0.054776, 1.382682, -0.080017)",
        "(0.054063, 1.379018, -0.075495)",
        "(0.053422, 1.375823, -0.070972)",
        "(0.052766, 1.373048, -0.066430)",
        "(0.052426, 1.371901, -0.064179)",
        "(0.051690, 1.369893, -0.059760)",
        "(0.050862, 1.368561, -0.055515)",
        "(0.050115, 1.367957, -0.051465)",
        "(0.049467, 1.368241, -0.047529)",
        "(0.049151, 1.368798, -0.045678)",
        "(0.048705, 1.370606, -0.042184)",
        "(0.048220, 1.373349, -0.038880)",
        "(0.047654, 1.377098, -0.035896)",
        "(0.046965, 1.381692, -0.033183)",
        "(0.046566, 1.384325, -0.031923)",
        "(0.045655, 1.390118, -0.029576)",
        "(0.044833, 1.396855, -0.027555)",
        "(0.044258, 1.404484, -0.025804)",
        "(0.043868, 1.412993, -0.024190)",
        "(0.043711, 1.417590, -0.023373)",
        "(0.043696, 1.427274, -0.021744)",
        "(0.043982, 1.437713, -0.020359)",
        "(0.044402, 1.448726, -0.019278)",
        "(0.044320, 1.460395, -0.019103)",
        "(0.044192, 1.466392, -0.019209)",
        "(0.043994, 1.478678, -0.019515)",
        "(0.044431, 1.491071, -0.019996)",
        "(0.045109, 1.503303, -0.020401)",
        "(0.046336, 1.515399, -0.020778)",
        "(0.046992, 1.521334, -0.020986)",
        "(0.048228, 1.532930, -0.021566)",
        "(0.049320, 1.544035, -0.022502)",
        "(0.049966, 1.554551, -0.023904)",
        "(0.050433, 1.564437, -0.025966)",
        "(0.050688, 1.569128, -0.027307)",
        "(0.051068, 1.577952, -0.030386)",
        "(0.051026, 1.585867, -0.034026)",
        "(0.050615, 1.592899, -0.038233)",
        "(0.049781, 1.599068, -0.042990)",
        "(0.049330, 1.601856, -0.045645)",
        "(0.048415, 1.607016, -0.051298)",
        "(0.047260, 1.611494, -0.057316)",
        "(0.045981, 1.615263, -0.063524)",
        "(0.044665, 1.618254, -0.069913)",
        "(0.043977, 1.619537, -0.073164)",
        "(0.042580, 1.621460, -0.079774)",
        "(0.040784, 1.622703, -0.086555)",
        "(0.038300, 1.623173, -0.093410)",
        "(0.036001, 1.622879, -0.100512)",
        "(0.035019, 1.622493, -0.104182)",
        "(0.032985, 1.621301, -0.111516)",
        "(0.031073, 1.619462, -0.118774)",
        "(0.029426, 1.616735, -0.125693)",
        "(0.028128, 1.613328, -0.132299)",
        "(0.027568, 1.611423, -0.135568)",
        "(0.026634, 1.607273, -0.141896)",
        "(0.025757, 1.602244, -0.147562)",
        "(0.024565, 1.596428, -0.152650)",
        "(0.023423, 1.589968, -0.157326)",
        "(0.023084, 1.586503, -0.159522)",
        "(0.022840, 1.579376, -0.163718)",
        "(0.022846, 1.571481, -0.167449)",
        "(0.022910, 1.563223, -0.170709)",
        "(0.023301, 1.554654, -0.173433)",
        "(0.023763, 1.550265, -0.174588)",
        "(0.025037, 1.541331, -0.176679)",
        "(0.026561, 1.531989, -0.178447)",
        "(0.028309, 1.522421, -0.179837)",
        "(0.029939, 1.512662, -0.180914)",
        "(0.030733, 1.507641, -0.181279)",
        "(0.032567, 1.497429, -0.181832)",
        "(0.034633, 1.487047, -0.182262)",
        "(0.036271, 1.476433, -0.182149)",
        "(0.037777, 1.465788, -0.181549)",
        "(0.038660, 1.460593, -0.181034)",
        "(0.040616, 1.450250, -0.179904)",
        "(0.042642, 1.440088, -0.178454)",
        "(0.044460, 1.430119, -0.176577)",
        "(0.046116, 1.420428, -0.174175)",
        "(0.046821, 1.415714, -0.172743)",
        "(0.048165, 1.406339, -0.169572)",
        "(0.049606, 1.397322, -0.166106)",
        "(0.050987, 1.388835, -0.162265)",
        "(0.052279, 1.380482, -0.157715)",
        "(0.052844, 1.376292, -0.155027)",
        "(0.053983, 1.367943, -0.149228)",
        "(0.055277, 1.360085, -0.143205)",
        "(0.056698, 1.352749, -0.137000)",
        "(0.058044, 1.345932, -0.130590)",
        "(0.058702, 1.342751, -0.127303)",
        "(0.059750, 1.336604, -0.120454)",
        "(0.060618, 1.331039, -0.113173)",
        "(0.061488, 1.325820, -0.105587)",
        "(0.062377, 1.321361, -0.097807)",
        "(0.062833, 1.319512, -0.093955)",
        "(0.063573, 1.316485, -0.086411)",
        "(0.064217, 1.314332, -0.078919)",
        "(0.064789, 1.313145, -0.071685)",
        "(0.065226, 1.313080, -0.065036)",
        "(0.065372, 1.313509, -0.061970)",
        "(0.065396, 1.314868, -0.056270)",
        "(0.064850, 1.317567, -0.051763)",
        "(0.064165, 1.321280, -0.048058)",
        "(0.063190, 1.326149, -0.045077)",
        "(0.062673, 1.328788, -0.043657)",
        "(0.061424, 1.334853, -0.041287)",
        "(0.059935, 1.341619, -0.039361)",
        "(0.058290, 1.349571, -0.038098)",
        "(0.056398, 1.358377, -0.037205)",
        "(0.055402, 1.363089, -0.036861)",
        "(0.053447, 1.372922, -0.036272)",
        "(0.051742, 1.383337, -0.035788)",
        "(0.049894, 1.394260, -0.035171)",
        "(0.048034, 1.405713, -0.034205)",
        "(0.047196, 1.411672, -0.033592)",
        "(0.045896, 1.423884, -0.032415)",
        "(0.045328, 1.436516, -0.031415)",
        "(0.045060, 1.449400, -0.030534)",
        "(0.044602, 1.462224, -0.029768)",
        "(0.044196, 1.468472, -0.029401)",
        "(0.042997, 1.480405, -0.028417)",
        "(0.042469, 1.492013, -0.027536)",
        "(0.042753, 1.503474, -0.027142)",
        "(0.042816, 1.514359, -0.026696)",
        "(0.042719, 1.519589, -0.026480)",
        "(0.042359, 1.529945, -0.026213)",
        "(0.042197, 1.540090, -0.026390)",
        "(0.042685, 1.550071, -0.027414)",
        "(0.043484, 1.559663, -0.029324)",
        "(0.043830, 1.564250, -0.030594)",
        "(0.044342, 1.572997, -0.033595)",
        "(0.045329, 1.581223, -0.037539)",
        "(0.046327, 1.588822, -0.042358)",
        "(0.046980, 1.595669, -0.047858)",
        "(0.047200, 1.598815, -0.050953)",
        "(0.047644, 1.604717, -0.057584)",
        "(0.048328, 1.609952, -0.064903)",
        "(0.049082, 1.614743, -0.072946)",
        "(0.049856, 1.618914, -0.081008)",
        "(0.050211, 1.620851, -0.085234)",
        "(0.051147, 1.624463, -0.093960)",
        "(0.052320, 1.627502, -0.102791)",
        "(0.053364, 1.630061, -0.111701)",
        "(0.054308, 1.632125, -0.120727)",
        "(0.054815, 1.633012, -0.125275)",
        "(0.055851, 1.634436, -0.134225)",
        "(0.056867, 1.635141, -0.142735)",
        "(0.058011, 1.635111, -0.150659)",
        "(0.058802, 1.634278, -0.157980)",
        "(0.059097, 1.633708, -0.161582)",
        "(0.059416, 1.632200, -0.168647)",
        "(0.059432, 1.630495, -0.175557)",
        "(0.059286, 1.628709, -0.182371)",
        "(0.058974, 1.626663, -0.188883)",
        "(0.058760, 1.625450, -0.191900)",
        "(0.058389, 1.622612, -0.197490)",
        "(0.058066, 1.619343, -0.202419)",
        "(0.057969, 1.615918, -0.207023)",
        "(0.057852, 1.612179, -0.211339)",
        "(0.057795, 1.610121, -0.213377)",
        "(0.057921, 1.605578, -0.217325)",
        "(0.058134, 1.600378, -0.221002)",
        "(0.058301, 1.594376, -0.224215)",
        "(0.058313, 1.587419, -0.226773)",
        "(0.058220, 1.583557, -0.227810)",
        "(0.058069, 1.575345, -0.229718)",
        "(0.057813, 1.566492, -0.231294)",
        "(0.057732, 1.557067, -0.232483)",
        "(0.057744, 1.547347, -0.233407)",
        "(0.057839, 1.542325, -0.233781)",
        "(0.058237, 1.532075, -0.234263)",
        "(0.058703, 1.521099, -0.233900)",
        "(0.059230, 1.509219, -0.232394)",
        "(0.059935, 1.496725, -0.230016)",
        "(0.060303, 1.490384, -0.228659)",
        "(0.061125, 1.477684, -0.225825)",
        "(0.062295, 1.464901, -0.222492)",
        "(0.063632, 1.452122, -0.218510)",
        "(0.064904, 1.439609, -0.214030)",
        "(0.065590, 1.433341, -0.211417)",
        "(0.066884, 1.420786, -0.205880)",
        "(0.068077, 1.408357, -0.199677)",
        "(0.069295, 1.396314, -0.193087)",
        "(0.070252, 1.384714, -0.186232)",
        "(0.070806, 1.379189, -0.182736)",
        "(0.071862, 1.368646, -0.175741)",
        "(0.072662, 1.358600, -0.168602)",
        "(0.073353, 1.349241, -0.161491)",
        "(0.074111, 1.340868, -0.154554)",
        "(0.074555, 1.337186, -0.151133)",
        "(0.075452, 1.330066, -0.143983)",
        "(0.076218, 1.323144, -0.136246)",
        "(0.076907, 1.316961, -0.128356)",
        "(0.077311, 1.311879, -0.120612)",
        "(0.077247, 1.309752, -0.116718)",
        "(0.077038, 1.306173, -0.108733)",
        "(0.076778, 1.303684, -0.100489)",
        "(0.076408, 1.302499, -0.092302)",
        "(0.075762, 1.302958, -0.084387)",
        "(0.075309, 1.303938, -0.080586)",
        "(0.074347, 1.307096, -0.073262)",
        "(0.073397, 1.311785, -0.066229)",
        "(0.072506, 1.317754, -0.059531)",
        "(0.071502, 1.325783, -0.053641)",
        "(0.070910, 1.330385, -0.050841)",
        "(0.069657, 1.340511, -0.045458)",
        "(0.068580, 1.351960, -0.040501)",
        "(0.067678, 1.364293, -0.036097)",
        "(0.066562, 1.376950, -0.032193)",
        "(0.065899, 1.383373, -0.030506)",
        "(0.064296, 1.396134, -0.027592)",
        "(0.062488, 1.408737, -0.025520)",
        "(0.060640, 1.420948, -0.024337)",
        "(0.058698, 1.432552, -0.023775)",
        "(0.057620, 1.438014, -0.023660)",
        "(0.055154, 1.448234, -0.023327)",
        "(0.052524, 1.457292, -0.022717)",
        "(0.050421, 1.465611, -0.022220)",
        "(0.048595, 1.473635, -0.021944)",
        "(0.047757, 1.477575, -0.021859)",
        "(0.046081, 1.485238, -0.021827)",
        "(0.044506, 1.493020, -0.022180)",
        "(0.043223, 1.501075, -0.022872)",
        "(0.042064, 1.509308, -0.023677)",
        "(0.041730, 1.513567, -0.024211)",
        "(0.041353, 1.522290, -0.025644)",
        "(0.041351, 1.531252, -0.027695)",
        "(0.041417, 1.540376, -0.030323)",
        "(0.041629, 1.549714, -0.033588)",
        "(0.041725, 1.554393, -0.035503)",
        "(0.041934, 1.563685, -0.039790)",
        "(0.042561, 1.572733, -0.044805)",
        "(0.043216, 1.581241, -0.050284)",
        "(0.043791, 1.589099, -0.056014)",
        "(0.044038, 1.592850, -0.058993)",
        "(0.044362, 1.599921, -0.065396)",
        "(0.044245, 1.606256, -0.072239)",
        "(0.044289, 1.612051, -0.079408)",
        "(0.044757, 1.617100, -0.087258)",
        "(0.045008, 1.619495, -0.091332)",
        "(0.045466, 1.623637, -0.099795)",
        "(0.046200, 1.627204, -0.108505)",
        "(0.047421, 1.629817, -0.117512)",
        "(0.048750, 1.631668, -0.126481)",
        "(0.049386, 1.632071, -0.130889)",
        "(0.050352, 1.632267, -0.139581)",
        "(0.051157, 1.631697, -0.148125)",
        "(0.051781, 1.630411, -0.156363)",
        "(0.052098, 1.628430, -0.164152)",
        "(0.052143, 1.627158, -0.167862)",
        "(0.052143, 1.624251, -0.175001)",
        "(0.052297, 1.620861, -0.181672)",
        "(0.052665, 1.617186, -0.187846)",
        "(0.053171, 1.613046, -0.193404)",
        "(0.053520, 1.610788, -0.195952)",
        "(0.054257, 1.605969, -0.200765)",
        "(0.054674, 1.600741, -0.205049)",
        "(0.055010, 1.595148, -0.208782)",
        "(0.055626, 1.589412, -0.212222)",
        "(0.056133, 1.586455, -0.213853)",
        "(0.057333, 1.580222, -0.216918)",
        "(0.058699, 1.573476, -0.219649)",
        "(0.060049, 1.566226, -0.221908)",
        "(0.061384, 1.558396, -0.223684)",
        "(0.062146, 1.554246, -0.224434)",
        "(0.063794, 1.545489, -0.225782)",
        "(0.065559, 1.536065, -0.226759)",
        "(0.066961, 1.525923, -0.227076)",
        "(0.068087, 1.514944, -0.226422)",
        "(0.068786, 1.509142, -0.225805)",
        "(0.070597, 1.496928, -0.224245)",
        "(0.072469, 1.483901, -0.222059)",
        "(0.073555, 1.470154, -0.218852)",
        "(0.073894, 1.455737, -0.214228)",
        "(0.074017, 1.448348, -0.211433)",
        "(0.074259, 1.433201, -0.204980)",
        "(0.074290, 1.419087, -0.197883)",
        "(0.073676, 1.405319, -0.189706)",
        "(0.072230, 1.392146, -0.180437)",
        "(0.071170, 1.385890, -0.175378)",
        "(0.069054, 1.374151, -0.164777)",
        "(0.067219, 1.363942, -0.153328)",
        "(0.065379, 1.355762, -0.141518)",
        "(0.063338, 1.349841, -0.129680)",
        "(0.062243, 1.347345, -0.123834)",
        "(0.060399, 1.343881, -0.112343)",
        "(0.059181, 1.342366, -0.101469)",
        "(0.058163, 1.342404, -0.091190)",
        "(0.057457, 1.343830, -0.081886)",
        "(0.057123, 1.345056, -0.077744)",
        "(0.056406, 1.347998, -0.070162)",
        "(0.055553, 1.351455, -0.063312)",
        "(0.054566, 1.355248, -0.057198)",
        "(0.053523, 1.359610, -0.052121)",
        "(0.053036, 1.361988, -0.049855)",
        "(0.052273, 1.366916, -0.045498)",
        "(0.051700, 1.372010, -0.041615)",
        "(0.051175, 1.377250, -0.038315)",
        "(0.050567, 1.382810, -0.035636)",
        "(0.050250, 1.385700, -0.034539)",
        "(0.049563, 1.391500, -0.032448)",
        "(0.049014, 1.397409, -0.030632)",
        "(0.048514, 1.403465, -0.029210)",
        "(0.048198, 1.409823, -0.028460)",
        "(0.047578, 1.413374, -0.028588)",
        "(0.046178, 1.420495, -0.028831)",
        "(0.044829, 1.427580, -0.028969)",
        "(0.043809, 1.434806, -0.029058)",
        "(0.042673, 1.442054, -0.028837)",
        "(0.042121, 1.445805, -0.028690)",
        "(0.041237, 1.453477, -0.028402)",
        "(0.040465, 1.461116, -0.027974)",
        "(0.039908, 1.468606, -0.027388)",
        "(0.039767, 1.476048, -0.026768)",
        "(0.039807, 1.479809, -0.026512)",
        "(0.039763, 1.487300, -0.026054)",
        "(0.039597, 1.494818, -0.025697)",
        "(0.039400, 1.502319, -0.025337)",
        "(0.039277, 1.509834, -0.024976)",
        "(0.039499, 1.513730, -0.024972)",
        "(0.040463, 1.521693, -0.025154)",
        "(0.041428, 1.529465, -0.025028)",
        "(0.042647, 1.537073, -0.024598)",
        "(0.044332, 1.544612, -0.024272)",
        "(0.045317, 1.548360, -0.024222)",
        "(0.047396, 1.555723, -0.024319)",
        "(0.049393, 1.562887, -0.024785)",
        "(0.051139, 1.569843, -0.025851)",
        "(0.052683, 1.576737, -0.027752)",
        "(0.053460, 1.580152, -0.029132)",
        "(0.054941, 1.586787, -0.032296)",
        "(0.055990, 1.592948, -0.035799)",
        "(0.056666, 1.598651, -0.039627)",
        "(0.057057, 1.603885, -0.043810)",
        "(0.057154, 1.606297, -0.046061)",
        "(0.057432, 1.610865, -0.050825)",
        "(0.057850, 1.614990, -0.056052)",
        "(0.058339, 1.618644, -0.061621)",
        "(0.058760, 1.621783, -0.067351)",
        "(0.058914, 1.623137, -0.070305)",
        "(0.059280, 1.625518, -0.076471)",
        "(0.059614, 1.627392, -0.083003)",
        "(0.059818, 1.628744, -0.089695)",
        "(0.059991, 1.629617, -0.096220)",
        "(0.059961, 1.629827, -0.099308)",
        "(0.059982, 1.629950, -0.105295)",
        "(0.060243, 1.629794, -0.111256)",
        "(0.060658, 1.629329, -0.117137)",
        "(0.061007, 1.628325, -0.122664)",
        "(0.061170, 1.627679, -0.125320)",
        "(0.061463, 1.626004, -0.130375)",
        "(0.061857, 1.623883, -0.135031)",
        "(0.062426, 1.621202, -0.139383)",
        "(0.062704, 1.617974, -0.143239)",
        "(0.062764, 1.616156, -0.144931)",
        "(0.062805, 1.612153, -0.148089)",
        "(0.062898, 1.607713, -0.150865)",
        "(0.062907, 1.602766, -0.153221)",
        "(0.063013, 1.597305, -0.155291)",
        "(0.063029, 1.594363, -0.156127)",
        "(0.062867, 1.588136, -0.157431)",
        "(0.062675, 1.581371, -0.158313)",
        "(0.062676, 1.574119, -0.158825)",
        "(0.062427, 1.566306, -0.158776)",
        "(0.062254, 1.562246, -0.158600)",
        "(0.061861, 1.553763, -0.157851)",
        "(0.061561, 1.545110, -0.156897)",
        "(0.061406, 1.536183, -0.155576)",
        "(0.061316, 1.531656, -0.154791)",
        "(0.061264, 1.522409, -0.152919)",
        "(0.061418, 1.512974, -0.150656)",
        "(0.061497, 1.503406, -0.148118)",
        "(0.061499, 1.493888, -0.145470)",
        "(0.061332, 1.484351, -0.142634)",
        "(0.061169, 1.479594, -0.141197)",
        "(0.060603, 1.470162, -0.138147)",
        "(0.059963, 1.460943, -0.134968)",
        "(0.059523, 1.452155, -0.131784)",
        "(0.059179, 1.443629, -0.128506)",
        "(0.059028, 1.439574, -0.126723)",
        "(0.058623, 1.431434, -0.122991)",
        "(0.058107, 1.423569, -0.118726)",
        "(0.057499, 1.415881, -0.114009)",
        "(0.056553, 1.408645, -0.109114)",
        "(0.056035, 1.405300, -0.106733)",
        "(0.055085, 1.399129, -0.101936)",
        "(0.054055, 1.393420, -0.096558)",
        "(0.053112, 1.388156, -0.090550)",
        "(0.052481, 1.383756, -0.084457)",
        "(0.052155, 1.381976, -0.081481)",
        "(0.051304, 1.378933, -0.075581)",
        "(0.050505, 1.376717, -0.069635)",
        "(0.049662, 1.375369, -0.063800)",
        "(0.048827, 1.375146, -0.058423)",
        "(0.048426, 1.375506, -0.055843)",
        "(0.047609, 1.376748, -0.050663)",
        "(0.046955, 1.379124, -0.045750)",
        "(0.046574, 1.382755, -0.041401)",
        "(0.046373, 1.387750, -0.037832)",
        "(0.046241, 1.390733, -0.036333)",
        "(0.045943, 1.397241, -0.033685)",
        "(0.045814, 1.404686, -0.031528)",
        "(0.046036, 1.412875, -0.029756)",
        "(0.046379, 1.421575, -0.028421)",
        "(0.046589, 1.426133, -0.027919)",
        "(0.046969, 1.435264, -0.026942)",
        "(0.047218, 1.444419, -0.026016)",
        "(0.047223, 1.453567, -0.025239)",
        "(0.047070, 1.462559, -0.024537)",
        "(0.046894, 1.466985, -0.024202)",
        "(0.046843, 1.475663, -0.023682)",
        "(0.047041, 1.484141, -0.023338)",
        "(0.047150, 1.492319, -0.022892)",
        "(0.047317, 1.500546, -0.022570)",
        "(0.047445, 1.504309, -0.022467)",
        "(0.047885, 1.511708, -0.022217)",
        "(0.048154, 1.518735, -0.021798)",
        "(0.048354, 1.525532, -0.021494)",
        "(0.048497, 1.532238, -0.021427)",
        "(0.048568, 1.535516, -0.021552)",
        "(0.048571, 1.542000, -0.021996)",
        "(0.048207, 1.548223, -0.022591)",
        "(0.047583, 1.554340, -0.023539)",
        "(0.047051, 1.560323, -0.024940)",
        "(0.046799, 1.563236, -0.025816)",
        "(0.046230, 1.568905, -0.027726)",
        "(0.045738, 1.574302, -0.029779)",
        "(0.045467, 1.579467, -0.032003)",
        "(0.045465, 1.584420, -0.034436)",
        "(0.045524, 1.586810, -0.035763)",
        "(0.045867, 1.591454, -0.038638)",
        "(0.046562, 1.595942, -0.041985)",
        "(0.047358, 1.600149, -0.045793)",
        "(0.048308, 1.604093, -0.049988)",
        "(0.048846, 1.605878, -0.052199)",
        "(0.049885, 1.609120, -0.056641)",
        "(0.050964, 1.611802, -0.061156)",
        "(0.052054, 1.613970, -0.066022)",
        "(0.053113, 1.615754, -0.071306)",
        "(0.053518, 1.616410, -0.074014)",
        "(0.054287, 1.617441, -0.079427)",
        "(0.055245, 1.618078, -0.085066)",
        "(0.056230, 1.618056, -0.090673)",
        "(0.057072, 1.617342, -0.096152)",
        "(0.057438, 1.616736, -0.098802)",
        "(0.058127, 1.615310, -0.103989)",
        "(0.058991, 1.613275, -0.109124)",
        "(0.059848, 1.610594, -0.114262)",
        "(0.060473, 1.607365, -0.119285)",
        "(0.060704, 1.605543, -0.121669)",
        "(0.060894, 1.601526, -0.126099)",
        "(0.060736, 1.596891, -0.130083)",
        "(0.060344, 1.591803, -0.133777)",
        "(0.059801, 1.586233, -0.137083)",
        "(0.059552, 1.583310, -0.138606)",
        "(0.059179, 1.577065, -0.141300)",
        "(0.058849, 1.570463, -0.143647)",
        "(0.058480, 1.563578, -0.145633)",
        "(0.058200, 1.560000, -0.146444)",
        "(0.057567, 1.552647, -0.147806)",
        "(0.057018, 1.545310, -0.149095)",
        "(0.056381, 1.538202, -0.150384)",
        "(0.055812, 1.531480, -0.151557)",
        "(0.055195, 1.524949, -0.152435)",
        "(0.054823, 1.521694, -0.152643)",
        "(0.054167, 1.515267, -0.152808)",
        "(0.053812, 1.509205, -0.152852)",
        "(0.053758, 1.503395, -0.152708)",
        "(0.053761, 1.497616, -0.152253)",
        "(0.053725, 1.494772, -0.151918)",
        "(0.053535, 1.489250, -0.151136)",
        "(0.053341, 1.483955, -0.150333)",
        "(0.053295, 1.478907, -0.149610)",
        "(0.053350, 1.474095, -0.148934)",
        "(0.053369, 1.471720, -0.148564)",
        "(0.053501, 1.467103, -0.147776)",
        "(0.053530, 1.462513, -0.146994)",
        "(0.053610, 1.457797, -0.146160)",
        "(0.053706, 1.453003, -0.145271)",
        "(0.053772, 1.450579, -0.144762)",
        "(0.053928, 1.445666, -0.143751)",
        "(0.054258, 1.440556, -0.142638)",
        "(0.054675, 1.435222, -0.141371)",
        "(0.055208, 1.429684, -0.139919)",
        "(0.055428, 1.426738, -0.139082)",
        "(0.055957, 1.420528, -0.137141)",
        "(0.056582, 1.414049, -0.134987)",
        "(0.057424, 1.407515, -0.132797)",
        "(0.058284, 1.400670, -0.130387)",
        "(0.058709, 1.397097, -0.128983)",
        "(0.059506, 1.389716, -0.125901)",
        "(0.060206, 1.382192, -0.122637)",
        "(0.061168, 1.374676, -0.119230)",
        "(0.062165, 1.366808, -0.115487)",
        "(0.062734, 1.362666, -0.113498)",
        "(0.063828, 1.354182, -0.109312)",
        "(0.064390, 1.345511, -0.104614)",
        "(0.064869, 1.336984, -0.099441)",
        "(0.065195, 1.328700, -0.093432)",
        "(0.065352, 1.324923, -0.090348)",
        "(0.065531, 1.318186, -0.084068)",
        "(0.065481, 1.312977, -0.077749)",
        "(0.065060, 1.309758, -0.071626)",
        "(0.064335, 1.308984, -0.065888)",
        "(0.063832, 1.309679, -0.063156)",
        "(0.062657, 1.312757, -0.057784)",
        "(0.061381, 1.318424, -0.052519)",
        "(0.059983, 1.326488, -0.047703)",
        "(0.059220, 1.331429, -0.045471)",
        "(0.057751, 1.342161, -0.041190)",
        "(0.055931, 1.354541, -0.037462)",
        "(0.054073, 1.367741, -0.034351)",
        "(0.052312, 1.381985, -0.032001)",
        "(0.051477, 1.389210, -0.030901)",
        "(0.049929, 1.403663, -0.028794)",
        "(0.048521, 1.418056, -0.026897)",
        "(0.047411, 1.432315, -0.025339)",
        "(0.046320, 1.446048, -0.023633)",
        "(0.044867, 1.458842, -0.021689)",
        "(0.044145, 1.465033, -0.020763)",
        "(0.043639, 1.477527, -0.019500)",
        "(0.043458, 1.489506, -0.018600)",
        "(0.043025, 1.500658, -0.017150)",
        "(0.042459, 1.511385, -0.015701)",
        "(0.042064, 1.516617, -0.015010)",
        "(0.041611, 1.526649, -0.013743)",
        "(0.041775, 1.536109, -0.012444)",
        "(0.042345, 1.544998, -0.011027)",
        "(0.043243, 1.553464, -0.009906)",
        "(0.043732, 1.557568, -0.009513)",
        "(0.044992, 1.565555, -0.009063)",
        "(0.046041, 1.573198, -0.009009)",
        "(0.047194, 1.580521, -0.009366)",
        "(0.048190, 1.587534, -0.010049)",
        "(0.048728, 1.590969, -0.010664)",
        "(0.049816, 1.597869, -0.012508)",
        "(0.050946, 1.604697, -0.015215)",
        "(0.051432, 1.611259, -0.018221)",
        "(0.051600, 1.614421, -0.019767)",
        "(0.051791, 1.620759, -0.023054)",
        "(0.052118, 1.627171, -0.027058)",
        "(0.052910, 1.633581, -0.031999)",
        "(0.053585, 1.639819, -0.037529)",
        "(0.054138, 1.645663, -0.043336)",
        "(0.054421, 1.648346, -0.046404)",
        "(0.055093, 1.653288, -0.052934)",
        "(0.055966, 1.657738, -0.060136)",
        "(0.056638, 1.661655, -0.067753)",
        "(0.057099, 1.664833, -0.075564)",
        "(0.057348, 1.666062, -0.079602)",
        "(0.058030, 1.667843, -0.087875)",
        "(0.058661, 1.668573, -0.096765)",
        "(0.059180, 1.668337, -0.105691)",
        "(0.059463, 1.667322, -0.115085)",
        "(0.059447, 1.666440, -0.119944)",
        "(0.059391, 1.664063, -0.129754)",
        "(0.059410, 1.660571, -0.139515)",
        "(0.059022, 1.655925, -0.148755)",
        "(0.058088, 1.650047, -0.157575)",
        "(0.057532, 1.646582, -0.161748)",
        "(0.056402, 1.638796, -0.169649)",
        "(0.055244, 1.629525, -0.176687)",
        "(0.054472, 1.618824, -0.182863)",
        "(0.053850, 1.606585, -0.188107)",
        "(0.053557, 1.599805, -0.190282)",
        "(0.053382, 1.585309, -0.194029)",
        "(0.053539, 1.569490, -0.197062)",
        "(0.053091, 1.552455, -0.198600)",
        "(0.052319, 1.534327, -0.198471)",
        "(0.052079, 1.524921, -0.197822)",
        "(0.051788, 1.506034, -0.196085)",
        "(0.051115, 1.487043, -0.193513)",
        "(0.049801, 1.468248, -0.189956)",
        "(0.048799, 1.450201, -0.185670)",
        "(0.048579, 1.441698, -0.183311)",
        "(0.047995, 1.425415, -0.178163)",
        "(0.047397, 1.410189, -0.172116)",
        "(0.046601, 1.396048, -0.165145)",
        "(0.046015, 1.383323, -0.157481)",
        "(0.046026, 1.377792, -0.153543)",
        "(0.046275, 1.367879, -0.145914)",
        "(0.046618, 1.359300, -0.138175)",
        "(0.047108, 1.351611, -0.130053)",
        "(0.047680, 1.344883, -0.121614)",
        "(0.048010, 1.342027, -0.117385)",
        "(0.048356, 1.336915, -0.109189)",
        "(0.048238, 1.332847, -0.101377)",
        "(0.047882, 1.329883, -0.093560)",
        "(0.047514, 1.328089, -0.085493)",
        "(0.047363, 1.327948, -0.081494)",
        "(0.047082, 1.328938, -0.073787)",
        "(0.046688, 1.331891, -0.066441)",
        "(0.046204, 1.336914, -0.059502)",
        "(0.045984, 1.340221, -0.056239)",
        "(0.045684, 1.347595, -0.050009)",
        "(0.045207, 1.356407, -0.044280)",
        "(0.044664, 1.365965, -0.038777)",
        "(0.044080, 1.376266, -0.033899)",
        "(0.043722, 1.387305, -0.029864)",
        "(0.043537, 1.393095, -0.028197)",
        "(0.043152, 1.404979, -0.025473)",
        "(0.042611, 1.417128, -0.023378)",
        "(0.042316, 1.429460, -0.021785)",
        "(0.042259, 1.442003, -0.020796)",
        "(0.042208, 1.448264, -0.020439)",
        "(0.041995, 1.460605, -0.019639)",
        "(0.041693, 1.472651, -0.018808)",
        "(0.041013, 1.484167, -0.018069)",
        "(0.040546, 1.489655, -0.017725)",
        "(0.040083, 1.500208, -0.017059)",
        "(0.040100, 1.510100, -0.016614)",
        "(0.039632, 1.519251, -0.016296)",
        "(0.038909, 1.527826, -0.016037)",
        "(0.038401, 1.531948, -0.015943)",
        "(0.037576, 1.539820, -0.015702)",
        "(0.037220, 1.547177, -0.015175)",
        "(0.037040, 1.554310, -0.014579)",
        "(0.036716, 1.561479, -0.013976)",
        "(0.036143, 1.568850, -0.013434)",
        "(0.035792, 1.572584, -0.013175)",
        "(0.035347, 1.580255, -0.012880)",
        "(0.035341, 1.588280, -0.012841)",
        "(0.035720, 1.596454, -0.012980)",
        "(0.036504, 1.604707, -0.013436)",
        "(0.036972, 1.608899, -0.013888)",
        "(0.038080, 1.617142, -0.015082)",
        "(0.039736, 1.625158, -0.016786)",
        "(0.041917, 1.632781, -0.019197)",
        "(0.044215, 1.639753, -0.022169)",
        "(0.045318, 1.642892, -0.023904)",
        "(0.047319, 1.648739, -0.027720)",
        "(0.048968, 1.653755, -0.031892)",
        "(0.050172, 1.657874, -0.036362)",
        "(0.051253, 1.661065, -0.041239)",
        "(0.051936, 1.662254, -0.043944)",
        "(0.053642, 1.664222, -0.049867)",
        "(0.055454, 1.665410, -0.056308)",
        "(0.057304, 1.665643, -0.062991)",
        "(0.058861, 1.664840, -0.069581)",
        "(0.059525, 1.664000, -0.072835)",
        "(0.060702, 1.661762, -0.079382)",
        "(0.061740, 1.658432, -0.086127)",
        "(0.062616, 1.654485, -0.092923)",
        "(0.062790, 1.649648, -0.099651)",
        "(0.062545, 1.646987, -0.102955)",
        "(0.061696, 1.641264, -0.109458)",
        "(0.060625, 1.634953, -0.115916)",
        "(0.059249, 1.628221, -0.122159)",
        "(0.057507, 1.621124, -0.128029)",
        "(0.056351, 1.617343, -0.130699)",
        "(0.054109, 1.609498, -0.135689)",
        "(0.051731, 1.601134, -0.139946)",
        "(0.049536, 1.592507, -0.143870)",
        "(0.047452, 1.583601, -0.147116)",
        "(0.046436, 1.579025, -0.148449)",
        "(0.044506, 1.569710, -0.150690)",
        "(0.042995, 1.560240, -0.152776)",
        "(0.042166, 1.550697, -0.154801)",
        "(0.041716, 1.545830, -0.155678)",
        "(0.040455, 1.535986, -0.157196)",
        "(0.039169, 1.526080, -0.158326)",
        "(0.038008, 1.515921, -0.159044)",
        "(0.037108, 1.505438, -0.159329)",
        "(0.036718, 1.500074, -0.159317)",
        "(0.035915, 1.489128, -0.158975)",
        "(0.035631, 1.477989, -0.158465)",
        "(0.035526, 1.466722, -0.157643)",
        "(0.035216, 1.455013, -0.156099)",
        "(0.035074, 1.449037, -0.155056)",
        "(0.034861, 1.437027, -0.152860)",
        "(0.034856, 1.425011, -0.150343)",
        "(0.034873, 1.412682, -0.147023)",
        "(0.035048, 1.399999, -0.142602)",
        "(0.035401, 1.387504, -0.137470)",
        "(0.035610, 1.381429, -0.134750)",
        "(0.035977, 1.369666, -0.129018)",
        "(0.036374, 1.358398, -0.122356)",
        "(0.036770, 1.347739, -0.114368)",
        "(0.037068, 1.338049, -0.105906)",
        "(0.037174, 1.333699, -0.101668)",
        "(0.037107, 1.326086, -0.092657)",
        "(0.036869, 1.319891, -0.082881)",
        "(0.036866, 1.315711, -0.073016)",
        "(0.037143, 1.313648, -0.063380)",
        "(0.037240, 1.313428, -0.058622)",
        "(0.037286, 1.314276, -0.049551)",
        "(0.036922, 1.317026, -0.041379)",
        "(0.036243, 1.322095, -0.034732)",
        "(0.035490, 1.326097, -0.032160)",
        "(0.033760, 1.334554, -0.028216)",
        "(0.031850, 1.345043, -0.024970)",
        "(0.030063, 1.357646, -0.022254)",
        "(0.028554, 1.371680, -0.019648)",
        "(0.027941, 1.379163, -0.018372)",
        "(0.026681, 1.394560, -0.015819)",
        "(0.025558, 1.410572, -0.013408)",
        "(0.024407, 1.425615, -0.011734)",
        "(0.023232, 1.440978, -0.011055)",
        "(0.022951, 1.448827, -0.011117)",
        "(0.022162, 1.464075, -0.011259)",
        "(0.021527, 1.478504, -0.010937)",
        "(0.021149, 1.492372, -0.010146)",
        "(0.021688, 1.506373, -0.009750)",
        "(0.022144, 1.513315, -0.009707)",
        "(0.022686, 1.526871, -0.009530)",
        "(0.022927, 1.540120, -0.009499)",
        "(0.022869, 1.553321, -0.009844)",
        "(0.022818, 1.566519, -0.010719)",
        "(0.022832, 1.572999, -0.011338)",
        "(0.023161, 1.585650, -0.012760)",
        "(0.024493, 1.597965, -0.014656)",
        "(0.025797, 1.609612, -0.016894)",
        "(0.027436, 1.620422, -0.019478)",
        "(0.028360, 1.625430, -0.021007)",
        "(0.030159, 1.634709, -0.024338)",
        "(0.031703, 1.642696, -0.028081)",
        "(0.033059, 1.649522, -0.032223)",
        "(0.034149, 1.655190, -0.036771)",
        "(0.034541, 1.657555, -0.039197)",
        "(0.035188, 1.661730, -0.044276)",
        "(0.036075, 1.664987, -0.049737)",
        "(0.037193, 1.667315, -0.055722)",
        "(0.038325, 1.668741, -0.062114)",
        "(0.038746, 1.669126, -0.065397)",
        "(0.039356, 1.669452, -0.072009)",
        "(0.039744, 1.669037, -0.078806)",
        "(0.040075, 1.667792, -0.085732)",
        "(0.039828, 1.665692, -0.092671)",
        "(0.039509, 1.664177, -0.096032)",
        "(0.038880, 1.660521, -0.102728)",
        "(0.038131, 1.656179, -0.109388)",
        "(0.037001, 1.651204, -0.115825)",
        "(0.035714, 1.645530, -0.121921)",
        "(0.034602, 1.639348, -0.127855)",
        "(0.034124, 1.636115, -0.130810)",
        "(0.032910, 1.629318, -0.136416)",
        "(0.031569, 1.621937, -0.141354)",
        "(0.030742, 1.614214, -0.146126)",
        "(0.030241, 1.606203, -0.150842)",
        "(0.030163, 1.601970, -0.153108)",
        "(0.030097, 1.593222, -0.157401)",
        "(0.029972, 1.583851, -0.161126)",
        "(0.029808, 1.573953, -0.164318)",
        "(0.029808, 1.568847, -0.165741)",
        "(0.029879, 1.558638, -0.168404)",
        "(0.029738, 1.548335, -0.170716)",
        "(0.029608, 1.537919, -0.172579)",
        "(0.029575, 1.527519, -0.173879)",
        "(0.029710, 1.522343, -0.174243)",
        "(0.030145, 1.512013, -0.174467)",
        "(0.030536, 1.501598, -0.173940)",
        "(0.031090, 1.491155, -0.172795)",
        "(0.031871, 1.480849, -0.170976)",
        "(0.032245, 1.475716, -0.169790)",
        "(0.032896, 1.465547, -0.167028)",
        "(0.033288, 1.455494, -0.163626)",
        "(0.033598, 1.445526, -0.159755)",
        "(0.034296, 1.435724, -0.155739)",
        "(0.034697, 1.430879, -0.153590)",
        "(0.035314, 1.421181, -0.148885)",
        "(0.035534, 1.411585, -0.143471)",
        "(0.035485, 1.402116, -0.137692)",
        "(0.035470, 1.393001, -0.131796)",
        "(0.035512, 1.388624, -0.128722)",
        "(0.035809, 1.380241, -0.122341)",
        "(0.036129, 1.372473, -0.115689)",
        "(0.036638, 1.365534, -0.108842)",
        "(0.037112, 1.359266, -0.101617)",
        "(0.037344, 1.356466, -0.097944)",
        "(0.037684, 1.351373, -0.090682)",
        "(0.037700, 1.347315, -0.083501)",
        "(0.037643, 1.343949, -0.076322)",
        "(0.037598, 1.341788, -0.069273)",
        "(0.037583, 1.341144, -0.065950)",
        "(0.037349, 1.340631, -0.059786)",
        "(0.036625, 1.341192, -0.054262)",
        "(0.035663, 1.342866, -0.049208)",
        "(0.034250, 1.345891, -0.044961)",
        "(0.033433, 1.347835, -0.043074)",
        "(0.031497, 1.352941, -0.039760)",
        "(0.029634, 1.359699, -0.037009)",
        "(0.028128, 1.367887, -0.034751)",
        "(0.027104, 1.377656, -0.032936)",
        "(0.026731, 1.382865, -0.032122)",
        "(0.026170, 1.393728, -0.030618)",
        "(0.025653, 1.404932, -0.029177)",
        "(0.025203, 1.416551, -0.027935)",
        "(0.024875, 1.428405, -0.027009)",
        "(0.024749, 1.434417, -0.026676)",
        "(0.024545, 1.446357, -0.025949)",
        "(0.024667, 1.458362, -0.025375)",
        "(0.024967, 1.470319, -0.024945)",
        "(0.025267, 1.481944, -0.024491)",
        "(0.025315, 1.487584, -0.024235)",
        "(0.025176, 1.498596, -0.023638)",
        "(0.024983, 1.508979, -0.022986)",
        "(0.025417, 1.519129, -0.022599)",
        "(0.026128, 1.528993, -0.022654)",
        "(0.026490, 1.533891, -0.022883)",
        "(0.026940, 1.543612, -0.023544)",
        "(0.027199, 1.553114, -0.024478)",
        "(0.027771, 1.562296, -0.025721)",
        "(0.028725, 1.571272, -0.027348)",
        "(0.029296, 1.575619, -0.028265)",
        "(0.030607, 1.584059, -0.030302)",
        "(0.032099, 1.592082, -0.032801)",
        "(0.033583, 1.599699, -0.035805)",
        "(0.034975, 1.607070, -0.039264)",
        "(0.035654, 1.610665, -0.041171)",
        "(0.037212, 1.617676, -0.045237)",
        "(0.038883, 1.624336, -0.049747)",
        "(0.040339, 1.630400, -0.054508)",
        "(0.041772, 1.635726, -0.059415)",
        "(0.043073, 1.640250, -0.064434)",
        "(0.043701, 1.642156, -0.067059)",
        "(0.044849, 1.645552, -0.072524)",
        "(0.045741, 1.648350, -0.078348)",
        "(0.046324, 1.650680, -0.084584)",
        "(0.046506, 1.651587, -0.087785)",
        "(0.046677, 1.653092, -0.094053)",
        "(0.046533, 1.654153, -0.100147)",
        "(0.046246, 1.654614, -0.106162)",
        "(0.046048, 1.654418, -0.112110)",
        "(0.045943, 1.654078, -0.114986)",
        "(0.045608, 1.653057, -0.120575)",
        "(0.045163, 1.651452, -0.126240)",
        "(0.044588, 1.649497, -0.131412)",
        "(0.043966, 1.647151, -0.136434)",
        "(0.043702, 1.645830, -0.138979)",
        "(0.043056, 1.642998, -0.143970)",
        "(0.042193, 1.639779, -0.148538)",
        "(0.041272, 1.636193, -0.152586)",
        "(0.040171, 1.632369, -0.156117)",
        "(0.039662, 1.630421, -0.157743)",
        "(0.038779, 1.626635, -0.160840)",
        "(0.038174, 1.622838, -0.163736)",
        "(0.037856, 1.618990, -0.166659)",
        "(0.037724, 1.615059, -0.169510)",
        "(0.037690, 1.613007, -0.170816)",
        "(0.037735, 1.608693, -0.173196)",
        "(0.037995, 1.604158, -0.175411)",
        "(0.038218, 1.599351, -0.177440)",
        "(0.038266, 1.594374, -0.179304)",
        "(0.038058, 1.589349, -0.181093)",
        "(0.037947, 1.586846, -0.181995)",
        "(0.037884, 1.581889, -0.183853)",
        "(0.038038, 1.576872, -0.185600)",
        "(0.038295, 1.571726, -0.187094)",
        "(0.038419, 1.569042, -0.187657)",
        "(0.038690, 1.563371, -0.188524)",
        "(0.039074, 1.557346, -0.189190)",
        "(0.039682, 1.551126, -0.189806)",
        "(0.040320, 1.544416, -0.190364)",
        "(0.040625, 1.540803, -0.190556)",
        "(0.041239, 1.533225, -0.190760)",
        "(0.041849, 1.525053, -0.190726)",
        "(0.042365, 1.516108, -0.190321)",
        "(0.042891, 1.506398, -0.189482)",
        "(0.043094, 1.501293, -0.188937)",
        "(0.043565, 1.490831, -0.187780)",
        "(0.044201, 1.479992, -0.186588)",
        "(0.044822, 1.468755, -0.185311)",
        "(0.045207, 1.457175, -0.183925)",
        "(0.045563, 1.451355, -0.183246)",
        "(0.046094, 1.439646, -0.181851)",
        "(0.046458, 1.427917, -0.180196)",
        "(0.046763, 1.415941, -0.178001)",
        "(0.047215, 1.403924, -0.175367)",
        "(0.047459, 1.398057, -0.174012)",
        "(0.047596, 1.386525, -0.171134)",
        "(0.047616, 1.375234, -0.167747)",
        "(0.047875, 1.364394, -0.163726)",
        "(0.048488, 1.354225, -0.159096)",
        "(0.049205, 1.345199, -0.154343)",
        "(0.049573, 1.341026, -0.151730)",
        "(0.050214, 1.332851, -0.145716)",
        "(0.050632, 1.325157, -0.138540)",
        "(0.050881, 1.318191, -0.130522)",
        "(0.051035, 1.315086, -0.126198)",
        "(0.051401, 1.309522, -0.117114)",
        "(0.051772, 1.305083, -0.107774)",
        "(0.052302, 1.301958, -0.098502)",
        "(0.052734, 1.300316, -0.089514)",
        "(0.052822, 1.300151, -0.085142)",
        "(0.052867, 1.300774, -0.076476)",
        "(0.053041, 1.303061, -0.067887)",
        "(0.053301, 1.306933, -0.059562)",
        "(0.053308, 1.312124, -0.051625)",
        "(0.053026, 1.318798, -0.044597)",
        "(0.052684, 1.322804, -0.041693)",
        "(0.051807, 1.331978, -0.037026)",
        "(0.050689, 1.342203, -0.033502)",
        "(0.049193, 1.352910, -0.030501)",
        "(0.048211, 1.358471, -0.029175)",
        "(0.046145, 1.369963, -0.026583)",
        "(0.044376, 1.382006, -0.024306)",
        "(0.043043, 1.394666, -0.022727)",
        "(0.041844, 1.407625, -0.021554)",
        "(0.041288, 1.414099, -0.021036)",
        "(0.040460, 1.427293, -0.020273)",
        "(0.039825, 1.440406, -0.019541)",
        "(0.039469, 1.453200, -0.018747)",
        "(0.038738, 1.465534, -0.017796)",
        "(0.037926, 1.477473, -0.016975)",
        "(0.037918, 1.483398, -0.016766)",
        "(0.037897, 1.494920, -0.016329)",
        "(0.037975, 1.506228, -0.016075)",
        "(0.038141, 1.517573, -0.016192)",
        "(0.038265, 1.523210, -0.016326)",
        "(0.038750, 1.534354, -0.016644)",
        "(0.039519, 1.545217, -0.016996)",
        "(0.040514, 1.555919, -0.017495)",
        "(0.041448, 1.566439, -0.018108)",
        "(0.041806, 1.571558, -0.018416)",
        "(0.042332, 1.581671, -0.019125)",
        "(0.042898, 1.591327, -0.020184)",
        "(0.043931, 1.600833, -0.021795)",
        "(0.045222, 1.609924, -0.024074)",
        "(0.045649, 1.614285, -0.025262)",
        "(0.046340, 1.622689, -0.027830)",
        "(0.047130, 1.630631, -0.030715)",
        "(0.048264, 1.638089, -0.033864)",
        "(0.049410, 1.645058, -0.037118)",
        "(0.049976, 1.648269, -0.038899)",
        "(0.051270, 1.654614, -0.042938)",
        "(0.052742, 1.660468, -0.047607)",
        "(0.053761, 1.665861, -0.052571)",
        "(0.054203, 1.670514, -0.057542)",
        "(0.054276, 1.672561, -0.059986)",
        "(0.054587, 1.676309, -0.065101)",
        "(0.055018, 1.679590, -0.070595)",
        "(0.055220, 1.682117, -0.076313)",
        "(0.055053, 1.684138, -0.082262)",
        "(0.054993, 1.685031, -0.085435)",
        "(0.054984, 1.686529, -0.092152)",
        "(0.055096, 1.687388, -0.099304)",
        "(0.055234, 1.687556, -0.106785)",
        "(0.055193, 1.686797, -0.114093)",
        "(0.055155, 1.685144, -0.121172)",
        "(0.055242, 1.683916, -0.124671)",
        "(0.055599, 1.680787, -0.131635)",
        "(0.055839, 1.676422, -0.138496)",
        "(0.055760, 1.670947, -0.145455)",
        "(0.055629, 1.667706, -0.149053)",
        "(0.055636, 1.660417, -0.156454)",
        "(0.056065, 1.651878, -0.163940)",
        "(0.055947, 1.641810, -0.170890)",
        "(0.055254, 1.629991, -0.176962)",
        "(0.054691, 1.623474, -0.179679)",
        "(0.053131, 1.609599, -0.184719)",
        "(0.051527, 1.594639, -0.189521)",
        "(0.049939, 1.578856, -0.194317)",
        "(0.047832, 1.562151, -0.198668)",
        "(0.046617, 1.553375, -0.200551)",
        "(0.044177, 1.535478, -0.203846)",
        "(0.041986, 1.517551, -0.206656)",
        "(0.039745, 1.499505, -0.208971)",
        "(0.037572, 1.481441, -0.210256)",
        "(0.036651, 1.472555, -0.210531)",
        "(0.035150, 1.455165, -0.210919)",
        "(0.034294, 1.438535, -0.210918)",
        "(0.033351, 1.421819, -0.209698)",
        "(0.032148, 1.406350, -0.207040)",
        "(0.031650, 1.398930, -0.205217)",
        "(0.031268, 1.384727, -0.201473)",
        "(0.031449, 1.371604, -0.197537)",
        "(0.031997, 1.359176, -0.192674)",
        "(0.032735, 1.347448, -0.186842)",
        "(0.033440, 1.336536, -0.180426)",
        "(0.033860, 1.331466, -0.176936)",
        "(0.034609, 1.321778, -0.169235)",
        "(0.035131, 1.312986, -0.160781)",
        "(0.035697, 1.305377, -0.151894)",
        "(0.035997, 1.302097, -0.147069)",
        "(0.036513, 1.296068, -0.136481)",
        "(0.037132, 1.291268, -0.125095)",
        "(0.038025, 1.288213, -0.113667)",
        "(0.038824, 1.286747, -0.102247)",
        "(0.039141, 1.286676, -0.096555)",
        "(0.039760, 1.287458, -0.085108)",
        "(0.040297, 1.289902, -0.074106)",
        "(0.040592, 1.294101, -0.064069)",
        "(0.040396, 1.299874, -0.055164)",
        "(0.040114, 1.303382, -0.051270)",
        "(0.039315, 1.311195, -0.044174)",
        "(0.038221, 1.320213, -0.038138)",
        "(0.037012, 1.330593, -0.033281)",
        "(0.035501, 1.341867, -0.029445)",
        "(0.034578, 1.347795, -0.027857)",
        "(0.032615, 1.360125, -0.025169)",
        "(0.030430, 1.373107, -0.023135)",
        "(0.028250, 1.386712, -0.021500)",
        "(0.026051, 1.400638, -0.020161)",
        "(0.025052, 1.407705, -0.019979)",
        "(0.022485, 1.422207, -0.019749)",
        "(0.020343, 1.436499, -0.019333)",
        "(0.018831, 1.450373, -0.018417)",
        "(0.017673, 1.463941, -0.017470)",
        "(0.017243, 1.470577, -0.017030)",
        "(0.016520, 1.483557, -0.016247)",
        "(0.016305, 1.496134, -0.015645)",
        "(0.016578, 1.508379, -0.015380)",
        "(0.017285, 1.520226, -0.015251)",
        "(0.017643, 1.525842, -0.015068)",
        "(0.018816, 1.536893, -0.015038)",
        "(0.020359, 1.547709, -0.015246)",
        "(0.022305, 1.558197, -0.015525)",
        "(0.024553, 1.568227, -0.015831)",
        "(0.025667, 1.573065, -0.016045)",
        "(0.027745, 1.582537, -0.016698)",
        "(0.029852, 1.591604, -0.017679)",
        "(0.032282, 1.600174, -0.019113)",
        "(0.034692, 1.608262, -0.021055)",
        "(0.035826, 1.612103, -0.022182)",
        "(0.038021, 1.619611, -0.024691)",
        "(0.040104, 1.626743, -0.027529)",
        "(0.042257, 1.633420, -0.030710)",
        "(0.044167, 1.639696, -0.034178)",
        "(0.044911, 1.642619, -0.035979)",
        "(0.046150, 1.648074, -0.039638)",
        "(0.047169, 1.652912, -0.043355)",
        "(0.048437, 1.657114, -0.047337)",
        "(0.049692, 1.660818, -0.051757)",
        "(0.050321, 1.662475, -0.054194)",
        "(0.051475, 1.665465, -0.059336)",
        "(0.052502, 1.668103, -0.065033)",
        "(0.053565, 1.670371, -0.071418)",
        "(0.054605, 1.671990, -0.078445)",
        "(0.055087, 1.672472, -0.082153)",
        "(0.056007, 1.672824, -0.089857)",
        "(0.056634, 1.672265, -0.098002)",
        "(0.057119, 1.671010, -0.106786)",
        "(0.057002, 1.669087, -0.116113)",
        "(0.056790, 1.667775, -0.120938)",
        "(0.056342, 1.664400, -0.130619)",
        "(0.056086, 1.659724, -0.140286)",
        "(0.055646, 1.653768, -0.149783)",
        "(0.054637, 1.646603, -0.159114)",
        "(0.053959, 1.642516, -0.163716)",
        "(0.052486, 1.633387, -0.172661)",
        "(0.050744, 1.622990, -0.181059)",
        "(0.048746, 1.611317, -0.188813)",
        "(0.046429, 1.598703, -0.196129)",
        "(0.045148, 1.592110, -0.199544)",
        "(0.042277, 1.578136, -0.205585)",
        "(0.039266, 1.563788, -0.210914)",
        "(0.036202, 1.548916, -0.215353)",
        "(0.033064, 1.534009, -0.219148)",
        "(0.031519, 1.526566, -0.220492)",
        "(0.028623, 1.511797, -0.222674)",
        "(0.026060, 1.497608, -0.224177)",
        "(0.024109, 1.484290, -0.225359)",
        "(0.022506, 1.471552, -0.226004)",
        "(0.021837, 1.465376, -0.225942)",
        "(0.020734, 1.453283, -0.225225)",
        "(0.020209, 1.441667, -0.223599)",
        "(0.020104, 1.430291, -0.220977)",
        "(0.020147, 1.418980, -0.217333)",
        "(0.020105, 1.413248, -0.215125)",
        "(0.020346, 1.401928, -0.210546)",
        "(0.021001, 1.391102, -0.205828)",
        "(0.021827, 1.380329, -0.200857)",
        "(0.022813, 1.369325, -0.194816)",
        "(0.023337, 1.363685, -0.191402)",
        "(0.024376, 1.352445, -0.184286)",
        "(0.025476, 1.341332, -0.176367)",
        "(0.026418, 1.330119, -0.167290)",
        "(0.027393, 1.319136, -0.157072)",
        "(0.028004, 1.314040, -0.151941)",
        "(0.029446, 1.304576, -0.141724)",
        "(0.031179, 1.296268, -0.130840)",
        "(0.033060, 1.289213, -0.119152)",
        "(0.035096, 1.283442, -0.106865)",
        "(0.036077, 1.281170, -0.100608)",
        "(0.037967, 1.277802, -0.088193)",
        "(0.039891, 1.276388, -0.076167)",
        "(0.041448, 1.277004, -0.065109)",
        "(0.042136, 1.279719, -0.055643)",
        "(0.042110, 1.281851, -0.051500)",
        "(0.041883, 1.287233, -0.044052)",
        "(0.041071, 1.294406, -0.037959)",
        "(0.039543, 1.303342, -0.033168)",
        "(0.037459, 1.313831, -0.029618)",
        "(0.036261, 1.319715, -0.028318)",
        "(0.033816, 1.332111, -0.026182)",
        "(0.031201, 1.345181, -0.024390)",
        "(0.028612, 1.358836, -0.022791)",
        "(0.025967, 1.372930, -0.021361)",
        "(0.024676, 1.380195, -0.020714)",
        "(0.022501, 1.395163, -0.019799)",
        "(0.020905, 1.410704, -0.019392)",
        "(0.019513, 1.426423, -0.019118)",
        "(0.018425, 1.442033, -0.018573)",
        "(0.018061, 1.449734, -0.018114)",
        "(0.017390, 1.464770, -0.016828)",
        "(0.016895, 1.479185, -0.015279)",
        "(0.016593, 1.493067, -0.013917)",
        "(0.016674, 1.506507, -0.012921)",
        "(0.016832, 1.513030, -0.012514)",
        "(0.017574, 1.526241, -0.012063)",
        "(0.018330, 1.538145, -0.011953)",
        "(0.018676, 1.549583, -0.011838)",
        "(0.018755, 1.560669, -0.011900)",
        "(0.018883, 1.566091, -0.012138)",
        "(0.019738, 1.576774, -0.013210)",
        "(0.020961, 1.587007, -0.014808)",
        "(0.022357, 1.596866, -0.016875)",
        "(0.023553, 1.606321, -0.019431)",
        "(0.024024, 1.610802, -0.020950)",
        "(0.024884, 1.619330, -0.024496)",
        "(0.025473, 1.627149, -0.028471)",
        "(0.025851, 1.634247, -0.032960)",
        "(0.025988, 1.640754, -0.037960)",
        "(0.026038, 1.643790, -0.040611)",
        "(0.026109, 1.649507, -0.045962)",
        "(0.026452, 1.654755, -0.051539)",
        "(0.027205, 1.659674, -0.057489)",
        "(0.028038, 1.664154, -0.063740)",
        "(0.028398, 1.666173, -0.066996)",
        "(0.029099, 1.669818, -0.073730)",
        "(0.029945, 1.672934, -0.081038)",
        "(0.030956, 1.675251, -0.088903)",
        "(0.031580, 1.676744, -0.097155)",
        "(0.031731, 1.677101, -0.101475)",
        "(0.031863, 1.677382, -0.110492)",
        "(0.031900, 1.676796, -0.120046)",
        "(0.032014, 1.675089, -0.129903)",
        "(0.031954, 1.672258, -0.139805)",
        "(0.031697, 1.670405, -0.144748)",
        "(0.030964, 1.666147, -0.154633)",
        "(0.030406, 1.661030, -0.164602)",
        "(0.029986, 1.655161, -0.174338)",
        "(0.029462, 1.648359, -0.183304)",
        "(0.028992, 1.644507, -0.187277)",
        "(0.027967, 1.636266, -0.194638)",
        "(0.027052, 1.627392, -0.201483)",
        "(0.026207, 1.617811, -0.207862)",
        "(0.025180, 1.607578, -0.213408)",
        "(0.024626, 1.602212, -0.215798)",
        "(0.023638, 1.591376, -0.220141)",
        "(0.022839, 1.580356, -0.223929)",
        "(0.022126, 1.569124, -0.227061)",
        "(0.021518, 1.557776, -0.229517)",
        "(0.021295, 1.552099, -0.230435)",
        "(0.020920, 1.540639, -0.231650)",
        "(0.020565, 1.529156, -0.232002)",
        "(0.020509, 1.517609, -0.231586)",
        "(0.020969, 1.505944, -0.230428)",
        "(0.021459, 1.500090, -0.229569)",
        "(0.022634, 1.488272, -0.227396)",
        "(0.023897, 1.476192, -0.224426)",
        "(0.025504, 1.464017, -0.220962)",
        "(0.027482, 1.451656, -0.217191)",
        "(0.028505, 1.445320, -0.215150)",
        "(0.030581, 1.432372, -0.210732)",
        "(0.032621, 1.419063, -0.205791)",
        "(0.034715, 1.405599, -0.200304)",
        "(0.037006, 1.392212, -0.194706)",
        "(0.038204, 1.385603, -0.191925)",
        "(0.040272, 1.372550, -0.186076)",
        "(0.041838, 1.359667, -0.179378)",
        "(0.043167, 1.347358, -0.172226)",
        "(0.044374, 1.335891, -0.164913)",
        "(0.044921, 1.330412, -0.160946)",
        "(0.045594, 1.319875, -0.152146)",
        "(0.046020, 1.310428, -0.142874)",
        "(0.046573, 1.302535, -0.133652)",
        "(0.047017, 1.295656, -0.123989)",
        "(0.047150, 1.292558, -0.119043)",
        "(0.047075, 1.287092, -0.109342)",
        "(0.046304, 1.282799, -0.099921)",
        "(0.045081, 1.279727, -0.090999)",
        "(0.043747, 1.277963, -0.082665)",
        "(0.043009, 1.277601, -0.078718)",
        "(0.041385, 1.277624, -0.071012)",
        "(0.039281, 1.279644, -0.064304)",
        "(0.036903, 1.282973, -0.058536)",
        "(0.034242, 1.288092, -0.054080)",
        "(0.032884, 1.291078, -0.052069)",
        "(0.030142, 1.297590, -0.048084)",
        "(0.027575, 1.304848, -0.043989)",
        "(0.025319, 1.312893, -0.040030)",
        "(0.023292, 1.321553, -0.036323)",
        "(0.022329, 1.326105, -0.034569)",
        "(0.020332, 1.335455, -0.031293)",
        "(0.018300, 1.345574, -0.028639)",
        "(0.016333, 1.356221, -0.026397)",
        "(0.014532, 1.367224, -0.024403)",
        "(0.013671, 1.372863, -0.023395)",
        "(0.012129, 1.384398, -0.021358)",
        "(0.010759, 1.396387, -0.019353)",
        "(0.009662, 1.408656, -0.017588)",
        "(0.007932, 1.421681, -0.017189)",
        "(0.007108, 1.428452, -0.017386)",
        "(0.005621, 1.441906, -0.017283)",
        "(0.005054, 1.455608, -0.016955)",
        "(0.005061, 1.469298, -0.016176)",
        "(0.005663, 1.483169, -0.015225)",
        "(0.006066, 1.490141, -0.014816)",
        "(0.007060, 1.504082, -0.014261)",
        "(0.008307, 1.517857, -0.014079)",
        "(0.009657, 1.531380, -0.014347)",
        "(0.011157, 1.544692, -0.015077)",
        "(0.011993, 1.551157, -0.015668)",
        "(0.013714, 1.563903, -0.016910)",
        "(0.015823, 1.576131, -0.018646)",
        "(0.018283, 1.587734, -0.020742)",
        "(0.020830, 1.598412, -0.022734)",
        "(0.022119, 1.603393, -0.023793)",
        "(0.024520, 1.612983, -0.026301)",
        "(0.026797, 1.621968, -0.029602)",
        "(0.029115, 1.630302, -0.033722)",
        "(0.031413, 1.638052, -0.038751)",
        "(0.032427, 1.641600, -0.041550)",
        "(0.034383, 1.648272, -0.047465)",
        "(0.036204, 1.654377, -0.054067)",
        "(0.037878, 1.659822, -0.061450)",
        "(0.039389, 1.664375, -0.069537)",
        "(0.040052, 1.666239, -0.073851)",
        "(0.041118, 1.669332, -0.082821)",
        "(0.041865, 1.671528, -0.092265)",
        "(0.042023, 1.672750, -0.102116)",
        "(0.041635, 1.673002, -0.112442)",
        "(0.041284, 1.672682, -0.117726)",
        "(0.040208, 1.671480, -0.128391)",
        "(0.038810, 1.669477, -0.139191)",
        "(0.037283, 1.666652, -0.149804)",
        "(0.035651, 1.662991, -0.159966)",
        "(0.034816, 1.660841, -0.164881)",
        "(0.033029, 1.655958, -0.174276)",
        "(0.031136, 1.650453, -0.183147)",
        "(0.029202, 1.644450, -0.191621)",
        "(0.027293, 1.637862, -0.199516)",
        "(0.026355, 1.634327, -0.203087)",
        "(0.024409, 1.626992, -0.209741)",
        "(0.022648, 1.619190, -0.216246)",
        "(0.020904, 1.611440, -0.221501)",
        "(0.019321, 1.603290, -0.225675)",
        "(0.018619, 1.598994, -0.227300)",
        "(0.017352, 1.590072, -0.230112)",
        "(0.016168, 1.580729, -0.232401)",
        "(0.014923, 1.570925, -0.233928)",
        "(0.014165, 1.560947, -0.234965)",
        "(0.014052, 1.555891, -0.235354)",
        "(0.014198, 1.545389, -0.235788)",
        "(0.014513, 1.534194, -0.235558)",
        "(0.014739, 1.522167, -0.234523)",
        "(0.015129, 1.509324, -0.232807)",
        "(0.015469, 1.502574, -0.231712)",
        "(0.016219, 1.488567, -0.229017)",
        "(0.016730, 1.473807, -0.225496)",
        "(0.017229, 1.458631, -0.221486)",
        "(0.018262, 1.443384, -0.217389)",
        "(0.018919, 1.435673, -0.215164)",
        "(0.020403, 1.420136, -0.210035)",
        "(0.022027, 1.404360, -0.203668)",
        "(0.023752, 1.388528, -0.196624)",
        "(0.025611, 1.372957, -0.189335)",
        "(0.026480, 1.365325, -0.185581)",
        "(0.028116, 1.350310, -0.178024)",
        "(0.029689, 1.335974, -0.170411)",
        "(0.031093, 1.322076, -0.162278)",
        "(0.032462, 1.308850, -0.153310)",
        "(0.033042, 1.302658, -0.148576)",
        "(0.034140, 1.291264, -0.138939)",
        "(0.035085, 1.281495, -0.129088)",
        "(0.035803, 1.273354, -0.118962)",
        "(0.036322, 1.267198, -0.108888)",
        "(0.036400, 1.264894, -0.103971)",
        "(0.036330, 1.261519, -0.094540)",
        "(0.035879, 1.260044, -0.085649)",
        "(0.035000, 1.260469, -0.077285)",
        "(0.033886, 1.262994, -0.069522)",
        "(0.033168, 1.265165, -0.066030)",
        "(0.031459, 1.270872, -0.059886)",
        "(0.029329, 1.278112, -0.054589)",
        "(0.026823, 1.286576, -0.049992)",
        "(0.024091, 1.296266, -0.046359)",
        "(0.022757, 1.301499, -0.044868)",
        "(0.020097, 1.312233, -0.042106)",
        "(0.017195, 1.323655, -0.039792)",
        "(0.013830, 1.335729, -0.037892)",
        "(0.010563, 1.348341, -0.036057)",
        "(0.009062, 1.354851, -0.035139)",
        "(0.006326, 1.368178, -0.033414)",
        "(0.003714, 1.381918, -0.031813)",
        "(0.001151, 1.396040, -0.030275)",
        "(-0.001018, 1.410495, -0.028811)",
        "(-0.001906, 1.417858, -0.028218)",
        "(-0.003175, 1.432472, -0.027155)",
        "(-0.003918, 1.447038, -0.026207)",
        "(-0.004431, 1.461245, -0.025303)",
        "(-0.005185, 1.474807, -0.024276)",
        "(-0.005650, 1.481306, -0.023671)",
        "(-0.006369, 1.493914, -0.022442)",
        "(-0.006537, 1.506169, -0.021504)",
        "(-0.006391, 1.518139, -0.021000)",
        "(-0.005954, 1.530123, -0.021105)",
        "(-0.005645, 1.536074, -0.021344)",
        "(-0.004994, 1.547814, -0.021997)",
        "(-0.004171, 1.559423, -0.023156)",
        "(-0.003145, 1.570891, -0.024936)",
        "(-0.001777, 1.582234, -0.027594)",
        "(-0.001011, 1.587832, -0.029148)",
        "(0.000548, 1.598586, -0.032873)",
        "(0.002276, 1.608867, -0.037260)",
        "(0.003993, 1.618560, -0.042353)",
        "(0.005339, 1.627748, -0.048022)",
        "(0.005733, 1.631998, -0.051229)",
        "(0.006560, 1.640176, -0.057813)",
        "(0.007658, 1.647455, -0.064878)",
        "(0.008869, 1.653735, -0.072394)",
        "(0.009795, 1.658934, -0.080387)",
        "(0.010177, 1.661059, -0.084641)",
        "(0.010798, 1.664650, -0.093463)",
        "(0.011106, 1.667343, -0.102967)",
        "(0.010829, 1.669051, -0.112989)",
        "(0.010472, 1.669541, -0.123291)",
        "(0.010314, 1.669348, -0.128515)",
        "(0.010084, 1.668438, -0.138846)",
        "(0.009860, 1.666356, -0.149231)",
        "(0.009289, 1.663368, -0.159333)",
        "(0.008345, 1.659158, -0.168999)",
        "(0.007883, 1.656783, -0.173783)",
        "(0.006944, 1.651650, -0.183179)",
        "(0.005925, 1.645713, -0.192151)",
        "(0.004776, 1.639161, -0.200801)",
        "(0.003664, 1.632236, -0.209271)",
        "(0.003253, 1.628660, -0.213446)",
        "(0.002433, 1.621257, -0.221254)",
        "(0.001590, 1.613318, -0.228166)",
        "(0.000666, 1.605088, -0.234508)",
        "(-0.000438, 1.596570, -0.240169)",
        "(-0.000959, 1.592246, -0.242740)",
        "(-0.001975, 1.583603, -0.247264)",
        "(-0.002765, 1.574808, -0.251047)",
        "(-0.003118, 1.565972, -0.254390)",
        "(-0.003371, 1.557147, -0.257456)",
        "(-0.003509, 1.552671, -0.258813)",
        "(-0.003769, 1.543420, -0.260960)",
        "(-0.003868, 1.533930, -0.262230)",
        "(-0.003702, 1.524266, -0.262509)",
        "(-0.003338, 1.514389, -0.262080)",
        "(-0.003081, 1.509270, -0.261570)",
        "(-0.002482, 1.498722, -0.260144)",
        "(-0.001850, 1.487832, -0.258023)",
        "(-0.001126, 1.476486, -0.255222)",
        "(-0.000209, 1.464713, -0.251932)",
        "(0.000333, 1.458620, -0.250021)",
        "(0.001433, 1.446145, -0.245737)",
        "(0.002439, 1.433184, -0.240549)",
        "(0.003682, 1.420031, -0.234831)",
        "(0.005250, 1.406842, -0.228939)",
        "(0.006017, 1.400242, -0.225852)",
        "(0.007035, 1.386971, -0.219301)",
        "(0.007844, 1.373855, -0.212485)",
        "(0.009055, 1.361647, -0.205854)",
        "(0.010445, 1.350355, -0.199307)",
        "(0.011094, 1.345250, -0.196018)",
        "(0.012219, 1.335385, -0.189222)",
        "(0.013120, 1.326501, -0.182141)",
        "(0.013889, 1.318659, -0.174970)",
        "(0.014426, 1.311538, -0.167260)",
        "(0.014556, 1.308331, -0.163061)",
        "(0.014784, 1.302600, -0.154375)",
        "(0.015143, 1.298194, -0.145397)",
        "(0.015329, 1.295039, -0.136005)",
        "(0.015196, 1.293492, -0.126937)",
        "(0.014902, 1.293388, -0.122600)",
        "(0.013959, 1.294065, -0.113772)",
        "(0.012938, 1.296403, -0.104700)",
        "(0.012046, 1.300390, -0.095767)",
        "(0.011461, 1.306212, -0.086937)",
        "(0.011162, 1.309490, -0.082725)",
        "(0.010495, 1.316868, -0.074645)",
        "(0.009580, 1.325297, -0.067202)",
        "(0.008330, 1.334604, -0.060479)",
        "(0.007118, 1.344859, -0.054613)",
        "(0.006537, 1.350258, -0.051965)",
        "(0.005396, 1.361361, -0.047060)",
        "(0.004195, 1.372835, -0.042665)",
        "(0.002891, 1.384428, -0.038640)",
        "(0.001740, 1.396106, -0.034995)",
        "(0.001232, 1.401929, -0.033384)",
        "(0.000183, 1.413578, -0.030583)",
        "(-0.000952, 1.425178, -0.028439)",
        "(-0.002208, 1.436604, -0.026761)",
        "(-0.003757, 1.447801, -0.025489)",
        "(-0.004549, 1.453292, -0.025038)",
        "(-0.005678, 1.464250, -0.024519)",
        "(-0.006450, 1.475109, -0.024329)",
        "(-0.007063, 1.485677, -0.024142)",
        "(-0.007644, 1.495848, -0.023846)",
        "(-0.007912, 1.500725, -0.023660)",
        "(-0.008187, 1.510259, -0.023265)",
        "(-0.007979, 1.519662, -0.023111)",
        "(-0.007526, 1.528990, -0.023346)",
        "(-0.007062, 1.538236, -0.024015)",
        "(-0.006754, 1.542852, -0.024544)",
        "(-0.006189, 1.551922, -0.025743)",
        "(-0.005442, 1.560817, -0.027236)",
        "(-0.004559, 1.569455, -0.028846)",
        "(-0.003598, 1.577782, -0.030452)",
        "(-0.003139, 1.581818, -0.031259)",
        "(-0.002149, 1.589873, -0.033114)",
        "(-0.001082, 1.597731, -0.035337)",
        "(-0.000241, 1.605201, -0.037898)",
        "(0.000340, 1.612321, -0.040724)",
        "(0.000627, 1.615792, -0.042298)",
        "(0.001472, 1.622584, -0.045779)",
        "(0.002677, 1.629041, -0.049900)",
        "(0.003630, 1.634837, -0.054423)",
        "(0.004260, 1.639979, -0.059155)",
        "(0.004538, 1.642393, -0.061661)",
        "(0.005142, 1.646774, -0.067194)",
        "(0.005949, 1.650647, -0.073161)",
        "(0.006945, 1.653866, -0.079684)",
        "(0.007407, 1.656365, -0.086597)",
        "(0.007520, 1.657358, -0.090202)",
        "(0.007721, 1.659036, -0.097737)",
        "(0.007571, 1.660061, -0.105659)",
        "(0.007218, 1.660297, -0.113870)",
        "(0.006685, 1.659808, -0.122213)",
        "(0.006361, 1.659269, -0.126404)",
        "(0.005875, 1.657782, -0.134837)",
        "(0.005701, 1.655548, -0.143235)",
        "(0.005358, 1.652291, -0.151238)",
        "(0.004642, 1.648173, -0.158902)",
        "(0.004196, 1.645751, -0.162615)",
        "(0.003409, 1.640459, -0.170121)",
        "(0.002719, 1.634542, -0.177637)",
        "(0.001976, 1.628064, -0.185035)",
        "(0.001153, 1.620988, -0.192036)",
        "(0.000864, 1.617261, -0.195360)",
        "(0.000433, 1.609515, -0.201741)",
        "(0.000363, 1.601152, -0.207685)",
        "(0.000851, 1.592121, -0.213132)",
        "(0.001842, 1.582572, -0.218037)",
        "(0.002378, 1.577487, -0.220254)",
        "(0.003413, 1.566574, -0.224169)",
        "(0.004505, 1.554671, -0.227241)",
        "(0.005765, 1.541917, -0.229539)",
        "(0.007107, 1.528312, -0.231158)",
        "(0.007958, 1.521099, -0.231654)",
        "(0.009770, 1.506149, -0.232083)",
        "(0.011668, 1.490259, -0.231465)",
        "(0.013561, 1.473503, -0.229992)",
        "(0.015450, 1.456255, -0.227915)",
        "(0.016459, 1.447648, -0.226780)",
        "(0.018260, 1.430358, -0.223972)",
        "(0.019933, 1.413005, -0.220510)",
        "(0.021217, 1.395854, -0.215803)",
        "(0.022525, 1.379119, -0.210389)",
        "(0.023335, 1.371193, -0.207305)",
        "(0.024937, 1.355968, -0.201050)",
        "(0.026285, 1.341775, -0.194265)",
        "(0.027109, 1.328521, -0.186418)",
        "(0.027411, 1.316481, -0.177777)",
        "(0.027622, 1.311296, -0.173438)",
        "(0.028152, 1.302288, -0.164710)",
        "(0.028498, 1.294836, -0.155181)",
        "(0.028603, 1.288765, -0.144986)",
        "(0.028717, 1.284903, -0.134524)",
        "(0.028748, 1.283690, -0.129335)",
        "(0.028811, 1.282179, -0.118881)",
        "(0.028786, 1.281920, -0.108190)",
        "(0.028851, 1.282896, -0.097714)",
        "(0.028800, 1.285549, -0.087947)",
        "(0.028675, 1.287282, -0.083326)",
        "(0.028287, 1.291368, -0.074767)",
        "(0.027606, 1.296746, -0.067533)",
        "(0.026681, 1.302701, -0.061125)",
        "(0.025726, 1.309291, -0.055348)",
        "(0.025184, 1.313027, -0.052906)",
        "(0.023969, 1.320777, -0.048369)",
        "(0.022479, 1.328930, -0.044556)",
        "(0.020845, 1.337427, -0.041334)",
        "(0.019216, 1.346180, -0.038585)",
        "(0.018430, 1.350752, -0.037467)",
        "(0.016909, 1.360019, -0.035353)",
        "(0.015511, 1.369694, -0.033483)",
        "(0.014248, 1.379682, -0.031723)",
        "(0.013126, 1.389962, -0.030048)",
        "(0.012630, 1.395295, -0.029349)",
        "(0.011819, 1.406213, -0.028197)",
        "(0.011115, 1.417385, -0.027289)",
        "(0.010343, 1.428831, -0.026594)",
        "(0.009425, 1.440187, -0.025817)",
        "(0.008985, 1.445797, -0.025335)",
        "(0.008348, 1.456909, -0.024335)",
        "(0.008431, 1.468177, -0.023586)",
        "(0.008417, 1.479344, -0.022862)",
        "(0.008271, 1.490339, -0.022069)",
        "(0.008205, 1.495826, -0.021747)",
        "(0.008214, 1.506884, -0.021427)",
        "(0.008465, 1.517949, -0.021563)",
        "(0.008873, 1.528877, -0.022023)"
    ],
    "rightHandRotations": [
        "(11.541080, 279.380200, 285.751000)",
        "(11.386740, 279.498600, 285.746200)",
        "(11.298260, 279.574500, 285.760400)",
        "(11.120550, 279.654300, 285.848000)",
        "(11.031840, 279.496700, 285.877400)",
        "(11.105450, 279.524300, 285.863200)",
        "(11.062520, 279.627900, 285.916000)",
        "(11.022020, 279.635000, 285.982600)",
        "(11.005420, 279.609600, 286.070700)",
        "(11.011010, 279.619100, 286.058100)",
        "(10.998250, 279.581300, 285.959700)",
        "(10.768560, 279.512000, 285.703400)",
        "(10.597580, 279.463900, 285.548500)",
        "(10.324670, 279.323400, 285.267800)",
        "(10.063210, 279.142700, 285.124600)",
        "(9.636938, 279.033200, 285.079800)",
        "(9.296807, 278.849100, 285.082800)",
        "(9.226209, 278.696600, 285.136700)",
        "(9.178014, 278.473700, 285.285000)",
        "(8.941801, 278.421400, 285.397300)",
        "(8.657574, 278.472400, 285.591200)",
        "(8.297728, 278.506200, 286.227900)",
        "(8.089162, 278.497200, 286.632100)",
        "(7.697649, 278.606900, 287.527700)",
        "(7.364150, 278.630200, 288.304000)",
        "(7.287427, 278.561200, 288.796100)",
        "(7.374270, 278.406100, 288.737100)",
        "(7.460768, 278.325400, 288.542200)",
        "(7.651001, 278.296300, 288.189100)",
        "(7.665524, 278.414800, 288.244400)",
        "(7.582061, 278.629900, 288.518100)",
        "(7.506401, 278.750400, 288.715500)",
        "(7.456388, 278.826500, 288.862200)",
        "(7.265389, 279.107400, 289.269700)",
        "(6.964520, 279.373700, 289.900500)",
        "(6.587437, 279.605800, 290.553200)",
        "(6.185779, 280.026900, 291.016400)",
        "(5.967556, 280.251200, 291.191800)",
        "(5.612829, 280.513500, 291.653600)",
        "(4.910426, 280.787800, 292.874600)",
        "(3.897110, 281.071000, 294.594400)",
        "(2.640899, 281.267700, 296.329500)",
        "(2.020309, 281.359900, 297.018700)",
        "(0.833610, 281.653500, 297.781200)",
        "(359.715500, 281.962500, 298.521900)",
        "(358.227300, 282.271100, 299.593300)",
        "(356.359900, 282.319900, 300.511000)",
        "(355.414000, 282.290300, 301.016700)",
        "(353.704300, 282.190900, 301.944300)",
        "(352.043700, 282.111600, 302.639700)",
        "(350.104000, 282.031800, 302.887000)",
        "(347.871400, 281.974200, 303.486700)",
        "(346.517800, 281.787100, 304.002300)",
        "(343.601400, 281.502900, 305.191800)",
        "(340.581000, 281.703100, 306.007800)",
        "(337.862600, 282.065300, 306.440900)",
        "(335.223600, 282.247700, 306.474100)",
        "(333.760800, 282.533300, 306.435700)",
        "(330.620800, 283.203000, 306.424000)",
        "(327.380700, 283.702500, 306.477900)",
        "(324.098300, 284.416800, 306.624100)",
        "(321.056400, 285.243700, 306.161100)",
        "(319.568900, 285.808400, 305.717000)",
        "(316.825000, 286.982800, 304.826300)",
        "(314.395400, 287.840300, 304.188100)",
        "(312.031400, 289.117900, 303.519800)",
        "(309.966100, 290.004300, 302.859200)",
        "(309.037100, 290.514800, 302.508800)",
        "(307.575800, 291.372700, 302.024400)",
        "(306.677900, 292.579000, 301.206300)",
        "(305.857300, 293.805100, 300.200900)",
        "(305.024800, 294.562000, 299.294600)",
        "(304.733900, 294.993900, 298.833300)",
        "(304.331200, 296.028400, 297.695600)",
        "(303.943700, 296.787500, 296.909500)",
        "(303.308700, 297.166600, 296.741600)",
        "(302.598900, 297.270900, 296.854100)",
        "(302.374100, 297.070000, 296.910400)",
        "(302.096500, 296.661500, 296.864900)",
        "(302.050000, 296.332800, 296.631400)",
        "(301.758100, 296.167400, 296.414300)",
        "(301.245500, 295.921000, 296.357700)",
        "(300.932400, 295.926600, 296.336600)",
        "(300.479700, 295.729100, 296.313900)",
        "(300.343900, 295.748200, 295.789700)",
        "(300.297300, 295.910200, 295.068100)",
        "(300.049300, 296.141100, 294.791300)",
        "(299.904400, 296.240100, 294.754600)",
        "(299.744000, 296.486800, 294.403000)",
        "(299.740500, 296.421600, 294.137500)",
        "(299.671800, 296.011700, 294.251700)",
        "(299.459500, 295.645800, 294.667800)",
        "(299.320900, 295.563100, 294.684400)",
        "(299.038000, 295.732900, 294.528100)",
        "(298.653700, 295.794300, 294.408400)",
        "(298.269000, 296.144100, 294.088100)",
        "(297.925400, 296.631400, 293.506900)",
        "(297.726000, 296.913000, 293.295000)",
        "(297.283800, 297.664900, 292.682500)",
        "(296.864300, 298.329500, 292.014600)",
        "(296.360300, 298.932200, 291.526500)",
        "(295.858900, 299.571300, 291.086600)",
        "(295.618600, 299.646000, 291.050700)",
        "(295.133500, 299.759000, 291.118400)",
        "(294.657200, 300.469800, 290.695400)",
        "(294.158800, 301.198800, 290.133100)",
        "(293.674300, 302.506400, 289.163600)",
        "(293.469200, 302.990300, 288.920500)",
        "(293.184200, 303.819100, 288.602600)",
        "(293.202200, 304.173000, 288.710200)",
        "(293.258300, 304.760000, 288.200800)",
        "(293.139000, 305.318100, 287.747000)",
        "(293.052900, 305.433900, 287.744200)",
        "(292.910500, 305.338200, 288.045700)",
        "(293.032600, 305.229900, 288.432600)",
        "(293.291700, 305.112300, 288.707800)",
        "(293.518600, 304.893400, 288.936400)",
        "(293.613000, 304.621300, 289.216400)",
        "(293.788300, 304.040600, 289.788600)",
        "(293.940800, 303.377700, 290.503700)",
        "(293.971300, 302.420600, 291.503500)",
        "(293.915300, 301.441000, 292.420200)",
        "(293.875500, 300.822900, 293.008900)",
        "(293.868100, 300.189800, 293.576000)",
        "(293.892200, 299.905000, 293.831000)",
        "(293.816700, 299.468400, 294.282400)",
        "(293.527300, 298.967300, 294.811100)",
        "(293.309900, 298.792600, 295.054600)",
        "(292.928200, 298.575600, 295.322500)",
        "(292.843500, 298.436100, 295.449600)",
        "(292.934600, 298.227700, 295.350000)",
        "(292.835300, 298.153100, 295.356700)",
        "(292.671400, 298.076600, 295.467300)",
        "(292.340700, 297.865500, 295.757600)",
        "(292.102400, 297.626300, 296.032700)",
        "(291.955300, 297.554000, 296.203500)",
        "(291.854600, 297.506800, 296.231900)",
        "(291.807100, 297.575400, 296.086000)",
        "(291.737400, 297.828300, 295.791100)",
        "(291.563000, 297.883600, 295.721700)",
        "(291.332600, 298.075400, 295.741500)",
        "(291.157800, 297.983900, 295.877300)",
        "(291.095600, 297.861200, 296.035600)",
        "(290.994800, 297.649100, 296.425300)",
        "(290.985700, 297.627800, 296.433700)",
        "(290.945200, 297.450000, 296.722100)",
        "(290.858100, 297.104700, 297.326500)",
        "(290.854100, 297.046500, 297.430600)",
        "(290.842400, 297.021100, 297.452400)",
        "(290.703600, 296.957600, 297.604300)",
        "(290.539400, 296.812400, 297.814000)",
        "(290.462300, 297.000300, 297.750900)",
        "(290.434900, 297.075400, 297.711500)",
        "(290.335200, 296.938100, 297.986800)",
        "(290.287900, 296.807300, 298.208500)",
        "(290.341500, 296.701600, 298.312300)",
        "(290.277300, 296.868300, 298.320800)",
        "(290.235800, 296.728300, 298.467500)",
        "(290.210600, 296.502400, 298.666300)",
        "(290.168700, 296.427200, 298.708600)",
        "(289.975600, 296.467100, 298.793700)",
        "(289.818400, 296.294000, 299.042000)",
        "(289.765300, 296.132200, 299.236500)",
        "(289.711300, 296.046100, 299.340700)",
        "(289.707600, 295.778200, 299.580400)",
        "(289.706000, 295.426500, 299.964100)",
        "(289.689800, 295.481500, 299.944500)",
        "(289.688300, 295.466200, 299.977400)",
        "(289.689600, 295.448200, 300.037200)",
        "(289.666300, 295.436700, 300.058200)",
        "(289.572700, 295.460500, 300.048700)",
        "(289.518000, 295.565600, 300.013700)",
        "(289.523300, 295.561400, 299.987200)",
        "(289.504900, 295.737400, 299.830500)",
        "(289.524100, 295.817400, 299.720300)",
        "(289.536200, 296.050700, 299.489200)",
        "(289.532200, 296.075300, 299.421100)",
        "(289.523900, 296.137900, 299.371200)",
        "(289.493300, 296.171300, 299.346100)",
        "(289.434800, 296.276000, 299.338000)",
        "(289.426300, 296.315500, 299.281800)",
        "(289.438800, 296.217800, 299.335700)",
        "(289.445900, 296.087700, 299.439300)",
        "(289.399500, 295.842500, 299.658300)",
        "(289.331300, 295.688000, 299.786900)",
        "(289.158500, 295.727800, 299.763400)",
        "(288.930000, 295.802900, 299.726400)",
        "(288.802100, 296.081100, 299.466000)",
        "(288.487600, 296.727500, 298.906600)",
        "(288.126500, 297.638200, 298.163900)",
        "(287.763500, 298.553500, 297.422500)",
        "(287.311300, 299.554700, 296.630600)",
        "(287.045900, 300.263200, 296.023400)",
        "(286.468500, 301.583900, 295.000900)",
        "(285.898300, 303.230600, 293.781400)",
        "(285.218100, 304.840900, 292.664600)",
        "(284.625700, 306.951800, 291.064700)",
        "(284.400800, 308.014500, 290.236200)",
        "(283.897100, 309.909300, 288.856000)",
        "(283.358700, 311.906400, 287.454300)",
        "(282.856700, 314.023400, 285.933400)",
        "(282.425700, 316.158000, 284.330500)",
        "(282.249100, 317.259400, 283.553400)",
        "(281.861000, 319.440900, 282.073400)",
        "(281.513000, 321.161900, 280.977100)",
        "(281.184500, 322.936900, 279.928300)",
        "(280.970600, 325.182000, 278.295200)",
        "(280.924100, 326.304000, 277.452200)",
        "(280.788900, 327.796900, 276.631200)",
        "(280.337600, 329.681900, 275.791400)",
        "(280.003800, 330.832300, 275.662200)",
        "(279.958400, 331.706800, 275.556900)",
        "(279.981800, 332.230700, 275.401000)",
        "(279.997000, 333.066100, 275.450000)",
        "(279.960100, 334.394700, 275.003600)",
        "(280.060900, 335.787900, 274.441800)",
        "(280.359300, 336.617800, 274.270800)",
        "(280.543900, 336.427000, 274.665500)",
        "(281.087200, 335.576400, 276.036700)",
        "(281.615800, 334.642400, 277.315800)",
        "(281.933700, 333.003900, 279.472800)",
        "(282.263300, 331.246500, 281.518600)",
        "(282.545000, 330.026900, 282.799300)",
        "(283.349600, 327.263000, 285.733200)",
        "(284.184200, 324.081100, 288.949600)",
        "(284.900800, 321.464800, 291.444800)",
        "(285.530300, 319.028000, 293.633100)",
        "(285.877300, 317.843800, 294.800000)",
        "(286.539700, 314.748700, 297.690400)",
        "(287.314700, 311.674100, 300.578800)",
        "(288.108400, 309.871000, 302.294600)",
        "(289.003600, 307.903100, 303.904300)",
        "(289.616800, 306.900700, 304.724200)",
        "(290.816000, 305.707400, 305.533100)",
        "(291.786500, 305.112800, 305.734500)",
        "(292.486700, 303.942000, 306.544300)",
        "(293.132500, 302.700000, 307.306100)",
        "(293.544200, 301.881800, 307.804700)",
        "(294.305000, 300.385700, 308.784900)",
        "(294.910200, 299.352100, 309.477800)",
        "(295.779500, 298.705000, 309.533000)",
        "(297.051600, 298.589900, 308.685000)",
        "(297.666000, 298.238600, 308.442200)",
        "(298.641300, 296.053000, 309.632300)",
        "(299.383500, 293.973300, 311.038200)",
        "(300.295500, 292.594600, 311.234000)",
        "(301.386600, 290.888800, 311.650800)",
        "(301.819900, 290.012300, 311.935700)",
        "(302.663300, 288.671000, 312.081400)",
        "(303.431400, 287.610900, 311.771300)",
        "(303.827100, 286.389300, 311.495900)",
        "(303.911500, 285.257700, 311.279700)",
        "(303.900100, 284.810900, 311.056600)",
        "(303.876300, 284.078000, 310.470200)",
        "(303.650300, 283.836300, 309.463700)",
        "(303.033500, 283.794100, 308.298600)",
        "(301.914700, 283.707800, 307.650500)",
        "(301.341700, 283.807800, 307.183600)",
        "(300.327700, 284.137400, 306.029000)",
        "(299.282400, 284.228600, 305.283200)",
        "(298.127100, 284.778800, 304.306100)",
        "(296.912700, 285.854800, 302.758700)",
        "(296.342300, 286.496800, 302.024600)",
        "(295.281700, 287.969700, 300.423600)",
        "(294.385100, 289.561500, 298.866300)",
        "(293.528600, 291.418700, 296.943200)",
        "(292.582700, 293.801800, 294.837700)",
        "(292.171500, 294.551400, 294.095500)",
        "(291.616900, 295.706600, 292.703200)",
        "(291.195400, 297.261400, 291.684800)",
        "(290.720800, 298.496600, 290.733200)",
        "(290.078700, 300.038200, 289.265900)",
        "(289.712700, 300.776800, 288.859900)",
        "(289.053600, 301.541400, 288.548600)",
        "(288.518900, 302.443300, 287.953400)",
        "(288.032700, 303.652300, 286.805400)",
        "(287.531200, 305.306600, 285.437000)",
        "(287.258800, 306.019400, 284.856000)",
        "(286.851700, 307.374900, 283.661800)",
        "(286.542200, 309.281400, 281.943500)",
        "(286.113100, 310.950100, 280.469500)",
        "(285.666100, 312.489000, 279.049400)",
        "(285.426300, 313.230700, 278.454600)",
        "(284.906600, 314.764300, 277.360000)",
        "(284.457400, 316.711600, 275.759900)",
        "(283.924600, 318.959400, 273.905200)",
        "(283.389000, 321.586600, 272.045800)",
        "(283.183300, 322.715300, 271.277100)",
        "(282.976600, 324.549500, 269.978100)",
        "(282.846500, 326.160700, 268.901700)",
        "(282.594200, 328.252800, 267.497100)",
        "(282.307700, 330.665600, 265.928800)",
        "(282.226500, 331.890300, 265.070300)",
        "(282.086400, 334.186100, 263.462100)",
        "(281.794000, 336.102500, 262.317300)",
        "(281.636500, 338.439500, 260.807400)",
        "(281.644000, 339.608400, 260.294900)",
        "(281.686100, 339.938700, 260.361100)",
        "(281.722200, 341.077400, 259.927700)",
        "(281.651000, 342.868200, 258.730900)",
        "(281.517300, 344.332900, 258.112000)",
        "(281.488600, 345.474000, 257.667100)",
        "(281.533100, 345.765100, 257.684600)",
        "(281.594000, 346.832900, 257.190200)",
        "(281.654000, 347.824000, 256.792200)",
        "(281.692800, 348.505900, 256.646700)",
        "(281.870600, 348.762800, 256.850600)",
        "(282.009800, 348.805100, 256.986000)",
        "(282.300700, 348.948300, 257.149500)",
        "(282.495800, 349.208300, 257.237600)",
        "(282.588100, 349.123200, 257.648400)",
        "(282.720700, 349.181200, 258.070800)",
        "(282.814700, 349.266500, 258.187600)",
        "(283.001200, 348.951700, 258.772700)",
        "(283.051300, 348.088800, 259.996200)",
        "(283.065700, 347.821800, 260.620500)",
        "(283.072300, 347.040100, 261.733500)",
        "(283.107400, 346.494200, 262.473300)",
        "(283.245800, 345.245800, 263.996700)",
        "(283.324600, 343.798800, 265.729700)",
        "(283.303600, 342.316900, 267.539500)",
        "(283.143400, 341.067700, 269.095500)",
        "(283.066900, 340.370400, 270.008200)",
        "(282.988600, 339.491800, 271.274500)",
        "(283.106400, 337.582300, 273.431600)",
        "(283.302000, 335.606800, 275.521900)",
        "(283.475600, 333.912100, 277.415500)",
        "(283.567900, 333.068900, 278.417700)",
        "(283.727900, 331.311200, 280.390000)",
        "(284.025000, 329.704100, 282.053100)",
        "(284.251400, 328.304600, 283.575700)",
        "(284.500000, 326.847000, 285.189800)",
        "(284.638700, 326.092400, 285.894500)",
        "(285.004300, 324.550900, 287.384100)",
        "(285.254200, 323.607400, 288.347100)",
        "(285.473200, 322.612500, 289.373200)",
        "(285.746500, 321.387400, 290.529800)",
        "(285.854600, 321.125400, 290.783700)",
        "(286.105300, 320.308500, 291.481700)",
        "(286.329500, 319.150000, 292.609400)",
        "(286.447400, 317.847500, 293.973300)",
        "(286.681400, 316.912900, 294.832900)",
        "(286.849200, 316.417500, 295.237700)",
        "(287.200900, 315.701300, 295.865500)",
        "(287.650400, 314.959600, 296.428700)",
        "(288.134200, 314.054000, 297.091600)",
        "(288.595600, 312.906000, 298.029900)",
        "(288.776600, 312.495400, 298.311200)",
        "(289.175500, 311.228300, 299.290100)",
        "(289.647000, 309.782700, 300.449500)",
        "(290.168200, 308.630500, 301.271000)",
        "(290.802800, 307.597900, 301.717400)",
        "(291.110000, 307.021800, 301.966200)",
        "(291.645700, 305.280600, 303.180200)",
        "(292.256700, 303.668600, 304.227900)",
        "(293.009400, 302.148400, 305.023900)",
        "(293.837700, 300.495300, 306.039100)",
        "(294.235300, 299.632400, 306.497300)",
        "(294.996400, 298.161400, 307.222400)",
        "(295.959100, 296.698500, 307.858400)",
        "(297.053700, 295.253600, 308.237500)",
        "(297.988500, 293.480100, 308.984300)",
        "(298.383700, 292.651700, 309.308300)",
        "(299.158000, 291.385900, 309.588300)",
        "(299.759000, 290.422400, 309.522100)",
        "(300.277800, 289.718900, 309.142300)",
        "(300.495100, 289.050300, 308.898700)",
        "(300.499500, 288.590800, 308.989400)",
        "(300.520600, 287.687200, 309.087800)",
        "(300.554200, 286.991400, 308.962300)",
        "(300.377400, 286.476200, 308.748200)",
        "(299.901300, 286.402700, 308.352100)",
        "(299.623400, 286.404900, 308.119300)",
        "(299.086300, 286.145400, 308.108000)",
        "(298.489100, 286.186200, 307.885200)",
        "(297.999300, 287.036400, 306.770200)",
        "(297.380600, 287.845700, 305.705700)",
        "(297.011700, 288.175100, 305.339200)",
        "(296.218900, 288.965100, 304.763700)",
        "(295.530200, 289.709400, 304.245800)",
        "(294.609000, 290.399700, 303.419300)",
        "(293.709700, 291.770400, 302.400100)",
        "(293.335300, 292.609000, 301.700600)",
        "(292.458000, 293.821700, 300.710100)",
        "(291.615100, 295.287300, 299.774500)",
        "(290.752500, 296.920300, 298.091000)",
        "(290.064100, 299.032300, 296.088600)",
        "(289.721800, 299.992700, 295.199500)",
        "(288.995200, 302.135200, 293.687600)",
        "(288.311500, 304.477700, 291.836500)",
        "(287.619100, 306.890500, 289.278900)",
        "(287.150100, 309.265900, 286.840900)",
        "(286.930400, 310.343000, 285.750800)",
        "(286.432700, 312.437900, 283.752400)",
        "(285.838000, 314.478800, 281.818100)",
        "(285.222700, 316.570600, 279.856100)",
        "(284.677100, 318.748300, 277.821100)",
        "(284.488800, 319.679000, 276.920200)",
        "(284.193700, 321.336200, 275.434600)",
        "(283.860300, 322.978400, 274.104100)",
        "(283.409800, 324.545300, 272.758100)",
        "(283.059400, 326.358800, 270.979200)",
        "(282.910300, 327.450700, 269.888200)",
        "(282.510700, 329.105800, 268.443300)",
        "(282.029200, 330.675600, 267.245000)",
        "(281.484100, 332.522300, 265.997800)",
        "(281.032200, 334.860200, 264.238300)",
        "(280.878900, 335.930000, 263.386400)",
        "(280.685000, 337.327500, 262.293300)",
        "(280.423600, 338.706000, 261.463800)",
        "(280.116100, 340.637100, 260.265100)",
        "(279.810000, 342.753100, 258.963000)",
        "(279.719700, 343.770900, 258.281100)",
        "(279.639600, 346.281500, 256.400600)",
        "(279.655300, 349.369400, 254.082200)",
        "(279.685900, 351.745100, 252.478800)",
        "(279.655200, 353.763300, 251.113500)",
        "(279.694900, 355.283400, 250.072800)",
        "(279.775000, 356.803000, 249.319800)",
        "(280.072400, 358.040600, 248.698500)",
        "(280.227100, 358.902200, 248.370300)",
        "(280.348600, 0.030541, 247.852100)",
        "(280.459600, 0.843787, 247.448200)",
        "(280.794700, 1.417998, 247.510600)",
        "(281.271300, 1.307571, 248.083600)",
        "(281.794200, 0.591385, 249.079700)",
        "(282.333700, 0.387077, 249.647800)",
        "(282.490100, 0.173186, 250.106200)",
        "(282.606400, 359.687400, 251.173400)",
        "(283.038200, 359.243800, 252.082200)",
        "(283.417700, 358.141400, 253.560400)",
        "(283.671700, 356.859800, 255.082000)",
        "(283.740800, 356.514200, 255.527600)",
        "(283.756500, 355.650400, 256.780900)",
        "(283.910600, 354.878400, 257.897000)",
        "(284.157900, 353.924900, 259.058700)",
        "(284.335000, 352.888500, 260.118800)",
        "(284.326700, 352.097400, 260.940900)",
        "(284.182500, 351.093900, 262.161000)",
        "(284.051600, 349.661900, 263.755100)",
        "(284.017700, 348.170000, 265.366300)",
        "(283.992600, 346.758500, 266.783400)",
        "(283.966900, 346.045900, 267.544800)",
        "(283.985500, 344.633900, 269.149300)",
        "(284.098800, 343.793500, 270.037900)",
        "(284.259200, 342.654700, 271.117600)",
        "(284.467800, 341.878400, 271.893700)",
        "(284.486100, 341.168500, 272.561400)",
        "(284.441600, 339.781000, 273.948000)",
        "(284.366100, 338.284700, 275.451200)",
        "(284.334300, 336.698700, 277.113200)",
        "(284.277100, 334.992700, 278.871300)",
        "(284.278000, 334.155600, 279.762000)",
        "(284.364000, 332.651800, 281.267400)",
        "(284.563300, 330.954300, 282.930700)",
        "(284.797800, 328.659500, 285.014300)",
        "(285.057600, 326.829400, 286.696400)",
        "(285.176200, 325.820900, 287.665500)",
        "(285.442500, 323.371800, 289.978000)",
        "(285.765100, 321.225200, 291.954400)",
        "(286.029400, 319.317100, 293.533100)",
        "(286.335100, 317.146400, 295.288800)",
        "(286.533100, 315.850600, 296.376500)",
        "(286.975100, 313.557900, 298.331500)",
        "(287.550100, 311.598700, 300.024500)",
        "(288.247500, 309.203300, 301.830000)",
        "(288.944700, 307.189400, 303.241900)",
        "(289.319000, 306.262700, 303.854100)",
        "(290.085200, 304.227400, 305.161900)",
        "(290.971700, 302.405200, 306.362900)",
        "(291.912800, 300.655600, 307.325200)",
        "(292.866600, 298.764200, 308.360200)",
        "(293.306200, 297.998200, 308.684600)",
        "(294.232800, 296.599900, 309.195900)",
        "(295.024900, 294.819500, 310.133500)",
        "(295.598000, 292.640100, 311.494500)",
        "(296.275300, 291.267900, 312.036900)",
        "(296.660200, 290.695800, 312.092200)",
        "(297.281500, 289.232300, 312.590700)",
        "(297.905000, 288.231300, 312.576900)",
        "(298.420300, 287.692700, 312.109200)",
        "(298.792500, 287.083600, 311.820400)",
        "(298.890300, 286.824900, 311.703200)",
        "(299.021700, 285.918600, 311.740200)",
        "(299.031500, 285.067300, 311.861600)",
        "(298.945000, 284.912700, 311.305100)",
        "(298.756400, 284.334200, 311.169400)",
        "(298.588300, 284.178000, 311.061600)",
        "(298.125800, 283.848500, 310.770200)",
        "(297.388300, 283.750500, 310.440200)",
        "(296.484700, 284.335000, 309.506600)",
        "(295.644600, 285.152800, 308.289500)",
        "(295.250900, 285.812100, 307.424500)",
        "(294.217000, 287.268100, 305.684200)",
        "(292.978800, 288.847700, 304.072400)",
        "(291.855100, 290.449200, 302.280300)",
        "(290.853900, 291.785600, 300.798200)",
        "(290.292000, 292.502200, 300.030900)",
        "(289.039600, 294.224800, 298.411100)",
        "(287.831600, 295.822800, 297.030200)",
        "(286.872600, 298.321900, 294.471600)",
        "(286.100100, 300.916500, 291.846900)",
        "(285.705500, 302.394800, 290.513200)",
        "(285.049900, 305.173100, 288.134300)",
        "(284.522000, 307.436600, 286.205700)",
        "(284.102000, 309.869400, 283.830000)",
        "(283.486000, 312.641200, 281.261600)",
        "(283.188600, 313.460100, 280.577800)",
        "(282.708700, 314.848500, 279.571900)",
        "(282.193900, 316.255300, 278.495700)",
        "(281.850000, 317.245800, 277.487100)",
        "(282.064400, 317.662900, 277.030700)",
        "(282.014000, 317.735200, 277.048700)",
        "(281.626600, 318.246500, 277.075300)",
        "(281.336200, 318.600800, 277.023300)",
        "(281.148100, 318.276200, 277.646900)",
        "(280.878100, 318.901400, 277.680100)",
        "(280.704900, 319.237600, 277.648300)",
        "(280.685300, 319.034600, 278.127600)",
        "(280.594800, 319.309400, 278.267500)",
        "(280.115200, 319.134400, 279.341600)",
        "(279.867000, 319.349300, 279.794200)",
        "(279.862400, 319.714900, 279.594900)",
        "(279.866100, 320.446800, 279.398900)",
        "(279.618800, 321.239500, 279.252700)",
        "(279.371900, 321.475600, 279.618200)",
        "(279.138100, 321.795200, 279.890900)",
        "(278.984200, 322.045300, 279.982400)",
        "(278.776500, 323.409300, 279.298200)",
        "(278.779600, 324.997700, 278.273700)",
        "(278.864900, 326.343800, 277.353800)",
        "(279.054200, 328.525700, 275.629600)",
        "(279.144500, 329.160900, 275.222600)",
        "(279.390200, 329.611900, 275.144500)",
        "(279.568300, 330.322000, 274.758700)",
        "(279.628700, 330.921100, 274.740700)",
        "(279.806500, 331.006200, 274.994400)",
        "(279.954300, 331.040300, 275.117700)",
        "(280.080300, 330.726500, 275.781400)",
        "(279.942700, 330.603800, 276.418200)",
        "(279.881000, 330.632200, 276.983400)",
        "(280.140800, 330.950500, 277.064900)",
        "(280.359800, 330.663300, 277.424500)",
        "(280.856800, 330.074600, 278.102100)",
        "(281.088100, 329.660600, 278.690400)",
        "(281.013900, 329.679200, 279.033500)",
        "(281.103100, 330.190100, 278.888300)",
        "(281.231300, 330.130700, 279.025700)",
        "(281.526700, 330.275600, 279.070100)",
        "(281.793300, 329.962600, 279.483700)",
        "(281.871600, 330.052100, 279.642300)",
        "(281.823100, 329.836800, 280.171900)",
        "(281.778400, 329.546400, 280.564100)",
        "(281.672300, 328.791400, 281.646100)",
        "(281.667300, 328.736900, 282.111500)",
        "(281.948300, 328.795800, 282.150500)",
        "(282.313400, 328.215700, 282.634900)",
        "(282.453700, 327.889300, 282.946000)",
        "(282.634300, 327.385400, 283.639500)",
        "(282.789200, 326.834600, 284.285100)",
        "(283.147100, 326.307600, 284.777700)",
        "(283.604600, 325.484200, 285.465500)",
        "(283.831500, 324.920800, 285.953100)",
        "(284.152200, 323.913800, 286.936600)",
        "(284.513000, 322.627800, 288.141400)",
        "(284.960400, 321.799200, 288.731000)",
        "(285.547000, 320.581500, 289.546900)",
        "(285.814000, 319.726600, 290.117100)",
        "(286.148100, 318.176200, 291.481400)",
        "(286.642200, 316.949900, 292.458000)",
        "(287.389700, 316.108100, 292.718300)",
        "(288.036300, 315.012900, 293.088700)",
        "(288.243300, 314.060500, 293.763900)",
        "(288.653600, 312.368100, 294.907100)",
        "(289.284200, 311.042600, 295.527600)",
        "(289.936700, 310.026800, 295.740200)",
        "(290.481600, 308.421100, 296.634500)",
        "(290.726100, 307.444400, 297.288300)",
        "(291.178400, 305.439300, 298.688700)",
        "(291.688300, 303.397200, 299.893500)",
        "(292.076500, 301.655800, 300.835400)",
        "(292.386100, 299.606000, 302.072500)",
        "(292.516100, 298.682700, 302.651500)",
        "(292.785200, 296.939900, 303.736700)",
        "(292.952000, 295.126300, 304.773300)",
        "(292.973200, 293.781300, 305.372200)",
        "(292.941600, 292.556900, 305.962300)",
        "(292.937000, 291.849600, 306.397700)",
        "(293.138700, 290.490000, 307.166500)",
        "(293.378100, 289.447100, 307.517000)",
        "(293.256300, 288.280300, 308.236100)",
        "(293.139500, 287.569700, 308.430800)",
        "(293.111200, 287.520700, 308.234300)",
        "(293.160300, 287.536300, 307.728100)",
        "(293.202600, 287.321500, 307.499300)",
        "(293.069200, 287.409400, 307.171300)",
        "(292.962400, 287.747800, 306.456600)",
        "(292.976700, 287.935300, 306.021900)",
        "(292.944400, 288.587800, 304.852700)",
        "(292.766200, 289.399000, 303.735300)",
        "(292.320800, 290.475200, 302.500300)",
        "(291.875500, 291.816700, 300.949800)",
        "(291.670300, 292.588200, 300.096600)",
        "(291.150200, 294.128800, 298.475600)",
        "(290.512400, 296.247700, 296.509900)",
        "(289.763900, 297.559000, 295.007600)",
        "(289.318400, 299.577900, 292.845500)",
        "(289.056600, 300.514700, 292.033600)",
        "(288.416700, 301.786400, 290.845100)",
        "(287.758700, 303.623400, 289.266200)",
        "(287.001800, 305.268900, 287.870100)",
        "(286.310400, 307.055600, 286.413900)",
        "(285.990300, 308.158700, 285.475300)",
        "(285.391700, 310.165000, 283.844700)",
        "(284.913800, 312.219300, 282.257700)",
        "(284.438000, 314.304100, 280.809600)",
        "(284.034700, 316.246900, 279.391000)",
        "(283.889100, 316.940000, 278.930800)",
        "(283.545400, 318.767400, 277.622700)",
        "(283.199100, 320.791300, 276.234500)",
        "(282.912700, 322.636600, 274.962100)",
        "(282.628800, 324.313800, 273.869700)",
        "(282.466700, 325.404800, 273.141300)",
        "(282.220200, 327.336400, 271.761600)",
        "(282.110800, 329.029100, 270.674000)",
        "(282.068300, 330.503900, 269.755200)",
        "(282.156400, 332.707300, 268.027700)",
        "(282.202400, 333.684800, 267.261000)",
        "(282.199100, 335.679800, 265.778900)",
        "(282.224300, 337.243800, 264.803600)",
        "(282.226000, 338.186200, 264.388600)",
        "(282.334200, 339.100600, 264.016000)",
        "(282.359500, 339.703200, 263.642200)",
        "(282.365500, 340.520200, 263.324800)",
        "(282.338800, 341.230700, 263.171900)",
        "(282.165800, 341.594800, 263.445600)",
        "(282.048300, 341.759300, 263.938900)",
        "(282.118400, 342.055900, 263.914600)",
        "(282.206500, 341.638800, 264.734600)",
        "(282.136500, 340.971000, 265.936500)",
        "(282.058800, 340.625900, 266.739000)",
        "(282.106700, 340.572600, 267.356600)",
        "(282.197600, 340.451900, 267.691200)",
        "(282.334400, 339.206000, 269.264400)",
        "(282.378800, 338.087700, 270.844600)",
        "(282.492100, 336.857300, 272.395900)",
        "(282.710100, 335.442300, 274.226600)",
        "(282.823900, 334.458300, 275.405800)",
        "(283.150300, 332.481500, 277.738800)",
        "(283.604900, 330.332500, 280.076300)",
        "(284.172500, 328.347500, 282.182900)",
        "(284.736100, 326.382100, 284.260400)",
        "(285.068400, 325.478900, 285.270300)",
        "(285.738800, 323.438400, 287.403900)",
        "(286.476700, 321.927900, 288.911500)",
        "(287.127300, 319.631500, 290.940400)",
        "(287.707200, 317.302500, 293.202100)",
        "(287.994100, 316.116200, 294.348400)",
        "(288.680300, 314.189800, 296.136800)",
        "(289.448400, 312.392300, 297.517600)",
        "(290.299700, 310.982700, 298.544600)",
        "(291.141200, 309.788000, 299.446700)",
        "(291.582500, 309.217200, 299.864500)",
        "(292.586800, 308.252000, 300.330500)",
        "(293.533800, 307.721200, 300.295100)",
        "(294.456300, 306.862200, 300.391500)",
        "(295.264900, 305.387600, 301.094500)",
        "(295.535200, 304.528900, 301.621200)",
        "(295.922400, 303.115700, 302.366800)",
        "(296.469700, 301.712600, 302.904700)",
        "(296.977300, 300.187900, 303.432600)",
        "(297.061000, 298.308300, 304.459400)",
        "(297.059200, 297.300000, 305.045800)",
        "(297.078700, 295.750100, 305.577000)",
        "(297.100100, 294.099700, 306.269200)",
        "(297.079000, 292.491900, 306.929400)",
        "(297.018900, 291.184500, 307.234000)",
        "(296.982600, 290.452400, 307.439100)",
        "(296.713800, 289.366400, 307.643100)",
        "(296.107600, 288.669100, 307.766900)",
        "(295.601400, 288.100200, 307.701500)",
        "(295.133800, 288.065900, 307.119600)",
        "(294.842300, 288.105800, 306.801500)",
        "(294.217800, 288.313700, 306.178600)",
        "(293.488500, 288.600900, 305.557100)",
        "(292.760000, 289.128800, 304.811900)",
        "(292.159500, 289.618300, 304.038000)",
        "(291.873600, 290.142200, 303.417000)",
        "(291.305200, 290.982700, 302.472900)",
        "(290.581700, 291.796400, 301.725400)",
        "(289.926600, 292.779100, 300.724200)",
        "(289.377900, 294.103200, 299.270000)",
        "(289.137600, 294.895100, 298.555700)",
        "(288.669000, 296.597700, 296.917900)",
        "(288.356700, 298.316400, 295.109800)",
        "(287.875000, 299.974100, 293.601200)",
        "(287.389800, 301.539300, 292.120200)",
        "(287.219100, 302.221500, 291.509600)",
        "(286.945900, 303.777800, 290.262800)",
        "(286.726600, 304.973900, 289.426000)",
        "(286.482800, 306.014600, 288.689500)",
        "(286.136700, 307.533300, 287.332300)",
        "(285.948900, 308.358600, 286.577100)",
        "(285.555400, 310.181300, 285.195900)",
        "(285.277500, 311.845200, 283.804200)",
        "(285.041300, 313.572000, 282.286700)",
        "(284.694100, 315.311200, 280.873500)",
        "(284.563600, 316.057100, 280.240700)",
        "(284.343700, 317.612200, 278.962000)",
        "(284.148000, 319.025000, 277.902100)",
        "(283.848100, 320.418700, 276.905800)",
        "(283.597500, 322.106900, 275.715700)",
        "(283.556100, 322.963200, 275.060700)",
        "(283.558400, 324.121900, 274.270700)",
        "(283.588800, 325.643000, 273.265800)",
        "(283.624300, 327.407500, 271.932200)",
        "(283.716200, 328.906800, 270.984600)",
        "(283.761800, 329.582300, 270.545900)",
        "(283.913400, 330.738800, 269.759900)",
        "(283.970500, 331.894300, 269.119800)",
        "(284.024700, 333.030100, 268.407200)",
        "(284.339100, 334.442900, 267.612700)",
        "(284.574600, 334.697700, 267.521900)",
        "(284.993700, 335.408000, 267.021900)",
        "(285.199200, 336.703800, 266.168500)",
        "(285.225500, 337.778700, 265.658100)",
        "(285.378500, 338.692000, 265.251600)",
        "(285.530200, 338.992600, 265.067300)",
        "(285.895300, 340.056000, 264.361100)",
        "(286.163800, 340.717200, 264.241100)",
        "(286.401400, 341.485300, 263.899100)",
        "(286.589700, 342.309300, 263.475000)",
        "(286.713000, 342.516200, 263.439100)",
        "(286.929000, 342.905000, 263.434100)",
        "(287.090700, 343.044100, 263.791400)",
        "(287.272300, 343.063100, 264.245100)",
        "(287.472400, 343.233100, 264.255400)",
        "(287.572000, 343.254400, 264.316600)",
        "(287.709400, 343.170900, 264.768500)",
        "(287.766000, 342.735700, 265.589700)",
        "(287.960800, 341.931500, 266.429400)",
        "(288.108600, 341.026000, 267.402700)",
        "(288.092300, 340.680600, 267.819600)",
        "(287.893200, 339.070500, 269.845600)",
        "(287.705400, 336.940600, 272.251900)",
        "(287.825200, 335.336700, 273.910900)",
        "(288.018500, 333.447200, 275.983700)",
        "(288.157400, 332.015000, 277.401800)",
        "(288.573500, 329.464400, 279.836900)",
        "(289.018200, 327.263800, 281.770900)",
        "(289.588900, 324.880500, 284.053600)",
        "(290.098700, 322.732600, 286.225000)",
        "(290.406000, 321.776900, 287.128700)",
        "(291.069300, 319.859100, 288.794300)",
        "(291.705700, 317.609700, 290.706900)",
        "(292.284100, 315.919900, 292.085100)",
        "(292.894500, 314.054800, 293.595000)",
        "(293.178000, 312.792100, 294.552600)",
        "(293.823100, 311.063100, 295.908500)",
        "(294.549300, 309.380400, 296.937100)",
        "(295.161200, 307.317900, 298.331700)",
        "(295.626300, 305.323100, 299.710400)",
        "(295.864000, 304.215500, 300.367000)",
        "(296.349300, 302.575400, 301.257500)",
        "(296.688000, 301.337900, 301.711900)",
        "(296.907100, 299.680100, 302.569400)",
        "(297.221200, 298.003400, 303.459300)",
        "(297.398900, 297.599000, 303.487100)",
        "(297.699700, 296.956900, 303.432900)",
        "(298.037700, 295.985800, 303.450300)",
        "(298.210900, 295.166500, 303.549700)",
        "(298.298900, 294.101000, 303.994100)",
        "(298.385700, 293.653500, 304.052600)",
        "(298.400600, 292.834000, 304.229100)",
        "(298.177900, 291.899700, 304.852900)",
        "(298.153100, 291.317000, 304.726300)",
        "(298.389000, 290.925500, 304.361100)",
        "(298.449400, 290.789700, 304.178900)",
        "(298.440000, 290.301300, 303.999600)",
        "(298.349900, 290.253400, 303.708300)",
        "(298.365000, 290.185100, 303.130300)",
        "(298.357600, 290.484400, 302.294400)",
        "(298.228500, 290.832300, 301.824600)",
        "(297.919600, 291.192700, 301.004900)",
        "(297.772400, 291.772600, 299.685400)",
        "(297.414900, 292.205200, 298.594900)",
        "(296.800600, 292.104600, 298.278100)",
        "(296.518800, 292.178900, 298.136300)",
        "(296.064100, 292.800900, 297.246600)",
        "(295.504700, 293.905000, 295.782300)",
        "(294.781800, 295.176700, 294.407000)",
        "(294.072800, 296.532800, 292.921900)",
        "(293.734800, 297.190100, 292.051900)",
        "(293.154800, 298.536500, 290.493800)",
        "(292.503600, 299.951800, 288.786900)",
        "(291.836500, 301.776600, 286.994100)",
        "(291.219200, 303.234300, 285.587300)",
        "(290.913900, 304.007700, 284.881800)",
        "(290.335400, 305.405500, 283.666300)",
        "(289.626500, 307.082700, 282.267100)",
        "(288.863000, 308.707000, 280.955000)",
        "(288.072800, 309.896900, 280.258200)",
        "(287.698500, 310.314800, 280.081300)",
        "(287.130500, 310.923300, 279.842700)",
        "(286.645000, 312.033500, 279.207300)",
        "(286.300100, 312.823000, 279.012700)",
        "(286.119600, 313.667200, 278.770900)",
        "(286.050800, 314.417400, 278.238100)",
        "(286.061200, 315.899800, 277.223300)",
        "(286.121900, 317.376400, 276.171800)",
        "(286.051900, 318.591600, 275.540600)",
        "(285.989900, 319.657400, 274.914300)",
        "(286.006500, 320.204000, 274.575600)",
        "(285.978000, 321.038400, 274.160000)",
        "(286.102000, 322.503500, 273.351400)",
        "(286.428600, 323.358800, 272.791700)",
        "(286.578900, 324.084900, 272.422100)",
        "(286.538200, 324.108600, 272.622500)",
        "(286.456900, 324.733200, 272.671100)",
        "(286.508200, 325.013600, 272.842900)",
        "(286.691500, 325.377600, 272.821900)",
        "(286.860500, 325.669700, 272.873400)",
        "(286.959100, 325.999900, 272.728400)",
        "(287.142400, 326.230000, 272.798400)",
        "(287.292700, 326.786600, 272.726700)",
        "(287.490100, 326.977900, 272.953900)",
        "(287.901900, 327.054900, 273.039400)",
        "(288.108900, 327.037900, 273.101100)",
        "(288.278100, 326.430900, 273.887500)",
        "(288.315600, 325.729700, 274.933800)",
        "(288.421600, 324.944700, 275.944200)",
        "(288.515700, 324.195300, 276.914700)",
        "(288.561700, 323.674500, 277.543500)",
        "(288.604800, 322.762900, 278.793200)",
        "(288.682600, 321.554400, 280.283900)",
        "(288.793300, 320.330300, 281.695000)",
        "(288.911000, 319.214700, 282.890300)",
        "(288.985700, 318.639700, 283.589400)",
        "(289.062400, 317.512100, 284.996600)",
        "(289.402100, 316.373500, 286.365200)",
        "(289.948500, 315.074100, 287.512600)",
        "(290.350700, 313.740900, 288.855500)",
        "(290.444400, 313.188700, 289.422500)",
        "(290.519200, 311.513700, 291.030400)",
        "(290.679700, 309.765000, 292.779400)",
        "(291.027300, 307.983000, 294.533500)",
        "(291.628500, 306.458000, 295.990600)",
        "(291.952500, 305.726000, 296.561700)",
        "(292.613500, 304.272900, 297.576600)",
        "(293.232500, 302.997200, 298.390400)",
        "(293.808200, 301.808500, 299.241000)",
        "(294.469200, 300.752900, 299.894800)",
        "(294.867700, 300.292500, 300.069500)",
        "(295.678400, 299.314300, 300.397900)",
        "(296.418600, 297.971100, 301.075900)",
        "(297.047900, 296.536500, 301.965800)",
        "(297.595800, 295.522800, 302.291800)",
        "(297.959400, 295.241300, 302.203500)",
        "(298.584400, 293.657100, 302.835800)",
        "(298.870600, 291.979200, 303.807300)",
        "(299.036900, 290.850500, 304.111200)",
        "(299.151300, 290.052700, 303.985800)",
        "(299.188300, 289.661200, 303.958200)",
        "(299.376400, 288.665000, 304.098100)",
        "(299.390900, 287.746800, 304.237500)",
        "(299.139700, 286.988300, 304.414500)",
        "(298.923000, 286.754700, 304.010200)",
        "(298.811300, 286.731500, 303.718900)",
        "(298.531900, 286.265800, 303.669400)",
        "(298.163000, 286.130300, 303.382900)",
        "(297.688300, 286.291400, 302.867700)",
        "(297.308400, 286.673600, 302.153400)",
        "(297.186700, 286.915300, 301.677500)",
        "(296.896900, 287.353500, 300.850500)",
        "(296.493800, 287.681200, 300.345800)",
        "(296.087300, 288.251300, 299.599900)",
        "(295.751400, 289.035200, 298.636400)",
        "(295.618800, 289.457800, 298.155900)",
        "(295.380100, 290.308800, 297.159000)",
        "(295.054300, 291.221300, 296.243000)",
        "(294.691200, 292.136500, 295.234400)",
        "(294.445100, 293.172100, 294.045800)",
        "(294.328200, 293.711900, 293.473300)",
        "(294.096700, 295.058100, 292.143600)",
        "(293.803300, 296.496200, 290.806900)",
        "(293.411000, 297.752900, 289.677500)",
        "(292.961800, 298.893300, 288.671900)",
        "(292.757000, 299.380200, 288.211000)",
        "(292.370800, 300.500200, 287.213500)",
        "(291.903500, 301.795100, 286.030900)",
        "(291.584700, 302.792900, 285.117500)",
        "(291.386600, 304.038900, 283.881200)",
        "(291.246700, 304.692900, 283.233300)",
        "(290.820800, 305.951400, 282.191500)",
        "(290.195500, 307.086500, 281.434300)",
        "(289.563700, 308.482600, 280.375600)",
        "(289.058400, 309.951400, 279.129000)",
        "(288.790000, 310.565200, 278.667000)",
        "(288.252700, 312.223700, 277.476100)",
        "(287.760400, 313.615100, 276.530400)",
        "(287.345400, 314.900000, 275.672500)",
        "(287.095500, 316.183400, 274.782400)",
        "(286.996000, 316.751200, 274.465900)",
        "(286.642800, 317.997300, 273.890900)",
        "(286.364800, 319.273500, 273.258100)",
        "(286.381300, 320.921900, 272.105500)",
        "(286.438200, 322.196300, 271.142400)",
        "(286.412000, 322.722000, 270.865900)",
        "(286.252300, 324.118200, 270.161300)",
        "(286.159100, 324.981000, 269.948300)",
        "(286.223600, 325.845400, 269.629300)",
        "(286.501600, 326.343400, 269.531000)",
        "(286.655700, 326.547200, 269.523200)",
        "(286.806700, 327.144700, 269.400500)",
        "(286.893600, 327.924700, 269.220900)",
        "(286.879100, 328.259900, 269.497100)",
        "(286.884300, 328.608700, 269.911000)",
        "(286.921900, 328.801800, 269.984400)",
        "(287.044600, 328.936100, 270.220800)",
        "(287.174000, 328.931300, 270.733100)",
        "(287.416200, 328.793300, 271.334600)",
        "(287.780500, 328.298000, 272.034200)",
        "(287.958200, 327.933000, 272.505600)",
        "(288.147200, 327.260900, 273.494000)",
        "(288.167100, 326.528000, 274.684900)",
        "(288.213700, 325.524700, 276.059700)",
        "(288.510000, 324.552200, 277.339100)",
        "(288.667700, 324.193100, 277.772000)",
        "(289.006100, 323.377700, 278.749000)",
        "(289.232600, 322.217800, 279.999300)",
        "(289.256000, 321.113000, 281.387100)",
        "(289.290100, 320.104900, 282.737400)",
        "(289.349100, 319.466100, 283.531600)",
        "(289.558100, 318.161600, 284.979200)",
        "(289.895600, 317.124500, 285.926500)",
        "(290.109100, 315.775000, 287.218900)",
        "(290.217000, 314.192900, 288.954700)",
        "(290.300200, 313.439200, 289.742400)",
        "(290.549900, 312.159500, 291.010900)",
        "(290.957100, 310.778000, 292.256300)",
        "(291.375500, 309.496300, 293.282200)",
        "(291.705800, 308.134700, 294.493300)",
        "(291.901900, 307.531600, 295.027900)",
        "(292.357200, 306.357100, 295.713400)",
        "(292.795000, 304.903000, 296.723300)",
        "(293.095200, 303.376600, 298.033000)",
        "(293.429000, 302.114400, 298.972400)",
        "(293.640300, 301.549800, 299.285800)",
        "(294.054600, 299.956500, 300.271900)",
        "(294.378400, 298.098400, 301.596100)",
        "(294.677400, 296.372000, 302.892900)",
        "(295.145900, 294.747700, 303.955200)",
        "(295.495700, 294.108200, 304.204400)",
        "(296.216000, 292.947900, 304.570900)",
        "(296.969500, 291.528400, 305.110400)",
        "(297.592600, 290.009900, 305.853900)",
        "(298.143300, 288.716500, 306.372800)",
        "(298.384400, 288.148000, 306.521600)",
        "(298.765100, 286.966300, 306.841100)",
        "(299.042000, 285.673200, 307.305800)",
        "(299.326300, 284.394200, 307.650800)",
        "(299.752800, 283.760600, 307.363000)",
        "(299.932500, 283.477800, 307.105700)",
        "(300.051000, 282.946500, 306.884500)",
        "(299.733500, 282.204200, 307.116100)",
        "(299.326800, 281.848100, 306.902200)",
        "(299.033900, 282.019600, 306.163100)",
        "(298.780100, 282.360300, 305.525400)",
        "(298.198300, 282.994300, 304.442100)",
        "(297.526700, 284.079300, 303.043200)",
        "(296.873600, 285.484600, 301.298500)",
        "(296.272200, 286.801100, 299.621400)",
        "(295.844400, 287.547500, 298.781500)",
        "(294.902300, 288.994000, 297.312100)",
        "(294.026400, 290.517600, 295.608400)",
        "(293.210500, 292.025800, 294.081400)",
        "(292.476700, 293.615800, 292.432900)",
        "(292.098500, 294.420000, 291.615400)",
        "(291.195000, 295.974100, 290.309900)",
        "(290.393700, 297.644000, 288.829300)",
        "(289.730300, 299.498200, 287.123200)",
        "(289.088700, 301.184500, 285.704800)",
        "(288.807400, 302.003800, 285.104000)",
        "(288.236000, 303.601000, 283.878100)",
        "(287.688000, 305.313700, 282.503900)",
        "(287.213900, 306.731400, 281.281900)",
        "(286.724500, 308.003700, 280.379200)",
        "(286.445100, 308.392200, 280.276300)",
        "(285.888400, 309.880100, 279.348400)",
        "(285.424300, 311.575300, 278.025000)",
        "(285.051600, 313.218400, 276.742300)",
        "(284.684100, 314.475800, 275.958100)",
        "(284.529600, 315.090300, 275.576800)",
        "(284.339400, 316.217500, 275.064700)",
        "(284.186700, 317.488800, 274.199600)",
        "(284.036300, 319.238500, 272.995000)",
        "(284.054100, 320.803800, 271.909700)",
        "(284.128200, 321.711400, 271.220700)",
        "(284.236500, 323.363500, 270.044200)",
        "(284.243400, 324.786700, 269.042400)",
        "(284.303600, 326.268600, 268.102300)",
        "(284.382600, 327.420900, 267.473100)",
        "(284.408600, 327.663300, 267.505600)",
        "(284.459900, 328.563800, 267.202100)",
        "(284.726000, 329.547700, 266.602500)",
        "(285.082200, 330.422400, 266.061000)",
        "(285.303000, 330.712600, 266.090900)",
        "(285.280400, 330.874800, 266.096200)",
        "(285.161700, 331.676700, 265.828500)",
        "(285.305100, 332.895700, 265.324100)",
        "(285.794000, 332.852800, 265.629600)",
        "(286.278700, 332.414500, 266.141900)",
        "(286.375000, 332.144200, 266.507600)",
        "(286.353000, 332.184500, 266.993200)",
        "(286.372700, 332.116000, 267.545900)",
        "(286.607100, 330.847900, 268.929800)",
        "(286.781800, 329.398700, 270.584400)",
        "(286.780500, 328.807600, 271.301900)",
        "(286.827500, 327.582300, 272.874000)",
        "(287.093500, 326.267500, 274.399900)",
        "(287.551400, 324.848600, 275.894700)",
        "(287.916900, 323.561000, 277.123500)",
        "(288.010200, 322.763900, 277.958600)",
        "(288.139600, 321.072900, 279.764200)",
        "(288.343400, 319.131700, 281.675500)",
        "(288.585400, 316.985400, 283.666300)",
        "(288.806700, 315.084700, 285.444600)",
        "(288.929700, 314.110900, 286.299000)",
        "(289.186400, 312.423000, 287.707200)",
        "(289.528300, 310.859000, 289.002900)",
        "(290.003100, 309.078200, 290.349200)",
        "(290.410500, 307.230800, 291.748100)",
        "(290.569800, 306.334400, 292.453500)",
        "(290.918400, 304.510700, 293.820900)",
        "(291.387300, 302.770900, 295.026100)",
        "(291.836000, 301.229700, 295.991100)",
        "(292.273700, 299.486600, 297.099200)",
        "(292.478900, 298.454300, 297.879800)",
        "(292.931900, 296.757600, 299.170300)",
        "(293.465200, 295.254400, 300.097800)",
        "(294.156500, 293.632300, 300.972800)",
        "(294.702500, 292.030100, 301.786300)",
        "(294.893200, 291.453900, 302.126600)",
        "(295.231300, 290.055200, 303.060900)",
        "(295.761300, 288.706500, 303.634000)",
        "(296.364100, 287.533300, 303.999500)",
        "(296.779600, 286.185900, 304.703300)",
        "(296.880600, 285.612400, 304.963700)",
        "(297.123900, 284.777700, 305.229800)",
        "(297.549500, 284.264300, 304.969200)",
        "(297.844600, 283.706500, 304.942400)",
        "(298.007000, 283.314900, 304.850900)",
        "(298.049200, 283.235300, 304.718400)",
        "(298.078700, 283.336300, 304.143600)",
        "(298.091600, 283.269700, 303.561500)",
        "(297.961700, 283.241000, 303.288300)",
        "(297.784600, 283.528000, 302.740200)",
        "(297.671900, 283.838700, 302.259000)",
        "(297.284400, 284.531500, 301.281700)",
        "(296.824400, 285.397100, 300.242300)",
        "(296.332800, 286.300500, 299.173700)",
        "(295.553400, 287.046000, 298.484700)",
        "(295.101200, 287.403500, 298.160200)",
        "(294.235000, 288.415400, 297.121100)",
        "(293.580800, 289.877800, 295.572600)",
        "(292.902700, 291.477900, 293.940100)",
        "(292.084400, 293.074900, 292.524600)",
        "(291.608600, 293.937800, 291.862000)",
        "(290.638500, 295.203700, 290.895300)",
        "(289.912600, 296.386400, 289.928500)",
        "(289.447900, 297.709700, 288.460800)",
        "(288.880700, 299.138100, 287.222800)",
        "(288.458500, 299.887000, 286.741000)",
        "(287.519500, 301.277000, 285.878400)",
        "(286.684300, 303.143200, 284.518400)",
        "(286.100400, 304.964500, 283.155500)",
        "(285.656600, 306.961800, 281.467200)",
        "(285.463000, 308.142800, 280.531700)",
        "(284.964700, 310.314300, 279.078900)",
        "(284.348200, 313.154200, 277.139200)",
        "(284.024100, 316.391600, 274.652400)",
        "(283.974100, 319.347600, 272.400300)",
        "(283.881500, 320.961100, 271.157300)",
        "(283.828400, 323.829300, 269.047200)",
        "(283.897700, 325.562200, 268.037000)",
        "(284.100300, 327.579300, 266.697300)",
        "(284.340700, 329.527300, 265.293300)",
        "(284.505500, 330.827000, 264.253700)",
        "(284.658400, 332.861400, 262.533000)",
        "(284.719800, 334.604800, 261.195300)",
        "(284.793200, 336.052800, 260.140100)",
        "(285.104000, 337.324800, 259.369100)",
        "(285.343100, 337.960600, 258.907600)",
        "(285.677200, 338.863800, 258.334300)",
        "(285.780500, 339.765900, 257.892500)",
        "(285.715300, 341.567500, 256.424700)",
        "(285.735800, 343.286500, 255.133500)",
        "(285.823400, 344.259800, 254.430200)",
        "(286.136900, 345.336000, 253.796200)",
        "(286.246400, 345.601400, 253.825800)",
        "(286.380500, 346.099200, 253.788300)",
        "(286.479300, 347.146000, 253.364600)",
        "(286.598200, 347.733600, 253.143900)",
        "(286.963100, 348.205900, 253.202500)",
        "(287.404900, 348.101200, 253.559200)",
        "(287.631000, 347.806300, 254.154600)",
        "(287.515700, 347.925700, 254.603800)",
        "(287.421300, 348.384400, 254.607300)",
        "(287.342600, 348.738600, 255.217800)",
        "(287.557700, 348.205300, 256.341900)",
        "(287.841100, 346.496200, 258.272000)",
        "(287.849700, 344.595700, 260.627100)",
        "(287.750800, 343.977500, 261.557900)",
        "(287.524900, 342.647600, 263.556800)",
        "(287.553300, 340.607300, 266.256600)",
        "(287.845200, 338.205400, 268.963000)",
        "(288.150400, 334.995600, 272.403300)",
        "(288.265400, 333.232100, 274.261500)",
        "(288.445500, 330.308200, 277.379000)",
        "(288.789100, 327.722100, 280.228400)",
        "(289.368100, 324.407500, 283.744800)",
        "(290.246900, 321.428200, 286.756200)",
        "(290.647700, 319.926600, 288.263700)",
        "(291.342400, 316.617600, 291.617900)",
        "(291.916700, 313.576700, 294.617100)",
        "(292.649400, 311.098500, 296.899800)",
        "(293.632500, 309.128900, 298.621800)",
        "(294.201500, 308.180200, 299.435500)",
        "(295.340600, 306.399100, 300.818100)",
        "(296.342200, 304.580400, 302.194900)",
        "(297.287000, 302.291000, 303.799800)",
        "(298.320000, 299.351200, 305.910700)",
        "(298.923400, 297.803300, 306.919200)",
        "(300.184200, 295.529200, 308.157700)",
        "(301.613500, 293.854800, 308.630800)",
        "(303.123600, 291.722000, 309.706600)",
        "(304.506600, 289.380800, 310.890200)",
        "(305.110400, 288.317900, 311.232800)",
        "(306.397700, 286.773700, 311.337900)",
        "(307.881100, 285.413200, 311.108000)",
        "(309.028700, 283.368700, 311.379900)",
        "(309.652200, 281.520100, 311.611000)",
        "(309.900300, 280.760700, 311.671200)",
        "(310.398700, 279.520400, 311.260500)",
        "(310.578400, 277.960700, 311.152000)",
        "(310.212100, 276.393900, 311.344300)",
        "(309.797900, 276.926300, 309.760300)",
        "(309.603100, 277.389600, 308.641300)",
        "(308.776000, 278.028000, 306.866600)",
        "(306.958900, 278.882000, 305.591000)",
        "(305.296100, 280.623700, 303.390100)",
        "(303.924400, 282.586800, 300.848200)",
        "(303.255600, 283.673200, 299.567400)",
        "(301.877200, 285.877600, 297.106000)",
        "(300.206500, 288.001700, 294.903000)",
        "(298.333100, 290.499900, 292.385500)",
        "(296.618300, 293.390700, 289.538700)",
        "(295.892500, 294.769300, 288.278400)",
        "(294.551800, 297.274200, 285.732800)",
        "(293.445800, 300.037200, 283.163100)",
        "(292.471600, 302.894500, 280.753200)",
        "(291.537900, 306.557400, 277.146300)",
        "(291.077000, 308.358900, 275.361800)",
        "(289.983500, 311.982500, 272.159700)",
        "(288.691700, 316.099000, 269.118900)",
        "(287.620700, 320.366500, 265.435400)",
        "(287.106300, 324.852400, 261.388600)",
        "(287.020700, 326.517800, 260.017200)",
        "(286.962100, 328.862300, 258.201500)",
        "(287.003600, 329.690200, 258.391000)",
        "(286.848100, 331.051100, 257.673900)",
        "(286.501900, 334.059600, 255.731300)",
        "(286.116100, 335.572100, 254.875300)",
        "(285.270100, 337.968000, 253.850100)",
        "(284.568800, 340.248700, 252.952800)",
        "(284.411200, 342.197100, 252.041100)",
        "(284.612000, 342.815900, 252.222700)",
        "(284.825300, 343.361000, 252.222600)",
        "(285.016700, 344.154000, 252.553500)",
        "(284.989000, 345.224000, 252.482900)",
        "(285.080800, 345.346900, 253.296500)",
        "(285.268200, 345.300500, 254.298800)",
        "(285.428600, 345.262400, 254.874000)",
        "(285.858500, 344.522600, 256.409500)",
        "(286.384800, 343.852800, 257.750400)",
        "(286.684900, 343.206400, 259.179400)",
        "(286.897600, 342.989800, 260.222000)",
        "(287.043500, 342.901900, 260.719100)",
        "(287.594200, 342.614100, 261.708000)",
        "(288.485700, 341.818600, 262.932500)",
        "(289.125900, 341.333800, 263.755700)",
        "(289.374200, 341.308000, 264.368600)",
        "(289.551500, 341.470900, 264.481200)",
        "(289.978800, 341.381500, 265.018300)",
        "(290.585800, 340.896500, 265.862100)",
        "(291.117900, 339.958900, 266.933900)",
        "(291.487800, 339.525900, 267.843800)",
        "(291.554800, 339.161100, 268.419900)",
        "(291.872000, 338.708100, 269.172800)",
        "(292.132300, 337.964400, 270.021300)",
        "(292.073900, 337.189800, 270.998400)",
        "(291.810300, 336.583900, 271.994800)",
        "(291.703500, 336.287100, 272.549600)",
        "(291.653900, 335.124200, 274.056900)",
        "(291.916800, 333.623800, 275.544600)",
        "(292.330200, 331.987000, 277.060000)",
        "(292.736500, 330.450200, 278.553600)",
        "(292.921500, 329.827200, 279.190200)",
        "(293.307500, 328.470200, 280.558600)",
        "(293.828600, 326.631000, 282.166700)",
        "(294.143000, 324.559000, 283.918200)",
        "(294.272100, 322.359700, 285.734000)",
        "(294.374000, 321.138200, 286.716400)",
        "(294.880200, 318.978800, 288.396600)",
        "(295.570300, 316.555100, 290.274200)",
        "(296.250200, 314.053300, 292.233000)",
        "(296.784100, 311.224800, 294.318300)",
        "(297.027200, 309.889300, 295.287000)",
        "(297.779000, 308.482800, 296.012300)",
        "(298.964700, 307.337900, 296.114800)",
        "(299.991400, 305.573400, 296.843300)",
        "(300.452200, 303.419400, 298.185400)",
        "(300.599500, 302.394800, 298.749200)",
        "(300.999200, 300.595400, 299.342700)",
        "(301.619300, 298.731000, 300.009600)",
        "(302.352900, 296.995200, 300.549100)",
        "(303.141800, 295.653000, 300.704400)",
        "(303.441900, 295.066400, 300.680300)",
        "(303.937200, 293.874400, 300.752900)",
        "(304.298700, 292.655000, 300.917300)",
        "(304.480900, 291.559100, 301.041900)",
        "(304.452700, 290.897600, 301.052400)",
        "(304.374200, 290.713500, 300.890700)",
        "(304.184300, 290.432900, 300.389800)",
        "(303.918400, 290.414600, 299.676500)",
        "(303.534400, 290.534000, 298.983900)",
        "(302.990100, 290.740700, 298.355500)",
        "(302.704600, 290.816100, 298.019700)",
        "(302.081600, 291.077500, 297.418400)",
        "(301.505300, 291.437800, 296.476100)",
        "(300.961900, 292.095100, 295.460000)",
        "(300.193200, 292.676800, 294.726500)",
        "(299.866100, 292.975600, 294.244500)",
        "(299.340800, 293.971700, 292.946400)",
        "(298.608200, 295.014300, 291.628300)",
        "(297.655000, 296.391100, 290.168300)",
        "(296.808600, 297.498200, 288.987300)",
        "(296.464800, 297.954800, 288.542800)",
        "(295.820000, 298.995800, 287.543500)",
        "(295.347700, 300.670300, 285.684500)",
        "(294.831500, 302.316300, 284.027900)",
        "(294.105800, 303.656200, 282.947800)",
        "(293.737600, 304.453300, 282.354700)",
        "(292.977100, 305.991100, 280.777300)",
        "(292.024200, 307.247500, 279.385300)",
        "(291.178700, 308.653800, 278.256900)",
        "(290.659200, 309.955500, 277.136400)",
        "(290.526400, 310.310000, 276.853500)",
        "(290.331700, 311.006700, 276.279600)",
        "(290.090800, 311.656800, 275.631000)",
        "(289.566700, 312.738000, 274.907000)",
        "(288.782500, 313.634200, 274.680700)",
        "(288.405300, 314.013400, 274.572800)",
        "(287.766900, 315.407400, 273.353900)",
        "(287.297100, 316.963600, 272.151600)",
        "(286.965700, 318.565200, 270.957700)",
        "(286.800800, 319.772200, 270.082000)",
        "(286.731400, 320.242400, 269.760100)",
        "(286.616400, 321.654800, 268.712100)",
        "(286.500200, 323.129600, 267.744500)",
        "(286.353700, 324.178500, 267.211400)",
        "(286.407000, 325.217300, 266.615600)",
        "(286.447600, 325.714100, 266.348300)",
        "(286.492100, 326.879200, 265.696400)",
        "(286.540900, 328.314600, 264.812000)",
        "(286.646500, 329.261000, 264.514800)",
        "(286.768600, 329.867500, 264.408000)",
        "(286.848900, 330.452800, 264.039900)",
        "(287.008100, 331.839000, 263.229800)",
        "(286.971300, 332.331600, 263.314000)",
        "(286.922500, 333.343600, 262.943800)",
        "(287.011900, 334.245700, 262.622300)",
        "(287.134500, 334.567800, 262.521200)",
        "(287.569200, 334.977900, 262.513700)",
        "(287.883000, 335.639700, 262.256600)",
        "(287.944400, 336.290300, 262.315500)",
        "(288.180300, 337.125100, 262.169900)",
        "(288.331700, 337.551600, 261.957500)",
        "(288.665600, 337.884200, 261.900500)",
        "(288.869600, 337.839800, 262.292300)",
        "(288.923900, 337.901400, 262.765800)",
        "(289.103700, 338.222100, 263.088700)",
        "(289.240100, 338.348600, 263.216400)",
        "(289.517000, 338.195200, 263.655800)",
        "(289.693800, 337.550300, 264.593300)",
        "(289.756200, 337.085500, 265.604600)",
        "(289.550900, 336.111400, 267.055700)",
        "(289.414200, 335.557800, 267.838800)",
        "(289.114700, 334.216500, 269.531400)",
        "(288.877400, 332.523400, 271.383400)",
        "(288.908900, 330.932200, 273.062300)",
        "(289.186200, 329.554800, 274.573400)",
        "(289.334700, 328.648900, 275.524900)",
        "(289.557700, 326.978200, 277.314100)",
        "(289.632000, 325.386000, 279.337700)",
        "(289.799400, 324.302900, 280.765700)",
        "(290.221600, 322.626500, 282.394800)",
        "(290.479400, 321.916900, 283.072800)",
        "(290.929400, 320.214800, 284.598800)",
        "(291.109500, 317.977200, 286.878500)",
        "(291.345700, 315.815000, 289.004600)",
        "(291.732600, 313.909600, 290.608500)",
        "(292.030500, 312.977500, 291.219200)",
        "(292.745000, 310.984700, 292.561100)",
        "(293.570200, 309.277800, 293.726100)",
        "(294.271800, 307.604300, 294.632400)",
        "(294.886100, 305.728000, 295.488200)",
        "(295.199900, 304.703600, 295.985200)",
        "(295.917000, 303.005600, 296.573600)",
        "(296.737500, 301.472600, 297.065500)",
        "(297.488200, 299.633100, 297.853300)",
        "(298.202800, 297.674600, 298.685900)",
        "(298.626900, 297.113200, 298.697800)",
        "(299.600900, 296.330500, 298.075500)",
        "(300.426400, 295.344300, 297.640400)",
        "(300.695300, 293.907700, 298.011100)",
        "(300.671100, 292.696000, 298.320700)",
        "(300.632200, 292.236900, 298.361000)",
        "(300.463600, 291.484300, 298.237200)",
        "(300.244900, 290.982200, 298.111000)",
        "(299.983600, 290.668000, 297.833000)",
        "(299.781000, 291.011400, 296.908100)",
        "(299.622800, 291.429400, 296.249300)",
        "(299.141400, 292.038900, 295.360300)",
        "(298.542000, 292.819800, 294.522600)",
        "(298.138300, 293.684800, 293.434800)",
        "(297.663100, 294.714000, 292.221900)",
        "(297.382500, 295.247300, 291.651700)",
        "(296.692800, 296.187400, 290.840800)",
        "(296.029900, 297.098300, 290.131800)",
        "(295.420300, 297.956600, 289.293900)",
        "(294.846300, 298.995500, 288.301500)",
        "(294.558000, 299.581400, 287.835100)",
        "(294.118600, 300.540300, 287.019800)",
        "(293.667500, 301.691000, 285.982100)",
        "(293.153700, 302.682300, 285.158600)",
        "(292.669900, 303.655500, 284.353700)",
        "(292.422100, 304.304900, 283.741700)",
        "(292.074400, 305.221800, 282.822000)",
        "(291.621200, 306.221400, 281.973600)",
        "(290.887300, 307.512000, 280.946700)",
        "(290.145300, 308.368700, 280.507600)",
        "(289.849400, 308.776400, 280.228600)",
        "(289.454700, 309.574600, 279.615500)",
        "(289.040500, 310.282900, 279.294400)",
        "(288.615200, 311.182000, 278.828200)",
        "(288.120000, 311.956700, 278.375500)",
        "(287.886000, 312.314900, 278.161800)",
        "(287.383500, 313.691600, 277.267800)",
        "(286.784000, 315.810600, 275.684200)",
        "(286.346300, 317.788200, 274.262100)",
        "(286.076600, 319.567200, 272.933500)",
        "(285.955200, 320.559400, 272.208300)",
        "(285.765200, 322.586600, 270.681000)",
        "(285.701100, 324.581200, 269.099100)",
        "(285.485800, 326.449200, 267.738300)",
        "(285.273400, 328.642300, 266.150200)",
        "(285.270800, 329.792900, 265.372700)",
        "(285.399600, 331.398400, 264.229700)",
        "(285.657200, 332.756100, 263.308100)",
        "(285.733100, 333.977400, 262.486500)",
        "(285.666200, 335.565200, 261.469700)",
        "(285.658600, 336.347400, 260.985100)",
        "(285.880700, 338.338300, 259.720900)",
        "(286.242200, 339.238200, 259.223400)",
        "(286.575400, 340.056300, 258.820700)",
        "(286.741400, 340.559100, 258.795300)",
        "(286.821100, 341.156400, 258.590600)",
        "(286.988900, 342.868300, 257.747300)",
        "(287.198800, 344.225100, 257.180600)",
        "(287.612600, 344.539600, 257.298500)",
        "(287.953100, 344.734000, 257.488700)",
        "(288.037900, 344.959500, 257.590800)",
        "(288.113200, 345.360200, 257.946700)",
        "(288.191800, 345.407300, 258.755200)",
        "(288.474400, 344.953200, 259.883000)",
        "(288.914900, 344.196000, 261.016600)",
        "(289.087200, 343.856000, 261.524200)",
        "(289.377000, 343.268200, 262.626300)",
        "(289.659100, 342.452500, 263.935300)",
        "(289.901400, 341.466600, 265.361000)",
        "(290.167900, 340.370800, 266.677500)",
        "(290.305000, 339.853700, 267.325600)",
        "(290.622100, 338.473900, 268.977400)",
        "(290.956200, 337.100100, 270.605700)",
        "(291.311600, 335.781100, 272.097200)",
        "(291.587900, 334.266400, 273.700500)",
        "(291.675000, 333.433200, 274.547000)",
        "(291.905800, 332.019400, 275.905300)",
        "(292.235300, 330.861600, 277.012000)",
        "(292.634200, 329.755600, 277.932800)",
        "(292.994100, 328.187900, 279.154900)",
        "(293.126800, 327.121600, 280.004800)",
        "(293.375000, 325.271700, 281.451900)",
        "(293.811900, 324.134500, 282.219300)",
        "(294.461200, 322.365500, 283.120700)",
        "(295.196200, 320.105100, 284.499300)",
        "(295.560500, 319.076400, 285.110700)",
        "(296.527200, 317.219100, 285.936300)",
        "(297.403600, 314.638800, 287.238800)",
        "(298.261900, 311.979000, 288.683700)",
        "(299.262800, 309.716300, 289.702800)",
        "(299.709400, 308.573500, 290.242400)",
        "(300.524000, 306.153100, 291.389200)",
        "(301.541900, 303.937900, 292.286400)",
        "(302.582100, 301.565100, 293.115600)",
        "(303.277500, 299.275900, 294.103300)",
        "(303.499000, 298.315000, 294.524400)",
        "(303.632200, 296.422900, 295.441900)",
        "(303.272200, 293.882900, 297.086800)",
        "(302.990200, 292.650500, 297.780900)",
        "(302.929700, 292.268700, 297.396500)",
        "(302.936600, 292.192900, 297.126200)",
        "(302.966500, 291.899700, 296.873000)",
        "(302.738300, 292.100700, 296.097900)",
        "(302.375900, 292.732800, 295.040700)",
        "(301.868500, 293.413500, 294.245100)",
        "(301.630600, 293.679900, 293.924700)",
        "(301.210500, 294.225500, 293.134100)",
        "(300.890500, 295.559000, 291.576000)",
        "(300.363800, 296.550000, 290.425600)",
        "(299.732100, 297.383900, 289.600200)",
        "(299.458200, 297.845000, 289.131900)",
        "(298.983500, 298.547500, 288.181700)",
        "(298.366700, 299.940600, 286.789600)",
        "(297.761600, 301.438800, 285.176900)",
        "(297.090400, 303.026500, 283.580900)",
        "(296.772400, 303.733200, 282.803700)",
        "(296.215900, 305.077100, 281.268700)",
        "(295.571700, 306.859600, 279.398700)",
        "(294.784500, 308.464300, 277.870300)",
        "(294.114300, 310.174000, 276.158600)",
        "(293.803500, 311.055000, 275.232800)",
        "(293.147700, 312.598400, 273.784000)",
        "(292.443400, 313.986400, 272.766500)",
        "(291.850300, 315.081400, 271.768000)",
        "(291.375200, 316.640100, 270.416300)",
        "(291.130000, 317.450900, 269.834900)",
        "(290.759600, 318.595700, 269.100600)",
        "(290.640300, 319.372100, 268.612300)",
        "(290.553600, 320.258000, 267.995300)",
        "(290.375700, 321.534600, 267.080600)",
        "(290.262900, 322.250500, 266.581100)",
        "(290.179300, 323.241500, 266.059000)",
        "(290.222800, 324.199200, 265.356000)",
        "(290.195500, 325.050000, 264.893600)",
        "(290.108100, 326.590100, 263.795700)",
        "(290.035900, 327.387400, 263.164700)",
        "(289.789300, 328.393800, 262.658800)",
        "(289.559900, 329.389200, 262.179000)",
        "(289.591000, 330.045000, 261.851700)",
        "(289.742300, 330.620700, 261.487500)",
        "(289.840900, 330.987200, 261.295900)",
        "(289.901400, 332.309400, 260.423500)",
        "(290.029400, 332.809100, 260.516800)",
        "(290.288800, 333.323800, 260.469100)",
        "(290.543300, 333.962400, 259.965200)",
        "(290.689100, 334.295200, 259.668200)",
        "(291.029200, 334.672600, 259.553300)",
        "(291.577400, 335.455100, 259.202500)",
        "(291.950000, 335.708000, 259.378100)",
        "(292.225600, 336.082000, 259.355000)",
        "(292.316900, 336.392800, 259.227600)",
        "(292.470500, 336.659000, 259.346100)",
        "(292.359300, 336.333100, 259.937700)",
        "(292.297300, 336.272300, 260.347400)",
        "(292.254900, 335.935800, 260.905200)",
        "(292.318800, 335.701200, 261.259100)",
[truncated: 518,795 more chars]
