# Supplementary material for: Playing the mirror game in virtual reality with an autonomous character
Source: Sci Rep. 2022 Dec 9;12:21329. doi: 10.1038/s41598-022-25197-z (PMC9734752; doi:10.1038/s41598-022-25197-z)
Supplement: Supplementary file 2 — Supplementary Information 1. [file 41598_2022_25197_MOESM2_ESM.zip › Data/Couple11/condition2_trial1_player1.json]

{
    "isFemale": false,
    "eyesLevel": 1.6528924703598023,
    "timestamps": [
        0.0,
        0.02001953125,
        0.0400390625,
        0.06005859375,
        0.080078125,
        0.10009765625,
        0.1201171875,
        0.14013671875,
        0.16015625,
        0.18017578125,
        0.2001953125,
        0.22021484375,
        0.240234375,
        0.260009765625,
        0.280029296875,
        0.300048828125,
        0.320068359375,
        0.340087890625,
        0.360107421875,
        0.380126953125,
        0.400146484375,
        0.420166015625,
        0.440185546875,
        0.460205078125,
        0.480224609375,
        0.5,
        0.52001953125,
        0.5400390625,
        0.56005859375,
        0.580078125,
        0.60009765625,
        0.6201171875,
        0.64013671875,
        0.66015625,
        0.68017578125,
        0.7001953125,
        0.72021484375,
        0.740234375,
        0.760009765625,
        0.780029296875,
        0.800048828125,
        0.820068359375,
        0.840087890625,
        0.860107421875,
        0.880126953125,
        0.900146484375,
        0.920166015625,
        0.940185546875,
        0.960205078125,
        0.980224609375,
        1.0,
        1.02001953125,
        1.0400390625,
        1.06005859375,
        1.080078125,
        1.10009765625,
        1.1201171875,
        1.14013671875,
        1.16015625,
        1.18017578125,
        1.2001953125,
        1.22021484375,
        1.240234375,
        1.260009765625,
        1.280029296875,
        1.300048828125,
        1.320068359375,
        1.340087890625,
        1.360107421875,
        1.380126953125,
        1.400146484375,
        1.420166015625,
        1.440185546875,
        1.460205078125,
        1.480224609375,
        1.5,
        1.52001953125,
        1.5400390625,
        1.56005859375,
        1.580078125,
        1.60009765625,
        1.6201171875,
        1.64013671875,
        1.66015625,
        1.68017578125,
        1.7001953125,
        1.72021484375,
        1.740234375,
        1.760009765625,
        1.780029296875,
        1.800048828125,
        1.820068359375,
        1.840087890625,
        1.860107421875,
        1.880126953125,
        1.900146484375,
        1.920166015625,
        1.940185546875,
        1.960205078125,
        1.980224609375,
        2.0,
        2.02001953125,
        2.0400390625,
        2.06005859375,
        2.080078125,
        2.10009765625,
        2.1201171875,
        2.14013671875,
        2.16015625,
        2.18017578125,
        2.2001953125,
        2.22021484375,
        2.240234375,
        2.260009765625,
        2.280029296875,
        2.300048828125,
        2.320068359375,
        2.340087890625,
        2.360107421875,
        2.380126953125,
        2.400146484375,
        2.420166015625,
        2.440185546875,
        2.460205078125,
        2.480224609375,
        2.5,
        2.52001953125,
        2.5400390625,
        2.56005859375,
        2.580078125,
        2.60009765625,
        2.6201171875,
        2.64013671875,
        2.66015625,
        2.68017578125,
        2.7001953125,
        2.72021484375,
        2.740234375,
        2.760009765625,
        2.780029296875,
        2.800048828125,
        2.820068359375,
        2.840087890625,
        2.860107421875,
        2.880126953125,
        2.900146484375,
        2.920166015625,
        2.940185546875,
        2.960205078125,
        2.980224609375,
        3.0,
        3.02001953125,
        3.0400390625,
        3.06005859375,
        3.080078125,
        3.10009765625,
        3.1201171875,
        3.14013671875,
        3.16015625,
        3.18017578125,
        3.2001953125,
        3.22021484375,
        3.240234375,
        3.260009765625,
        3.280029296875,
        3.300048828125,
        3.320068359375,
        3.340087890625,
        3.360107421875,
        3.380126953125,
        3.400146484375,
        3.420166015625,
        3.440185546875,
        3.460205078125,
        3.480224609375,
        3.5,
        3.52001953125,
        3.5400390625,
        3.56005859375,
        3.580078125,
        3.60009765625,
        3.6201171875,
        3.64013671875,
        3.66015625,
        3.68017578125,
        3.7001953125,
        3.72021484375,
        3.740234375,
        3.760009765625,
        3.780029296875,
        3.800048828125,
        3.820068359375,
        3.840087890625,
        3.860107421875,
        3.880126953125,
        3.900146484375,
        3.920166015625,
        3.940185546875,
        3.960205078125,
        3.980224609375,
        4.0,
        4.02001953125,
        4.0400390625,
        4.06005859375,
        4.080078125,
        4.10009765625,
        4.1201171875,
        4.14013671875,
        4.16015625,
        4.18017578125,
        4.2001953125,
        4.22021484375,
        4.240234375,
        4.260009765625,
        4.280029296875,
        4.300048828125,
        4.320068359375,
        4.340087890625,
        4.360107421875,
        4.380126953125,
        4.400146484375,
        4.420166015625,
        4.440185546875,
        4.460205078125,
        4.480224609375,
        4.5,
        4.52001953125,
        4.5400390625,
        4.56005859375,
        4.580078125,
        4.60009765625,
        4.6201171875,
        4.64013671875,
        4.66015625,
        4.68017578125,
        4.7001953125,
        4.72021484375,
        4.740234375,
        4.760009765625,
        4.780029296875,
        4.800048828125,
        4.820068359375,
        4.840087890625,
        4.860107421875,
        4.880126953125,
        4.900146484375,
        4.920166015625,
        4.940185546875,
        4.960205078125,
        4.980224609375,
        5.0,
        5.02001953125,
        5.0400390625,
        5.06005859375,
        5.080078125,
        5.10009765625,
        5.1201171875,
        5.14013671875,
        5.16015625,
        5.18017578125,
        5.2001953125,
        5.22021484375,
        5.240234375,
        5.260009765625,
        5.280029296875,
        5.300048828125,
        5.320068359375,
        5.340087890625,
        5.360107421875,
        5.380126953125,
        5.400146484375,
        5.420166015625,
        5.440185546875,
        5.460205078125,
        5.480224609375,
        5.5,
        5.52001953125,
        5.5400390625,
        5.56005859375,
        5.580078125,
        5.60009765625,
        5.6201171875,
        5.64013671875,
        5.66015625,
        5.68017578125,
        5.7001953125,
        5.72021484375,
        5.740234375,
        5.760009765625,
        5.780029296875,
        5.800048828125,
        5.820068359375,
        5.840087890625,
        5.860107421875,
        5.880126953125,
        5.900146484375,
        5.920166015625,
        5.940185546875,
        5.960205078125,
        5.980224609375,
        6.0,
        6.02001953125,
        6.0400390625,
        6.06005859375,
        6.080078125,
        6.10009765625,
        6.1201171875,
        6.14013671875,
        6.16015625,
        6.18017578125,
        6.2001953125,
        6.22021484375,
        6.240234375,
        6.260009765625,
        6.280029296875,
        6.300048828125,
        6.320068359375,
        6.340087890625,
        6.360107421875,
        6.380126953125,
        6.400146484375,
        6.420166015625,
        6.440185546875,
        6.460205078125,
        6.480224609375,
        6.5,
        6.52001953125,
        6.5400390625,
        6.56005859375,
        6.580078125,
        6.60009765625,
        6.6201171875,
        6.64013671875,
        6.66015625,
        6.68017578125,
        6.7001953125,
        6.72021484375,
        6.740234375,
        6.760009765625,
        6.780029296875,
        6.800048828125,
        6.820068359375,
        6.840087890625,
        6.860107421875,
        6.880126953125,
        6.900146484375,
        6.920166015625,
        6.940185546875,
        6.960205078125,
        6.980224609375,
        7.0,
        7.02001953125,
        7.0400390625,
        7.06005859375,
        7.080078125,
        7.10009765625,
        7.1201171875,
        7.14013671875,
        7.16015625,
        7.18017578125,
        7.2001953125,
        7.22021484375,
        7.240234375,
        7.260009765625,
        7.280029296875,
        7.300048828125,
        7.320068359375,
        7.340087890625,
        7.360107421875,
        7.380126953125,
        7.400146484375,
        7.420166015625,
        7.440185546875,
        7.460205078125,
        7.480224609375,
        7.5,
        7.52001953125,
        7.5400390625,
        7.56005859375,
        7.580078125,
        7.60009765625,
        7.6201171875,
        7.64013671875,
        7.66015625,
        7.68017578125,
        7.7001953125,
        7.72021484375,
        7.740234375,
        7.760009765625,
        7.780029296875,
        7.800048828125,
        7.820068359375,
        7.840087890625,
        7.860107421875,
        7.880126953125,
        7.900146484375,
        7.920166015625,
        7.940185546875,
        7.960205078125,
        7.980224609375,
        8.0,
        8.02001953125,
        8.0400390625,
        8.06005859375,
        8.080078125,
        8.10009765625,
        8.1201171875,
        8.14013671875,
        8.16015625,
        8.18017578125,
        8.2001953125,
        8.22021484375,
        8.240234375,
        8.260009765625,
        8.280029296875,
        8.300048828125,
        8.320068359375,
        8.340087890625,
        8.360107421875,
        8.380126953125,
        8.400146484375,
        8.420166015625,
        8.440185546875,
        8.460205078125,
        8.480224609375,
        8.5,
        8.52001953125,
        8.5400390625,
        8.56005859375,
        8.580078125,
        8.60009765625,
        8.6201171875,
        8.64013671875,
        8.66015625,
        8.68017578125,
        8.7001953125,
        8.72021484375,
        8.740234375,
        8.760009765625,
        8.780029296875,
        8.800048828125,
        8.820068359375,
        8.840087890625,
        8.860107421875,
        8.880126953125,
        8.900146484375,
        8.920166015625,
        8.940185546875,
        8.960205078125,
        8.980224609375,
        9.0,
        9.02001953125,
        9.0400390625,
        9.06005859375,
        9.080078125,
        9.10009765625,
        9.1201171875,
        9.14013671875,
        9.16015625,
        9.18017578125,
        9.2001953125,
        9.22021484375,
        9.240234375,
        9.260009765625,
        9.280029296875,
        9.300048828125,
        9.320068359375,
        9.340087890625,
        9.360107421875,
        9.380126953125,
        9.400146484375,
        9.420166015625,
        9.440185546875,
        9.460205078125,
        9.480224609375,
        9.5,
        9.52001953125,
        9.5400390625,
        9.56005859375,
        9.580078125,
        9.60009765625,
        9.6201171875,
        9.64013671875,
        9.66015625,
        9.68017578125,
        9.7001953125,
        9.72021484375,
        9.740234375,
        9.760009765625,
        9.780029296875,
        9.800048828125,
        9.820068359375,
        9.840087890625,
        9.860107421875,
        9.880126953125,
        9.900146484375,
        9.920166015625,
        9.940185546875,
        9.960205078125,
        9.980224609375,
        10.0,
        10.02001953125,
        10.0400390625,
        10.06005859375,
        10.080078125,
        10.10009765625,
        10.1201171875,
        10.14013671875,
        10.16015625,
        10.18017578125,
        10.2001953125,
        10.22021484375,
        10.240234375,
        10.260009765625,
        10.280029296875,
        10.300048828125,
        10.320068359375,
        10.340087890625,
        10.360107421875,
        10.380126953125,
        10.400146484375,
        10.420166015625,
        10.440185546875,
        10.460205078125,
        10.480224609375,
        10.5,
        10.52001953125,
        10.5400390625,
        10.56005859375,
        10.580078125,
        10.60009765625,
        10.6201171875,
        10.64013671875,
        10.66015625,
        10.68017578125,
        10.7001953125,
        10.72021484375,
        10.740234375,
        10.760009765625,
        10.780029296875,
        10.800048828125,
        10.820068359375,
        10.840087890625,
        10.860107421875,
        10.880126953125,
        10.900146484375,
        10.920166015625,
        10.940185546875,
        10.960205078125,
        10.980224609375,
        11.0,
        11.02001953125,
        11.0400390625,
        11.06005859375,
        11.080078125,
        11.10009765625,
        11.1201171875,
        11.14013671875,
        11.16015625,
        11.18017578125,
        11.2001953125,
        11.22021484375,
        11.240234375,
        11.260009765625,
        11.280029296875,
        11.300048828125,
        11.320068359375,
        11.340087890625,
        11.360107421875,
        11.380126953125,
        11.400146484375,
        11.420166015625,
        11.440185546875,
        11.460205078125,
        11.480224609375,
        11.5,
        11.52001953125,
        11.5400390625,
        11.56005859375,
        11.580078125,
        11.60009765625,
        11.6201171875,
        11.64013671875,
        11.66015625,
        11.68017578125,
        11.7001953125,
        11.72021484375,
        11.740234375,
        11.760009765625,
        11.780029296875,
        11.800048828125,
        11.820068359375,
        11.840087890625,
        11.860107421875,
        11.880126953125,
        11.900146484375,
        11.920166015625,
        11.940185546875,
        11.960205078125,
        11.980224609375,
        12.0,
        12.02001953125,
        12.0400390625,
        12.06005859375,
        12.080078125,
        12.10009765625,
        12.1201171875,
        12.14013671875,
        12.16015625,
        12.18017578125,
        12.2001953125,
        12.22021484375,
        12.240234375,
        12.260009765625,
        12.280029296875,
        12.300048828125,
        12.320068359375,
        12.340087890625,
        12.360107421875,
        12.380126953125,
        12.400146484375,
        12.420166015625,
        12.440185546875,
        12.460205078125,
        12.480224609375,
        12.5,
        12.52001953125,
        12.5400390625,
        12.56005859375,
        12.580078125,
        12.60009765625,
        12.6201171875,
        12.64013671875,
        12.66015625,
        12.68017578125,
        12.7001953125,
        12.72021484375,
        12.740234375,
        12.760009765625,
        12.780029296875,
        12.800048828125,
        12.820068359375,
        12.840087890625,
        12.860107421875,
        12.880126953125,
        12.900146484375,
        12.920166015625,
        12.940185546875,
        12.960205078125,
        12.980224609375,
        13.0,
        13.02001953125,
        13.0400390625,
        13.06005859375,
        13.080078125,
        13.10009765625,
        13.1201171875,
        13.14013671875,
        13.16015625,
        13.18017578125,
        13.2001953125,
        13.22021484375,
        13.240234375,
        13.260009765625,
        13.280029296875,
        13.300048828125,
        13.320068359375,
        13.340087890625,
        13.360107421875,
        13.380126953125,
        13.400146484375,
        13.420166015625,
        13.440185546875,
        13.460205078125,
        13.480224609375,
        13.5,
        13.52001953125,
        13.5400390625,
        13.56005859375,
        13.580078125,
        13.60009765625,
        13.6201171875,
        13.64013671875,
        13.66015625,
        13.68017578125,
        13.7001953125,
        13.72021484375,
        13.740234375,
        13.760009765625,
        13.780029296875,
        13.800048828125,
        13.820068359375,
        13.840087890625,
        13.860107421875,
        13.880126953125,
        13.900146484375,
        13.920166015625,
        13.940185546875,
        13.960205078125,
        13.980224609375,
        14.0,
        14.02001953125,
        14.0400390625,
        14.06005859375,
        14.080078125,
        14.10009765625,
        14.1201171875,
        14.14013671875,
        14.16015625,
        14.18017578125,
        14.2001953125,
        14.22021484375,
        14.240234375,
        14.260009765625,
        14.280029296875,
        14.300048828125,
        14.320068359375,
        14.340087890625,
        14.360107421875,
        14.380126953125,
        14.400146484375,
        14.420166015625,
        14.440185546875,
        14.460205078125,
        14.480224609375,
        14.5,
        14.52001953125,
        14.5400390625,
        14.56005859375,
        14.580078125,
        14.60009765625,
        14.6201171875,
        14.64013671875,
        14.66015625,
        14.68017578125,
        14.7001953125,
        14.72021484375,
        14.740234375,
        14.760009765625,
        14.780029296875,
        14.800048828125,
        14.820068359375,
        14.840087890625,
        14.860107421875,
        14.880126953125,
        14.900146484375,
        14.920166015625,
        14.940185546875,
        14.960205078125,
        14.980224609375,
        15.0,
        15.02001953125,
        15.0400390625,
        15.06005859375,
        15.080078125,
        15.10009765625,
        15.1201171875,
        15.14013671875,
        15.16015625,
        15.18017578125,
        15.2001953125,
        15.22021484375,
        15.240234375,
        15.260009765625,
        15.280029296875,
        15.300048828125,
        15.320068359375,
        15.340087890625,
        15.360107421875,
        15.380126953125,
        15.400146484375,
        15.420166015625,
        15.440185546875,
        15.460205078125,
        15.480224609375,
        15.5,
        15.52001953125,
        15.5400390625,
        15.56005859375,
        15.580078125,
        15.60009765625,
        15.6201171875,
        15.64013671875,
        15.66015625,
        15.68017578125,
        15.7001953125,
        15.72021484375,
        15.740234375,
        15.760009765625,
        15.780029296875,
        15.800048828125,
        15.820068359375,
        15.840087890625,
        15.860107421875,
        15.880126953125,
        15.900146484375,
        15.920166015625,
        15.940185546875,
        15.960205078125,
        15.980224609375,
        16.0,
        16.02001953125,
        16.0400390625,
        16.06005859375,
        16.080078125,
        16.10009765625,
        16.1201171875,
        16.14013671875,
        16.16015625,
        16.18017578125,
        16.2001953125,
        16.22021484375,
        16.240234375,
        16.260009765625,
        16.280029296875,
        16.300048828125,
        16.320068359375,
        16.340087890625,
        16.360107421875,
        16.380126953125,
        16.400146484375,
        16.420166015625,
        16.440185546875,
        16.460205078125,
        16.480224609375,
        16.5,
        16.52001953125,
        16.5400390625,
        16.56005859375,
        16.580078125,
        16.60009765625,
        16.6201171875,
        16.64013671875,
        16.66015625,
        16.68017578125,
        16.7001953125,
        16.72021484375,
        16.740234375,
        16.760009765625,
        16.780029296875,
        16.800048828125,
        16.820068359375,
        16.840087890625,
        16.860107421875,
        16.880126953125,
        16.900146484375,
        16.920166015625,
        16.940185546875,
        16.960205078125,
        16.980224609375,
        17.0,
        17.02001953125,
        17.0400390625,
        17.06005859375,
        17.080078125,
        17.10009765625,
        17.1201171875,
        17.14013671875,
        17.16015625,
        17.18017578125,
        17.2001953125,
        17.22021484375,
        17.240234375,
        17.260009765625,
        17.280029296875,
        17.300048828125,
        17.320068359375,
        17.340087890625,
        17.360107421875,
        17.380126953125,
        17.400146484375,
        17.420166015625,
        17.440185546875,
        17.460205078125,
        17.480224609375,
        17.5,
        17.52001953125,
        17.5400390625,
        17.56005859375,
        17.580078125,
        17.60009765625,
        17.6201171875,
        17.64013671875,
        17.66015625,
        17.68017578125,
        17.7001953125,
        17.72021484375,
        17.740234375,
        17.760009765625,
        17.780029296875,
        17.800048828125,
        17.820068359375,
        17.840087890625,
        17.860107421875,
        17.880126953125,
        17.900146484375,
        17.920166015625,
        17.940185546875,
        17.960205078125,
        17.980224609375,
        18.0,
        18.02001953125,
        18.0400390625,
        18.06005859375,
        18.080078125,
        18.10009765625,
        18.1201171875,
        18.14013671875,
        18.16015625,
        18.18017578125,
        18.2001953125,
        18.22021484375,
        18.240234375,
        18.260009765625,
        18.280029296875,
        18.300048828125,
        18.320068359375,
        18.340087890625,
        18.360107421875,
        18.380126953125,
        18.400146484375,
        18.420166015625,
        18.440185546875,
        18.460205078125,
        18.480224609375,
        18.5,
        18.52001953125,
        18.5400390625,
        18.56005859375,
        18.580078125,
        18.60009765625,
        18.6201171875,
        18.64013671875,
        18.66015625,
        18.68017578125,
        18.7001953125,
        18.72021484375,
        18.739990234375,
        18.760009765625,
        18.780029296875,
        18.800048828125,
        18.820068359375,
        18.840087890625,
        18.860107421875,
        18.880126953125,
        18.900146484375,
        18.920166015625,
        18.940185546875,
        18.960205078125,
        18.980224609375,
        19.0,
        19.02001953125,
        19.0400390625,
        19.06005859375,
        19.080078125,
        19.10009765625,
        19.1201171875,
        19.14013671875,
        19.16015625,
        19.18017578125,
        19.2001953125,
        19.22021484375,
        19.239990234375,
        19.260009765625,
        19.280029296875,
        19.300048828125,
        19.320068359375,
        19.340087890625,
        19.360107421875,
        19.380126953125,
        19.400146484375,
        19.420166015625,
        19.440185546875,
        19.460205078125,
        19.480224609375,
        19.5,
        19.52001953125,
        19.5400390625,
        19.56005859375,
        19.580078125,
        19.60009765625,
        19.6201171875,
        19.64013671875,
        19.66015625,
        19.68017578125,
        19.7001953125,
        19.72021484375,
        19.739990234375,
        19.760009765625,
        19.780029296875,
        19.800048828125,
        19.820068359375,
        19.840087890625,
        19.860107421875,
        19.880126953125,
        19.900146484375,
        19.920166015625,
        19.940185546875,
        19.960205078125,
        19.980224609375,
        20.0,
        20.02001953125,
        20.0400390625,
        20.06005859375,
        20.080078125,
        20.10009765625,
        20.1201171875,
        20.14013671875,
        20.16015625,
        20.18017578125,
        20.2001953125,
        20.22021484375,
        20.239990234375,
        20.260009765625,
        20.280029296875,
        20.300048828125,
        20.320068359375,
        20.340087890625,
        20.360107421875,
        20.380126953125,
        20.400146484375,
        20.420166015625,
        20.440185546875,
        20.460205078125,
        20.480224609375,
        20.5,
        20.52001953125,
        20.5400390625,
        20.56005859375,
        20.580078125,
        20.60009765625,
        20.6201171875,
        20.64013671875,
        20.66015625,
        20.68017578125,
        20.7001953125,
        20.72021484375,
        20.739990234375,
        20.760009765625,
        20.780029296875,
        20.800048828125,
        20.820068359375,
        20.840087890625,
        20.860107421875,
        20.880126953125,
        20.900146484375,
        20.920166015625,
        20.940185546875,
        20.960205078125,
        20.980224609375,
        21.0,
        21.02001953125,
        21.0400390625,
        21.06005859375,
        21.080078125,
        21.10009765625,
        21.1201171875,
        21.14013671875,
        21.16015625,
        21.18017578125,
        21.2001953125,
        21.22021484375,
        21.239990234375,
        21.260009765625,
        21.280029296875,
        21.300048828125,
        21.320068359375,
        21.340087890625,
        21.360107421875,
        21.380126953125,
        21.400146484375,
        21.420166015625,
        21.440185546875,
        21.460205078125,
        21.480224609375,
        21.5,
        21.52001953125,
        21.5400390625,
        21.56005859375,
        21.580078125,
        21.60009765625,
        21.6201171875,
        21.64013671875,
        21.66015625,
        21.68017578125,
        21.7001953125,
        21.72021484375,
        21.739990234375,
        21.760009765625,
        21.780029296875,
        21.800048828125,
        21.820068359375,
        21.840087890625,
        21.860107421875,
        21.880126953125,
        21.900146484375,
        21.920166015625,
        21.940185546875,
        21.960205078125,
        21.980224609375,
        22.0,
        22.02001953125,
        22.0400390625,
        22.06005859375,
        22.080078125,
        22.10009765625,
        22.1201171875,
        22.14013671875,
        22.16015625,
        22.18017578125,
        22.2001953125,
        22.22021484375,
        22.239990234375,
        22.260009765625,
        22.280029296875,
        22.300048828125,
        22.320068359375,
        22.340087890625,
        22.360107421875,
        22.380126953125,
        22.400146484375,
        22.420166015625,
        22.440185546875,
        22.460205078125,
        22.480224609375,
        22.5,
        22.52001953125,
        22.5400390625,
        22.56005859375,
        22.580078125,
        22.60009765625,
        22.6201171875,
        22.64013671875,
        22.66015625,
        22.68017578125,
        22.7001953125,
        22.72021484375,
        22.739990234375,
        22.760009765625,
        22.780029296875,
        22.800048828125,
        22.820068359375,
        22.840087890625,
        22.860107421875,
        22.880126953125,
        22.900146484375,
        22.920166015625,
        22.940185546875,
        22.960205078125,
        22.980224609375,
        23.0,
        23.02001953125,
        23.0400390625,
        23.06005859375,
        23.080078125,
        23.10009765625,
        23.1201171875,
        23.14013671875,
        23.16015625,
        23.18017578125,
        23.2001953125,
        23.22021484375,
        23.239990234375,
        23.260009765625,
        23.280029296875,
        23.300048828125,
        23.320068359375,
        23.340087890625,
        23.360107421875,
        23.380126953125,
        23.400146484375,
        23.420166015625,
        23.440185546875,
        23.460205078125,
        23.480224609375,
        23.5,
        23.52001953125,
        23.5400390625,
        23.56005859375,
        23.580078125,
        23.60009765625,
        23.6201171875,
        23.64013671875,
        23.66015625,
        23.68017578125,
        23.7001953125,
        23.72021484375,
        23.739990234375,
        23.760009765625,
        23.780029296875,
        23.800048828125,
        23.820068359375,
        23.840087890625,
        23.860107421875,
        23.880126953125,
        23.900146484375,
        23.920166015625,
        23.940185546875,
        23.960205078125,
        23.980224609375,
        24.0,
        24.02001953125,
        24.0400390625,
        24.06005859375,
        24.080078125,
        24.10009765625,
        24.1201171875,
        24.14013671875,
        24.16015625,
        24.18017578125,
        24.2001953125,
        24.22021484375,
        24.239990234375,
        24.260009765625,
        24.280029296875,
        24.300048828125,
        24.320068359375,
        24.340087890625,
        24.360107421875,
        24.380126953125,
        24.400146484375,
        24.420166015625,
        24.440185546875,
        24.460205078125,
        24.480224609375,
        24.5,
        24.52001953125,
        24.5400390625,
        24.56005859375,
        24.580078125,
        24.60009765625,
        24.6201171875,
        24.64013671875,
        24.66015625,
        24.68017578125,
        24.7001953125,
        24.72021484375,
        24.739990234375,
        24.760009765625,
        24.780029296875,
        24.800048828125,
        24.820068359375,
        24.840087890625,
        24.860107421875,
        24.880126953125,
        24.900146484375,
        24.920166015625,
        24.940185546875,
        24.960205078125,
        24.980224609375,
        25.0,
        25.02001953125,
        25.0400390625,
        25.06005859375,
        25.080078125,
        25.10009765625,
        25.1201171875,
        25.14013671875,
        25.16015625,
        25.18017578125,
        25.2001953125,
        25.22021484375,
        25.239990234375,
        25.260009765625,
        25.280029296875,
        25.300048828125,
        25.320068359375,
        25.340087890625,
        25.360107421875,
        25.380126953125,
        25.400146484375,
        25.420166015625,
        25.440185546875,
        25.460205078125,
        25.480224609375,
        25.5,
        25.52001953125,
        25.5400390625,
        25.56005859375,
        25.580078125,
        25.60009765625,
        25.6201171875,
        25.64013671875,
        25.66015625,
        25.68017578125,
        25.7001953125,
        25.72021484375,
        25.739990234375,
        25.760009765625,
        25.780029296875,
        25.800048828125,
        25.820068359375,
        25.840087890625,
        25.860107421875,
        25.880126953125,
        25.900146484375,
        25.920166015625,
        25.940185546875,
        25.960205078125,
        25.980224609375,
        26.0,
        26.02001953125,
        26.0400390625,
        26.06005859375,
        26.080078125,
        26.10009765625,
        26.1201171875,
        26.14013671875,
        26.16015625,
        26.18017578125,
        26.2001953125,
        26.22021484375,
        26.239990234375,
        26.260009765625,
        26.280029296875,
        26.300048828125,
        26.320068359375,
        26.340087890625,
        26.360107421875,
        26.380126953125,
        26.400146484375,
        26.420166015625,
        26.440185546875,
        26.460205078125,
        26.480224609375,
        26.5,
        26.52001953125,
        26.5400390625,
        26.56005859375,
        26.580078125,
        26.60009765625,
        26.6201171875,
        26.64013671875,
        26.66015625,
        26.68017578125,
        26.7001953125,
        26.72021484375,
        26.739990234375,
        26.760009765625,
        26.780029296875,
        26.800048828125,
        26.820068359375,
        26.840087890625,
        26.860107421875,
        26.880126953125,
        26.900146484375,
        26.920166015625,
        26.940185546875,
        26.960205078125,
        26.980224609375,
        27.0,
        27.02001953125,
        27.0400390625,
        27.06005859375,
        27.080078125,
        27.10009765625,
        27.1201171875,
        27.14013671875,
        27.16015625,
        27.18017578125,
        27.2001953125,
        27.22021484375,
        27.239990234375,
        27.260009765625,
        27.280029296875,
        27.300048828125,
        27.320068359375,
        27.340087890625,
        27.360107421875,
        27.380126953125,
        27.400146484375,
        27.420166015625,
        27.440185546875,
        27.460205078125,
        27.480224609375,
        27.5,
        27.52001953125,
        27.5400390625,
        27.56005859375,
        27.580078125,
        27.60009765625,
        27.6201171875,
        27.64013671875,
        27.66015625,
        27.68017578125,
        27.7001953125,
        27.72021484375,
        27.739990234375,
        27.760009765625,
        27.780029296875,
        27.800048828125,
        27.820068359375,
        27.840087890625,
        27.860107421875,
        27.880126953125,
        27.900146484375,
        27.920166015625,
        27.940185546875,
        27.960205078125,
        27.980224609375,
        28.0,
        28.02001953125,
        28.0400390625,
        28.06005859375,
        28.080078125,
        28.10009765625,
        28.1201171875,
        28.14013671875,
        28.16015625,
        28.18017578125,
        28.2001953125,
        28.22021484375,
        28.239990234375,
        28.260009765625,
        28.280029296875,
        28.300048828125,
        28.320068359375,
        28.340087890625,
        28.360107421875,
        28.380126953125,
        28.400146484375,
        28.420166015625,
        28.440185546875,
        28.460205078125,
        28.480224609375,
        28.5,
        28.52001953125,
        28.5400390625,
        28.56005859375,
        28.580078125,
        28.60009765625,
        28.6201171875,
        28.64013671875,
        28.66015625,
        28.68017578125,
        28.7001953125,
        28.72021484375,
        28.739990234375,
        28.760009765625,
        28.780029296875,
        28.800048828125,
        28.820068359375,
        28.840087890625,
        28.860107421875,
        28.880126953125,
        28.900146484375,
        28.920166015625,
        28.940185546875,
        28.960205078125,
        28.980224609375,
        29.0,
        29.02001953125,
        29.0400390625,
        29.06005859375,
        29.080078125,
        29.10009765625,
        29.1201171875,
        29.14013671875,
        29.16015625,
        29.18017578125,
        29.2001953125,
        29.22021484375,
        29.239990234375,
        29.260009765625,
        29.280029296875,
        29.300048828125,
        29.320068359375,
        29.340087890625,
        29.360107421875,
        29.380126953125,
        29.400146484375,
        29.420166015625,
        29.440185546875,
        29.460205078125,
        29.480224609375,
        29.5,
        29.52001953125,
        29.5400390625,
        29.56005859375,
        29.580078125,
        29.60009765625,
        29.6201171875,
        29.64013671875,
        29.66015625,
        29.68017578125,
        29.7001953125,
        29.72021484375,
        29.739990234375,
        29.760009765625,
        29.780029296875,
        29.800048828125,
        29.820068359375,
        29.840087890625,
        29.860107421875,
        29.880126953125,
        29.900146484375,
        29.920166015625,
        29.940185546875,
        29.960205078125,
        29.980224609375,
        30.0,
        30.02001953125,
        30.0400390625,
        30.06005859375,
        30.080078125,
        30.10009765625,
        30.1201171875,
        30.14013671875,
        30.16015625,
        30.18017578125,
        30.2001953125,
        30.22021484375,
        30.239990234375,
        30.260009765625,
        30.280029296875,
        30.300048828125,
        30.320068359375,
        30.340087890625,
        30.360107421875,
        30.380126953125,
        30.400146484375,
        30.420166015625,
        30.440185546875,
        30.460205078125,
        30.480224609375,
        30.5,
        30.52001953125,
        30.5400390625,
        30.56005859375,
        30.580078125,
        30.60009765625,
        30.6201171875,
        30.64013671875,
        30.66015625,
        30.68017578125,
        30.7001953125,
        30.72021484375,
        30.739990234375,
        30.760009765625,
        30.780029296875,
        30.800048828125,
        30.820068359375,
        30.840087890625,
        30.860107421875,
        30.880126953125,
        30.900146484375,
        30.920166015625,
        30.940185546875,
        30.960205078125,
        30.980224609375,
        31.0,
        31.02001953125,
        31.0400390625,
        31.06005859375,
        31.080078125,
        31.10009765625,
        31.1201171875,
        31.14013671875,
        31.16015625,
        31.18017578125,
        31.2001953125,
        31.22021484375,
        31.239990234375,
        31.260009765625,
        31.280029296875,
        31.300048828125,
        31.320068359375,
        31.340087890625,
        31.360107421875,
        31.380126953125,
        31.400146484375,
        31.420166015625,
        31.440185546875,
        31.460205078125,
        31.480224609375,
        31.5,
        31.52001953125,
        31.5400390625,
        31.56005859375,
        31.580078125,
        31.60009765625,
        31.6201171875,
        31.64013671875,
        31.66015625,
        31.68017578125,
        31.7001953125,
        31.72021484375,
        31.739990234375,
        31.760009765625,
        31.780029296875,
        31.800048828125,
        31.820068359375,
        31.840087890625,
        31.860107421875,
        31.880126953125,
        31.900146484375,
        31.920166015625,
        31.940185546875,
        31.960205078125,
        31.980224609375,
        32.0,
        32.02001953125,
        32.0400390625,
        32.06005859375,
        32.080078125,
        32.10009765625,
        32.1201171875,
        32.14013671875,
        32.16015625,
        32.18017578125,
        32.2001953125,
        32.22021484375,
        32.239990234375,
        32.260009765625,
        32.280029296875,
        32.300048828125,
        32.320068359375,
        32.340087890625,
        32.360107421875,
        32.380126953125,
        32.400146484375,
        32.420166015625,
        32.440185546875,
        32.460205078125,
        32.480224609375,
        32.5,
        32.52001953125,
        32.5400390625,
        32.56005859375,
        32.580078125,
        32.60009765625,
        32.6201171875,
        32.64013671875,
        32.66015625,
        32.68017578125,
        32.7001953125,
        32.72021484375,
        32.739990234375,
        32.760009765625,
        32.780029296875,
        32.800048828125,
        32.820068359375,
        32.840087890625,
        32.860107421875,
        32.880126953125,
        32.900146484375,
        32.920166015625,
        32.940185546875,
        32.960205078125,
        32.980224609375,
        33.0,
        33.02001953125,
        33.0400390625,
        33.06005859375,
        33.080078125,
        33.10009765625,
        33.1201171875,
        33.14013671875,
        33.16015625,
        33.18017578125,
        33.2001953125,
        33.22021484375,
        33.239990234375,
        33.260009765625,
        33.280029296875,
        33.300048828125,
        33.320068359375,
        33.340087890625,
        33.360107421875,
        33.380126953125,
        33.400146484375,
        33.420166015625,
        33.440185546875,
        33.460205078125,
        33.480224609375,
        33.5,
        33.52001953125,
        33.5400390625,
        33.56005859375,
        33.580078125,
        33.60009765625,
        33.6201171875,
        33.64013671875,
        33.66015625,
        33.68017578125,
        33.7001953125,
        33.72021484375,
        33.739990234375,
        33.760009765625,
        33.780029296875,
        33.800048828125,
        33.820068359375,
        33.840087890625,
        33.860107421875,
        33.880126953125,
        33.900146484375,
        33.920166015625,
        33.940185546875,
        33.960205078125,
        33.980224609375,
        34.0,
        34.02001953125,
        34.0400390625,
        34.06005859375,
        34.080078125,
        34.10009765625,
        34.1201171875,
        34.14013671875,
        34.16015625,
        34.18017578125,
        34.2001953125,
        34.22021484375,
        34.239990234375,
        34.260009765625,
        34.280029296875,
        34.300048828125,
        34.320068359375,
        34.340087890625,
        34.360107421875,
        34.380126953125,
        34.400146484375,
        34.420166015625,
        34.440185546875,
        34.460205078125,
        34.480224609375,
        34.5,
        34.52001953125,
        34.5400390625,
        34.56005859375,
        34.580078125,
        34.60009765625,
        34.6201171875,
        34.64013671875,
        34.66015625,
        34.68017578125,
        34.7001953125,
        34.72021484375,
        34.739990234375,
        34.760009765625,
        34.780029296875,
        34.800048828125,
        34.820068359375,
        34.840087890625,
        34.860107421875,
        34.880126953125,
        34.900146484375,
        34.920166015625,
        34.940185546875,
        34.960205078125,
        34.980224609375,
        35.0,
        35.02001953125,
        35.0400390625,
        35.06005859375,
        35.080078125,
        35.10009765625,
        35.1201171875,
        35.14013671875,
        35.16015625,
        35.18017578125,
        35.2001953125,
        35.22021484375,
        35.239990234375,
        35.260009765625,
        35.280029296875,
        35.300048828125,
        35.320068359375,
        35.340087890625,
        35.360107421875,
        35.380126953125,
        35.400146484375,
        35.420166015625,
        35.440185546875,
        35.460205078125,
        35.480224609375,
        35.5,
        35.52001953125,
        35.5400390625,
        35.56005859375,
        35.580078125,
        35.60009765625,
        35.6201171875,
        35.64013671875,
        35.66015625,
        35.68017578125,
        35.7001953125,
        35.72021484375,
        35.739990234375,
        35.760009765625,
        35.780029296875,
        35.800048828125,
        35.820068359375,
        35.840087890625,
        35.860107421875,
        35.880126953125,
        35.900146484375,
        35.920166015625,
        35.940185546875,
        35.960205078125,
        35.980224609375,
        36.0,
        36.02001953125,
        36.0400390625,
        36.06005859375,
        36.080078125,
        36.10009765625,
        36.1201171875,
        36.14013671875,
        36.16015625,
        36.18017578125,
        36.2001953125,
        36.22021484375,
        36.239990234375,
        36.260009765625,
        36.280029296875,
        36.300048828125,
        36.320068359375,
        36.340087890625,
        36.360107421875,
        36.380126953125,
        36.400146484375,
        36.420166015625,
        36.440185546875,
        36.460205078125,
        36.480224609375,
        36.5,
        36.52001953125,
        36.5400390625,
        36.56005859375,
        36.580078125,
        36.60009765625,
        36.6201171875,
        36.64013671875,
        36.66015625,
        36.68017578125,
        36.7001953125,
        36.72021484375,
        36.739990234375,
        36.760009765625,
        36.780029296875,
        36.800048828125,
        36.820068359375,
        36.840087890625,
        36.860107421875,
        36.880126953125,
        36.900146484375,
        36.920166015625,
        36.940185546875,
        36.960205078125,
        36.980224609375,
        37.0,
        37.02001953125,
        37.0400390625,
        37.06005859375,
        37.080078125,
        37.10009765625,
        37.1201171875,
        37.14013671875,
        37.16015625,
        37.18017578125,
        37.2001953125,
        37.22021484375,
        37.239990234375,
        37.260009765625,
        37.280029296875,
        37.300048828125,
        37.320068359375,
        37.340087890625,
        37.360107421875,
        37.380126953125,
        37.400146484375,
        37.420166015625,
        37.440185546875,
        37.460205078125,
        37.480224609375,
        37.5,
        37.52001953125,
        37.5400390625,
        37.56005859375,
        37.580078125,
        37.60009765625,
        37.6201171875,
        37.64013671875,
        37.66015625,
        37.68017578125,
        37.7001953125,
        37.72021484375,
        37.739990234375,
        37.760009765625,
        37.780029296875,
        37.800048828125,
        37.820068359375,
        37.840087890625,
        37.860107421875,
        37.880126953125,
        37.900146484375,
        37.920166015625,
        37.940185546875,
        37.960205078125,
        37.980224609375,
        38.0,
        38.02001953125,
        38.0400390625,
        38.06005859375,
        38.080078125,
        38.10009765625,
        38.1201171875,
        38.14013671875,
        38.16015625,
        38.18017578125,
        38.2001953125,
        38.22021484375,
        38.239990234375,
        38.260009765625,
        38.280029296875,
        38.300048828125,
        38.320068359375,
        38.340087890625,
        38.360107421875,
        38.380126953125,
        38.400146484375,
        38.420166015625,
        38.440185546875,
        38.460205078125,
        38.480224609375,
        38.5,
        38.52001953125,
        38.5400390625,
        38.56005859375,
        38.580078125,
        38.60009765625,
        38.6201171875,
        38.64013671875,
        38.66015625,
        38.68017578125,
        38.7001953125,
        38.72021484375,
        38.739990234375,
        38.760009765625,
        38.780029296875,
        38.800048828125,
        38.820068359375,
        38.840087890625,
        38.860107421875,
        38.880126953125,
        38.900146484375,
        38.920166015625,
        38.940185546875,
        38.960205078125,
        38.980224609375,
        39.0,
        39.02001953125,
        39.0400390625,
        39.06005859375,
        39.080078125,
        39.10009765625,
        39.1201171875,
        39.14013671875,
        39.16015625,
        39.18017578125,
        39.2001953125,
        39.22021484375,
        39.239990234375,
        39.260009765625,
        39.280029296875,
        39.300048828125,
        39.320068359375,
        39.340087890625,
        39.360107421875,
        39.380126953125,
        39.400146484375,
        39.420166015625,
        39.440185546875,
        39.460205078125,
        39.480224609375,
        39.5,
        39.52001953125,
        39.5400390625,
        39.56005859375,
        39.580078125,
        39.60009765625,
        39.6201171875,
        39.64013671875,
        39.66015625,
        39.68017578125,
        39.7001953125,
        39.72021484375,
        39.739990234375,
        39.760009765625,
        39.780029296875,
        39.800048828125,
        39.820068359375,
        39.840087890625,
        39.860107421875,
        39.880126953125,
        39.900146484375,
        39.920166015625,
        39.940185546875,
        39.960205078125,
        39.980224609375,
        40.0,
        40.02001953125,
        40.0400390625,
        40.06005859375,
        40.080078125,
        40.10009765625,
        40.1201171875,
        40.14013671875,
        40.16015625,
        40.18017578125,
        40.2001953125,
        40.22021484375,
        40.239990234375,
        40.260009765625,
        40.280029296875,
        40.300048828125,
        40.320068359375,
        40.340087890625,
        40.360107421875,
        40.380126953125,
        40.400146484375,
        40.420166015625,
        40.440185546875,
        40.460205078125,
        40.480224609375,
        40.5,
        40.52001953125,
        40.5400390625,
        40.56005859375,
        40.580078125,
        40.60009765625,
        40.6201171875,
        40.64013671875,
        40.66015625,
        40.68017578125,
        40.7001953125,
        40.72021484375,
        40.739990234375,
        40.760009765625,
        40.780029296875,
        40.800048828125,
        40.820068359375,
        40.840087890625,
        40.860107421875,
        40.880126953125,
        40.900146484375,
        40.920166015625,
        40.940185546875,
        40.960205078125,
        40.980224609375,
        41.0,
        41.02001953125,
        41.0400390625,
        41.06005859375,
        41.080078125,
        41.10009765625,
        41.1201171875,
        41.14013671875,
        41.16015625,
        41.18017578125,
        41.2001953125,
        41.22021484375,
        41.239990234375,
        41.260009765625,
        41.280029296875,
        41.300048828125,
        41.320068359375,
        41.340087890625,
        41.360107421875,
        41.380126953125,
        41.400146484375,
        41.420166015625,
        41.440185546875,
        41.460205078125,
        41.480224609375,
        41.5,
        41.52001953125,
        41.5400390625,
        41.56005859375,
        41.580078125,
        41.60009765625,
        41.6201171875,
        41.64013671875,
        41.66015625,
        41.68017578125,
        41.7001953125,
        41.72021484375,
        41.739990234375,
        41.760009765625,
        41.780029296875,
        41.800048828125,
        41.820068359375,
        41.840087890625,
        41.860107421875,
        41.880126953125,
        41.900146484375,
        41.920166015625,
        41.940185546875,
        41.960205078125,
        41.980224609375,
        42.0,
        42.02001953125,
        42.0400390625,
        42.06005859375,
        42.080078125,
        42.10009765625,
        42.1201171875,
        42.14013671875,
        42.16015625,
        42.18017578125,
        42.2001953125,
        42.22021484375,
        42.239990234375,
        42.260009765625,
        42.280029296875,
        42.300048828125,
        42.320068359375,
        42.340087890625,
        42.360107421875,
        42.380126953125,
        42.400146484375,
        42.420166015625,
        42.440185546875,
        42.460205078125,
        42.480224609375,
        42.5,
        42.52001953125,
        42.5400390625,
        42.56005859375,
        42.580078125,
        42.60009765625,
        42.6201171875,
        42.64013671875,
        42.66015625,
        42.68017578125,
        42.7001953125,
        42.72021484375,
        42.739990234375,
        42.760009765625,
        42.780029296875,
        42.800048828125,
        42.820068359375,
        42.840087890625,
        42.860107421875,
        42.880126953125,
        42.900146484375,
        42.920166015625,
        42.940185546875,
        42.960205078125,
        42.980224609375,
        43.0,
        43.02001953125,
        43.0400390625,
        43.06005859375,
        43.080078125,
        43.10009765625,
        43.1201171875,
        43.14013671875,
        43.16015625,
        43.18017578125,
        43.2001953125,
        43.22021484375,
        43.239990234375,
        43.260009765625,
        43.280029296875,
        43.300048828125,
        43.320068359375,
        43.340087890625,
        43.360107421875,
        43.380126953125,
        43.400146484375,
        43.420166015625,
        43.440185546875,
        43.460205078125,
        43.480224609375,
        43.5,
        43.52001953125,
        43.5400390625,
        43.56005859375,
        43.580078125,
        43.60009765625,
        43.6201171875,
        43.64013671875,
        43.66015625,
        43.68017578125,
        43.7001953125,
        43.72021484375,
        43.739990234375,
        43.760009765625,
        43.780029296875,
        43.800048828125,
        43.820068359375,
        43.840087890625,
        43.860107421875,
        43.880126953125,
        43.900146484375,
        43.920166015625,
        43.940185546875,
        43.960205078125,
        43.980224609375,
        44.0,
        44.02001953125,
        44.0400390625,
        44.06005859375,
        44.080078125,
        44.10009765625,
        44.1201171875,
        44.14013671875,
        44.16015625,
        44.18017578125,
        44.2001953125,
        44.22021484375,
        44.239990234375,
        44.260009765625,
        44.280029296875,
        44.300048828125,
        44.320068359375,
        44.340087890625,
        44.360107421875,
        44.380126953125,
        44.400146484375,
        44.420166015625,
        44.440185546875,
        44.460205078125,
        44.480224609375,
        44.5,
        44.52001953125,
        44.5400390625,
        44.56005859375,
        44.580078125,
        44.60009765625,
        44.6201171875,
        44.64013671875,
        44.66015625,
        44.68017578125,
        44.7001953125,
        44.72021484375,
        44.739990234375,
        44.760009765625,
        44.780029296875,
        44.800048828125,
        44.820068359375,
        44.840087890625,
        44.860107421875,
        44.880126953125,
        44.900146484375,
        44.920166015625,
        44.940185546875,
        44.960205078125,
        44.980224609375,
        45.0,
        45.02001953125,
        45.0400390625,
        45.06005859375,
        45.080078125,
        45.10009765625,
        45.1201171875,
        45.14013671875,
        45.16015625,
        45.18017578125,
        45.2001953125,
        45.22021484375,
        45.239990234375,
        45.260009765625,
        45.280029296875,
        45.300048828125,
        45.320068359375,
        45.340087890625,
        45.360107421875,
        45.380126953125,
        45.400146484375,
        45.420166015625,
        45.440185546875,
        45.460205078125,
        45.480224609375,
        45.5,
        45.52001953125,
        45.5400390625,
        45.56005859375,
        45.580078125,
        45.60009765625,
        45.6201171875,
        45.64013671875,
        45.66015625,
        45.68017578125,
        45.7001953125,
        45.72021484375,
        45.739990234375,
        45.760009765625,
        45.780029296875,
        45.800048828125,
        45.820068359375,
        45.840087890625,
        45.860107421875,
        45.880126953125,
        45.900146484375,
        45.920166015625,
        45.940185546875,
        45.960205078125,
        45.980224609375,
        46.0,
        46.02001953125,
        46.0400390625,
        46.06005859375,
        46.080078125,
        46.10009765625,
        46.1201171875,
        46.14013671875,
        46.16015625,
        46.18017578125,
        46.2001953125,
        46.22021484375,
        46.239990234375,
        46.260009765625,
        46.280029296875,
        46.300048828125,
        46.320068359375,
        46.340087890625,
        46.360107421875,
        46.380126953125,
        46.400146484375,
        46.420166015625,
        46.440185546875,
        46.460205078125,
        46.480224609375,
        46.5,
        46.52001953125,
        46.5400390625,
        46.56005859375,
        46.580078125,
        46.60009765625,
        46.6201171875,
        46.64013671875,
        46.66015625,
        46.68017578125,
        46.7001953125,
        46.72021484375,
        46.739990234375,
        46.760009765625,
        46.780029296875,
        46.800048828125,
        46.820068359375,
        46.840087890625,
        46.860107421875,
        46.880126953125,
        46.900146484375,
        46.920166015625,
        46.940185546875,
        46.960205078125,
        46.980224609375,
        47.0,
        47.02001953125,
        47.0400390625,
        47.06005859375,
        47.080078125,
        47.10009765625,
        47.1201171875,
        47.14013671875,
        47.16015625,
        47.18017578125,
        47.2001953125,
        47.22021484375,
        47.239990234375,
        47.260009765625,
        47.280029296875,
        47.300048828125,
        47.320068359375,
        47.340087890625,
        47.360107421875,
        47.380126953125,
        47.400146484375,
        47.420166015625,
        47.440185546875,
        47.460205078125,
        47.480224609375,
        47.5,
        47.52001953125,
        47.5400390625,
        47.56005859375,
        47.580078125,
        47.60009765625,
        47.6201171875,
        47.64013671875,
        47.66015625,
        47.68017578125,
        47.7001953125,
        47.72021484375,
        47.739990234375,
        47.760009765625,
        47.780029296875,
        47.800048828125,
        47.820068359375,
        47.840087890625,
        47.860107421875,
        47.880126953125,
        47.900146484375,
        47.920166015625,
        47.940185546875,
        47.960205078125,
        47.980224609375,
        48.0,
        48.02001953125,
        48.0400390625,
        48.06005859375,
        48.080078125,
        48.10009765625,
        48.1201171875,
        48.14013671875,
        48.16015625,
        48.18017578125,
        48.2001953125,
        48.22021484375,
        48.239990234375,
        48.260009765625,
        48.280029296875,
        48.300048828125,
        48.320068359375,
        48.340087890625,
        48.360107421875,
        48.380126953125,
        48.400146484375,
        48.420166015625,
        48.440185546875,
        48.460205078125,
        48.480224609375,
        48.5,
        48.52001953125,
        48.5400390625,
        48.56005859375,
        48.580078125,
        48.60009765625,
        48.6201171875,
        48.64013671875,
        48.66015625,
        48.68017578125,
        48.7001953125,
        48.72021484375,
        48.739990234375,
        48.760009765625,
        48.780029296875,
        48.800048828125,
        48.820068359375,
        48.840087890625,
        48.860107421875,
        48.880126953125,
        48.900146484375,
        48.920166015625,
        48.940185546875,
        48.960205078125,
        48.980224609375,
        49.0,
        49.02001953125,
        49.0400390625,
        49.06005859375,
        49.080078125,
        49.10009765625,
        49.1201171875,
        49.14013671875,
        49.16015625,
        49.18017578125,
        49.2001953125,
        49.22021484375,
        49.239990234375,
        49.260009765625,
        49.280029296875,
        49.300048828125,
        49.320068359375,
        49.340087890625,
        49.360107421875,
        49.380126953125,
        49.400146484375,
        49.420166015625,
        49.440185546875,
        49.460205078125,
        49.480224609375,
        49.5,
        49.52001953125,
        49.5400390625,
        49.56005859375,
        49.580078125,
        49.60009765625,
        49.6201171875,
        49.64013671875,
        49.66015625,
        49.68017578125,
        49.7001953125,
        49.72021484375,
        49.739990234375,
        49.760009765625,
        49.780029296875,
        49.800048828125,
        49.820068359375,
        49.840087890625,
        49.860107421875,
        49.880126953125,
        49.900146484375,
        49.920166015625,
        49.940185546875,
        49.960205078125,
        49.980224609375,
        50.0,
        50.02001953125,
        50.0400390625,
        50.06005859375,
        50.080078125,
        50.10009765625,
        50.1201171875,
        50.14013671875,
        50.16015625,
        50.18017578125,
        50.2001953125,
        50.22021484375,
        50.239990234375,
        50.260009765625,
        50.280029296875,
        50.300048828125,
        50.320068359375,
        50.340087890625,
        50.360107421875,
        50.380126953125,
        50.400146484375,
        50.420166015625,
        50.440185546875,
        50.460205078125,
        50.480224609375,
        50.5,
        50.52001953125,
        50.5400390625,
        50.56005859375,
        50.580078125,
        50.60009765625,
        50.6201171875,
        50.64013671875,
        50.66015625,
        50.68017578125,
        50.7001953125,
        50.72021484375,
        50.739990234375,
        50.760009765625,
        50.780029296875,
        50.800048828125,
        50.820068359375,
        50.840087890625,
        50.860107421875,
        50.880126953125,
        50.900146484375,
        50.920166015625,
        50.940185546875,
        50.960205078125,
        50.980224609375,
        51.0,
        51.02001953125,
        51.0400390625,
        51.06005859375,
        51.080078125,
        51.10009765625,
        51.1201171875,
        51.14013671875,
        51.16015625,
        51.18017578125,
        51.2001953125,
        51.22021484375,
        51.239990234375,
        51.260009765625,
        51.280029296875,
        51.300048828125,
        51.320068359375,
        51.340087890625,
        51.360107421875,
        51.380126953125,
        51.400146484375,
        51.420166015625,
        51.440185546875,
        51.460205078125,
        51.480224609375,
        51.5,
        51.52001953125,
        51.5400390625,
        51.56005859375,
        51.580078125,
        51.60009765625,
        51.6201171875,
        51.64013671875,
        51.66015625,
        51.68017578125,
        51.7001953125,
        51.72021484375,
        51.739990234375,
        51.760009765625,
        51.780029296875,
        51.800048828125,
        51.820068359375,
        51.840087890625,
        51.860107421875,
        51.880126953125,
        51.900146484375,
        51.920166015625,
        51.940185546875,
        51.960205078125,
        51.980224609375,
        52.0,
        52.02001953125,
        52.0400390625,
        52.06005859375,
        52.080078125,
        52.10009765625,
        52.1201171875,
        52.14013671875,
        52.16015625,
        52.18017578125,
        52.2001953125,
        52.22021484375,
        52.239990234375,
        52.260009765625,
        52.280029296875,
        52.300048828125,
        52.320068359375,
        52.340087890625,
        52.360107421875,
        52.380126953125,
        52.400146484375,
        52.420166015625,
        52.440185546875,
        52.460205078125,
        52.480224609375,
        52.5,
        52.52001953125,
        52.5400390625,
        52.56005859375,
        52.580078125,
        52.60009765625,
        52.6201171875,
        52.64013671875,
        52.66015625,
        52.68017578125,
        52.7001953125,
        52.72021484375,
        52.739990234375,
        52.760009765625,
        52.780029296875,
        52.800048828125,
        52.820068359375,
        52.840087890625,
        52.860107421875,
        52.880126953125,
        52.900146484375,
        52.920166015625,
        52.940185546875,
        52.960205078125,
        52.980224609375,
        53.0,
        53.02001953125,
        53.0400390625,
        53.06005859375,
        53.080078125,
        53.10009765625,
        53.1201171875,
        53.14013671875,
        53.16015625,
        53.18017578125,
        53.2001953125,
        53.22021484375,
        53.239990234375,
        53.260009765625,
        53.280029296875,
        53.300048828125,
        53.320068359375,
        53.340087890625,
        53.360107421875,
        53.380126953125,
        53.400146484375,
        53.420166015625,
        53.440185546875,
        53.460205078125,
        53.480224609375,
        53.5,
        53.52001953125,
        53.5400390625,
        53.56005859375,
        53.580078125,
        53.60009765625,
        53.6201171875,
        53.64013671875,
        53.66015625,
        53.68017578125,
        53.7001953125,
        53.72021484375,
        53.739990234375,
        53.760009765625,
        53.780029296875,
        53.800048828125,
        53.820068359375,
        53.840087890625,
        53.860107421875,
        53.880126953125,
        53.900146484375,
        53.920166015625,
        53.940185546875,
        53.960205078125,
        53.980224609375,
        54.0,
        54.02001953125,
        54.0400390625,
        54.06005859375,
        54.080078125,
        54.10009765625,
        54.1201171875,
        54.14013671875,
        54.16015625,
        54.18017578125,
        54.2001953125,
        54.22021484375,
        54.239990234375,
        54.260009765625,
        54.280029296875,
        54.300048828125,
        54.320068359375,
        54.340087890625,
        54.360107421875,
        54.380126953125,
        54.400146484375,
        54.420166015625,
        54.440185546875,
        54.460205078125,
        54.480224609375,
        54.5,
        54.52001953125,
        54.5400390625,
        54.56005859375,
        54.580078125,
        54.60009765625,
        54.6201171875,
        54.64013671875,
        54.66015625,
        54.68017578125,
        54.7001953125,
        54.72021484375,
        54.739990234375,
        54.760009765625,
        54.780029296875,
        54.800048828125,
        54.820068359375,
        54.840087890625,
        54.860107421875,
        54.880126953125,
        54.900146484375,
        54.920166015625,
        54.940185546875,
        54.960205078125,
        54.980224609375,
        55.0,
        55.02001953125,
        55.0400390625,
        55.06005859375,
        55.080078125,
        55.10009765625,
        55.1201171875,
        55.14013671875,
        55.16015625,
        55.18017578125,
        55.2001953125,
        55.22021484375,
        55.239990234375,
        55.260009765625,
        55.280029296875,
        55.300048828125,
        55.320068359375,
        55.340087890625,
        55.360107421875,
        55.380126953125,
        55.400146484375,
        55.420166015625,
        55.440185546875,
        55.460205078125,
        55.480224609375,
        55.5,
        55.52001953125,
        55.5400390625,
        55.56005859375,
        55.580078125,
        55.60009765625,
        55.6201171875,
        55.64013671875,
        55.66015625,
        55.68017578125,
        55.7001953125,
        55.72021484375,
        55.739990234375,
        55.760009765625,
        55.780029296875,
        55.800048828125,
        55.820068359375,
        55.840087890625,
        55.860107421875,
        55.880126953125,
        55.900146484375,
        55.920166015625,
        55.940185546875,
        55.960205078125,
        55.980224609375,
        56.0,
        56.02001953125,
        56.0400390625,
        56.06005859375,
        56.080078125,
        56.10009765625,
        56.1201171875,
        56.14013671875,
        56.16015625,
        56.18017578125,
        56.2001953125,
        56.22021484375,
        56.239990234375,
        56.260009765625,
        56.280029296875,
        56.300048828125,
        56.320068359375,
        56.340087890625,
        56.360107421875,
        56.380126953125,
        56.400146484375,
        56.420166015625,
        56.440185546875,
        56.460205078125,
        56.480224609375,
        56.5,
        56.52001953125,
        56.5400390625,
        56.56005859375,
        56.580078125,
        56.60009765625,
        56.6201171875,
        56.64013671875,
        56.66015625,
        56.68017578125,
        56.7001953125,
        56.72021484375,
        56.739990234375,
        56.760009765625,
        56.780029296875,
        56.800048828125,
        56.820068359375,
        56.840087890625,
        56.860107421875,
        56.880126953125,
        56.900146484375,
        56.920166015625,
        56.940185546875,
        56.960205078125,
        56.980224609375,
        57.0,
        57.02001953125,
        57.0400390625,
        57.06005859375,
        57.080078125,
        57.10009765625,
        57.1201171875,
        57.14013671875,
        57.16015625,
        57.18017578125,
        57.2001953125,
        57.22021484375,
        57.239990234375,
        57.260009765625,
        57.280029296875,
        57.300048828125,
        57.320068359375,
        57.340087890625,
        57.360107421875,
        57.380126953125,
        57.400146484375,
        57.420166015625,
        57.440185546875,
        57.460205078125,
        57.480224609375,
        57.5,
        57.52001953125,
        57.5400390625,
        57.56005859375,
        57.580078125,
        57.60009765625,
        57.6201171875,
        57.64013671875,
        57.66015625,
        57.68017578125,
        57.7001953125,
        57.72021484375,
        57.739990234375,
        57.760009765625,
        57.780029296875,
        57.800048828125,
        57.820068359375,
        57.840087890625,
        57.860107421875,
        57.880126953125,
        57.900146484375,
        57.920166015625,
        57.940185546875,
        57.960205078125,
        57.980224609375,
        58.0,
        58.02001953125,
        58.0400390625,
        58.06005859375,
        58.080078125,
        58.10009765625,
        58.1201171875,
        58.14013671875,
        58.16015625,
        58.18017578125,
        58.2001953125,
        58.22021484375,
        58.239990234375,
        58.260009765625,
        58.280029296875,
        58.300048828125,
        58.320068359375,
        58.340087890625,
        58.360107421875,
        58.380126953125,
        58.400146484375,
        58.420166015625,
        58.440185546875,
        58.460205078125,
        58.480224609375,
        58.5,
        58.52001953125,
        58.5400390625,
        58.56005859375,
        58.580078125,
        58.60009765625,
        58.6201171875,
        58.64013671875,
        58.66015625,
        58.68017578125,
        58.7001953125,
        58.72021484375,
        58.739990234375,
        58.760009765625,
        58.780029296875,
        58.800048828125,
        58.820068359375,
        58.840087890625,
        58.860107421875,
        58.880126953125,
        58.900146484375,
        58.920166015625,
        58.940185546875,
        58.960205078125,
        58.980224609375,
        59.0,
        59.02001953125,
        59.0400390625,
        59.06005859375,
        59.080078125,
        59.10009765625,
        59.1201171875,
        59.14013671875,
        59.16015625,
        59.18017578125,
        59.2001953125,
        59.22021484375,
        59.239990234375,
        59.260009765625,
        59.280029296875,
        59.300048828125,
        59.320068359375,
        59.340087890625,
        59.360107421875,
        59.380126953125,
        59.400146484375,
        59.420166015625,
        59.440185546875,
        59.460205078125,
        59.480224609375,
        59.5,
        59.52001953125,
        59.5400390625,
        59.56005859375,
        59.580078125,
        59.60009765625,
        59.6201171875,
        59.64013671875,
        59.66015625,
        59.68017578125,
        59.7001953125,
        59.72021484375,
        59.739990234375,
        59.760009765625,
        59.780029296875,
        59.800048828125,
        59.820068359375,
        59.840087890625,
        59.860107421875,
        59.880126953125,
        59.900146484375,
        59.920166015625,
        59.940185546875,
        59.960205078125,
        59.980224609375
    ],
    "rightHandPositions": [
        "(-0.280000, 1.514866, -0.046157)",
        "(-0.280000, 1.511456, -0.040059)",
        "(-0.280000, 1.516424, -0.040360)",
        "(-0.280000, 1.521151, -0.040885)",
        "(-0.280000, 1.525685, -0.041611)",
        "(-0.280000, 1.530178, -0.042550)",
        "(-0.280000, 1.534570, -0.043686)",
        "(-0.280000, 1.538851, -0.045008)",
        "(-0.280000, 1.543066, -0.046527)",
        "(-0.280000, 1.547207, -0.048238)",
        "(-0.280000, 1.551265, -0.050139)",
        "(-0.280000, 1.555230, -0.052226)",
        "(-0.280000, 1.559095, -0.054493)",
        "(-0.280000, 1.562851, -0.056935)",
        "(-0.280000, 1.566447, -0.059516)",
        "(-0.280000, 1.569963, -0.062293)",
        "(-0.280000, 1.573348, -0.065230)",
        "(-0.280000, 1.576593, -0.068319)",
        "(-0.280000, 1.579692, -0.071555)",
        "(-0.280000, 1.582639, -0.074931)",
        "(-0.280000, 1.584377, -0.079234)",
        "(-0.280000, 1.585075, -0.084116)",
        "(-0.280000, 1.585487, -0.088938)",
        "(-0.280000, 1.585639, -0.093731)",
        "(-0.280000, 1.585453, -0.098407)",
        "(-0.280000, 1.584932, -0.103004)",
        "(-0.280000, 1.584074, -0.107451)",
        "(-0.280000, 1.582853, -0.111835)",
        "(-0.280000, 1.581287, -0.116073)",
        "(-0.280000, 1.579391, -0.120135)",
        "(-0.280000, 1.577191, -0.123993)",
        "(-0.280000, 1.574724, -0.127621)",
        "(-0.280000, 1.572028, -0.130997)",
        "(-0.280000, 1.569153, -0.134103)",
        "(-0.280000, 1.566147, -0.136932)",
        "(-0.280000, 1.563065, -0.139478)",
        "(-0.280000, 1.559959, -0.141748)",
        "(-0.280000, 1.556883, -0.143752)",
        "(-0.280000, 1.553886, -0.145510)",
        "(-0.280000, 1.551049, -0.147032)",
        "(-0.280000, 1.548343, -0.148385)",
        "(-0.280000, 1.545838, -0.149588)",
        "(-0.280000, 1.543562, -0.150681)",
        "(-0.280000, 1.541536, -0.151708)",
        "(-0.280000, 1.539762, -0.152735)",
        "(-0.280000, 1.538261, -0.153769)",
        "(-0.280000, 1.537019, -0.154874)",
        "(-0.280000, 1.536023, -0.156094)",
        "(-0.280000, 1.535251, -0.157467)",
        "(-0.280000, 1.534675, -0.159027)",
        "(-0.280000, 1.534261, -0.160803)",
        "(-0.280000, 1.533971, -0.162788)",
        "(-0.280000, 1.533756, -0.165047)",
        "(-0.280000, 1.533571, -0.167561)",
        "(-0.280000, 1.533368, -0.170330)",
        "(-0.280000, 1.533100, -0.173341)",
        "(-0.280000, 1.532718, -0.176575)",
        "(-0.280000, 1.532178, -0.180008)",
        "(-0.280000, 1.531438, -0.183604)",
        "(-0.280000, 1.530462, -0.187325)",
        "(-0.280000, 1.529220, -0.191125)",
        "(-0.280000, 1.527687, -0.194957)",
        "(-0.280000, 1.525847, -0.198770)",
        "(-0.280000, 1.523692, -0.202513)",
        "(-0.280000, 1.521250, -0.206094)",
        "(-0.280000, 1.518427, -0.209560)",
        "(-0.280000, 1.515342, -0.212812)",
        "(-0.280000, 1.511972, -0.215822)",
        "(-0.280000, 1.508340, -0.218562)",
        "(-0.280000, 1.504468, -0.221018)",
        "(-0.280000, 1.500379, -0.223182)",
        "(-0.280000, 1.496094, -0.225064)",
        "(-0.280000, 1.491628, -0.226682)",
        "(-0.280000, 1.486987, -0.228071)",
        "(-0.280000, 1.482172, -0.229263)",
        "(-0.280000, 1.477550, -0.229156)",
        "(-0.280000, 1.473381, -0.227668)",
        "(-0.280000, 1.469235, -0.225969)",
        "(-0.280000, 1.465171, -0.224082)",
        "(-0.280000, 1.461199, -0.222008)",
        "(-0.280000, 1.457327, -0.219754)",
        "(-0.280000, 1.453563, -0.217323)",
        "(-0.280000, 1.449915, -0.214721)",
        "(-0.280000, 1.446391, -0.211953)",
        "(-0.280000, 1.442999, -0.209026)",
        "(-0.280000, 1.439707, -0.205906)",
        "(-0.280000, 1.436601, -0.202676)",
        "(-0.280000, 1.433647, -0.199307)",
        "(-0.280000, 1.430852, -0.195805)",
        "(-0.280000, 1.428253, -0.192222)",
        "(-0.280000, 1.425791, -0.188479)",
        "(-0.280000, 1.423504, -0.184625)",
        "(-0.280000, 1.421398, -0.180671)",
        "(-0.280000, 1.419476, -0.176623)",
        "(-0.280000, 1.417744, -0.172491)",
        "(-0.280000, 1.416203, -0.168283)",
        "(-0.280000, 1.414859, -0.164009)",
        "(-0.280000, 1.413714, -0.159677)",
        "(-0.280000, 1.412770, -0.155297)",
        "(-0.280000, 1.412028, -0.150878)",
        "(-0.280000, 1.411492, -0.146429)",
        "(-0.280000, 1.411165, -0.142015)",
        "(-0.280000, 1.411038, -0.137536)",
        "(-0.280000, 1.411119, -0.133056)",
        "(-0.280000, 1.411406, -0.128585)",
        "(-0.280000, 1.411900, -0.124132)",
        "(-0.280000, 1.412608, -0.119651)",
        "(-0.280000, 1.413512, -0.115263)",
        "(-0.280000, 1.414618, -0.110921)",
        "(-0.280000, 1.415924, -0.106634)",
        "(-0.280000, 1.417426, -0.102413)",
        "(-0.280000, 1.419121, -0.098265)",
        "(-0.280000, 1.421006, -0.094200)",
        "(-0.280000, 1.423076, -0.090226)",
        "(-0.280000, 1.425299, -0.086399)",
        "(-0.280000, 1.427725, -0.082632)",
        "(-0.280000, 1.430322, -0.078981)",
        "(-0.280000, 1.433085, -0.075453)",
        "(-0.280000, 1.436008, -0.072057)",
        "(-0.280000, 1.439085, -0.068800)",
        "(-0.280000, 1.443156, -0.066607)",
        "(-0.280000, 1.447987, -0.065485)",
        "(-0.280000, 1.452753, -0.064618)",
        "(-0.280000, 1.457467, -0.064034)",
        "(-0.280000, 1.462140, -0.063767)",
        "(-0.280000, 1.466766, -0.063841)",
        "(-0.280000, 1.471275, -0.064265)",
        "(-0.280000, 1.475798, -0.065037)",
        "(-0.280000, 1.480166, -0.066189)",
        "(-0.280000, 1.484392, -0.067685)",
        "(-0.280000, 1.488444, -0.069503)",
        "(-0.280000, 1.492292, -0.071611)",
        "(-0.280000, 1.495911, -0.073969)",
        "(-0.280000, 1.499280, -0.076533)",
        "(-0.280000, 1.502384, -0.079252)",
        "(-0.280000, 1.505216, -0.082076)",
        "(-0.280000, 1.507773, -0.084949)",
        "(-0.280000, 1.510064, -0.087818)",
        "(-0.280000, 1.512103, -0.090632)",
        "(-0.280000, 1.513890, -0.093309)",
        "(-0.280000, 1.515497, -0.095873)",
        "(-0.280000, 1.516935, -0.098250)",
        "(-0.280000, 1.518242, -0.100410)",
        "(-0.280000, 1.519459, -0.102328)",
        "(-0.280000, 1.520633, -0.103988)",
        "(-0.280000, 1.521807, -0.105382)",
        "(-0.280000, 1.523028, -0.106512)",
        "(-0.280000, 1.524339, -0.107385)",
        "(-0.280000, 1.525796, -0.108030)",
        "(-0.280000, 1.527405, -0.108453)",
        "(-0.280000, 1.529211, -0.108695)",
        "(-0.280000, 1.531216, -0.108792)",
        "(-0.280000, 1.533485, -0.108790)",
        "(-0.280000, 1.536005, -0.108732)",
        "(-0.280000, 1.538780, -0.108667)",
        "(-0.280000, 1.541803, -0.108645)",
        "(-0.280000, 1.545059, -0.108714)",
        "(-0.280000, 1.548528, -0.108921)",
        "(-0.280000, 1.552179, -0.109312)",
        "(-0.280000, 1.555976, -0.109926)",
        "(-0.280000, 1.559878, -0.110797)",
        "(-0.280000, 1.563840, -0.111954)",
        "(-0.280000, 1.567812, -0.113418)",
        "(-0.280000, 1.571745, -0.115204)",
        "(-0.280000, 1.575544, -0.117289)",
        "(-0.280000, 1.579256, -0.119726)",
        "(-0.280000, 1.582791, -0.122482)",
        "(-0.280000, 1.586112, -0.125545)",
        "(-0.280000, 1.589192, -0.128895)",
        "(-0.280000, 1.592013, -0.132559)",
        "(-0.280000, 1.594560, -0.136421)",
        "(-0.280000, 1.596845, -0.140505)",
        "(-0.280000, 1.598886, -0.144795)",
        "(-0.280000, 1.600715, -0.149280)",
        "(-0.280000, 1.602364, -0.153958)",
        "(-0.280000, 1.602702, -0.158570)",
        "(-0.280000, 1.601622, -0.162862)",
        "(-0.280000, 1.600330, -0.167153)",
        "(-0.280000, 1.598842, -0.171379)",
        "(-0.280000, 1.597160, -0.175532)",
        "(-0.280000, 1.595288, -0.179603)",
        "(-0.280000, 1.593230, -0.183583)",
        "(-0.280000, 1.590991, -0.187464)",
        "(-0.280000, 1.588575, -0.191238)",
        "(-0.280000, 1.585988, -0.194896)",
        "(-0.280000, 1.583234, -0.198431)",
        "(-0.280000, 1.580320, -0.201835)",
        "(-0.280000, 1.577252, -0.205100)",
        "(-0.280000, 1.574037, -0.208221)",
        "(-0.280000, 1.570680, -0.211190)",
        "(-0.280000, 1.567191, -0.214001)",
        "(-0.280000, 1.563575, -0.216647)",
        "(-0.280000, 1.559842, -0.219124)",
        "(-0.280000, 1.555997, -0.221426)",
        "(-0.280000, 1.552051, -0.223548)",
        "(-0.280000, 1.548011, -0.225486)",
        "(-0.280000, 1.543886, -0.227235)",
        "(-0.280000, 1.539684, -0.228792)",
        "(-0.280000, 1.535415, -0.230153)",
        "(-0.280000, 1.531088, -0.231315)",
        "(-0.280000, 1.526711, -0.232277)",
        "(-0.280000, 1.522349, -0.233028)",
        "(-0.280000, 1.517903, -0.233584)",
        "(-0.280000, 1.513437, -0.233935)",
        "(-0.280000, 1.508958, -0.234079)",
        "(-0.280000, 1.504478, -0.234016)",
        "(-0.280000, 1.500005, -0.233746)",
        "(-0.280000, 1.495550, -0.233271)",
        "(-0.280000, 1.491121, -0.232590)",
        "(-0.280000, 1.486729, -0.231705)",
        "(-0.280000, 1.482328, -0.230604)",
        "(-0.280000, 1.478037, -0.229316)",
        "(-0.280000, 1.473809, -0.227831)",
        "(-0.280000, 1.469655, -0.226152)",
        "(-0.280000, 1.465632, -0.224307)",
        "(-0.280000, 1.461649, -0.222255)",
        "(-0.280000, 1.457765, -0.220021)",
        "(-0.280000, 1.453988, -0.217610)",
        "(-0.280000, 1.450327, -0.215027)",
        "(-0.280000, 1.446788, -0.212278)",
        "(-0.280000, 1.444214, -0.208437)",
        "(-0.280000, 1.442632, -0.203735)",
        "(-0.280000, 1.441311, -0.199075)",
        "(-0.280000, 1.440270, -0.194445)",
        "(-0.280000, 1.439509, -0.189854)",
        "(-0.280000, 1.439016, -0.185324)",
        "(-0.280000, 1.438778, -0.180927)",
        "(-0.280000, 1.438770, -0.176572)",
        "(-0.280000, 1.438975, -0.172332)",
        "(-0.280000, 1.439368, -0.168220)",
        "(-0.280000, 1.439920, -0.164250)",
        "(-0.280000, 1.440590, -0.160389)",
        "(-0.280000, 1.441377, -0.156720)",
        "(-0.280000, 1.442235, -0.153204)",
        "(-0.280000, 1.443135, -0.149837)",
        "(-0.280000, 1.444049, -0.146611)",
        "(-0.280000, 1.444952, -0.143514)",
        "(-0.280000, 1.445822, -0.140531)",
        "(-0.280000, 1.446640, -0.137645)",
        "(-0.280000, 1.447381, -0.134868)",
        "(-0.280000, 1.448054, -0.132110)",
        "(-0.280000, 1.448642, -0.129383)",
        "(-0.280000, 1.449145, -0.126663)",
        "(-0.280000, 1.449566, -0.123926)",
        "(-0.280000, 1.449912, -0.121151)",
        "(-0.280000, 1.450198, -0.118318)",
        "(-0.280000, 1.450440, -0.115410)",
        "(-0.280000, 1.450658, -0.112411)",
        "(-0.280000, 1.450878, -0.109312)",
        "(-0.280000, 1.451125, -0.106107)",
        "(-0.280000, 1.451428, -0.102794)",
        "(-0.280000, 1.451811, -0.099420)",
        "(-0.280000, 1.452338, -0.095877)",
        "(-0.280000, 1.452989, -0.092285)",
        "(-0.280000, 1.453814, -0.088629)",
        "(-0.280000, 1.454837, -0.084934)",
        "(-0.280000, 1.456084, -0.081227)",
        "(-0.280000, 1.457572, -0.077539)",
        "(-0.280000, 1.459317, -0.073904)",
        "(-0.280000, 1.461329, -0.070359)",
        "(-0.280000, 1.463612, -0.066940)",
        "(-0.280000, 1.466166, -0.063686)",
        "(-0.280000, 1.468984, -0.060632)",
        "(-0.280000, 1.472055, -0.057813)",
        "(-0.280000, 1.475318, -0.055289)",
        "(-0.280000, 1.478834, -0.053022)",
        "(-0.280000, 1.482537, -0.051065)",
        "(-0.280000, 1.486398, -0.049432)",
        "(-0.280000, 1.490386, -0.048125)",
        "(-0.280000, 1.494469, -0.047141)",
        "(-0.280000, 1.498618, -0.046463)",
        "(-0.280000, 1.502806, -0.046065)",
        "(-0.280000, 1.507063, -0.045909)",
        "(-0.280000, 1.511271, -0.045951)",
        "(-0.280000, 1.515477, -0.046138)",
        "(-0.280000, 1.519684, -0.046431)",
        "(-0.280000, 1.523849, -0.046797)",
        "(-0.280000, 1.528086, -0.047225)",
        "(-0.280000, 1.532358, -0.047704)",
        "(-0.280000, 1.536678, -0.048230)",
        "(-0.280000, 1.541058, -0.048812)",
        "(-0.280000, 1.545509, -0.049462)",
        "(-0.280000, 1.550035, -0.050200)",
        "(-0.280000, 1.554283, -0.051706)",
        "(-0.280000, 1.558172, -0.053929)",
        "(-0.280000, 1.561956, -0.056330)",
        "(-0.280000, 1.565624, -0.058903)",
        "(-0.280000, 1.569170, -0.061643)",
        "(-0.280000, 1.572585, -0.064543)",
        "(-0.280000, 1.575824, -0.067560)",
        "(-0.280000, 1.578959, -0.070762)",
        "(-0.280000, 1.581943, -0.074104)",
        "(-0.280000, 1.584769, -0.077581)",
        "(-0.280000, 1.587464, -0.081230)",
        "(-0.280000, 1.589956, -0.084954)",
        "(-0.280000, 1.592273, -0.088789)",
        "(-0.280000, 1.594410, -0.092727)",
        "(-0.280000, 1.596364, -0.096759)",
        "(-0.280000, 1.598129, -0.100877)",
        "(-0.280000, 1.599703, -0.105073)",
        "(-0.280000, 1.601081, -0.109336)",
        "(-0.280000, 1.602247, -0.113606)",
        "(-0.280000, 1.603229, -0.117978)",
        "(-0.280000, 1.604007, -0.122390)",
        "(-0.280000, 1.604581, -0.126834)",
        "(-0.280000, 1.604950, -0.131300)",
        "(-0.280000, 1.605111, -0.135777)",
        "(-0.280000, 1.605066, -0.140258)",
        "(-0.280000, 1.604815, -0.144731)",
        "(-0.280000, 1.604356, -0.149189)",
        "(-0.280000, 1.603693, -0.153620)",
        "(-0.280000, 1.602826, -0.158016)",
        "(-0.280000, 1.601757, -0.162367)",
        "(-0.280000, 1.600488, -0.166665)",
        "(-0.280000, 1.599022, -0.170899)",
        "(-0.280000, 1.597362, -0.175061)",
        "(-0.280000, 1.595511, -0.179142)",
        "(-0.280000, 1.593475, -0.183133)",
        "(-0.280000, 1.591256, -0.187026)",
        "(-0.280000, 1.588860, -0.190812)",
        "(-0.280000, 1.585231, -0.193705)",
        "(-0.280000, 1.580750, -0.195765)",
        "(-0.280000, 1.576245, -0.197534)",
        "(-0.280000, 1.571736, -0.199015)",
        "(-0.280000, 1.567241, -0.200215)",
        "(-0.280000, 1.562779, -0.201141)",
        "(-0.280000, 1.558425, -0.201801)",
        "(-0.280000, 1.554091, -0.202227)",
        "(-0.280000, 1.549850, -0.202430)",
        "(-0.280000, 1.545720, -0.202435)",
        "(-0.280000, 1.541715, -0.202267)",
        "(-0.280000, 1.537845, -0.201954)",
        "(-0.280000, 1.534117, -0.201526)",
        "(-0.280000, 1.530534, -0.201013)",
        "(-0.280000, 1.527096, -0.200443)",
        "(-0.280000, 1.523761, -0.199854)",
        "(-0.280000, 1.520591, -0.199253)",
        "(-0.280000, 1.517539, -0.198673)",
        "(-0.280000, 1.514587, -0.198137)",
        "(-0.280000, 1.511752, -0.197666)",
        "(-0.280000, 1.508942, -0.197262)",
        "(-0.280000, 1.506171, -0.196939)",
        "(-0.280000, 1.503415, -0.196700)",
        "(-0.280000, 1.500651, -0.196544)",
        "(-0.280000, 1.497855, -0.196466)",
        "(-0.280000, 1.495008, -0.196454)",
        "(-0.280000, 1.492090, -0.196493)",
        "(-0.280000, 1.489084, -0.196564)",
        "(-0.280000, 1.485978, -0.196644)",
        "(-0.280000, 1.482764, -0.196706)",
        "(-0.280000, 1.479438, -0.196723)",
        "(-0.280000, 1.476042, -0.196665)",
        "(-0.280000, 1.472499, -0.196502)",
        "(-0.280000, 1.468860, -0.196201)",
        "(-0.280000, 1.465142, -0.195735)",
        "(-0.280000, 1.461366, -0.195073)",
        "(-0.280000, 1.457523, -0.194162)",
        "(-0.280000, 1.453709, -0.193036)",
        "(-0.280000, 1.449923, -0.191648)",
        "(-0.280000, 1.446201, -0.189987)",
        "(-0.280000, 1.442578, -0.188043)",
        "(-0.280000, 1.439094, -0.185814)",
        "(-0.280000, 1.435783, -0.183302)",
        "(-0.280000, 1.432682, -0.180517)",
        "(-0.280000, 1.429855, -0.177511)",
        "(-0.280000, 1.427261, -0.174230)",
        "(-0.280000, 1.424957, -0.170732)",
        "(-0.280000, 1.422960, -0.167046)",
        "(-0.280000, 1.421276, -0.163203)",
        "(-0.280000, 1.419903, -0.159233)",
        "(-0.280000, 1.418829, -0.155168)",
        "(-0.280000, 1.418031, -0.151038)",
        "(-0.280000, 1.417472, -0.146867)",
        "(-0.280000, 1.417106, -0.142675)",
        "(-0.280000, 1.416885, -0.138470)",
        "(-0.280000, 1.416770, -0.134255)",
        "(-0.280000, 1.416731, -0.130074)",
        "(-0.280000, 1.416755, -0.125763)",
        "(-0.280000, 1.416820, -0.121465)",
        "(-0.280000, 1.416929, -0.117115)",
        "(-0.280000, 1.417087, -0.112699)",
        "(-0.280000, 1.417306, -0.108206)",
        "(-0.280000, 1.417604, -0.103630)",
        "(-0.280000, 1.418695, -0.099257)",
        "(-0.280000, 1.420534, -0.095172)",
        "(-0.280000, 1.422560, -0.091175)",
        "(-0.280000, 1.424769, -0.087276)",
        "(-0.280000, 1.427155, -0.083484)",
        "(-0.280000, 1.429713, -0.079805)",
        "(-0.280000, 1.432405, -0.076292)",
        "(-0.280000, 1.435290, -0.072863)",
        "(-0.280000, 1.438330, -0.069572)",
        "(-0.280000, 1.441519, -0.066424)",
        "(-0.280000, 1.444849, -0.063427)",
        "(-0.280000, 1.448315, -0.060586)",
        "(-0.280000, 1.451908, -0.057909)",
        "(-0.280000, 1.455621, -0.055401)",
        "(-0.280000, 1.459445, -0.053066)",
        "(-0.280000, 1.463422, -0.050885)",
        "(-0.280000, 1.467447, -0.048916)",
        "(-0.280000, 1.471558, -0.047134)",
        "(-0.280000, 1.475696, -0.045562)",
        "(-0.280000, 1.479953, -0.044165)",
        "(-0.280000, 1.484270, -0.042966)",
        "(-0.280000, 1.488638, -0.041967)",
        "(-0.280000, 1.493048, -0.041171)",
        "(-0.280000, 1.497489, -0.040579)",
        "(-0.280000, 1.501953, -0.040193)",
        "(-0.280000, 1.506431, -0.040014)",
        "(-0.280000, 1.510911, -0.040041)",
        "(-0.280000, 1.515386, -0.040276)",
        "(-0.280000, 1.519845, -0.040716)",
        "(-0.280000, 1.524279, -0.041362)",
        "(-0.280000, 1.528678, -0.042212)",
        "(-0.280000, 1.532981, -0.043250)",
        "(-0.280000, 1.537284, -0.044499)",
        "(-0.280000, 1.541524, -0.045946)",
        "(-0.280000, 1.545694, -0.047587)",
        "(-0.280000, 1.549833, -0.049442)",
        "(-0.280000, 1.553832, -0.051463)",
        "(-0.280000, 1.557060, -0.054798)",
        "(-0.280000, 1.559542, -0.059060)",
        "(-0.280000, 1.561736, -0.063373)",
        "(-0.280000, 1.563644, -0.067719)",
        "(-0.280000, 1.565270, -0.072078)",
        "(-0.280000, 1.566621, -0.076431)",
        "(-0.280000, 1.567696, -0.080701)",
        "(-0.280000, 1.568537, -0.084974)",
        "(-0.280000, 1.569147, -0.089175)",
        "(-0.280000, 1.569549, -0.093286)",
        "(-0.280000, 1.569767, -0.097289)",
        "(-0.280000, 1.569828, -0.101171)",
        "(-0.280000, 1.569761, -0.104923)",
        "(-0.280000, 1.569594, -0.108538)",
        "(-0.280000, 1.569357, -0.112015)",
        "(-0.280000, 1.569079, -0.115357)",
        "(-0.280000, 1.568787, -0.118570)",
        "(-0.280000, 1.568506, -0.121664)",
        "(-0.280000, 1.568258, -0.124653)",
        "(-0.280000, 1.568069, -0.127555)",
        "(-0.280000, 1.567937, -0.130391)",
        "(-0.280000, 1.567881, -0.133180)",
        "(-0.280000, 1.567909, -0.135947)",
        "(-0.280000, 1.568020, -0.138713)",
        "(-0.280000, 1.568210, -0.141503)",
        "(-0.280000, 1.568472, -0.144338)",
        "(-0.280000, 1.568792, -0.147239)",
        "(-0.280000, 1.569151, -0.150224)",
        "(-0.280000, 1.569529, -0.153308)",
        "(-0.280000, 1.569901, -0.156501)",
        "(-0.280000, 1.570237, -0.159810)",
        "(-0.280000, 1.570507, -0.163196)",
        "(-0.280000, 1.570684, -0.166738)",
        "(-0.280000, 1.570735, -0.170389)",
        "(-0.280000, 1.570628, -0.174135)",
        "(-0.280000, 1.570333, -0.177957)",
        "(-0.280000, 1.569821, -0.181835)",
        "(-0.280000, 1.569069, -0.185740)",
        "(-0.280000, 1.568054, -0.189642)",
        "(-0.280000, 1.566761, -0.193508)",
        "(-0.280000, 1.565142, -0.197334)",
        "(-0.280000, 1.563258, -0.201017)",
        "(-0.280000, 1.561076, -0.204553)",
        "(-0.280000, 1.558602, -0.207908)",
        "(-0.280000, 1.555882, -0.211011)",
        "(-0.280000, 1.552866, -0.213909)",
        "(-0.280000, 1.549606, -0.216538)",
        "(-0.280000, 1.546129, -0.218880)",
        "(-0.280000, 1.542465, -0.220926)",
        "(-0.280000, 1.538646, -0.222674)",
        "(-0.280000, 1.534703, -0.224134)",
        "(-0.280000, 1.530669, -0.225326)",
        "(-0.280000, 1.526571, -0.226283)",
        "(-0.280000, 1.522432, -0.227042)",
        "(-0.280000, 1.518262, -0.227608)",
        "(-0.280000, 1.514071, -0.227982)",
        "(-0.280000, 1.509917, -0.228161)",
        "(-0.280000, 1.505709, -0.228148)",
        "(-0.280000, 1.501506, -0.227942)",
        "(-0.280000, 1.497317, -0.227542)",
        "(-0.280000, 1.493151, -0.226948)",
        "(-0.280000, 1.488966, -0.226153)",
        "(-0.280000, 1.484873, -0.225175)",
        "(-0.280000, 1.480829, -0.224010)",
        "(-0.280000, 1.476844, -0.222660)",
        "(-0.280000, 1.472925, -0.221127)",
        "(-0.280000, 1.469081, -0.219414)",
        "(-0.280000, 1.465320, -0.217526)",
        "(-0.280000, 1.461650, -0.215467)",
        "(-0.280000, 1.458123, -0.213268)",
        "(-0.280000, 1.454657, -0.210881)",
        "(-0.280000, 1.451306, -0.208336)",
        "(-0.280000, 1.448075, -0.205640)",
        "(-0.280000, 1.444973, -0.202797)",
        "(-0.280000, 1.442004, -0.199813)",
        "(-0.280000, 1.439177, -0.196697)",
        "(-0.280000, 1.436497, -0.193452)",
        "(-0.280000, 1.433969, -0.190088)",
        "(-0.280000, 1.431600, -0.186611)",
        "(-0.280000, 1.429393, -0.183027)",
        "(-0.280000, 1.427354, -0.179346)",
        "(-0.280000, 1.425509, -0.175621)",
        "(-0.280000, 1.423796, -0.171721)",
        "(-0.280000, 1.422285, -0.167793)",
        "(-0.280000, 1.420957, -0.163800)",
        "(-0.280000, 1.419815, -0.159750)",
        "(-0.280000, 1.418861, -0.155651)",
        "(-0.280000, 1.418097, -0.151513)",
        "(-0.280000, 1.417525, -0.147344)",
        "(-0.280000, 1.417146, -0.143153)",
        "(-0.280000, 1.416960, -0.138949)",
        "(-0.280000, 1.416970, -0.134741)",
        "(-0.280000, 1.417173, -0.130538)",
        "(-0.280000, 1.417570, -0.126348)",
        "(-0.280000, 1.418152, -0.122232)",
        "(-0.280000, 1.418931, -0.118097)",
        "(-0.280000, 1.419901, -0.114002)",
        "(-0.280000, 1.421058, -0.109956)",
        "(-0.280000, 1.422401, -0.105968)",
        "(-0.280000, 1.423927, -0.102046)",
        "(-0.280000, 1.425632, -0.098199)",
        "(-0.280000, 1.427513, -0.094435)",
        "(-0.280000, 1.429566, -0.090761)",
        "(-0.280000, 1.431807, -0.087138)",
        "(-0.280000, 1.434145, -0.083637)",
        "(-0.280000, 1.436574, -0.080190)",
        "(-0.280000, 1.439044, -0.076816)",
        "(-0.280000, 1.441605, -0.073414)",
        "(-0.280000, 1.444226, -0.070007)",
        "(-0.280000, 1.446914, -0.066584)",
        "(-0.280000, 1.449680, -0.063138)",
        "(-0.280000, 1.452541, -0.059668)",
        "(-0.280000, 1.455516, -0.056177)",
        "(-0.280000, 1.459004, -0.053323)",
        "(-0.280000, 1.462920, -0.051147)",
        "(-0.280000, 1.466933, -0.049154)",
        "(-0.280000, 1.471034, -0.047349)",
        "(-0.280000, 1.475214, -0.045734)",
        "(-0.280000, 1.479464, -0.044315)",
        "(-0.280000, 1.483722, -0.043106)",
        "(-0.280000, 1.488084, -0.042082)",
        "(-0.280000, 1.492489, -0.041260)",
        "(-0.280000, 1.496927, -0.040643)",
        "(-0.280000, 1.501388, -0.040231)",
        "(-0.280000, 1.505920, -0.040024)",
        "(-0.280000, 1.510401, -0.040028)",
        "(-0.280000, 1.514876, -0.040238)",
        "(-0.280000, 1.519338, -0.040655)",
        "(-0.280000, 1.523775, -0.041278)",
        "(-0.280000, 1.528179, -0.042105)",
        "(-0.280000, 1.532540, -0.043134)",
        "(-0.280000, 1.536796, -0.044347)",
        "(-0.280000, 1.541044, -0.045771)",
        "(-0.280000, 1.545222, -0.047390)",
        "(-0.280000, 1.549321, -0.049200)",
        "(-0.280000, 1.553332, -0.051198)",
        "(-0.280000, 1.557246, -0.053378)",
        "(-0.280000, 1.561056, -0.055737)",
        "(-0.280000, 1.564753, -0.058269)",
        "(-0.280000, 1.568328, -0.060969)",
        "(-0.280000, 1.571776, -0.063832)",
        "(-0.280000, 1.575087, -0.066850)",
        "(-0.280000, 1.578256, -0.070018)",
        "(-0.280000, 1.581275, -0.073329)",
        "(-0.280000, 1.584104, -0.076733)",
        "(-0.280000, 1.586839, -0.080352)",
        "(-0.280000, 1.589372, -0.084048)",
        "(-0.280000, 1.591732, -0.087857)",
        "(-0.280000, 1.593913, -0.091771)",
        "(-0.280000, 1.595911, -0.095781)",
        "(-0.280000, 1.596506, -0.100384)",
        "(-0.280000, 1.595948, -0.105284)",
        "(-0.280000, 1.595129, -0.110054)",
        "(-0.280000, 1.594052, -0.114680)",
        "(-0.280000, 1.592694, -0.119159)",
        "(-0.280000, 1.591030, -0.123476)",
        "(-0.280000, 1.589079, -0.127563)",
        "(-0.280000, 1.586793, -0.131498)",
        "(-0.280000, 1.584208, -0.135204)",
        "(-0.280000, 1.581350, -0.138657)",
        "(-0.280000, 1.578249, -0.141836)",
        "(-0.280000, 1.574946, -0.144725)",
        "(-0.280000, 1.571487, -0.147312)",
        "(-0.280000, 1.567921, -0.149594)",
        "(-0.280000, 1.564300, -0.151573)",
        "(-0.280000, 1.560675, -0.153260)",
        "(-0.280000, 1.557087, -0.154702)",
        "(-0.280000, 1.553604, -0.155864)",
        "(-0.280000, 1.550261, -0.156808)",
        "(-0.280000, 1.547131, -0.157563)",
        "(-0.280000, 1.544171, -0.158189)",
        "(-0.280000, 1.541443, -0.158720)",
        "(-0.280000, 1.538966, -0.159202)",
        "(-0.280000, 1.536745, -0.159685)",
        "(-0.280000, 1.534783, -0.160215)",
        "(-0.280000, 1.533069, -0.160837)",
        "(-0.280000, 1.531589, -0.161594)",
        "(-0.280000, 1.530317, -0.162523)",
        "(-0.280000, 1.529224, -0.163657)",
        "(-0.280000, 1.528274, -0.165022)",
        "(-0.280000, 1.527426, -0.166636)",
        "(-0.280000, 1.526645, -0.168484)",
        "(-0.280000, 1.525867, -0.170615)",
        "(-0.280000, 1.525054, -0.173002)",
        "(-0.280000, 1.524160, -0.175630)",
        "(-0.280000, 1.523142, -0.178476)",
        "(-0.280000, 1.521931, -0.181518)",
        "(-0.280000, 1.520541, -0.184702)",
        "(-0.280000, 1.518917, -0.187995)",
        "(-0.280000, 1.517033, -0.191349)",
        "(-0.280000, 1.514870, -0.194712)",
        "(-0.280000, 1.512419, -0.198032)",
        "(-0.280000, 1.509676, -0.201257)",
        "(-0.280000, 1.506645, -0.204334)",
        "(-0.280000, 1.503378, -0.207182)",
        "(-0.280000, 1.499812, -0.209827)",
        "(-0.280000, 1.496006, -0.212196)",
        "(-0.280000, 1.491987, -0.214259)",
        "(-0.280000, 1.487781, -0.215996)",
        "(-0.280000, 1.483415, -0.217396)",
        "(-0.280000, 1.478913, -0.218460)",
        "(-0.280000, 1.474292, -0.219200)",
        "(-0.280000, 1.469562, -0.219640)",
        "(-0.280000, 1.464725, -0.219807)",
        "(-0.280000, 1.459795, -0.219697)",
        "(-0.280000, 1.455315, -0.218485)",
        "(-0.280000, 1.451656, -0.215994)",
        "(-0.280000, 1.448028, -0.213271)",
        "(-0.280000, 1.444573, -0.210418)",
        "(-0.280000, 1.441254, -0.207408)",
        "(-0.280000, 1.438077, -0.204249)",
        "(-0.280000, 1.435049, -0.200946)",
        "(-0.280000, 1.432177, -0.197506)",
        "(-0.280000, 1.429467, -0.193938)",
        "(-0.280000, 1.426924, -0.190249)",
        "(-0.280000, 1.424555, -0.186446)",
        "(-0.280000, 1.422363, -0.182538)",
        "(-0.280000, 1.420354, -0.178533)",
        "(-0.280000, 1.418532, -0.174439)",
        "(-0.280000, 1.416920, -0.170317)",
        "(-0.280000, 1.415482, -0.166073)",
        "(-0.280000, 1.414240, -0.161768)",
        "(-0.280000, 1.413199, -0.157410)",
        "(-0.280000, 1.412360, -0.153009)",
        "(-0.280000, 1.411725, -0.148573)",
        "(-0.280000, 1.411295, -0.144113)",
        "(-0.280000, 1.411072, -0.139638)",
        "(-0.280000, 1.411055, -0.135157)",
        "(-0.280000, 1.411249, -0.130625)",
        "(-0.280000, 1.411649, -0.126162)",
        "(-0.280000, 1.412254, -0.121723)",
        "(-0.280000, 1.413052, -0.117369)",
        "(-0.280000, 1.414061, -0.113004)",
        "(-0.280000, 1.415271, -0.108689)",
        "(-0.280000, 1.416679, -0.104435)",
        "(-0.280000, 1.418281, -0.100251)",
        "(-0.280000, 1.420075, -0.096145)",
        "(-0.280000, 1.422057, -0.092126)",
        "(-0.280000, 1.424222, -0.088203)",
        "(-0.280000, 1.426566, -0.084385)",
        "(-0.280000, 1.429083, -0.080678)",
        "(-0.280000, 1.431769, -0.077092)",
        "(-0.280000, 1.435068, -0.074022)",
        "(-0.280000, 1.438929, -0.071547)",
        "(-0.280000, 1.442709, -0.069210)",
        "(-0.280000, 1.446498, -0.066934)",
        "(-0.280000, 1.450253, -0.064734)",
        "(-0.280000, 1.453983, -0.062597)",
        "(-0.280000, 1.457701, -0.060519)",
        "(-0.280000, 1.461468, -0.058477)",
        "(-0.280000, 1.465213, -0.056538)",
        "(-0.280000, 1.469000, -0.054697)",
        "(-0.280000, 1.472846, -0.052989)",
        "(-0.280000, 1.476760, -0.051444)",
        "(-0.280000, 1.480728, -0.050035)",
        "(-0.280000, 1.484736, -0.048723)",
        "(-0.280000, 1.488732, -0.047495)",
        "(-0.280000, 1.492819, -0.046298)",
        "(-0.280000, 1.496956, -0.045134)",
        "(-0.280000, 1.501157, -0.043996)",
        "(-0.280000, 1.505435, -0.042887)",
        "(-0.280000, 1.509803, -0.041815)",
        "(-0.280000, 1.514274, -0.040794)",
        "(-0.280000, 1.518776, -0.040591)",
        "(-0.280000, 1.523217, -0.041188)",
        "(-0.280000, 1.527625, -0.041989)",
        "(-0.280000, 1.531992, -0.042993)",
        "(-0.280000, 1.536308, -0.044197)",
        "(-0.280000, 1.540564, -0.045599)",
        "(-0.280000, 1.544700, -0.047175)",
        "(-0.280000, 1.548859, -0.048985)",
        "(-0.280000, 1.552880, -0.050961)",
        "(-0.280000, 1.556806, -0.053121)",
        "(-0.280000, 1.560628, -0.055460)",
        "(-0.280000, 1.564338, -0.057973)",
        "(-0.280000, 1.567928, -0.060654)",
        "(-0.280000, 1.571390, -0.063498)",
        "(-0.280000, 1.574718, -0.066499)",
        "(-0.280000, 1.577903, -0.069650)",
        "(-0.280000, 1.580939, -0.072945)",
        "(-0.280000, 1.583820, -0.076377)",
        "(-0.280000, 1.586508, -0.079894)",
        "(-0.280000, 1.589062, -0.083575)",
        "(-0.280000, 1.591444, -0.087370)",
        "(-0.280000, 1.593648, -0.091272)",
        "(-0.280000, 1.595670, -0.095270)",
        "(-0.280000, 1.597504, -0.099358)",
        "(-0.280000, 1.599148, -0.103526)",
        "(-0.280000, 1.600598, -0.107766)",
        "(-0.280000, 1.601851, -0.112068)",
        "(-0.280000, 1.602904, -0.116423)",
        "(-0.280000, 1.603764, -0.120877)",
        "(-0.280000, 1.604408, -0.125311)",
        "(-0.280000, 1.604847, -0.129771)",
        "(-0.280000, 1.605078, -0.134191)",
        "(-0.280000, 1.605106, -0.138671)",
        "(-0.280000, 1.604927, -0.143148)",
        "(-0.280000, 1.604542, -0.147613)",
        "(-0.280000, 1.603951, -0.152054)",
        "(-0.280000, 1.603156, -0.156464)",
        "(-0.280000, 1.600882, -0.160509)",
        "(-0.280000, 1.597506, -0.164104)",
        "(-0.280000, 1.593998, -0.167438)",
        "(-0.280000, 1.590377, -0.170507)",
        "(-0.280000, 1.586663, -0.173310)",
        "(-0.280000, 1.582878, -0.175847)",
        "(-0.280000, 1.579092, -0.178097)",
        "(-0.280000, 1.575237, -0.180122)",
        "(-0.280000, 1.571385, -0.181907)",
        "(-0.280000, 1.567560, -0.183465)",
        "(-0.280000, 1.563786, -0.184817)",
        "(-0.280000, 1.560082, -0.185983)",
        "(-0.280000, 1.556439, -0.187017)",
        "(-0.280000, 1.552926, -0.187887)",
        "(-0.280000, 1.549525, -0.188651)",
        "(-0.280000, 1.546243, -0.189337)",
        "(-0.280000, 1.543080, -0.189972)",
        "(-0.280000, 1.540034, -0.190584)",
        "(-0.280000, 1.537098, -0.191198)",
        "(-0.280000, 1.534294, -0.191829)",
        "(-0.280000, 1.531538, -0.192511)",
        "(-0.280000, 1.528849, -0.193254)",
        "(-0.280000, 1.526206, -0.194070)",
        "(-0.280000, 1.523586, -0.194966)",
        "(-0.280000, 1.520967, -0.195945)",
        "(-0.280000, 1.518324, -0.197005)",
        "(-0.280000, 1.515635, -0.198140)",
        "(-0.280000, 1.512877, -0.199337)",
        "(-0.280000, 1.510030, -0.200579)",
        "(-0.280000, 1.507075, -0.201846)",
        "(-0.280000, 1.503999, -0.203113)",
        "(-0.280000, 1.500832, -0.204338)",
        "(-0.280000, 1.497487, -0.205520)",
        "(-0.280000, 1.493963, -0.206602)",
        "(-0.280000, 1.490342, -0.207567)",
        "(-0.280000, 1.486594, -0.208373)",
        "(-0.280000, 1.482731, -0.208987)",
        "(-0.280000, 1.478774, -0.209379)",
        "(-0.280000, 1.474744, -0.209518)",
        "(-0.280000, 1.470670, -0.209379)",
        "(-0.280000, 1.466583, -0.208941)",
        "(-0.280000, 1.462515, -0.208186)",
        "(-0.280000, 1.458503, -0.207105)",
        "(-0.280000, 1.454581, -0.205692)",
        "(-0.280000, 1.450831, -0.203970)",
        "(-0.280000, 1.447193, -0.201906)",
        "(-0.280000, 1.443743, -0.199533)",
        "(-0.280000, 1.440505, -0.196869)",
        "(-0.280000, 1.437499, -0.193942)",
        "(-0.280000, 1.434733, -0.190780)",
        "(-0.280000, 1.432209, -0.187418)",
        "(-0.280000, 1.429915, -0.183892)",
        "(-0.280000, 1.427828, -0.180238)",
        "(-0.280000, 1.425911, -0.176491)",
        "(-0.280000, 1.424104, -0.172631)",
        "(-0.280000, 1.422414, -0.168767)",
        "(-0.280000, 1.420807, -0.164908)",
        "(-0.280000, 1.419223, -0.160955)",
        "(-0.280000, 1.417666, -0.156948)",
        "(-0.280000, 1.416130, -0.152876)",
        "(-0.280000, 1.414614, -0.148725)",
        "(-0.280000, 1.413127, -0.144480)",
        "(-0.280000, 1.411681, -0.140128)",
        "(-0.280000, 1.411047, -0.135666)",
        "(-0.280000, 1.411214, -0.131189)",
        "(-0.280000, 1.411587, -0.126724)",
        "(-0.280000, 1.412166, -0.122281)",
        "(-0.280000, 1.412950, -0.117869)",
        "(-0.280000, 1.413936, -0.113498)",
        "(-0.280000, 1.415108, -0.109230)",
        "(-0.280000, 1.416491, -0.104968)",
        "(-0.280000, 1.418069, -0.100774)",
        "(-0.280000, 1.419839, -0.096658)",
        "(-0.280000, 1.421797, -0.092628)",
        "(-0.280000, 1.423939, -0.088692)",
        "(-0.280000, 1.426291, -0.084813)",
        "(-0.280000, 1.428789, -0.081093)",
        "(-0.280000, 1.431456, -0.077493)",
        "(-0.280000, 1.434286, -0.074019)",
        "(-0.280000, 1.437274, -0.070680)",
        "(-0.280000, 1.440413, -0.067483)",
        "(-0.280000, 1.443655, -0.064470)",
        "(-0.280000, 1.447074, -0.061573)",
        "(-0.280000, 1.450622, -0.058837)",
        "(-0.280000, 1.454294, -0.056269)",
        "(-0.280000, 1.458080, -0.053872)",
        "(-0.280000, 1.461972, -0.051653)",
        "(-0.280000, 1.465963, -0.049615)",
        "(-0.280000, 1.470043, -0.047764)",
        "(-0.280000, 1.474205, -0.046104)",
        "(-0.280000, 1.478439, -0.044637)",
        "(-0.280000, 1.482736, -0.043368)",
        "(-0.280000, 1.487087, -0.042298)",
        "(-0.280000, 1.491483, -0.041430)",
        "(-0.280000, 1.495860, -0.040772)",
        "(-0.280000, 1.500317, -0.040311)",
        "(-0.280000, 1.504846, -0.040054)",
        "(-0.280000, 1.509326, -0.040008)",
        "(-0.280000, 1.513804, -0.040169)",
        "(-0.280000, 1.518270, -0.040537)",
        "(-0.280000, 1.522515, -0.042411)",
        "(-0.280000, 1.526418, -0.045426)",
        "(-0.280000, 1.530074, -0.048598)",
        "(-0.280000, 1.533477, -0.051906)",
        "(-0.280000, 1.536624, -0.055333)",
        "(-0.280000, 1.539513, -0.058857)",
        "(-0.280000, 1.542116, -0.062409)",
        "(-0.280000, 1.544503, -0.066052)",
        "(-0.280000, 1.546649, -0.069715)",
        "(-0.280000, 1.548568, -0.073372)",
        "(-0.280000, 1.550276, -0.076999)",
        "(-0.280000, 1.551794, -0.080573)",
        "(-0.280000, 1.553143, -0.084074)",
        "(-0.280000, 1.554349, -0.087487)",
        "(-0.280000, 1.555438, -0.090797)",
        "(-0.280000, 1.556437, -0.093998)",
        "(-0.280000, 1.557376, -0.097084)",
        "(-0.280000, 1.558301, -0.100086)",
        "(-0.280000, 1.559194, -0.102950)",
        "(-0.280000, 1.560091, -0.105680)",
        "(-0.280000, 1.561036, -0.108357)",
        "(-0.280000, 1.562034, -0.110963)",
        "(-0.280000, 1.563100, -0.113515)",
        "(-0.280000, 1.564244, -0.116037)",
        "(-0.280000, 1.565470, -0.118550)",
        "(-0.280000, 1.566780, -0.121078)",
        "(-0.280000, 1.568167, -0.123646)",
        "(-0.280000, 1.569624, -0.126276)",
        "(-0.280000, 1.571134, -0.128991)",
        "(-0.280000, 1.572679, -0.131810)",
        "(-0.280000, 1.574236, -0.134749)",
        "(-0.280000, 1.575760, -0.137785)",
        "(-0.280000, 1.577258, -0.141000)",
        "(-0.280000, 1.578678, -0.144363)",
        "(-0.280000, 1.579988, -0.147874)",
        "(-0.280000, 1.581153, -0.151527)",
        "(-0.280000, 1.582138, -0.155312)",
        "(-0.280000, 1.582910, -0.159213)",
        "(-0.280000, 1.583424, -0.163253)",
        "(-0.280000, 1.583677, -0.167322)",
        "(-0.280000, 1.583634, -0.171432)",
        "(-0.280000, 1.583274, -0.175554)",
        "(-0.280000, 1.582584, -0.179651)",
        "(-0.280000, 1.581554, -0.183690)",
        "(-0.280000, 1.580201, -0.187589)",
        "(-0.280000, 1.578496, -0.191409)",
        "(-0.280000, 1.576465, -0.195071)",
        "(-0.280000, 1.574126, -0.198550)",
        "(-0.280000, 1.571500, -0.201824)",
        "(-0.280000, 1.568619, -0.204880)",
        "(-0.280000, 1.565516, -0.207716)",
        "(-0.280000, 1.562226, -0.210339)",
        "(-0.280000, 1.558790, -0.212767)",
        "(-0.280000, 1.555236, -0.215020)",
        "(-0.280000, 1.551558, -0.217063)",
        "(-0.280000, 1.547754, -0.218853)",
        "(-0.280000, 1.543879, -0.220337)",
        "(-0.280000, 1.539853, -0.221522)",
        "(-0.280000, 1.535747, -0.222365)",
        "(-0.280000, 1.531538, -0.222866)",
        "(-0.280000, 1.527357, -0.222990)",
        "(-0.280000, 1.523186, -0.222753)",
        "(-0.280000, 1.519060, -0.222165)",
        "(-0.280000, 1.515008, -0.221241)",
        "(-0.280000, 1.511061, -0.220002)",
        "(-0.280000, 1.507245, -0.218475)",
        "(-0.280000, 1.503580, -0.216689)",
        "(-0.280000, 1.500085, -0.214679)",
        "(-0.280000, 1.496772, -0.212479)",
        "(-0.280000, 1.493684, -0.210156)",
        "(-0.280000, 1.490748, -0.207690)",
        "(-0.280000, 1.487998, -0.205142)",
        "(-0.280000, 1.485427, -0.202548)",
        "(-0.280000, 1.483022, -0.199939)",
        "(-0.280000, 1.480767, -0.197343)",
        "(-0.280000, 1.478642, -0.194784)",
        "(-0.280000, 1.476624, -0.192281)",
        "(-0.280000, 1.474689, -0.189851)",
        "(-0.280000, 1.472811, -0.187503)",
        "(-0.280000, 1.470966, -0.185242)",
        "(-0.280000, 1.469100, -0.183046)",
        "(-0.280000, 1.467267, -0.180979)",
        "(-0.280000, 1.465373, -0.178960)",
        "(-0.280000, 1.463420, -0.177000)",
        "(-0.280000, 1.461393, -0.175083)",
        "(-0.280000, 1.459280, -0.173190)",
        "(-0.280000, 1.457072, -0.171296)",
        "(-0.280000, 1.454765, -0.169378)",
        "(-0.280000, 1.452360, -0.167410)",
        "(-0.280000, 1.449864, -0.165368)",
        "(-0.280000, 1.447285, -0.163224)",
        "(-0.280000, 1.444638, -0.160957)",
        "(-0.280000, 1.441942, -0.158542)",
        "(-0.280000, 1.439218, -0.155962)",
        "(-0.280000, 1.436524, -0.153233)",
        "(-0.280000, 1.433820, -0.150275)",
        "(-0.280000, 1.431168, -0.147110)",
        "(-0.280000, 1.428598, -0.143733)",
        "(-0.280000, 1.426137, -0.140142)",
        "(-0.280000, 1.423815, -0.136337)",
        "(-0.280000, 1.421656, -0.132324)",
        "(-0.280000, 1.419691, -0.128058)",
        "(-0.280000, 1.417930, -0.123651)",
        "(-0.280000, 1.416384, -0.119060)",
        "(-0.280000, 1.415028, -0.114289)",
        "(-0.280000, 1.414979, -0.109665)",
        "(-0.280000, 1.416324, -0.105448)",
        "(-0.280000, 1.417880, -0.101246)",
        "(-0.280000, 1.419629, -0.097121)",
        "(-0.280000, 1.421566, -0.093080)",
        "(-0.280000, 1.423687, -0.089134)",
        "(-0.280000, 1.425988, -0.085289)",
        "(-0.280000, 1.428465, -0.081555)",
        "(-0.280000, 1.431111, -0.077939)",
        "(-0.280000, 1.433921, -0.074449)",
        "(-0.280000, 1.436890, -0.071093)",
        "(-0.280000, 1.440010, -0.067877)",
        "(-0.280000, 1.443275, -0.064809)",
        "(-0.280000, 1.446636, -0.061929)",
        "(-0.280000, 1.450169, -0.059173)",
        "(-0.280000, 1.453825, -0.056583)",
        "(-0.280000, 1.457597, -0.054164)",
        "(-0.280000, 1.461525, -0.051895)",
        "(-0.280000, 1.465505, -0.049837)",
        "(-0.280000, 1.469576, -0.047965)",
        "(-0.280000, 1.473729, -0.046283)",
        "(-0.280000, 1.477955, -0.044794)",
        "(-0.280000, 1.482246, -0.043502)",
        "(-0.280000, 1.486591, -0.042409)",
        "(-0.280000, 1.490982, -0.041518)",
        "(-0.280000, 1.495410, -0.040830)",
        "(-0.280000, 1.499810, -0.040353)",
        "(-0.280000, 1.504282, -0.040074)",
        "(-0.280000, 1.508762, -0.040002)",
        "(-0.280000, 1.513241, -0.040137)",
        "(-0.280000, 1.517709, -0.040479)",
        "(-0.280000, 1.522156, -0.041027)",
        "(-0.280000, 1.526573, -0.041779)",
        "(-0.280000, 1.530951, -0.042734)",
        "(-0.280000, 1.535280, -0.043890)",
        "(-0.280000, 1.539551, -0.045245)",
        "(-0.280000, 1.543755, -0.046796)",
        "(-0.280000, 1.547882, -0.048539)",
        "(-0.280000, 1.551926, -0.050471)",
        "(-0.280000, 1.555876, -0.052588)",
        "(-0.280000, 1.559723, -0.054884)",
        "(-0.280000, 1.563461, -0.057356)",
        "(-0.280000, 1.567080, -0.059997)",
        "(-0.280000, 1.570573, -0.062803)",
        "(-0.280000, 1.573934, -0.065767)",
        "(-0.280000, 1.576264, -0.069761)",
        "(-0.280000, 1.577550, -0.074552)",
        "(-0.280000, 1.578578, -0.079285)",
        "(-0.280000, 1.579336, -0.083966)",
        "(-0.280000, 1.579858, -0.088563)",
        "(-0.280000, 1.580195, -0.093041)",
        "(-0.280000, 1.580393, -0.097327)",
        "(-0.280000, 1.580503, -0.101515)",
        "(-0.280000, 1.580565, -0.105548)",
        "(-0.280000, 1.580620, -0.109431)",
        "(-0.280000, 1.580699, -0.113176)",
        "(-0.280000, 1.580832, -0.116802)",
        "(-0.280000, 1.581041, -0.120330)",
        "(-0.280000, 1.581341, -0.123787)",
        "(-0.280000, 1.581745, -0.127244)",
        "(-0.280000, 1.582244, -0.130644)",
        "(-0.280000, 1.582839, -0.134059)",
        "(-0.280000, 1.583521, -0.137517)",
        "(-0.280000, 1.584263, -0.141001)",
        "(-0.280000, 1.585062, -0.144618)",
        "(-0.280000, 1.585883, -0.148345)",
        "(-0.280000, 1.586696, -0.152198)",
        "(-0.280000, 1.587468, -0.156186)",
        "(-0.280000, 1.588163, -0.160314)",
        "(-0.280000, 1.588744, -0.164580)",
        "(-0.280000, 1.589175, -0.168979)",
        "(-0.280000, 1.589417, -0.173496)",
        "(-0.280000, 1.589436, -0.178115)",
        "(-0.280000, 1.589198, -0.182811)",
        "(-0.280000, 1.588673, -0.187556)",
        "(-0.280000, 1.587834, -0.192317)",
        "(-0.280000, 1.585233, -0.195898)",
        "(-0.280000, 1.582434, -0.199397)",
        "(-0.280000, 1.579477, -0.202763)",
        "(-0.280000, 1.576367, -0.205989)",
        "(-0.280000, 1.573070, -0.209105)",
        "(-0.280000, 1.569674, -0.212028)",
        "(-0.280000, 1.566147, -0.214791)",
        "(-0.280000, 1.562496, -0.217389)",
        "(-0.280000, 1.558729, -0.219815)",
        "(-0.280000, 1.554854, -0.222065)",
        "(-0.280000, 1.550880, -0.224134)",
        "(-0.280000, 1.546814, -0.226017)",
        "(-0.280000, 1.542716, -0.227690)",
        "(-0.280000, 1.538495, -0.229193)",
        "(-0.280000, 1.534209, -0.230499)",
        "(-0.280000, 1.529867, -0.231605)",
        "(-0.280000, 1.525478, -0.232510)",
        "(-0.280000, 1.521053, -0.233212)",
        "(-0.280000, 1.516600, -0.233708)",
        "(-0.280000, 1.512071, -0.232616)",
        "(-0.280000, 1.507664, -0.230464)",
        "(-0.280000, 1.503468, -0.228063)",
        "(-0.280000, 1.499493, -0.225469)",
        "(-0.280000, 1.495747, -0.222709)",
        "(-0.280000, 1.492235, -0.219805)",
        "(-0.280000, 1.488998, -0.216819)",
        "(-0.280000, 1.485913, -0.213690)",
        "(-0.280000, 1.483105, -0.210505)",
        "(-0.280000, 1.480522, -0.207283)",
        "(-0.280000, 1.478151, -0.204050)",
        "(-0.280000, 1.475978, -0.200832)",
        "(-0.280000, 1.473984, -0.197654)",
        "(-0.280000, 1.472147, -0.194535)",
        "(-0.280000, 1.470444, -0.191494)",
        "(-0.280000, 1.468851, -0.188544)",
        "(-0.280000, 1.467339, -0.185694)",
        "(-0.280000, 1.465883, -0.182950)",
        "(-0.280000, 1.464474, -0.180342)",
        "(-0.280000, 1.463052, -0.177803)",
        "(-0.280000, 1.461611, -0.175357)",
        "(-0.280000, 1.460132, -0.172992)",
        "(-0.280000, 1.458595, -0.170691)",
        "(-0.280000, 1.456989, -0.168436)",
        "(-0.280000, 1.455303, -0.166205)",
        "(-0.280000, 1.453533, -0.163975)",
        "(-0.280000, 1.451678, -0.161721)",
        "(-0.280000, 1.449744, -0.159420)",
        "(-0.280000, 1.447729, -0.157011)",
        "(-0.280000, 1.445673, -0.154540)",
        "(-0.280000, 1.443582, -0.151952)",
        "(-0.280000, 1.441506, -0.149265)",
        "(-0.280000, 1.439420, -0.146395)",
        "(-0.280000, 1.437382, -0.143366)",
        "(-0.280000, 1.435424, -0.140171)",
        "(-0.280000, 1.433582, -0.136809)",
        "(-0.280000, 1.431891, -0.133282)",
        "(-0.280000, 1.430386, -0.129601)",
        "(-0.280000, 1.429103, -0.125778)",
        "(-0.280000, 1.428073, -0.121834)",
        "(-0.280000, 1.427327, -0.117792)",
        "(-0.280000, 1.426889, -0.113678)",
        "(-0.280000, 1.426780, -0.109524)",
        "(-0.280000, 1.427010, -0.105413)",
        "(-0.280000, 1.427595, -0.101277)",
        "(-0.280000, 1.428535, -0.097201)",
        "(-0.280000, 1.429825, -0.093217)",
        "(-0.280000, 1.431453, -0.089354)",
        "(-0.280000, 1.433401, -0.085637)",
        "(-0.280000, 1.435674, -0.082042)",
        "(-0.280000, 1.438177, -0.078665)",
        "(-0.280000, 1.440904, -0.075461)",
        "(-0.280000, 1.443812, -0.072420)",
        "(-0.280000, 1.446864, -0.069522)",
        "(-0.280000, 1.450045, -0.066768)",
        "(-0.280000, 1.453351, -0.064164)",
        "(-0.280000, 1.456731, -0.061745)",
        "(-0.280000, 1.460262, -0.059455)",
        "(-0.280000, 1.463894, -0.057330)",
        "(-0.280000, 1.467621, -0.055376)",
        "(-0.280000, 1.471434, -0.053595)",
        "(-0.280000, 1.475325, -0.051993)",
        "(-0.280000, 1.479286, -0.050571)",
        "(-0.280000, 1.483308, -0.049334)",
        "(-0.280000, 1.487383, -0.048284)",
        "(-0.280000, 1.491502, -0.047424)",
        "(-0.280000, 1.495657, -0.046754)",
        "(-0.280000, 1.499838, -0.046277)",
        "(-0.280000, 1.503985, -0.045996)",
        "(-0.280000, 1.508192, -0.045904)",
        "(-0.280000, 1.512451, -0.046009)",
        "(-0.280000, 1.516649, -0.046307)",
        "(-0.280000, 1.520828, -0.046800)",
        "(-0.280000, 1.524980, -0.047485)",
        "(-0.280000, 1.529096, -0.048360)",
        "(-0.280000, 1.533167, -0.049425)",
        "(-0.280000, 1.537185, -0.050676)",
        "(-0.280000, 1.541141, -0.052112)",
        "(-0.280000, 1.545026, -0.053729)",
        "(-0.280000, 1.548832, -0.055523)",
        "(-0.280000, 1.552552, -0.057491)",
        "(-0.280000, 1.556133, -0.059602)",
        "(-0.280000, 1.559656, -0.061903)",
        "(-0.280000, 1.563070, -0.064364)",
        "(-0.280000, 1.566366, -0.066980)",
        "(-0.280000, 1.569538, -0.069745)",
        "(-0.280000, 1.572579, -0.072654)",
        "(-0.280000, 1.575482, -0.075700)",
        "(-0.280000, 1.578242, -0.078877)",
        "(-0.280000, 1.580852, -0.082178)",
        "(-0.280000, 1.583307, -0.085595)",
        "(-0.280000, 1.585629, -0.089167)",
        "(-0.280000, 1.587757, -0.092798)",
        "(-0.280000, 1.589691, -0.096478)",
        "(-0.280000, 1.591477, -0.100288)",
        "(-0.280000, 1.593084, -0.104177)",
        "(-0.280000, 1.594511, -0.108136)",
        "(-0.280000, 1.595753, -0.112157)",
        "(-0.280000, 1.596808, -0.116230)",
        "(-0.280000, 1.597674, -0.120348)",
        "(-0.280000, 1.598349, -0.124502)",
        "(-0.280000, 1.598832, -0.128682)",
        "(-0.280000, 1.599121, -0.132881)",
        "(-0.280000, 1.599216, -0.137088)",
        "(-0.280000, 1.599117, -0.141295)",
        "(-0.280000, 1.598823, -0.145493)",
        "(-0.280000, 1.598344, -0.149622)",
        "(-0.280000, 1.597667, -0.153775)",
        "(-0.280000, 1.596799, -0.157893)",
        "(-0.280000, 1.595742, -0.161966)",
        "(-0.280000, 1.594498, -0.165986)",
        "(-0.280000, 1.593069, -0.169944)",
        "(-0.280000, 1.591439, -0.173880)",
        "(-0.280000, 1.589650, -0.177689)",
        "(-0.280000, 1.587686, -0.181411)",
        "(-0.280000, 1.585553, -0.185039)",
        "(-0.280000, 1.583255, -0.188564)",
        "(-0.280000, 1.580797, -0.191979)",
        "(-0.280000, 1.578216, -0.195238)",
        "(-0.280000, 1.575455, -0.198413)",
        "(-0.280000, 1.572550, -0.201458)",
        "(-0.280000, 1.569508, -0.204366)",
        "(-0.280000, 1.566334, -0.207129)",
        "(-0.280000, 1.563037, -0.209744)",
        "(-0.280000, 1.559622, -0.212203)",
        "(-0.280000, 1.556098, -0.214503)",
        "(-0.280000, 1.552471, -0.216637)",
        "(-0.280000, 1.548749, -0.218601)",
        "(-0.280000, 1.544941, -0.220391)",
        "(-0.280000, 1.541054, -0.222004)",
        "(-0.280000, 1.537097, -0.223436)",
        "(-0.280000, 1.533128, -0.224669)",
        "(-0.280000, 1.529056, -0.225732)",
        "(-0.280000, 1.524888, -0.226616)",
        "(-0.280000, 1.520735, -0.227296)",
        "(-0.280000, 1.516555, -0.227784)",
        "(-0.280000, 1.512358, -0.228079)",
        "(-0.280000, 1.508151, -0.228179)",
        "(-0.280000, 1.503944, -0.228085)",
        "(-0.280000, 1.499745, -0.227797)",
        "(-0.280000, 1.495565, -0.227316)",
        "(-0.280000, 1.491411, -0.226642)",
        "(-0.280000, 1.487293, -0.225777)",
        "(-0.280000, 1.483268, -0.224737)",
        "(-0.280000, 1.479246, -0.223498)",
        "(-0.280000, 1.475286, -0.222075)",
        "(-0.280000, 1.471396, -0.220471)",
        "(-0.280000, 1.467584, -0.218689)",
        "(-0.280000, 1.463858, -0.216732)",
        "(-0.280000, 1.460227, -0.214606)",
        "(-0.280000, 1.456697, -0.212315)",
        "(-0.280000, 1.453277, -0.209863)",
        "(-0.280000, 1.449974, -0.207255)",
        "(-0.280000, 1.446801, -0.204492)",
        "(-0.280000, 1.443756, -0.201513)",
        "(-0.280000, 1.440957, -0.198377)",
        "(-0.280000, 1.438431, -0.195085)",
        "(-0.280000, 1.436148, -0.191563)",
        "(-0.280000, 1.434170, -0.187867)",
        "(-0.280000, 1.432518, -0.184019)",
        "(-0.280000, 1.431206, -0.180047)",
        "(-0.280000, 1.430243, -0.175982)",
        "(-0.280000, 1.429628, -0.171859)",
        "(-0.280000, 1.429358, -0.167713)",
        "(-0.280000, 1.429419, -0.163576)",
        "(-0.280000, 1.429794, -0.159482)",
        "(-0.280000, 1.430459, -0.155461)",
        "(-0.280000, 1.431389, -0.151537)",
        "(-0.280000, 1.432536, -0.147780)",
        "(-0.280000, 1.433896, -0.144112)",
        "(-0.280000, 1.435422, -0.140593)",
        "(-0.280000, 1.437079, -0.137231)",
        "(-0.280000, 1.438831, -0.134027)",
        "(-0.280000, 1.440646, -0.130977)",
        "(-0.280000, 1.442491, -0.128075)",
        "(-0.280000, 1.444344, -0.125271)",
        "(-0.280000, 1.446167, -0.122624)",
        "(-0.280000, 1.447946, -0.120077)",
        "(-0.280000, 1.449662, -0.117608)",
        "(-0.280000, 1.451303, -0.115195)",
        "(-0.280000, 1.452863, -0.112813)",
        "(-0.280000, 1.454321, -0.110467)",
        "(-0.280000, 1.455716, -0.108075)",
        "(-0.280000, 1.457037, -0.105644)",
        "(-0.280000, 1.458295, -0.103155)",
        "(-0.280000, 1.459507, -0.100588)",
        "(-0.280000, 1.460692, -0.097931)",
        "(-0.280000, 1.461872, -0.095173)",
        "(-0.280000, 1.463071, -0.092307)",
        "(-0.280000, 1.464317, -0.089331)",
        "(-0.280000, 1.465635, -0.086248)",
        "(-0.280000, 1.467053, -0.083064)",
        "(-0.280000, 1.468597, -0.079791)",
        "(-0.280000, 1.470272, -0.076485)",
        "(-0.280000, 1.472140, -0.073083)",
        "(-0.280000, 1.474204, -0.069648)",
        "(-0.280000, 1.476480, -0.066203)",
        "(-0.280000, 1.479025, -0.062759)",
        "(-0.280000, 1.481767, -0.059377)",
        "(-0.280000, 1.484752, -0.056067)",
        "(-0.280000, 1.487985, -0.052855)",
        "(-0.280000, 1.491464, -0.049766)",
        "(-0.280000, 1.495185, -0.046820)",
        "(-0.280000, 1.499145, -0.044037)",
        "(-0.280000, 1.503334, -0.041434)",
        "(-0.280000, 1.507748, -0.040001)",
        "(-0.280000, 1.512173, -0.040086)",
        "(-0.280000, 1.516644, -0.040379)",
        "(-0.280000, 1.521097, -0.040877)",
        "(-0.280000, 1.525522, -0.041581)",
        "(-0.280000, 1.529910, -0.042488)",
        "(-0.280000, 1.534252, -0.043596)",
        "(-0.280000, 1.538537, -0.044904)",
        "(-0.280000, 1.542758, -0.046408)",
        "(-0.280000, 1.546905, -0.048106)",
        "(-0.280000, 1.550969, -0.049993)",
        "(-0.280000, 1.554941, -0.052065)",
        "(-0.280000, 1.558814, -0.054319)",
        "(-0.280000, 1.562579, -0.056750)",
        "(-0.280000, 1.566227, -0.059351)",
        "(-0.280000, 1.569752, -0.062119)",
        "(-0.280000, 1.573144, -0.065045)",
        "(-0.280000, 1.576398, -0.068126)",
        "(-0.280000, 1.579507, -0.071353)",
        "(-0.280000, 1.582463, -0.074720)",
        "(-0.280000, 1.585261, -0.078220)",
        "(-0.280000, 1.587893, -0.081846)",
        "(-0.280000, 1.590356, -0.085589)",
        "(-0.280000, 1.592644, -0.089442)",
        "(-0.280000, 1.594751, -0.093396)",
        "(-0.280000, 1.596673, -0.097444)",
        "(-0.280000, 1.598387, -0.101525)",
        "(-0.280000, 1.599930, -0.105731)",
        "(-0.280000, 1.601277, -0.110004)",
        "(-0.280000, 1.602426, -0.114335)",
        "(-0.280000, 1.603374, -0.118715)",
        "(-0.280000, 1.604118, -0.123133)",
        "(-0.280000, 1.604658, -0.127581)",
        "(-0.280000, 1.604991, -0.132050)",
        "(-0.280000, 1.605119, -0.136584)",
        "(-0.280000, 1.605036, -0.141064)",
        "(-0.280000, 1.604747, -0.145536)",
        "(-0.280000, 1.603662, -0.149910)",
        "(-0.280000, 1.601805, -0.154042)",
        "(-0.280000, 1.599894, -0.158115)",
        "(-0.280000, 1.597965, -0.162092)",
        "(-0.280000, 1.596023, -0.165987)",
        "(-0.280000, 1.594067, -0.169816)",
        "(-0.280000, 1.592090, -0.173588)",
        "(-0.280000, 1.590075, -0.177310)",
        "(-0.280000, 1.588000, -0.180981)",
        "(-0.280000, 1.585837, -0.184594)",
        "(-0.280000, 1.583552, -0.188128)",
        "(-0.280000, 1.581113, -0.191557)",
        "(-0.280000, 1.578519, -0.194870)",
        "(-0.280000, 1.575775, -0.198060)",
        "(-0.280000, 1.572922, -0.201084)",
        "(-0.280000, 1.569896, -0.204009)",
        "(-0.280000, 1.566739, -0.206791)",
        "(-0.280000, 1.563457, -0.209424)",
        "(-0.280000, 1.560014, -0.211933)",
        "(-0.280000, 1.556501, -0.214251)",
        "(-0.280000, 1.552885, -0.216404)",
        "(-0.280000, 1.549174, -0.218388)",
        "(-0.280000, 1.545375, -0.220198)",
        "(-0.280000, 1.541497, -0.221831)",
        "(-0.280000, 1.537547, -0.223283)",
        "(-0.280000, 1.533535, -0.224552)",
        "(-0.280000, 1.529518, -0.225621)",
        "(-0.280000, 1.525406, -0.226517)",
        "(-0.280000, 1.521258, -0.227221)",
        "(-0.280000, 1.517081, -0.227733)",
        "(-0.280000, 1.512885, -0.228052)",
        "(-0.280000, 1.508678, -0.228177)",
        "(-0.280000, 1.504471, -0.228108)",
        "(-0.280000, 1.500271, -0.227844)",
        "(-0.280000, 1.496088, -0.227387)",
        "(-0.280000, 1.491930, -0.226737)",
        "(-0.280000, 1.487807, -0.225896)",
        "(-0.280000, 1.483727, -0.224866)",
        "(-0.280000, 1.479699, -0.223648)",
        "(-0.280000, 1.475730, -0.222245)",
        "(-0.280000, 1.471831, -0.220661)",
        "(-0.280000, 1.468010, -0.218899)",
        "(-0.280000, 1.464274, -0.216962)",
        "(-0.280000, 1.460632, -0.214855)",
        "(-0.280000, 1.457090, -0.212582)",
        "(-0.280000, 1.453658, -0.210147)",
        "(-0.280000, 1.450341, -0.207557)",
        "(-0.280000, 1.447147, -0.204817)",
        "(-0.280000, 1.444084, -0.201932)",
        "(-0.280000, 1.441157, -0.198909)",
        "(-0.280000, 1.438372, -0.195754)",
        "(-0.280000, 1.435767, -0.192514)",
        "(-0.280000, 1.433284, -0.189117)",
        "(-0.280000, 1.430960, -0.185609)",
        "(-0.280000, 1.428800, -0.181997)",
        "(-0.280000, 1.426809, -0.178290)",
        "(-0.280000, 1.424992, -0.174494)",
        "(-0.280000, 1.423351, -0.170619)",
        "(-0.280000, 1.421892, -0.166672)",
        "(-0.280000, 1.420616, -0.162662)",
        "(-0.280000, 1.419514, -0.158546)",
        "(-0.280000, 1.418607, -0.154437)",
        "(-0.280000, 1.417843, -0.150297)",
        "(-0.280000, 1.417181, -0.146132)",
        "(-0.280000, 1.416600, -0.141992)",
        "(-0.280000, 1.416064, -0.137767)",
        "(-0.280000, 1.415568, -0.133497)",
        "(-0.280000, 1.415109, -0.129169)",
        "(-0.280000, 1.414689, -0.124770)",
        "(-0.280000, 1.414321, -0.120288)",
        "(-0.280000, 1.414020, -0.115711)",
        "(-0.280000, 1.414532, -0.111234)",
        "(-0.280000, 1.415823, -0.106943)",
        "(-0.280000, 1.417310, -0.102717)",
        "(-0.280000, 1.418991, -0.098563)",
        "(-0.280000, 1.420863, -0.094492)",
        "(-0.280000, 1.422894, -0.090559)",
        "(-0.280000, 1.425130, -0.086677)",
        "(-0.280000, 1.427543, -0.082901)",
        "(-0.280000, 1.430128, -0.079241)",
        "(-0.280000, 1.432880, -0.075705)",
        "(-0.280000, 1.435791, -0.072299)",
        "(-0.280000, 1.438896, -0.068991)",
        "(-0.280000, 1.442111, -0.065870)",
        "(-0.280000, 1.445467, -0.062901)",
        "(-0.280000, 1.448956, -0.060090)",
        "(-0.280000, 1.452571, -0.057443)",
        "(-0.280000, 1.456304, -0.054965)",
        "(-0.280000, 1.460148, -0.052663)",
        "(-0.280000, 1.464046, -0.050565)",
        "(-0.280000, 1.468085, -0.048625)",
        "(-0.280000, 1.472209, -0.046873)",
        "(-0.280000, 1.476409, -0.045313)",
        "(-0.280000, 1.480677, -0.043949)",
        "(-0.280000, 1.485004, -0.042783)",
        "(-0.280000, 1.489379, -0.041819)",
        "(-0.280000, 1.493795, -0.041057)",
        "(-0.280000, 1.498241, -0.040500)",
        "(-0.280000, 1.502708, -0.040149)",
        "(-0.280000, 1.507186, -0.040004)",
        "(-0.280000, 1.511666, -0.040066)",
        "(-0.280000, 1.516085, -0.040331)",
        "(-0.280000, 1.520540, -0.040804)",
        "(-0.280000, 1.525024, -0.041491)",
        "(-0.280000, 1.529417, -0.042375)",
        "(-0.280000, 1.533764, -0.043461)",
        "(-0.280000, 1.538057, -0.044747)",
        "(-0.280000, 1.542285, -0.046229)",
        "(-0.280000, 1.545920, -0.049114)",
        "(-0.280000, 1.548936, -0.053016)",
        "(-0.280000, 1.551674, -0.057007)",
        "(-0.280000, 1.554132, -0.061067)",
        "(-0.280000, 1.556313, -0.065177)",
        "(-0.280000, 1.558220, -0.069316)",
        "(-0.280000, 1.559842, -0.073410)",
        "(-0.280000, 1.561233, -0.077537)",
        "(-0.280000, 1.562386, -0.081622)",
        "(-0.280000, 1.563321, -0.085645)",
        "(-0.280000, 1.564058, -0.089586)",
        "(-0.280000, 1.564625, -0.093427)",
        "(-0.280000, 1.565047, -0.097156)",
        "(-0.280000, 1.565353, -0.100762)",
        "(-0.280000, 1.565572, -0.104240)",
        "(-0.280000, 1.565732, -0.107590)",
        "(-0.280000, 1.565876, -0.110846)",
        "(-0.280000, 1.565999, -0.113951)",
        "(-0.280000, 1.566139, -0.116911)",
        "(-0.280000, 1.566321, -0.119816)",
        "(-0.280000, 1.566559, -0.122645)",
        "(-0.280000, 1.566868, -0.125418)",
        "(-0.280000, 1.567255, -0.128157)",
        "(-0.280000, 1.567726, -0.130885)",
        "(-0.280000, 1.568279, -0.133626)",
        "(-0.280000, 1.568908, -0.136403)",
        "(-0.280000, 1.569603, -0.139238)",
        "(-0.280000, 1.570349, -0.142150)",
        "(-0.280000, 1.571125, -0.145158)",
        "(-0.280000, 1.571910, -0.148276)",
        "(-0.280000, 1.572675, -0.151513)",
        "(-0.280000, 1.573383, -0.154835)",
        "(-0.280000, 1.574021, -0.158324)",
        "(-0.280000, 1.574548, -0.161937)",
        "(-0.280000, 1.574930, -0.165664)",
        "(-0.280000, 1.575135, -0.169493)",
        "(-0.280000, 1.575134, -0.173404)",
        "(-0.280000, 1.574873, -0.177413)",
        "(-0.280000, 1.574374, -0.181413)",
        "(-0.280000, 1.573593, -0.185414)",
        "(-0.280000, 1.572514, -0.189381)",
        "(-0.280000, 1.571126, -0.193278)",
        "(-0.280000, 1.569424, -0.197069)",
        "(-0.280000, 1.567435, -0.200674)",
        "(-0.280000, 1.565116, -0.204149)",
        "(-0.280000, 1.562503, -0.207415)",
        "(-0.280000, 1.559614, -0.210447)",
        "(-0.280000, 1.556472, -0.213222)",
        "(-0.280000, 1.553106, -0.215728)",
        "(-0.280000, 1.549547, -0.217959)",
        "(-0.280000, 1.545828, -0.219921)",
        "(-0.280000, 1.541983, -0.221628)",
        "(-0.280000, 1.538046, -0.223112)",
        "(-0.280000, 1.534041, -0.224403)",
        "(-0.280000, 1.529980, -0.225508)",
        "(-0.280000, 1.525873, -0.226425)",
        "(-0.280000, 1.521779, -0.227144)",
        "(-0.280000, 1.517605, -0.227680)",
        "(-0.280000, 1.513358, -0.228026)",
        "(-0.280000, 1.509153, -0.228173)",
        "(-0.280000, 1.504945, -0.228125)",
        "(-0.280000, 1.500744, -0.227884)",
        "(-0.280000, 1.496558, -0.227448)",
        "(-0.280000, 1.492397, -0.226820)",
        "(-0.280000, 1.488270, -0.226000)",
        "(-0.280000, 1.484184, -0.224991)",
        "(-0.280000, 1.480150, -0.223795)",
        "(-0.280000, 1.476175, -0.222413)",
        "(-0.280000, 1.472315, -0.220869)",
        "(-0.280000, 1.468484, -0.219129)",
        "(-0.280000, 1.464737, -0.217214)",
        "(-0.280000, 1.461082, -0.215128)",
        "(-0.280000, 1.457528, -0.212875)",
        "(-0.280000, 1.454081, -0.210461)",
        "(-0.280000, 1.450750, -0.207890)",
        "(-0.280000, 1.447540, -0.205168)",
        "(-0.280000, 1.444460, -0.202301)",
        "(-0.280000, 1.441515, -0.199295)",
        "(-0.280000, 1.438713, -0.196156)",
        "(-0.280000, 1.436058, -0.192891)",
        "(-0.280000, 1.433526, -0.189464)",
        "(-0.280000, 1.431213, -0.186010)",
        "(-0.280000, 1.429035, -0.182409)",
        "(-0.280000, 1.427025, -0.178712)",
        "(-0.280000, 1.425188, -0.174926)",
        "(-0.280000, 1.423527, -0.171060)",
        "(-0.280000, 1.422047, -0.167120)",
        "(-0.280000, 1.420750, -0.163117)",
        "(-0.280000, 1.419640, -0.159058)",
        "(-0.280000, 1.418718, -0.154952)",
        "(-0.280000, 1.417986, -0.150808)",
        "(-0.280000, 1.417447, -0.146635)",
        "(-0.280000, 1.417101, -0.142441)",
        "(-0.280000, 1.416949, -0.138287)",
        "(-0.280000, 1.416989, -0.134079)",
        "(-0.280000, 1.417223, -0.129877)",
        "(-0.280000, 1.417650, -0.125691)",
        "(-0.280000, 1.418270, -0.121528)",
        "(-0.280000, 1.419082, -0.117399)",
        "(-0.280000, 1.420084, -0.113312)",
        "(-0.280000, 1.421273, -0.109276)",
        "(-0.280000, 1.422666, -0.105249)",
        "(-0.280000, 1.424224, -0.101340)",
        "(-0.280000, 1.425962, -0.097507)",
        "(-0.280000, 1.427874, -0.093759)",
        "(-0.280000, 1.429958, -0.090103)",
        "(-0.280000, 1.432179, -0.086589)",
        "(-0.280000, 1.434589, -0.083139)",
        "(-0.280000, 1.437156, -0.079805)",
        "(-0.280000, 1.439873, -0.076592)",
        "(-0.280000, 1.442736, -0.073508)",
        "(-0.280000, 1.445739, -0.070559)",
        "(-0.280000, 1.448874, -0.067752)",
        "(-0.280000, 1.452136, -0.065093)",
        "(-0.280000, 1.455517, -0.062588)",
        "(-0.280000, 1.459010, -0.060241)",
        "(-0.280000, 1.462607, -0.058057)",
        "(-0.280000, 1.466302, -0.056043)",
        "(-0.280000, 1.470038, -0.054222)",
        "(-0.280000, 1.473902, -0.052554)",
        "(-0.280000, 1.477839, -0.051067)",
        "(-0.280000, 1.481839, -0.049762)",
        "(-0.280000, 1.485947, -0.048631)",
        "(-0.280000, 1.490052, -0.047704)",
        "(-0.280000, 1.494195, -0.046967)",
        "(-0.280000, 1.498368, -0.046422)",
        "(-0.280000, 1.502561, -0.046071)",
        "(-0.280000, 1.506766, -0.045913)",
        "(-0.280000, 1.510974, -0.045950)",
        "(-0.280000, 1.515176, -0.046180)",
        "(-0.280000, 1.519363, -0.046605)",
        "(-0.280000, 1.523475, -0.047214)",
        "(-0.280000, 1.527605, -0.048020)",
        "(-0.280000, 1.531693, -0.049016)",
        "(-0.280000, 1.535732, -0.050200)",
        "(-0.280000, 1.539711, -0.051569)",
        "(-0.280000, 1.543623, -0.053121)",
        "(-0.280000, 1.547459, -0.054851)",
        "(-0.280000, 1.551211, -0.056756)",
        "(-0.280000, 1.554871, -0.058833)",
        "(-0.280000, 1.558431, -0.061076)",
        "(-0.280000, 1.561884, -0.063482)",
        "(-0.280000, 1.565222, -0.066044)",
        "(-0.280000, 1.568440, -0.068758)",
        "(-0.280000, 1.571527, -0.071617)",
        "(-0.280000, 1.574480, -0.074616)",
        "(-0.280000, 1.577291, -0.077747)",
        "(-0.280000, 1.579954, -0.081006)",
        "(-0.280000, 1.582464, -0.084383)",
        "(-0.280000, 1.584815, -0.087873)",
        "(-0.280000, 1.587003, -0.091468)",
        "(-0.280000, 1.589023, -0.095160)",
        "(-0.280000, 1.590870, -0.098941)",
        "(-0.280000, 1.592540, -0.102803)",
        "(-0.280000, 1.594031, -0.106738)",
        "(-0.280000, 1.595338, -0.110738)",
        "(-0.280000, 1.596447, -0.114745)",
        "(-0.280000, 1.597382, -0.118848)",
        "(-0.280000, 1.598126, -0.122989)",
        "(-0.280000, 1.598679, -0.127161)",
        "(-0.280000, 1.599038, -0.131354)",
        "(-0.280000, 1.599204, -0.135559)",
        "(-0.280000, 1.599175, -0.139767)",
        "(-0.280000, 1.598952, -0.143969)",
        "(-0.280000, 1.598536, -0.148157)",
        "(-0.280000, 1.597917, -0.152372)",
        "(-0.280000, 1.597114, -0.156503)",
        "(-0.280000, 1.596121, -0.160592)",
        "(-0.280000, 1.594955, -0.164582)",
        "(-0.280000, 1.593591, -0.168563)",
        "(-0.280000, 1.592045, -0.172477)",
        "(-0.280000, 1.590320, -0.176315)",
        "(-0.280000, 1.588419, -0.180070)",
        "(-0.280000, 1.586347, -0.183732)",
        "(-0.280000, 1.584109, -0.187296)",
        "(-0.280000, 1.581708, -0.190752)",
        "(-0.280000, 1.579150, -0.194093)",
        "(-0.280000, 1.576441, -0.197313)",
        "(-0.280000, 1.573586, -0.200405)",
        "(-0.280000, 1.570591, -0.203361)",
        "(-0.280000, 1.567463, -0.206176)",
        "(-0.280000, 1.564249, -0.208812)",
        "(-0.280000, 1.560876, -0.211328)",
        "(-0.280000, 1.557390, -0.213686)",
        "(-0.280000, 1.553800, -0.215881)",
        "(-0.280000, 1.550112, -0.217907)",
        "(-0.280000, 1.546286, -0.219783)",
        "(-0.280000, 1.542426, -0.221459)",
        "(-0.280000, 1.538493, -0.222955)",
        "(-0.280000, 1.534494, -0.224267)",
        "(-0.280000, 1.530440, -0.225393)",
        "(-0.280000, 1.526338, -0.226331)",
        "(-0.280000, 1.522196, -0.227079)",
        "(-0.280000, 1.518076, -0.227629)",
        "(-0.280000, 1.513884, -0.227994)",
        "(-0.280000, 1.509679, -0.228165)",
        "(-0.280000, 1.505471, -0.228142)",
        "(-0.280000, 1.501268, -0.227924)",
        "(-0.280000, 1.497080, -0.227513)",
        "(-0.280000, 1.492916, -0.226909)",
        "(-0.280000, 1.488784, -0.226113)",
        "(-0.280000, 1.484692, -0.225128)",
        "(-0.280000, 1.480651, -0.223954)",
        "(-0.280000, 1.476671, -0.222587)",
        "(-0.280000, 1.472778, -0.220993)",
        "(-0.280000, 1.469004, -0.219142)",
        "(-0.280000, 1.465424, -0.217044)",
        "(-0.280000, 1.461938, -0.214615)",
        "(-0.280000, 1.458715, -0.211934)",
        "(-0.280000, 1.455737, -0.208990)",
        "(-0.280000, 1.453027, -0.205803)",
        "(-0.280000, 1.450606, -0.202399)",
        "(-0.280000, 1.448486, -0.198810)",
        "(-0.280000, 1.446675, -0.195070)",
        "(-0.280000, 1.445176, -0.191214)",
        "(-0.280000, 1.443983, -0.187280)",
        "(-0.280000, 1.443088, -0.183303)",
        "(-0.280000, 1.442473, -0.179319)",
        "(-0.280000, 1.442122, -0.175405)",
        "(-0.280000, 1.442003, -0.171495)",
        "(-0.280000, 1.442094, -0.167661)",
        "(-0.280000, 1.442364, -0.163922)",
        "(-0.280000, 1.442783, -0.160294)",
        "(-0.280000, 1.443317, -0.156787)",
        "(-0.280000, 1.443935, -0.153404)",
        "(-0.280000, 1.444604, -0.150145)",
        "(-0.280000, 1.445297, -0.147006)",
        "(-0.280000, 1.445985, -0.143977)",
        "(-0.280000, 1.446642, -0.141008)",
        "(-0.280000, 1.447255, -0.138154)",
        "(-0.280000, 1.447804, -0.135360)",
        "(-0.280000, 1.448273, -0.132638)",
        "(-0.280000, 1.448666, -0.129897)",
        "(-0.280000, 1.448975, -0.127148)",
        "(-0.280000, 1.449205, -0.124368)",
        "(-0.280000, 1.449363, -0.121534)",
        "(-0.280000, 1.449461, -0.118627)",
        "(-0.280000, 1.449517, -0.115627)",
        "(-0.280000, 1.449550, -0.112521)",
        "(-0.280000, 1.449585, -0.109295)",
        "(-0.280000, 1.449647, -0.105943)",
        "(-0.280000, 1.449763, -0.102459)",
        "(-0.280000, 1.449963, -0.098845)",
        "(-0.280000, 1.450271, -0.095152)",
        "(-0.280000, 1.450723, -0.091298)",
        "(-0.280000, 1.451342, -0.087338)",
        "(-0.280000, 1.452156, -0.083291)",
        "(-0.280000, 1.453185, -0.079173)",
        "(-0.280000, 1.454451, -0.075008)",
        "(-0.280000, 1.455970, -0.070817)",
        "(-0.280000, 1.457796, -0.066595)",
        "(-0.280000, 1.459857, -0.062424)",
        "(-0.280000, 1.462197, -0.058295)",
        "(-0.280000, 1.464823, -0.054235)",
        "(-0.280000, 1.467749, -0.050300)",
        "(-0.280000, 1.471272, -0.047251)",
        "(-0.280000, 1.475405, -0.045666)",
        "(-0.280000, 1.479657, -0.044255)",
        "(-0.280000, 1.483971, -0.043042)",
        "(-0.280000, 1.488336, -0.042030)",
        "(-0.280000, 1.492743, -0.041219)",
        "(-0.280000, 1.497182, -0.040614)",
        "(-0.280000, 1.501645, -0.040213)",
        "(-0.280000, 1.506122, -0.040020)",
        "(-0.280000, 1.510602, -0.040033)",
        "(-0.280000, 1.515078, -0.040253)",
        "(-0.280000, 1.519538, -0.040679)",
        "(-0.280000, 1.523974, -0.041311)",
        "(-0.280000, 1.528323, -0.042135)",
        "(-0.280000, 1.532682, -0.043171)",
        "(-0.280000, 1.536989, -0.044407)",
        "(-0.280000, 1.541287, -0.045859)",
        "(-0.280000, 1.545461, -0.047489)",
        "(-0.280000, 1.549554, -0.049310)",
        "(-0.280000, 1.553559, -0.051321)",
        "(-0.280000, 1.556489, -0.055166)",
        "(-0.280000, 1.559134, -0.059140)",
        "(-0.280000, 1.561501, -0.063203)",
        "(-0.280000, 1.563605, -0.067315)",
        "(-0.280000, 1.565463, -0.071440)",
        "(-0.280000, 1.567100, -0.075545)",
        "(-0.280000, 1.568526, -0.079553)",
        "(-0.280000, 1.569805, -0.083540)",
        "(-0.280000, 1.570951, -0.087438)",
        "(-0.280000, 1.571999, -0.091236)",
        "(-0.280000, 1.572981, -0.094926)",
        "(-0.280000, 1.573932, -0.098507)",
        "(-0.280000, 1.574883, -0.101986)",
        "(-0.280000, 1.575865, -0.105371)",
        "(-0.280000, 1.576904, -0.108678)",
        "(-0.280000, 1.578022, -0.111928)",
        "(-0.280000, 1.579237, -0.115143)",
        "(-0.280000, 1.580570, -0.118393)",
        "(-0.280000, 1.581986, -0.121584)",
        "(-0.280000, 1.583531, -0.124865)",
        "(-0.280000, 1.585178, -0.128228)",
        "(-0.280000, 1.586912, -0.131701)",
        "(-0.280000, 1.588707, -0.135311)",
        "(-0.280000, 1.590532, -0.139080)",
        "(-0.280000, 1.592346, -0.143026)",
        "(-0.280000, 1.594103, -0.147159)",
        "(-0.280000, 1.595749, -0.151482)",
        "(-0.280000, 1.597225, -0.155989)",
        "(-0.280000, 1.598467, -0.160662)",
        "(-0.280000, 1.599414, -0.165473)",
        "(-0.280000, 1.599304, -0.170131)",
        "(-0.280000, 1.597700, -0.174256)",
        "(-0.280000, 1.595887, -0.178353)",
        "(-0.280000, 1.593886, -0.182363)",
        "(-0.280000, 1.591703, -0.186275)",
        "(-0.280000, 1.589341, -0.190083)",
        "(-0.280000, 1.586806, -0.193778)",
        "(-0.280000, 1.584103, -0.197351)",
        "(-0.280000, 1.581238, -0.200797)",
        "(-0.280000, 1.578178, -0.204146)",
        "(-0.280000, 1.575006, -0.207311)",
        "(-0.280000, 1.571691, -0.210325)",
        "(-0.280000, 1.568240, -0.213183)",
        "(-0.280000, 1.564705, -0.215847)",
        "(-0.280000, 1.561007, -0.218377)",
        "(-0.280000, 1.557196, -0.220734)",
        "(-0.280000, 1.553281, -0.222912)",
        "(-0.280000, 1.549268, -0.224907)",
        "(-0.280000, 1.545169, -0.226715)",
        "(-0.280000, 1.540989, -0.228329)",
        "(-0.280000, 1.536172, -0.227915)",
        "(-0.280000, 1.531451, -0.227202)",
        "(-0.280000, 1.526852, -0.226225)",
        "(-0.280000, 1.522393, -0.225019)",
        "(-0.280000, 1.518090, -0.223623)",
        "(-0.280000, 1.513950, -0.222076)",
        "(-0.280000, 1.510024, -0.220438)",
        "(-0.280000, 1.506212, -0.218706)",
        "(-0.280000, 1.502555, -0.216935)",
        "(-0.280000, 1.499039, -0.215159)",
        "(-0.280000, 1.495602, -0.213399)",
        "(-0.280000, 1.492312, -0.211694)",
        "(-0.280000, 1.489098, -0.210059)",
        "(-0.280000, 1.485932, -0.208509)",
        "(-0.280000, 1.482786, -0.207054)",
        "(-0.280000, 1.479629, -0.205696)",
        "(-0.280000, 1.476432, -0.204433)",
        "(-0.280000, 1.473168, -0.203254)",
        "(-0.280000, 1.469854, -0.202158)",
        "(-0.280000, 1.466386, -0.201097)",
        "(-0.280000, 1.462789, -0.200057)",
        "(-0.280000, 1.459052, -0.199007)",
        "(-0.280000, 1.455173, -0.197910)",
        "(-0.280000, 1.451155, -0.196728)",
        "(-0.280000, 1.447014, -0.195419)",
        "(-0.280000, 1.442773, -0.193943)",
        "(-0.280000, 1.438465, -0.192256)",
        "(-0.280000, 1.434136, -0.190320)",
        "(-0.280000, 1.429841, -0.188099)",
        "(-0.280000, 1.425642, -0.185567)",
        "(-0.280000, 1.422267, -0.182356)",
        "(-0.280000, 1.420266, -0.178345)",
        "(-0.280000, 1.418453, -0.174248)",
        "(-0.280000, 1.416831, -0.170071)",
        "(-0.280000, 1.415403, -0.165823)",
        "(-0.280000, 1.414174, -0.161515)",
        "(-0.280000, 1.413144, -0.157154)",
        "(-0.280000, 1.412317, -0.152750)",
        "(-0.280000, 1.411694, -0.148313)",
        "(-0.280000, 1.411276, -0.143852)",
        "(-0.280000, 1.411065, -0.139376)",
        "(-0.280000, 1.411061, -0.134895)",
        "(-0.280000, 1.411263, -0.130419)",
        "(-0.280000, 1.411666, -0.126011)",
        "(-0.280000, 1.412278, -0.121573)",
        "(-0.280000, 1.413094, -0.117167)",
        "(-0.280000, 1.414113, -0.112803)",
        "(-0.280000, 1.415332, -0.108492)",
        "(-0.280000, 1.416749, -0.104241)",
        "(-0.280000, 1.418363, -0.100061)",
        "(-0.280000, 1.421906, -0.096772)",
        "(-0.280000, 1.425606, -0.093756)",
        "(-0.280000, 1.429421, -0.091007)",
        "(-0.280000, 1.433339, -0.088472)",
        "(-0.280000, 1.437266, -0.086226)",
        "(-0.280000, 1.441194, -0.084202)",
        "(-0.280000, 1.445047, -0.082398)",
        "(-0.280000, 1.448893, -0.080742)",
        "(-0.280000, 1.452663, -0.079226)",
        "(-0.280000, 1.456342, -0.077819)",
        "(-0.280000, 1.459921, -0.076486)",
        "(-0.280000, 1.463394, -0.075196)",
        "(-0.280000, 1.466765, -0.073914)",
        "(-0.280000, 1.470040, -0.072612)",
        "(-0.280000, 1.473233, -0.071260)",
        "(-0.280000, 1.476360, -0.069835)",
        "(-0.280000, 1.479443, -0.068317)",
        "(-0.280000, 1.482510, -0.066692)",
        "(-0.280000, 1.485548, -0.064974)",
        "(-0.280000, 1.488665, -0.063119)",
        "(-0.280000, 1.491853, -0.061154)",
        "(-0.280000, 1.495142, -0.059093)",
        "(-0.280000, 1.498561, -0.056958)",
        "(-0.280000, 1.502136, -0.054777)",
        "(-0.280000, 1.505937, -0.052589)",
        "(-0.280000, 1.509882, -0.050443)",
        "(-0.280000, 1.514027, -0.048389)",
        "(-0.280000, 1.518371, -0.046487)",
        "(-0.280000, 1.522906, -0.044784)",
        "(-0.280000, 1.527629, -0.043266)",
        "(-0.280000, 1.532248, -0.043058)",
        "(-0.280000, 1.536508, -0.044258)",
        "(-0.280000, 1.540761, -0.045669)",
        "(-0.280000, 1.544944, -0.047275)",
        "(-0.280000, 1.549048, -0.049073)",
        "(-0.280000, 1.553066, -0.051058)",
        "(-0.280000, 1.556987, -0.053226)",
        "(-0.280000, 1.560804, -0.055573)",
        "(-0.280000, 1.564508, -0.058094)",
        "(-0.280000, 1.568092, -0.060783)",
        "(-0.280000, 1.571548, -0.063634)",
        "(-0.280000, 1.574869, -0.066643)",
        "(-0.280000, 1.578048, -0.069801)",
        "(-0.280000, 1.581041, -0.073061)",
        "(-0.280000, 1.583917, -0.076497)",
        "(-0.280000, 1.586663, -0.080108)",
        "(-0.280000, 1.589208, -0.083796)",
        "(-0.280000, 1.591579, -0.087598)",
        "(-0.280000, 1.593773, -0.091505)",
        "(-0.280000, 1.595783, -0.095510)",
        "(-0.280000, 1.597607, -0.099603)",
        "(-0.280000, 1.599240, -0.103775)",
        "(-0.280000, 1.600678, -0.108019)",
        "(-0.280000, 1.601919, -0.112324)",
        "(-0.280000, 1.602960, -0.116682)",
        "(-0.280000, 1.603799, -0.121084)",
        "(-0.280000, 1.604427, -0.125465)",
        "(-0.280000, 1.604858, -0.129925)",
        "(-0.280000, 1.605084, -0.134400)",
        "(-0.280000, 1.605102, -0.138881)",
        "(-0.280000, 1.604914, -0.143358)",
        "(-0.280000, 1.604519, -0.147821)",
        "(-0.280000, 1.603919, -0.152261)",
        "(-0.280000, 1.603114, -0.156669)",
        "(-0.280000, 1.602107, -0.161035)",
        "(-0.280000, 1.600899, -0.165350)",
        "(-0.280000, 1.599493, -0.169605)",
        "(-0.280000, 1.597871, -0.173842)",
        "(-0.280000, 1.596100, -0.177898)",
        "(-0.280000, 1.594120, -0.181918)",
        "(-0.280000, 1.591957, -0.185841)",
        "(-0.280000, 1.589615, -0.189661)",
        "(-0.280000, 1.587099, -0.193369)",
        "(-0.280000, 1.584414, -0.196957)",
        "(-0.280000, 1.581567, -0.200417)",
        "(-0.280000, 1.577655, -0.202882)",
        "(-0.280000, 1.572911, -0.204331)",
        "(-0.280000, 1.568216, -0.205522)",
        "(-0.280000, 1.563563, -0.206439)",
        "(-0.280000, 1.558987, -0.207119)",
        "(-0.280000, 1.554523, -0.207608)",
        "(-0.280000, 1.550246, -0.207953)",
        "(-0.280000, 1.546064, -0.208206)",
        "(-0.280000, 1.542036, -0.208407)",
        "(-0.280000, 1.538157, -0.208594)",
        "(-0.280000, 1.534417, -0.208802)",
        "(-0.280000, 1.530798, -0.209060)",
        "(-0.280000, 1.527279, -0.209389)",
        "(-0.280000, 1.523792, -0.209816)",
        "(-0.280000, 1.520393, -0.210330)",
        "(-0.280000, 1.517012, -0.210944)",
        "(-0.280000, 1.513619, -0.211656)",
        "(-0.280000, 1.510187, -0.212456)",
        "(-0.280000, 1.506731, -0.213317)",
        "(-0.280000, 1.503143, -0.214239)",
        "(-0.280000, 1.499446, -0.215188)",
        "(-0.280000, 1.495623, -0.216132)",
        "(-0.280000, 1.491664, -0.217040)",
        "(-0.280000, 1.487562, -0.217876)",
        "(-0.280000, 1.483318, -0.218603)",
        "(-0.280000, 1.478937, -0.219184)",
        "(-0.280000, 1.474431, -0.219581)",
        "(-0.280000, 1.469815, -0.219758)",
        "(-0.280000, 1.465114, -0.219681)",
        "(-0.280000, 1.460353, -0.219319)",
        "(-0.280000, 1.455567, -0.218644)",
        "(-0.280000, 1.451898, -0.216167)",
        "(-0.280000, 1.448306, -0.213489)",
        "(-0.280000, 1.444841, -0.210648)",
        "(-0.280000, 1.441469, -0.207612)",
        "(-0.280000, 1.438283, -0.204462)",
        "(-0.280000, 1.435245, -0.201169)",
        "(-0.280000, 1.432362, -0.197738)",
        "(-0.280000, 1.429641, -0.194178)",
        "(-0.280000, 1.427087, -0.190497)",
        "(-0.280000, 1.424706, -0.186701)",
        "(-0.280000, 1.422503, -0.182800)",
        "(-0.280000, 1.420482, -0.178801)",
        "(-0.280000, 1.418669, -0.174763)",
        "(-0.280000, 1.417023, -0.170595)",
        "(-0.280000, 1.415571, -0.166356)",
        "(-0.280000, 1.414316, -0.162055)",
        "(-0.280000, 1.413261, -0.157700)",
        "(-0.280000, 1.412409, -0.153301)",
        "(-0.280000, 1.411760, -0.148868)",
        "(-0.280000, 1.412696, -0.144304)",
        "(-0.280000, 1.414696, -0.139826)",
        "(-0.280000, 1.416953, -0.135550)",
        "(-0.280000, 1.419418, -0.131489)",
        "(-0.280000, 1.422105, -0.127658)",
        "(-0.280000, 1.425031, -0.124074)",
        "(-0.280000, 1.428169, -0.120752)",
        "(-0.280000, 1.431569, -0.117728)",
        "(-0.280000, 1.435181, -0.115014)",
        "(-0.280000, 1.438975, -0.112627)",
        "(-0.280000, 1.442914, -0.110575)",
        "(-0.280000, 1.446953, -0.108862)",
        "(-0.280000, 1.451047, -0.107484)",
        "(-0.280000, 1.455148, -0.106430)",
        "(-0.280000, 1.459206, -0.105681)",
        "(-0.280000, 1.463176, -0.105210)",
        "(-0.280000, 1.467016, -0.104984)",
        "(-0.280000, 1.470688, -0.104966)",
        "(-0.280000, 1.474119, -0.105108)",
        "(-0.280000, 1.477368, -0.105368)",
        "(-0.280000, 1.480376, -0.105697)",
        "(-0.280000, 1.483133, -0.106043)",
        "(-0.280000, 1.485638, -0.106356)",
        "(-0.280000, 1.487898, -0.106590)",
        "(-0.280000, 1.489928, -0.106698)",
        "(-0.280000, 1.491750, -0.106641)",
        "(-0.280000, 1.493393, -0.106384)",
        "(-0.280000, 1.494909, -0.105889)",
        "(-0.280000, 1.496301, -0.105153)",
        "(-0.280000, 1.497630, -0.104153)",
        "(-0.280000, 1.498940, -0.102886)",
        "(-0.280000, 1.500259, -0.101373)",
        "(-0.280000, 1.501664, -0.099592)",
        "(-0.280000, 1.503181, -0.097578)",
        "(-0.280000, 1.504851, -0.095361)",
        "(-0.280000, 1.506707, -0.092975)",
        "(-0.280000, 1.508780, -0.090463)",
        "(-0.280000, 1.511094, -0.087870)",
        "(-0.280000, 1.513664, -0.085248)",
        "(-0.280000, 1.516500, -0.082649)",
        "(-0.280000, 1.519603, -0.080127)",
        "(-0.280000, 1.522966, -0.077737)",
        "(-0.280000, 1.526578, -0.075528)",
        "(-0.280000, 1.530370, -0.073572)",
        "(-0.280000, 1.534410, -0.071861)",
        "(-0.280000, 1.538623, -0.070460)",
        "(-0.280000, 1.542977, -0.069395)",
        "(-0.280000, 1.547439, -0.068688)",
        "(-0.280000, 1.552016, -0.068374)",
        "(-0.280000, 1.556601, -0.068408)",
        "(-0.280000, 1.561211, -0.068803)",
        "(-0.280000, 1.565832, -0.069543)",
        "(-0.280000, 1.570463, -0.070602)",
        "(-0.280000, 1.575116, -0.071947)",
        "(-0.280000, 1.579809, -0.073554)",
        "(-0.280000, 1.583637, -0.076148)",
        "(-0.280000, 1.586335, -0.079657)",
        "(-0.280000, 1.588900, -0.083331)",
        "(-0.280000, 1.591293, -0.087119)",
        "(-0.280000, 1.593509, -0.091013)",
        "(-0.280000, 1.595543, -0.095006)",
        "(-0.280000, 1.597390, -0.099088)",
        "(-0.280000, 1.599047, -0.103251)",
        "(-0.280000, 1.600510, -0.107487)",
        "(-0.280000, 1.601775, -0.111785)",
        "(-0.280000, 1.602841, -0.116137)",
        "(-0.280000, 1.603705, -0.120534)",
        "(-0.280000, 1.604365, -0.124966)",
        "(-0.280000, 1.604816, -0.129369)",
        "(-0.280000, 1.605067, -0.133842)",
        "(-0.280000, 1.605111, -0.138379)",
        "(-0.280000, 1.604945, -0.142857)",
        "(-0.280000, 1.604574, -0.147322)",
        "(-0.280000, 1.603996, -0.151765)",
        "(-0.280000, 1.603214, -0.156177)",
        "(-0.280000, 1.602229, -0.160549)",
        "(-0.280000, 1.601044, -0.164870)",
        "(-0.280000, 1.599660, -0.169131)",
        "(-0.280000, 1.598081, -0.173325)",
        "(-0.280000, 1.596310, -0.177441)",
        "(-0.280000, 1.594352, -0.181471)",
        "(-0.280000, 1.592236, -0.185358)",
        "(-0.280000, 1.589916, -0.189192)",
        "(-0.280000, 1.587421, -0.192914)",
        "(-0.280000, 1.584758, -0.196517)",
        "(-0.280000, 1.581930, -0.199993)",
        "(-0.280000, 1.578946, -0.203335)",
        "(-0.280000, 1.575810, -0.206536)",
        "(-0.280000, 1.572530, -0.209588)",
        "(-0.280000, 1.569112, -0.212486)",
        "(-0.280000, 1.565565, -0.215223)",
        "(-0.280000, 1.561848, -0.217824)",
        "(-0.280000, 1.558061, -0.220220)",
        "(-0.280000, 1.554217, -0.222413)",
        "(-0.280000, 1.550226, -0.224452)",
        "(-0.280000, 1.546147, -0.226304)",
        "(-0.280000, 1.541986, -0.227966)",
        "(-0.280000, 1.537752, -0.229435)",
        "(-0.280000, 1.533455, -0.230706)",
        "(-0.280000, 1.529105, -0.231777)",
        "(-0.280000, 1.524495, -0.231415)",
        "(-0.280000, 1.519826, -0.229741)",
        "(-0.280000, 1.515350, -0.227889)",
        "(-0.280000, 1.511071, -0.225825)",
        "(-0.280000, 1.506999, -0.223519)",
        "(-0.280000, 1.503151, -0.220951)",
        "(-0.280000, 1.499590, -0.218151)",
        "(-0.280000, 1.496251, -0.215059)",
        "(-0.280000, 1.493201, -0.211726)",
        "(-0.280000, 1.490458, -0.208181)",
        "(-0.280000, 1.488035, -0.204459)",
        "(-0.280000, 1.485939, -0.200604)",
        "(-0.280000, 1.484172, -0.196662)",
        "(-0.280000, 1.482695, -0.192669)",
        "(-0.280000, 1.481559, -0.188701)",
        "(-0.280000, 1.480708, -0.184794)",
        "(-0.280000, 1.480115, -0.180994)",
        "(-0.280000, 1.479744, -0.177341)",
        "(-0.280000, 1.479556, -0.173912)",
        "(-0.280000, 1.479503, -0.170653)",
        "(-0.280000, 1.479540, -0.167627)",
        "(-0.280000, 1.479620, -0.164850)",
        "(-0.280000, 1.479692, -0.162326)",
        "(-0.280000, 1.479707, -0.160054)",
        "(-0.280000, 1.479620, -0.158023)",
        "(-0.280000, 1.479388, -0.156215)",
        "(-0.280000, 1.478974, -0.154605)",
        "(-0.280000, 1.478345, -0.153161)",
        "(-0.280000, 1.477478, -0.151846)",
        "(-0.280000, 1.476354, -0.150620)",
        "(-0.280000, 1.474966, -0.149439)",
        "(-0.280000, 1.473333, -0.148272)",
        "(-0.280000, 1.471424, -0.147046)",
        "(-0.280000, 1.469273, -0.145730)",
        "(-0.280000, 1.466901, -0.144259)",
        "(-0.280000, 1.464348, -0.142640)",
        "(-0.280000, 1.461648, -0.140818)",
        "(-0.280000, 1.458845, -0.138765)",
        "(-0.280000, 1.455988, -0.136458)",
        "(-0.280000, 1.453129, -0.133885)",
        "(-0.280000, 1.450320, -0.131039)",
        "(-0.280000, 1.447618, -0.127921)",
        "(-0.280000, 1.445072, -0.124538)",
        "(-0.280000, 1.442760, -0.120952)",
        "(-0.280000, 1.440670, -0.117095)",
        "(-0.280000, 1.438870, -0.113036)",
        "(-0.280000, 1.437392, -0.108804)",
        "(-0.280000, 1.436259, -0.104431)",
        "(-0.280000, 1.435486, -0.099947)",
        "(-0.280000, 1.435076, -0.095380)",
        "(-0.280000, 1.435024, -0.090754)",
        "(-0.280000, 1.435313, -0.086083)",
        "(-0.280000, 1.435919, -0.081371)",
        "(-0.280000, 1.436809, -0.076610)",
        "(-0.280000, 1.437955, -0.071783)",
        "(-0.280000, 1.440207, -0.067684)",
        "(-0.280000, 1.443440, -0.064661)",
        "(-0.280000, 1.446850, -0.061754)",
        "(-0.280000, 1.450391, -0.059008)",
        "(-0.280000, 1.454054, -0.056428)",
        "(-0.280000, 1.457833, -0.054021)",
        "(-0.280000, 1.461719, -0.051790)",
        "(-0.280000, 1.465704, -0.049741)",
        "(-0.280000, 1.469779, -0.047878)",
        "(-0.280000, 1.473936, -0.046205)",
        "(-0.280000, 1.478165, -0.044725)",
        "(-0.280000, 1.482459, -0.043443)",
        "(-0.280000, 1.486807, -0.042360)",
        "(-0.280000, 1.491146, -0.041489)",
        "(-0.280000, 1.495575, -0.040809)",
        "(-0.280000, 1.500030, -0.040334)",
        "(-0.280000, 1.504503, -0.040066)",
        "(-0.280000, 1.508983, -0.040004)",
        "(-0.280000, 1.513462, -0.040149)",
        "(-0.280000, 1.517929, -0.040501)",
        "(-0.280000, 1.522375, -0.041059)",
        "(-0.280000, 1.526790, -0.041821)",
        "(-0.280000, 1.531220, -0.042800)",
        "(-0.280000, 1.535546, -0.043968)",
        "(-0.280000, 1.539813, -0.045336)",
        "(-0.280000, 1.544012, -0.046898)",
        "(-0.280000, 1.548085, -0.048631)",
        "(-0.280000, 1.552124, -0.050572)",
        "(-0.280000, 1.556068, -0.052697)",
        "(-0.280000, 1.559911, -0.055002)",
        "(-0.280000, 1.563643, -0.057482)",
        "(-0.280000, 1.567256, -0.060132)",
        "(-0.280000, 1.570743, -0.062946)",
        "(-0.280000, 1.574097, -0.065917)",
        "(-0.280000, 1.577309, -0.069041)",
        "(-0.280000, 1.580375, -0.072309)",
        "(-0.280000, 1.583286, -0.075715)",
        "(-0.280000, 1.586036, -0.079252)",
        "(-0.280000, 1.588590, -0.082867)",
        "(-0.280000, 1.591005, -0.086642)",
        "(-0.280000, 1.593243, -0.090523)",
        "(-0.280000, 1.595300, -0.094504)",
        "(-0.280000, 1.597171, -0.098576)",
        "(-0.280000, 1.598871, -0.102782)",
        "(-0.280000, 1.600356, -0.107010)",
        "(-0.280000, 1.600438, -0.111633)",
        "(-0.280000, 1.599221, -0.116441)",
        "(-0.280000, 1.597806, -0.121074)",
        "(-0.280000, 1.596181, -0.125529)",
        "(-0.280000, 1.594392, -0.129796)",
        "(-0.280000, 1.592498, -0.133868)",
        "(-0.280000, 1.590577, -0.137705)",
        "(-0.280000, 1.588628, -0.141413)",
        "(-0.280000, 1.586713, -0.144963)",
        "(-0.280000, 1.584864, -0.148377)",
        "(-0.280000, 1.583104, -0.151685)",
        "(-0.280000, 1.581450, -0.154913)",
        "(-0.280000, 1.579909, -0.158094)",
        "(-0.280000, 1.578482, -0.161257)",
        "(-0.280000, 1.577162, -0.164431)",
        "(-0.280000, 1.575938, -0.167643)",
        "(-0.280000, 1.574792, -0.170914)",
        "(-0.280000, 1.573700, -0.174266)",
        "(-0.280000, 1.572648, -0.177668)",
        "(-0.280000, 1.571581, -0.181216)",
        "(-0.280000, 1.570451, -0.184906)",
        "(-0.280000, 1.569279, -0.188665)",
        "(-0.280000, 1.568004, -0.192522)",
        "(-0.280000, 1.566595, -0.196464)",
        "(-0.280000, 1.565018, -0.200470)",
        "(-0.280000, 1.563246, -0.204519)",
        "(-0.280000, 1.561251, -0.208579)",
        "(-0.280000, 1.559011, -0.212619)",
        "(-0.280000, 1.556510, -0.216600)",
        "(-0.280000, 1.553734, -0.220485)",
        "(-0.280000, 1.550677, -0.224229)",
        "(-0.280000, 1.546659, -0.226084)",
        "(-0.280000, 1.542507, -0.227770)",
        "(-0.280000, 1.538282, -0.229263)",
        "(-0.280000, 1.533993, -0.230559)",
        "(-0.280000, 1.529648, -0.231655)",
        "(-0.280000, 1.525258, -0.232550)",
        "(-0.280000, 1.520831, -0.233241)",
        "(-0.280000, 1.516376, -0.233727)",
        "(-0.280000, 1.511904, -0.234007)",
        "(-0.280000, 1.507424, -0.234081)",
        "(-0.280000, 1.502890, -0.233944)",
        "(-0.280000, 1.498422, -0.233601)",
        "(-0.280000, 1.494029, -0.233060)",
        "(-0.280000, 1.489612, -0.232309)",
        "(-0.280000, 1.485234, -0.231355)",
        "(-0.280000, 1.480904, -0.230200)",
        "(-0.280000, 1.476633, -0.228847)",
        "(-0.280000, 1.472429, -0.227297)",
        "(-0.280000, 1.468300, -0.225555)",
        "(-0.280000, 1.464881, -0.222391)",
        "(-0.280000, 1.462088, -0.218361)",
        "(-0.280000, 1.459599, -0.214215)",
        "(-0.280000, 1.457397, -0.210011)",
        "(-0.280000, 1.455476, -0.205773)",
        "(-0.280000, 1.453830, -0.201524)",
        "(-0.280000, 1.452464, -0.197337)",
        "(-0.280000, 1.451332, -0.193132)",
        "(-0.280000, 1.450435, -0.188982)",
        "(-0.280000, 1.449752, -0.184909)",
        "(-0.280000, 1.449260, -0.180930)",
        "(-0.280000, 1.448933, -0.177061)",
        "(-0.280000, 1.448743, -0.173314)",
        "(-0.280000, 1.448643, -0.169661)",
        "(-0.280000, 1.448643, -0.166176)",
        "(-0.280000, 1.448693, -0.162823)",
        "(-0.280000, 1.448766, -0.159598)",
        "(-0.280000, 1.448836, -0.156492)",
        "(-0.280000, 1.448880, -0.153528)",
        "(-0.280000, 1.448879, -0.150618)",
        "(-0.280000, 1.448817, -0.147780)",
        "(-0.280000, 1.448681, -0.144993)",
        "(-0.280000, 1.448464, -0.142235)",
        "(-0.280000, 1.448164, -0.139483)",
        "(-0.280000, 1.447782, -0.136713)",
        "(-0.280000, 1.447326, -0.133902)",
        "(-0.280000, 1.446809, -0.131030)",
        "(-0.280000, 1.446245, -0.128076)",
        "(-0.280000, 1.445657, -0.125026)",
        "(-0.280000, 1.445068, -0.121866)",
        "(-0.280000, 1.444505, -0.118587)",
        "(-0.280000, 1.444004, -0.115228)",
        "(-0.280000, 1.443584, -0.111706)",
        "(-0.280000, 1.443283, -0.108067)",
        "(-0.280000, 1.443152, -0.104286)",
        "(-0.280000, 1.443187, -0.100451)",
        "(-0.280000, 1.443433, -0.096548)",
        "(-0.280000, 1.443919, -0.092601)",
        "(-0.280000, 1.444666, -0.088639)",
        "(-0.280000, 1.445694, -0.084694)",
        "(-0.280000, 1.447017, -0.080802)",
        "(-0.280000, 1.448644, -0.076998)",
        "(-0.280000, 1.450578, -0.073320)",
        "(-0.280000, 1.452787, -0.069846)",
        "(-0.280000, 1.455317, -0.066522)",
        "(-0.280000, 1.458128, -0.063424)",
        "(-0.280000, 1.461200, -0.060578)",
        "(-0.280000, 1.464508, -0.058003)",
        "(-0.280000, 1.468023, -0.055711)",
        "(-0.280000, 1.471714, -0.053705)",
        "(-0.280000, 1.475548, -0.051978)",
        "(-0.280000, 1.479491, -0.050512)",
        "(-0.280000, 1.483513, -0.049277)",
        "(-0.280000, 1.487591, -0.048236)",
        "(-0.280000, 1.491712, -0.047385)",
        "(-0.280000, 1.495868, -0.046725)",
        "(-0.280000, 1.500052, -0.046258)",
        "(-0.280000, 1.504251, -0.045984)",
        "(-0.280000, 1.508458, -0.045904)",
        "(-0.280000, 1.512665, -0.046019)",
        "(-0.280000, 1.516862, -0.046328)",
        "(-0.280000, 1.521040, -0.046830)",
        "(-0.280000, 1.525190, -0.047524)",
        "(-0.280000, 1.529304, -0.048410)",
        "(-0.280000, 1.533373, -0.049484)",
        "(-0.280000, 1.537388, -0.050745)",
        "(-0.280000, 1.541340, -0.052190)",
        "(-0.280000, 1.545221, -0.053816)",
        "(-0.280000, 1.548978, -0.055596)",
        "(-0.280000, 1.552694, -0.057571)",
        "(-0.280000, 1.556315, -0.059715)",
        "(-0.280000, 1.559833, -0.062024)",
        "(-0.280000, 1.563241, -0.064493)",
        "(-0.280000, 1.566531, -0.067117)",
        "(-0.280000, 1.569696, -0.069890)",
        "(-0.280000, 1.572730, -0.072806)",
        "(-0.280000, 1.575626, -0.075859)",
        "(-0.280000, 1.578412, -0.079083)",
        "(-0.280000, 1.581013, -0.082391)",
        "(-0.280000, 1.583458, -0.085816)",
        "(-0.280000, 1.585742, -0.089350)",
        "(-0.280000, 1.587836, -0.092941)",
        "(-0.280000, 1.589787, -0.096670)",
        "(-0.280000, 1.591563, -0.100485)",
        "(-0.280000, 1.593162, -0.104378)",
        "(-0.280000, 1.594579, -0.108340)",
        "(-0.280000, 1.595811, -0.112364)",
        "(-0.280000, 1.596857, -0.116440)",
        "(-0.280000, 1.597713, -0.120560)",
        "(-0.280000, 1.598379, -0.124715)",
        "(-0.280000, 1.598851, -0.128897)",
        "(-0.280000, 1.599131, -0.133095)",
        "(-0.280000, 1.599216, -0.137303)",
        "(-0.280000, 1.599109, -0.141458)",
        "(-0.280000, 1.598808, -0.145656)",
        "(-0.280000, 1.598314, -0.149835)",
        "(-0.280000, 1.597627, -0.153986)",
        "(-0.280000, 1.596749, -0.158102)",
        "(-0.280000, 1.595683, -0.162173)",
        "(-0.280000, 1.594412, -0.166240)",
        "(-0.280000, 1.592972, -0.170194)",
        "(-0.280000, 1.591352, -0.174078)",
        "(-0.280000, 1.589553, -0.177882)",
        "(-0.280000, 1.587581, -0.181600)",
        "(-0.280000, 1.585439, -0.185222)",
        "(-0.280000, 1.583133, -0.188742)",
        "(-0.280000, 1.580697, -0.192110)",
        "(-0.280000, 1.578078, -0.195404)",
        "(-0.280000, 1.575309, -0.198573)",
        "(-0.280000, 1.572397, -0.201611)",
        "(-0.280000, 1.569348, -0.204511)",
        "(-0.280000, 1.566168, -0.207267)",
        "(-0.280000, 1.562864, -0.209874)",
        "(-0.280000, 1.559444, -0.212325)",
        "(-0.280000, 1.555914, -0.214616)",
        "(-0.280000, 1.552282, -0.216742)",
        "(-0.280000, 1.548556, -0.218697)",
        "(-0.280000, 1.544743, -0.220479)",
        "(-0.280000, 1.540901, -0.222064)",
        "(-0.280000, 1.536941, -0.223488)",
        "(-0.280000, 1.532869, -0.224743)",
        "(-0.280000, 1.528794, -0.225794)",
        "(-0.280000, 1.524675, -0.226655)",
        "(-0.280000, 1.520521, -0.227326)",
        "(-0.280000, 1.516340, -0.227804)",
        "(-0.280000, 1.512141, -0.228089)",
        "(-0.280000, 1.507934, -0.228179)",
        "(-0.280000, 1.503727, -0.228075)",
        "(-0.280000, 1.499529, -0.227777)",
        "(-0.280000, 1.495350, -0.227286)",
        "(-0.280000, 1.491198, -0.226602)",
        "(-0.280000, 1.487131, -0.225739)",
        "(-0.280000, 1.483059, -0.224678)",
        "(-0.280000, 1.479041, -0.223430)",
        "(-0.280000, 1.475084, -0.221997)",
        "(-0.280000, 1.471197, -0.220383)",
        "(-0.280000, 1.467389, -0.218592)",
        "(-0.280000, 1.463668, -0.216627)",
        "(-0.280000, 1.460042, -0.214492)",
        "(-0.280000, 1.456518, -0.212192)",
        "(-0.280000, 1.453104, -0.209732)",
        "(-0.280000, 1.449807, -0.207117)",
        "(-0.280000, 1.446595, -0.204316)",
        "(-0.280000, 1.443592, -0.201443)",
        "(-0.280000, 1.440688, -0.198398)",
        "(-0.280000, 1.437927, -0.195221)",
        "(-0.280000, 1.435316, -0.191921)",
        "(-0.280000, 1.432860, -0.188504)",
        "(-0.280000, 1.430565, -0.184977)",
        "(-0.280000, 1.428435, -0.181347)",
        "(-0.280000, 1.426475, -0.177624)",
        "(-0.280000, 1.424688, -0.173814)",
        "(-0.280000, 1.423080, -0.169925)",
        "(-0.280000, 1.421644, -0.165969)",
        "(-0.280000, 1.420345, -0.161964)",
        "(-0.280000, 1.419146, -0.157921)",
        "(-0.280000, 1.418029, -0.153892)",
        "(-0.280000, 1.416946, -0.149774)",
        "(-0.280000, 1.415897, -0.145605)",
        "(-0.280000, 1.414877, -0.141374)",
        "(-0.280000, 1.413887, -0.137068)",
        "(-0.280000, 1.412936, -0.132671)",
        "(-0.280000, 1.412041, -0.128173)",
        "(-0.280000, 1.411971, -0.123612)",
        "(-0.280000, 1.412693, -0.119190)",
        "(-0.280000, 1.413619, -0.114806)",
        "(-0.280000, 1.414746, -0.110469)",
        "(-0.280000, 1.416072, -0.106189)",
        "(-0.280000, 1.417575, -0.102026)",
        "(-0.280000, 1.419287, -0.097885)",
        "(-0.280000, 1.421190, -0.093828)",
        "(-0.280000, 1.423277, -0.089863)",
        "(-0.280000, 1.425545, -0.085999)",
        "(-0.280000, 1.427989, -0.082244)",
        "(-0.280000, 1.430604, -0.078605)",
        "(-0.280000, 1.433384, -0.075091)",
        "(-0.280000, 1.436324, -0.071709)",
        "(-0.280000, 1.439416, -0.068467)",
        "(-0.280000, 1.442655, -0.065370)",
        "(-0.280000, 1.446033, -0.062426)",
        "(-0.280000, 1.449543, -0.059642)",
        "(-0.280000, 1.453133, -0.057053)",
        "(-0.280000, 1.456885, -0.054602)",
        "(-0.280000, 1.460745, -0.052327)",
        "(-0.280000, 1.464706, -0.050232)",
        "(-0.280000, 1.468810, -0.048300)",
        "(-0.280000, 1.472949, -0.046582)",
        "(-0.280000, 1.477162, -0.045057)",
        "(-0.280000, 1.481441, -0.043728)",
        "(-0.280000, 1.485777, -0.042597)",
        "(-0.280000, 1.490160, -0.041669)",
        "(-0.280000, 1.494582, -0.040943)",
        "(-0.280000, 1.499032, -0.040423)",
        "(-0.280000, 1.503447, -0.040111)",
        "(-0.280000, 1.507927, -0.040000)",
        "(-0.280000, 1.512407, -0.040097)",
        "(-0.280000, 1.516877, -0.040400)",
        "(-0.280000, 1.521329, -0.040909)",
        "(-0.280000, 1.525752, -0.041623)",
        "(-0.280000, 1.530138, -0.042541)",
        "(-0.280000, 1.534119, -0.044927)",
        "(-0.280000, 1.537618, -0.048402)",
        "(-0.280000, 1.540853, -0.052001)",
        "(-0.280000, 1.543817, -0.055713)",
        "(-0.280000, 1.546490, -0.059555)",
        "(-0.280000, 1.548847, -0.063536)",
        "(-0.280000, 1.550885, -0.067626)",
        "(-0.280000, 1.552554, -0.071860)",
        "(-0.280000, 1.553858, -0.076186)",
        "(-0.280000, 1.554793, -0.080570)",
        "(-0.280000, 1.555363, -0.084974)",
        "(-0.280000, 1.555581, -0.089356)",
        "(-0.280000, 1.555465, -0.093674)",
        "(-0.280000, 1.555042, -0.097887)",
        "(-0.280000, 1.554349, -0.101955)",
        "(-0.280000, 1.553424, -0.105845)",
        "(-0.280000, 1.552314, -0.109528)",
        "(-0.280000, 1.551067, -0.112981)",
        "(-0.280000, 1.549752, -0.116153)",
        "(-0.280000, 1.548388, -0.119114)",
        "(-0.280000, 1.547045, -0.121825)",
        "(-0.280000, 1.545771, -0.124295)",
        "(-0.280000, 1.544614, -0.126538)",
        "(-0.280000, 1.543616, -0.128580)",
        "(-0.280000, 1.542815, -0.130448)",
        "(-0.280000, 1.542242, -0.132178)",
        "(-0.280000, 1.541918, -0.133810)",
        "(-0.280000, 1.541859, -0.135384)",
        "(-0.280000, 1.542072, -0.136964)",
        "(-0.280000, 1.542553, -0.138556)",
        "(-0.280000, 1.543292, -0.140222)",
        "(-0.280000, 1.544258, -0.141981)",
        "(-0.280000, 1.545447, -0.143913)",
        "(-0.280000, 1.546815, -0.146031)",
        "(-0.280000, 1.548322, -0.148362)",
        "(-0.280000, 1.549922, -0.150927)",
        "(-0.280000, 1.551567, -0.153738)",
        "(-0.280000, 1.553205, -0.156803)",
        "(-0.280000, 1.554782, -0.160119)",
        "(-0.280000, 1.556245, -0.163676)",
        "(-0.280000, 1.557544, -0.167457)",
        "(-0.280000, 1.558631, -0.171439)",
        "(-0.280000, 1.559461, -0.175590)",
        "(-0.280000, 1.559992, -0.179823)",
        "(-0.280000, 1.560207, -0.184205)",
        "(-0.280000, 1.560072, -0.188643)",
        "(-0.280000, 1.559572, -0.193098)",
        "(-0.280000, 1.558700, -0.197530)",
        "(-0.280000, 1.557456, -0.201907)",
        "(-0.280000, 1.555808, -0.206229)",
        "(-0.280000, 1.553850, -0.210421)",
        "(-0.280000, 1.551564, -0.214505)",
        "(-0.280000, 1.548976, -0.218488)",
        "(-0.280000, 1.546106, -0.222385)",
        "(-0.280000, 1.542961, -0.226184)",
        "(-0.280000, 1.539232, -0.228946)",
        "(-0.280000, 1.535009, -0.230271)",
        "(-0.280000, 1.530677, -0.231415)",
        "(-0.280000, 1.526296, -0.232357)",
        "(-0.280000, 1.521877, -0.233097)",
        "(-0.280000, 1.517428, -0.233631)",
        "(-0.280000, 1.512959, -0.233960)",
        "(-0.280000, 1.508480, -0.234082)",
        "(-0.280000, 1.504000, -0.233997)",
        "(-0.280000, 1.499529, -0.233705)",
        "(-0.280000, 1.495076, -0.233208)",
        "(-0.280000, 1.490651, -0.232505)",
        "(-0.280000, 1.486263, -0.231599)",
        "(-0.280000, 1.481974, -0.230506)",
        "(-0.280000, 1.477687, -0.229201)",
        "(-0.280000, 1.473465, -0.227700)",
        "(-0.280000, 1.469265, -0.225983)",
        "(-0.280000, 1.465201, -0.224096)",
        "(-0.280000, 1.461228, -0.222024)",
        "(-0.280000, 1.457355, -0.219771)",
        "(-0.280000, 1.453591, -0.217341)",
        "(-0.280000, 1.449942, -0.214741)",
        "(-0.280000, 1.446417, -0.211974)",
        "(-0.280000, 1.443024, -0.209048)",
        "(-0.280000, 1.439769, -0.205968)",
        "(-0.280000, 1.436660, -0.202741)",
        "(-0.280000, 1.433739, -0.199416)",
        "(-0.280000, 1.430939, -0.195918)",
        "(-0.280000, 1.428303, -0.192295)",
        "(-0.280000, 1.425838, -0.188553)",
        "(-0.280000, 1.423547, -0.184702)",
        "(-0.280000, 1.421437, -0.180749)",
        "(-0.280000, 1.419512, -0.176703)",
        "(-0.280000, 1.417776, -0.172572)",
        "(-0.280000, 1.416232, -0.168366)",
        "(-0.280000, 1.414884, -0.164093)",
        "(-0.280000, 1.413734, -0.159762)",
        "(-0.280000, 1.413360, -0.155215)",
        "(-0.280000, 1.413808, -0.150707)",
        "(-0.280000, 1.414325, -0.146238)",
        "(-0.280000, 1.414890, -0.141854)",
        "(-0.280000, 1.415494, -0.137543)",
        "(-0.280000, 1.416131, -0.133292)",
        "(-0.280000, 1.416808, -0.129087)",
        "(-0.280000, 1.417536, -0.124918)",
        "(-0.280000, 1.418336, -0.120777)",
        "(-0.280000, 1.419239, -0.116665)",
        "(-0.280000, 1.420282, -0.112588)",
        "(-0.280000, 1.421505, -0.108561)",
        "(-0.280000, 1.422912, -0.104595)",
        "(-0.280000, 1.424500, -0.100698)",
        "(-0.280000, 1.426245, -0.096925)",
        "(-0.280000, 1.428184, -0.093190)",
        "(-0.280000, 1.430293, -0.089549)",
        "(-0.280000, 1.432568, -0.086009)",
        "(-0.280000, 1.435005, -0.082577)",
        "(-0.280000, 1.437597, -0.079262)",
        "(-0.280000, 1.440339, -0.076070)",
        "(-0.280000, 1.443226, -0.073008)",
        "(-0.280000, 1.446289, -0.070047)",
        "(-0.280000, 1.449448, -0.067266)",
        "(-0.280000, 1.452731, -0.064634)",
        "(-0.280000, 1.456133, -0.062156)",
        "(-0.280000, 1.459601, -0.059866)",
        "(-0.280000, 1.463216, -0.057710)",
        "(-0.280000, 1.466925, -0.055724)",
        "(-0.280000, 1.470723, -0.053911)",
        "(-0.280000, 1.474600, -0.052275)",
        "(-0.280000, 1.478549, -0.050820)",
        "(-0.280000, 1.482560, -0.049549)",
        "(-0.280000, 1.486626, -0.048464)",
        "(-0.280000, 1.490738, -0.047568)",
        "(-0.280000, 1.494887, -0.046863)",
        "(-0.280000, 1.499064, -0.046351)",
        "(-0.280000, 1.503260, -0.046031)",
        "(-0.280000, 1.507466, -0.045906)",
        "(-0.280000, 1.511622, -0.045973)",
        "(-0.280000, 1.515822, -0.046233)",
        "(-0.280000, 1.520006, -0.046687)",
        "(-0.280000, 1.524164, -0.047334)",
        "(-0.280000, 1.528288, -0.048173)",
        "(-0.280000, 1.532420, -0.049214)",
        "(-0.280000, 1.536448, -0.050432)",
        "(-0.280000, 1.540416, -0.051833)",
        "(-0.280000, 1.544315, -0.053417)",
        "(-0.280000, 1.548136, -0.055179)",
        "(-0.280000, 1.551872, -0.057115)",
        "(-0.280000, 1.555515, -0.059222)",
        "(-0.280000, 1.559014, -0.061466)",
        "(-0.280000, 1.562449, -0.063898)",
        "(-0.280000, 1.565767, -0.066486)",
        "(-0.280000, 1.568963, -0.069224)",
        "(-0.280000, 1.572028, -0.072107)",
        "(-0.280000, 1.574957, -0.075128)",
        "(-0.280000, 1.577744, -0.078281)",
        "(-0.280000, 1.580382, -0.081560)",
        "(-0.280000, 1.582866, -0.084956)",
        "(-0.280000, 1.585191, -0.088464)",
        "(-0.280000, 1.587359, -0.092071)",
        "(-0.280000, 1.589402, -0.095753)",
        "(-0.280000, 1.591354, -0.099491)",
        "(-0.280000, 1.593223, -0.103231)",
        "(-0.280000, 1.595093, -0.107116)",
        "(-0.280000, 1.596920, -0.111006)",
        "(-0.280000, 1.598731, -0.114964)",
        "(-0.280000, 1.600526, -0.119002)",
        "(-0.280000, 1.602300, -0.123135)",
        "(-0.280000, 1.604039, -0.127379)",
        "(-0.280000, 1.604977, -0.131787)",
        "(-0.280000, 1.605117, -0.136265)",
        "(-0.280000, 1.605049, -0.140745)",
        "(-0.280000, 1.604775, -0.145218)",
        "(-0.280000, 1.604294, -0.149673)",
        "(-0.280000, 1.603618, -0.154047)",
        "(-0.280000, 1.602731, -0.158439)",
        "(-0.280000, 1.601643, -0.162785)",
        "(-0.280000, 1.600354, -0.167077)",
        "(-0.280000, 1.598870, -0.171305)",
        "(-0.280000, 1.597191, -0.175459)",
        "(-0.280000, 1.595323, -0.179532)",
        "(-0.280000, 1.593268, -0.183514)",
        "(-0.280000, 1.591032, -0.187397)",
        "(-0.280000, 1.588619, -0.191172)",
        "(-0.280000, 1.586035, -0.194833)",
        "(-0.280000, 1.583248, -0.198413)",
        "(-0.280000, 1.580335, -0.201818)",
        "(-0.280000, 1.577306, -0.205045)",
        "(-0.280000, 1.574093, -0.208168)",
        "(-0.280000, 1.570740, -0.211140)",
        "(-0.280000, 1.567252, -0.213953)",
        "(-0.280000, 1.563639, -0.216603)",
        "(-0.280000, 1.559907, -0.219083)",
        "(-0.280000, 1.556065, -0.221388)",
        "(-0.280000, 1.552120, -0.223513)",
        "(-0.280000, 1.548081, -0.225454)",
        "(-0.280000, 1.543957, -0.227206)",
        "(-0.280000, 1.539757, -0.228766)",
        "(-0.280000, 1.535489, -0.230131)",
        "(-0.280000, 1.531216, -0.231284)",
        "(-0.280000, 1.526841, -0.232252)",
        "(-0.280000, 1.522426, -0.233016)",
        "(-0.280000, 1.517980, -0.233576)",
        "(-0.280000, 1.513513, -0.233930)",
        "(-0.280000, 1.509035, -0.234078)",
        "(-0.280000, 1.504555, -0.234019)",
        "(-0.280000, 1.500135, -0.232436)",
        "(-0.280000, 1.496035, -0.229695)",
        "(-0.280000, 1.492172, -0.226780)",
        "(-0.280000, 1.488551, -0.223712)",
        "(-0.280000, 1.485177, -0.220507)",
        "(-0.280000, 1.482054, -0.217189)",
        "(-0.280000, 1.479214, -0.213823)",
        "(-0.280000, 1.476584, -0.210352)",
        "(-0.280000, 1.474193, -0.206844)",
        "(-0.280000, 1.472029, -0.203326)",
        "(-0.280000, 1.470077, -0.199824)",
        "(-0.280000, 1.468319, -0.196362)",
        "(-0.280000, 1.466734, -0.192961)",
        "(-0.280000, 1.465299, -0.189639)",
        "(-0.280000, 1.463986, -0.186410)",
        "(-0.280000, 1.462770, -0.183285)",
        "(-0.280000, 1.461623, -0.180270)",
        "(-0.280000, 1.460519, -0.177366)",
        "(-0.280000, 1.459444, -0.174604)",
        "(-0.280000, 1.458347, -0.171908)",
        "(-0.280000, 1.457221, -0.169302)",
        "(-0.280000, 1.456046, -0.166772)",
        "(-0.280000, 1.454791, -0.164268)",
        "(-0.280000, 1.453477, -0.161830)",
        "(-0.280000, 1.452082, -0.159407)",
        "(-0.280000, 1.450603, -0.156974)",
        "(-0.280000, 1.449044, -0.154507)",
        "(-0.280000, 1.447411, -0.151982)",
        "(-0.280000, 1.445719, -0.149376)",
        "(-0.280000, 1.443985, -0.146670)",
        "(-0.280000, 1.442231, -0.143843)",
        "(-0.280000, 1.440504, -0.140919)",
        "(-0.280000, 1.438790, -0.137813)",
        "(-0.280000, 1.437143, -0.134555)",
        "(-0.280000, 1.435597, -0.131142)",
        "(-0.280000, 1.434185, -0.127577)",
        "(-0.280000, 1.432944, -0.123868)",
        "(-0.280000, 1.431908, -0.120028)",
        "(-0.280000, 1.431108, -0.116076)",
        "(-0.280000, 1.430575, -0.112035)",
        "(-0.280000, 1.430335, -0.107931)",
        "(-0.280000, 1.430411, -0.103795)",
        "(-0.280000, 1.430818, -0.099659)",
        "(-0.280000, 1.431556, -0.095608)",
        "(-0.280000, 1.432675, -0.091533)",
        "(-0.280000, 1.434115, -0.087605)",
        "(-0.280000, 1.435891, -0.083813)",
        "(-0.280000, 1.437989, -0.080183)",
        "(-0.280000, 1.440384, -0.076737)",
        "(-0.280000, 1.443050, -0.073491)",
        "(-0.280000, 1.445953, -0.070450)",
        "(-0.280000, 1.449056, -0.067609)",
        "(-0.280000, 1.452318, -0.064952)",
        "(-0.280000, 1.455711, -0.062462)",
        "(-0.280000, 1.459240, -0.060173)",
        "(-0.280000, 1.462913, -0.058127)",
        "(-0.280000, 1.466678, -0.056382)",
        "(-0.280000, 1.470614, -0.054926)",
        "(-0.280000, 1.474653, -0.053804)",
        "(-0.280000, 1.478770, -0.053034)",
        "(-0.280000, 1.482933, -0.052623)",
        "(-0.280000, 1.487110, -0.052572)",
        "(-0.280000, 1.491267, -0.052875)",
        "(-0.280000, 1.495372, -0.053518)",
        "(-0.280000, 1.499395, -0.054482)",
        "(-0.280000, 1.503355, -0.055741)",
        "(-0.280000, 1.507133, -0.057272)",
        "(-0.280000, 1.510757, -0.059040)",
        "(-0.280000, 1.514171, -0.060983)",
        "(-0.280000, 1.517452, -0.063115)",
        "(-0.280000, 1.520550, -0.065376)",
        "(-0.280000, 1.523467, -0.067730)",
        "(-0.280000, 1.526209, -0.070142)",
        "(-0.280000, 1.528786, -0.072581)",
        "(-0.280000, 1.531213, -0.075018)",
        "(-0.280000, 1.533507, -0.077426)",
        "(-0.280000, 1.535691, -0.079785)",
        "(-0.280000, 1.537788, -0.082077)",
        "(-0.280000, 1.539821, -0.084292)",
        "(-0.280000, 1.541817, -0.086422)",
        "(-0.280000, 1.543800, -0.088465)",
        "(-0.280000, 1.545771, -0.090401)",
        "(-0.280000, 1.547799, -0.092285)",
        "(-0.280000, 1.549882, -0.094106)",
        "(-0.280000, 1.552036, -0.095879)",
        "(-0.280000, 1.554275, -0.097623)",
        "(-0.280000, 1.556608, -0.099360)",
        "(-0.280000, 1.559063, -0.101144)",
        "(-0.280000, 1.561596, -0.102943)",
        "(-0.280000, 1.564226, -0.104811)",
        "(-0.280000, 1.566945, -0.106773)",
        "(-0.280000, 1.569740, -0.108855)",
        "(-0.280000, 1.572595, -0.111080)",
        "(-0.280000, 1.575453, -0.113439)",
        "(-0.280000, 1.578362, -0.116008)",
        "(-0.280000, 1.581261, -0.118775)",
        "(-0.280000, 1.584123, -0.121751)",
        "(-0.280000, 1.586918, -0.124945)",
        "(-0.280000, 1.589617, -0.128360)",
        "(-0.280000, 1.592194, -0.131998)",
        "(-0.280000, 1.594621, -0.135855)",
        "(-0.280000, 1.596875, -0.139925)",
        "(-0.280000, 1.598934, -0.144202)",
        "(-0.280000, 1.600793, -0.148675)",
        "(-0.280000, 1.602472, -0.153342)",
        "(-0.280000, 1.602840, -0.157951)",
        "(-0.280000, 1.601788, -0.162251)",
        "(-0.280000, 1.600525, -0.166550)",
        "(-0.280000, 1.599064, -0.170786)",
        "(-0.280000, 1.597387, -0.175002)",
        "(-0.280000, 1.595540, -0.179084)",
        "(-0.280000, 1.593506, -0.183076)",
        "(-0.280000, 1.591290, -0.186971)",
        "(-0.280000, 1.588896, -0.190758)",
        "(-0.280000, 1.586330, -0.194432)",
        "(-0.280000, 1.583598, -0.197983)",
        "(-0.280000, 1.580704, -0.201404)",
        "(-0.280000, 1.577655, -0.204688)",
        "(-0.280000, 1.574498, -0.207790)",
        "(-0.280000, 1.571162, -0.210781)",
        "(-0.280000, 1.567691, -0.213614)",
        "(-0.280000, 1.564092, -0.216284)",
        "(-0.280000, 1.560375, -0.218786)",
        "(-0.280000, 1.556545, -0.221113)",
        "(-0.280000, 1.552613, -0.223260)",
        "(-0.280000, 1.548586, -0.225224)",
        "(-0.280000, 1.544472, -0.227000)",
        "(-0.280000, 1.540280, -0.228584)",
        "(-0.280000, 1.536020, -0.229973)",
        "(-0.280000, 1.531701, -0.231164)",
        "(-0.280000, 1.527275, -0.232165)",
        "(-0.280000, 1.522918, -0.232941)",
        "(-0.280000, 1.518475, -0.233524)",
        "(-0.280000, 1.514010, -0.233901)",
        "(-0.280000, 1.509533, -0.234072)",
        "(-0.280000, 1.505052, -0.234036)",
        "(-0.280000, 1.500578, -0.233792)",
        "(-0.280000, 1.496120, -0.233343)",
        "(-0.280000, 1.491687, -0.232688)",
        "(-0.280000, 1.487289, -0.231830)",
        "(-0.280000, 1.482936, -0.230769)",
        "(-0.280000, 1.478636, -0.229509)",
        "(-0.280000, 1.474399, -0.228051)",
        "(-0.280000, 1.470284, -0.226421)",
        "(-0.280000, 1.466199, -0.224581)",
        "(-0.280000, 1.462202, -0.222554)",
        "(-0.280000, 1.458304, -0.220345)",
        "(-0.280000, 1.454512, -0.217959)",
        "(-0.280000, 1.450833, -0.215400)",
        "(-0.280000, 1.447277, -0.212674)",
        "(-0.280000, 1.444678, -0.208849)",
        "(-0.280000, 1.443066, -0.204158)",
        "(-0.280000, 1.441678, -0.199468)",
        "(-0.280000, 1.440610, -0.194844)",
        "(-0.280000, 1.439821, -0.190258)",
        "(-0.280000, 1.439302, -0.185731)",
        "(-0.280000, 1.439038, -0.181335)",
        "(-0.280000, 1.439005, -0.176980)",
        "(-0.280000, 1.439185, -0.172739)",
        "(-0.280000, 1.439553, -0.168625)",
        "(-0.280000, 1.440082, -0.164651)",
        "(-0.280000, 1.440743, -0.160825)",
        "(-0.280000, 1.441506, -0.157151)",
        "(-0.280000, 1.442341, -0.153629)",
        "(-0.280000, 1.443219, -0.150256)",
        "(-0.280000, 1.444112, -0.147024)",
        "(-0.280000, 1.444995, -0.143922)",
        "(-0.280000, 1.445846, -0.140933)",
        "(-0.280000, 1.446636, -0.138077)",
        "(-0.280000, 1.447368, -0.135260)",
        "(-0.280000, 1.448023, -0.132498)",
        "(-0.280000, 1.448594, -0.129767)",
        "(-0.280000, 1.449079, -0.127043)",
        "(-0.280000, 1.449490, -0.124270)",
        "(-0.280000, 1.449820, -0.121493)",
        "(-0.280000, 1.450089, -0.118659)",
        "(-0.280000, 1.450314, -0.115749)",
        "(-0.280000, 1.450515, -0.112749)",
        "(-0.280000, 1.450716, -0.109649)",
        "(-0.280000, 1.450944, -0.106442)",
        "(-0.280000, 1.451228, -0.103128)",
        "(-0.280000, 1.451591, -0.099751)",
        "(-0.280000, 1.452074, -0.096237)",
        "(-0.280000, 1.452702, -0.092640)",
        "(-0.280000, 1.453503, -0.088980)",
        "(-0.280000, 1.454503, -0.085278)",
        "(-0.280000, 1.455725, -0.081563)",
        "(-0.280000, 1.457190, -0.077866)",
        "(-0.280000, 1.458911, -0.074220)",
        "(-0.280000, 1.460900, -0.070661)",
        "(-0.280000, 1.463162, -0.067228)",
        "(-0.280000, 1.465695, -0.063957)",
        "(-0.280000, 1.468493, -0.060886)",
        "(-0.280000, 1.471507, -0.058080)",
        "(-0.280000, 1.474793, -0.055501)",
        "(-0.280000, 1.478343, -0.053195)",
        "(-0.280000, 1.482034, -0.051216)",
        "(-0.280000, 1.485885, -0.049560)",
        "(-0.280000, 1.489866, -0.048230)",
        "(-0.280000, 1.493943, -0.047222)",
        "(-0.280000, 1.498088, -0.046520)",
        "(-0.280000, 1.502274, -0.046097)",
        "(-0.280000, 1.506478, -0.045918)",
        "(-0.280000, 1.510686, -0.045950)",
        "(-0.280000, 1.514884, -0.046225)",
        "(-0.280000, 1.519051, -0.046781)",
        "(-0.280000, 1.523112, -0.047633)",
        "(-0.280000, 1.527138, -0.048818)",
        "(-0.280000, 1.531046, -0.050334)",
        "(-0.280000, 1.534807, -0.052178)",
        "(-0.280000, 1.538390, -0.054337)",
        "(-0.280000, 1.541769, -0.056793)",
        "(-0.280000, 1.544920, -0.059521)",
        "(-0.280000, 1.547827, -0.062491)",
        "(-0.280000, 1.550475, -0.065670)",
        "(-0.280000, 1.552857, -0.069020)",
        "(-0.280000, 1.554972, -0.072505)",
        "(-0.280000, 1.556858, -0.076115)",
        "(-0.280000, 1.558433, -0.079715)",
        "(-0.280000, 1.559788, -0.083384)",
        "(-0.280000, 1.560920, -0.087049)",
        "(-0.280000, 1.561851, -0.090680)",
        "(-0.280000, 1.562607, -0.094253)",
        "(-0.280000, 1.563215, -0.097749)",
        "(-0.280000, 1.563703, -0.101153)",
        "(-0.280000, 1.564103, -0.104455)",
        "(-0.280000, 1.564444, -0.107652)",
        "(-0.280000, 1.564754, -0.110743)",
        "(-0.280000, 1.565060, -0.113734)",
        "(-0.280000, 1.565386, -0.116634)",
        "(-0.280000, 1.565755, -0.119458)",
        "(-0.280000, 1.566177, -0.122188)",
        "(-0.280000, 1.566676, -0.124911)",
        "(-0.280000, 1.567258, -0.127616)",
        "(-0.280000, 1.567924, -0.130324)",
        "(-0.280000, 1.568676, -0.133061)",
        "(-0.280000, 1.569508, -0.135849)",
        "(-0.280000, 1.570410, -0.138710)",
        "(-0.280000, 1.571367, -0.141666)",
        "(-0.280000, 1.572356, -0.144772)",
        "(-0.280000, 1.573362, -0.147971)",
        "(-0.280000, 1.574358, -0.151311)",
        "(-0.280000, 1.575316, -0.154801)",
        "(-0.280000, 1.576197, -0.158401)",
        "(-0.280000, 1.576993, -0.162199)",
        "(-0.280000, 1.577663, -0.166151)",
        "(-0.280000, 1.578178, -0.170247)",
        "(-0.280000, 1.578509, -0.174478)",
        "(-0.280000, 1.578631, -0.178830)",
        "(-0.280000, 1.578522, -0.183286)",
        "(-0.280000, 1.578162, -0.187829)",
        "(-0.280000, 1.577535, -0.192439)",
        "(-0.280000, 1.576629, -0.197099)",
        "(-0.280000, 1.575432, -0.201783)",
        "(-0.280000, 1.573909, -0.206444)",
        "(-0.280000, 1.571540, -0.210456)",
        "(-0.280000, 1.568126, -0.213273)",
        "(-0.280000, 1.564543, -0.215964)",
        "(-0.280000, 1.560840, -0.218486)",
        "(-0.280000, 1.557024, -0.220835)",
        "(-0.280000, 1.553054, -0.223031)",
        "(-0.280000, 1.549037, -0.225016)",
        "(-0.280000, 1.544932, -0.226812)",
        "(-0.280000, 1.540749, -0.228418)",
        "(-0.280000, 1.536496, -0.229829)",
        "(-0.280000, 1.532182, -0.231042)",
        "(-0.280000, 1.527817, -0.232054)",
        "(-0.280000, 1.523410, -0.232864)",
        "(-0.280000, 1.519025, -0.233463)",
        "(-0.280000, 1.514562, -0.233866)",
        "(-0.280000, 1.510086, -0.234062)",
        "(-0.280000, 1.505605, -0.234051)",
        "(-0.280000, 1.501130, -0.233834)",
        "(-0.280000, 1.496669, -0.233410)",
        "(-0.280000, 1.492233, -0.232777)",
        "(-0.280000, 1.488232, -0.230065)",
        "(-0.280000, 1.484460, -0.227138)",
        "(-0.280000, 1.480923, -0.224040)",
        "(-0.280000, 1.477620, -0.220810)",
        "(-0.280000, 1.474546, -0.217491)",
        "(-0.280000, 1.471688, -0.214120)",
        "(-0.280000, 1.469062, -0.210774)",
        "(-0.280000, 1.466540, -0.207377)",
        "(-0.280000, 1.464214, -0.204045)",
        "(-0.280000, 1.462015, -0.200776)",
        "(-0.280000, 1.459912, -0.197590)",
        "(-0.280000, 1.457873, -0.194495)",
        "(-0.280000, 1.455866, -0.191499)",
        "(-0.280000, 1.453860, -0.188601)",
        "(-0.280000, 1.451824, -0.185795)",
        "(-0.280000, 1.449732, -0.183068)",
        "(-0.280000, 1.447559, -0.180405)",
        "(-0.280000, 1.445286, -0.177783)",
        "(-0.280000, 1.442928, -0.175209)",
        "(-0.280000, 1.440419, -0.172589)",
        "(-0.280000, 1.437788, -0.169925)",
        "(-0.280000, 1.435040, -0.167184)",
        "(-0.280000, 1.432189, -0.164333)",
        "(-0.280000, 1.429260, -0.161341)",
        "(-0.280000, 1.426285, -0.158177)",
        "(-0.280000, 1.423305, -0.154817)",
        "(-0.280000, 1.420369, -0.151242)",
        "(-0.280000, 1.417536, -0.147439)",
        "(-0.280000, 1.414854, -0.143405)",
        "(-0.280000, 1.412309, -0.139091)",
        "(-0.280000, 1.411067, -0.134637)",
        "(-0.280000, 1.411277, -0.130216)",
        "(-0.280000, 1.411696, -0.125755)",
        "(-0.280000, 1.412319, -0.121318)",
        "(-0.280000, 1.413147, -0.116914)",
        "(-0.280000, 1.414178, -0.112553)",
        "(-0.280000, 1.415408, -0.108245)",
        "(-0.280000, 1.416836, -0.103998)",
        "(-0.280000, 1.418459, -0.099821)",
        "(-0.280000, 1.420272, -0.095724)",
        "(-0.280000, 1.422273, -0.091715)",
        "(-0.280000, 1.424457, -0.087802)",
        "(-0.280000, 1.426819, -0.083994)",
        "(-0.280000, 1.429323, -0.080344)",
        "(-0.280000, 1.432024, -0.076769)",
        "(-0.280000, 1.434887, -0.073323)",
        "(-0.280000, 1.437906, -0.070012)",
        "(-0.280000, 1.441075, -0.066844)",
        "(-0.280000, 1.444387, -0.063826)",
        "(-0.280000, 1.447835, -0.060964)",
        "(-0.280000, 1.451457, -0.058231)",
        "(-0.280000, 1.455155, -0.055702)",
        "(-0.280000, 1.458966, -0.053345)",
        "(-0.280000, 1.462882, -0.051167)",
        "(-0.280000, 1.466895, -0.049173)",
        "(-0.280000, 1.470995, -0.047365)",
        "(-0.280000, 1.475122, -0.045767)",
        "(-0.280000, 1.479371, -0.044343)",
        "(-0.280000, 1.483680, -0.043117)",
        "(-0.280000, 1.488042, -0.042091)",
        "(-0.280000, 1.492447, -0.041267)",
        "(-0.280000, 1.496884, -0.040648)",
        "(-0.280000, 1.501346, -0.040234)",
        "(-0.280000, 1.505822, -0.040026)",
        "(-0.280000, 1.510303, -0.040025)",
        "(-0.280000, 1.514779, -0.040232)",
        "(-0.280000, 1.519240, -0.040644)",
        "(-0.280000, 1.523678, -0.041262)",
        "(-0.280000, 1.528029, -0.042073)",
        "(-0.280000, 1.532392, -0.043095)",
        "(-0.280000, 1.536703, -0.044318)",
        "(-0.280000, 1.540953, -0.045738)",
        "(-0.280000, 1.545184, -0.047374)",
        "(-0.280000, 1.549284, -0.049183)",
        "(-0.280000, 1.553296, -0.051179)",
        "(-0.280000, 1.556578, -0.054436)",
        "(-0.280000, 1.559058, -0.058732)",
        "(-0.280000, 1.561274, -0.063039)",
        "(-0.280000, 1.563209, -0.067373)",
        "(-0.280000, 1.564862, -0.071722)",
        "(-0.280000, 1.566241, -0.076066)",
        "(-0.280000, 1.567343, -0.080329)",
        "(-0.280000, 1.568210, -0.084597)",
        "(-0.280000, 1.568847, -0.088794)",
        "(-0.280000, 1.569275, -0.092902)",
        "(-0.280000, 1.569518, -0.096904)",
        "(-0.280000, 1.569603, -0.100786)",
        "(-0.280000, 1.569559, -0.104538)",
        "(-0.280000, 1.569415, -0.108154)",
        "(-0.280000, 1.569200, -0.111633)",
        "(-0.280000, 1.568943, -0.114976)",
        "(-0.280000, 1.568671, -0.118191)",
        "(-0.280000, 1.568409, -0.121287)",
        "(-0.280000, 1.568182, -0.124242)",
        "(-0.280000, 1.568009, -0.127181)",
        "(-0.280000, 1.567894, -0.130018)",
        "(-0.280000, 1.567856, -0.132808)",
        "(-0.280000, 1.567901, -0.135574)",
        "(-0.280000, 1.568029, -0.138340)",
        "(-0.280000, 1.568237, -0.141128)",
        "(-0.280000, 1.568516, -0.143962)",
        "(-0.280000, 1.568854, -0.146861)",
        "(-0.280000, 1.569232, -0.149843)",
        "(-0.280000, 1.569629, -0.152925)",
        "(-0.280000, 1.570021, -0.156115)",
        "(-0.280000, 1.570378, -0.159423)",
        "(-0.280000, 1.570668, -0.162807)",
        "(-0.280000, 1.570868, -0.166348)",
        "(-0.280000, 1.570942, -0.169998)",
        "(-0.280000, 1.570858, -0.173744)",
        "(-0.280000, 1.570586, -0.177569)",
        "(-0.280000, 1.570099, -0.181450)",
        "(-0.280000, 1.569371, -0.185359)",
        "(-0.280000, 1.568381, -0.189268)",
        "(-0.280000, 1.567111, -0.193142)",
        "(-0.280000, 1.565550, -0.196945)",
        "(-0.280000, 1.563654, -0.200673)",
        "(-0.280000, 1.561495, -0.204223)",
        "(-0.280000, 1.559073, -0.207553)",
        "(-0.280000, 1.556341, -0.210713)",
        "(-0.280000, 1.553342, -0.213629)",
        "(-0.280000, 1.550098, -0.216279)",
        "(-0.280000, 1.546636, -0.218643)",
        "(-0.280000, 1.542985, -0.220711)",
        "(-0.280000, 1.539176, -0.222483)",
        "(-0.280000, 1.535243, -0.223967)",
        "(-0.280000, 1.531216, -0.225184)",
        "(-0.280000, 1.527124, -0.226167)",
        "(-0.280000, 1.522991, -0.226960)",
        "(-0.280000, 1.518831, -0.227610)",
        "(-0.280000, 1.514650, -0.228155)",
        "(-0.280000, 1.510495, -0.228622)",
        "(-0.280000, 1.506257, -0.229041)",
        "(-0.280000, 1.501975, -0.229418)",
        "(-0.280000, 1.497636, -0.229758)",
        "(-0.280000, 1.493227, -0.230055)",
        "(-0.280000, 1.488736, -0.230299)",
        "(-0.280000, 1.484099, -0.230459)",
        "(-0.280000, 1.479638, -0.229822)",
        "(-0.280000, 1.475385, -0.228410)",
        "(-0.280000, 1.471202, -0.226803)",
        "(-0.280000, 1.467098, -0.225005)",
        "(-0.280000, 1.463081, -0.223020)",
        "(-0.280000, 1.459207, -0.220879)",
        "(-0.280000, 1.455389, -0.218533)",
        "(-0.280000, 1.451684, -0.216014)",
        "(-0.280000, 1.448099, -0.213327)",
        "(-0.280000, 1.444641, -0.210477)",
        "(-0.280000, 1.441319, -0.207470)",
        "(-0.280000, 1.438139, -0.204313)",
        "(-0.280000, 1.435108, -0.201013)",
        "(-0.280000, 1.432233, -0.197576)",
        "(-0.280000, 1.429519, -0.194011)",
        "(-0.280000, 1.426973, -0.190323)",
        "(-0.280000, 1.424600, -0.186523)",
        "(-0.280000, 1.422405, -0.182617)",
        "(-0.280000, 1.420416, -0.178663)",
        "(-0.280000, 1.418588, -0.174572)",
        "(-0.280000, 1.416951, -0.170401)",
        "(-0.280000, 1.415491, -0.166104)",
        "(-0.280000, 1.414248, -0.161799)",
        "(-0.280000, 1.413206, -0.157442)",
        "(-0.280000, 1.412365, -0.153041)",
        "(-0.280000, 1.411728, -0.148605)",
        "(-0.280000, 1.411297, -0.144145)",
        "(-0.280000, 1.411073, -0.139670)",
        "(-0.280000, 1.411055, -0.135189)",
        "(-0.280000, 1.411244, -0.130713)",
        "(-0.280000, 1.411633, -0.126304)",
        "(-0.280000, 1.412231, -0.121863)",
        "(-0.280000, 1.413034, -0.117455)",
        "(-0.280000, 1.414040, -0.113088)",
        "(-0.280000, 1.415246, -0.108773)",
        "(-0.280000, 1.416650, -0.104518)",
        "(-0.280000, 1.418248, -0.100332)",
        "(-0.280000, 1.421233, -0.096778)",
        "(-0.280000, 1.425217, -0.093871)",
        "(-0.280000, 1.429282, -0.091245)",
        "(-0.280000, 1.433409, -0.088900)",
        "(-0.280000, 1.437578, -0.086834)",
        "(-0.280000, 1.441768, -0.085043)",
        "(-0.280000, 1.445937, -0.083498)",
        "(-0.280000, 1.450101, -0.082224)",
        "(-0.280000, 1.454218, -0.081187)",
        "(-0.280000, 1.458266, -0.080367)",
        "(-0.280000, 1.462226, -0.079741)",
        "(-0.280000, 1.466081, -0.079283)",
        "(-0.280000, 1.469820, -0.078967)",
        "(-0.280000, 1.473434, -0.078763)",
        "(-0.280000, 1.476917, -0.078643)",
        "(-0.280000, 1.480270, -0.078578)",
        "(-0.280000, 1.483495, -0.078539)",
        "(-0.280000, 1.486602, -0.078503)",
        "(-0.280000, 1.489565, -0.078445)",
        "(-0.280000, 1.492474, -0.078344)",
        "(-0.280000, 1.495308, -0.078184)",
        "(-0.280000, 1.498089, -0.077952)",
        "(-0.280000, 1.500837, -0.077641)",
        "(-0.280000, 1.503578, -0.077246)",
        "(-0.280000, 1.506333, -0.076769)",
        "(-0.280000, 1.509127, -0.076217)",
        "(-0.280000, 1.511979, -0.075601)",
        "(-0.280000, 1.514912, -0.074937)",
        "(-0.280000, 1.517977, -0.074249)",
        "(-0.280000, 1.521115, -0.073554)"
    ],
    "leftHandPositions": [
        "(-0.280000, 1.518089, 0.045940)",
        "(-0.280000, 1.520622, 0.040141)",
        "(-0.280000, 1.524245, 0.040420)",
        "(-0.280000, 1.528052, 0.040877)",
        "(-0.280000, 1.531984, 0.041526)",
        "(-0.280000, 1.535882, 0.042351)",
        "(-0.280000, 1.539788, 0.043365)",
        "(-0.280000, 1.543691, 0.044572)",
        "(-0.280000, 1.547534, 0.045958)",
        "(-0.280000, 1.551309, 0.047521)",
        "(-0.280000, 1.555008, 0.049256)",
        "(-0.280000, 1.558623, 0.051160)",
        "(-0.280000, 1.562146, 0.053229)",
        "(-0.280000, 1.565569, 0.055459)",
        "(-0.280000, 1.568846, 0.057815)",
        "(-0.280000, 1.572050, 0.060350)",
        "(-0.280000, 1.575134, 0.063030)",
        "(-0.280000, 1.578090, 0.065849)",
        "(-0.280000, 1.580913, 0.068802)",
        "(-0.280000, 1.583597, 0.071883)",
        "(-0.280000, 1.585085, 0.075878)",
        "(-0.280000, 1.585547, 0.080440)",
        "(-0.280000, 1.585737, 0.084932)",
        "(-0.280000, 1.585636, 0.089300)",
        "(-0.280000, 1.585264, 0.093626)",
        "(-0.280000, 1.584574, 0.097865)",
        "(-0.280000, 1.583564, 0.101951)",
        "(-0.280000, 1.582207, 0.105962)",
        "(-0.280000, 1.580521, 0.109821)",
        "(-0.280000, 1.578523, 0.113499)",
        "(-0.280000, 1.576240, 0.116968)",
        "(-0.280000, 1.573706, 0.120203)",
        "(-0.280000, 1.570962, 0.123183)",
        "(-0.280000, 1.568056, 0.125892)",
        "(-0.280000, 1.565039, 0.128321)",
        "(-0.280000, 1.561964, 0.130468)",
        "(-0.280000, 1.558883, 0.132338)",
        "(-0.280000, 1.555851, 0.133944)",
        "(-0.280000, 1.552916, 0.135307)",
        "(-0.280000, 1.550158, 0.136441)",
        "(-0.280000, 1.547550, 0.137406)",
        "(-0.280000, 1.545161, 0.138225)",
        "(-0.280000, 1.543019, 0.138941)",
        "(-0.280000, 1.541143, 0.139598)",
        "(-0.280000, 1.539553, 0.140229)",
        "(-0.280000, 1.538236, 0.140910)",
        "(-0.280000, 1.537195, 0.141672)",
        "(-0.280000, 1.536416, 0.142557)",
        "(-0.280000, 1.535876, 0.143606)",
        "(-0.280000, 1.535547, 0.144853)",
        "(-0.280000, 1.535393, 0.146327)",
        "(-0.280000, 1.535373, 0.148027)",
        "(-0.280000, 1.535444, 0.150009)",
        "(-0.280000, 1.535557, 0.152262)",
        "(-0.280000, 1.535665, 0.154782)",
        "(-0.280000, 1.535717, 0.157559)",
        "(-0.280000, 1.535666, 0.160576)",
        "(-0.280000, 1.535465, 0.163806)",
        "(-0.280000, 1.535073, 0.167215)",
        "(-0.280000, 1.534454, 0.170765)",
        "(-0.280000, 1.533574, 0.174411)",
        "(-0.280000, 1.532411, 0.178106)",
        "(-0.280000, 1.530946, 0.181799)",
        "(-0.280000, 1.529170, 0.185439)",
        "(-0.280000, 1.527108, 0.188935)",
        "(-0.280000, 1.524749, 0.192322)",
        "(-0.280000, 1.522056, 0.195526)",
        "(-0.280000, 1.519082, 0.198506)",
        "(-0.280000, 1.515845, 0.201236)",
        "(-0.280000, 1.512368, 0.203698)",
        "(-0.280000, 1.508673, 0.205887)",
        "(-0.280000, 1.504780, 0.207811)",
        "(-0.280000, 1.500703, 0.209490)",
        "(-0.280000, 1.496449, 0.210957)",
        "(-0.280000, 1.492017, 0.212244)",
        "(-0.280000, 1.487772, 0.212249)",
        "(-0.280000, 1.483972, 0.210890)",
        "(-0.280000, 1.480192, 0.209338)",
        "(-0.280000, 1.476489, 0.207614)",
        "(-0.280000, 1.472868, 0.205720)",
        "(-0.280000, 1.469340, 0.203661)",
        "(-0.280000, 1.465910, 0.201441)",
        "(-0.280000, 1.462586, 0.199065)",
        "(-0.280000, 1.459376, 0.196538)",
        "(-0.280000, 1.456286, 0.193865)",
        "(-0.280000, 1.453359, 0.191088)",
        "(-0.280000, 1.450527, 0.188143)",
        "(-0.280000, 1.447835, 0.185070)",
        "(-0.280000, 1.445287, 0.181876)",
        "(-0.280000, 1.442918, 0.178609)",
        "(-0.280000, 1.440674, 0.175194)",
        "(-0.280000, 1.438591, 0.171680)",
        "(-0.280000, 1.436672, 0.168073)",
        "(-0.280000, 1.434922, 0.164382)",
        "(-0.280000, 1.433344, 0.160613)",
        "(-0.280000, 1.431942, 0.156775)",
        "(-0.280000, 1.430719, 0.152877)",
        "(-0.280000, 1.429678, 0.148927)",
        "(-0.280000, 1.428820, 0.144932)",
        "(-0.280000, 1.428148, 0.140902)",
        "(-0.280000, 1.427662, 0.136846)",
        "(-0.280000, 1.427367, 0.132821)",
        "(-0.280000, 1.427256, 0.128737)",
        "(-0.280000, 1.427334, 0.124652)",
        "(-0.280000, 1.427601, 0.120575)",
        "(-0.280000, 1.428056, 0.116515)",
        "(-0.280000, 1.428688, 0.112530)",
        "(-0.280000, 1.429514, 0.108528)",
        "(-0.280000, 1.430523, 0.104569)",
        "(-0.280000, 1.431714, 0.100661)",
        "(-0.280000, 1.433085, 0.096813)",
        "(-0.280000, 1.434632, 0.093031)",
        "(-0.280000, 1.436352, 0.089325)",
        "(-0.280000, 1.438242, 0.085703)",
        "(-0.280000, 1.440271, 0.082214)",
        "(-0.280000, 1.442485, 0.078781)",
        "(-0.280000, 1.444855, 0.075453)",
        "(-0.280000, 1.447377, 0.072239)",
        "(-0.280000, 1.450044, 0.069144)",
        "(-0.280000, 1.452852, 0.066176)",
        "(-0.280000, 1.456640, 0.064261)",
        "(-0.280000, 1.461176, 0.063404)",
        "(-0.280000, 1.465633, 0.062789)",
        "(-0.280000, 1.470028, 0.062442)",
        "(-0.280000, 1.474370, 0.062398)",
        "(-0.280000, 1.478656, 0.062679)",
        "(-0.280000, 1.482820, 0.063293)",
        "(-0.280000, 1.486906, 0.064275)",
        "(-0.280000, 1.490909, 0.065581)",
        "(-0.280000, 1.494763, 0.067215)",
        "(-0.280000, 1.498435, 0.069154)",
        "(-0.280000, 1.501900, 0.071364)",
        "(-0.280000, 1.505130, 0.073808)",
        "(-0.280000, 1.508107, 0.076439)",
        "(-0.280000, 1.510815, 0.079208)",
        "(-0.280000, 1.513248, 0.082062)",
        "(-0.280000, 1.515407, 0.084948)",
        "(-0.280000, 1.517298, 0.087812)",
        "(-0.280000, 1.518938, 0.090602)",
        "(-0.280000, 1.520332, 0.093237)",
        "(-0.280000, 1.521544, 0.095740)",
        "(-0.280000, 1.522589, 0.098039)",
        "(-0.280000, 1.523508, 0.100102)",
        "(-0.280000, 1.524343, 0.101906)",
        "(-0.280000, 1.525139, 0.103434)",
        "(-0.280000, 1.525943, 0.104679)",
        "(-0.280000, 1.526800, 0.105642)",
        "(-0.280000, 1.527756, 0.106333)",
        "(-0.280000, 1.528840, 0.106763)",
        "(-0.280000, 1.530113, 0.106970)",
        "(-0.280000, 1.531594, 0.106981)",
        "(-0.280000, 1.533288, 0.106837)",
        "(-0.280000, 1.535255, 0.106575)",
        "(-0.280000, 1.537486, 0.106245)",
        "(-0.280000, 1.539984, 0.105896)",
        "(-0.280000, 1.542744, 0.105576)",
        "(-0.280000, 1.545751, 0.105336)",
        "(-0.280000, 1.548985, 0.105225)",
        "(-0.280000, 1.552416, 0.105286)",
        "(-0.280000, 1.556010, 0.105561)",
        "(-0.280000, 1.559724, 0.106085)",
        "(-0.280000, 1.563513, 0.106886)",
        "(-0.280000, 1.567330, 0.107988)",
        "(-0.280000, 1.571124, 0.109405)",
        "(-0.280000, 1.574803, 0.111121)",
        "(-0.280000, 1.578410, 0.113178)",
        "(-0.280000, 1.581858, 0.115551)",
        "(-0.280000, 1.585109, 0.118227)",
        "(-0.280000, 1.588136, 0.121187)",
        "(-0.280000, 1.590918, 0.124370)",
        "(-0.280000, 1.593453, 0.127836)",
        "(-0.280000, 1.595743, 0.131526)",
        "(-0.280000, 1.597807, 0.135421)",
        "(-0.280000, 1.599677, 0.139514)",
        "(-0.280000, 1.601386, 0.143802)",
        "(-0.280000, 1.601800, 0.148027)",
        "(-0.280000, 1.600813, 0.151940)",
        "(-0.280000, 1.599633, 0.155852)",
        "(-0.280000, 1.598274, 0.159704)",
        "(-0.280000, 1.596738, 0.163490)",
        "(-0.280000, 1.595028, 0.167201)",
        "(-0.280000, 1.593149, 0.170829)",
        "(-0.280000, 1.591105, 0.174366)",
        "(-0.280000, 1.588899, 0.177804)",
        "(-0.280000, 1.586536, 0.181138)",
        "(-0.280000, 1.584022, 0.184358)",
        "(-0.280000, 1.581362, 0.187459)",
        "(-0.280000, 1.578561, 0.190433)",
        "(-0.280000, 1.575626, 0.193275)",
        "(-0.280000, 1.572639, 0.195914)",
        "(-0.280000, 1.569457, 0.198476)",
        "(-0.280000, 1.566160, 0.200889)",
        "(-0.280000, 1.562755, 0.203146)",
        "(-0.280000, 1.559249, 0.205244)",
        "(-0.280000, 1.555650, 0.207178)",
        "(-0.280000, 1.551965, 0.208943)",
        "(-0.280000, 1.548203, 0.210536)",
        "(-0.280000, 1.544371, 0.211953)",
        "(-0.280000, 1.540478, 0.213192)",
        "(-0.280000, 1.536532, 0.214250)",
        "(-0.280000, 1.532541, 0.215124)",
        "(-0.280000, 1.528563, 0.215805)",
        "(-0.280000, 1.524509, 0.216309)",
        "(-0.280000, 1.520435, 0.216626)",
        "(-0.280000, 1.516352, 0.216753)",
        "(-0.280000, 1.512267, 0.216692)",
        "(-0.280000, 1.508189, 0.216442)",
        "(-0.280000, 1.504127, 0.216004)",
        "(-0.280000, 1.500090, 0.215378)",
        "(-0.280000, 1.496085, 0.214567)",
        "(-0.280000, 1.492172, 0.213585)",
        "(-0.280000, 1.488259, 0.212410)",
        "(-0.280000, 1.484404, 0.211055)",
        "(-0.280000, 1.480617, 0.209523)",
        "(-0.280000, 1.476949, 0.207840)",
        "(-0.280000, 1.473318, 0.205967)",
        "(-0.280000, 1.469777, 0.203928)",
        "(-0.280000, 1.466335, 0.201728)",
        "(-0.280000, 1.462997, 0.199372)",
        "(-0.280000, 1.459773, 0.196863)",
        "(-0.280000, 1.457501, 0.193277)",
        "(-0.280000, 1.456211, 0.188845)",
        "(-0.280000, 1.455169, 0.184468)",
        "(-0.280000, 1.454394, 0.180132)",
        "(-0.280000, 1.453885, 0.175849)",
        "(-0.280000, 1.453630, 0.171638)",
        "(-0.280000, 1.453613, 0.167566)",
        "(-0.280000, 1.453814, 0.163551)",
        "(-0.280000, 1.454211, 0.159660)",
        "(-0.280000, 1.454780, 0.155906)",
        "(-0.280000, 1.455492, 0.152301)",
        "(-0.280000, 1.456330, 0.148885)",
        "(-0.280000, 1.457238, 0.145594)",
        "(-0.280000, 1.458200, 0.142461)",
        "(-0.280000, 1.459187, 0.139482)",
        "(-0.280000, 1.460170, 0.136647)",
        "(-0.280000, 1.461124, 0.133944)",
        "(-0.280000, 1.462026, 0.131358)",
        "(-0.280000, 1.462858, 0.128869)",
        "(-0.280000, 1.463595, 0.126485)",
        "(-0.280000, 1.464246, 0.124124)",
        "(-0.280000, 1.464795, 0.121792)",
        "(-0.280000, 1.465239, 0.119464)",
        "(-0.280000, 1.465584, 0.117118)",
        "(-0.280000, 1.465837, 0.114729)",
        "(-0.280000, 1.466011, 0.112276)",
        "(-0.280000, 1.466124, 0.109743)",
        "(-0.280000, 1.466197, 0.107113)",
        "(-0.280000, 1.466254, 0.104375)",
        "(-0.280000, 1.466323, 0.101523)",
        "(-0.280000, 1.466432, 0.098555)",
        "(-0.280000, 1.466609, 0.095511)",
        "(-0.280000, 1.466868, 0.092353)",
        "(-0.280000, 1.467277, 0.089074)",
        "(-0.280000, 1.467845, 0.085721)",
        "(-0.280000, 1.468599, 0.082316)",
        "(-0.280000, 1.469563, 0.078886)",
        "(-0.280000, 1.470756, 0.075461)",
        "(-0.280000, 1.472195, 0.072077)",
        "(-0.280000, 1.473889, 0.068767)",
        "(-0.280000, 1.475845, 0.065569)",
        "(-0.280000, 1.478062, 0.062521)",
        "(-0.280000, 1.480534, 0.059657)",
        "(-0.280000, 1.483250, 0.057012)",
        "(-0.280000, 1.486156, 0.054643)",
        "(-0.280000, 1.489303, 0.052518)",
        "(-0.280000, 1.492631, 0.050686)",
        "(-0.280000, 1.496111, 0.049159)",
        "(-0.280000, 1.499714, 0.047942)",
        "(-0.280000, 1.503409, 0.047030)",
        "(-0.280000, 1.507167, 0.046406)",
        "(-0.280000, 1.510961, 0.046045)",
        "(-0.280000, 1.514724, 0.045909)",
        "(-0.280000, 1.518537, 0.045946)",
        "(-0.280000, 1.522348, 0.046111)",
        "(-0.280000, 1.526161, 0.046364)",
        "(-0.280000, 1.529940, 0.046672)",
        "(-0.280000, 1.533789, 0.047025)",
        "(-0.280000, 1.537676, 0.047410)",
        "(-0.280000, 1.541617, 0.047826)",
        "(-0.280000, 1.545624, 0.048280)",
        "(-0.280000, 1.549707, 0.048786)",
        "(-0.280000, 1.553874, 0.049362)",
        "(-0.280000, 1.557768, 0.050690)",
        "(-0.280000, 1.561314, 0.052721)",
        "(-0.280000, 1.564762, 0.054913)",
        "(-0.280000, 1.568104, 0.057262)",
        "(-0.280000, 1.571335, 0.059763)",
        "(-0.280000, 1.574446, 0.062410)",
        "(-0.280000, 1.577397, 0.065164)",
        "(-0.280000, 1.580252, 0.068086)",
        "(-0.280000, 1.582970, 0.071137)",
        "(-0.280000, 1.585543, 0.074310)",
        "(-0.280000, 1.587938, 0.077557)",
        "(-0.280000, 1.590210, 0.080953)",
        "(-0.280000, 1.592322, 0.084450)",
        "(-0.280000, 1.594270, 0.088042)",
        "(-0.280000, 1.596050, 0.091719)",
        "(-0.280000, 1.597658, 0.095475)",
        "(-0.280000, 1.599091, 0.099300)",
        "(-0.280000, 1.600346, 0.103189)",
        "(-0.280000, 1.601408, 0.107082)",
        "(-0.280000, 1.602300, 0.111069)",
        "(-0.280000, 1.603008, 0.115093)",
        "(-0.280000, 1.603528, 0.119145)",
        "(-0.280000, 1.603861, 0.123217)",
        "(-0.280000, 1.604005, 0.127300)",
        "(-0.280000, 1.603961, 0.131385)",
        "(-0.280000, 1.603727, 0.135464)",
        "(-0.280000, 1.603306, 0.139528)",
        "(-0.280000, 1.602697, 0.143568)",
        "(-0.280000, 1.601902, 0.147575)",
        "(-0.280000, 1.600922, 0.151542)",
        "(-0.280000, 1.599761, 0.155459)",
        "(-0.280000, 1.598454, 0.159224)",
        "(-0.280000, 1.596940, 0.163018)",
        "(-0.280000, 1.595252, 0.166739)",
        "(-0.280000, 1.593394, 0.170378)",
        "(-0.280000, 1.591370, 0.173927)",
        "(-0.280000, 1.589184, 0.177378)",
        "(-0.280000, 1.585780, 0.179945)",
        "(-0.280000, 1.581540, 0.181690)",
        "(-0.280000, 1.577290, 0.183155)",
        "(-0.280000, 1.573050, 0.184344)",
        "(-0.280000, 1.568836, 0.185264)",
        "(-0.280000, 1.564669, 0.185923)",
        "(-0.280000, 1.560617, 0.186333)",
        "(-0.280000, 1.556602, 0.186520)",
        "(-0.280000, 1.552690, 0.186499)",
        "(-0.280000, 1.548899, 0.186295)",
        "(-0.280000, 1.545242, 0.185934)",
        "(-0.280000, 1.541729, 0.185444)",
        "(-0.280000, 1.538366, 0.184855)",
        "(-0.280000, 1.535155, 0.184198)",
        "(-0.280000, 1.532095, 0.183502)",
        "(-0.280000, 1.529210, 0.182787)",
        "(-0.280000, 1.526428, 0.182098)",
        "(-0.280000, 1.523767, 0.181449)",
        "(-0.280000, 1.521209, 0.180861)",
        "(-0.280000, 1.518765, 0.180357)",
        "(-0.280000, 1.516352, 0.179937)",
        "(-0.280000, 1.513978, 0.179616)",
        "(-0.280000, 1.511619, 0.179397)",
        "(-0.280000, 1.509250, 0.179281)",
        "(-0.280000, 1.506848, 0.179259)",
        "(-0.280000, 1.504390, 0.179322)",
        "(-0.280000, 1.501857, 0.179453)",
        "(-0.280000, 1.499233, 0.179634)",
        "(-0.280000, 1.496502, 0.179841)",
        "(-0.280000, 1.493657, 0.180048)",
        "(-0.280000, 1.490692, 0.180225)",
        "(-0.280000, 1.487646, 0.180342)",
        "(-0.280000, 1.484447, 0.180371)",
        "(-0.280000, 1.481144, 0.180279)",
        "(-0.280000, 1.477752, 0.180035)",
        "(-0.280000, 1.474290, 0.179610)",
        "(-0.280000, 1.470813, 0.179005)",
        "(-0.280000, 1.467289, 0.178147)",
        "(-0.280000, 1.463782, 0.177042)",
        "(-0.280000, 1.460324, 0.175674)",
        "(-0.280000, 1.456953, 0.174036)",
        "(-0.280000, 1.453705, 0.172123)",
        "(-0.280000, 1.450616, 0.169939)",
        "(-0.280000, 1.447721, 0.167490)",
        "(-0.280000, 1.445084, 0.164826)",
        "(-0.280000, 1.442665, 0.161899)",
        "(-0.280000, 1.440520, 0.158763)",
        "(-0.280000, 1.438666, 0.155446)",
        "(-0.280000, 1.437107, 0.151977)",
        "(-0.280000, 1.435843, 0.148387)",
        "(-0.280000, 1.434860, 0.144707)",
        "(-0.280000, 1.434134, 0.140965)",
        "(-0.280000, 1.433631, 0.137186)",
        "(-0.280000, 1.433303, 0.133387)",
        "(-0.280000, 1.433102, 0.129578)",
        "(-0.280000, 1.432988, 0.125758)",
        "(-0.280000, 1.432933, 0.121967)",
        "(-0.280000, 1.432910, 0.118149)",
        "(-0.280000, 1.432918, 0.114243)",
        "(-0.280000, 1.432952, 0.110280)",
        "(-0.280000, 1.433018, 0.106248)",
        "(-0.280000, 1.433128, 0.102135)",
        "(-0.280000, 1.433300, 0.097933)",
        "(-0.280000, 1.434247, 0.093928)",
        "(-0.280000, 1.435926, 0.090203)",
        "(-0.280000, 1.437775, 0.086561)",
        "(-0.280000, 1.439791, 0.083007)",
        "(-0.280000, 1.441969, 0.079550)",
        "(-0.280000, 1.444304, 0.076198)",
        "(-0.280000, 1.446761, 0.072996)",
        "(-0.280000, 1.449394, 0.069872)",
        "(-0.280000, 1.452168, 0.066873)",
        "(-0.280000, 1.455079, 0.064006)",
        "(-0.280000, 1.458118, 0.061276)",
        "(-0.280000, 1.461281, 0.058690)",
        "(-0.280000, 1.464560, 0.056252)",
        "(-0.280000, 1.467948, 0.053969)",
        "(-0.280000, 1.471438, 0.051845)",
        "(-0.280000, 1.474977, 0.049907)",
        "(-0.280000, 1.478647, 0.048112)",
        "(-0.280000, 1.482396, 0.046488)",
        "(-0.280000, 1.486169, 0.045056)",
        "(-0.280000, 1.490052, 0.043784)",
        "(-0.280000, 1.493989, 0.042692)",
        "(-0.280000, 1.497972, 0.041783)",
        "(-0.280000, 1.501993, 0.041059)",
        "(-0.280000, 1.506043, 0.040522)",
        "(-0.280000, 1.510113, 0.040173)",
        "(-0.280000, 1.514196, 0.040012)",
        "(-0.280000, 1.518281, 0.040040)",
        "(-0.280000, 1.522361, 0.040256)",
        "(-0.280000, 1.526426, 0.040661)",
        "(-0.280000, 1.530468, 0.041254)",
        "(-0.280000, 1.534479, 0.042033)",
        "(-0.280000, 1.538401, 0.042983)",
        "(-0.280000, 1.542324, 0.044126)",
        "(-0.280000, 1.546189, 0.045450)",
        "(-0.280000, 1.549989, 0.046951)",
        "(-0.280000, 1.553670, 0.048604)",
        "(-0.280000, 1.557316, 0.050447)",
        "(-0.280000, 1.560199, 0.053587)",
        "(-0.280000, 1.562345, 0.057640)",
        "(-0.280000, 1.564213, 0.061729)",
        "(-0.280000, 1.565805, 0.065835)",
        "(-0.280000, 1.567126, 0.069940)",
        "(-0.280000, 1.568184, 0.074025)",
        "(-0.280000, 1.568983, 0.078017)",
        "(-0.280000, 1.569556, 0.081997)",
        "(-0.280000, 1.569913, 0.085892)",
        "(-0.280000, 1.570075, 0.089685)",
        "(-0.280000, 1.570067, 0.093360)",
        "(-0.280000, 1.569919, 0.096904)",
        "(-0.280000, 1.569657, 0.100308)",
        "(-0.280000, 1.569312, 0.103567)",
        "(-0.280000, 1.568914, 0.106680)",
        "(-0.280000, 1.568491, 0.109650)",
        "(-0.280000, 1.568072, 0.112486)",
        "(-0.280000, 1.567681, 0.115197)",
        "(-0.280000, 1.567341, 0.117799)",
        "(-0.280000, 1.567069, 0.120251)",
        "(-0.280000, 1.566883, 0.122693)",
        "(-0.280000, 1.566792, 0.125087)",
        "(-0.280000, 1.566803, 0.127456)",
        "(-0.280000, 1.566915, 0.129826)",
        "(-0.280000, 1.567125, 0.132219)",
        "(-0.280000, 1.567424, 0.134659)",
        "(-0.280000, 1.567799, 0.137167)",
        "(-0.280000, 1.568232, 0.139762)",
        "(-0.280000, 1.568701, 0.142460)",
        "(-0.280000, 1.569181, 0.145272)",
        "(-0.280000, 1.569644, 0.148206)",
        "(-0.280000, 1.570054, 0.151227)",
        "(-0.280000, 1.570391, 0.154408)",
        "(-0.280000, 1.570617, 0.157704)",
        "(-0.280000, 1.570701, 0.161104)",
        "(-0.280000, 1.570613, 0.164591)",
        "(-0.280000, 1.570323, 0.168142)",
        "(-0.280000, 1.569807, 0.171731)",
        "(-0.280000, 1.569042, 0.175328)",
        "(-0.280000, 1.568012, 0.178901)",
        "(-0.280000, 1.566735, 0.182385)",
        "(-0.280000, 1.565145, 0.185802)",
        "(-0.280000, 1.563268, 0.189087)",
        "(-0.280000, 1.561110, 0.192204)",
        "(-0.280000, 1.558713, 0.195086)",
        "(-0.280000, 1.556032, 0.197776)",
        "(-0.280000, 1.553118, 0.200213)",
        "(-0.280000, 1.549995, 0.202379)",
        "(-0.280000, 1.546692, 0.204264)",
        "(-0.280000, 1.543241, 0.205869)",
        "(-0.280000, 1.539673, 0.207202)",
        "(-0.280000, 1.536018, 0.208285)",
        "(-0.280000, 1.532305, 0.209150)",
        "(-0.280000, 1.528555, 0.209834)",
        "(-0.280000, 1.524776, 0.210344)",
        "(-0.280000, 1.520978, 0.210679)",
        "(-0.280000, 1.517216, 0.210837)",
        "(-0.280000, 1.513403, 0.210822)",
        "(-0.280000, 1.509595, 0.210631)",
        "(-0.280000, 1.505800, 0.210264)",
        "(-0.280000, 1.502026, 0.209722)",
        "(-0.280000, 1.498328, 0.209016)",
        "(-0.280000, 1.494619, 0.208130)",
        "(-0.280000, 1.490956, 0.207074)",
        "(-0.280000, 1.487345, 0.205849)",
        "(-0.280000, 1.483795, 0.204459)",
        "(-0.280000, 1.480313, 0.202907)",
        "(-0.280000, 1.476907, 0.201195)",
        "(-0.280000, 1.473583, 0.199327)",
        "(-0.280000, 1.470387, 0.197333)",
        "(-0.280000, 1.467249, 0.195168)",
        "(-0.280000, 1.464214, 0.192861)",
        "(-0.280000, 1.461289, 0.190416)",
        "(-0.280000, 1.458480, 0.187838)",
        "(-0.280000, 1.455793, 0.185133)",
        "(-0.280000, 1.453234, 0.182307)",
        "(-0.280000, 1.450808, 0.179365)",
        "(-0.280000, 1.448521, 0.176315)",
        "(-0.280000, 1.446377, 0.173162)",
        "(-0.280000, 1.444382, 0.169913)",
        "(-0.280000, 1.442538, 0.166576)",
        "(-0.280000, 1.440871, 0.163199)",
        "(-0.280000, 1.439359, 0.159750)",
        "(-0.280000, 1.437991, 0.156192)",
        "(-0.280000, 1.436788, 0.152574)",
        "(-0.280000, 1.435754, 0.148904)",
        "(-0.280000, 1.434891, 0.145190)",
        "(-0.280000, 1.434200, 0.141441)",
        "(-0.280000, 1.433684, 0.137663)",
        "(-0.280000, 1.433342, 0.133866)",
        "(-0.280000, 1.433176, 0.130057)",
        "(-0.280000, 1.433187, 0.126244)",
        "(-0.280000, 1.433374, 0.122436)",
        "(-0.280000, 1.433736, 0.118641)",
        "(-0.280000, 1.434266, 0.114912)",
        "(-0.280000, 1.434975, 0.111166)",
        "(-0.280000, 1.435857, 0.107457)",
        "(-0.280000, 1.436909, 0.103792)",
        "(-0.280000, 1.438130, 0.100180)",
        "(-0.280000, 1.439515, 0.096628)",
        "(-0.280000, 1.441064, 0.093144)",
        "(-0.280000, 1.442772, 0.089736)",
        "(-0.280000, 1.444636, 0.086410)",
        "(-0.280000, 1.446618, 0.083208)",
        "(-0.280000, 1.448733, 0.080033)",
        "(-0.280000, 1.450924, 0.076902)",
        "(-0.280000, 1.453144, 0.073829)",
        "(-0.280000, 1.455440, 0.070719)",
        "(-0.280000, 1.457782, 0.067593)",
        "(-0.280000, 1.460179, 0.064437)",
        "(-0.280000, 1.462642, 0.061244)",
        "(-0.280000, 1.465189, 0.058013)",
        "(-0.280000, 1.467839, 0.054747)",
        "(-0.280000, 1.470993, 0.052103)",
        "(-0.280000, 1.474566, 0.050122)",
        "(-0.280000, 1.478226, 0.048307)",
        "(-0.280000, 1.481967, 0.046664)",
        "(-0.280000, 1.485779, 0.045195)",
        "(-0.280000, 1.489655, 0.043904)",
        "(-0.280000, 1.493539, 0.042806)",
        "(-0.280000, 1.497517, 0.041877)",
        "(-0.280000, 1.501534, 0.041132)",
        "(-0.280000, 1.505581, 0.040574)",
        "(-0.280000, 1.509650, 0.040203)",
        "(-0.280000, 1.513681, 0.040022)",
        "(-0.280000, 1.517767, 0.040026)",
        "(-0.280000, 1.521848, 0.040219)",
        "(-0.280000, 1.525915, 0.040600)",
        "(-0.280000, 1.529961, 0.041169)",
        "(-0.280000, 1.533976, 0.041924)",
        "(-0.280000, 1.537952, 0.042864)",
        "(-0.280000, 1.541833, 0.043972)",
        "(-0.280000, 1.545706, 0.045273)",
        "(-0.280000, 1.549514, 0.046752)",
        "(-0.280000, 1.553250, 0.048405)",
        "(-0.280000, 1.556906, 0.050229)",
        "(-0.280000, 1.560474, 0.052220)",
        "(-0.280000, 1.563946, 0.054374)",
        "(-0.280000, 1.567314, 0.056685)",
        "(-0.280000, 1.570572, 0.059150)",
        "(-0.280000, 1.573713, 0.061763)",
        "(-0.280000, 1.576729, 0.064519)",
        "(-0.280000, 1.579615, 0.067411)",
        "(-0.280000, 1.582365, 0.070433)",
        "(-0.280000, 1.584940, 0.073539)",
        "(-0.280000, 1.587371, 0.076760)",
        "(-0.280000, 1.589680, 0.080131)",
        "(-0.280000, 1.591831, 0.083604)",
        "(-0.280000, 1.593819, 0.087174)",
        "(-0.280000, 1.595639, 0.090831)",
        "(-0.280000, 1.596073, 0.095072)",
        "(-0.280000, 1.595370, 0.099604)",
        "(-0.280000, 1.594422, 0.103998)",
        "(-0.280000, 1.593235, 0.108244)",
        "(-0.280000, 1.591783, 0.112336)",
        "(-0.280000, 1.590044, 0.116263)",
        "(-0.280000, 1.588036, 0.119961)",
        "(-0.280000, 1.585710, 0.123500)",
        "(-0.280000, 1.583104, 0.126808)",
        "(-0.280000, 1.580243, 0.129862)",
        "(-0.280000, 1.577157, 0.132642)",
        "(-0.280000, 1.573888, 0.135132)",
        "(-0.280000, 1.570481, 0.137323)",
        "(-0.280000, 1.566985, 0.139210)",
        "(-0.280000, 1.563453, 0.140799)",
        "(-0.280000, 1.559935, 0.142099)",
        "(-0.280000, 1.556490, 0.143108)",
        "(-0.280000, 1.553151, 0.143898)",
        "(-0.280000, 1.549967, 0.144478)",
        "(-0.280000, 1.547013, 0.144880)",
        "(-0.280000, 1.544245, 0.145157)",
        "(-0.280000, 1.541727, 0.145348)",
        "(-0.280000, 1.539474, 0.145500)",
        "(-0.280000, 1.537493, 0.145664)",
        "(-0.280000, 1.535785, 0.145885)",
        "(-0.280000, 1.534339, 0.146212)",
        "(-0.280000, 1.533140, 0.146686)",
        "(-0.280000, 1.532162, 0.147345)",
        "(-0.280000, 1.531375, 0.148224)",
        "(-0.280000, 1.530741, 0.149347)",
        "(-0.280000, 1.530220, 0.150734)",
        "(-0.280000, 1.529772, 0.152375)",
        "(-0.280000, 1.529339, 0.154311)",
        "(-0.280000, 1.528881, 0.156519)",
        "(-0.280000, 1.528348, 0.158984)",
        "(-0.280000, 1.527697, 0.161685)",
        "(-0.280000, 1.526907, 0.164584)",
        "(-0.280000, 1.525899, 0.167659)",
        "(-0.280000, 1.524661, 0.170860)",
        "(-0.280000, 1.523166, 0.174139)",
        "(-0.280000, 1.521397, 0.177446)",
        "(-0.280000, 1.519340, 0.180729)",
        "(-0.280000, 1.516992, 0.183933)",
        "(-0.280000, 1.514356, 0.187009)",
        "(-0.280000, 1.511479, 0.189872)",
        "(-0.280000, 1.508307, 0.192551)",
        "(-0.280000, 1.504892, 0.194972)",
        "(-0.280000, 1.501261, 0.197104)",
        "(-0.280000, 1.497440, 0.198928)",
        "(-0.280000, 1.493454, 0.200432)",
        "(-0.280000, 1.489326, 0.201618)",
        "(-0.280000, 1.485074, 0.202496)",
        "(-0.280000, 1.480705, 0.203091)",
        "(-0.280000, 1.476223, 0.203429)",
        "(-0.280000, 1.471638, 0.203505)",
        "(-0.280000, 1.467496, 0.202496)",
        "(-0.280000, 1.464162, 0.200221)",
        "(-0.280000, 1.460937, 0.197797)",
        "(-0.280000, 1.457787, 0.195195)",
        "(-0.280000, 1.454761, 0.192450)",
        "(-0.280000, 1.451865, 0.189568)",
        "(-0.280000, 1.449105, 0.186556)",
        "(-0.280000, 1.446488, 0.183419)",
        "(-0.280000, 1.444018, 0.180164)",
        "(-0.280000, 1.441701, 0.176799)",
        "(-0.280000, 1.439542, 0.173331)",
        "(-0.280000, 1.437546, 0.169766)",
        "(-0.280000, 1.435717, 0.166113)",
        "(-0.280000, 1.434058, 0.162379)",
        "(-0.280000, 1.432591, 0.158619)",
        "(-0.280000, 1.431282, 0.154749)",
        "(-0.280000, 1.430153, 0.150823)",
        "(-0.280000, 1.429207, 0.146848)",
        "(-0.280000, 1.428446, 0.142834)",
        "(-0.280000, 1.427871, 0.138789)",
        "(-0.280000, 1.427484, 0.134722)",
        "(-0.280000, 1.427285, 0.130642)",
        "(-0.280000, 1.427275, 0.126556)",
        "(-0.280000, 1.427450, 0.122525)",
        "(-0.280000, 1.427815, 0.118456)",
        "(-0.280000, 1.428367, 0.114408)",
        "(-0.280000, 1.429096, 0.110438)",
        "(-0.280000, 1.430017, 0.106458)",
        "(-0.280000, 1.431122, 0.102525)",
        "(-0.280000, 1.432407, 0.098646)",
        "(-0.280000, 1.433870, 0.094832)",
        "(-0.280000, 1.435508, 0.091089)",
        "(-0.280000, 1.437317, 0.087426)",
        "(-0.280000, 1.439293, 0.083850)",
        "(-0.280000, 1.441432, 0.080369)",
        "(-0.280000, 1.443730, 0.076991)",
        "(-0.280000, 1.446182, 0.073723)",
        "(-0.280000, 1.449232, 0.070961)",
        "(-0.280000, 1.452830, 0.068782)",
        "(-0.280000, 1.456336, 0.066726)",
        "(-0.280000, 1.459837, 0.064722)",
        "(-0.280000, 1.463291, 0.062779)",
        "(-0.280000, 1.466709, 0.060886)",
        "(-0.280000, 1.470104, 0.059037)",
        "(-0.280000, 1.473452, 0.057259)",
        "(-0.280000, 1.476853, 0.055515)",
        "(-0.280000, 1.480286, 0.053853)",
        "(-0.280000, 1.483772, 0.052307)",
        "(-0.280000, 1.487318, 0.050907)",
        "(-0.280000, 1.490911, 0.049626)",
        "(-0.280000, 1.494540, 0.048426)",
        "(-0.280000, 1.498157, 0.047291)",
        "(-0.280000, 1.501856, 0.046171)",
        "(-0.280000, 1.505603, 0.045065)",
        "(-0.280000, 1.509411, 0.043968)",
        "(-0.280000, 1.513294, 0.042882)",
        "(-0.280000, 1.517268, 0.041814)",
        "(-0.280000, 1.521345, 0.040781)",
        "(-0.280000, 1.525453, 0.040547)",
        "(-0.280000, 1.529502, 0.041095)",
        "(-0.280000, 1.533521, 0.041829)",
        "(-0.280000, 1.537502, 0.042748)",
        "(-0.280000, 1.541436, 0.043850)",
        "(-0.280000, 1.545315, 0.045133)",
        "(-0.280000, 1.549084, 0.046575)",
        "(-0.280000, 1.552783, 0.048187)",
        "(-0.280000, 1.556450, 0.049990)",
        "(-0.280000, 1.560029, 0.051960)",
        "(-0.280000, 1.563513, 0.054093)",
        "(-0.280000, 1.566895, 0.056385)",
        "(-0.280000, 1.570167, 0.058831)",
        "(-0.280000, 1.573323, 0.061426)",
        "(-0.280000, 1.576356, 0.064164)",
        "(-0.280000, 1.579259, 0.067038)",
        "(-0.280000, 1.582026, 0.070044)",
        "(-0.280000, 1.584651, 0.073175)",
        "(-0.280000, 1.587099, 0.076383)",
        "(-0.280000, 1.589425, 0.079742)",
        "(-0.280000, 1.591594, 0.083204)",
        "(-0.280000, 1.593601, 0.086763)",
        "(-0.280000, 1.595441, 0.090411)",
        "(-0.280000, 1.597110, 0.094140)",
        "(-0.280000, 1.598606, 0.097942)",
        "(-0.280000, 1.599923, 0.101809)",
        "(-0.280000, 1.601061, 0.105733)",
        "(-0.280000, 1.602017, 0.109705)",
        "(-0.280000, 1.602779, 0.113667)",
        "(-0.280000, 1.603366, 0.117710)",
        "(-0.280000, 1.603765, 0.121776)",
        "(-0.280000, 1.603974, 0.125807)",
        "(-0.280000, 1.603999, 0.129892)",
        "(-0.280000, 1.603835, 0.133974)",
        "(-0.280000, 1.603482, 0.138045)",
        "(-0.280000, 1.602941, 0.142094)",
        "(-0.280000, 1.602214, 0.146115)",
        "(-0.280000, 1.600025, 0.149773)",
        "(-0.280000, 1.596753, 0.152985)",
        "(-0.280000, 1.593366, 0.155941)",
        "(-0.280000, 1.589884, 0.158638)",
        "(-0.280000, 1.586326, 0.161075)",
        "(-0.280000, 1.582713, 0.163253)",
        "(-0.280000, 1.579113, 0.165157)",
        "(-0.280000, 1.575463, 0.166841)",
        "(-0.280000, 1.571831, 0.168293)",
        "(-0.280000, 1.568241, 0.169529)",
        "(-0.280000, 1.564716, 0.170570)",
        "(-0.280000, 1.561277, 0.171438)",
        "(-0.280000, 1.557965, 0.172133)",
        "(-0.280000, 1.554743, 0.172734)",
        "(-0.280000, 1.551646, 0.173241)",
        "(-0.280000, 1.548679, 0.173685)",
        "(-0.280000, 1.545842, 0.174093)",
        "(-0.280000, 1.543132, 0.174492)",
        "(-0.280000, 1.540541, 0.174910)",
        "(-0.280000, 1.538086, 0.175362)",
        "(-0.280000, 1.535693, 0.175880)",
        "(-0.280000, 1.533373, 0.176475)",
        "(-0.280000, 1.531104, 0.177161)",
        "(-0.280000, 1.528865, 0.177944)",
        "(-0.280000, 1.526631, 0.178827)",
        "(-0.280000, 1.524378, 0.179810)",
        "(-0.280000, 1.522081, 0.180884)",
        "(-0.280000, 1.519717, 0.182039)",
        "(-0.280000, 1.517265, 0.183258)",
        "(-0.280000, 1.514706, 0.184520)",
        "(-0.280000, 1.512025, 0.185799)",
        "(-0.280000, 1.509247, 0.187054)",
        "(-0.280000, 1.506294, 0.188283)",
        "(-0.280000, 1.503234, 0.189447)",
        "(-0.280000, 1.500000, 0.190499)",
        "(-0.280000, 1.496633, 0.191410)",
        "(-0.280000, 1.493147, 0.192146)",
        "(-0.280000, 1.489560, 0.192677)",
        "(-0.280000, 1.485894, 0.192972)",
        "(-0.280000, 1.482176, 0.193005)",
        "(-0.280000, 1.478436, 0.192755)",
        "(-0.280000, 1.474707, 0.192205)",
        "(-0.280000, 1.471024, 0.191343)",
        "(-0.280000, 1.467421, 0.190163)",
        "(-0.280000, 1.463975, 0.188686)",
        "(-0.280000, 1.460632, 0.186884)",
        "(-0.280000, 1.457466, 0.184785)",
        "(-0.280000, 1.454499, 0.182409)",
        "(-0.280000, 1.451751, 0.179781)",
        "(-0.280000, 1.449229, 0.176931)",
        "(-0.280000, 1.446934, 0.173891)",
        "(-0.280000, 1.444854, 0.170697)",
        "(-0.280000, 1.442966, 0.167384)",
        "(-0.280000, 1.441234, 0.163988)",
        "(-0.280000, 1.439633, 0.160578)",
        "(-0.280000, 1.438088, 0.157082)",
        "(-0.280000, 1.436610, 0.153591)",
        "(-0.280000, 1.435138, 0.150017)",
        "(-0.280000, 1.433676, 0.146394)",
        "(-0.280000, 1.432217, 0.142710)",
        "(-0.280000, 1.430761, 0.138949)",
        "(-0.280000, 1.429316, 0.135097)",
        "(-0.280000, 1.427894, 0.131139)",
        "(-0.280000, 1.427265, 0.127072)",
        "(-0.280000, 1.427420, 0.122989)",
        "(-0.280000, 1.427763, 0.118918)",
        "(-0.280000, 1.428295, 0.114867)",
        "(-0.280000, 1.429012, 0.110845)",
        "(-0.280000, 1.429915, 0.106861)",
        "(-0.280000, 1.430987, 0.102970)",
        "(-0.280000, 1.432252, 0.099085)",
        "(-0.280000, 1.433694, 0.095263)",
        "(-0.280000, 1.435312, 0.091511)",
        "(-0.280000, 1.437102, 0.087839)",
        "(-0.280000, 1.439059, 0.084253)",
        "(-0.280000, 1.441153, 0.080803)",
        "(-0.280000, 1.443432, 0.077412)",
        "(-0.280000, 1.445864, 0.074130)",
        "(-0.280000, 1.448446, 0.070963)",
        "(-0.280000, 1.451171, 0.067919)",
        "(-0.280000, 1.454034, 0.065005)",
        "(-0.280000, 1.456992, 0.062259)",
        "(-0.280000, 1.460110, 0.059619)",
        "(-0.280000, 1.463347, 0.057127)",
        "(-0.280000, 1.466696, 0.054786)",
        "(-0.280000, 1.470149, 0.052603)",
        "(-0.280000, 1.473700, 0.050582)",
        "(-0.280000, 1.477340, 0.048727)",
        "(-0.280000, 1.481062, 0.047043)",
        "(-0.280000, 1.484858, 0.045532)",
        "(-0.280000, 1.488719, 0.044198)",
        "(-0.280000, 1.492639, 0.043044)",
        "(-0.280000, 1.496607, 0.042072)",
        "(-0.280000, 1.500616, 0.041285)",
        "(-0.280000, 1.504608, 0.040691)",
        "(-0.280000, 1.508672, 0.040275)",
        "(-0.280000, 1.512701, 0.040049)",
        "(-0.280000, 1.516786, 0.040008)",
        "(-0.280000, 1.520869, 0.040155)",
        "(-0.280000, 1.524940, 0.040491)",
        "(-0.280000, 1.528793, 0.042317)",
        "(-0.280000, 1.532306, 0.045264)",
        "(-0.280000, 1.535574, 0.048350)",
        "(-0.280000, 1.538594, 0.051556)",
        "(-0.280000, 1.541363, 0.054863)",
        "(-0.280000, 1.543880, 0.058249)",
        "(-0.280000, 1.546121, 0.061649)",
        "(-0.280000, 1.548149, 0.065120)",
        "(-0.280000, 1.549945, 0.068595)",
        "(-0.280000, 1.551522, 0.072049)",
        "(-0.280000, 1.552897, 0.075456)",
        "(-0.280000, 1.554092, 0.078796)",
        "(-0.280000, 1.555130, 0.082048)",
        "(-0.280000, 1.556037, 0.085198)",
        "(-0.280000, 1.556839, 0.088232)",
        "(-0.280000, 1.557565, 0.091143)",
        "(-0.280000, 1.558243, 0.093928)",
        "(-0.280000, 1.558882, 0.096562)",
        "(-0.280000, 1.559547, 0.099101)",
        "(-0.280000, 1.560234, 0.101500)",
        "(-0.280000, 1.560980, 0.103833)",
        "(-0.280000, 1.561797, 0.106085)",
        "(-0.280000, 1.562698, 0.108276)",
        "(-0.280000, 1.563693, 0.110430)",
        "(-0.280000, 1.564788, 0.112568)",
        "(-0.280000, 1.565983, 0.114716)",
        "(-0.280000, 1.567274, 0.116899)",
        "(-0.280000, 1.568651, 0.119141)",
        "(-0.280000, 1.570101, 0.121464)",
        "(-0.280000, 1.571603, 0.123889)",
        "(-0.280000, 1.573135, 0.126434)",
        "(-0.280000, 1.574652, 0.129078)",
        "(-0.280000, 1.576161, 0.131898)",
        "(-0.280000, 1.577610, 0.134867)",
        "(-0.280000, 1.578967, 0.137986)",
        "(-0.280000, 1.580196, 0.141250)",
        "(-0.280000, 1.581264, 0.144649)",
        "(-0.280000, 1.582136, 0.148169)",
        "(-0.280000, 1.582794, 0.151751)",
        "(-0.280000, 1.583186, 0.155449)",
        "(-0.280000, 1.583297, 0.159196)",
        "(-0.280000, 1.583109, 0.162960)",
        "(-0.280000, 1.582606, 0.166710)",
        "(-0.280000, 1.581779, 0.170410)",
        "(-0.280000, 1.580642, 0.173982)",
        "(-0.280000, 1.579170, 0.177483)",
        "(-0.280000, 1.577386, 0.180837)",
        "(-0.280000, 1.575307, 0.184018)",
        "(-0.280000, 1.572956, 0.187008)",
        "(-0.280000, 1.570362, 0.189793)",
        "(-0.280000, 1.567558, 0.192370)",
        "(-0.280000, 1.564579, 0.194748)",
        "(-0.280000, 1.561464, 0.196946)",
        "(-0.280000, 1.558242, 0.198984)",
        "(-0.280000, 1.554906, 0.200827)",
        "(-0.280000, 1.551452, 0.202432)",
        "(-0.280000, 1.547931, 0.203750)",
        "(-0.280000, 1.544271, 0.204783)",
        "(-0.280000, 1.540537, 0.205491)",
        "(-0.280000, 1.536800, 0.205849)",
        "(-0.280000, 1.533003, 0.205876)",
        "(-0.280000, 1.529221, 0.205561)",
        "(-0.280000, 1.525485, 0.204913)",
        "(-0.280000, 1.521828, 0.203946)",
        "(-0.280000, 1.518277, 0.202682)",
        "(-0.280000, 1.514857, 0.201148)",
        "(-0.280000, 1.511589, 0.199374)",
        "(-0.280000, 1.508490, 0.197394)",
        "(-0.280000, 1.505571, 0.195242)",
        "(-0.280000, 1.502870, 0.192984)",
        "(-0.280000, 1.500322, 0.190601)",
        "(-0.280000, 1.497957, 0.188156)",
        "(-0.280000, 1.495766, 0.185681)",
        "(-0.280000, 1.493736, 0.183208)",
        "(-0.280000, 1.491848, 0.180766)",
        "(-0.280000, 1.490083, 0.178377)",
        "(-0.280000, 1.488417, 0.176061)",
        "(-0.280000, 1.486824, 0.173834)",
        "(-0.280000, 1.485280, 0.171704)",
        "(-0.280000, 1.483756, 0.169676)",
        "(-0.280000, 1.482251, 0.167769)",
        "(-0.280000, 1.480712, 0.165962)",
        "(-0.280000, 1.479103, 0.164219)",
        "(-0.280000, 1.477422, 0.162549)",
        "(-0.280000, 1.475654, 0.160934)",
        "(-0.280000, 1.473785, 0.159353)",
        "(-0.280000, 1.471806, 0.157783)",
        "(-0.280000, 1.469714, 0.156199)",
        "(-0.280000, 1.467508, 0.154575)",
        "(-0.280000, 1.465194, 0.152883)",
        "(-0.280000, 1.462782, 0.151099)",
        "(-0.280000, 1.460285, 0.149198)",
        "(-0.280000, 1.457722, 0.147156)",
        "(-0.280000, 1.455114, 0.144953)",
        "(-0.280000, 1.452517, 0.142602)",
        "(-0.280000, 1.449894, 0.140030)",
        "(-0.280000, 1.447305, 0.137255)",
        "(-0.280000, 1.444780, 0.134269)",
        "(-0.280000, 1.442347, 0.131071)",
        "(-0.280000, 1.440034, 0.127659)",
        "(-0.280000, 1.437867, 0.124039)",
        "(-0.280000, 1.435866, 0.120262)",
        "(-0.280000, 1.434057, 0.116247)",
        "(-0.280000, 1.432444, 0.112046)",
        "(-0.280000, 1.431005, 0.107660)",
        "(-0.280000, 1.430854, 0.103418)",
        "(-0.280000, 1.432082, 0.099573)",
        "(-0.280000, 1.433502, 0.095742)",
        "(-0.280000, 1.435098, 0.091982)",
        "(-0.280000, 1.436866, 0.088298)",
        "(-0.280000, 1.438803, 0.084701)",
        "(-0.280000, 1.440904, 0.081197)",
        "(-0.280000, 1.443164, 0.077794)",
        "(-0.280000, 1.445579, 0.074498)",
        "(-0.280000, 1.448144, 0.071318)",
        "(-0.280000, 1.450853, 0.068260)",
        "(-0.280000, 1.453701, 0.065331)",
        "(-0.280000, 1.456681, 0.062536)",
        "(-0.280000, 1.459748, 0.059913)",
        "(-0.280000, 1.462972, 0.057403)",
        "(-0.280000, 1.466308, 0.055045)",
        "(-0.280000, 1.469750, 0.052844)",
        "(-0.280000, 1.473246, 0.050829)",
        "(-0.280000, 1.476875, 0.048953)",
        "(-0.280000, 1.480587, 0.047246)",
        "(-0.280000, 1.484374, 0.045713)",
        "(-0.280000, 1.488228, 0.044357)",
        "(-0.280000, 1.492140, 0.043180)",
        "(-0.280000, 1.496103, 0.042185)",
        "(-0.280000, 1.500107, 0.041375)",
        "(-0.280000, 1.504144, 0.040750)",
        "(-0.280000, 1.508157, 0.040317)",
        "(-0.280000, 1.512235, 0.040065)",
        "(-0.280000, 1.516320, 0.040003)",
        "(-0.280000, 1.520403, 0.040129)",
        "(-0.280000, 1.524477, 0.040444)",
        "(-0.280000, 1.528531, 0.040946)",
        "(-0.280000, 1.532558, 0.041636)",
        "(-0.280000, 1.536549, 0.042510)",
        "(-0.280000, 1.540495, 0.043569)",
        "(-0.280000, 1.544388, 0.044808)",
        "(-0.280000, 1.548219, 0.046227)",
        "(-0.280000, 1.551981, 0.047820)",
        "(-0.280000, 1.555576, 0.049541)",
        "(-0.280000, 1.559177, 0.051471)",
        "(-0.280000, 1.562684, 0.053565)",
        "(-0.280000, 1.566092, 0.055820)",
        "(-0.280000, 1.569391, 0.058229)",
        "(-0.280000, 1.572575, 0.060789)",
        "(-0.280000, 1.575638, 0.063492)",
        "(-0.280000, 1.577683, 0.067212)",
        "(-0.280000, 1.578695, 0.071716)",
        "(-0.280000, 1.579464, 0.076150)",
        "(-0.280000, 1.579975, 0.080520)",
        "(-0.280000, 1.580265, 0.084794)",
        "(-0.280000, 1.580385, 0.088939)",
        "(-0.280000, 1.580384, 0.092887)",
        "(-0.280000, 1.580308, 0.096723)",
        "(-0.280000, 1.580201, 0.100397)",
        "(-0.280000, 1.580102, 0.103913)",
        "(-0.280000, 1.580046, 0.107284)",
        "(-0.280000, 1.580061, 0.110531)",
        "(-0.280000, 1.580169, 0.113675)",
        "(-0.280000, 1.580385, 0.116744)",
        "(-0.280000, 1.580714, 0.119729)",
        "(-0.280000, 1.581169, 0.122736)",
        "(-0.280000, 1.581739, 0.125755)",
        "(-0.280000, 1.582413, 0.128817)",
        "(-0.280000, 1.583166, 0.131909)",
        "(-0.280000, 1.583993, 0.135132)",
        "(-0.280000, 1.584861, 0.138466)",
        "(-0.280000, 1.585739, 0.141929)",
        "(-0.280000, 1.586592, 0.145530)",
        "(-0.280000, 1.587387, 0.149276)",
        "(-0.280000, 1.588085, 0.153165)",
        "(-0.280000, 1.588649, 0.157192)",
        "(-0.280000, 1.589042, 0.161345)",
        "(-0.280000, 1.589228, 0.165607)",
        "(-0.280000, 1.589172, 0.169954)",
        "(-0.280000, 1.588846, 0.174359)",
        "(-0.280000, 1.588220, 0.178790)",
        "(-0.280000, 1.585846, 0.182053)",
        "(-0.280000, 1.583290, 0.185240)",
        "(-0.280000, 1.580590, 0.188306)",
        "(-0.280000, 1.577751, 0.191244)",
        "(-0.280000, 1.574817, 0.194014)",
        "(-0.280000, 1.571720, 0.196679)",
        "(-0.280000, 1.568504, 0.199198)",
        "(-0.280000, 1.565174, 0.201566)",
        "(-0.280000, 1.561739, 0.203777)",
        "(-0.280000, 1.558205, 0.205827)",
        "(-0.280000, 1.554580, 0.207712)",
        "(-0.280000, 1.550872, 0.209427)",
        "(-0.280000, 1.547135, 0.210951)",
        "(-0.280000, 1.543285, 0.212319)",
        "(-0.280000, 1.539376, 0.213507)",
        "(-0.280000, 1.535417, 0.214514)",
        "(-0.280000, 1.531415, 0.215336)",
        "(-0.280000, 1.527379, 0.215972)",
        "(-0.280000, 1.523319, 0.216421)",
        "(-0.280000, 1.519185, 0.215301)",
        "(-0.280000, 1.515176, 0.213137)",
        "(-0.280000, 1.511377, 0.210743)",
        "(-0.280000, 1.507800, 0.208174)",
        "(-0.280000, 1.504449, 0.205458)",
        "(-0.280000, 1.501331, 0.202616)",
        "(-0.280000, 1.498480, 0.199709)",
        "(-0.280000, 1.495865, 0.196701)",
        "(-0.280000, 1.493436, 0.193635)",
        "(-0.280000, 1.491225, 0.190548)",
        "(-0.280000, 1.489221, 0.187468)",
        "(-0.280000, 1.487407, 0.184420)",
        "(-0.280000, 1.485764, 0.181427)",
        "(-0.280000, 1.484270, 0.178510)",
        "(-0.280000, 1.482900, 0.175687)",
        "(-0.280000, 1.481629, 0.172969)",
        "(-0.280000, 1.480429, 0.170366)",
        "(-0.280000, 1.479274, 0.167883)",
        "(-0.280000, 1.478149, 0.165546)",
        "(-0.280000, 1.477002, 0.163294)",
        "(-0.280000, 1.475823, 0.161148)",
        "(-0.280000, 1.474590, 0.159094)",
        "(-0.280000, 1.473287, 0.157115)",
        "(-0.280000, 1.471898, 0.155192)",
        "(-0.280000, 1.470414, 0.153303)",
        "(-0.280000, 1.468830, 0.151423)",
        "(-0.280000, 1.467145, 0.149528)",
        "(-0.280000, 1.465364, 0.147591)",
        "(-0.280000, 1.463507, 0.145618)",
        "(-0.280000, 1.461567, 0.143527)",
        "(-0.280000, 1.459575, 0.141323)",
        "(-0.280000, 1.457579, 0.139019)",
        "(-0.280000, 1.455557, 0.136541)",
        "(-0.280000, 1.453564, 0.133905)",
        "(-0.280000, 1.451634, 0.131105)",
        "(-0.280000, 1.449801, 0.128138)",
        "(-0.280000, 1.448101, 0.125006)",
        "(-0.280000, 1.446570, 0.121719)",
        "(-0.280000, 1.445242, 0.118290)",
        "(-0.280000, 1.444150, 0.114736)",
        "(-0.280000, 1.443323, 0.111080)",
        "(-0.280000, 1.442787, 0.107348)",
        "(-0.280000, 1.442564, 0.103572)",
        "(-0.280000, 1.442664, 0.099828)",
        "(-0.280000, 1.443100, 0.096058)",
        "(-0.280000, 1.443875, 0.092340)",
        "(-0.280000, 1.444984, 0.088707)",
        "(-0.280000, 1.446415, 0.085186)",
        "(-0.280000, 1.448150, 0.081802)",
        "(-0.280000, 1.450135, 0.078610)",
        "(-0.280000, 1.452393, 0.075542)",
        "(-0.280000, 1.454859, 0.072637)",
        "(-0.280000, 1.457494, 0.069882)",
        "(-0.280000, 1.460260, 0.067257)",
        "(-0.280000, 1.463144, 0.064763)",
        "(-0.280000, 1.466140, 0.062405)",
        "(-0.280000, 1.469203, 0.060215)",
        "(-0.280000, 1.472403, 0.058142)",
        "(-0.280000, 1.475695, 0.056219)",
        "(-0.280000, 1.479073, 0.054450)",
        "(-0.280000, 1.482528, 0.052840)",
        "(-0.280000, 1.486055, 0.051390)",
        "(-0.280000, 1.489644, 0.050106)",
        "(-0.280000, 1.493290, 0.048988)",
        "(-0.280000, 1.496983, 0.048040)",
        "(-0.280000, 1.500715, 0.047264)",
        "(-0.280000, 1.504480, 0.046661)",
        "(-0.280000, 1.508268, 0.046233)",
        "(-0.280000, 1.512026, 0.045983)",
        "(-0.280000, 1.515838, 0.045904)",
        "(-0.280000, 1.519602, 0.045999)",
        "(-0.280000, 1.523405, 0.046271)",
        "(-0.280000, 1.527191, 0.046717)",
        "(-0.280000, 1.530953, 0.047339)",
        "(-0.280000, 1.534682, 0.048133)",
        "(-0.280000, 1.538370, 0.049099)",
        "(-0.280000, 1.542010, 0.050235)",
        "(-0.280000, 1.545593, 0.051537)",
        "(-0.280000, 1.549112, 0.053004)",
        "(-0.280000, 1.552560, 0.054632)",
        "(-0.280000, 1.555929, 0.056417)",
        "(-0.280000, 1.559172, 0.058332)",
        "(-0.280000, 1.562363, 0.060419)",
        "(-0.280000, 1.565453, 0.062651)",
        "(-0.280000, 1.568438, 0.065024)",
        "(-0.280000, 1.571309, 0.067532)",
        "(-0.280000, 1.574062, 0.070170)",
        "(-0.280000, 1.576689, 0.072932)",
        "(-0.280000, 1.579187, 0.075813)",
        "(-0.280000, 1.581548, 0.078806)",
        "(-0.280000, 1.583769, 0.081906)",
        "(-0.280000, 1.585819, 0.085064)",
        "(-0.280000, 1.587746, 0.088354)",
        "(-0.280000, 1.589498, 0.091688)",
        "(-0.280000, 1.591114, 0.095141)",
        "(-0.280000, 1.592570, 0.098664)",
        "(-0.280000, 1.593861, 0.102252)",
        "(-0.280000, 1.594985, 0.105895)",
        "(-0.280000, 1.595939, 0.109586)",
        "(-0.280000, 1.596722, 0.113318)",
        "(-0.280000, 1.597331, 0.117081)",
        "(-0.280000, 1.597766, 0.120869)",
        "(-0.280000, 1.598025, 0.124673)",
        "(-0.280000, 1.598108, 0.128485)",
        "(-0.280000, 1.598015, 0.132296)",
        "(-0.280000, 1.597746, 0.136099)",
        "(-0.280000, 1.597308, 0.139840)",
        "(-0.280000, 1.596691, 0.143602)",
        "(-0.280000, 1.595901, 0.147332)",
        "(-0.280000, 1.594939, 0.151021)",
        "(-0.280000, 1.593808, 0.154662)",
        "(-0.280000, 1.592510, 0.158247)",
        "(-0.280000, 1.591066, 0.161725)",
        "(-0.280000, 1.589445, 0.165175)",
        "(-0.280000, 1.587665, 0.168547)",
        "(-0.280000, 1.585732, 0.171833)",
        "(-0.280000, 1.583649, 0.175026)",
        "(-0.280000, 1.581420, 0.178120)",
        "(-0.280000, 1.579081, 0.181071)",
        "(-0.280000, 1.576578, 0.183947)",
        "(-0.280000, 1.573944, 0.186704)",
        "(-0.280000, 1.571186, 0.189337)",
        "(-0.280000, 1.568310, 0.191839)",
        "(-0.280000, 1.565321, 0.194206)",
        "(-0.280000, 1.562225, 0.196432)",
        "(-0.280000, 1.559030, 0.198512)",
        "(-0.280000, 1.555743, 0.200443)",
        "(-0.280000, 1.552369, 0.202219)",
        "(-0.280000, 1.548918, 0.203838)",
        "(-0.280000, 1.545395, 0.205296)",
        "(-0.280000, 1.541808, 0.206589)",
        "(-0.280000, 1.538210, 0.207702)",
        "(-0.280000, 1.534520, 0.208661)",
        "(-0.280000, 1.530836, 0.209439)",
        "(-0.280000, 1.527074, 0.210055)",
        "(-0.280000, 1.523287, 0.210497)",
        "(-0.280000, 1.519483, 0.210763)",
        "(-0.280000, 1.515672, 0.210853)",
        "(-0.280000, 1.511860, 0.210766)",
        "(-0.280000, 1.508057, 0.210504)",
        "(-0.280000, 1.504269, 0.210066)",
        "(-0.280000, 1.500506, 0.209453)",
        "(-0.280000, 1.496775, 0.208668)",
        "(-0.280000, 1.493130, 0.207723)",
        "(-0.280000, 1.489487, 0.206598)",
        "(-0.280000, 1.485900, 0.205306)",
        "(-0.280000, 1.482376, 0.203850)",
        "(-0.280000, 1.478924, 0.202232)",
        "(-0.280000, 1.475550, 0.200457)",
        "(-0.280000, 1.472261, 0.198527)",
        "(-0.280000, 1.469066, 0.196448)",
        "(-0.280000, 1.465970, 0.194223)",
        "(-0.280000, 1.462980, 0.191857)",
        "(-0.280000, 1.460108, 0.189349)",
        "(-0.280000, 1.457424, 0.186711)",
        "(-0.280000, 1.454898, 0.183859)",
        "(-0.280000, 1.452630, 0.180861)",
        "(-0.280000, 1.450595, 0.177649)",
        "(-0.280000, 1.448849, 0.174273)",
        "(-0.280000, 1.447415, 0.170755)",
        "(-0.280000, 1.446305, 0.167123)",
        "(-0.280000, 1.445529, 0.163408)",
        "(-0.280000, 1.445085, 0.159643)",
        "(-0.280000, 1.444969, 0.155862)",
        "(-0.280000, 1.445168, 0.152098)",
        "(-0.280000, 1.445663, 0.148382)",
        "(-0.280000, 1.446432, 0.144744)",
        "(-0.280000, 1.447446, 0.141209)",
        "(-0.280000, 1.448660, 0.137839)",
        "(-0.280000, 1.450070, 0.134566)",
        "(-0.280000, 1.451628, 0.131444)",
        "(-0.280000, 1.453298, 0.128480)",
        "(-0.280000, 1.455045, 0.125674)",
        "(-0.280000, 1.456836, 0.123023)",
        "(-0.280000, 1.458639, 0.120517)",
        "(-0.280000, 1.460419, 0.118176)",
        "(-0.280000, 1.462162, 0.115917)",
        "(-0.280000, 1.463842, 0.113755)",
        "(-0.280000, 1.465442, 0.111666)",
        "(-0.280000, 1.466950, 0.109627)",
        "(-0.280000, 1.468359, 0.107613)",
        "(-0.280000, 1.469652, 0.105623)",
        "(-0.280000, 1.470864, 0.103583)",
        "(-0.280000, 1.471986, 0.101496)",
        "(-0.280000, 1.473029, 0.099341)",
        "(-0.280000, 1.474012, 0.097098)",
        "(-0.280000, 1.474952, 0.094754)",
        "(-0.280000, 1.475874, 0.092297)",
        "(-0.280000, 1.476802, 0.089720)",
        "(-0.280000, 1.477764, 0.087020)",
        "(-0.280000, 1.478786, 0.084199)",
        "(-0.280000, 1.479896, 0.081264)",
        "(-0.280000, 1.481123, 0.078224)",
        "(-0.280000, 1.482473, 0.075135)",
        "(-0.280000, 1.484004, 0.071937)",
        "(-0.280000, 1.485721, 0.068690)",
        "(-0.280000, 1.487643, 0.065417)",
        "(-0.280000, 1.489746, 0.062160)",
        "(-0.280000, 1.492116, 0.058915)",
        "(-0.280000, 1.494725, 0.055724)",
        "(-0.280000, 1.497575, 0.052613)",
        "(-0.280000, 1.500668, 0.049607)",
        "(-0.280000, 1.504001, 0.046728)",
        "(-0.280000, 1.507568, 0.043993)",
        "(-0.280000, 1.511365, 0.041421)",
        "(-0.280000, 1.515384, 0.040000)",
        "(-0.280000, 1.519419, 0.040081)",
        "(-0.280000, 1.523496, 0.040350)",
        "(-0.280000, 1.527555, 0.040808)",
        "(-0.280000, 1.531590, 0.041452)",
        "(-0.280000, 1.535590, 0.042283)",
        "(-0.280000, 1.539548, 0.043297)",
        "(-0.280000, 1.543454, 0.044493)",
        "(-0.280000, 1.547301, 0.045868)",
        "(-0.280000, 1.551081, 0.047420)",
        "(-0.280000, 1.554784, 0.049145)",
        "(-0.280000, 1.558404, 0.051039)",
        "(-0.280000, 1.561933, 0.053098)",
        "(-0.280000, 1.565279, 0.055262)",
        "(-0.280000, 1.568605, 0.057634)",
        "(-0.280000, 1.571818, 0.060158)",
        "(-0.280000, 1.574911, 0.062827)",
        "(-0.280000, 1.577877, 0.065637)",
        "(-0.280000, 1.580710, 0.068581)",
        "(-0.280000, 1.583404, 0.071652)",
        "(-0.280000, 1.585953, 0.074845)",
        "(-0.280000, 1.588352, 0.078152)",
        "(-0.280000, 1.590596, 0.081566)",
        "(-0.280000, 1.592679, 0.085080)",
        "(-0.280000, 1.594598, 0.088687)",
        "(-0.280000, 1.596348, 0.092379)",
        "(-0.280000, 1.597907, 0.096102)",
        "(-0.280000, 1.599311, 0.099938)",
        "(-0.280000, 1.600536, 0.103836)",
        "(-0.280000, 1.601579, 0.107786)",
        "(-0.280000, 1.602439, 0.111780)",
        "(-0.280000, 1.603114, 0.115809)",
        "(-0.280000, 1.603601, 0.119866)",
        "(-0.280000, 1.603900, 0.123940)",
        "(-0.280000, 1.604011, 0.127974)",
        "(-0.280000, 1.603935, 0.132058)",
        "(-0.280000, 1.603671, 0.136135)",
        "(-0.280000, 1.602628, 0.140116)",
        "(-0.280000, 1.600831, 0.143863)",
        "(-0.280000, 1.598998, 0.147548)",
        "(-0.280000, 1.597165, 0.151140)",
        "(-0.280000, 1.595336, 0.154656)",
        "(-0.280000, 1.593511, 0.158111)",
        "(-0.280000, 1.591680, 0.161516)",
        "(-0.280000, 1.589829, 0.164878)",
        "(-0.280000, 1.587935, 0.168197)",
        "(-0.280000, 1.585968, 0.171466)",
        "(-0.280000, 1.583894, 0.174665)",
        "(-0.280000, 1.581682, 0.177771)",
        "(-0.280000, 1.579329, 0.180770)",
        "(-0.280000, 1.576840, 0.183658)",
        "(-0.280000, 1.574252, 0.186395)",
        "(-0.280000, 1.571508, 0.189042)",
        "(-0.280000, 1.568645, 0.191559)",
        "(-0.280000, 1.565669, 0.193942)",
        "(-0.280000, 1.562624, 0.196157)",
        "(-0.280000, 1.559441, 0.198256)",
        "(-0.280000, 1.556165, 0.200206)",
        "(-0.280000, 1.552802, 0.202002)",
        "(-0.280000, 1.549360, 0.203642)",
        "(-0.280000, 1.545846, 0.205120)",
        "(-0.280000, 1.542267, 0.206434)",
        "(-0.280000, 1.538631, 0.207581)",
        "(-0.280000, 1.534991, 0.208549)",
        "(-0.280000, 1.531265, 0.209358)",
        "(-0.280000, 1.527506, 0.209994)",
        "(-0.280000, 1.523721, 0.210455)",
        "(-0.280000, 1.519920, 0.210741)",
        "(-0.280000, 1.516109, 0.210851)",
        "(-0.280000, 1.512297, 0.210785)",
        "(-0.280000, 1.508492, 0.210543)",
        "(-0.280000, 1.504702, 0.210125)",
        "(-0.280000, 1.500936, 0.209532)",
        "(-0.280000, 1.497201, 0.208766)",
        "(-0.280000, 1.493505, 0.207829)",
        "(-0.280000, 1.489857, 0.206721)",
        "(-0.280000, 1.486352, 0.205479)",
        "(-0.280000, 1.482820, 0.204044)",
        "(-0.280000, 1.479358, 0.202446)",
        "(-0.280000, 1.475974, 0.200691)",
        "(-0.280000, 1.472674, 0.198780)",
        "(-0.280000, 1.469466, 0.196720)",
        "(-0.280000, 1.466357, 0.194513)",
        "(-0.280000, 1.463353, 0.192165)",
        "(-0.280000, 1.460461, 0.189681)",
        "(-0.280000, 1.457687, 0.187066)",
        "(-0.280000, 1.455037, 0.184325)",
        "(-0.280000, 1.452516, 0.181464)",
        "(-0.280000, 1.450158, 0.178528)",
        "(-0.280000, 1.447910, 0.175448)",
        "(-0.280000, 1.445807, 0.172268)",
        "(-0.280000, 1.443854, 0.168994)",
        "(-0.280000, 1.442053, 0.165633)",
        "(-0.280000, 1.440410, 0.162193)",
        "(-0.280000, 1.438928, 0.158680)",
        "(-0.280000, 1.437609, 0.155103)",
        "(-0.280000, 1.436458, 0.151468)",
        "(-0.280000, 1.435486, 0.147831)",
        "(-0.280000, 1.434664, 0.144107)",
        "(-0.280000, 1.433967, 0.140357)",
        "(-0.280000, 1.433355, 0.136584)",
        "(-0.280000, 1.432805, 0.132834)",
        "(-0.280000, 1.432282, 0.129004)",
        "(-0.280000, 1.431782, 0.125130)",
        "(-0.280000, 1.431300, 0.121196)",
        "(-0.280000, 1.430840, 0.117190)",
        "(-0.280000, 1.430414, 0.113098)",
        "(-0.280000, 1.430037, 0.108909)",
        "(-0.280000, 1.430455, 0.104815)",
        "(-0.280000, 1.431635, 0.100904)",
        "(-0.280000, 1.432994, 0.097051)",
        "(-0.280000, 1.434530, 0.093265)",
        "(-0.280000, 1.436240, 0.089554)",
        "(-0.280000, 1.438095, 0.085970)",
        "(-0.280000, 1.440138, 0.082432)",
        "(-0.280000, 1.442342, 0.078992)",
        "(-0.280000, 1.444703, 0.075658)",
        "(-0.280000, 1.447215, 0.072436)",
        "(-0.280000, 1.449873, 0.069334)",
        "(-0.280000, 1.452637, 0.066394)",
        "(-0.280000, 1.455569, 0.063549)",
        "(-0.280000, 1.458629, 0.060842)",
        "(-0.280000, 1.461811, 0.058280)",
        "(-0.280000, 1.465108, 0.055867)",
        "(-0.280000, 1.468513, 0.053610)",
        "(-0.280000, 1.472019, 0.051512)",
        "(-0.280000, 1.475574, 0.049601)",
        "(-0.280000, 1.479257, 0.047834)",
        "(-0.280000, 1.483019, 0.046238)",
        "(-0.280000, 1.486849, 0.044819)",
        "(-0.280000, 1.490742, 0.043578)",
        "(-0.280000, 1.494688, 0.042518)",
        "(-0.280000, 1.498678, 0.041642)",
        "(-0.280000, 1.502705, 0.040951)",
        "(-0.280000, 1.506759, 0.040447)",
        "(-0.280000, 1.510832, 0.040131)",
        "(-0.280000, 1.514916, 0.040003)",
        "(-0.280000, 1.519001, 0.040064)",
        "(-0.280000, 1.523029, 0.040310)",
        "(-0.280000, 1.527091, 0.040746)",
        "(-0.280000, 1.531079, 0.041360)",
        "(-0.280000, 1.535084, 0.042167)",
        "(-0.280000, 1.539047, 0.043158)",
        "(-0.280000, 1.542961, 0.044331)",
        "(-0.280000, 1.546816, 0.045684)",
        "(-0.280000, 1.550084, 0.048422)",
        "(-0.280000, 1.552739, 0.052161)",
        "(-0.280000, 1.555122, 0.055972)",
        "(-0.280000, 1.557236, 0.059836)",
        "(-0.280000, 1.559081, 0.063734)",
        "(-0.280000, 1.560661, 0.067646)",
        "(-0.280000, 1.561973, 0.071501)",
        "(-0.280000, 1.563059, 0.075371)",
        "(-0.280000, 1.563920, 0.079187)",
        "(-0.280000, 1.564574, 0.082927)",
        "(-0.280000, 1.565045, 0.086572)",
        "(-0.280000, 1.565359, 0.090105)",
        "(-0.280000, 1.565543, 0.093514)",
        "(-0.280000, 1.565625, 0.096790)",
        "(-0.280000, 1.565636, 0.099928)",
        "(-0.280000, 1.565604, 0.102929)",
        "(-0.280000, 1.565544, 0.105765)",
        "(-0.280000, 1.565511, 0.108505)",
        "(-0.280000, 1.565513, 0.111098)",
        "(-0.280000, 1.565573, 0.113624)",
        "(-0.280000, 1.565707, 0.116069)",
        "(-0.280000, 1.565928, 0.118455)",
        "(-0.280000, 1.566247, 0.120802)",
        "(-0.280000, 1.566667, 0.123137)",
        "(-0.280000, 1.567187, 0.125482)",
        "(-0.280000, 1.567801, 0.127863)",
        "(-0.280000, 1.568500, 0.130301)",
        "(-0.280000, 1.569267, 0.132817)",
        "(-0.280000, 1.570083, 0.135431)",
        "(-0.280000, 1.570925, 0.138157)",
        "(-0.280000, 1.571765, 0.141006)",
        "(-0.280000, 1.572566, 0.143947)",
        "(-0.280000, 1.573314, 0.147057)",
        "(-0.280000, 1.573967, 0.150296)",
        "(-0.280000, 1.574493, 0.153656)",
        "(-0.280000, 1.574859, 0.157124)",
        "(-0.280000, 1.575034, 0.160683)",
        "(-0.280000, 1.575011, 0.164275)",
        "(-0.280000, 1.574723, 0.167941)",
        "(-0.280000, 1.574169, 0.171618)",
        "(-0.280000, 1.573332, 0.175272)",
        "(-0.280000, 1.572200, 0.178867)",
        "(-0.280000, 1.570767, 0.182368)",
        "(-0.280000, 1.569056, 0.185699)",
        "(-0.280000, 1.567031, 0.188910)",
        "(-0.280000, 1.564724, 0.191926)",
        "(-0.280000, 1.562151, 0.194721)",
        "(-0.280000, 1.559337, 0.197275)",
        "(-0.280000, 1.556308, 0.199575)",
        "(-0.280000, 1.553095, 0.201615)",
        "(-0.280000, 1.549731, 0.203401)",
        "(-0.280000, 1.546249, 0.204950)",
        "(-0.280000, 1.542680, 0.206292)",
        "(-0.280000, 1.539051, 0.207458)",
        "(-0.280000, 1.535371, 0.208456)",
        "(-0.280000, 1.531649, 0.209283)",
        "(-0.280000, 1.527939, 0.209929)",
        "(-0.280000, 1.524157, 0.210411)",
        "(-0.280000, 1.520404, 0.210715)",
        "(-0.280000, 1.516593, 0.210847)",
        "(-0.280000, 1.512781, 0.210803)",
        "(-0.280000, 1.508975, 0.210583)",
        "(-0.280000, 1.505183, 0.210188)",
        "(-0.280000, 1.501413, 0.209617)",
        "(-0.280000, 1.497674, 0.208873)",
        "(-0.280000, 1.493973, 0.207957)",
        "(-0.280000, 1.490318, 0.206871)",
        "(-0.280000, 1.486718, 0.205617)",
        "(-0.280000, 1.483222, 0.204217)",
        "(-0.280000, 1.479751, 0.202638)",
        "(-0.280000, 1.476358, 0.200900)",
        "(-0.280000, 1.473048, 0.199007)",
        "(-0.280000, 1.469829, 0.196964)",
        "(-0.280000, 1.466709, 0.194774)",
        "(-0.280000, 1.463692, 0.192442)",
        "(-0.280000, 1.460787, 0.189973)",
        "(-0.280000, 1.457999, 0.187372)",
        "(-0.280000, 1.455334, 0.184645)",
        "(-0.280000, 1.452798, 0.181799)",
        "(-0.280000, 1.450397, 0.178838)",
        "(-0.280000, 1.448162, 0.175808)",
        "(-0.280000, 1.446067, 0.172678)",
        "(-0.280000, 1.444094, 0.169415)",
        "(-0.280000, 1.442274, 0.166065)",
        "(-0.280000, 1.440610, 0.162635)",
        "(-0.280000, 1.439107, 0.159131)",
        "(-0.280000, 1.437768, 0.155561)",
        "(-0.280000, 1.436595, 0.151934)",
        "(-0.280000, 1.435591, 0.148256)",
        "(-0.280000, 1.434757, 0.144535)",
        "(-0.280000, 1.434097, 0.140780)",
        "(-0.280000, 1.433611, 0.136999)",
        "(-0.280000, 1.433300, 0.133199)",
        "(-0.280000, 1.433166, 0.129435)",
        "(-0.280000, 1.433205, 0.125623)",
        "(-0.280000, 1.433421, 0.121816)",
        "(-0.280000, 1.433812, 0.118024)",
        "(-0.280000, 1.434378, 0.114253)",
        "(-0.280000, 1.435117, 0.110513)",
        "(-0.280000, 1.436029, 0.106811)",
        "(-0.280000, 1.437111, 0.103155)",
        "(-0.280000, 1.438344, 0.099598)",
        "(-0.280000, 1.439757, 0.096056)",
        "(-0.280000, 1.441332, 0.092584)",
        "(-0.280000, 1.443065, 0.089189)",
        "(-0.280000, 1.444954, 0.085877)",
        "(-0.280000, 1.446968, 0.082694)",
        "(-0.280000, 1.449152, 0.079570)",
        "(-0.280000, 1.451479, 0.076549)",
        "(-0.280000, 1.453943, 0.073640)",
        "(-0.280000, 1.456539, 0.070847)",
        "(-0.280000, 1.459261, 0.068178)",
        "(-0.280000, 1.462103, 0.065637)",
        "(-0.280000, 1.465060, 0.063230)",
        "(-0.280000, 1.468125, 0.060962)",
        "(-0.280000, 1.471291, 0.058838)",
        "(-0.280000, 1.474552, 0.056863)",
        "(-0.280000, 1.477901, 0.055041)",
        "(-0.280000, 1.481289, 0.053395)",
        "(-0.280000, 1.484791, 0.051888)",
        "(-0.280000, 1.488359, 0.050544)",
        "(-0.280000, 1.491985, 0.049367)",
        "(-0.280000, 1.495616, 0.048370)",
        "(-0.280000, 1.499335, 0.047530)",
        "(-0.280000, 1.503089, 0.046863)",
        "(-0.280000, 1.506869, 0.046371)",
        "(-0.280000, 1.510669, 0.046053)",
        "(-0.280000, 1.514479, 0.045912)",
        "(-0.280000, 1.518291, 0.045946)",
        "(-0.280000, 1.522098, 0.046157)",
        "(-0.280000, 1.525891, 0.046544)",
        "(-0.280000, 1.529616, 0.047097)",
        "(-0.280000, 1.533357, 0.047830)",
        "(-0.280000, 1.537061, 0.048736)",
        "(-0.280000, 1.540719, 0.049811)",
        "(-0.280000, 1.544323, 0.051054)",
        "(-0.280000, 1.547866, 0.052463)",
        "(-0.280000, 1.551340, 0.054034)",
        "(-0.280000, 1.554738, 0.055763)",
        "(-0.280000, 1.558052, 0.057648)",
        "(-0.280000, 1.561275, 0.059684)",
        "(-0.280000, 1.564401, 0.061867)",
        "(-0.280000, 1.567423, 0.064191)",
        "(-0.280000, 1.570264, 0.066591)",
        "(-0.280000, 1.573061, 0.069182)",
        "(-0.280000, 1.575735, 0.071899)",
        "(-0.280000, 1.578281, 0.074737)",
        "(-0.280000, 1.580693, 0.077690)",
        "(-0.280000, 1.582966, 0.080751)",
        "(-0.280000, 1.585096, 0.083913)",
        "(-0.280000, 1.587076, 0.087171)",
        "(-0.280000, 1.588904, 0.090517)",
        "(-0.280000, 1.590576, 0.093943)",
        "(-0.280000, 1.592087, 0.097444)",
        "(-0.280000, 1.593435, 0.101010)",
        "(-0.280000, 1.594617, 0.104635)",
        "(-0.280000, 1.595618, 0.108266)",
        "(-0.280000, 1.596462, 0.111984)",
        "(-0.280000, 1.597134, 0.115737)",
        "(-0.280000, 1.597631, 0.119517)",
        "(-0.280000, 1.597953, 0.123316)",
        "(-0.280000, 1.598099, 0.127125)",
        "(-0.280000, 1.598069, 0.130938)",
        "(-0.280000, 1.597862, 0.134745)",
        "(-0.280000, 1.597480, 0.138538)",
        "(-0.280000, 1.596931, 0.142263)",
        "(-0.280000, 1.596202, 0.146006)",
        "(-0.280000, 1.595302, 0.149710)",
        "(-0.280000, 1.594245, 0.153325)",
        "(-0.280000, 1.593008, 0.156931)",
        "(-0.280000, 1.591606, 0.160477)",
        "(-0.280000, 1.590041, 0.163954)",
        "(-0.280000, 1.588317, 0.167354)",
        "(-0.280000, 1.586438, 0.170672)",
        "(-0.280000, 1.584408, 0.173899)",
        "(-0.280000, 1.582231, 0.177029)",
        "(-0.280000, 1.579911, 0.180054)",
        "(-0.280000, 1.577454, 0.182970)",
        "(-0.280000, 1.574865, 0.185769)",
        "(-0.280000, 1.572150, 0.188445)",
        "(-0.280000, 1.569313, 0.190992)",
        "(-0.280000, 1.566399, 0.193378)",
        "(-0.280000, 1.563341, 0.195654)",
        "(-0.280000, 1.560181, 0.197787)",
        "(-0.280000, 1.556925, 0.199772)",
        "(-0.280000, 1.553582, 0.201604)",
        "(-0.280000, 1.550200, 0.203259)",
        "(-0.280000, 1.546703, 0.204777)",
        "(-0.280000, 1.543138, 0.206131)",
        "(-0.280000, 1.539516, 0.207319)",
        "(-0.280000, 1.535842, 0.208339)",
        "(-0.280000, 1.532125, 0.209187)",
        "(-0.280000, 1.528373, 0.209863)",
        "(-0.280000, 1.524639, 0.210359)",
        "(-0.280000, 1.520841, 0.210688)",
        "(-0.280000, 1.517031, 0.210841)",
        "(-0.280000, 1.513219, 0.210817)",
        "(-0.280000, 1.509412, 0.210618)",
        "(-0.280000, 1.505617, 0.210242)",
        "(-0.280000, 1.501845, 0.209692)",
        "(-0.280000, 1.498102, 0.208968)",
        "(-0.280000, 1.494396, 0.208071)",
        "(-0.280000, 1.490736, 0.207005)",
        "(-0.280000, 1.487131, 0.205762)",
        "(-0.280000, 1.483608, 0.204308)",
        "(-0.280000, 1.480196, 0.202615)",
        "(-0.280000, 1.476967, 0.200689)",
        "(-0.280000, 1.473915, 0.198501)",
        "(-0.280000, 1.471027, 0.196030)",
        "(-0.280000, 1.468374, 0.193311)",
        "(-0.280000, 1.465980, 0.190363)",
        "(-0.280000, 1.463862, 0.187213)",
        "(-0.280000, 1.462035, 0.183892)",
        "(-0.280000, 1.460504, 0.180432)",
        "(-0.280000, 1.459272, 0.176870)",
        "(-0.280000, 1.458333, 0.173241)",
        "(-0.280000, 1.457676, 0.169581)",
        "(-0.280000, 1.457286, 0.165924)",
        "(-0.280000, 1.457142, 0.162345)",
        "(-0.280000, 1.457217, 0.158782)",
        "(-0.280000, 1.457486, 0.155303)",
        "(-0.280000, 1.457917, 0.151929)",
        "(-0.280000, 1.458481, 0.148672)",
        "(-0.280000, 1.459142, 0.145541)",
        "(-0.280000, 1.459870, 0.142541)",
        "(-0.280000, 1.460632, 0.139670)",
        "(-0.280000, 1.461399, 0.136923)",
        "(-0.280000, 1.462143, 0.134287)",
        "(-0.280000, 1.462843, 0.131781)",
        "(-0.280000, 1.463473, 0.129324)",
        "(-0.280000, 1.464020, 0.126928)",
        "(-0.280000, 1.464469, 0.124597)",
        "(-0.280000, 1.464825, 0.122252)",
        "(-0.280000, 1.465078, 0.119896)",
        "(-0.280000, 1.465235, 0.117507)",
        "(-0.280000, 1.465301, 0.115059)",
        "(-0.280000, 1.465290, 0.112533)",
        "(-0.280000, 1.465220, 0.109910)",
        "(-0.280000, 1.465110, 0.107173)",
        "(-0.280000, 1.464984, 0.104309)",
        "(-0.280000, 1.464870, 0.101311)",
        "(-0.280000, 1.464794, 0.098174)",
        "(-0.280000, 1.464787, 0.094897)",
        "(-0.280000, 1.464875, 0.091526)",
        "(-0.280000, 1.465090, 0.087987)",
        "(-0.280000, 1.465459, 0.084332)",
        "(-0.280000, 1.466008, 0.080577)",
        "(-0.280000, 1.466761, 0.076740)",
        "(-0.280000, 1.467738, 0.072842)",
        "(-0.280000, 1.468957, 0.068904)",
        "(-0.280000, 1.470393, 0.064977)",
        "(-0.280000, 1.472127, 0.061028)",
        "(-0.280000, 1.474132, 0.057107)",
        "(-0.280000, 1.476412, 0.053238)",
        "(-0.280000, 1.478985, 0.049479)",
        "(-0.280000, 1.482147, 0.046590)",
        "(-0.280000, 1.485916, 0.045146)",
        "(-0.280000, 1.489794, 0.043862)",
        "(-0.280000, 1.493727, 0.042758)",
        "(-0.280000, 1.497708, 0.041837)",
        "(-0.280000, 1.501726, 0.041101)",
        "(-0.280000, 1.505775, 0.040552)",
        "(-0.280000, 1.509844, 0.040190)",
        "(-0.280000, 1.513926, 0.040017)",
        "(-0.280000, 1.518012, 0.040032)",
        "(-0.280000, 1.522092, 0.040236)",
        "(-0.280000, 1.526159, 0.040629)",
        "(-0.280000, 1.530203, 0.041209)",
        "(-0.280000, 1.534167, 0.041965)",
        "(-0.280000, 1.538141, 0.042914)",
        "(-0.280000, 1.542066, 0.044045)",
        "(-0.280000, 1.545888, 0.045340)",
        "(-0.280000, 1.549693, 0.046827)",
        "(-0.280000, 1.553426, 0.048488)",
        "(-0.280000, 1.557076, 0.050322)",
        "(-0.280000, 1.559661, 0.053974)",
        "(-0.280000, 1.561969, 0.057741)",
        "(-0.280000, 1.564008, 0.061580)",
        "(-0.280000, 1.565795, 0.065454)",
        "(-0.280000, 1.567348, 0.069326)",
        "(-0.280000, 1.568690, 0.073164)",
        "(-0.280000, 1.569838, 0.076896)",
        "(-0.280000, 1.570848, 0.080590)",
        "(-0.280000, 1.571740, 0.084184)",
        "(-0.280000, 1.572546, 0.087666)",
        "(-0.280000, 1.573302, 0.091029)",
        "(-0.280000, 1.574042, 0.094274)",
        "(-0.280000, 1.574798, 0.097406)",
        "(-0.280000, 1.575601, 0.100437)",
        "(-0.280000, 1.576477, 0.103383)",
        "(-0.280000, 1.577449, 0.106263)",
        "(-0.280000, 1.578535, 0.109104)",
        "(-0.280000, 1.579737, 0.111895)",
        "(-0.280000, 1.581064, 0.114705)",
        "(-0.280000, 1.582536, 0.117597)",
        "(-0.280000, 1.584129, 0.120567)",
        "(-0.280000, 1.585826, 0.123646)",
        "(-0.280000, 1.587602, 0.126861)",
        "(-0.280000, 1.589426, 0.130234)",
        "(-0.280000, 1.591257, 0.133785)",
        "(-0.280000, 1.593049, 0.137525)",
        "(-0.280000, 1.594748, 0.141458)",
        "(-0.280000, 1.596295, 0.145577)",
        "(-0.280000, 1.597625, 0.149866)",
        "(-0.280000, 1.598678, 0.154298)",
        "(-0.280000, 1.598691, 0.158581)",
        "(-0.280000, 1.597226, 0.162341)",
        "(-0.280000, 1.595569, 0.166075)",
        "(-0.280000, 1.593741, 0.169729)",
        "(-0.280000, 1.591747, 0.173295)",
        "(-0.280000, 1.589589, 0.176765)",
        "(-0.280000, 1.587274, 0.180131)",
        "(-0.280000, 1.584806, 0.183386)",
        "(-0.280000, 1.582190, 0.186524)",
        "(-0.280000, 1.579467, 0.189501)",
        "(-0.280000, 1.576574, 0.192386)",
        "(-0.280000, 1.573550, 0.195134)",
        "(-0.280000, 1.570403, 0.197739)",
        "(-0.280000, 1.567180, 0.200167)",
        "(-0.280000, 1.563807, 0.202473)",
        "(-0.280000, 1.560331, 0.204620)",
        "(-0.280000, 1.556760, 0.206604)",
        "(-0.280000, 1.553101, 0.208421)",
        "(-0.280000, 1.549361, 0.210067)",
        "(-0.280000, 1.545549, 0.211536)",
        "(-0.280000, 1.541108, 0.210994)",
        "(-0.280000, 1.536768, 0.210170)",
        "(-0.280000, 1.532555, 0.209098)",
        "(-0.280000, 1.528486, 0.207816)",
        "(-0.280000, 1.524576, 0.206362)",
        "(-0.280000, 1.520832, 0.204775)",
        "(-0.280000, 1.517298, 0.203116)",
        "(-0.280000, 1.513884, 0.201380)",
        "(-0.280000, 1.510624, 0.199623)",
        "(-0.280000, 1.507505, 0.197879)",
        "(-0.280000, 1.504546, 0.196184)",
        "(-0.280000, 1.501646, 0.194552)",
        "(-0.280000, 1.498818, 0.193007)",
        "(-0.280000, 1.496034, 0.191565)",
        "(-0.280000, 1.493264, 0.190235)",
        "(-0.280000, 1.490477, 0.189019)",
        "(-0.280000, 1.487643, 0.187915)",
        "(-0.280000, 1.484735, 0.186912)",
        "(-0.280000, 1.481763, 0.186005)",
        "(-0.280000, 1.478632, 0.185150)",
        "(-0.280000, 1.475363, 0.184332)",
        "(-0.280000, 1.471943, 0.183518)",
        "(-0.280000, 1.468369, 0.182671)",
        "(-0.280000, 1.464646, 0.181753)",
        "(-0.280000, 1.460786, 0.180721)",
        "(-0.280000, 1.456812, 0.179533)",
        "(-0.280000, 1.452759, 0.178147)",
        "(-0.280000, 1.448670, 0.176522)",
        "(-0.280000, 1.444601, 0.174623)",
        "(-0.280000, 1.440612, 0.172422)",
        "(-0.280000, 1.437433, 0.169553)",
        "(-0.280000, 1.435657, 0.165986)",
        "(-0.280000, 1.434004, 0.162249)",
        "(-0.280000, 1.432526, 0.158441)",
        "(-0.280000, 1.431225, 0.154568)",
        "(-0.280000, 1.430105, 0.150639)",
        "(-0.280000, 1.429168, 0.146662)",
        "(-0.280000, 1.428415, 0.142647)",
        "(-0.280000, 1.427849, 0.138601)",
        "(-0.280000, 1.427470, 0.134533)",
        "(-0.280000, 1.427280, 0.130452)",
        "(-0.280000, 1.427279, 0.126366)",
        "(-0.280000, 1.427466, 0.122285)",
        "(-0.280000, 1.427836, 0.118266)",
        "(-0.280000, 1.428397, 0.114219)",
        "(-0.280000, 1.429145, 0.110203)",
        "(-0.280000, 1.430077, 0.106225)",
        "(-0.280000, 1.431193, 0.102295)",
        "(-0.280000, 1.432488, 0.098420)",
        "(-0.280000, 1.433964, 0.094611)",
        "(-0.280000, 1.437352, 0.091688)",
        "(-0.280000, 1.440880, 0.089029)",
        "(-0.280000, 1.444506, 0.086631)",
        "(-0.280000, 1.448165, 0.084520)",
        "(-0.280000, 1.451869, 0.082601)",
        "(-0.280000, 1.455560, 0.080894)",
        "(-0.280000, 1.459163, 0.079392)",
        "(-0.280000, 1.462743, 0.078030)",
        "(-0.280000, 1.466234, 0.076796)",
        "(-0.280000, 1.469622, 0.075658)",
        "(-0.280000, 1.472896, 0.074581)",
        "(-0.280000, 1.476055, 0.073532)",
        "(-0.280000, 1.479100, 0.072477)",
        "(-0.280000, 1.482039, 0.071386)",
        "(-0.280000, 1.484886, 0.070229)",
        "(-0.280000, 1.487660, 0.068984)",
        "(-0.280000, 1.490382, 0.067629)",
        "(-0.280000, 1.493080, 0.066150)",
        "(-0.280000, 1.495750, 0.064560)",
        "(-0.280000, 1.498487, 0.062818)",
        "(-0.280000, 1.501292, 0.060947)",
        "(-0.280000, 1.504194, 0.058963)",
        "(-0.280000, 1.507223, 0.056887)",
        "(-0.280000, 1.510406, 0.054748)",
        "(-0.280000, 1.513722, 0.052586)",
        "(-0.280000, 1.517271, 0.050441)",
        "(-0.280000, 1.521021, 0.048371)",
        "(-0.280000, 1.524972, 0.046434)",
        "(-0.280000, 1.529116, 0.044679)",
        "(-0.280000, 1.533450, 0.043091)",
        "(-0.280000, 1.537684, 0.042795)",
        "(-0.280000, 1.541568, 0.043891)",
        "(-0.280000, 1.545445, 0.045180)",
        "(-0.280000, 1.549258, 0.046646)",
        "(-0.280000, 1.553000, 0.048288)",
        "(-0.280000, 1.556661, 0.050100)",
        "(-0.280000, 1.560235, 0.052080)",
        "(-0.280000, 1.563714, 0.054223)",
        "(-0.280000, 1.567089, 0.056524)",
        "(-0.280000, 1.570355, 0.058979)",
        "(-0.280000, 1.573504, 0.061582)",
        "(-0.280000, 1.576529, 0.064328)",
        "(-0.280000, 1.579424, 0.067210)",
        "(-0.280000, 1.582150, 0.070186)",
        "(-0.280000, 1.584768, 0.073323)",
        "(-0.280000, 1.587209, 0.076535)",
        "(-0.280000, 1.589528, 0.079898)",
        "(-0.280000, 1.591690, 0.083365)",
        "(-0.280000, 1.593689, 0.086928)",
        "(-0.280000, 1.595521, 0.090580)",
        "(-0.280000, 1.597183, 0.094312)",
        "(-0.280000, 1.598670, 0.098118)",
        "(-0.280000, 1.599980, 0.101988)",
        "(-0.280000, 1.601109, 0.105914)",
        "(-0.280000, 1.602056, 0.109888)",
        "(-0.280000, 1.602818, 0.113902)",
        "(-0.280000, 1.603388, 0.117897)",
        "(-0.280000, 1.603779, 0.121964)",
        "(-0.280000, 1.603981, 0.126044)",
        "(-0.280000, 1.603994, 0.130130)",
        "(-0.280000, 1.603819, 0.134212)",
        "(-0.280000, 1.603455, 0.138281)",
        "(-0.280000, 1.602904, 0.142329)",
        "(-0.280000, 1.602166, 0.146347)",
        "(-0.280000, 1.601243, 0.150327)",
        "(-0.280000, 1.600137, 0.154260)",
        "(-0.280000, 1.598851, 0.158138)",
        "(-0.280000, 1.597406, 0.161905)",
        "(-0.280000, 1.595790, 0.165603)",
        "(-0.280000, 1.593984, 0.169268)",
        "(-0.280000, 1.592010, 0.172845)",
        "(-0.280000, 1.589874, 0.176327)",
        "(-0.280000, 1.587579, 0.179707)",
        "(-0.280000, 1.585129, 0.182977)",
        "(-0.280000, 1.582532, 0.186130)",
        "(-0.280000, 1.578884, 0.188301)",
        "(-0.280000, 1.574417, 0.189466)",
        "(-0.280000, 1.570013, 0.190386)",
        "(-0.280000, 1.565663, 0.191046)",
        "(-0.280000, 1.561401, 0.191483)",
        "(-0.280000, 1.557262, 0.191744)",
        "(-0.280000, 1.553317, 0.191877)",
        "(-0.280000, 1.549480, 0.191933)",
        "(-0.280000, 1.545805, 0.191951)",
        "(-0.280000, 1.542288, 0.191973)",
        "(-0.280000, 1.538916, 0.192032)",
        "(-0.280000, 1.535673, 0.192158)",
        "(-0.280000, 1.532534, 0.192373)",
        "(-0.280000, 1.529511, 0.192686)",
        "(-0.280000, 1.526502, 0.193125)",
        "(-0.280000, 1.523513, 0.193682)",
        "(-0.280000, 1.520514, 0.194355)",
        "(-0.280000, 1.517477, 0.195133)",
        "(-0.280000, 1.514413, 0.195991)",
        "(-0.280000, 1.511220, 0.196929)",
        "(-0.280000, 1.507918, 0.197910)",
        "(-0.280000, 1.504487, 0.198905)",
        "(-0.280000, 1.500917, 0.199882)",
        "(-0.280000, 1.497201, 0.200804)",
        "(-0.280000, 1.493338, 0.201634)",
        "(-0.280000, 1.489332, 0.202336)",
        "(-0.280000, 1.485195, 0.202870)",
        "(-0.280000, 1.480942, 0.203201)",
        "(-0.280000, 1.476595, 0.203295)",
        "(-0.280000, 1.472182, 0.203119)",
        "(-0.280000, 1.467733, 0.202645)",
        "(-0.280000, 1.464390, 0.200384)",
        "(-0.280000, 1.461117, 0.197938)",
        "(-0.280000, 1.457961, 0.195345)",
        "(-0.280000, 1.454965, 0.192643)",
        "(-0.280000, 1.452060, 0.189770)",
        "(-0.280000, 1.449290, 0.186766)",
        "(-0.280000, 1.446663, 0.183638)",
        "(-0.280000, 1.444183, 0.180391)",
        "(-0.280000, 1.441855, 0.177034)",
        "(-0.280000, 1.439685, 0.173572)",
        "(-0.280000, 1.437678, 0.170014)",
        "(-0.280000, 1.435837, 0.166367)",
        "(-0.280000, 1.434186, 0.162684)",
        "(-0.280000, 1.432687, 0.158883)",
        "(-0.280000, 1.431366, 0.155017)",
        "(-0.280000, 1.430225, 0.151094)",
        "(-0.280000, 1.429266, 0.147123)",
        "(-0.280000, 1.428492, 0.143111)",
        "(-0.280000, 1.427905, 0.139068)",
        "(-0.280000, 1.428884, 0.134899)",
        "(-0.280000, 1.430908, 0.130818)",
        "(-0.280000, 1.433172, 0.126940)",
        "(-0.280000, 1.435625, 0.123277)",
        "(-0.280000, 1.438282, 0.119843)",
        "(-0.280000, 1.441160, 0.116655)",
        "(-0.280000, 1.444215, 0.113810)",
        "(-0.280000, 1.447528, 0.111172)",
        "(-0.280000, 1.451035, 0.108841)",
        "(-0.280000, 1.454706, 0.106831)",
        "(-0.280000, 1.458504, 0.105151)",
        "(-0.280000, 1.462386, 0.103804)",
        "(-0.280000, 1.466306, 0.102785)",
        "(-0.280000, 1.470216, 0.102081)",
        "(-0.280000, 1.474068, 0.101672)",
        "(-0.280000, 1.477816, 0.101533)",
        "(-0.280000, 1.481419, 0.101629)",
        "(-0.280000, 1.484838, 0.101920)",
        "(-0.280000, 1.488006, 0.102358)",
        "(-0.280000, 1.490976, 0.102904)",
        "(-0.280000, 1.493691, 0.103505)",
        "(-0.280000, 1.496143, 0.104110)",
        "(-0.280000, 1.498331, 0.104669)",
        "(-0.280000, 1.500264, 0.105132)",
        "(-0.280000, 1.501956, 0.105455)",
        "(-0.280000, 1.503431, 0.105596)",
        "(-0.280000, 1.504719, 0.105520)",
        "(-0.280000, 1.505840, 0.105204)",
        "(-0.280000, 1.506862, 0.104615)",
        "(-0.280000, 1.507814, 0.103745)",
        "(-0.280000, 1.508742, 0.102589)",
        "(-0.280000, 1.509679, 0.101170)",
        "(-0.280000, 1.510693, 0.099465)",
        "(-0.280000, 1.511817, 0.097510)",
        "(-0.280000, 1.513091, 0.095334)",
        "(-0.280000, 1.514552, 0.092970)",
        "(-0.280000, 1.516228, 0.090462)",
        "(-0.280000, 1.518146, 0.087856)",
        "(-0.280000, 1.520321, 0.085201)",
        "(-0.280000, 1.522765, 0.082553)",
        "(-0.280000, 1.525478, 0.079963)",
        "(-0.280000, 1.528457, 0.077487)",
        "(-0.280000, 1.531688, 0.075176)",
        "(-0.280000, 1.535109, 0.073101)",
        "(-0.280000, 1.538779, 0.071255)",
        "(-0.280000, 1.542630, 0.069700)",
        "(-0.280000, 1.546629, 0.068466)",
        "(-0.280000, 1.550744, 0.067574)",
        "(-0.280000, 1.554908, 0.067012)",
        "(-0.280000, 1.559165, 0.066825)",
        "(-0.280000, 1.563456, 0.066985)",
        "(-0.280000, 1.567771, 0.067475)",
        "(-0.280000, 1.572107, 0.068271)",
        "(-0.280000, 1.576478, 0.069341)",
        "(-0.280000, 1.580902, 0.070660)",
        "(-0.280000, 1.584473, 0.072954)",
        "(-0.280000, 1.586931, 0.076154)",
        "(-0.280000, 1.589269, 0.079505)",
        "(-0.280000, 1.591449, 0.082960)",
        "(-0.280000, 1.593467, 0.086513)",
        "(-0.280000, 1.595318, 0.090154)",
        "(-0.280000, 1.597000, 0.093878)",
        "(-0.280000, 1.598507, 0.097675)",
        "(-0.280000, 1.599838, 0.101538)",
        "(-0.280000, 1.600988, 0.105458)",
        "(-0.280000, 1.601956, 0.109427)",
        "(-0.280000, 1.602740, 0.113437)",
        "(-0.280000, 1.603337, 0.117479)",
        "(-0.280000, 1.603743, 0.121494)",
        "(-0.280000, 1.603967, 0.125573)",
        "(-0.280000, 1.604003, 0.129607)",
        "(-0.280000, 1.603852, 0.133690)",
        "(-0.280000, 1.603512, 0.137762)",
        "(-0.280000, 1.602985, 0.141813)",
        "(-0.280000, 1.602271, 0.145835)",
        "(-0.280000, 1.601371, 0.149821)",
        "(-0.280000, 1.600289, 0.153760)",
        "(-0.280000, 1.599025, 0.157645)",
        "(-0.280000, 1.597583, 0.161468)",
        "(-0.280000, 1.595967, 0.165220)",
        "(-0.280000, 1.594178, 0.168893)",
        "(-0.280000, 1.592247, 0.172437)",
        "(-0.280000, 1.590129, 0.175930)",
        "(-0.280000, 1.587851, 0.179322)",
        "(-0.280000, 1.585420, 0.182605)",
        "(-0.280000, 1.582839, 0.185773)",
        "(-0.280000, 1.580115, 0.188817)",
        "(-0.280000, 1.577253, 0.191733)",
        "(-0.280000, 1.574259, 0.194513)",
        "(-0.280000, 1.571140, 0.197151)",
        "(-0.280000, 1.567902, 0.199643)",
        "(-0.280000, 1.564595, 0.201954)",
        "(-0.280000, 1.561143, 0.204138)",
        "(-0.280000, 1.557636, 0.206137)",
        "(-0.280000, 1.553998, 0.207995)",
        "(-0.280000, 1.550277, 0.209683)",
        "(-0.280000, 1.546483, 0.211197)",
        "(-0.280000, 1.542622, 0.212534)",
        "(-0.280000, 1.538704, 0.213692)",
        "(-0.280000, 1.534737, 0.214667)",
        "(-0.280000, 1.530515, 0.214226)",
        "(-0.280000, 1.526238, 0.212490)",
        "(-0.280000, 1.522157, 0.210594)",
        "(-0.280000, 1.518275, 0.208506)",
        "(-0.280000, 1.514600, 0.206192)",
        "(-0.280000, 1.511149, 0.203635)",
        "(-0.280000, 1.507981, 0.200865)",
        "(-0.280000, 1.505038, 0.197820)",
        "(-0.280000, 1.502381, 0.194553)",
        "(-0.280000, 1.500028, 0.191091)",
        "(-0.280000, 1.497992, 0.187472)",
        "(-0.280000, 1.496279, 0.183737)",
        "(-0.280000, 1.494888, 0.179932)",
        "(-0.280000, 1.493840, 0.176121)",
        "(-0.280000, 1.493062, 0.172326)",
        "(-0.280000, 1.492562, 0.168609)",
        "(-0.280000, 1.492310, 0.165014)",
        "(-0.280000, 1.492270, 0.161582)",
        "(-0.280000, 1.492400, 0.158387)",
        "(-0.280000, 1.492657, 0.155379)",
        "(-0.280000, 1.492994, 0.152618)",
        "(-0.280000, 1.493359, 0.150119)",
        "(-0.280000, 1.493704, 0.147887)",
        "(-0.280000, 1.493979, 0.145919)",
        "(-0.280000, 1.494137, 0.144203)",
        "(-0.280000, 1.494135, 0.142721)",
        "(-0.280000, 1.493935, 0.141447)",
        "(-0.280000, 1.493506, 0.140349)",
        "(-0.280000, 1.492821, 0.139388)",
        "(-0.280000, 1.491864, 0.138524)",
        "(-0.280000, 1.490625, 0.137711)",
        "(-0.280000, 1.489123, 0.136915)",
        "(-0.280000, 1.487328, 0.136069)",
        "(-0.280000, 1.485274, 0.135137)",
        "(-0.280000, 1.482989, 0.134096)",
        "(-0.280000, 1.480496, 0.132871)",
        "(-0.280000, 1.477837, 0.131444)",
        "(-0.280000, 1.475058, 0.129787)",
        "(-0.280000, 1.472206, 0.127878)",
        "(-0.280000, 1.469334, 0.125701)",
        "(-0.280000, 1.466495, 0.123250)",
        "(-0.280000, 1.463743, 0.120524)",
        "(-0.280000, 1.461131, 0.117531)",
        "(-0.280000, 1.458736, 0.114326)",
        "(-0.280000, 1.456544, 0.110851)",
        "(-0.280000, 1.454625, 0.107168)",
        "(-0.280000, 1.453011, 0.103307)",
        "(-0.280000, 1.451726, 0.099297)",
        "(-0.280000, 1.450784, 0.095169)",
        "(-0.280000, 1.450190, 0.090950)",
        "(-0.280000, 1.449938, 0.086663)",
        "(-0.280000, 1.450012, 0.082321)",
        "(-0.280000, 1.450389, 0.077929)",
        "(-0.280000, 1.451035, 0.073476)",
        "(-0.280000, 1.451923, 0.068946)",
        "(-0.280000, 1.453827, 0.065207)",
        "(-0.280000, 1.456776, 0.062451)",
        "(-0.280000, 1.459885, 0.059801)",
        "(-0.280000, 1.463114, 0.057298)",
        "(-0.280000, 1.466455, 0.054947)",
        "(-0.280000, 1.469902, 0.052752)",
        "(-0.280000, 1.473446, 0.050720)",
        "(-0.280000, 1.477080, 0.048853)",
        "(-0.280000, 1.480796, 0.047156)",
        "(-0.280000, 1.484587, 0.045633)",
        "(-0.280000, 1.488444, 0.044286)",
        "(-0.280000, 1.492360, 0.043120)",
        "(-0.280000, 1.496325, 0.042135)",
        "(-0.280000, 1.500282, 0.041344)",
        "(-0.280000, 1.504321, 0.040727)",
        "(-0.280000, 1.508384, 0.040298)",
        "(-0.280000, 1.512462, 0.040057)",
        "(-0.280000, 1.516547, 0.040005)",
        "(-0.280000, 1.520630, 0.040141)",
        "(-0.280000, 1.524703, 0.040467)",
        "(-0.280000, 1.528756, 0.040980)",
        "(-0.280000, 1.532781, 0.041679)",
        "(-0.280000, 1.536720, 0.042552)",
        "(-0.280000, 1.540664, 0.043619)",
        "(-0.280000, 1.544554, 0.044866)",
        "(-0.280000, 1.548383, 0.046292)",
        "(-0.280000, 1.552096, 0.047872)",
        "(-0.280000, 1.555778, 0.049644)",
        "(-0.280000, 1.559374, 0.051583)",
        "(-0.280000, 1.562876, 0.053686)",
        "(-0.280000, 1.566278, 0.055950)",
        "(-0.280000, 1.569571, 0.058367)",
        "(-0.280000, 1.572749, 0.060935)",
        "(-0.280000, 1.575805, 0.063647)",
        "(-0.280000, 1.578732, 0.066497)",
        "(-0.280000, 1.581524, 0.069479)",
        "(-0.280000, 1.584176, 0.072587)",
        "(-0.280000, 1.586681, 0.075814)",
        "(-0.280000, 1.589007, 0.079112)",
        "(-0.280000, 1.591205, 0.082556)",
        "(-0.280000, 1.593242, 0.086098)",
        "(-0.280000, 1.595113, 0.089729)",
        "(-0.280000, 1.596814, 0.093444)",
        "(-0.280000, 1.598324, 0.097185)",
        "(-0.280000, 1.599677, 0.101040)",
        "(-0.280000, 1.599646, 0.105285)",
        "(-0.280000, 1.598331, 0.109709)",
        "(-0.280000, 1.596837, 0.113954)",
        "(-0.280000, 1.595150, 0.118018)",
        "(-0.280000, 1.593317, 0.121890)",
        "(-0.280000, 1.591398, 0.125566)",
        "(-0.280000, 1.589470, 0.129011)",
        "(-0.280000, 1.587531, 0.132322)",
        "(-0.280000, 1.585645, 0.135476)",
        "(-0.280000, 1.583842, 0.138496)",
        "(-0.280000, 1.582147, 0.141411)",
        "(-0.280000, 1.580576, 0.144252)",
        "(-0.280000, 1.579135, 0.147048)",
        "(-0.280000, 1.577825, 0.149833)",
        "(-0.280000, 1.576641, 0.152634)",
        "(-0.280000, 1.575569, 0.155479)",
        "(-0.280000, 1.574591, 0.158392)",
        "(-0.280000, 1.573683, 0.161393)",
        "(-0.280000, 1.572828, 0.164459)",
        "(-0.280000, 1.571976, 0.167674)",
        "(-0.280000, 1.571128, 0.170976)",
        "(-0.280000, 1.570204, 0.174426)",
        "(-0.280000, 1.569191, 0.177986)",
        "(-0.280000, 1.568056, 0.181643)",
        "(-0.280000, 1.566767, 0.185378)",
        "(-0.280000, 1.565294, 0.189168)",
        "(-0.280000, 1.563609, 0.192984)",
        "(-0.280000, 1.561691, 0.196794)",
        "(-0.280000, 1.559521, 0.200562)",
        "(-0.280000, 1.557085, 0.204247)",
        "(-0.280000, 1.554377, 0.207808)",
        "(-0.280000, 1.550711, 0.209497)",
        "(-0.280000, 1.546925, 0.211031)",
        "(-0.280000, 1.543072, 0.212389)",
        "(-0.280000, 1.539160, 0.213567)",
        "(-0.280000, 1.535198, 0.214564)",
        "(-0.280000, 1.531194, 0.215376)",
        "(-0.280000, 1.527156, 0.216002)",
        "(-0.280000, 1.523095, 0.216441)",
        "(-0.280000, 1.519017, 0.216691)",
        "(-0.280000, 1.514932, 0.216753)",
        "(-0.280000, 1.510899, 0.216629)",
        "(-0.280000, 1.506826, 0.216316)",
        "(-0.280000, 1.502820, 0.215822)",
        "(-0.280000, 1.498793, 0.215137)",
        "(-0.280000, 1.494801, 0.214266)",
        "(-0.280000, 1.490854, 0.213211)",
        "(-0.280000, 1.486960, 0.211975)",
        "(-0.280000, 1.483127, 0.210561)",
        "(-0.280000, 1.479364, 0.208971)",
        "(-0.280000, 1.476303, 0.205975)",
        "(-0.280000, 1.473861, 0.202130)",
        "(-0.280000, 1.471714, 0.198186)",
        "(-0.280000, 1.469845, 0.194198)",
        "(-0.280000, 1.468247, 0.190192)",
        "(-0.280000, 1.466913, 0.186189)",
        "(-0.280000, 1.465844, 0.182260)",
        "(-0.280000, 1.465001, 0.178329)",
        "(-0.280000, 1.464379, 0.174467)",
        "(-0.280000, 1.463959, 0.170694)",
        "(-0.280000, 1.463716, 0.167027)",
        "(-0.280000, 1.463622, 0.163482)",
        "(-0.280000, 1.463651, 0.160068)",
        "(-0.280000, 1.463789, 0.156823)",
        "(-0.280000, 1.463972, 0.153690)",
        "(-0.280000, 1.464190, 0.150697)",
        "(-0.280000, 1.464413, 0.147840)",
        "(-0.280000, 1.464616, 0.145108)",
        "(-0.280000, 1.464775, 0.142520)",
        "(-0.280000, 1.464873, 0.139995)",
        "(-0.280000, 1.464892, 0.137546)",
        "(-0.280000, 1.464819, 0.135152)",
        "(-0.280000, 1.464647, 0.132789)",
        "(-0.280000, 1.464374, 0.130432)",
        "(-0.280000, 1.464001, 0.128059)",
        "(-0.280000, 1.463536, 0.125645)",
        "(-0.280000, 1.462990, 0.123168)",
        "(-0.280000, 1.462381, 0.120609)",
        "(-0.280000, 1.461729, 0.117949)",
        "(-0.280000, 1.461059, 0.115177)",
        "(-0.280000, 1.460397, 0.112281)",
        "(-0.280000, 1.459782, 0.109295)",
        "(-0.280000, 1.459228, 0.106145)",
        "(-0.280000, 1.458778, 0.102872)",
        "(-0.280000, 1.458445, 0.099518)",
        "(-0.280000, 1.458294, 0.096034)",
        "(-0.280000, 1.458338, 0.092472)",
        "(-0.280000, 1.458606, 0.088855)",
        "(-0.280000, 1.459122, 0.085214)",
        "(-0.280000, 1.459903, 0.081579)",
        "(-0.280000, 1.460966, 0.077984)",
        "(-0.280000, 1.462320, 0.074466)",
        "(-0.280000, 1.463968, 0.071061)",
        "(-0.280000, 1.465883, 0.067843)",
        "(-0.280000, 1.468104, 0.064765)",
        "(-0.280000, 1.470594, 0.061898)",
        "(-0.280000, 1.473336, 0.059269)",
        "(-0.280000, 1.476304, 0.056895)",
        "(-0.280000, 1.479470, 0.054788)",
        "(-0.280000, 1.482803, 0.052952)",
        "(-0.280000, 1.486272, 0.051378)",
        "(-0.280000, 1.489844, 0.050049)",
        "(-0.280000, 1.493489, 0.048932)",
        "(-0.280000, 1.497184, 0.047994)",
        "(-0.280000, 1.500919, 0.047227)",
        "(-0.280000, 1.504685, 0.046634)",
        "(-0.280000, 1.508381, 0.046223)",
        "(-0.280000, 1.512185, 0.045976)",
        "(-0.280000, 1.515997, 0.045904)",
        "(-0.280000, 1.519809, 0.046009)",
        "(-0.280000, 1.523611, 0.046290)",
        "(-0.280000, 1.527396, 0.046747)",
        "(-0.280000, 1.531156, 0.047377)",
        "(-0.280000, 1.534883, 0.048181)",
        "(-0.280000, 1.538569, 0.049157)",
        "(-0.280000, 1.542205, 0.050301)",
        "(-0.280000, 1.545785, 0.051613)",
        "(-0.280000, 1.549301, 0.053088)",
        "(-0.280000, 1.552703, 0.054704)",
        "(-0.280000, 1.556068, 0.056495)",
        "(-0.280000, 1.559347, 0.058441)",
        "(-0.280000, 1.562532, 0.060536)",
        "(-0.280000, 1.565618, 0.062776)",
        "(-0.280000, 1.568596, 0.065156)",
        "(-0.280000, 1.571461, 0.067671)",
        "(-0.280000, 1.574207, 0.070316)",
        "(-0.280000, 1.576828, 0.073085)",
        "(-0.280000, 1.579288, 0.075935)",
        "(-0.280000, 1.581643, 0.078933)",
        "(-0.280000, 1.583858, 0.082037)",
        "(-0.280000, 1.585927, 0.085239)",
        "(-0.280000, 1.587823, 0.088493)",
        "(-0.280000, 1.589589, 0.091872)",
        "(-0.280000, 1.591197, 0.095329)",
        "(-0.280000, 1.592644, 0.098856)",
        "(-0.280000, 1.593926, 0.102447)",
        "(-0.280000, 1.595040, 0.106093)",
        "(-0.280000, 1.595986, 0.109787)",
        "(-0.280000, 1.596759, 0.113520)",
        "(-0.280000, 1.597359, 0.117285)",
        "(-0.280000, 1.597784, 0.121074)",
        "(-0.280000, 1.598034, 0.124878)",
        "(-0.280000, 1.598108, 0.128690)",
        "(-0.280000, 1.598007, 0.132455)",
        "(-0.280000, 1.597731, 0.136257)",
        "(-0.280000, 1.597279, 0.140043)",
        "(-0.280000, 1.596653, 0.143804)",
        "(-0.280000, 1.595853, 0.147532)",
        "(-0.280000, 1.594882, 0.151219)",
        "(-0.280000, 1.593758, 0.154811)",
        "(-0.280000, 1.592452, 0.158394)",
        "(-0.280000, 1.590983, 0.161912)",
        "(-0.280000, 1.589353, 0.165358)",
        "(-0.280000, 1.587565, 0.168726)",
        "(-0.280000, 1.585624, 0.172007)",
        "(-0.280000, 1.583532, 0.175195)",
        "(-0.280000, 1.581324, 0.178246)",
        "(-0.280000, 1.578950, 0.181228)",
        "(-0.280000, 1.576439, 0.184098)",
        "(-0.280000, 1.573799, 0.186849)",
        "(-0.280000, 1.571035, 0.189474)",
        "(-0.280000, 1.568152, 0.191969)",
        "(-0.280000, 1.565157, 0.194329)",
        "(-0.280000, 1.562056, 0.196547)",
        "(-0.280000, 1.558856, 0.198620)",
        "(-0.280000, 1.555564, 0.200542)",
        "(-0.280000, 1.552186, 0.202310)",
        "(-0.280000, 1.548730, 0.203921)",
        "(-0.280000, 1.545247, 0.205353)",
        "(-0.280000, 1.541658, 0.206639)",
        "(-0.280000, 1.538059, 0.207745)",
        "(-0.280000, 1.534367, 0.208697)",
        "(-0.280000, 1.530635, 0.209477)",
        "(-0.280000, 1.526872, 0.210083)",
        "(-0.280000, 1.523083, 0.210515)",
        "(-0.280000, 1.519279, 0.210772)",
        "(-0.280000, 1.515468, 0.210852)",
        "(-0.280000, 1.511656, 0.210757)",
        "(-0.280000, 1.507854, 0.210485)",
        "(-0.280000, 1.504067, 0.210037)",
        "(-0.280000, 1.500306, 0.209416)",
        "(-0.280000, 1.496622, 0.208631)",
        "(-0.280000, 1.492934, 0.207667)",
        "(-0.280000, 1.489293, 0.206533)",
        "(-0.280000, 1.485710, 0.205232)",
        "(-0.280000, 1.482190, 0.203767)",
        "(-0.280000, 1.478741, 0.202141)",
        "(-0.280000, 1.475372, 0.200357)",
        "(-0.280000, 1.472088, 0.198420)",
        "(-0.280000, 1.468898, 0.196332)",
        "(-0.280000, 1.465807, 0.194100)",
        "(-0.280000, 1.462823, 0.191727)",
        "(-0.280000, 1.459987, 0.189251)",
        "(-0.280000, 1.457266, 0.186647)",
        "(-0.280000, 1.454636, 0.183887)",
        "(-0.280000, 1.452135, 0.181009)",
        "(-0.280000, 1.449771, 0.178018)",
        "(-0.280000, 1.447547, 0.174921)",
        "(-0.280000, 1.445469, 0.171725)",
        "(-0.280000, 1.443541, 0.168436)",
        "(-0.280000, 1.441767, 0.165061)",
        "(-0.280000, 1.440150, 0.161608)",
        "(-0.280000, 1.438695, 0.158084)",
        "(-0.280000, 1.437396, 0.154499)",
        "(-0.280000, 1.436217, 0.150872)",
        "(-0.280000, 1.435120, 0.147211)",
        "(-0.280000, 1.434087, 0.143563)",
        "(-0.280000, 1.433071, 0.139834)",
        "(-0.280000, 1.432071, 0.136057)",
        "(-0.280000, 1.431082, 0.132220)",
        "(-0.280000, 1.430106, 0.128308)",
        "(-0.280000, 1.429151, 0.124306)",
        "(-0.280000, 1.428233, 0.120201)",
        "(-0.280000, 1.428107, 0.116138)",
        "(-0.280000, 1.428767, 0.112107)",
        "(-0.280000, 1.429611, 0.108109)",
        "(-0.280000, 1.430640, 0.104155)",
        "(-0.280000, 1.431850, 0.100253)",
        "(-0.280000, 1.433222, 0.096458)",
        "(-0.280000, 1.434785, 0.092683)",
        "(-0.280000, 1.436521, 0.088985)",
        "(-0.280000, 1.438426, 0.085371)",
        "(-0.280000, 1.440496, 0.081848)",
        "(-0.280000, 1.442727, 0.078426)",
        "(-0.280000, 1.445113, 0.075110)",
        "(-0.280000, 1.447650, 0.071907)",
        "(-0.280000, 1.450333, 0.068826)",
        "(-0.280000, 1.453155, 0.065872)",
        "(-0.280000, 1.456110, 0.063051)",
        "(-0.280000, 1.459193, 0.060370)",
        "(-0.280000, 1.462396, 0.057834)",
        "(-0.280000, 1.465672, 0.055477)",
        "(-0.280000, 1.469095, 0.053246)",
        "(-0.280000, 1.472617, 0.051176)",
        "(-0.280000, 1.476231, 0.049270)",
        "(-0.280000, 1.479882, 0.047554)",
        "(-0.280000, 1.483655, 0.045988)",
        "(-0.280000, 1.487497, 0.044599)",
        "(-0.280000, 1.491399, 0.043388)",
        "(-0.280000, 1.495353, 0.042358)",
        "(-0.280000, 1.499350, 0.041513)",
        "(-0.280000, 1.503382, 0.040853)",
        "(-0.280000, 1.507440, 0.040381)",
        "(-0.280000, 1.511466, 0.040098)",
        "(-0.280000, 1.515550, 0.040000)",
        "(-0.280000, 1.519634, 0.040091)",
        "(-0.280000, 1.523710, 0.040370)",
        "(-0.280000, 1.527769, 0.040837)",
        "(-0.280000, 1.531802, 0.041492)",
        "(-0.280000, 1.535800, 0.042332)",
        "(-0.280000, 1.539396, 0.044622)",
        "(-0.280000, 1.542514, 0.047984)",
        "(-0.280000, 1.545374, 0.051452)",
        "(-0.280000, 1.547968, 0.055017)",
        "(-0.280000, 1.550278, 0.058694)",
        "(-0.280000, 1.552280, 0.062493)",
        "(-0.280000, 1.553899, 0.066341)",
        "(-0.280000, 1.555235, 0.070359)",
        "(-0.280000, 1.556216, 0.074454)",
        "(-0.280000, 1.556839, 0.078593)",
        "(-0.280000, 1.557109, 0.082737)",
        "(-0.280000, 1.557037, 0.086846)",
        "(-0.280000, 1.556645, 0.090877)",
        "(-0.280000, 1.555960, 0.094790)",
        "(-0.280000, 1.555017, 0.098547)",
        "(-0.280000, 1.553857, 0.102114)",
        "(-0.280000, 1.552527, 0.105464)",
        "(-0.280000, 1.551076, 0.108574)",
        "(-0.280000, 1.549575, 0.111397)",
        "(-0.280000, 1.548040, 0.113997)",
        "(-0.280000, 1.546540, 0.116340)",
        "(-0.280000, 1.545128, 0.118433)",
        "(-0.280000, 1.543851, 0.120296)",
        "(-0.280000, 1.542750, 0.121951)",
        "(-0.280000, 1.541865, 0.123428)",
        "(-0.280000, 1.541224, 0.124765)",
        "(-0.280000, 1.540852, 0.126000)",
        "(-0.280000, 1.540763, 0.127176)",
        "(-0.280000, 1.540964, 0.128324)",
        "(-0.280000, 1.541453, 0.129517)",
        "(-0.280000, 1.542219, 0.130786)",
        "(-0.280000, 1.543229, 0.132154)",
        "(-0.280000, 1.544480, 0.133693)",
        "(-0.280000, 1.545928, 0.135422)",
        "(-0.280000, 1.547534, 0.137367)",
        "(-0.280000, 1.549250, 0.139552)",
        "(-0.280000, 1.551027, 0.141989)",
        "(-0.280000, 1.552814, 0.144687)",
        "(-0.280000, 1.554558, 0.147643)",
        "(-0.280000, 1.556203, 0.150849)",
        "(-0.280000, 1.557700, 0.154289)",
        "(-0.280000, 1.558999, 0.157937)",
        "(-0.280000, 1.560057, 0.161767)",
        "(-0.280000, 1.560827, 0.165692)",
        "(-0.280000, 1.561297, 0.169774)",
        "(-0.280000, 1.561431, 0.173925)",
        "(-0.280000, 1.561213, 0.178104)",
        "(-0.280000, 1.560634, 0.182275)",
        "(-0.280000, 1.559694, 0.186404)",
        "(-0.280000, 1.558438, 0.190439)",
        "(-0.280000, 1.556810, 0.194413)",
        "(-0.280000, 1.554865, 0.198295)",
        "(-0.280000, 1.552625, 0.202092)",
        "(-0.280000, 1.550112, 0.205819)",
        "(-0.280000, 1.547330, 0.209465)",
        "(-0.280000, 1.543971, 0.212090)",
        "(-0.280000, 1.540120, 0.213296)",
        "(-0.280000, 1.536170, 0.214337)",
        "(-0.280000, 1.532175, 0.215194)",
        "(-0.280000, 1.528145, 0.215866)",
        "(-0.280000, 1.524088, 0.216351)",
        "(-0.280000, 1.520014, 0.216648)",
        "(-0.280000, 1.515930, 0.216756)",
        "(-0.280000, 1.511845, 0.216675)",
        "(-0.280000, 1.507768, 0.216405)",
        "(-0.280000, 1.503708, 0.215948)",
        "(-0.280000, 1.499674, 0.215303)",
        "(-0.280000, 1.495674, 0.214473)",
        "(-0.280000, 1.491764, 0.213472)",
        "(-0.280000, 1.487857, 0.212278)",
        "(-0.280000, 1.484010, 0.210904)",
        "(-0.280000, 1.480276, 0.209375)",
        "(-0.280000, 1.476571, 0.207655)",
        "(-0.280000, 1.472949, 0.205765)",
        "(-0.280000, 1.469418, 0.203709)",
        "(-0.280000, 1.465986, 0.201493)",
        "(-0.280000, 1.462660, 0.199120)",
        "(-0.280000, 1.459447, 0.196596)",
        "(-0.280000, 1.456354, 0.193927)",
        "(-0.280000, 1.453388, 0.191117)",
        "(-0.280000, 1.450556, 0.188174)",
        "(-0.280000, 1.447894, 0.185140)",
        "(-0.280000, 1.445343, 0.181949)",
        "(-0.280000, 1.442942, 0.178643)",
        "(-0.280000, 1.440697, 0.175230)",
        "(-0.280000, 1.438612, 0.171717)",
        "(-0.280000, 1.436691, 0.168111)",
        "(-0.280000, 1.434939, 0.164420)",
        "(-0.280000, 1.433360, 0.160652)",
        "(-0.280000, 1.431956, 0.156815)",
        "(-0.280000, 1.430731, 0.152918)",
        "(-0.280000, 1.429688, 0.148968)",
        "(-0.280000, 1.429422, 0.144912)",
        "(-0.280000, 1.429935, 0.140788)",
        "(-0.280000, 1.430501, 0.136712)",
        "(-0.280000, 1.431097, 0.132723)",
        "(-0.280000, 1.431712, 0.128808)",
        "(-0.280000, 1.432344, 0.124952)",
        "(-0.280000, 1.432997, 0.121142)",
        "(-0.280000, 1.433683, 0.117366)",
        "(-0.280000, 1.434424, 0.113616)",
        "(-0.280000, 1.435249, 0.109892)",
        "(-0.280000, 1.436198, 0.106199)",
        "(-0.280000, 1.437307, 0.102552)",
        "(-0.280000, 1.438585, 0.098959)",
        "(-0.280000, 1.440027, 0.095430)",
        "(-0.280000, 1.441610, 0.092013)",
        "(-0.280000, 1.443369, 0.088630)",
        "(-0.280000, 1.445283, 0.085333)",
        "(-0.280000, 1.447348, 0.082128)",
        "(-0.280000, 1.449558, 0.079022)",
        "(-0.280000, 1.451910, 0.076021)",
        "(-0.280000, 1.454398, 0.073132)",
        "(-0.280000, 1.457016, 0.070361)",
        "(-0.280000, 1.459725, 0.067746)",
        "(-0.280000, 1.462587, 0.065227)",
        "(-0.280000, 1.465562, 0.062843)",
        "(-0.280000, 1.468644, 0.060599)",
        "(-0.280000, 1.471788, 0.058524)",
        "(-0.280000, 1.475063, 0.056573)",
        "(-0.280000, 1.478425, 0.054774)",
        "(-0.280000, 1.481866, 0.053133)",
        "(-0.280000, 1.485380, 0.051653)",
        "(-0.280000, 1.488958, 0.050337)",
        "(-0.280000, 1.492593, 0.049187)",
        "(-0.280000, 1.496277, 0.048207)",
        "(-0.280000, 1.500003, 0.047398)",
        "(-0.280000, 1.503762, 0.046762)",
        "(-0.280000, 1.507547, 0.046301)",
        "(-0.280000, 1.511349, 0.046015)",
        "(-0.280000, 1.515160, 0.045905)",
        "(-0.280000, 1.518925, 0.045969)",
        "(-0.280000, 1.522730, 0.046209)",
        "(-0.280000, 1.526520, 0.046625)",
        "(-0.280000, 1.530287, 0.047216)",
        "(-0.280000, 1.534022, 0.047980)",
        "(-0.280000, 1.537672, 0.048903)",
        "(-0.280000, 1.541321, 0.050006)",
        "(-0.280000, 1.544916, 0.051277)",
        "(-0.280000, 1.548448, 0.052712)",
        "(-0.280000, 1.551910, 0.054310)",
        "(-0.280000, 1.555294, 0.056065)",
        "(-0.280000, 1.558594, 0.057976)",
        "(-0.280000, 1.561763, 0.060010)",
        "(-0.280000, 1.564873, 0.062215)",
        "(-0.280000, 1.567878, 0.064561)",
        "(-0.280000, 1.570772, 0.067044)",
        "(-0.280000, 1.573547, 0.069658)",
        "(-0.280000, 1.576199, 0.072397)",
        "(-0.280000, 1.578722, 0.075256)",
        "(-0.280000, 1.581109, 0.078228)",
        "(-0.280000, 1.583357, 0.081308)",
        "(-0.280000, 1.585460, 0.084488)",
        "(-0.280000, 1.587421, 0.087758)",
        "(-0.280000, 1.589273, 0.091093)",
        "(-0.280000, 1.591051, 0.094476)",
        "(-0.280000, 1.592764, 0.097858)",
        "(-0.280000, 1.594459, 0.101278)",
        "(-0.280000, 1.596166, 0.104792)",
        "(-0.280000, 1.597873, 0.108368)",
        "(-0.280000, 1.599583, 0.112020)",
        "(-0.280000, 1.601289, 0.115764)",
        "(-0.280000, 1.602978, 0.119616)",
        "(-0.280000, 1.603884, 0.123630)",
        "(-0.280000, 1.604009, 0.127713)",
        "(-0.280000, 1.603946, 0.131798)",
        "(-0.280000, 1.603693, 0.135876)",
        "(-0.280000, 1.603253, 0.139938)",
        "(-0.280000, 1.602634, 0.143926)",
        "(-0.280000, 1.601822, 0.147930)",
        "(-0.280000, 1.600826, 0.151892)",
        "(-0.280000, 1.599649, 0.155804)",
        "(-0.280000, 1.598291, 0.159658)",
        "(-0.280000, 1.596758, 0.163444)",
        "(-0.280000, 1.595050, 0.167156)",
        "(-0.280000, 1.593173, 0.170785)",
        "(-0.280000, 1.591131, 0.174323)",
        "(-0.280000, 1.588927, 0.177763)",
        "(-0.280000, 1.586566, 0.181097)",
        "(-0.280000, 1.584086, 0.184279)",
        "(-0.280000, 1.581430, 0.187383)",
        "(-0.280000, 1.578667, 0.190325)",
        "(-0.280000, 1.575737, 0.193172)",
        "(-0.280000, 1.572678, 0.195881)",
        "(-0.280000, 1.569498, 0.198445)",
        "(-0.280000, 1.566202, 0.200859)",
        "(-0.280000, 1.562798, 0.203119)",
        "(-0.280000, 1.559294, 0.205219)",
        "(-0.280000, 1.555696, 0.207154)",
        "(-0.280000, 1.552012, 0.208922)",
        "(-0.280000, 1.548251, 0.210517)",
        "(-0.280000, 1.544420, 0.211937)",
        "(-0.280000, 1.540528, 0.213178)",
        "(-0.280000, 1.536631, 0.214226)",
        "(-0.280000, 1.532641, 0.215104)",
        "(-0.280000, 1.528615, 0.215798)",
        "(-0.280000, 1.524560, 0.216304)",
        "(-0.280000, 1.520487, 0.216623)",
        "(-0.280000, 1.516404, 0.216753)",
        "(-0.280000, 1.512319, 0.216694)",
        "(-0.280000, 1.508401, 0.215139)",
        "(-0.280000, 1.504695, 0.212439)",
        "(-0.280000, 1.501223, 0.209584)",
        "(-0.280000, 1.497990, 0.206593)",
        "(-0.280000, 1.495002, 0.203483)",
        "(-0.280000, 1.492259, 0.200277)",
        "(-0.280000, 1.489790, 0.197039)",
        "(-0.280000, 1.487529, 0.193715)",
        "(-0.280000, 1.485500, 0.190371)",
        "(-0.280000, 1.483690, 0.187034)",
        "(-0.280000, 1.482084, 0.183729)",
        "(-0.280000, 1.480663, 0.180479)",
        "(-0.280000, 1.479404, 0.177305)",
        "(-0.280000, 1.478284, 0.174225)",
        "(-0.280000, 1.477276, 0.171253)",
        "(-0.280000, 1.476352, 0.168399)",
        "(-0.280000, 1.475485, 0.165667)",
        "(-0.280000, 1.474647, 0.163059)",
        "(-0.280000, 1.473821, 0.160601)",
        "(-0.280000, 1.472963, 0.158224)",
        "(-0.280000, 1.472060, 0.155948)",
        "(-0.280000, 1.471092, 0.153756)",
        "(-0.280000, 1.470058, 0.151658)",
        "(-0.280000, 1.468918, 0.149578)",
        "(-0.280000, 1.467679, 0.147520)",
        "(-0.280000, 1.466339, 0.145458)",
        "(-0.280000, 1.464902, 0.143369)",
        "(-0.280000, 1.463374, 0.141227)",
        "(-0.280000, 1.461769, 0.139009)",
        "(-0.280000, 1.460104, 0.136692)",
        "(-0.280000, 1.458401, 0.134259)",
        "(-0.280000, 1.456707, 0.131724)",
        "(-0.280000, 1.455008, 0.129014)",
        "(-0.280000, 1.453358, 0.126151)",
        "(-0.280000, 1.451791, 0.123133)",
        "(-0.280000, 1.450341, 0.119961)",
        "(-0.280000, 1.449043, 0.116643)",
        "(-0.280000, 1.447932, 0.113191)",
        "(-0.280000, 1.447040, 0.109623)",
        "(-0.280000, 1.446398, 0.105961)",
        "(-0.280000, 1.446032, 0.102230)",
        "(-0.280000, 1.445964, 0.098462)",
        "(-0.280000, 1.446211, 0.094687)",
        "(-0.280000, 1.446776, 0.090985)",
        "(-0.280000, 1.447653, 0.087337)",
        "(-0.280000, 1.448881, 0.083744)",
        "(-0.280000, 1.450431, 0.080275)",
        "(-0.280000, 1.452287, 0.076959)",
        "(-0.280000, 1.454427, 0.073815)",
        "(-0.280000, 1.456824, 0.070859)",
        "(-0.280000, 1.459446, 0.068096)",
        "(-0.280000, 1.462254, 0.065519)",
        "(-0.280000, 1.465211, 0.063113)",
        "(-0.280000, 1.468286, 0.060859)",
        "(-0.280000, 1.471488, 0.058792)",
        "(-0.280000, 1.474824, 0.056953)",
        "(-0.280000, 1.478246, 0.055397)",
        "(-0.280000, 1.481827, 0.054116)",
        "(-0.280000, 1.485503, 0.053154)",
        "(-0.280000, 1.489250, 0.052526)",
        "(-0.280000, 1.493037, 0.052240)",
        "(-0.280000, 1.496832, 0.052297)",
        "(-0.280000, 1.500602, 0.052690)",
        "(-0.280000, 1.504317, 0.053406)",
        "(-0.280000, 1.507946, 0.054425)",
        "(-0.280000, 1.511420, 0.055726)",
        "(-0.280000, 1.514802, 0.057272)",
        "(-0.280000, 1.518029, 0.059035)",
        "(-0.280000, 1.521052, 0.060957)",
        "(-0.280000, 1.523938, 0.063049)",
        "(-0.280000, 1.526643, 0.065251)",
        "(-0.280000, 1.529170, 0.067529)",
        "(-0.280000, 1.531526, 0.069848)",
        "(-0.280000, 1.533721, 0.072176)",
        "(-0.280000, 1.535772, 0.074483)",
        "(-0.280000, 1.537697, 0.076745)",
        "(-0.280000, 1.539518, 0.078941)",
        "(-0.280000, 1.541259, 0.081054)",
        "(-0.280000, 1.542946, 0.083073)",
        "(-0.280000, 1.544605, 0.084992)",
        "(-0.280000, 1.546261, 0.086808)",
        "(-0.280000, 1.547919, 0.088506)",
        "(-0.280000, 1.549643, 0.090136)",
        "(-0.280000, 1.551433, 0.091688)",
        "(-0.280000, 1.553307, 0.093179)",
        "(-0.280000, 1.555280, 0.094629)",
        "(-0.280000, 1.557361, 0.096061)",
        "(-0.280000, 1.559538, 0.097474)",
        "(-0.280000, 1.561850, 0.098943)",
        "(-0.280000, 1.564274, 0.100472)",
        "(-0.280000, 1.566803, 0.102086)",
        "(-0.280000, 1.569424, 0.103812)",
        "(-0.280000, 1.572122, 0.105673)",
        "(-0.280000, 1.574841, 0.107666)",
        "(-0.280000, 1.577627, 0.109859)",
        "(-0.280000, 1.580420, 0.112245)",
        "(-0.280000, 1.583193, 0.114836)",
        "(-0.280000, 1.585917, 0.117641)",
        "(-0.280000, 1.588564, 0.120666)",
        "(-0.280000, 1.591105, 0.123911)",
        "(-0.280000, 1.593515, 0.127374)",
        "(-0.280000, 1.595769, 0.131050)",
        "(-0.280000, 1.597847, 0.134933)",
        "(-0.280000, 1.599742, 0.139015)",
        "(-0.280000, 1.601476, 0.143293)",
        "(-0.280000, 1.601915, 0.147515)",
        "(-0.280000, 1.600952, 0.151434)",
        "(-0.280000, 1.599795, 0.155352)",
        "(-0.280000, 1.598458, 0.159213)",
        "(-0.280000, 1.596965, 0.162960)",
        "(-0.280000, 1.595280, 0.166682)",
        "(-0.280000, 1.593424, 0.170322)",
        "(-0.280000, 1.591403, 0.173872)",
        "(-0.280000, 1.589219, 0.177325)",
        "(-0.280000, 1.586879, 0.180674)",
        "(-0.280000, 1.584386, 0.183911)",
        "(-0.280000, 1.581746, 0.187029)",
        "(-0.280000, 1.578965, 0.190021)",
        "(-0.280000, 1.576084, 0.192848)",
        "(-0.280000, 1.573040, 0.195573)",
        "(-0.280000, 1.569874, 0.198154)",
        "(-0.280000, 1.566591, 0.200587)",
        "(-0.280000, 1.563199, 0.202864)",
        "(-0.280000, 1.559706, 0.204983)",
        "(-0.280000, 1.556119, 0.206938)",
        "(-0.280000, 1.552445, 0.208725)",
        "(-0.280000, 1.548692, 0.210340)",
        "(-0.280000, 1.544869, 0.211781)",
        "(-0.280000, 1.540983, 0.213043)",
        "(-0.280000, 1.537043, 0.214124)",
        "(-0.280000, 1.533108, 0.215011)",
        "(-0.280000, 1.529135, 0.215719)",
        "(-0.280000, 1.525084, 0.216249)",
        "(-0.280000, 1.521013, 0.216592)",
        "(-0.280000, 1.516930, 0.216747)",
        "(-0.280000, 1.512845, 0.216712)",
        "(-0.280000, 1.508766, 0.216489)",
        "(-0.280000, 1.504701, 0.216077)",
        "(-0.280000, 1.500660, 0.215478)",
        "(-0.280000, 1.496650, 0.214693)",
        "(-0.280000, 1.492682, 0.213724)",
        "(-0.280000, 1.488762, 0.212572)",
        "(-0.280000, 1.484899, 0.211240)",
        "(-0.280000, 1.481149, 0.209750)",
        "(-0.280000, 1.477425, 0.208070)",
        "(-0.280000, 1.473783, 0.206219)",
        "(-0.280000, 1.470230, 0.204201)",
        "(-0.280000, 1.466774, 0.202022)",
        "(-0.280000, 1.463423, 0.199685)",
        "(-0.280000, 1.460184, 0.197196)",
        "(-0.280000, 1.457891, 0.193624)",
        "(-0.280000, 1.456574, 0.189200)",
        "(-0.280000, 1.455539, 0.184864)",
        "(-0.280000, 1.454735, 0.180533)",
        "(-0.280000, 1.454198, 0.176254)",
        "(-0.280000, 1.453916, 0.172044)",
        "(-0.280000, 1.453872, 0.167973)",
        "(-0.280000, 1.454046, 0.163956)",
        "(-0.280000, 1.454418, 0.160063)",
        "(-0.280000, 1.454962, 0.156305)",
        "(-0.280000, 1.455651, 0.152695)",
        "(-0.280000, 1.456454, 0.149240)",
        "(-0.280000, 1.457343, 0.145944)",
        "(-0.280000, 1.458286, 0.142805)",
        "(-0.280000, 1.459254, 0.139820)",
        "(-0.280000, 1.460220, 0.136980)",
        "(-0.280000, 1.461158, 0.134272)",
        "(-0.280000, 1.462045, 0.131680)",
        "(-0.280000, 1.462852, 0.129216)",
        "(-0.280000, 1.463585, 0.126797)",
        "(-0.280000, 1.464221, 0.124432)",
        "(-0.280000, 1.464756, 0.122097)",
        "(-0.280000, 1.465186, 0.119767)",
        "(-0.280000, 1.465511, 0.117448)",
        "(-0.280000, 1.465748, 0.115057)",
        "(-0.280000, 1.465906, 0.112604)",
        "(-0.280000, 1.466002, 0.110070)",
        "(-0.280000, 1.466058, 0.107439)",
        "(-0.280000, 1.466097, 0.104701)",
        "(-0.280000, 1.466147, 0.101849)",
        "(-0.280000, 1.466237, 0.098880)",
        "(-0.280000, 1.466394, 0.095835)",
        "(-0.280000, 1.466652, 0.092648)",
        "(-0.280000, 1.467041, 0.089366)",
        "(-0.280000, 1.467589, 0.086010)",
        "(-0.280000, 1.468322, 0.082600)",
        "(-0.280000, 1.469265, 0.079164)",
        "(-0.280000, 1.470438, 0.075733)",
        "(-0.280000, 1.471856, 0.072340)",
        "(-0.280000, 1.473531, 0.069020)",
        "(-0.280000, 1.475467, 0.065810)",
        "(-0.280000, 1.477665, 0.062749)",
        "(-0.280000, 1.480120, 0.059870)",
        "(-0.280000, 1.482786, 0.057240)",
        "(-0.280000, 1.485712, 0.054822)",
        "(-0.280000, 1.488802, 0.052694)",
        "(-0.280000, 1.492117, 0.050839)",
        "(-0.280000, 1.495588, 0.049290)",
        "(-0.280000, 1.499182, 0.048049)",
        "(-0.280000, 1.502871, 0.047112)",
        "(-0.280000, 1.506625, 0.046464)",
        "(-0.280000, 1.510416, 0.046078)",
        "(-0.280000, 1.514225, 0.045916)",
        "(-0.280000, 1.518037, 0.045947)",
        "(-0.280000, 1.521840, 0.046204)",
        "(-0.280000, 1.525613, 0.046724)",
        "(-0.280000, 1.529287, 0.047523)",
        "(-0.280000, 1.532923, 0.048636)",
        "(-0.280000, 1.536446, 0.050062)",
        "(-0.280000, 1.539825, 0.051798)",
        "(-0.280000, 1.543032, 0.053833)",
        "(-0.280000, 1.546040, 0.056147)",
        "(-0.280000, 1.548828, 0.058716)",
        "(-0.280000, 1.551378, 0.061511)",
        "(-0.280000, 1.553677, 0.064497)",
        "(-0.280000, 1.555720, 0.067640)",
        "(-0.280000, 1.557505, 0.070901)",
        "(-0.280000, 1.559005, 0.074220)",
        "(-0.280000, 1.560280, 0.077568)",
        "(-0.280000, 1.561343, 0.080969)",
        "(-0.280000, 1.562195, 0.084352)",
        "(-0.280000, 1.562859, 0.087689)",
        "(-0.280000, 1.563361, 0.090956)",
        "(-0.280000, 1.563730, 0.094134)",
        "(-0.280000, 1.563995, 0.097210)",
        "(-0.280000, 1.564186, 0.100174)",
        "(-0.280000, 1.564333, 0.103023)",
        "(-0.280000, 1.564466, 0.105758)",
        "(-0.280000, 1.564611, 0.108385)",
        "(-0.280000, 1.564794, 0.110915)",
        "(-0.280000, 1.565036, 0.113361)",
        "(-0.280000, 1.565350, 0.115713)",
        "(-0.280000, 1.565758, 0.118050)",
        "(-0.280000, 1.566265, 0.120364)",
        "(-0.280000, 1.566877, 0.122680)",
        "(-0.280000, 1.567591, 0.125022)",
        "(-0.280000, 1.568403, 0.127414)",
        "(-0.280000, 1.569303, 0.129879)",
        "(-0.280000, 1.570277, 0.132439)",
        "(-0.280000, 1.571309, 0.135082)",
        "(-0.280000, 1.572371, 0.137888)",
        "(-0.280000, 1.573441, 0.140838)",
        "(-0.280000, 1.574491, 0.143943)",
        "(-0.280000, 1.575480, 0.147166)",
        "(-0.280000, 1.576402, 0.150590)",
        "(-0.280000, 1.577215, 0.154172)",
        "(-0.280000, 1.577889, 0.157907)",
        "(-0.280000, 1.578396, 0.161784)",
        "(-0.280000, 1.578710, 0.165791)",
        "(-0.280000, 1.578807, 0.169911)",
        "(-0.280000, 1.578669, 0.174128)",
        "(-0.280000, 1.578278, 0.178423)",
        "(-0.280000, 1.577623, 0.182778)",
        "(-0.280000, 1.576690, 0.187170)",
        "(-0.280000, 1.575444, 0.191552)",
        "(-0.280000, 1.573363, 0.195296)",
        "(-0.280000, 1.570248, 0.197861)",
        "(-0.280000, 1.566979, 0.200311)",
        "(-0.280000, 1.563600, 0.202607)",
        "(-0.280000, 1.560118, 0.204745)",
        "(-0.280000, 1.556587, 0.206695)",
        "(-0.280000, 1.552923, 0.208504)",
        "(-0.280000, 1.549181, 0.210142)",
        "(-0.280000, 1.545366, 0.211605)",
        "(-0.280000, 1.541488, 0.212890)",
        "(-0.280000, 1.537555, 0.213994)",
        "(-0.280000, 1.533574, 0.214916)",
        "(-0.280000, 1.529556, 0.215653)",
        "(-0.280000, 1.525557, 0.216197)",
        "(-0.280000, 1.521488, 0.216562)",
        "(-0.280000, 1.517406, 0.216738)",
        "(-0.280000, 1.513321, 0.216726)",
        "(-0.280000, 1.509240, 0.216525)",
        "(-0.280000, 1.505173, 0.216135)",
        "(-0.280000, 1.501129, 0.215555)",
        "(-0.280000, 1.497519, 0.212913)",
        "(-0.280000, 1.494134, 0.210074)",
        "(-0.280000, 1.490980, 0.207082)",
        "(-0.280000, 1.488056, 0.203976)",
        "(-0.280000, 1.485354, 0.200798)",
        "(-0.280000, 1.482861, 0.197585)",
        "(-0.280000, 1.480588, 0.194411)",
        "(-0.280000, 1.478493, 0.191250)",
        "(-0.280000, 1.476505, 0.188127)",
        "(-0.280000, 1.474633, 0.185083)",
        "(-0.280000, 1.472846, 0.182135)",
        "(-0.280000, 1.471112, 0.179294)",
        "(-0.280000, 1.469398, 0.176565)",
        "(-0.280000, 1.467673, 0.173947)",
        "(-0.280000, 1.465905, 0.171433)",
        "(-0.280000, 1.464067, 0.169012)",
        "(-0.280000, 1.462134, 0.166664)",
        "(-0.280000, 1.460085, 0.164369)",
        "(-0.280000, 1.457935, 0.162126)",
        "(-0.280000, 1.455620, 0.159851)",
        "(-0.280000, 1.453167, 0.157540)",
        "(-0.280000, 1.450580, 0.155160)",
        "(-0.280000, 1.447875, 0.152676)",
        "(-0.280000, 1.445074, 0.150056)",
        "(-0.280000, 1.442209, 0.147271)",
        "(-0.280000, 1.439322, 0.144294)",
        "(-0.280000, 1.436462, 0.141105)",
        "(-0.280000, 1.433687, 0.137690)",
        "(-0.280000, 1.431046, 0.134047)",
        "(-0.280000, 1.428526, 0.130231)",
        "(-0.280000, 1.427283, 0.126172)",
        "(-0.280000, 1.427476, 0.122141)",
        "(-0.280000, 1.427859, 0.118074)",
        "(-0.280000, 1.428429, 0.114028)",
        "(-0.280000, 1.429185, 0.110013)",
        "(-0.280000, 1.430126, 0.106038)",
        "(-0.280000, 1.431250, 0.102110)",
        "(-0.280000, 1.432554, 0.098238)",
        "(-0.280000, 1.434036, 0.094431)",
        "(-0.280000, 1.435692, 0.090696)",
        "(-0.280000, 1.437519, 0.087042)",
        "(-0.280000, 1.439512, 0.083476)",
        "(-0.280000, 1.441669, 0.080006)",
        "(-0.280000, 1.443954, 0.076680)",
        "(-0.280000, 1.446420, 0.073422)",
        "(-0.280000, 1.449034, 0.070282)",
        "(-0.280000, 1.451790, 0.067266)",
        "(-0.280000, 1.454682, 0.064381)",
        "(-0.280000, 1.457705, 0.061633)",
        "(-0.280000, 1.460852, 0.059027)",
        "(-0.280000, 1.464074, 0.056599)",
        "(-0.280000, 1.467446, 0.054293)",
        "(-0.280000, 1.470921, 0.052145)",
        "(-0.280000, 1.474492, 0.050160)",
        "(-0.280000, 1.478151, 0.048342)",
        "(-0.280000, 1.481890, 0.046696)",
        "(-0.280000, 1.485654, 0.045240)",
        "(-0.280000, 1.489528, 0.043944)",
        "(-0.280000, 1.493458, 0.042827)",
        "(-0.280000, 1.497436, 0.041894)",
        "(-0.280000, 1.501452, 0.041145)",
        "(-0.280000, 1.505499, 0.040583)",
        "(-0.280000, 1.509567, 0.040208)",
        "(-0.280000, 1.513648, 0.040022)",
        "(-0.280000, 1.517734, 0.040025)",
        "(-0.280000, 1.521815, 0.040216)",
        "(-0.280000, 1.525882, 0.040596)",
        "(-0.280000, 1.529928, 0.041164)",
        "(-0.280000, 1.533895, 0.041907)",
        "(-0.280000, 1.537872, 0.042844)",
        "(-0.280000, 1.541801, 0.043963)",
        "(-0.280000, 1.545674, 0.045262)",
        "(-0.280000, 1.549436, 0.046720)",
        "(-0.280000, 1.553174, 0.048369)",
        "(-0.280000, 1.556831, 0.050189)",
        "(-0.280000, 1.559767, 0.053255)",
        "(-0.280000, 1.561909, 0.057344)",
        "(-0.280000, 1.563797, 0.061428)",
        "(-0.280000, 1.565415, 0.065524)",
        "(-0.280000, 1.566762, 0.069621)",
        "(-0.280000, 1.567846, 0.073699)",
        "(-0.280000, 1.568669, 0.077687)",
        "(-0.280000, 1.569267, 0.081662)",
        "(-0.280000, 1.569647, 0.085555)",
        "(-0.280000, 1.569833, 0.089347)",
        "(-0.280000, 1.569849, 0.093022)",
        "(-0.280000, 1.569722, 0.096567)",
        "(-0.280000, 1.569481, 0.099973)",
        "(-0.280000, 1.569157, 0.103234)",
        "(-0.280000, 1.568778, 0.106349)",
        "(-0.280000, 1.568374, 0.109322)",
        "(-0.280000, 1.567972, 0.112160)",
        "(-0.280000, 1.567598, 0.114873)",
        "(-0.280000, 1.567278, 0.117447)",
        "(-0.280000, 1.567017, 0.119931)",
        "(-0.280000, 1.566846, 0.122374)",
        "(-0.280000, 1.566771, 0.124768)",
        "(-0.280000, 1.566796, 0.127137)",
        "(-0.280000, 1.566923, 0.129506)",
        "(-0.280000, 1.567148, 0.131898)",
        "(-0.280000, 1.567462, 0.134336)",
        "(-0.280000, 1.567853, 0.136841)",
        "(-0.280000, 1.568302, 0.139434)",
        "(-0.280000, 1.568788, 0.142129)",
        "(-0.280000, 1.569286, 0.144938)",
        "(-0.280000, 1.569766, 0.147869)",
        "(-0.280000, 1.570195, 0.150887)",
        "(-0.280000, 1.570552, 0.154065)",
        "(-0.280000, 1.570799, 0.157360)",
        "(-0.280000, 1.570905, 0.160760)",
        "(-0.280000, 1.570838, 0.164247)",
        "(-0.280000, 1.570570, 0.167799)",
        "(-0.280000, 1.570076, 0.171392)",
        "(-0.280000, 1.569334, 0.174994)",
        "(-0.280000, 1.568327, 0.178573)",
        "(-0.280000, 1.567041, 0.182094)",
        "(-0.280000, 1.565503, 0.185491)",
        "(-0.280000, 1.563647, 0.188788)",
        "(-0.280000, 1.561537, 0.191881)",
        "(-0.280000, 1.559129, 0.194815)",
        "(-0.280000, 1.556466, 0.197522)",
        "(-0.280000, 1.553566, 0.199977)",
        "(-0.280000, 1.550457, 0.202162)",
        "(-0.280000, 1.547167, 0.204068)",
        "(-0.280000, 1.543725, 0.205695)",
        "(-0.280000, 1.540166, 0.207050)",
        "(-0.280000, 1.536518, 0.208156)",
        "(-0.280000, 1.532811, 0.209044)",
        "(-0.280000, 1.529066, 0.209760)",
        "(-0.280000, 1.525298, 0.210351)",
        "(-0.280000, 1.521509, 0.210856)",
        "(-0.280000, 1.517744, 0.211300)",
        "(-0.280000, 1.513901, 0.211714)",
        "(-0.280000, 1.510014, 0.212105)",
        "(-0.280000, 1.506069, 0.212475)",
        "(-0.280000, 1.502052, 0.212821)",
        "(-0.280000, 1.497949, 0.213132)",
        "(-0.280000, 1.493800, 0.213403)",
        "(-0.280000, 1.489720, 0.212872)",
        "(-0.280000, 1.485843, 0.211584)",
        "(-0.280000, 1.482029, 0.210118)",
        "(-0.280000, 1.478287, 0.208478)",
        "(-0.280000, 1.474625, 0.206666)",
        "(-0.280000, 1.471094, 0.204712)",
        "(-0.280000, 1.467614, 0.202572)",
        "(-0.280000, 1.464236, 0.200274)",
        "(-0.280000, 1.460969, 0.197822)",
        "(-0.280000, 1.457818, 0.195221)",
        "(-0.280000, 1.454790, 0.192478)",
        "(-0.280000, 1.451893, 0.189597)",
        "(-0.280000, 1.449132, 0.186586)",
        "(-0.280000, 1.446513, 0.183451)",
        "(-0.280000, 1.444042, 0.180197)",
        "(-0.280000, 1.441723, 0.176833)",
        "(-0.280000, 1.439563, 0.173366)",
        "(-0.280000, 1.437565, 0.169802)",
        "(-0.280000, 1.435755, 0.166195)",
        "(-0.280000, 1.434093, 0.162463)",
        "(-0.280000, 1.432605, 0.158658)",
        "(-0.280000, 1.431310, 0.154838)",
        "(-0.280000, 1.430177, 0.150912)",
        "(-0.280000, 1.429227, 0.146939)",
        "(-0.280000, 1.428461, 0.142926)",
        "(-0.280000, 1.427882, 0.138882)",
        "(-0.280000, 1.427490, 0.134815)",
        "(-0.280000, 1.427287, 0.130734)",
        "(-0.280000, 1.427273, 0.126649)",
        "(-0.280000, 1.427447, 0.122567)",
        "(-0.280000, 1.427804, 0.118547)",
        "(-0.280000, 1.428352, 0.114499)",
        "(-0.280000, 1.429087, 0.110480)",
        "(-0.280000, 1.430007, 0.106499)",
        "(-0.280000, 1.431109, 0.102565)",
        "(-0.280000, 1.432393, 0.098687)",
        "(-0.280000, 1.433854, 0.094871)",
        "(-0.280000, 1.436684, 0.091683)",
        "(-0.280000, 1.440496, 0.089134)",
        "(-0.280000, 1.444372, 0.086859)",
        "(-0.280000, 1.448295, 0.084856)",
        "(-0.280000, 1.452243, 0.083122)",
        "(-0.280000, 1.456198, 0.081652)",
        "(-0.280000, 1.460061, 0.080483)",
        "(-0.280000, 1.463960, 0.079504)",
        "(-0.280000, 1.467798, 0.078749)",
        "(-0.280000, 1.471555, 0.078199)",
        "(-0.280000, 1.475211, 0.077829)",
        "(-0.280000, 1.478751, 0.077613)",
        "(-0.280000, 1.482164, 0.077523)",
        "(-0.280000, 1.485441, 0.077532)",
        "(-0.280000, 1.488579, 0.077608)",
        "(-0.280000, 1.491577, 0.077723)",
        "(-0.280000, 1.494440, 0.077849)",
        "(-0.280000, 1.497177, 0.077960)",
        "(-0.280000, 1.499769, 0.078030)",
        "(-0.280000, 1.502296, 0.078042)",
        "(-0.280000, 1.504744, 0.077978)",
        "(-0.280000, 1.507135, 0.077823)",
        "(-0.280000, 1.509491, 0.077571)",
        "(-0.280000, 1.511836, 0.077218)",
        "(-0.280000, 1.514195, 0.076764)",
        "(-0.280000, 1.516592, 0.076217)",
        "(-0.280000, 1.519049, 0.075588)",
        "(-0.280000, 1.521586, 0.074892)",
        "(-0.280000, 1.524190, 0.074145)",
        "(-0.280000, 1.526938, 0.073379)"
    ],
    "rightHandRotations": [
        "(290.000000, 70.000000, 0.000000)",
        "(290.000000, 70.000000, 0.000000)",
        "(290.000000, 70.000000, 0.000000)",
        "(290.000000, 70.000000, 0.000000)",
        "(290.000000, 70.000000, 0.000000)",
        "(290.000000, 70.000000, 0.000000)",
        "(290.000000, 70.000000, 0.000000)",
        "(290.000000, 70.000000, 0.000000)",
        "(290.000000, 70.000000, 0.000000)",
        "(290.000000, 70.000000, 0.000000)",
        "(290.000000, 70.000000, 0.000000)",
        "(290.000000, 70.000000, 0.000000)",
        "(290.000000, 70.000000, 0.000000)",
        "(290.000000, 70.000000, 0.000000)",
        "(290.000000, 70.000000, 0.000000)",
        "(290.000000, 70.000000, 0.000000)",
        "(290.000000, 70.000000, 0.000000)",
        "(290.000000, 70.000000, 0.000000)",
        "(290.000000, 70.000000, 0.000000)",
        "(290.000000, 70.000000, 0.000000)",
        "(290.000000, 70.000000, 0.000000)",
        "(290.000000, 70.000000, 0.000000)",
        "(290.000000, 70.000000, 0.000000)",
        "(290.000000, 70.000000, 0.000000)",
        "(290.000000, 70.000000, 0.000000)",
        "(290.000000, 70.000000, 0.000000)",
        "(290.000000, 70.000000, 0.000000)",
        "(290.000000, 70.000000, 0.000000)",
        "(290.000000, 70.000000, 0.000000)",
        "(290.000000, 70.000000, 0.000000)",
        "(290.000000, 70.000000, 0.000000)",
        "(290.000000, 70.000000, 0.000000)",
        "(290.000000, 70.000000, 0.000000)",
        "(290.000000, 70.000000, 0.000000)",
        "(290.000000, 70.000000, 0.000000)",
        "(290.000000, 70.000000, 0.000000)",
        "(290.000000, 70.000000, 0.000000)",
        "(290.000000, 70.000000, 0.000000)",
        "(290.000000, 70.000000, 0.000000)",
        "(290.000000, 70.000000, 0.000000)",
        "(290.000000, 70.000000, 0.000000)",
        "(290.000000, 70.000000, 0.000000)",
        "(290.000000, 70.000000, 0.000000)",
        "(290.000000, 70.000000, 0.000000)",
        "(290.000000, 70.000000, 0.000000)",
        "(290.000000, 70.000000, 0.000000)",
        "(290.000000, 70.000000, 0.000000)",
        "(290.000000, 70.000000, 0.000000)",
        "(290.000000, 70.000000, 0.000000)",
        "(290.000000, 70.000000, 0.000000)",
        "(290.000000, 70.000000, 0.000000)",
        "(290.000000, 70.000000, 0.000000)",
        "(290.000000, 70.000000, 0.000000)",
        "(290.000000, 70.000000, 0.000000)",
        "(290.000000, 70.000000, 0.000000)",
        "(290.000000, 70.000000, 0.000000)",
        "(290.000000, 70.000000, 0.000000)",
        "(290.000000, 70.000000, 0.000000)",
        "(290.000000, 70.000000, 0.000000)",
        "(290.000000, 70.000000, 0.000000)",
        "(290.000000, 70.000000, 0.000000)",
        "(290.000000, 70.000000, 0.000000)",
        "(290.000000, 70.000000, 0.000000)",
        "(290.000000, 70.000000, 0.000000)",
        "(290.000000, 70.000000, 0.000000)",
        "(290.000000, 70.000000, 0.000000)",
        "(290.000000, 70.000000, 0.000000)",
        "(290.000000, 70.000000, 0.000000)",
        "(290.000000, 70.000000, 0.000000)",
        "(290.000000, 70.000000, 0.000000)",
        "(290.000000, 70.000000, 0.000000)",
        "(290.000000, 70.000000, 0.000000)",
        "(290.000000, 70.000000, 0.000000)",
        "(290.000000, 70.000000, 0.000000)",
        "(290.000000, 70.000000, 0.000000)",
        "(290.000000, 70.000000, 0.000000)",
        "(290.000000, 70.000000, 0.000000)",
        "(290.000000, 70.000000, 0.000000)",
        "(290.000000, 70.000000, 0.000000)",
        "(290.000000, 70.000000, 0.000000)",
        "(290.000000, 70.000000, 0.000000)",
        "(290.000000, 70.000000, 0.000000)",
        "(290.000000, 70.000000, 0.000000)",
        "(290.000000, 70.000000, 0.000000)",
        "(290.000000, 70.000000, 0.000000)",
        "(290.000000, 70.000000, 0.000000)",
        "(290.000000, 70.000000, 0.000000)",
        "(290.000000, 70.000000, 0.000000)",
        "(290.000000, 70.000000, 0.000000)",
        "(290.000000, 70.000000, 0.000000)",
        "(290.000000, 70.000000, 0.000000)",
        "(290.000000, 70.000000, 0.000000)",
        "(290.000000, 70.000000, 0.000000)",
        "(290.000000, 70.000000, 0.000000)",
        "(290.000000, 70.000000, 0.000000)",
        "(290.000000, 70.000000, 0.000000)",
        "(290.000000, 70.000000, 0.000000)",
        "(290.000000, 70.000000, 0.000000)",
        "(290.000000, 70.000000, 0.000000)",
        "(290.000000, 70.000000, 0.000000)",
        "(290.000000, 70.000000, 0.000000)",
        "(290.000000, 70.000000, 0.000000)",
        "(290.000000, 70.000000, 0.000000)",
        "(290.000000, 70.000000, 0.000000)",
        "(290.000000, 70.000000, 0.000000)",
        "(290.000000, 70.000000, 0.000000)",
        "(290.000000, 70.000000, 0.000000)",
        "(290.000000, 70.000000, 0.000000)",
        "(290.000000, 70.000000, 0.000000)",
        "(290.000000, 70.000000, 0.000000)",
        "(290.000000, 70.000000, 0.000000)",
        "(290.000000, 70.000000, 0.000000)",
        "(290.000000, 70.000000, 0.000000)",
        "(290.000000, 70.000000, 0.000000)",
        "(290.000000, 70.000000, 0.000000)",
        "(290.000000, 70.000000, 0.000000)",
        "(290.000000, 70.000000, 0.000000)",
        "(290.000000, 70.000000, 0.000000)",
        "(290.000000, 70.000000, 0.000000)",
        "(290.000000, 70.000000, 0.000000)",
        "(290.000000, 70.000000, 0.000000)",
        "(290.000000, 70.000000, 0.000000)",
        "(290.000000, 70.000000, 0.000000)",
        "(290.000000, 70.000000, 0.000000)",
        "(290.000000, 70.000000, 0.000000)",
        "(290.000000, 70.000000, 0.000000)",
        "(290.000000, 70.000000, 0.000000)",
        "(290.000000, 70.000000, 0.000000)",
        "(290.000000, 70.000000, 0.000000)",
        "(290.000000, 70.000000, 0.000000)",
        "(290.000000, 70.000000, 0.000000)",
        "(290.000000, 70.000000, 0.000000)",
        "(290.000000, 70.000000, 0.000000)",
        "(290.000000, 70.000000, 0.000000)",
        "(290.000000, 70.000000, 0.000000)",
        "(290.000000, 70.000000, 0.000000)",
        "(290.000000, 70.000000, 0.000000)",
        "(290.000000, 70.000000, 0.000000)",
        "(290.000000, 70.000000, 0.000000)",
        "(290.000000, 70.000000, 0.000000)",
        "(290.000000, 70.000000, 0.000000)",
        "(290.000000, 70.000000, 0.000000)",
        "(290.000000, 70.000000, 0.000000)",
        "(290.000000, 70.000000, 0.000000)",
        "(290.000000, 70.000000, 0.000000)",
        "(290.000000, 70.000000, 0.000000)",
        "(290.000000, 70.000000, 0.000000)",
        "(290.000000, 70.000000, 0.000000)",
        "(290.000000, 70.000000, 0.000000)",
        "(290.000000, 70.000000, 0.000000)",
        "(290.000000, 70.000000, 0.000000)",
        "(290.000000, 70.000000, 0.000000)",
        "(290.000000, 70.000000, 0.000000)",
        "(290.000000, 70.000000, 0.000000)",
        "(290.000000, 70.000000, 0.000000)",
        "(290.000000, 70.000000, 0.000000)",
        "(290.000000, 70.000000, 0.000000)",
        "(290.000000, 70.000000, 0.000000)",
        "(290.000000, 70.000000, 0.000000)",
        "(290.000000, 70.000000, 0.000000)",
        "(290.000000, 70.000000, 0.000000)",
        "(290.000000, 70.000000, 0.000000)",
        "(290.000000, 70.000000, 0.000000)",
        "(290.000000, 70.000000, 0.000000)",
        "(290.000000, 70.000000, 0.000000)",
        "(290.000000, 70.000000, 0.000000)",
        "(290.000000, 70.000000, 0.000000)",
        "(290.000000, 70.000000, 0.000000)",
        "(290.000000, 70.000000, 0.000000)",
        "(290.000000, 70.000000, 0.000000)",
        "(290.000000, 70.000000, 0.000000)",
        "(290.000000, 70.000000, 0.000000)",
        "(290.000000, 70.000000, 0.000000)",
        "(290.000000, 70.000000, 0.000000)",
        "(290.000000, 70.000000, 0.000000)",
        "(290.000000, 70.000000, 0.000000)",
        "(290.000000, 70.000000, 0.000000)",
        "(290.000000, 70.000000, 0.000000)",
        "(290.000000, 70.000000, 0.000000)",
        "(290.000000, 70.000000, 0.000000)",
        "(290.000000, 70.000000, 0.000000)",
        "(290.000000, 70.000000, 0.000000)",
        "(290.000000, 70.000000, 0.000000)",
        "(290.000000, 70.000000, 0.000000)",
        "(290.000000, 70.000000, 0.000000)",
        "(290.000000, 70.000000, 0.000000)",
        "(290.000000, 70.000000, 0.000000)",
        "(290.000000, 70.000000, 0.000000)",
        "(290.000000, 70.000000, 0.000000)",
        "(290.000000, 70.000000, 0.000000)",
        "(290.000000, 70.000000, 0.000000)",
        "(290.000000, 70.000000, 0.000000)",
        "(290.000000, 70.000000, 0.000000)",
        "(290.000000, 70.000000, 0.000000)",
        "(290.000000, 70.000000, 0.000000)",
        "(290.000000, 70.000000, 0.000000)",
        "(290.000000, 70.000000, 0.000000)",
        "(290.000000, 70.000000, 0.000000)",
        "(290.000000, 70.000000, 0.000000)",
        "(290.000000, 70.000000, 0.000000)",
        "(290.000000, 70.000000, 0.000000)",
        "(290.000000, 70.000000, 0.000000)",
        "(290.000000, 70.000000, 0.000000)",
        "(290.000000, 70.000000, 0.000000)",
        "(290.000000, 70.000000, 0.000000)",
        "(290.000000, 70.000000, 0.000000)",
        "(290.000000, 70.000000, 0.000000)",
        "(290.000000, 70.000000, 0.000000)",
        "(290.000000, 70.000000, 0.000000)",
        "(290.000000, 70.000000, 0.000000)",
        "(290.000000, 70.000000, 0.000000)",
        "(290.000000, 70.000000, 0.000000)",
        "(290.000000, 70.000000, 0.000000)",
        "(290.000000, 70.000000, 0.000000)",
        "(290.000000, 70.000000, 0.000000)",
        "(290.000000, 70.000000, 0.000000)",
        "(290.000000, 70.000000, 0.000000)",
        "(290.000000, 70.000000, 0.000000)",
        "(290.000000, 70.000000, 0.000000)",
        "(290.000000, 70.000000, 0.000000)",
        "(290.000000, 70.000000, 0.000000)",
        "(290.000000, 70.000000, 0.000000)",
        "(290.000000, 70.000000, 0.000000)",
        "(290.000000, 70.000000, 0.000000)",
        "(290.000000, 70.000000, 0.000000)",
        "(290.000000, 70.000000, 0.000000)",
        "(290.000000, 70.000000, 0.000000)",
        "(290.000000, 70.000000, 0.000000)",
        "(290.000000, 70.000000, 0.000000)",
        "(290.000000, 70.000000, 0.000000)",
        "(290.000000, 70.000000, 0.000000)",
        "(290.000000, 70.000000, 0.000000)",
        "(290.000000, 70.000000, 0.000000)",
        "(290.000000, 70.000000, 0.000000)",
        "(290.000000, 70.000000, 0.000000)",
        "(290.000000, 70.000000, 0.000000)",
        "(290.000000, 70.000000, 0.000000)",
        "(290.000000, 70.000000, 0.000000)",
        "(290.000000, 70.000000, 0.000000)",
        "(290.000000, 70.000000, 0.000000)",
        "(290.000000, 70.000000, 0.000000)",
        "(290.000000, 70.000000, 0.000000)",
        "(290.000000, 70.000000, 0.000000)",
        "(290.000000, 70.000000, 0.000000)",
        "(290.000000, 70.000000, 0.000000)",
        "(290.000000, 70.000000, 0.000000)",
        "(290.000000, 70.000000, 0.000000)",
        "(290.000000, 70.000000, 0.000000)",
        "(290.000000, 70.000000, 0.000000)",
        "(290.000000, 70.000000, 0.000000)",
        "(290.000000, 70.000000, 0.000000)",
        "(290.000000, 70.000000, 0.000000)",
        "(290.000000, 70.000000, 0.000000)",
        "(290.000000, 70.000000, 0.000000)",
        "(290.000000, 70.000000, 0.000000)",
        "(290.000000, 70.000000, 0.000000)",
        "(290.000000, 70.000000, 0.000000)",
        "(290.000000, 70.000000, 0.000000)",
        "(290.000000, 70.000000, 0.000000)",
        "(290.000000, 70.000000, 0.000000)",
        "(290.000000, 70.000000, 0.000000)",
        "(290.000000, 70.000000, 0.000000)",
        "(290.000000, 70.000000, 0.000000)",
        "(290.000000, 70.000000, 0.000000)",
        "(290.000000, 70.000000, 0.000000)",
        "(290.000000, 70.000000, 0.000000)",
        "(290.000000, 70.000000, 0.000000)",
        "(290.000000, 70.000000, 0.000000)",
        "(290.000000, 70.000000, 0.000000)",
        "(290.000000, 70.000000, 0.000000)",
        "(290.000000, 70.000000, 0.000000)",
        "(290.000000, 70.000000, 0.000000)",
        "(290.000000, 70.000000, 0.000000)",
        "(290.000000, 70.000000, 0.000000)",
        "(290.000000, 70.000000, 0.000000)",
        "(290.000000, 70.000000, 0.000000)",
        "(290.000000, 70.000000, 0.000000)",
        "(290.000000, 70.000000, 0.000000)",
        "(290.000000, 70.000000, 0.000000)",
        "(290.000000, 70.000000, 0.000000)",
        "(290.000000, 70.000000, 0.000000)",
        "(290.000000, 70.000000, 0.000000)",
        "(290.000000, 70.000000, 0.000000)",
        "(290.000000, 70.000000, 0.000000)",
        "(290.000000, 70.000000, 0.000000)",
        "(290.000000, 70.000000, 0.000000)",
        "(290.000000, 70.000000, 0.000000)",
        "(290.000000, 70.000000, 0.000000)",
        "(290.000000, 70.000000, 0.000000)",
        "(290.000000, 70.000000, 0.000000)",
        "(290.000000, 70.000000, 0.000000)",
        "(290.000000, 70.000000, 0.000000)",
        "(290.000000, 70.000000, 0.000000)",
        "(290.000000, 70.000000, 0.000000)",
        "(290.000000, 70.000000, 0.000000)",
        "(290.000000, 70.000000, 0.000000)",
        "(290.000000, 70.000000, 0.000000)",
        "(290.000000, 70.000000, 0.000000)",
        "(290.000000, 70.000000, 0.000000)",
        "(290.000000, 70.000000, 0.000000)",
        "(290.000000, 70.000000, 0.000000)",
        "(290.000000, 70.000000, 0.000000)",
        "(290.000000, 70.000000, 0.000000)",
        "(290.000000, 70.000000, 0.000000)",
        "(290.000000, 70.000000, 0.000000)",
        "(290.000000, 70.000000, 0.000000)",
        "(290.000000, 70.000000, 0.000000)",
        "(290.000000, 70.000000, 0.000000)",
        "(290.000000, 70.000000, 0.000000)",
        "(290.000000, 70.000000, 0.000000)",
        "(290.000000, 70.000000, 0.000000)",
        "(290.000000, 70.000000, 0.000000)",
        "(290.000000, 70.000000, 0.000000)",
        "(290.000000, 70.000000, 0.000000)",
        "(290.000000, 70.000000, 0.000000)",
        "(290.000000, 70.000000, 0.000000)",
        "(290.000000, 70.000000, 0.000000)",
        "(290.000000, 70.000000, 0.000000)",
        "(290.000000, 70.000000, 0.000000)",
        "(290.000000, 70.000000, 0.000000)",
        "(290.000000, 70.000000, 0.000000)",
        "(290.000000, 70.000000, 0.000000)",
        "(290.000000, 70.000000, 0.000000)",
        "(290.000000, 70.000000, 0.000000)",
        "(290.000000, 70.000000, 0.000000)",
        "(290.000000, 70.000000, 0.000000)",
        "(290.000000, 70.000000, 0.000000)",
        "(290.000000, 70.000000, 0.000000)",
        "(290.000000, 70.000000, 0.000000)",
        "(290.000000, 70.000000, 0.000000)",
        "(290.000000, 70.000000, 0.000000)",
        "(290.000000, 70.000000, 0.000000)",
        "(290.000000, 70.000000, 0.000000)",
        "(290.000000, 70.000000, 0.000000)",
        "(290.000000, 70.000000, 0.000000)",
        "(290.000000, 70.000000, 0.000000)",
        "(290.000000, 70.000000, 0.000000)",
        "(290.000000, 70.000000, 0.000000)",
        "(290.000000, 70.000000, 0.000000)",
        "(290.000000, 70.000000, 0.000000)",
        "(290.000000, 70.000000, 0.000000)",
        "(290.000000, 70.000000, 0.000000)",
        "(290.000000, 70.000000, 0.000000)",
        "(290.000000, 70.000000, 0.000000)",
        "(290.000000, 70.000000, 0.000000)",
        "(290.000000, 70.000000, 0.000000)",
        "(290.000000, 70.000000, 0.000000)",
        "(290.000000, 70.000000, 0.000000)",
        "(290.000000, 70.000000, 0.000000)",
        "(290.000000, 70.000000, 0.000000)",
        "(290.000000, 70.000000, 0.000000)",
        "(290.000000, 70.000000, 0.000000)",
        "(290.000000, 70.000000, 0.000000)",
        "(290.000000, 70.000000, 0.000000)",
        "(290.000000, 70.000000, 0.000000)",
        "(290.000000, 70.000000, 0.000000)",
        "(290.000000, 70.000000, 0.000000)",
        "(290.000000, 70.000000, 0.000000)",
        "(290.000000, 70.000000, 0.000000)",
        "(290.000000, 70.000000, 0.000000)",
        "(290.000000, 70.000000, 0.000000)",
        "(290.000000, 70.000000, 0.000000)",
        "(290.000000, 70.000000, 0.000000)",
        "(290.000000, 70.000000, 0.000000)",
        "(290.000000, 70.000000, 0.000000)",
        "(290.000000, 70.000000, 0.000000)",
        "(290.000000, 70.000000, 0.000000)",
        "(290.000000, 70.000000, 0.000000)",
        "(290.000000, 70.000000, 0.000000)",
        "(290.000000, 70.000000, 0.000000)",
        "(290.000000, 70.000000, 0.000000)",
        "(290.000000, 70.000000, 0.000000)",
        "(290.000000, 70.000000, 0.000000)",
        "(290.000000, 70.000000, 0.000000)",
        "(290.000000, 70.000000, 0.000000)",
        "(290.000000, 70.000000, 0.000000)",
        "(290.000000, 70.000000, 0.000000)",
        "(290.000000, 70.000000, 0.000000)",
        "(290.000000, 70.000000, 0.000000)",
        "(290.000000, 70.000000, 0.000000)",
        "(290.000000, 70.000000, 0.000000)",
        "(290.000000, 70.000000, 0.000000)",
        "(290.000000, 70.000000, 0.000000)",
        "(290.000000, 70.000000, 0.000000)",
        "(290.000000, 70.000000, 0.000000)",
        "(290.000000, 70.000000, 0.000000)",
        "(290.000000, 70.000000, 0.000000)",
        "(290.000000, 70.000000, 0.000000)",
        "(290.000000, 70.000000, 0.000000)",
        "(290.000000, 70.000000, 0.000000)",
        "(290.000000, 70.000000, 0.000000)",
        "(290.000000, 70.000000, 0.000000)",
        "(290.000000, 70.000000, 0.000000)",
        "(290.000000, 70.000000, 0.000000)",
        "(290.000000, 70.000000, 0.000000)",
        "(290.000000, 70.000000, 0.000000)",
        "(290.000000, 70.000000, 0.000000)",
        "(290.000000, 70.000000, 0.000000)",
        "(290.000000, 70.000000, 0.000000)",
        "(290.000000, 70.000000, 0.000000)",
        "(290.000000, 70.000000, 0.000000)",
        "(290.000000, 70.000000, 0.000000)",
        "(290.000000, 70.000000, 0.000000)",
        "(290.000000, 70.000000, 0.000000)",
        "(290.000000, 70.000000, 0.000000)",
        "(290.000000, 70.000000, 0.000000)",
        "(290.000000, 70.000000, 0.000000)",
        "(290.000000, 70.000000, 0.000000)",
        "(290.000000, 70.000000, 0.000000)",
        "(290.000000, 70.000000, 0.000000)",
        "(290.000000, 70.000000, 0.000000)",
        "(290.000000, 70.000000, 0.000000)",
        "(290.000000, 70.000000, 0.000000)",
        "(290.000000, 70.000000, 0.000000)",
        "(290.000000, 70.000000, 0.000000)",
        "(290.000000, 70.000000, 0.000000)",
        "(290.000000, 70.000000, 0.000000)",
        "(290.000000, 70.000000, 0.000000)",
        "(290.000000, 70.000000, 0.000000)",
        "(290.000000, 70.000000, 0.000000)",
        "(290.000000, 70.000000, 0.000000)",
        "(290.000000, 70.000000, 0.000000)",
        "(290.000000, 70.000000, 0.000000)",
        "(290.000000, 70.000000, 0.000000)",
        "(290.000000, 70.000000, 0.000000)",
        "(290.000000, 70.000000, 0.000000)",
        "(290.000000, 70.000000, 0.000000)",
        "(290.000000, 70.000000, 0.000000)",
        "(290.000000, 70.000000, 0.000000)",
        "(290.000000, 70.000000, 0.000000)",
        "(290.000000, 70.000000, 0.000000)",
        "(290.000000, 70.000000, 0.000000)",
        "(290.000000, 70.000000, 0.000000)",
        "(290.000000, 70.000000, 0.000000)",
        "(290.000000, 70.000000, 0.000000)",
        "(290.000000, 70.000000, 0.000000)",
        "(290.000000, 70.000000, 0.000000)",
        "(290.000000, 70.000000, 0.000000)",
        "(290.000000, 70.000000, 0.000000)",
        "(290.000000, 70.000000, 0.000000)",
        "(290.000000, 70.000000, 0.000000)",
        "(290.000000, 70.000000, 0.000000)",
        "(290.000000, 70.000000, 0.000000)",
        "(290.000000, 70.000000, 0.000000)",
        "(290.000000, 70.000000, 0.000000)",
        "(290.000000, 70.000000, 0.000000)",
        "(290.000000, 70.000000, 0.000000)",
        "(290.000000, 70.000000, 0.000000)",
        "(290.000000, 70.000000, 0.000000)",
        "(290.000000, 70.000000, 0.000000)",
        "(290.000000, 70.000000, 0.000000)",
        "(290.000000, 70.000000, 0.000000)",
        "(290.000000, 70.000000, 0.000000)",
        "(290.000000, 70.000000, 0.000000)",
        "(290.000000, 70.000000, 0.000000)",
        "(290.000000, 70.000000, 0.000000)",
        "(290.000000, 70.000000, 0.000000)",
        "(290.000000, 70.000000, 0.000000)",
        "(290.000000, 70.000000, 0.000000)",
        "(290.000000, 70.000000, 0.000000)",
        "(290.000000, 70.000000, 0.000000)",
        "(290.000000, 70.000000, 0.000000)",
        "(290.000000, 70.000000, 0.000000)",
        "(290.000000, 70.000000, 0.000000)",
        "(290.000000, 70.000000, 0.000000)",
        "(290.000000, 70.000000, 0.000000)",
        "(290.000000, 70.000000, 0.000000)",
        "(290.000000, 70.000000, 0.000000)",
        "(290.000000, 70.000000, 0.000000)",
        "(290.000000, 70.000000, 0.000000)",
        "(290.000000, 70.000000, 0.000000)",
        "(290.000000, 70.000000, 0.000000)",
        "(290.000000, 70.000000, 0.000000)",
        "(290.000000, 70.000000, 0.000000)",
        "(290.000000, 70.000000, 0.000000)",
        "(290.000000, 70.000000, 0.000000)",
        "(290.000000, 70.000000, 0.000000)",
        "(290.000000, 70.000000, 0.000000)",
        "(290.000000, 70.000000, 0.000000)",
        "(290.000000, 70.000000, 0.000000)",
        "(290.000000, 70.000000, 0.000000)",
        "(290.000000, 70.000000, 0.000000)",
        "(290.000000, 70.000000, 0.000000)",
        "(290.000000, 70.000000, 0.000000)",
        "(290.000000, 70.000000, 0.000000)",
        "(290.000000, 70.000000, 0.000000)",
        "(290.000000, 70.000000, 0.000000)",
        "(290.000000, 70.000000, 0.000000)",
        "(290.000000, 70.000000, 0.000000)",
        "(290.000000, 70.000000, 0.000000)",
        "(290.000000, 70.000000, 0.000000)",
        "(290.000000, 70.000000, 0.000000)",
        "(290.000000, 70.000000, 0.000000)",
        "(290.000000, 70.000000, 0.000000)",
        "(290.000000, 70.000000, 0.000000)",
        "(290.000000, 70.000000, 0.000000)",
        "(290.000000, 70.000000, 0.000000)",
        "(290.000000, 70.000000, 0.000000)",
        "(290.000000, 70.000000, 0.000000)",
        "(290.000000, 70.000000, 0.000000)",
        "(290.000000, 70.000000, 0.000000)",
        "(290.000000, 70.000000, 0.000000)",
        "(290.000000, 70.000000, 0.000000)",
        "(290.000000, 70.000000, 0.000000)",
        "(290.000000, 70.000000, 0.000000)",
        "(290.000000, 70.000000, 0.000000)",
        "(290.000000, 70.000000, 0.000000)",
        "(290.000000, 70.000000, 0.000000)",
        "(290.000000, 70.000000, 0.000000)",
        "(290.000000, 70.000000, 0.000000)",
        "(290.000000, 70.000000, 0.000000)",
        "(290.000000, 70.000000, 0.000000)",
        "(290.000000, 70.000000, 0.000000)",
        "(290.000000, 70.000000, 0.000000)",
        "(290.000000, 70.000000, 0.000000)",
        "(290.000000, 70.000000, 0.000000)",
        "(290.000000, 70.000000, 0.000000)",
        "(290.000000, 70.000000, 0.000000)",
        "(290.000000, 70.000000, 0.000000)",
        "(290.000000, 70.000000, 0.000000)",
        "(290.000000, 70.000000, 0.000000)",
        "(290.000000, 70.000000, 0.000000)",
        "(290.000000, 70.000000, 0.000000)",
        "(290.000000, 70.000000, 0.000000)",
        "(290.000000, 70.000000, 0.000000)",
        "(290.000000, 70.000000, 0.000000)",
        "(290.000000, 70.000000, 0.000000)",
        "(290.000000, 70.000000, 0.000000)",
        "(290.000000, 70.000000, 0.000000)",
        "(290.000000, 70.000000, 0.000000)",
        "(290.000000, 70.000000, 0.000000)",
        "(290.000000, 70.000000, 0.000000)",
        "(290.000000, 70.000000, 0.000000)",
        "(290.000000, 70.000000, 0.000000)",
        "(290.000000, 70.000000, 0.000000)",
        "(290.000000, 70.000000, 0.000000)",
        "(290.000000, 70.000000, 0.000000)",
        "(290.000000, 70.000000, 0.000000)",
        "(290.000000, 70.000000, 0.000000)",
        "(290.000000, 70.000000, 0.000000)",
        "(290.000000, 70.000000, 0.000000)",
        "(290.000000, 70.000000, 0.000000)",
        "(290.000000, 70.000000, 0.000000)",
        "(290.000000, 70.000000, 0.000000)",
        "(290.000000, 70.000000, 0.000000)",
        "(290.000000, 70.000000, 0.000000)",
        "(290.000000, 70.000000, 0.000000)",
        "(290.000000, 70.000000, 0.000000)",
        "(290.000000, 70.000000, 0.000000)",
        "(290.000000, 70.000000, 0.000000)",
        "(290.000000, 70.000000, 0.000000)",
        "(290.000000, 70.000000, 0.000000)",
        "(290.000000, 70.000000, 0.000000)",
        "(290.000000, 70.000000, 0.000000)",
        "(290.000000, 70.000000, 0.000000)",
        "(290.000000, 70.000000, 0.000000)",
        "(290.000000, 70.000000, 0.000000)",
        "(290.000000, 70.000000, 0.000000)",
        "(290.000000, 70.000000, 0.000000)",
        "(290.000000, 70.000000, 0.000000)",
        "(290.000000, 70.000000, 0.000000)",
        "(290.000000, 70.000000, 0.000000)",
        "(290.000000, 70.000000, 0.000000)",
        "(290.000000, 70.000000, 0.000000)",
        "(290.000000, 70.000000, 0.000000)",
        "(290.000000, 70.000000, 0.000000)",
        "(290.000000, 70.000000, 0.000000)",
        "(290.000000, 70.000000, 0.000000)",
        "(290.000000, 70.000000, 0.000000)",
        "(290.000000, 70.000000, 0.000000)",
        "(290.000000, 70.000000, 0.000000)",
        "(290.000000, 70.000000, 0.000000)",
        "(290.000000, 70.000000, 0.000000)",
        "(290.000000, 70.000000, 0.000000)",
        "(290.000000, 70.000000, 0.000000)",
        "(290.000000, 70.000000, 0.000000)",
        "(290.000000, 70.000000, 0.000000)",
        "(290.000000, 70.000000, 0.000000)",
        "(290.000000, 70.000000, 0.000000)",
        "(290.000000, 70.000000, 0.000000)",
        "(290.000000, 70.000000, 0.000000)",
        "(290.000000, 70.000000, 0.000000)",
        "(290.000000, 70.000000, 0.000000)",
        "(290.000000, 70.000000, 0.000000)",
        "(290.000000, 70.000000, 0.000000)",
        "(290.000000, 70.000000, 0.000000)",
        "(290.000000, 70.000000, 0.000000)",
        "(290.000000, 70.000000, 0.000000)",
        "(290.000000, 70.000000, 0.000000)",
        "(290.000000, 70.000000, 0.000000)",
        "(290.000000, 70.000000, 0.000000)",
        "(290.000000, 70.000000, 0.000000)",
        "(290.000000, 70.000000, 0.000000)",
        "(290.000000, 70.000000, 0.000000)",
        "(290.000000, 70.000000, 0.000000)",
        "(290.000000, 70.000000, 0.000000)",
        "(290.000000, 70.000000, 0.000000)",
        "(290.000000, 70.000000, 0.000000)",
        "(290.000000, 70.000000, 0.000000)",
        "(290.000000, 70.000000, 0.000000)",
        "(290.000000, 70.000000, 0.000000)",
        "(290.000000, 70.000000, 0.000000)",
        "(290.000000, 70.000000, 0.000000)",
        "(290.000000, 70.000000, 0.000000)",
        "(290.000000, 70.000000, 0.000000)",
        "(290.000000, 70.000000, 0.000000)",
        "(290.000000, 70.000000, 0.000000)",
        "(290.000000, 70.000000, 0.000000)",
        "(290.000000, 70.000000, 0.000000)",
        "(290.000000, 70.000000, 0.000000)",
        "(290.000000, 70.000000, 0.000000)",
        "(290.000000, 70.000000, 0.000000)",
        "(290.000000, 70.000000, 0.000000)",
        "(290.000000, 70.000000, 0.000000)",
        "(290.000000, 70.000000, 0.000000)",
        "(290.000000, 70.000000, 0.000000)",
        "(290.000000, 70.000000, 0.000000)",
        "(290.000000, 70.000000, 0.000000)",
        "(290.000000, 70.000000, 0.000000)",
        "(290.000000, 70.000000, 0.000000)",
        "(290.000000, 70.000000, 0.000000)",
        "(290.000000, 70.000000, 0.000000)",
        "(290.000000, 70.000000, 0.000000)",
        "(290.000000, 70.000000, 0.000000)",
        "(290.000000, 70.000000, 0.000000)",
        "(290.000000, 70.000000, 0.000000)",
        "(290.000000, 70.000000, 0.000000)",
        "(290.000000, 70.000000, 0.000000)",
        "(290.000000, 70.000000, 0.000000)",
        "(290.000000, 70.000000, 0.000000)",
        "(290.000000, 70.000000, 0.000000)",
        "(290.000000, 70.000000, 0.000000)",
        "(290.000000, 70.000000, 0.000000)",
        "(290.000000, 70.000000, 0.000000)",
        "(290.000000, 70.000000, 0.000000)",
        "(290.000000, 70.000000, 0.000000)",
        "(290.000000, 70.000000, 0.000000)",
        "(290.000000, 70.000000, 0.000000)",
        "(290.000000, 70.000000, 0.000000)",
        "(290.000000, 70.000000, 0.000000)",
        "(290.000000, 70.000000, 0.000000)",
        "(290.000000, 70.000000, 0.000000)",
        "(290.000000, 70.000000, 0.000000)",
        "(290.000000, 70.000000, 0.000000)",
        "(290.000000, 70.000000, 0.000000)",
        "(290.000000, 70.000000, 0.000000)",
        "(290.000000, 70.000000, 0.000000)",
        "(290.000000, 70.000000, 0.000000)",
        "(290.000000, 70.000000, 0.000000)",
        "(290.000000, 70.000000, 0.000000)",
        "(290.000000, 70.000000, 0.000000)",
        "(290.000000, 70.000000, 0.000000)",
        "(290.000000, 70.000000, 0.000000)",
        "(290.000000, 70.000000, 0.000000)",
        "(290.000000, 70.000000, 0.000000)",
        "(290.000000, 70.000000, 0.000000)",
        "(290.000000, 70.000000, 0.000000)",
        "(290.000000, 70.000000, 0.000000)",
        "(290.000000, 70.000000, 0.000000)",
        "(290.000000, 70.000000, 0.000000)",
        "(290.000000, 70.000000, 0.000000)",
        "(290.000000, 70.000000, 0.000000)",
        "(290.000000, 70.000000, 0.000000)",
        "(290.000000, 70.000000, 0.000000)",
        "(290.000000, 70.000000, 0.000000)",
        "(290.000000, 70.000000, 0.000000)",
        "(290.000000, 70.000000, 0.000000)",
        "(290.000000, 70.000000, 0.000000)",
        "(290.000000, 70.000000, 0.000000)",
        "(290.000000, 70.000000, 0.000000)",
        "(290.000000, 70.000000, 0.000000)",
        "(290.000000, 70.000000, 0.000000)",
        "(290.000000, 70.000000, 0.000000)",
        "(290.000000, 70.000000, 0.000000)",
        "(290.000000, 70.000000, 0.000000)",
        "(290.000000, 70.000000, 0.000000)",
        "(290.000000, 70.000000, 0.000000)",
        "(290.000000, 70.000000, 0.000000)",
        "(290.000000, 70.000000, 0.000000)",
        "(290.000000, 70.000000, 0.000000)",
        "(290.000000, 70.000000, 0.000000)",
        "(290.000000, 70.000000, 0.000000)",
        "(290.000000, 70.000000, 0.000000)",
        "(290.000000, 70.000000, 0.000000)",
        "(290.000000, 70.000000, 0.000000)",
        "(290.000000, 70.000000, 0.000000)",
        "(290.000000, 70.000000, 0.000000)",
        "(290.000000, 70.000000, 0.000000)",
        "(290.000000, 70.000000, 0.000000)",
        "(290.000000, 70.000000, 0.000000)",
        "(290.000000, 70.000000, 0.000000)",
        "(290.000000, 70.000000, 0.000000)",
        "(290.000000, 70.000000, 0.000000)",
        "(290.000000, 70.000000, 0.000000)",
        "(290.000000, 70.000000, 0.000000)",
        "(290.000000, 70.000000, 0.000000)",
        "(290.000000, 70.000000, 0.000000)",
        "(290.000000, 70.000000, 0.000000)",
        "(290.000000, 70.000000, 0.000000)",
        "(290.000000, 70.000000, 0.000000)",
        "(290.000000, 70.000000, 0.000000)",
        "(290.000000, 70.000000, 0.000000)",
        "(290.000000, 70.000000, 0.000000)",
        "(290.000000, 70.000000, 0.000000)",
        "(290.000000, 70.000000, 0.000000)",
        "(290.000000, 70.000000, 0.000000)",
        "(290.000000, 70.000000, 0.000000)",
        "(290.000000, 70.000000, 0.000000)",
        "(290.000000, 70.000000, 0.000000)",
        "(290.000000, 70.000000, 0.000000)",
        "(290.000000, 70.000000, 0.000000)",
        "(290.000000, 70.000000, 0.000000)",
        "(290.000000, 70.000000, 0.000000)",
        "(290.000000, 70.000000, 0.000000)",
        "(290.000000, 70.000000, 0.000000)",
        "(290.000000, 70.000000, 0.000000)",
        "(290.000000, 70.000000, 0.000000)",
        "(290.000000, 70.000000, 0.000000)",
        "(290.000000, 70.000000, 0.000000)",
        "(290.000000, 70.000000, 0.000000)",
        "(290.000000, 70.000000, 0.000000)",
        "(290.000000, 70.000000, 0.000000)",
        "(290.000000, 70.000000, 0.000000)",
        "(290.000000, 70.000000, 0.000000)",
        "(290.000000, 70.000000, 0.000000)",
        "(290.000000, 70.000000, 0.000000)",
        "(290.000000, 70.000000, 0.000000)",
        "(290.000000, 70.000000, 0.000000)",
        "(290.000000, 70.000000, 0.000000)",
        "(290.000000, 70.000000, 0.000000)",
        "(290.000000, 70.000000, 0.000000)",
        "(290.000000, 70.000000, 0.000000)",
        "(290.000000, 70.000000, 0.000000)",
        "(290.000000, 70.000000, 0.000000)",
        "(290.000000, 70.000000, 0.000000)",
        "(290.000000, 70.000000, 0.000000)",
        "(290.000000, 70.000000, 0.000000)",
        "(290.000000, 70.000000, 0.000000)",
        "(290.000000, 70.000000, 0.000000)",
        "(290.000000, 70.000000, 0.000000)",
        "(290.000000, 70.000000, 0.000000)",
        "(290.000000, 70.000000, 0.000000)",
        "(290.000000, 70.000000, 0.000000)",
        "(290.000000, 70.000000, 0.000000)",
        "(290.000000, 70.000000, 0.000000)",
        "(290.000000, 70.000000, 0.000000)",
        "(290.000000, 70.000000, 0.000000)",
        "(290.000000, 70.000000, 0.000000)",
        "(290.000000, 70.000000, 0.000000)",
        "(290.000000, 70.000000, 0.000000)",
        "(290.000000, 70.000000, 0.000000)",
        "(290.000000, 70.000000, 0.000000)",
        "(290.000000, 70.000000, 0.000000)",
        "(290.000000, 70.000000, 0.000000)",
        "(290.000000, 70.000000, 0.000000)",
        "(290.000000, 70.000000, 0.000000)",
        "(290.000000, 70.000000, 0.000000)",
        "(290.000000, 70.000000, 0.000000)",
        "(290.000000, 70.000000, 0.000000)",
        "(290.000000, 70.000000, 0.000000)",
        "(290.000000, 70.000000, 0.000000)",
        "(290.000000, 70.000000, 0.000000)",
        "(290.000000, 70.000000, 0.000000)",
        "(290.000000, 70.000000, 0.000000)",
        "(290.000000, 70.000000, 0.000000)",
        "(290.000000, 70.000000, 0.000000)",
        "(290.000000, 70.000000, 0.000000)",
        "(290.000000, 70.000000, 0.000000)",
        "(290.000000, 70.000000, 0.000000)",
        "(290.000000, 70.000000, 0.000000)",
        "(290.000000, 70.000000, 0.000000)",
        "(290.000000, 70.000000, 0.000000)",
        "(290.000000, 70.000000, 0.000000)",
        "(290.000000, 70.000000, 0.000000)",
        "(290.000000, 70.000000, 0.000000)",
        "(290.000000, 70.000000, 0.000000)",
        "(290.000000, 70.000000, 0.000000)",
        "(290.000000, 70.000000, 0.000000)",
        "(290.000000, 70.000000, 0.000000)",
        "(290.000000, 70.000000, 0.000000)",
        "(290.000000, 70.000000, 0.000000)",
        "(290.000000, 70.000000, 0.000000)",
        "(290.000000, 70.000000, 0.000000)",
        "(290.000000, 70.000000, 0.000000)",
        "(290.000000, 70.000000, 0.000000)",
        "(290.000000, 70.000000, 0.000000)",
        "(290.000000, 70.000000, 0.000000)",
        "(290.000000, 70.000000, 0.000000)",
        "(290.000000, 70.000000, 0.000000)",
        "(290.000000, 70.000000, 0.000000)",
        "(290.000000, 70.000000, 0.000000)",
        "(290.000000, 70.000000, 0.000000)",
        "(290.000000, 70.000000, 0.000000)",
        "(290.000000, 70.000000, 0.000000)",
        "(290.000000, 70.000000, 0.000000)",
        "(290.000000, 70.000000, 0.000000)",
        "(290.000000, 70.000000, 0.000000)",
        "(290.000000, 70.000000, 0.000000)",
        "(290.000000, 70.000000, 0.000000)",
        "(290.000000, 70.000000, 0.000000)",
        "(290.000000, 70.000000, 0.000000)",
        "(290.000000, 70.000000, 0.000000)",
        "(290.000000, 70.000000, 0.000000)",
        "(290.000000, 70.000000, 0.000000)",
        "(290.000000, 70.000000, 0.000000)",
        "(290.000000, 70.000000, 0.000000)",
        "(290.000000, 70.000000, 0.000000)",
        "(290.000000, 70.000000, 0.000000)",
        "(290.000000, 70.000000, 0.000000)",
        "(290.000000, 70.000000, 0.000000)",
        "(290.000000, 70.000000, 0.000000)",
        "(290.000000, 70.000000, 0.000000)",
        "(290.000000, 70.000000, 0.000000)",
        "(290.000000, 70.000000, 0.000000)",
        "(290.000000, 70.000000, 0.000000)",
        "(290.000000, 70.000000, 0.000000)",
        "(290.000000, 70.000000, 0.000000)",
        "(290.000000, 70.000000, 0.000000)",
        "(290.000000, 70.000000, 0.000000)",
        "(290.000000, 70.000000, 0.000000)",
        "(290.000000, 70.000000, 0.000000)",
        "(290.000000, 70.000000, 0.000000)",
        "(290.000000, 70.000000, 0.000000)",
        "(290.000000, 70.000000, 0.000000)",
        "(290.000000, 70.000000, 0.000000)",
        "(290.000000, 70.000000, 0.000000)",
        "(290.000000, 70.000000, 0.000000)",
        "(290.000000, 70.000000, 0.000000)",
        "(290.000000, 70.000000, 0.000000)",
        "(290.000000, 70.000000, 0.000000)",
        "(290.000000, 70.000000, 0.000000)",
        "(290.000000, 70.000000, 0.000000)",
        "(290.000000, 70.000000, 0.000000)",
        "(290.000000, 70.000000, 0.000000)",
        "(290.000000, 70.000000, 0.000000)",
        "(290.000000, 70.000000, 0.000000)",
        "(290.000000, 70.000000, 0.000000)",
        "(290.000000, 70.000000, 0.000000)",
        "(290.000000, 70.000000, 0.000000)",
        "(290.000000, 70.000000, 0.000000)",
        "(290.000000, 70.000000, 0.000000)",
        "(290.000000, 70.000000, 0.000000)",
        "(290.000000, 70.000000, 0.000000)",
        "(290.000000, 70.000000, 0.000000)",
        "(290.000000, 70.000000, 0.000000)",
        "(290.000000, 70.000000, 0.000000)",
        "(290.000000, 70.000000, 0.000000)",
        "(290.000000, 70.000000, 0.000000)",
        "(290.000000, 70.000000, 0.000000)",
        "(290.000000, 70.000000, 0.000000)",
        "(290.000000, 70.000000, 0.000000)",
        "(290.000000, 70.000000, 0.000000)",
        "(290.000000, 70.000000, 0.000000)",
        "(290.000000, 70.000000, 0.000000)",
        "(290.000000, 70.000000, 0.000000)",
        "(290.000000, 70.000000, 0.000000)",
        "(290.000000, 70.000000, 0.000000)",
        "(290.000000, 70.000000, 0.000000)",
        "(290.000000, 70.000000, 0.000000)",
        "(290.000000, 70.000000, 0.000000)",
        "(290.000000, 70.000000, 0.000000)",
        "(290.000000, 70.000000, 0.000000)",
        "(290.000000, 70.000000, 0.000000)",
        "(290.000000, 70.000000, 0.000000)",
        "(290.000000, 70.000000, 0.000000)",
        "(290.000000, 70.000000, 0.000000)",
        "(290.000000, 70.000000, 0.000000)",
        "(290.000000, 70.000000, 0.000000)",
        "(290.000000, 70.000000, 0.000000)",
        "(290.000000, 70.000000, 0.000000)",
        "(290.000000, 70.000000, 0.000000)",
        "(290.000000, 70.000000, 0.000000)",
        "(290.000000, 70.000000, 0.000000)",
        "(290.000000, 70.000000, 0.000000)",
        "(290.000000, 70.000000, 0.000000)",
        "(290.000000, 70.000000, 0.000000)",
        "(290.000000, 70.000000, 0.000000)",
        "(290.000000, 70.000000, 0.000000)",
        "(290.000000, 70.000000, 0.000000)",
        "(290.000000, 70.000000, 0.000000)",
        "(290.000000, 70.000000, 0.000000)",
        "(290.000000, 70.000000, 0.000000)",
        "(290.000000, 70.000000, 0.000000)",
        "(290.000000, 70.000000, 0.000000)",
        "(290.000000, 70.000000, 0.000000)",
        "(290.000000, 70.000000, 0.000000)",
        "(290.000000, 70.000000, 0.000000)",
        "(290.000000, 70.000000, 0.000000)",
        "(290.000000, 70.000000, 0.000000)",
        "(290.000000, 70.000000, 0.000000)",
        "(290.000000, 70.000000, 0.000000)",
        "(290.000000, 70.000000, 0.000000)",
        "(290.000000, 70.000000, 0.000000)",
        "(290.000000, 70.000000, 0.000000)",
        "(290.000000, 70.000000, 0.000000)",
        "(290.000000, 70.000000, 0.000000)",
        "(290.000000, 70.000000, 0.000000)",
        "(290.000000, 70.000000, 0.000000)",
        "(290.000000, 70.000000, 0.000000)",
        "(290.000000, 70.000000, 0.000000)",
        "(290.000000, 70.000000, 0.000000)",
        "(290.000000, 70.000000, 0.000000)",
        "(290.000000, 70.000000, 0.000000)",
        "(290.000000, 70.000000, 0.000000)",
        "(290.000000, 70.000000, 0.000000)",
        "(290.000000, 70.000000, 0.000000)",
        "(290.000000, 70.000000, 0.000000)",
        "(290.000000, 70.000000, 0.000000)",
        "(290.000000, 70.000000, 0.000000)",
        "(290.000000, 70.000000, 0.000000)",
        "(290.000000, 70.000000, 0.000000)",
        "(290.000000, 70.000000, 0.000000)",
        "(290.000000, 70.000000, 0.000000)",
        "(290.000000, 70.000000, 0.000000)",
        "(290.000000, 70.000000, 0.000000)",
        "(290.000000, 70.000000, 0.000000)",
        "(290.000000, 70.000000, 0.000000)",
        "(290.000000, 70.000000, 0.000000)",
        "(290.000000, 70.000000, 0.000000)",
        "(290.000000, 70.000000, 0.000000)",
        "(290.000000, 70.000000, 0.000000)",
        "(290.000000, 70.000000, 0.000000)",
        "(290.000000, 70.000000, 0.000000)",
        "(290.000000, 70.000000, 0.000000)",
        "(290.000000, 70.000000, 0.000000)",
        "(290.000000, 70.000000, 0.000000)",
        "(290.000000, 70.000000, 0.000000)",
        "(290.000000, 70.000000, 0.000000)",
        "(290.000000, 70.000000, 0.000000)",
        "(290.000000, 70.000000, 0.000000)",
        "(290.000000, 70.000000, 0.000000)",
        "(290.000000, 70.000000, 0.000000)",
        "(290.000000, 70.000000, 0.000000)",
        "(290.000000, 70.000000, 0.000000)",
        "(290.000000, 70.000000, 0.000000)",
        "(290.000000, 70.000000, 0.000000)",
        "(290.000000, 70.000000, 0.000000)",
        "(290.000000, 70.000000, 0.000000)",
        "(290.000000, 70.000000, 0.000000)",
        "(290.000000, 70.000000, 0.000000)",
        "(290.000000, 70.000000, 0.000000)",
        "(290.000000, 70.000000, 0.000000)",
        "(290.000000, 70.000000, 0.000000)",
        "(290.000000, 70.000000, 0.000000)",
        "(290.000000, 70.000000, 0.000000)",
        "(290.000000, 70.000000, 0.000000)",
        "(290.000000, 70.000000, 0.000000)",
        "(290.000000, 70.000000, 0.000000)",
        "(290.000000, 70.000000, 0.000000)",
        "(290.000000, 70.000000, 0.000000)",
        "(290.000000, 70.000000, 0.000000)",
        "(290.000000, 70.000000, 0.000000)",
        "(290.000000, 70.000000, 0.000000)",
        "(290.000000, 70.000000, 0.000000)",
        "(290.000000, 70.000000, 0.000000)",
        "(290.000000, 70.000000, 0.000000)",
        "(290.000000, 70.000000, 0.000000)",
        "(290.000000, 70.000000, 0.000000)",
        "(290.000000, 70.000000, 0.000000)",
        "(290.000000, 70.000000, 0.000000)",
        "(290.000000, 70.000000, 0.000000)",
        "(290.000000, 70.000000, 0.000000)",
        "(290.000000, 70.000000, 0.000000)",
        "(290.000000, 70.000000, 0.000000)",
        "(290.000000, 70.000000, 0.000000)",
        "(290.000000, 70.000000, 0.000000)",
        "(290.000000, 70.000000, 0.000000)",
        "(290.000000, 70.000000, 0.000000)",
        "(290.000000, 70.000000, 0.000000)",
        "(290.000000, 70.000000, 0.000000)",
        "(290.000000, 70.000000, 0.000000)",
        "(290.000000, 70.000000, 0.000000)",
        "(290.000000, 70.000000, 0.000000)",
        "(290.000000, 70.000000, 0.000000)",
        "(290.000000, 70.000000, 0.000000)",
        "(290.000000, 70.000000, 0.000000)",
        "(290.000000, 70.000000, 0.000000)",
        "(290.000000, 70.000000, 0.000000)",
        "(290.000000, 70.000000, 0.000000)",
        "(290.000000, 70.000000, 0.000000)",
        "(290.000000, 70.000000, 0.000000)",
        "(290.000000, 70.000000, 0.000000)",
        "(290.000000, 70.000000, 0.000000)",
        "(290.000000, 70.000000, 0.000000)",
        "(290.000000, 70.000000, 0.000000)",
        "(290.000000, 70.000000, 0.000000)",
        "(290.000000, 70.000000, 0.000000)",
        "(290.000000, 70.000000, 0.000000)",
        "(290.000000, 70.000000, 0.000000)",
        "(290.000000, 70.000000, 0.000000)",
        "(290.000000, 70.000000, 0.000000)",
        "(290.000000, 70.000000, 0.000000)",
        "(290.000000, 70.000000, 0.000000)",
        "(290.000000, 70.000000, 0.000000)",
        "(290.000000, 70.000000, 0.000000)",
        "(290.000000, 70.000000, 0.000000)",
        "(290.000000, 70.000000, 0.000000)",
        "(290.000000, 70.000000, 0.000000)",
        "(290.000000, 70.000000, 0.000000)",
        "(290.000000, 70.000000, 0.000000)",
        "(290.000000, 70.000000, 0.000000)",
        "(290.000000, 70.000000, 0.000000)",
        "(290.000000, 70.000000, 0.000000)",
        "(290.000000, 70.000000, 0.000000)",
        "(290.000000, 70.000000, 0.000000)",
        "(290.000000, 70.000000, 0.000000)",
        "(290.000000, 70.000000, 0.000000)",
        "(290.000000, 70.000000, 0.000000)",
        "(290.000000, 70.000000, 0.000000)",
        "(290.000000, 70.000000, 0.000000)",
        "(290.000000, 70.000000, 0.000000)",
        "(290.000000, 70.000000, 0.000000)",
        "(290.000000, 70.000000, 0.000000)",
        "(290.000000, 70.000000, 0.000000)",
        "(290.000000, 70.000000, 0.000000)",
        "(290.000000, 70.000000, 0.000000)",
        "(290.000000, 70.000000, 0.000000)",
        "(290.000000, 70.000000, 0.000000)",
        "(290.000000, 70.000000, 0.000000)",
        "(290.000000, 70.000000, 0.000000)",
        "(290.000000, 70.000000, 0.000000)",
        "(290.000000, 70.000000, 0.000000)",
        "(290.000000, 70.000000, 0.000000)",
        "(290.000000, 70.000000, 0.000000)",
        "(290.000000, 70.000000, 0.000000)",
        "(290.000000, 70.000000, 0.000000)",
        "(290.000000, 70.000000, 0.000000)",
        "(290.000000, 70.000000, 0.000000)",
        "(290.000000, 70.000000, 0.000000)",
        "(290.000000, 70.000000, 0.000000)",
        "(290.000000, 70.000000, 0.000000)",
        "(290.000000, 70.000000, 0.000000)",
        "(290.000000, 70.000000, 0.000000)",
        "(290.000000, 70.000000, 0.000000)",
        "(290.000000, 70.000000, 0.000000)",
        "(290.000000, 70.000000, 0.000000)",
        "(290.000000, 70.000000, 0.000000)",
        "(290.000000, 70.000000, 0.000000)",
        "(290.000000, 70.000000, 0.000000)",
        "(290.000000, 70.000000, 0.000000)",
        "(290.000000, 70.000000, 0.000000)",
        "(290.000000, 70.000000, 0.000000)",
        "(290.000000, 70.000000, 0.000000)",
        "(290.000000, 70.000000, 0.000000)",
        "(290.000000, 70.000000, 0.000000)",
        "(290.000000, 70.000000, 0.000000)",
        "(290.000000, 70.000000, 0.000000)",
        "(290.000000, 70.000000, 0.000000)",
        "(290.000000, 70.000000, 0.000000)",
        "(290.000000, 70.000000, 0.000000)",
        "(290.000000, 70.000000, 0.000000)",
        "(290.000000, 70.000000, 0.000000)",
        "(290.000000, 70.000000, 0.000000)",
        "(290.000000, 70.000000, 0.000000)",
        "(290.000000, 70.000000, 0.000000)",
        "(290.000000, 70.000000, 0.000000)",
        "(290.000000, 70.000000, 0.000000)",
        "(290.000000, 70.000000, 0.000000)",
        "(290.000000, 70.000000, 0.000000)",
        "(290.000000, 70.000000, 0.000000)",
        "(290.000000, 70.000000, 0.000000)",
        "(290.000000, 70.000000, 0.000000)",
        "(290.000000, 70.000000, 0.000000)",
        "(290.000000, 70.000000, 0.000000)",
        "(290.000000, 70.000000, 0.000000)",
        "(290.000000, 70.000000, 0.000000)",
        "(290.000000, 70.000000, 0.000000)",
        "(290.000000, 70.000000, 0.000000)",
        "(290.000000, 70.000000, 0.000000)",
        "(290.000000, 70.000000, 0.000000)",
        "(290.000000, 70.000000, 0.000000)",
        "(290.000000, 70.000000, 0.000000)",
        "(290.000000, 70.000000, 0.000000)",
        "(290.000000, 70.000000, 0.000000)",
        "(290.000000, 70.000000, 0.000000)",
        "(290.000000, 70.000000, 0.000000)",
        "(290.000000, 70.000000, 0.000000)",
        "(290.000000, 70.000000, 0.000000)",
        "(290.000000, 70.000000, 0.000000)",
        "(290.000000, 70.000000, 0.000000)",
        "(290.000000, 70.000000, 0.000000)",
        "(290.000000, 70.000000, 0.000000)",
        "(290.000000, 70.000000, 0.000000)",
        "(290.000000, 70.000000, 0.000000)",
        "(290.000000, 70.000000, 0.000000)",
        "(290.000000, 70.000000, 0.000000)",
        "(290.000000, 70.000000, 0.000000)",
        "(290.000000, 70.000000, 0.000000)",
        "(290.000000, 70.000000, 0.000000)",
        "(290.000000, 70.000000, 0.000000)",
        "(290.000000, 70.000000, 0.000000)",
        "(290.000000, 70.000000, 0.000000)",
        "(290.000000, 70.000000, 0.000000)",
        "(290.000000, 70.000000, 0.000000)",
        "(290.000000, 70.000000, 0.000000)",
        "(290.000000, 70.000000, 0.000000)",
        "(290.000000, 70.000000, 0.000000)",
        "(290.000000, 70.000000, 0.000000)",
        "(290.000000, 70.000000, 0.000000)",
        "(290.000000, 70.000000, 0.000000)",
        "(290.000000, 70.000000, 0.000000)",
        "(290.000000, 70.000000, 0.000000)",
        "(290.000000, 70.000000, 0.000000)",
        "(290.000000, 70.000000, 0.000000)",
        "(290.000000, 70.000000, 0.000000)",
        "(290.000000, 70.000000, 0.000000)",
        "(290.000000, 70.000000, 0.000000)",
        "(290.000000, 70.000000, 0.000000)",
        "(290.000000, 70.000000, 0.000000)",
        "(290.000000, 70.000000, 0.000000)",
        "(290.000000, 70.000000, 0.000000)",
        "(290.000000, 70.000000, 0.000000)",
        "(290.000000, 70.000000, 0.000000)",
        "(290.000000, 70.000000, 0.000000)",
        "(290.000000, 70.000000, 0.000000)",
        "(290.000000, 70.000000, 0.000000)",
        "(290.000000, 70.000000, 0.000000)",
        "(290.000000, 70.000000, 0.000000)",
        "(290.000000, 70.000000, 0.000000)",
        "(290.000000, 70.000000, 0.000000)",
        "(290.000000, 70.000000, 0.000000)",
        "(290.000000, 70.000000, 0.000000)",
        "(290.000000, 70.000000, 0.000000)",
        "(290.000000, 70.000000, 0.000000)",
        "(290.000000, 70.000000, 0.000000)",
        "(290.000000, 70.000000, 0.000000)",
        "(290.000000, 70.000000, 0.000000)",
        "(290.000000, 70.000000, 0.000000)",
        "(290.000000, 70.000000, 0.000000)",
        "(290.000000, 70.000000, 0.000000)",
        "(290.000000, 70.000000, 0.000000)",
        "(290.000000, 70.000000, 0.000000)",
        "(290.000000, 70.000000, 0.000000)",
        "(290.000000, 70.000000, 0.000000)",
        "(290.000000, 70.000000, 0.000000)",
        "(290.000000, 70.000000, 0.000000)",
        "(290.000000, 70.000000, 0.000000)",
        "(290.000000, 70.000000, 0.000000)",
        "(290.000000, 70.000000, 0.000000)",
        "(290.000000, 70.000000, 0.000000)",
        "(290.000000, 70.000000, 0.000000)",
        "(290.000000, 70.000000, 0.000000)",
        "(290.000000, 70.000000, 0.000000)",
        "(290.000000, 70.000000, 0.000000)",
        "(290.000000, 70.000000, 0.000000)",
        "(290.000000, 70.000000, 0.000000)",
        "(290.000000, 70.000000, 0.000000)",
        "(290.000000, 70.000000, 0.000000)",
        "(290.000000, 70.000000, 0.000000)",
        "(290.000000, 70.000000, 0.000000)",
        "(290.000000, 70.000000, 0.000000)",
        "(290.000000, 70.000000, 0.000000)",
        "(290.000000, 70.000000, 0.000000)",
        "(290.000000, 70.000000, 0.000000)",
        "(290.000000, 70.000000, 0.000000)",
        "(290.000000, 70.000000, 0.000000)",
        "(290.000000, 70.000000, 0.000000)",
        "(290.000000, 70.000000, 0.000000)",
        "(290.000000, 70.000000, 0.000000)",
        "(290.000000, 70.000000, 0.000000)",
        "(290.000000, 70.000000, 0.000000)",
        "(290.000000, 70.000000, 0.000000)",
        "(290.000000, 70.000000, 0.000000)",
        "(290.000000, 70.000000, 0.000000)",
        "(290.000000, 70.000000, 0.000000)",
        "(290.000000, 70.000000, 0.000000)",
        "(290.000000, 70.000000, 0.000000)",
        "(290.000000, 70.000000, 0.000000)",
        "(290.000000, 70.000000, 0.000000)",
        "(290.000000, 70.000000, 0.000000)",
        "(290.000000, 70.000000, 0.000000)",
        "(290.000000, 70.000000, 0.000000)",
        "(290.000000, 70.000000, 0.000000)",
        "(290.000000, 70.000000, 0.000000)",
        "(290.000000, 70.000000, 0.000000)",
        "(290.000000, 70.000000, 0.000000)",
        "(290.000000, 70.000000, 0.000000)",
        "(290.000000, 70.000000, 0.000000)",
        "(290.000000, 70.000000, 0.000000)",
        "(290.000000, 70.000000, 0.000000)",
        "(290.000000, 70.000000, 0.000000)",
        "(290.000000, 70.000000, 0.000000)",
        "(290.000000, 70.000000, 0.000000)",
        "(290.000000, 70.000000, 0.000000)",
        "(290.000000, 70.000000, 0.000000)",
        "(290.000000, 70.000000, 0.000000)",
        "(290.000000, 70.000000, 0.000000)",
        "(290.000000, 70.000000, 0.000000)",
        "(290.000000, 70.000000, 0.000000)",
        "(290.000000, 70.000000, 0.000000)",
        "(290.000000, 70.000000, 0.000000)",
        "(290.000000, 70.000000, 0.000000)",
        "(290.000000, 70.000000, 0.000000)",
        "(290.000000, 70.000000, 0.000000)",
        "(290.000000, 70.000000, 0.000000)",
        "(290.000000, 70.000000, 0.000000)",
        "(290.000000, 70.000000, 0.000000)",
        "(290.000000, 70.000000, 0.000000)",
        "(290.000000, 70.000000, 0.000000)",
        "(290.000000, 70.000000, 0.000000)",
        "(290.000000, 70.000000, 0.000000)",
        "(290.000000, 70.000000, 0.000000)",
        "(290.000000, 70.000000, 0.000000)",
        "(290.000000, 70.000000, 0.000000)",
        "(290.000000, 70.000000, 0.000000)",
        "(290.000000, 70.000000, 0.000000)",
        "(290.000000, 70.000000, 0.000000)",
        "(290.000000, 70.000000, 0.000000)",
        "(290.000000, 70.000000, 0.000000)",
        "(290.000000, 70.000000, 0.000000)",
        "(290.000000, 70.000000, 0.000000)",
        "(290.000000, 70.000000, 0.000000)",
        "(290.000000, 70.000000, 0.000000)",
        "(290.000000, 70.000000, 0.000000)",
        "(290.000000, 70.000000, 0.000000)",
        "(290.000000, 70.000000, 0.000000)",
        "(290.000000, 70.000000, 0.000000)",
        "(290.000000, 70.000000, 0.000000)",
        "(290.000000, 70.000000, 0.000000)",
        "(290.000000, 70.000000, 0.000000)",
        "(290.000000, 70.000000, 0.000000)",
        "(290.000000, 70.000000, 0.000000)",
        "(290.000000, 70.000000, 0.000000)",
        "(290.000000, 70.000000, 0.000000)",
        "(290.000000, 70.000000, 0.000000)",
        "(290.000000, 70.000000, 0.000000)",
        "(290.000000, 70.000000, 0.000000)",
        "(290.000000, 70.000000, 0.000000)",
        "(290.000000, 70.000000, 0.000000)",
        "(290.000000, 70.000000, 0.000000)",
        "(290.000000, 70.000000, 0.000000)",
        "(290.000000, 70.000000, 0.000000)",
        "(290.000000, 70.000000, 0.000000)",
        "(290.000000, 70.000000, 0.000000)",
        "(290.000000, 70.000000, 0.000000)",
        "(290.000000, 70.000000, 0.000000)",
        "(290.000000, 70.000000, 0.000000)",
        "(290.000000, 70.000000, 0.000000)",
        "(290.000000, 70.000000, 0.000000)",
        "(290.000000, 70.000000, 0.000000)",
        "(290.000000, 70.000000, 0.000000)",
        "(290.000000, 70.000000, 0.000000)",
        "(290.000000, 70.000000, 0.000000)",
        "(290.000000, 70.000000, 0.000000)",
        "(290.000000, 70.000000, 0.000000)",
        "(290.000000, 70.000000, 0.000000)",
        "(290.000000, 70.000000, 0.000000)",
        "(290.000000, 70.000000, 0.000000)",
        "(290.000000, 70.000000, 0.000000)",
        "(290.000000, 70.000000, 0.000000)",
        "(290.000000, 70.000000, 0.000000)",
        "(290.000000, 70.000000, 0.000000)",
        "(290.000000, 70.000000, 0.000000)",
        "(290.000000, 70.000000, 0.000000)",
        "(290.000000, 70.000000, 0.000000)",
        "(290.000000, 70.000000, 0.000000)",
        "(290.000000, 70.000000, 0.000000)",
        "(290.000000, 70.000000, 0.000000)",
        "(290.000000, 70.000000, 0.000000)",
        "(290.000000, 70.000000, 0.000000)",
        "(290.000000, 70.000000, 0.000000)",
        "(290.000000, 70.000000, 0.000000)",
        "(290.000000, 70.000000, 0.000000)",
        "(290.000000, 70.000000, 0.000000)",
        "(290.000000, 70.000000, 0.000000)",
        "(290.000000, 70.000000, 0.000000)",
        "(290.000000, 70.000000, 0.000000)",
        "(290.000000, 70.000000, 0.000000)",
        "(290.000000, 70.000000, 0.000000)",
        "(290.000000, 70.000000, 0.000000)",
        "(290.000000, 70.000000, 0.000000)",
        "(290.000000, 70.000000, 0.000000)",
        "(290.000000, 70.000000, 0.000000)",
        "(290.000000, 70.000000, 0.000000)",
        "(290.000000, 70.000000, 0.000000)",
        "(290.000000, 70.000000, 0.000000)",
        "(290.000000, 70.000000, 0.000000)",
        "(290.000000, 70.000000, 0.000000)",
        "(290.000000, 70.000000, 0.000000)",
        "(290.000000, 70.000000, 0.000000)",
        "(290.000000, 70.000000, 0.000000)",
        "(290.000000, 70.000000, 0.000000)",
        "(290.000000, 70.000000, 0.000000)",
        "(290.000000, 70.000000, 0.000000)",
        "(290.000000, 70.000000, 0.000000)",
        "(290.000000, 70.000000, 0.000000)",
        "(290.000000, 70.000000, 0.000000)",
        "(290.000000, 70.000000, 0.000000)",
        "(290.000000, 70.000000, 0.000000)",
        "(290.000000, 70.000000, 0.000000)",
        "(290.000000, 70.000000, 0.000000)",
        "(290.000000, 70.000000, 0.000000)",
        "(290.000000, 70.000000, 0.000000)",
        "(290.000000, 70.000000, 0.000000)",
        "(290.000000, 70.000000, 0.000000)",
        "(290.000000, 70.000000, 0.000000)",
        "(290.000000, 70.000000, 0.000000)",
        "(290.000000, 70.000000, 0.000000)",
        "(290.000000, 70.000000, 0.000000)",
        "(290.000000, 70.000000, 0.000000)",
        "(290.000000, 70.000000, 0.000000)",
        "(290.000000, 70.000000, 0.000000)",
        "(290.000000, 70.000000, 0.000000)",
        "(290.000000, 70.000000, 0.000000)",
        "(290.000000, 70.000000, 0.000000)",
        "(290.000000, 70.000000, 0.000000)",
        "(290.000000, 70.000000, 0.000000)",
        "(290.000000, 70.000000, 0.000000)",
        "(290.000000, 70.000000, 0.000000)",
        "(290.000000, 70.000000, 0.000000)",
        "(290.000000, 70.000000, 0.000000)",
        "(290.000000, 70.000000, 0.000000)",
        "(290.000000, 70.000000, 0.000000)",
        "(290.000000, 70.000000, 0.000000)",
        "(290.000000, 70.000000, 0.000000)",
        "(290.000000, 70.000000, 0.000000)",
        "(290.000000, 70.000000, 0.000000)",
        "(290.000000, 70.000000, 0.000000)",
        "(290.000000, 70.000000, 0.000000)",
        "(290.000000, 70.000000, 0.000000)",
        "(290.000000, 70.000000, 0.000000)",
        "(290.000000, 70.000000, 0.000000)",
        "(290.000000, 70.000000, 0.000000)",
        "(290.000000, 70.000000, 0.000000)",
        "(290.000000, 70.000000, 0.000000)",
        "(290.000000, 70.000000, 0.000000)",
        "(290.000000, 70.000000, 0.000000)",
        "(290.000000, 70.000000, 0.000000)",
        "(290.000000, 70.000000, 0.000000)",
        "(290.000000, 70.000000, 0.000000)",
        "(290.000000, 70.000000, 0.000000)",
        "(290.000000, 70.000000, 0.000000)",
        "(290.000000, 70.000000, 0.000000)",
        "(290.000000, 70.000000, 0.000000)",
        "(290.000000, 70.000000, 0.000000)",
        "(290.000000, 70.000000, 0.000000)",
        "(290.000000, 70.000000, 0.000000)",
        "(290.000000, 70.000000, 0.000000)",
        "(290.000000, 70.000000, 0.000000)",
        "(290.000000, 70.000000, 0.000000)",
        "(290.000000, 70.000000, 0.000000)",
        "(290.000000, 70.000000, 0.000000)",
        "(290.000000, 70.000000, 0.000000)",
        "(290.000000, 70.000000, 0.000000)",
        "(290.000000, 70.000000, 0.000000)",
        "(290.000000, 70.000000, 0.000000)",
        "(290.000000, 70.000000, 0.000000)",
        "(290.000000, 70.000000, 0.000000)",
        "(290.000000, 70.000000, 0.000000)",
        "(290.000000, 70.000000, 0.000000)",
        "(290.000000, 70.000000, 0.000000)",
        "(290.000000, 70.000000, 0.000000)",
        "(290.000000, 70.000000, 0.000000)",
        "(290.000000, 70.000000, 0.000000)",
        "(290.000000, 70.000000, 0.000000)",
        "(290.000000, 70.000000, 0.000000)",
        "(290.000000, 70.000000, 0.000000)",
        "(290.000000, 70.000000, 0.000000)",
        "(290.000000, 70.000000, 0.000000)",
        "(290.000000, 70.000000, 0.000000)",
        "(290.000000, 70.000000, 0.000000)",
        "(290.000000, 70.000000, 0.000000)",
        "(290.000000, 70.000000, 0.000000)",
        "(290.000000, 70.000000, 0.000000)",
        "(290.000000, 70.000000, 0.000000)",
        "(290.000000, 70.000000, 0.000000)",
        "(290.000000, 70.000000, 0.000000)",
        "(290.000000, 70.000000, 0.000000)",
        "(290.000000, 70.000000, 0.000000)",
        "(290.000000, 70.000000, 0.000000)",
        "(290.000000, 70.000000, 0.000000)",
        "(290.000000, 70.000000, 0.000000)",
        "(290.000000, 70.000000, 0.000000)",
        "(290.000000, 70.000000, 0.000000)",
        "(290.000000, 70.000000, 0.000000)",
        "(290.000000, 70.000000, 0.000000)",
        "(290.000000, 70.000000, 0.000000)",
        "(290.000000, 70.000000, 0.000000)",
        "(290.000000, 70.000000, 0.000000)",
        "(290.000000, 70.000000, 0.000000)",
        "(290.000000, 70.000000, 0.000000)",
        "(290.000000, 70.000000, 0.000000)",
        "(290.000000, 70.000000, 0.000000)",
        "(290.000000, 70.000000, 0.000000)",
        "(290.000000, 70.000000, 0.000000)",
        "(290.000000, 70.000000, 0.000000)",
        "(290.000000, 70.000000, 0.000000)",
        "(290.000000, 70.000000, 0.000000)",
        "(290.000000, 70.000000, 0.000000)",
        "(290.000000, 70.000000, 0.000000)",
        "(290.000000, 70.000000, 0.000000)",
        "(290.000000, 70.000000, 0.000000)",
        "(290.000000, 70.000000, 0.000000)",
        "(290.000000, 70.000000, 0.000000)",
        "(290.000000, 70.000000, 0.000000)",
        "(290.000000, 70.000000, 0.000000)",
        "(290.000000, 70.000000, 0.000000)",
        "(290.000000, 70.000000, 0.000000)",
        "(290.000000, 70.000000, 0.000000)",
        "(290.000000, 70.000000, 0.000000)",
        "(290.000000, 70.000000, 0.000000)",
        "(290.000000, 70.000000, 0.000000)",
        "(290.000000, 70.000000, 0.000000)",
        "(290.000000, 70.000000, 0.000000)",
        "(290.000000, 70.000000, 0.000000)",
        "(290.000000, 70.000000, 0.000000)",
        "(290.000000, 70.000000, 0.000000)",
        "(290.000000, 70.000000, 0.000000)",
        "(290.000000, 70.000000, 0.000000)",
        "(290.000000, 70.000000, 0.000000)",
        "(290.000000, 70.000000, 0.000000)",
        "(290.000000, 70.000000, 0.000000)",
        "(290.000000, 70.000000, 0.000000)",
        "(290.000000, 70.000000, 0.000000)",
        "(290.000000, 70.000000, 0.000000)",
        "(290.000000, 70.000000, 0.000000)",
        "(290.000000, 70.000000, 0.000000)",
        "(290.000000, 70.000000, 0.000000)",
        "(290.000000, 70.000000, 0.000000)",
        "(290.000000, 70.000000, 0.000000)",
        "(290.000000, 70.000000, 0.000000)",
        "(290.000000, 70.000000, 0.000000)",
        "(290.000000, 70.000000, 0.000000)",
        "(290.000000, 70.000000, 0.000000)",
        "(290.000000, 70.000000, 0.000000)",
        "(290.000000, 70.000000, 0.000000)",
        "(290.000000, 70.000000, 0.000000)",
        "(290.000000, 70.000000, 0.000000)",
        "(290.000000, 70.000000, 0.000000)",
        "(290.000000, 70.000000, 0.000000)",
        "(290.000000, 70.000000, 0.000000)",
        "(290.000000, 70.000000, 0.000000)",
        "(290.000000, 70.000000, 0.000000)",
        "(290.000000, 70.000000, 0.000000)",
        "(290.000000, 70.000000, 0.000000)",
        "(290.000000, 70.000000, 0.000000)",
        "(290.000000, 70.000000, 0.000000)",
        "(290.000000, 70.000000, 0.000000)",
        "(290.000000, 70.000000, 0.000000)",
        "(290.000000, 70.000000, 0.000000)",
        "(290.000000, 70.000000, 0.000000)",
        "(290.000000, 70.000000, 0.000000)",
        "(290.000000, 70.000000, 0.000000)",
        "(290.000000, 70.000000, 0.000000)",
        "(290.000000, 70.000000, 0.000000)",
        "(290.000000, 70.000000, 0.000000)",
        "(290.000000, 70.000000, 0.000000)",
        "(290.000000, 70.000000, 0.000000)",
        "(290.000000, 70.000000, 0.000000)",
        "(290.000000, 70.000000, 0.000000)",
        "(290.000000, 70.000000, 0.000000)",
        "(290.000000, 70.000000, 0.000000)",
        "(290.000000, 70.000000, 0.000000)",
        "(290.000000, 70.000000, 0.000000)",
        "(290.000000, 70.000000, 0.000000)",
        "(290.000000, 70.000000, 0.000000)",
        "(290.000000, 70.000000, 0.000000)",
        "(290.000000, 70.000000, 0.000000)",
        "(290.000000, 70.000000, 0.000000)",
        "(290.000000, 70.000000, 0.000000)",
        "(290.000000, 70.000000, 0.000000)",
        "(290.000000, 70.000000, 0.000000)",
        "(290.000000, 70.000000, 0.000000)",
        "(290.000000, 70.000000, 0.000000)",
        "(290.000000, 70.000000, 0.000000)",
        "(290.000000, 70.000000, 0.000000)",
        "(290.000000, 70.000000, 0.000000)",
        "(290.000000, 70.000000, 0.000000)",
        "(290.000000, 70.000000, 0.000000)",
        "(290.000000, 70.000000, 0.000000)",
        "(290.000000, 70.000000, 0.000000)",
        "(290.000000, 70.000000, 0.000000)",
        "(290.000000, 70.000000, 0.000000)",
        "(290.000000, 70.000000, 0.000000)",
        "(290.000000, 70.000000, 0.000000)",
        "(290.000000, 70.000000, 0.000000)",
        "(290.000000, 70.000000, 0.000000)",
        "(290.000000, 70.000000, 0.000000)",
        "(290.000000, 70.000000, 0.000000)",
        "(290.000000, 70.000000, 0.000000)",
        "(290.000000, 70.000000, 0.000000)",
        "(290.000000, 70.000000, 0.000000)",
        "(290.000000, 70.000000, 0.000000)",
        "(290.000000, 70.000000, 0.000000)",
        "(290.000000, 70.000000, 0.000000)",
        "(290.000000, 70.000000, 0.000000)",
        "(290.000000, 70.000000, 0.000000)",
        "(290.000000, 70.000000, 0.000000)",
        "(290.000000, 70.000000, 0.000000)",
        "(290.000000, 70.000000, 0.000000)",
        "(290.000000, 70.000000, 0.000000)",
        "(290.000000, 70.000000, 0.000000)",
        "(290.000000, 70.000000, 0.000000)",
        "(290.000000, 70.000000, 0.000000)",
        "(290.000000, 70.000000, 0.000000)",
        "(290.000000, 70.000000, 0.000000)",
        "(290.000000, 70.000000, 0.000000)",
        "(290.000000, 70.000000, 0.000000)",
        "(290.000000, 70.000000, 0.000000)",
        "(290.000000, 70.000000, 0.000000)",
        "(290.000000, 70.000000, 0.000000)",
        "(290.000000, 70.000000, 0.000000)",
        "(290.000000, 70.000000, 0.000000)",
        "(290.000000, 70.000000, 0.000000)",
        "(290.000000, 70.000000, 0.000000)",
        "(290.000000, 70.000000, 0.000000)",
        "(290.000000, 70.000000, 0.000000)",
        "(290.000000, 70.000000, 0.000000)",
        "(290.000000, 70.000000, 0.000000)",
        "(290.000000, 70.000000, 0.000000)",
        "(290.000000, 70.000000, 0.000000)",
[truncated: 247,138 more chars]
