# Supplementary material for: Playing the mirror game in virtual reality with an autonomous character
Source: Sci Rep. 2022 Dec 9;12:21329. doi: 10.1038/s41598-022-25197-z (PMC9734752; doi:10.1038/s41598-022-25197-z)
Supplement: Supplementary file 2 — Supplementary Information 1. [file 41598_2022_25197_MOESM2_ESM.zip › Data/Couple11/condition2_trial1_player2.json]

{
    "isFemale": true,
    "eyesLevel": 1.6851985454559327,
    "timestamps": [
        0.0,
        0.02001953125,
        0.0400390625,
        0.06005859375,
        0.080078125,
        0.10009765625,
        0.1201171875,
        0.14013671875,
        0.16015625,
        0.18017578125,
        0.2001953125,
        0.22021484375,
        0.240234375,
        0.260009765625,
        0.280029296875,
        0.300048828125,
        0.320068359375,
        0.340087890625,
        0.360107421875,
        0.380126953125,
        0.400146484375,
        0.420166015625,
        0.440185546875,
        0.460205078125,
        0.480224609375,
        0.5,
        0.52001953125,
        0.5400390625,
        0.56005859375,
        0.580078125,
        0.60009765625,
        0.6201171875,
        0.64013671875,
        0.66015625,
        0.68017578125,
        0.7001953125,
        0.72021484375,
        0.740234375,
        0.760009765625,
        0.780029296875,
        0.800048828125,
        0.820068359375,
        0.840087890625,
        0.860107421875,
        0.880126953125,
        0.900146484375,
        0.920166015625,
        0.940185546875,
        0.960205078125,
        0.980224609375,
        1.0,
        1.02001953125,
        1.0400390625,
        1.06005859375,
        1.080078125,
        1.10009765625,
        1.1201171875,
        1.14013671875,
        1.16015625,
        1.18017578125,
        1.2001953125,
        1.22021484375,
        1.240234375,
        1.260009765625,
        1.280029296875,
        1.300048828125,
        1.320068359375,
        1.340087890625,
        1.360107421875,
        1.380126953125,
        1.400146484375,
        1.420166015625,
        1.440185546875,
        1.460205078125,
        1.480224609375,
        1.5,
        1.52001953125,
        1.5400390625,
        1.56005859375,
        1.580078125,
        1.60009765625,
        1.6201171875,
        1.64013671875,
        1.66015625,
        1.68017578125,
        1.7001953125,
        1.72021484375,
        1.740234375,
        1.760009765625,
        1.780029296875,
        1.800048828125,
        1.820068359375,
        1.840087890625,
        1.860107421875,
        1.880126953125,
        1.900146484375,
        1.920166015625,
        1.940185546875,
        1.960205078125,
        1.980224609375,
        2.0,
        2.02001953125,
        2.0400390625,
        2.06005859375,
        2.080078125,
        2.10009765625,
        2.1201171875,
        2.14013671875,
        2.16015625,
        2.18017578125,
        2.2001953125,
        2.22021484375,
        2.240234375,
        2.260009765625,
        2.280029296875,
        2.300048828125,
        2.320068359375,
        2.340087890625,
        2.360107421875,
        2.380126953125,
        2.400146484375,
        2.420166015625,
        2.440185546875,
        2.460205078125,
        2.480224609375,
        2.5,
        2.52001953125,
        2.5400390625,
        2.56005859375,
        2.580078125,
        2.60009765625,
        2.6201171875,
        2.64013671875,
        2.66015625,
        2.68017578125,
        2.7001953125,
        2.72021484375,
        2.740234375,
        2.760009765625,
        2.780029296875,
        2.800048828125,
        2.820068359375,
        2.840087890625,
        2.860107421875,
        2.880126953125,
        2.900146484375,
        2.920166015625,
        2.940185546875,
        2.960205078125,
        2.980224609375,
        3.0,
        3.02001953125,
        3.0400390625,
        3.06005859375,
        3.080078125,
        3.10009765625,
        3.1201171875,
        3.14013671875,
        3.16015625,
        3.18017578125,
        3.2001953125,
        3.22021484375,
        3.240234375,
        3.260009765625,
        3.280029296875,
        3.300048828125,
        3.320068359375,
        3.340087890625,
        3.360107421875,
        3.380126953125,
        3.400146484375,
        3.420166015625,
        3.440185546875,
        3.460205078125,
        3.480224609375,
        3.5,
        3.52001953125,
        3.5400390625,
        3.56005859375,
        3.580078125,
        3.60009765625,
        3.6201171875,
        3.64013671875,
        3.66015625,
        3.68017578125,
        3.7001953125,
        3.72021484375,
        3.740234375,
        3.760009765625,
        3.780029296875,
        3.800048828125,
        3.820068359375,
        3.840087890625,
        3.860107421875,
        3.880126953125,
        3.900146484375,
        3.920166015625,
        3.940185546875,
        3.960205078125,
        3.980224609375,
        4.0,
        4.02001953125,
        4.0400390625,
        4.06005859375,
        4.080078125,
        4.10009765625,
        4.1201171875,
        4.14013671875,
        4.16015625,
        4.18017578125,
        4.2001953125,
        4.22021484375,
        4.240234375,
        4.260009765625,
        4.280029296875,
        4.300048828125,
        4.320068359375,
        4.340087890625,
        4.360107421875,
        4.380126953125,
        4.400146484375,
        4.420166015625,
        4.440185546875,
        4.460205078125,
        4.480224609375,
        4.5,
        4.52001953125,
        4.5400390625,
        4.56005859375,
        4.580078125,
        4.60009765625,
        4.6201171875,
        4.64013671875,
        4.66015625,
        4.68017578125,
        4.7001953125,
        4.72021484375,
        4.740234375,
        4.760009765625,
        4.780029296875,
        4.800048828125,
        4.820068359375,
        4.840087890625,
        4.860107421875,
        4.880126953125,
        4.900146484375,
        4.920166015625,
        4.940185546875,
        4.960205078125,
        4.980224609375,
        5.0,
        5.02001953125,
        5.0400390625,
        5.06005859375,
        5.080078125,
        5.10009765625,
        5.1201171875,
        5.14013671875,
        5.16015625,
        5.18017578125,
        5.2001953125,
        5.22021484375,
        5.240234375,
        5.260009765625,
        5.280029296875,
        5.300048828125,
        5.320068359375,
        5.340087890625,
        5.360107421875,
        5.380126953125,
        5.400146484375,
        5.420166015625,
        5.440185546875,
        5.460205078125,
        5.480224609375,
        5.5,
        5.52001953125,
        5.5400390625,
        5.56005859375,
        5.580078125,
        5.60009765625,
        5.6201171875,
        5.64013671875,
        5.66015625,
        5.68017578125,
        5.7001953125,
        5.72021484375,
        5.740234375,
        5.760009765625,
        5.780029296875,
        5.800048828125,
        5.820068359375,
        5.840087890625,
        5.860107421875,
        5.880126953125,
        5.900146484375,
        5.920166015625,
        5.940185546875,
        5.960205078125,
        5.980224609375,
        6.0,
        6.02001953125,
        6.0400390625,
        6.06005859375,
        6.080078125,
        6.10009765625,
        6.1201171875,
        6.14013671875,
        6.16015625,
        6.18017578125,
        6.2001953125,
        6.22021484375,
        6.240234375,
        6.260009765625,
        6.280029296875,
        6.300048828125,
        6.320068359375,
        6.340087890625,
        6.360107421875,
        6.380126953125,
        6.400146484375,
        6.420166015625,
        6.440185546875,
        6.460205078125,
        6.480224609375,
        6.5,
        6.52001953125,
        6.5400390625,
        6.56005859375,
        6.580078125,
        6.60009765625,
        6.6201171875,
        6.64013671875,
        6.66015625,
        6.68017578125,
        6.7001953125,
        6.72021484375,
        6.740234375,
        6.760009765625,
        6.780029296875,
        6.800048828125,
        6.820068359375,
        6.840087890625,
        6.860107421875,
        6.880126953125,
        6.900146484375,
        6.920166015625,
        6.940185546875,
        6.960205078125,
        6.980224609375,
        7.0,
        7.02001953125,
        7.0400390625,
        7.06005859375,
        7.080078125,
        7.10009765625,
        7.1201171875,
        7.14013671875,
        7.16015625,
        7.18017578125,
        7.2001953125,
        7.22021484375,
        7.240234375,
        7.260009765625,
        7.280029296875,
        7.300048828125,
        7.320068359375,
        7.340087890625,
        7.360107421875,
        7.380126953125,
        7.400146484375,
        7.420166015625,
        7.440185546875,
        7.460205078125,
        7.480224609375,
        7.5,
        7.52001953125,
        7.5400390625,
        7.56005859375,
        7.580078125,
        7.60009765625,
        7.6201171875,
        7.64013671875,
        7.66015625,
        7.68017578125,
        7.7001953125,
        7.72021484375,
        7.740234375,
        7.760009765625,
        7.780029296875,
        7.800048828125,
        7.820068359375,
        7.840087890625,
        7.860107421875,
        7.880126953125,
        7.900146484375,
        7.920166015625,
        7.940185546875,
        7.960205078125,
        7.980224609375,
        8.0,
        8.02001953125,
        8.0400390625,
        8.06005859375,
        8.080078125,
        8.10009765625,
        8.1201171875,
        8.14013671875,
        8.16015625,
        8.18017578125,
        8.2001953125,
        8.22021484375,
        8.240234375,
        8.260009765625,
        8.280029296875,
        8.300048828125,
        8.320068359375,
        8.340087890625,
        8.360107421875,
        8.380126953125,
        8.400146484375,
        8.420166015625,
        8.440185546875,
        8.460205078125,
        8.480224609375,
        8.5,
        8.52001953125,
        8.5400390625,
        8.56005859375,
        8.580078125,
        8.60009765625,
        8.6201171875,
        8.64013671875,
        8.66015625,
        8.68017578125,
        8.7001953125,
        8.72021484375,
        8.740234375,
        8.760009765625,
        8.780029296875,
        8.800048828125,
        8.820068359375,
        8.840087890625,
        8.860107421875,
        8.880126953125,
        8.900146484375,
        8.920166015625,
        8.940185546875,
        8.960205078125,
        8.980224609375,
        9.0,
        9.02001953125,
        9.0400390625,
        9.06005859375,
        9.080078125,
        9.10009765625,
        9.1201171875,
        9.14013671875,
        9.16015625,
        9.18017578125,
        9.2001953125,
        9.22021484375,
        9.240234375,
        9.260009765625,
        9.280029296875,
        9.300048828125,
        9.320068359375,
        9.340087890625,
        9.360107421875,
        9.380126953125,
        9.400146484375,
        9.420166015625,
        9.440185546875,
        9.460205078125,
        9.480224609375,
        9.5,
        9.52001953125,
        9.5400390625,
        9.56005859375,
        9.580078125,
        9.60009765625,
        9.6201171875,
        9.64013671875,
        9.66015625,
        9.68017578125,
        9.7001953125,
        9.72021484375,
        9.740234375,
        9.760009765625,
        9.780029296875,
        9.800048828125,
        9.820068359375,
        9.840087890625,
        9.860107421875,
        9.880126953125,
        9.900146484375,
        9.920166015625,
        9.940185546875,
        9.960205078125,
        9.980224609375,
        10.0,
        10.02001953125,
        10.0400390625,
        10.06005859375,
        10.080078125,
        10.10009765625,
        10.1201171875,
        10.14013671875,
        10.16015625,
        10.18017578125,
        10.2001953125,
        10.22021484375,
        10.240234375,
        10.260009765625,
        10.280029296875,
        10.300048828125,
        10.320068359375,
        10.340087890625,
        10.360107421875,
        10.380126953125,
        10.400146484375,
        10.420166015625,
        10.440185546875,
        10.460205078125,
        10.480224609375,
        10.5,
        10.52001953125,
        10.5400390625,
        10.56005859375,
        10.580078125,
        10.60009765625,
        10.6201171875,
        10.64013671875,
        10.66015625,
        10.68017578125,
        10.7001953125,
        10.72021484375,
        10.740234375,
        10.760009765625,
        10.780029296875,
        10.800048828125,
        10.820068359375,
        10.840087890625,
        10.860107421875,
        10.880126953125,
        10.900146484375,
        10.920166015625,
        10.940185546875,
        10.960205078125,
        10.980224609375,
        11.0,
        11.02001953125,
        11.0400390625,
        11.06005859375,
        11.080078125,
        11.10009765625,
        11.1201171875,
        11.14013671875,
        11.16015625,
        11.18017578125,
        11.2001953125,
        11.22021484375,
        11.240234375,
        11.260009765625,
        11.280029296875,
        11.300048828125,
        11.320068359375,
        11.340087890625,
        11.360107421875,
        11.380126953125,
        11.400146484375,
        11.420166015625,
        11.440185546875,
        11.460205078125,
        11.480224609375,
        11.5,
        11.52001953125,
        11.5400390625,
        11.56005859375,
        11.580078125,
        11.60009765625,
        11.6201171875,
        11.64013671875,
        11.66015625,
        11.68017578125,
        11.7001953125,
        11.72021484375,
        11.740234375,
        11.760009765625,
        11.780029296875,
        11.800048828125,
        11.820068359375,
        11.840087890625,
        11.860107421875,
        11.880126953125,
        11.900146484375,
        11.920166015625,
        11.940185546875,
        11.960205078125,
        11.980224609375,
        12.0,
        12.02001953125,
        12.0400390625,
        12.06005859375,
        12.080078125,
        12.10009765625,
        12.1201171875,
        12.14013671875,
        12.16015625,
        12.18017578125,
        12.2001953125,
        12.22021484375,
        12.240234375,
        12.260009765625,
        12.280029296875,
        12.300048828125,
        12.320068359375,
        12.340087890625,
        12.360107421875,
        12.380126953125,
        12.400146484375,
        12.420166015625,
        12.440185546875,
        12.460205078125,
        12.480224609375,
        12.5,
        12.52001953125,
        12.5400390625,
        12.56005859375,
        12.580078125,
        12.60009765625,
        12.6201171875,
        12.64013671875,
        12.66015625,
        12.68017578125,
        12.7001953125,
        12.72021484375,
        12.740234375,
        12.760009765625,
        12.780029296875,
        12.800048828125,
        12.820068359375,
        12.840087890625,
        12.860107421875,
        12.880126953125,
        12.900146484375,
        12.920166015625,
        12.940185546875,
        12.960205078125,
        12.980224609375,
        13.0,
        13.02001953125,
        13.0400390625,
        13.06005859375,
        13.080078125,
        13.10009765625,
        13.1201171875,
        13.14013671875,
        13.16015625,
        13.18017578125,
        13.2001953125,
        13.22021484375,
        13.240234375,
        13.260009765625,
        13.280029296875,
        13.300048828125,
        13.320068359375,
        13.340087890625,
        13.360107421875,
        13.380126953125,
        13.400146484375,
        13.420166015625,
        13.440185546875,
        13.460205078125,
        13.480224609375,
        13.5,
        13.52001953125,
        13.5400390625,
        13.56005859375,
        13.580078125,
        13.60009765625,
        13.6201171875,
        13.64013671875,
        13.66015625,
        13.68017578125,
        13.7001953125,
        13.72021484375,
        13.740234375,
        13.760009765625,
        13.780029296875,
        13.800048828125,
        13.820068359375,
        13.840087890625,
        13.860107421875,
        13.880126953125,
        13.900146484375,
        13.920166015625,
        13.940185546875,
        13.960205078125,
        13.980224609375,
        14.0,
        14.02001953125,
        14.0400390625,
        14.06005859375,
        14.080078125,
        14.10009765625,
        14.1201171875,
        14.14013671875,
        14.16015625,
        14.18017578125,
        14.2001953125,
        14.22021484375,
        14.240234375,
        14.260009765625,
        14.280029296875,
        14.300048828125,
        14.320068359375,
        14.340087890625,
        14.360107421875,
        14.380126953125,
        14.400146484375,
        14.420166015625,
        14.440185546875,
        14.460205078125,
        14.480224609375,
        14.5,
        14.52001953125,
        14.5400390625,
        14.56005859375,
        14.580078125,
        14.60009765625,
        14.6201171875,
        14.64013671875,
        14.66015625,
        14.68017578125,
        14.7001953125,
        14.72021484375,
        14.740234375,
        14.760009765625,
        14.780029296875,
        14.800048828125,
        14.820068359375,
        14.840087890625,
        14.860107421875,
        14.880126953125,
        14.900146484375,
        14.920166015625,
        14.940185546875,
        14.960205078125,
        14.980224609375,
        15.0,
        15.02001953125,
        15.0400390625,
        15.06005859375,
        15.080078125,
        15.10009765625,
        15.1201171875,
        15.14013671875,
        15.16015625,
        15.18017578125,
        15.2001953125,
        15.22021484375,
        15.240234375,
        15.260009765625,
        15.280029296875,
        15.300048828125,
        15.320068359375,
        15.340087890625,
        15.360107421875,
        15.380126953125,
        15.400146484375,
        15.420166015625,
        15.440185546875,
        15.460205078125,
        15.480224609375,
        15.5,
        15.52001953125,
        15.5400390625,
        15.56005859375,
        15.580078125,
        15.60009765625,
        15.6201171875,
        15.64013671875,
        15.66015625,
        15.68017578125,
        15.7001953125,
        15.72021484375,
        15.740234375,
        15.760009765625,
        15.780029296875,
        15.800048828125,
        15.820068359375,
        15.840087890625,
        15.860107421875,
        15.880126953125,
        15.900146484375,
        15.920166015625,
        15.940185546875,
        15.960205078125,
        15.980224609375,
        16.0,
        16.02001953125,
        16.0400390625,
        16.06005859375,
        16.080078125,
        16.10009765625,
        16.1201171875,
        16.14013671875,
        16.16015625,
        16.18017578125,
        16.2001953125,
        16.22021484375,
        16.240234375,
        16.260009765625,
        16.280029296875,
        16.300048828125,
        16.320068359375,
        16.340087890625,
        16.360107421875,
        16.380126953125,
        16.400146484375,
        16.420166015625,
        16.440185546875,
        16.460205078125,
        16.480224609375,
        16.5,
        16.52001953125,
        16.5400390625,
        16.56005859375,
        16.580078125,
        16.60009765625,
        16.6201171875,
        16.64013671875,
        16.66015625,
        16.68017578125,
        16.7001953125,
        16.72021484375,
        16.740234375,
        16.760009765625,
        16.780029296875,
        16.800048828125,
        16.820068359375,
        16.840087890625,
        16.860107421875,
        16.880126953125,
        16.900146484375,
        16.920166015625,
        16.940185546875,
        16.960205078125,
        16.980224609375,
        17.0,
        17.02001953125,
        17.0400390625,
        17.06005859375,
        17.080078125,
        17.10009765625,
        17.1201171875,
        17.14013671875,
        17.16015625,
        17.18017578125,
        17.2001953125,
        17.22021484375,
        17.240234375,
        17.260009765625,
        17.280029296875,
        17.300048828125,
        17.320068359375,
        17.340087890625,
        17.360107421875,
        17.380126953125,
        17.400146484375,
        17.420166015625,
        17.440185546875,
        17.460205078125,
        17.480224609375,
        17.5,
        17.52001953125,
        17.5400390625,
        17.56005859375,
        17.580078125,
        17.60009765625,
        17.6201171875,
        17.64013671875,
        17.66015625,
        17.68017578125,
        17.7001953125,
        17.72021484375,
        17.740234375,
        17.760009765625,
        17.780029296875,
        17.800048828125,
        17.820068359375,
        17.840087890625,
        17.860107421875,
        17.880126953125,
        17.900146484375,
        17.920166015625,
        17.940185546875,
        17.960205078125,
        17.980224609375,
        18.0,
        18.02001953125,
        18.0400390625,
        18.06005859375,
        18.080078125,
        18.10009765625,
        18.1201171875,
        18.14013671875,
        18.16015625,
        18.18017578125,
        18.2001953125,
        18.22021484375,
        18.240234375,
        18.260009765625,
        18.280029296875,
        18.300048828125,
        18.320068359375,
        18.340087890625,
        18.360107421875,
        18.380126953125,
        18.400146484375,
        18.420166015625,
        18.440185546875,
        18.460205078125,
        18.480224609375,
        18.5,
        18.52001953125,
        18.5400390625,
        18.56005859375,
        18.580078125,
        18.60009765625,
        18.6201171875,
        18.64013671875,
        18.66015625,
        18.68017578125,
        18.7001953125,
        18.72021484375,
        18.739990234375,
        18.760009765625,
        18.780029296875,
        18.800048828125,
        18.820068359375,
        18.840087890625,
        18.860107421875,
        18.880126953125,
        18.900146484375,
        18.920166015625,
        18.940185546875,
        18.960205078125,
        18.980224609375,
        19.0,
        19.02001953125,
        19.0400390625,
        19.06005859375,
        19.080078125,
        19.10009765625,
        19.1201171875,
        19.14013671875,
        19.16015625,
        19.18017578125,
        19.2001953125,
        19.22021484375,
        19.239990234375,
        19.260009765625,
        19.280029296875,
        19.300048828125,
        19.320068359375,
        19.340087890625,
        19.360107421875,
        19.380126953125,
        19.400146484375,
        19.420166015625,
        19.440185546875,
        19.460205078125,
        19.480224609375,
        19.5,
        19.52001953125,
        19.5400390625,
        19.56005859375,
        19.580078125,
        19.60009765625,
        19.6201171875,
        19.64013671875,
        19.66015625,
        19.68017578125,
        19.7001953125,
        19.72021484375,
        19.739990234375,
        19.760009765625,
        19.780029296875,
        19.800048828125,
        19.820068359375,
        19.840087890625,
        19.860107421875,
        19.880126953125,
        19.900146484375,
        19.920166015625,
        19.940185546875,
        19.960205078125,
        19.980224609375,
        20.0,
        20.02001953125,
        20.0400390625,
        20.06005859375,
        20.080078125,
        20.10009765625,
        20.1201171875,
        20.14013671875,
        20.16015625,
        20.18017578125,
        20.2001953125,
        20.22021484375,
        20.239990234375,
        20.260009765625,
        20.280029296875,
        20.300048828125,
        20.320068359375,
        20.340087890625,
        20.360107421875,
        20.380126953125,
        20.400146484375,
        20.420166015625,
        20.440185546875,
        20.460205078125,
        20.480224609375,
        20.5,
        20.52001953125,
        20.5400390625,
        20.56005859375,
        20.580078125,
        20.60009765625,
        20.6201171875,
        20.64013671875,
        20.66015625,
        20.68017578125,
        20.7001953125,
        20.72021484375,
        20.739990234375,
        20.760009765625,
        20.780029296875,
        20.800048828125,
        20.820068359375,
        20.840087890625,
        20.860107421875,
        20.880126953125,
        20.900146484375,
        20.920166015625,
        20.940185546875,
        20.960205078125,
        20.980224609375,
        21.0,
        21.02001953125,
        21.0400390625,
        21.06005859375,
        21.080078125,
        21.10009765625,
        21.1201171875,
        21.14013671875,
        21.16015625,
        21.18017578125,
        21.2001953125,
        21.22021484375,
        21.239990234375,
        21.260009765625,
        21.280029296875,
        21.300048828125,
        21.320068359375,
        21.340087890625,
        21.360107421875,
        21.380126953125,
        21.400146484375,
        21.420166015625,
        21.440185546875,
        21.460205078125,
        21.480224609375,
        21.5,
        21.52001953125,
        21.5400390625,
        21.56005859375,
        21.580078125,
        21.60009765625,
        21.6201171875,
        21.64013671875,
        21.66015625,
        21.68017578125,
        21.7001953125,
        21.72021484375,
        21.739990234375,
        21.760009765625,
        21.780029296875,
        21.800048828125,
        21.820068359375,
        21.840087890625,
        21.860107421875,
        21.880126953125,
        21.900146484375,
        21.920166015625,
        21.940185546875,
        21.960205078125,
        21.980224609375,
        22.0,
        22.02001953125,
        22.0400390625,
        22.06005859375,
        22.080078125,
        22.10009765625,
        22.1201171875,
        22.14013671875,
        22.16015625,
        22.18017578125,
        22.2001953125,
        22.22021484375,
        22.239990234375,
        22.260009765625,
        22.280029296875,
        22.300048828125,
        22.320068359375,
        22.340087890625,
        22.360107421875,
        22.380126953125,
        22.400146484375,
        22.420166015625,
        22.440185546875,
        22.460205078125,
        22.480224609375,
        22.5,
        22.52001953125,
        22.5400390625,
        22.56005859375,
        22.580078125,
        22.60009765625,
        22.6201171875,
        22.64013671875,
        22.66015625,
        22.68017578125,
        22.7001953125,
        22.72021484375,
        22.739990234375,
        22.760009765625,
        22.780029296875,
        22.800048828125,
        22.820068359375,
        22.840087890625,
        22.860107421875,
        22.880126953125,
        22.900146484375,
        22.920166015625,
        22.940185546875,
        22.960205078125,
        22.980224609375,
        23.0,
        23.02001953125,
        23.0400390625,
        23.06005859375,
        23.080078125,
        23.10009765625,
        23.1201171875,
        23.14013671875,
        23.16015625,
        23.18017578125,
        23.2001953125,
        23.22021484375,
        23.239990234375,
        23.260009765625,
        23.280029296875,
        23.300048828125,
        23.320068359375,
        23.340087890625,
        23.360107421875,
        23.380126953125,
        23.400146484375,
        23.420166015625,
        23.440185546875,
        23.460205078125,
        23.480224609375,
        23.5,
        23.52001953125,
        23.5400390625,
        23.56005859375,
        23.580078125,
        23.60009765625,
        23.6201171875,
        23.64013671875,
        23.66015625,
        23.68017578125,
        23.7001953125,
        23.72021484375,
        23.739990234375,
        23.760009765625,
        23.780029296875,
        23.800048828125,
        23.820068359375,
        23.840087890625,
        23.860107421875,
        23.880126953125,
        23.900146484375,
        23.920166015625,
        23.940185546875,
        23.960205078125,
        23.980224609375,
        24.0,
        24.02001953125,
        24.0400390625,
        24.06005859375,
        24.080078125,
        24.10009765625,
        24.1201171875,
        24.14013671875,
        24.16015625,
        24.18017578125,
        24.2001953125,
        24.22021484375,
        24.239990234375,
        24.260009765625,
        24.280029296875,
        24.300048828125,
        24.320068359375,
        24.340087890625,
        24.360107421875,
        24.380126953125,
        24.400146484375,
        24.420166015625,
        24.440185546875,
        24.460205078125,
        24.480224609375,
        24.5,
        24.52001953125,
        24.5400390625,
        24.56005859375,
        24.580078125,
        24.60009765625,
        24.6201171875,
        24.64013671875,
        24.66015625,
        24.68017578125,
        24.7001953125,
        24.72021484375,
        24.739990234375,
        24.760009765625,
        24.780029296875,
        24.800048828125,
        24.820068359375,
        24.840087890625,
        24.860107421875,
        24.880126953125,
        24.900146484375,
        24.920166015625,
        24.940185546875,
        24.960205078125,
        24.980224609375,
        25.0,
        25.02001953125,
        25.0400390625,
        25.06005859375,
        25.080078125,
        25.10009765625,
        25.1201171875,
        25.14013671875,
        25.16015625,
        25.18017578125,
        25.2001953125,
        25.22021484375,
        25.239990234375,
        25.260009765625,
        25.280029296875,
        25.300048828125,
        25.320068359375,
        25.340087890625,
        25.360107421875,
        25.380126953125,
        25.400146484375,
        25.420166015625,
        25.440185546875,
        25.460205078125,
        25.480224609375,
        25.5,
        25.52001953125,
        25.5400390625,
        25.56005859375,
        25.580078125,
        25.60009765625,
        25.6201171875,
        25.64013671875,
        25.66015625,
        25.68017578125,
        25.7001953125,
        25.72021484375,
        25.739990234375,
        25.760009765625,
        25.780029296875,
        25.800048828125,
        25.820068359375,
        25.840087890625,
        25.860107421875,
        25.880126953125,
        25.900146484375,
        25.920166015625,
        25.940185546875,
        25.960205078125,
        25.980224609375,
        26.0,
        26.02001953125,
        26.0400390625,
        26.06005859375,
        26.080078125,
        26.10009765625,
        26.1201171875,
        26.14013671875,
        26.16015625,
        26.18017578125,
        26.2001953125,
        26.22021484375,
        26.239990234375,
        26.260009765625,
        26.280029296875,
        26.300048828125,
        26.320068359375,
        26.340087890625,
        26.360107421875,
        26.380126953125,
        26.400146484375,
        26.420166015625,
        26.440185546875,
        26.460205078125,
        26.480224609375,
        26.5,
        26.52001953125,
        26.5400390625,
        26.56005859375,
        26.580078125,
        26.60009765625,
        26.6201171875,
        26.64013671875,
        26.66015625,
        26.68017578125,
        26.7001953125,
        26.72021484375,
        26.739990234375,
        26.760009765625,
        26.780029296875,
        26.800048828125,
        26.820068359375,
        26.840087890625,
        26.860107421875,
        26.880126953125,
        26.900146484375,
        26.920166015625,
        26.940185546875,
        26.960205078125,
        26.980224609375,
        27.0,
        27.02001953125,
        27.0400390625,
        27.06005859375,
        27.080078125,
        27.10009765625,
        27.1201171875,
        27.14013671875,
        27.16015625,
        27.18017578125,
        27.2001953125,
        27.22021484375,
        27.239990234375,
        27.260009765625,
        27.280029296875,
        27.300048828125,
        27.320068359375,
        27.340087890625,
        27.360107421875,
        27.380126953125,
        27.400146484375,
        27.420166015625,
        27.440185546875,
        27.460205078125,
        27.480224609375,
        27.5,
        27.52001953125,
        27.5400390625,
        27.56005859375,
        27.580078125,
        27.60009765625,
        27.6201171875,
        27.64013671875,
        27.66015625,
        27.68017578125,
        27.7001953125,
        27.72021484375,
        27.739990234375,
        27.760009765625,
        27.780029296875,
        27.800048828125,
        27.820068359375,
        27.840087890625,
        27.860107421875,
        27.880126953125,
        27.900146484375,
        27.920166015625,
        27.940185546875,
        27.960205078125,
        27.980224609375,
        28.0,
        28.02001953125,
        28.0400390625,
        28.06005859375,
        28.080078125,
        28.10009765625,
        28.1201171875,
        28.14013671875,
        28.16015625,
        28.18017578125,
        28.2001953125,
        28.22021484375,
        28.239990234375,
        28.260009765625,
        28.280029296875,
        28.300048828125,
        28.320068359375,
        28.340087890625,
        28.360107421875,
        28.380126953125,
        28.400146484375,
        28.420166015625,
        28.440185546875,
        28.460205078125,
        28.480224609375,
        28.5,
        28.52001953125,
        28.5400390625,
        28.56005859375,
        28.580078125,
        28.60009765625,
        28.6201171875,
        28.64013671875,
        28.66015625,
        28.68017578125,
        28.7001953125,
        28.72021484375,
        28.739990234375,
        28.760009765625,
        28.780029296875,
        28.800048828125,
        28.820068359375,
        28.840087890625,
        28.860107421875,
        28.880126953125,
        28.900146484375,
        28.920166015625,
        28.940185546875,
        28.960205078125,
        28.980224609375,
        29.0,
        29.02001953125,
        29.0400390625,
        29.06005859375,
        29.080078125,
        29.10009765625,
        29.1201171875,
        29.14013671875,
        29.16015625,
        29.18017578125,
        29.2001953125,
        29.22021484375,
        29.239990234375,
        29.260009765625,
        29.280029296875,
        29.300048828125,
        29.320068359375,
        29.340087890625,
        29.360107421875,
        29.380126953125,
        29.400146484375,
        29.420166015625,
        29.440185546875,
        29.460205078125,
        29.480224609375,
        29.5,
        29.52001953125,
        29.5400390625,
        29.56005859375,
        29.580078125,
        29.60009765625,
        29.6201171875,
        29.64013671875,
        29.66015625,
        29.68017578125,
        29.7001953125,
        29.72021484375,
        29.739990234375,
        29.760009765625,
        29.780029296875,
        29.800048828125,
        29.820068359375,
        29.840087890625,
        29.860107421875,
        29.880126953125,
        29.900146484375,
        29.920166015625,
        29.940185546875,
        29.960205078125,
        29.980224609375,
        30.0,
        30.02001953125,
        30.0400390625,
        30.06005859375,
        30.080078125,
        30.10009765625,
        30.1201171875,
        30.14013671875,
        30.16015625,
        30.18017578125,
        30.2001953125,
        30.22021484375,
        30.239990234375,
        30.260009765625,
        30.280029296875,
        30.300048828125,
        30.320068359375,
        30.340087890625,
        30.360107421875,
        30.380126953125,
        30.400146484375,
        30.420166015625,
        30.440185546875,
        30.460205078125,
        30.480224609375,
        30.5,
        30.52001953125,
        30.5400390625,
        30.56005859375,
        30.580078125,
        30.60009765625,
        30.6201171875,
        30.64013671875,
        30.66015625,
        30.68017578125,
        30.7001953125,
        30.72021484375,
        30.739990234375,
        30.760009765625,
        30.780029296875,
        30.800048828125,
        30.820068359375,
        30.840087890625,
        30.860107421875,
        30.880126953125,
        30.900146484375,
        30.920166015625,
        30.940185546875,
        30.960205078125,
        30.980224609375,
        31.0,
        31.02001953125,
        31.0400390625,
        31.06005859375,
        31.080078125,
        31.10009765625,
        31.1201171875,
        31.14013671875,
        31.16015625,
        31.18017578125,
        31.2001953125,
        31.22021484375,
        31.239990234375,
        31.260009765625,
        31.280029296875,
        31.300048828125,
        31.320068359375,
        31.340087890625,
        31.360107421875,
        31.380126953125,
        31.400146484375,
        31.420166015625,
        31.440185546875,
        31.460205078125,
        31.480224609375,
        31.5,
        31.52001953125,
        31.5400390625,
        31.56005859375,
        31.580078125,
        31.60009765625,
        31.6201171875,
        31.64013671875,
        31.66015625,
        31.68017578125,
        31.7001953125,
        31.72021484375,
        31.739990234375,
        31.760009765625,
        31.780029296875,
        31.800048828125,
        31.820068359375,
        31.840087890625,
        31.860107421875,
        31.880126953125,
        31.900146484375,
        31.920166015625,
        31.940185546875,
        31.960205078125,
        31.980224609375,
        32.0,
        32.02001953125,
        32.0400390625,
        32.06005859375,
        32.080078125,
        32.10009765625,
        32.1201171875,
        32.14013671875,
        32.16015625,
        32.18017578125,
        32.2001953125,
        32.22021484375,
        32.239990234375,
        32.260009765625,
        32.280029296875,
        32.300048828125,
        32.320068359375,
        32.340087890625,
        32.360107421875,
        32.380126953125,
        32.400146484375,
        32.420166015625,
        32.440185546875,
        32.460205078125,
        32.480224609375,
        32.5,
        32.52001953125,
        32.5400390625,
        32.56005859375,
        32.580078125,
        32.60009765625,
        32.6201171875,
        32.64013671875,
        32.66015625,
        32.68017578125,
        32.7001953125,
        32.72021484375,
        32.739990234375,
        32.760009765625,
        32.780029296875,
        32.800048828125,
        32.820068359375,
        32.840087890625,
        32.860107421875,
        32.880126953125,
        32.900146484375,
        32.920166015625,
        32.940185546875,
        32.960205078125,
        32.980224609375,
        33.0,
        33.02001953125,
        33.0400390625,
        33.06005859375,
        33.080078125,
        33.10009765625,
        33.1201171875,
        33.14013671875,
        33.16015625,
        33.18017578125,
        33.2001953125,
        33.22021484375,
        33.239990234375,
        33.260009765625,
        33.280029296875,
        33.300048828125,
        33.320068359375,
        33.340087890625,
        33.360107421875,
        33.380126953125,
        33.400146484375,
        33.420166015625,
        33.440185546875,
        33.460205078125,
        33.480224609375,
        33.5,
        33.52001953125,
        33.5400390625,
        33.56005859375,
        33.580078125,
        33.60009765625,
        33.6201171875,
        33.64013671875,
        33.66015625,
        33.68017578125,
        33.7001953125,
        33.72021484375,
        33.739990234375,
        33.760009765625,
        33.780029296875,
        33.800048828125,
        33.820068359375,
        33.840087890625,
        33.860107421875,
        33.880126953125,
        33.900146484375,
        33.920166015625,
        33.940185546875,
        33.960205078125,
        33.980224609375,
        34.0,
        34.02001953125,
        34.0400390625,
        34.06005859375,
        34.080078125,
        34.10009765625,
        34.1201171875,
        34.14013671875,
        34.16015625,
        34.18017578125,
        34.2001953125,
        34.22021484375,
        34.239990234375,
        34.260009765625,
        34.280029296875,
        34.300048828125,
        34.320068359375,
        34.340087890625,
        34.360107421875,
        34.380126953125,
        34.400146484375,
        34.420166015625,
        34.440185546875,
        34.460205078125,
        34.480224609375,
        34.5,
        34.52001953125,
        34.5400390625,
        34.56005859375,
        34.580078125,
        34.60009765625,
        34.6201171875,
        34.64013671875,
        34.66015625,
        34.68017578125,
        34.7001953125,
        34.72021484375,
        34.739990234375,
        34.760009765625,
        34.780029296875,
        34.800048828125,
        34.820068359375,
        34.840087890625,
        34.860107421875,
        34.880126953125,
        34.900146484375,
        34.920166015625,
        34.940185546875,
        34.960205078125,
        34.980224609375,
        35.0,
        35.02001953125,
        35.0400390625,
        35.06005859375,
        35.080078125,
        35.10009765625,
        35.1201171875,
        35.14013671875,
        35.16015625,
        35.18017578125,
        35.2001953125,
        35.22021484375,
        35.239990234375,
        35.260009765625,
        35.280029296875,
        35.300048828125,
        35.320068359375,
        35.340087890625,
        35.360107421875,
        35.380126953125,
        35.400146484375,
        35.420166015625,
        35.440185546875,
        35.460205078125,
        35.480224609375,
        35.5,
        35.52001953125,
        35.5400390625,
        35.56005859375,
        35.580078125,
        35.60009765625,
        35.6201171875,
        35.64013671875,
        35.66015625,
        35.68017578125,
        35.7001953125,
        35.72021484375,
        35.739990234375,
        35.760009765625,
        35.780029296875,
        35.800048828125,
        35.820068359375,
        35.840087890625,
        35.860107421875,
        35.880126953125,
        35.900146484375,
        35.920166015625,
        35.940185546875,
        35.960205078125,
        35.980224609375,
        36.0,
        36.02001953125,
        36.0400390625,
        36.06005859375,
        36.080078125,
        36.10009765625,
        36.1201171875,
        36.14013671875,
        36.16015625,
        36.18017578125,
        36.2001953125,
        36.22021484375,
        36.239990234375,
        36.260009765625,
        36.280029296875,
        36.300048828125,
        36.320068359375,
        36.340087890625,
        36.360107421875,
        36.380126953125,
        36.400146484375,
        36.420166015625,
        36.440185546875,
        36.460205078125,
        36.480224609375,
        36.5,
        36.52001953125,
        36.5400390625,
        36.56005859375,
        36.580078125,
        36.60009765625,
        36.6201171875,
        36.64013671875,
        36.66015625,
        36.68017578125,
        36.7001953125,
        36.72021484375,
        36.739990234375,
        36.760009765625,
        36.780029296875,
        36.800048828125,
        36.820068359375,
        36.840087890625,
        36.860107421875,
        36.880126953125,
        36.900146484375,
        36.920166015625,
        36.940185546875,
        36.960205078125,
        36.980224609375,
        37.0,
        37.02001953125,
        37.0400390625,
        37.06005859375,
        37.080078125,
        37.10009765625,
        37.1201171875,
        37.14013671875,
        37.16015625,
        37.18017578125,
        37.2001953125,
        37.22021484375,
        37.239990234375,
        37.260009765625,
        37.280029296875,
        37.300048828125,
        37.320068359375,
        37.340087890625,
        37.360107421875,
        37.380126953125,
        37.400146484375,
        37.420166015625,
        37.440185546875,
        37.460205078125,
        37.480224609375,
        37.5,
        37.52001953125,
        37.5400390625,
        37.56005859375,
        37.580078125,
        37.60009765625,
        37.6201171875,
        37.64013671875,
        37.66015625,
        37.68017578125,
        37.7001953125,
        37.72021484375,
        37.739990234375,
        37.760009765625,
        37.780029296875,
        37.800048828125,
        37.820068359375,
        37.840087890625,
        37.860107421875,
        37.880126953125,
        37.900146484375,
        37.920166015625,
        37.940185546875,
        37.960205078125,
        37.980224609375,
        38.0,
        38.02001953125,
        38.0400390625,
        38.06005859375,
        38.080078125,
        38.10009765625,
        38.1201171875,
        38.14013671875,
        38.16015625,
        38.18017578125,
        38.2001953125,
        38.22021484375,
        38.239990234375,
        38.260009765625,
        38.280029296875,
        38.300048828125,
        38.320068359375,
        38.340087890625,
        38.360107421875,
        38.380126953125,
        38.400146484375,
        38.420166015625,
        38.440185546875,
        38.460205078125,
        38.480224609375,
        38.5,
        38.52001953125,
        38.5400390625,
        38.56005859375,
        38.580078125,
        38.60009765625,
        38.6201171875,
        38.64013671875,
        38.66015625,
        38.68017578125,
        38.7001953125,
        38.72021484375,
        38.739990234375,
        38.760009765625,
        38.780029296875,
        38.800048828125,
        38.820068359375,
        38.840087890625,
        38.860107421875,
        38.880126953125,
        38.900146484375,
        38.920166015625,
        38.940185546875,
        38.960205078125,
        38.980224609375,
        39.0,
        39.02001953125,
        39.0400390625,
        39.06005859375,
        39.080078125,
        39.10009765625,
        39.1201171875,
        39.14013671875,
        39.16015625,
        39.18017578125,
        39.2001953125,
        39.22021484375,
        39.239990234375,
        39.260009765625,
        39.280029296875,
        39.300048828125,
        39.320068359375,
        39.340087890625,
        39.360107421875,
        39.380126953125,
        39.400146484375,
        39.420166015625,
        39.440185546875,
        39.460205078125,
        39.480224609375,
        39.5,
        39.52001953125,
        39.5400390625,
        39.56005859375,
        39.580078125,
        39.60009765625,
        39.6201171875,
        39.64013671875,
        39.66015625,
        39.68017578125,
        39.7001953125,
        39.72021484375,
        39.739990234375,
        39.760009765625,
        39.780029296875,
        39.800048828125,
        39.820068359375,
        39.840087890625,
        39.860107421875,
        39.880126953125,
        39.900146484375,
        39.920166015625,
        39.940185546875,
        39.960205078125,
        39.980224609375,
        40.0,
        40.02001953125,
        40.0400390625,
        40.06005859375,
        40.080078125,
        40.10009765625,
        40.1201171875,
        40.14013671875,
        40.16015625,
        40.18017578125,
        40.2001953125,
        40.22021484375,
        40.239990234375,
        40.260009765625,
        40.280029296875,
        40.300048828125,
        40.320068359375,
        40.340087890625,
        40.360107421875,
        40.380126953125,
        40.400146484375,
        40.420166015625,
        40.440185546875,
        40.460205078125,
        40.480224609375,
        40.5,
        40.52001953125,
        40.5400390625,
        40.56005859375,
        40.580078125,
        40.60009765625,
        40.6201171875,
        40.64013671875,
        40.66015625,
        40.68017578125,
        40.7001953125,
        40.72021484375,
        40.739990234375,
        40.760009765625,
        40.780029296875,
        40.800048828125,
        40.820068359375,
        40.840087890625,
        40.860107421875,
        40.880126953125,
        40.900146484375,
        40.920166015625,
        40.940185546875,
        40.960205078125,
        40.980224609375,
        41.0,
        41.02001953125,
        41.0400390625,
        41.06005859375,
        41.080078125,
        41.10009765625,
        41.1201171875,
        41.14013671875,
        41.16015625,
        41.18017578125,
        41.2001953125,
        41.22021484375,
        41.239990234375,
        41.260009765625,
        41.280029296875,
        41.300048828125,
        41.320068359375,
        41.340087890625,
        41.360107421875,
        41.380126953125,
        41.400146484375,
        41.420166015625,
        41.440185546875,
        41.460205078125,
        41.480224609375,
        41.5,
        41.52001953125,
        41.5400390625,
        41.56005859375,
        41.580078125,
        41.60009765625,
        41.6201171875,
        41.64013671875,
        41.66015625,
        41.68017578125,
        41.7001953125,
        41.72021484375,
        41.739990234375,
        41.760009765625,
        41.780029296875,
        41.800048828125,
        41.820068359375,
        41.840087890625,
        41.860107421875,
        41.880126953125,
        41.900146484375,
        41.920166015625,
        41.940185546875,
        41.960205078125,
        41.980224609375,
        42.0,
        42.02001953125,
        42.0400390625,
        42.06005859375,
        42.080078125,
        42.10009765625,
        42.1201171875,
        42.14013671875,
        42.16015625,
        42.18017578125,
        42.2001953125,
        42.22021484375,
        42.239990234375,
        42.260009765625,
        42.280029296875,
        42.300048828125,
        42.320068359375,
        42.340087890625,
        42.360107421875,
        42.380126953125,
        42.400146484375,
        42.420166015625,
        42.440185546875,
        42.460205078125,
        42.480224609375,
        42.5,
        42.52001953125,
        42.5400390625,
        42.56005859375,
        42.580078125,
        42.60009765625,
        42.6201171875,
        42.64013671875,
        42.66015625,
        42.68017578125,
        42.7001953125,
        42.72021484375,
        42.739990234375,
        42.760009765625,
        42.780029296875,
        42.800048828125,
        42.820068359375,
        42.840087890625,
        42.860107421875,
        42.880126953125,
        42.900146484375,
        42.920166015625,
        42.940185546875,
        42.960205078125,
        42.980224609375,
        43.0,
        43.02001953125,
        43.0400390625,
        43.06005859375,
        43.080078125,
        43.10009765625,
        43.1201171875,
        43.14013671875,
        43.16015625,
        43.18017578125,
        43.2001953125,
        43.22021484375,
        43.239990234375,
        43.260009765625,
        43.280029296875,
        43.300048828125,
        43.320068359375,
        43.340087890625,
        43.360107421875,
        43.380126953125,
        43.400146484375,
        43.420166015625,
        43.440185546875,
        43.460205078125,
        43.480224609375,
        43.5,
        43.52001953125,
        43.5400390625,
        43.56005859375,
        43.580078125,
        43.60009765625,
        43.6201171875,
        43.64013671875,
        43.66015625,
        43.68017578125,
        43.7001953125,
        43.72021484375,
        43.739990234375,
        43.760009765625,
        43.780029296875,
        43.800048828125,
        43.820068359375,
        43.840087890625,
        43.860107421875,
        43.880126953125,
        43.900146484375,
        43.920166015625,
        43.940185546875,
        43.960205078125,
        43.980224609375,
        44.0,
        44.02001953125,
        44.0400390625,
        44.06005859375,
        44.080078125,
        44.10009765625,
        44.1201171875,
        44.14013671875,
        44.16015625,
        44.18017578125,
        44.2001953125,
        44.22021484375,
        44.239990234375,
        44.260009765625,
        44.280029296875,
        44.300048828125,
        44.320068359375,
        44.340087890625,
        44.360107421875,
        44.380126953125,
        44.400146484375,
        44.420166015625,
        44.440185546875,
        44.460205078125,
        44.480224609375,
        44.5,
        44.52001953125,
        44.5400390625,
        44.56005859375,
        44.580078125,
        44.60009765625,
        44.6201171875,
        44.64013671875,
        44.66015625,
        44.68017578125,
        44.7001953125,
        44.72021484375,
        44.739990234375,
        44.760009765625,
        44.780029296875,
        44.800048828125,
        44.820068359375,
        44.840087890625,
        44.860107421875,
        44.880126953125,
        44.900146484375,
        44.920166015625,
        44.940185546875,
        44.960205078125,
        44.980224609375,
        45.0,
        45.02001953125,
        45.0400390625,
        45.06005859375,
        45.080078125,
        45.10009765625,
        45.1201171875,
        45.14013671875,
        45.16015625,
        45.18017578125,
        45.2001953125,
        45.22021484375,
        45.239990234375,
        45.260009765625,
        45.280029296875,
        45.300048828125,
        45.320068359375,
        45.340087890625,
        45.360107421875,
        45.380126953125,
        45.400146484375,
        45.420166015625,
        45.440185546875,
        45.460205078125,
        45.480224609375,
        45.5,
        45.52001953125,
        45.5400390625,
        45.56005859375,
        45.580078125,
        45.60009765625,
        45.6201171875,
        45.64013671875,
        45.66015625,
        45.68017578125,
        45.7001953125,
        45.72021484375,
        45.739990234375,
        45.760009765625,
        45.780029296875,
        45.800048828125,
        45.820068359375,
        45.840087890625,
        45.860107421875,
        45.880126953125,
        45.900146484375,
        45.920166015625,
        45.940185546875,
        45.960205078125,
        45.980224609375,
        46.0,
        46.02001953125,
        46.0400390625,
        46.06005859375,
        46.080078125,
        46.10009765625,
        46.1201171875,
        46.14013671875,
        46.16015625,
        46.18017578125,
        46.2001953125,
        46.22021484375,
        46.239990234375,
        46.260009765625,
        46.280029296875,
        46.300048828125,
        46.320068359375,
        46.340087890625,
        46.360107421875,
        46.380126953125,
        46.400146484375,
        46.420166015625,
        46.440185546875,
        46.460205078125,
        46.480224609375,
        46.5,
        46.52001953125,
        46.5400390625,
        46.56005859375,
        46.580078125,
        46.60009765625,
        46.6201171875,
        46.64013671875,
        46.66015625,
        46.68017578125,
        46.7001953125,
        46.72021484375,
        46.739990234375,
        46.760009765625,
        46.780029296875,
        46.800048828125,
        46.820068359375,
        46.840087890625,
        46.860107421875,
        46.880126953125,
        46.900146484375,
        46.920166015625,
        46.940185546875,
        46.960205078125,
        46.980224609375,
        47.0,
        47.02001953125,
        47.0400390625,
        47.06005859375,
        47.080078125,
        47.10009765625,
        47.1201171875,
        47.14013671875,
        47.16015625,
        47.18017578125,
        47.2001953125,
        47.22021484375,
        47.239990234375,
        47.260009765625,
        47.280029296875,
        47.300048828125,
        47.320068359375,
        47.340087890625,
        47.360107421875,
        47.380126953125,
        47.400146484375,
        47.420166015625,
        47.440185546875,
        47.460205078125,
        47.480224609375,
        47.5,
        47.52001953125,
        47.5400390625,
        47.56005859375,
        47.580078125,
        47.60009765625,
        47.6201171875,
        47.64013671875,
        47.66015625,
        47.68017578125,
        47.7001953125,
        47.72021484375,
        47.739990234375,
        47.760009765625,
        47.780029296875,
        47.800048828125,
        47.820068359375,
        47.840087890625,
        47.860107421875,
        47.880126953125,
        47.900146484375,
        47.920166015625,
        47.940185546875,
        47.960205078125,
        47.980224609375,
        48.0,
        48.02001953125,
        48.0400390625,
        48.06005859375,
        48.080078125,
        48.10009765625,
        48.1201171875,
        48.14013671875,
        48.16015625,
        48.18017578125,
        48.2001953125,
        48.22021484375,
        48.239990234375,
        48.260009765625,
        48.280029296875,
        48.300048828125,
        48.320068359375,
        48.340087890625,
        48.360107421875,
        48.380126953125,
        48.400146484375,
        48.420166015625,
        48.440185546875,
        48.460205078125,
        48.480224609375,
        48.5,
        48.52001953125,
        48.5400390625,
        48.56005859375,
        48.580078125,
        48.60009765625,
        48.6201171875,
        48.64013671875,
        48.66015625,
        48.68017578125,
        48.7001953125,
        48.72021484375,
        48.739990234375,
        48.760009765625,
        48.780029296875,
        48.800048828125,
        48.820068359375,
        48.840087890625,
        48.860107421875,
        48.880126953125,
        48.900146484375,
        48.920166015625,
        48.940185546875,
        48.960205078125,
        48.980224609375,
        49.0,
        49.02001953125,
        49.0400390625,
        49.06005859375,
        49.080078125,
        49.10009765625,
        49.1201171875,
        49.14013671875,
        49.16015625,
        49.18017578125,
        49.2001953125,
        49.22021484375,
        49.239990234375,
        49.260009765625,
        49.280029296875,
        49.300048828125,
        49.320068359375,
        49.340087890625,
        49.360107421875,
        49.380126953125,
        49.400146484375,
        49.420166015625,
        49.440185546875,
        49.460205078125,
        49.480224609375,
        49.5,
        49.52001953125,
        49.5400390625,
        49.56005859375,
        49.580078125,
        49.60009765625,
        49.6201171875,
        49.64013671875,
        49.66015625,
        49.68017578125,
        49.7001953125,
        49.72021484375,
        49.739990234375,
        49.760009765625,
        49.780029296875,
        49.800048828125,
        49.820068359375,
        49.840087890625,
        49.860107421875,
        49.880126953125,
        49.900146484375,
        49.920166015625,
        49.940185546875,
        49.960205078125,
        49.980224609375,
        50.0,
        50.02001953125,
        50.0400390625,
        50.06005859375,
        50.080078125,
        50.10009765625,
        50.1201171875,
        50.14013671875,
        50.16015625,
        50.18017578125,
        50.2001953125,
        50.22021484375,
        50.239990234375,
        50.260009765625,
        50.280029296875,
        50.300048828125,
        50.320068359375,
        50.340087890625,
        50.360107421875,
        50.380126953125,
        50.400146484375,
        50.420166015625,
        50.440185546875,
        50.460205078125,
        50.480224609375,
        50.5,
        50.52001953125,
        50.5400390625,
        50.56005859375,
        50.580078125,
        50.60009765625,
        50.6201171875,
        50.64013671875,
        50.66015625,
        50.68017578125,
        50.7001953125,
        50.72021484375,
        50.739990234375,
        50.760009765625,
        50.780029296875,
        50.800048828125,
        50.820068359375,
        50.840087890625,
        50.860107421875,
        50.880126953125,
        50.900146484375,
        50.920166015625,
        50.940185546875,
        50.960205078125,
        50.980224609375,
        51.0,
        51.02001953125,
        51.0400390625,
        51.06005859375,
        51.080078125,
        51.10009765625,
        51.1201171875,
        51.14013671875,
        51.16015625,
        51.18017578125,
        51.2001953125,
        51.22021484375,
        51.239990234375,
        51.260009765625,
        51.280029296875,
        51.300048828125,
        51.320068359375,
        51.340087890625,
        51.360107421875,
        51.380126953125,
        51.400146484375,
        51.420166015625,
        51.440185546875,
        51.460205078125,
        51.480224609375,
        51.5,
        51.52001953125,
        51.5400390625,
        51.56005859375,
        51.580078125,
        51.60009765625,
        51.6201171875,
        51.64013671875,
        51.66015625,
        51.68017578125,
        51.7001953125,
        51.72021484375,
        51.739990234375,
        51.760009765625,
        51.780029296875,
        51.800048828125,
        51.820068359375,
        51.840087890625,
        51.860107421875,
        51.880126953125,
        51.900146484375,
        51.920166015625,
        51.940185546875,
        51.960205078125,
        51.980224609375,
        52.0,
        52.02001953125,
        52.0400390625,
        52.06005859375,
        52.080078125,
        52.10009765625,
        52.1201171875,
        52.14013671875,
        52.16015625,
        52.18017578125,
        52.2001953125,
        52.22021484375,
        52.239990234375,
        52.260009765625,
        52.280029296875,
        52.300048828125,
        52.320068359375,
        52.340087890625,
        52.360107421875,
        52.380126953125,
        52.400146484375,
        52.420166015625,
        52.440185546875,
        52.460205078125,
        52.480224609375,
        52.5,
        52.52001953125,
        52.5400390625,
        52.56005859375,
        52.580078125,
        52.60009765625,
        52.6201171875,
        52.64013671875,
        52.66015625,
        52.68017578125,
        52.7001953125,
        52.72021484375,
        52.739990234375,
        52.760009765625,
        52.780029296875,
        52.800048828125,
        52.820068359375,
        52.840087890625,
        52.860107421875,
        52.880126953125,
        52.900146484375,
        52.920166015625,
        52.940185546875,
        52.960205078125,
        52.980224609375,
        53.0,
        53.02001953125,
        53.0400390625,
        53.06005859375,
        53.080078125,
        53.10009765625,
        53.1201171875,
        53.14013671875,
        53.16015625,
        53.18017578125,
        53.2001953125,
        53.22021484375,
        53.239990234375,
        53.260009765625,
        53.280029296875,
        53.300048828125,
        53.320068359375,
        53.340087890625,
        53.360107421875,
        53.380126953125,
        53.400146484375,
        53.420166015625,
        53.440185546875,
        53.460205078125,
        53.480224609375,
        53.5,
        53.52001953125,
        53.5400390625,
        53.56005859375,
        53.580078125,
        53.60009765625,
        53.6201171875,
        53.64013671875,
        53.66015625,
        53.68017578125,
        53.7001953125,
        53.72021484375,
        53.739990234375,
        53.760009765625,
        53.780029296875,
        53.800048828125,
        53.820068359375,
        53.840087890625,
        53.860107421875,
        53.880126953125,
        53.900146484375,
        53.920166015625,
        53.940185546875,
        53.960205078125,
        53.980224609375,
        54.0,
        54.02001953125,
        54.0400390625,
        54.06005859375,
        54.080078125,
        54.10009765625,
        54.1201171875,
        54.14013671875,
        54.16015625,
        54.18017578125,
        54.2001953125,
        54.22021484375,
        54.239990234375,
        54.260009765625,
        54.280029296875,
        54.300048828125,
        54.320068359375,
        54.340087890625,
        54.360107421875,
        54.380126953125,
        54.400146484375,
        54.420166015625,
        54.440185546875,
        54.460205078125,
        54.480224609375,
        54.5,
        54.52001953125,
        54.5400390625,
        54.56005859375,
        54.580078125,
        54.60009765625,
        54.6201171875,
        54.64013671875,
        54.66015625,
        54.68017578125,
        54.7001953125,
        54.72021484375,
        54.739990234375,
        54.760009765625,
        54.780029296875,
        54.800048828125,
        54.820068359375,
        54.840087890625,
        54.860107421875,
        54.880126953125,
        54.900146484375,
        54.920166015625,
        54.940185546875,
        54.960205078125,
        54.980224609375,
        55.0,
        55.02001953125,
        55.0400390625,
        55.06005859375,
        55.080078125,
        55.10009765625,
        55.1201171875,
        55.14013671875,
        55.16015625,
        55.18017578125,
        55.2001953125,
        55.22021484375,
        55.239990234375,
        55.260009765625,
        55.280029296875,
        55.300048828125,
        55.320068359375,
        55.340087890625,
        55.360107421875,
        55.380126953125,
        55.400146484375,
        55.420166015625,
        55.440185546875,
        55.460205078125,
        55.480224609375,
        55.5,
        55.52001953125,
        55.5400390625,
        55.56005859375,
        55.580078125,
        55.60009765625,
        55.6201171875,
        55.64013671875,
        55.66015625,
        55.68017578125,
        55.7001953125,
        55.72021484375,
        55.739990234375,
        55.760009765625,
        55.780029296875,
        55.800048828125,
        55.820068359375,
        55.840087890625,
        55.860107421875,
        55.880126953125,
        55.900146484375,
        55.920166015625,
        55.940185546875,
        55.960205078125,
        55.980224609375,
        56.0,
        56.02001953125,
        56.0400390625,
        56.06005859375,
        56.080078125,
        56.10009765625,
        56.1201171875,
        56.14013671875,
        56.16015625,
        56.18017578125,
        56.2001953125,
        56.22021484375,
        56.239990234375,
        56.260009765625,
        56.280029296875,
        56.300048828125,
        56.320068359375,
        56.340087890625,
        56.360107421875,
        56.380126953125,
        56.400146484375,
        56.420166015625,
        56.440185546875,
        56.460205078125,
        56.480224609375,
        56.5,
        56.52001953125,
        56.5400390625,
        56.56005859375,
        56.580078125,
        56.60009765625,
        56.6201171875,
        56.64013671875,
        56.66015625,
        56.68017578125,
        56.7001953125,
        56.72021484375,
        56.739990234375,
        56.760009765625,
        56.780029296875,
        56.800048828125,
        56.820068359375,
        56.840087890625,
        56.860107421875,
        56.880126953125,
        56.900146484375,
        56.920166015625,
        56.940185546875,
        56.960205078125,
        56.980224609375,
        57.0,
        57.02001953125,
        57.0400390625,
        57.06005859375,
        57.080078125,
        57.10009765625,
        57.1201171875,
        57.14013671875,
        57.16015625,
        57.18017578125,
        57.2001953125,
        57.22021484375,
        57.239990234375,
        57.260009765625,
        57.280029296875,
        57.300048828125,
        57.320068359375,
        57.340087890625,
        57.360107421875,
        57.380126953125,
        57.400146484375,
        57.420166015625,
        57.440185546875,
        57.460205078125,
        57.480224609375,
        57.5,
        57.52001953125,
        57.5400390625,
        57.56005859375,
        57.580078125,
        57.60009765625,
        57.6201171875,
        57.64013671875,
        57.66015625,
        57.68017578125,
        57.7001953125,
        57.72021484375,
        57.739990234375,
        57.760009765625,
        57.780029296875,
        57.800048828125,
        57.820068359375,
        57.840087890625,
        57.860107421875,
        57.880126953125,
        57.900146484375,
        57.920166015625,
        57.940185546875,
        57.960205078125,
        57.980224609375,
        58.0,
        58.02001953125,
        58.0400390625,
        58.06005859375,
        58.080078125,
        58.10009765625,
        58.1201171875,
        58.14013671875,
        58.16015625,
        58.18017578125,
        58.2001953125,
        58.22021484375,
        58.239990234375,
        58.260009765625,
        58.280029296875,
        58.300048828125,
        58.320068359375,
        58.340087890625,
        58.360107421875,
        58.380126953125,
        58.400146484375,
        58.420166015625,
        58.440185546875,
        58.460205078125,
        58.480224609375,
        58.5,
        58.52001953125,
        58.5400390625,
        58.56005859375,
        58.580078125,
        58.60009765625,
        58.6201171875,
        58.64013671875,
        58.66015625,
        58.68017578125,
        58.7001953125,
        58.72021484375,
        58.739990234375,
        58.760009765625,
        58.780029296875,
        58.800048828125,
        58.820068359375,
        58.840087890625,
        58.860107421875,
        58.880126953125,
        58.900146484375,
        58.920166015625,
        58.940185546875,
        58.960205078125,
        58.980224609375,
        59.0,
        59.02001953125,
        59.0400390625,
        59.06005859375,
        59.080078125,
        59.10009765625,
        59.1201171875,
        59.14013671875,
        59.16015625,
        59.18017578125,
        59.2001953125,
        59.22021484375,
        59.239990234375,
        59.260009765625,
        59.280029296875,
        59.300048828125,
        59.320068359375,
        59.340087890625,
        59.360107421875,
        59.380126953125,
        59.400146484375,
        59.420166015625,
        59.440185546875,
        59.460205078125,
        59.480224609375,
        59.5,
        59.52001953125,
        59.5400390625,
        59.56005859375,
        59.580078125,
        59.60009765625,
        59.6201171875,
        59.64013671875,
        59.66015625,
        59.68017578125,
        59.7001953125,
        59.72021484375,
        59.739990234375,
        59.760009765625,
        59.780029296875,
        59.800048828125,
        59.820068359375,
        59.840087890625,
        59.860107421875,
        59.880126953125,
        59.900146484375,
        59.920166015625,
        59.940185546875,
        59.960205078125,
        59.980224609375
    ],
    "rightHandPositions": [
        "(0.258328, 1.168211, 0.134504)",
        "(0.257679, 1.168361, 0.133663)",
        "(0.257186, 1.168390, 0.132898)",
        "(0.256604, 1.168378, 0.131783)",
        "(0.256157, 1.168260, 0.130692)",
        "(0.255989, 1.168171, 0.130176)",
        "(0.255719, 1.168025, 0.129210)",
        "(0.255523, 1.167837, 0.128328)",
        "(0.255421, 1.167598, 0.127580)",
        "(0.255335, 1.167279, 0.126902)",
        "(0.255273, 1.167063, 0.126604)",
        "(0.255253, 1.166539, 0.126107)",
        "(0.255379, 1.165852, 0.125652)",
        "(0.255469, 1.164958, 0.125149)",
        "(0.255551, 1.163875, 0.124639)",
        "(0.255620, 1.163271, 0.124362)",
        "(0.255874, 1.162054, 0.123796)",
        "(0.256293, 1.160940, 0.123347)",
        "(0.256797, 1.159953, 0.123103)",
        "(0.257320, 1.158904, 0.123022)",
        "(0.257539, 1.158386, 0.122961)",
        "(0.258148, 1.157499, 0.122844)",
        "(0.258765, 1.156708, 0.122637)",
        "(0.259158, 1.155780, 0.122291)",
        "(0.259267, 1.154610, 0.121854)",
        "(0.259150, 1.153939, 0.121607)",
        "(0.258691, 1.152512, 0.121079)",
        "(0.258017, 1.151036, 0.120464)",
        "(0.257240, 1.149856, 0.119721)",
        "(0.256282, 1.149313, 0.118990)",
        "(0.255716, 1.149297, 0.118736)",
        "(0.254464, 1.149628, 0.118339)",
        "(0.252998, 1.150509, 0.117972)",
        "(0.251454, 1.151781, 0.117505)",
        "(0.250001, 1.153408, 0.116793)",
        "(0.249287, 1.154315, 0.116396)",
        "(0.247753, 1.156212, 0.115842)",
        "(0.246018, 1.157907, 0.115394)",
        "(0.244054, 1.159248, 0.114764)",
        "(0.242016, 1.160393, 0.114012)",
        "(0.240988, 1.160984, 0.113702)",
        "(0.238945, 1.162166, 0.113140)",
        "(0.236857, 1.163392, 0.112652)",
        "(0.234619, 1.164976, 0.112317)",
        "(0.232298, 1.167039, 0.112033)",
        "(0.231051, 1.168264, 0.111805)",
        "(0.228359, 1.171284, 0.111227)",
        "(0.225093, 1.175890, 0.110819)",
        "(0.220887, 1.182232, 0.110477)",
        "(0.215537, 1.190237, 0.110104)",
        "(0.212436, 1.194985, 0.109973)",
        "(0.205694, 1.205669, 0.109964)",
        "(0.198117, 1.217908, 0.110061)",
        "(0.189836, 1.231264, 0.110143)",
        "(0.180920, 1.245244, 0.110438)",
        "(0.176285, 1.252537, 0.110780)",
        "(0.167011, 1.267507, 0.111828)",
        "(0.158013, 1.282763, 0.113303)",
        "(0.149449, 1.297833, 0.114826)",
        "(0.141695, 1.312664, 0.116306)",
        "(0.138241, 1.319913, 0.116969)",
        "(0.131839, 1.334044, 0.118092)",
        "(0.126482, 1.347720, 0.119058)",
        "(0.122008, 1.360589, 0.119568)",
        "(0.118198, 1.372687, 0.119471)",
        "(0.116534, 1.378460, 0.119300)",
        "(0.113519, 1.389611, 0.118755)",
        "(0.110858, 1.400005, 0.117739)",
        "(0.108456, 1.409718, 0.116233)",
        "(0.106526, 1.418787, 0.114234)",
        "(0.105619, 1.422919, 0.113030)",
        "(0.103939, 1.430608, 0.110469)",
        "(0.102509, 1.437464, 0.108056)",
        "(0.101266, 1.443586, 0.105763)",
        "(0.100424, 1.448912, 0.103503)",
        "(0.100218, 1.451307, 0.102515)",
        "(0.099852, 1.455812, 0.100656)",
        "(0.099566, 1.459776, 0.099029)",
        "(0.099473, 1.463352, 0.097873)",
        "(0.099618, 1.466523, 0.097152)",
        "(0.099674, 1.467904, 0.096910)",
        "(0.100016, 1.470546, 0.096567)",
        "(0.100402, 1.472825, 0.096464)",
        "(0.100973, 1.474898, 0.096635)",
        "(0.101705, 1.476539, 0.096817)",
        "(0.102083, 1.477130, 0.096765)",
        "(0.102887, 1.477955, 0.096483)",
        "(0.103262, 1.478155, 0.096132)",
        "(0.104028, 1.478742, 0.095283)",
        "(0.104211, 1.478992, 0.094209)",
        "(0.104066, 1.479243, 0.093552)",
        "(0.103650, 1.480134, 0.092251)",
        "(0.103069, 1.481139, 0.090609)",
        "(0.102638, 1.482290, 0.088618)",
        "(0.102296, 1.483404, 0.086114)",
        "(0.102291, 1.483912, 0.084660)",
        "(0.102533, 1.484742, 0.081679)",
        "(0.102982, 1.485457, 0.079028)",
        "(0.103634, 1.486153, 0.076971)",
        "(0.104531, 1.486504, 0.075151)",
        "(0.105071, 1.486572, 0.074325)",
        "(0.106178, 1.486457, 0.072609)",
        "(0.107218, 1.486019, 0.070756)",
        "(0.108304, 1.485287, 0.068716)",
        "(0.109448, 1.484325, 0.066767)",
        "(0.110022, 1.483858, 0.065932)",
        "(0.111071, 1.482909, 0.064517)",
        "(0.112000, 1.481964, 0.063504)",
        "(0.112657, 1.481099, 0.062957)",
        "(0.113032, 1.480370, 0.062899)",
        "(0.113169, 1.480093, 0.062974)",
        "(0.113438, 1.479841, 0.063227)",
        "(0.113685, 1.479693, 0.063485)",
        "(0.114128, 1.479378, 0.063888)",
        "(0.114650, 1.479329, 0.064250)",
        "(0.114921, 1.479378, 0.064374)",
        "(0.115497, 1.479463, 0.064610)",
        "(0.116102, 1.479591, 0.064944)",
        "(0.116661, 1.479694, 0.065250)",
        "(0.117128, 1.479775, 0.065454)",
        "(0.117415, 1.479814, 0.065592)",
        "(0.118004, 1.479883, 0.065865)",
        "(0.118537, 1.479954, 0.066075)",
        "(0.118938, 1.479965, 0.066217)",
        "(0.119509, 1.479975, 0.066446)",
        "(0.119957, 1.479908, 0.066655)",
        "(0.120448, 1.479862, 0.066999)",
        "(0.120889, 1.479944, 0.067448)",
        "(0.121122, 1.479988, 0.067717)",
        "(0.121454, 1.480008, 0.068053)",
        "(0.121662, 1.479995, 0.068228)",
        "(0.121948, 1.480017, 0.068435)",
        "(0.122132, 1.480091, 0.068525)",
        "(0.122365, 1.480156, 0.068680)",
        "(0.122538, 1.480304, 0.068800)",
        "(0.122600, 1.480401, 0.068858)",
        "(0.122709, 1.480597, 0.068938)",
        "(0.122843, 1.480877, 0.069012)",
        "(0.122869, 1.481187, 0.069020)",
        "(0.122781, 1.481718, 0.068792)",
        "(0.122662, 1.482120, 0.068547)",
        "(0.122415, 1.483503, 0.067654)",
        "(0.122325, 1.485066, 0.066893)",
        "(0.122376, 1.487179, 0.066186)",
        "(0.122751, 1.489818, 0.065686)",
        "(0.123035, 1.491354, 0.065532)",
        "(0.123735, 1.494704, 0.065287)",
        "(0.124413, 1.498264, 0.065038)",
        "(0.125087, 1.501954, 0.064782)",
        "(0.125694, 1.505761, 0.064652)",
        "(0.125974, 1.507677, 0.064618)",
        "(0.126497, 1.511544, 0.064749)",
        "(0.126866, 1.515362, 0.065145)",
        "(0.127251, 1.518930, 0.065698)",
        "(0.127711, 1.522084, 0.066407)",
        "(0.127968, 1.523449, 0.066834)",
        "(0.128366, 1.525700, 0.067761)",
        "(0.128584, 1.527202, 0.068681)",
        "(0.128706, 1.528059, 0.069469)",
        "(0.128697, 1.528179, 0.069909)",
        "(0.128685, 1.528000, 0.069781)",
        "(0.128229, 1.527817, 0.070258)",
        "(0.127722, 1.527260, 0.070342)",
        "(0.127076, 1.526611, 0.070286)",
        "(0.126448, 1.526032, 0.070138)",
        "(0.126148, 1.525822, 0.070102)",
        "(0.125755, 1.525539, 0.070052)",
        "(0.125691, 1.525483, 0.069952)",
        "(0.125783, 1.525592, 0.069877)",
        "(0.125797, 1.525713, 0.069789)",
        "(0.125909, 1.525959, 0.069807)",
        "(0.126204, 1.526772, 0.070105)",
        "(0.126529, 1.528122, 0.070782)",
        "(0.126844, 1.529784, 0.071841)",
        "(0.127195, 1.531929, 0.073293)",
        "(0.127398, 1.533228, 0.074181)",
        "(0.127703, 1.536128, 0.076308)",
        "(0.128080, 1.539634, 0.079069)",
        "(0.128571, 1.543480, 0.082320)",
        "(0.129168, 1.547634, 0.086015)",
        "(0.129529, 1.549781, 0.088020)",
        "(0.130170, 1.553921, 0.092191)",
        "(0.130771, 1.557827, 0.096719)",
        "(0.131220, 1.561409, 0.101574)",
        "(0.131352, 1.564501, 0.106673)",
        "(0.131419, 1.565810, 0.109337)",
        "(0.131648, 1.567899, 0.114818)",
        "(0.132010, 1.569111, 0.120500)",
        "(0.132317, 1.569308, 0.126403)",
        "(0.132426, 1.568636, 0.132599)",
        "(0.132390, 1.567936, 0.135875)",
        "(0.132184, 1.565988, 0.142718)",
        "(0.131898, 1.563356, 0.149944)",
        "(0.131628, 1.559970, 0.157313)",
        "(0.131243, 1.555750, 0.164704)",
        "(0.131081, 1.553360, 0.168379)",
        "(0.130682, 1.548301, 0.175633)",
        "(0.130321, 1.542807, 0.182495)",
        "(0.130186, 1.536666, 0.188698)",
        "(0.130017, 1.530054, 0.194279)",
        "(0.129986, 1.526543, 0.196823)",
        "(0.130112, 1.519518, 0.201565)",
        "(0.130445, 1.512259, 0.205793)",
        "(0.130832, 1.504755, 0.209294)",
        "(0.130998, 1.496906, 0.212075)",
        "(0.131058, 1.492902, 0.213191)",
        "(0.131289, 1.484937, 0.215096)",
        "(0.131418, 1.477070, 0.216600)",
        "(0.131687, 1.469279, 0.217724)",
        "(0.132044, 1.461575, 0.218369)",
        "(0.132273, 1.457702, 0.218497)",
        "(0.132782, 1.449917, 0.218500)",
        "(0.133213, 1.441943, 0.217886)",
        "(0.133795, 1.433842, 0.216636)",
        "(0.134333, 1.425747, 0.214979)",
        "(0.134526, 1.421731, 0.214012)",
        "(0.134856, 1.413907, 0.211882)",
        "(0.135378, 1.406468, 0.209365)",
        "(0.135999, 1.399481, 0.206322)",
        "(0.136653, 1.393016, 0.202951)",
        "(0.137036, 1.389987, 0.201164)",
        "(0.137693, 1.384198, 0.197307)",
        "(0.138046, 1.378690, 0.192900)",
        "(0.138486, 1.373634, 0.188289)",
        "(0.138936, 1.369062, 0.183453)",
        "(0.139198, 1.367050, 0.180826)",
        "(0.139608, 1.363315, 0.175522)",
        "(0.139863, 1.360120, 0.170120)",
        "(0.140083, 1.357395, 0.164600)",
        "(0.140311, 1.355158, 0.159060)",
        "(0.140473, 1.354342, 0.156249)",
        "(0.140690, 1.352952, 0.150591)",
        "(0.140803, 1.352239, 0.144994)",
        "(0.140825, 1.351990, 0.139464)",
        "(0.140839, 1.352372, 0.133877)",
        "(0.140876, 1.352754, 0.131071)",
        "(0.140993, 1.353843, 0.125455)",
        "(0.141098, 1.355349, 0.119802)",
        "(0.141025, 1.357307, 0.114184)",
        "(0.140851, 1.359987, 0.108743)",
        "(0.140741, 1.361634, 0.106058)",
        "(0.140442, 1.365283, 0.100797)",
        "(0.140100, 1.369470, 0.095713)",
        "(0.139770, 1.374271, 0.090792)",
        "(0.139521, 1.379360, 0.085992)",
        "(0.139392, 1.382109, 0.083723)",
        "(0.139203, 1.387843, 0.079472)",
        "(0.138869, 1.393807, 0.075636)",
        "(0.138477, 1.399946, 0.072171)",
        "(0.138152, 1.406192, 0.068911)",
        "(0.137981, 1.409346, 0.067406)",
        "(0.137556, 1.415715, 0.064585)",
        "(0.137085, 1.422110, 0.061977)",
        "(0.136584, 1.428529, 0.059643)",
        "(0.136130, 1.434960, 0.057631)",
        "(0.135834, 1.438135, 0.056641)",
        "(0.135178, 1.444376, 0.054646)",
        "(0.134720, 1.450555, 0.052816)",
        "(0.134121, 1.456651, 0.051065)",
        "(0.133524, 1.462554, 0.049392)",
        "(0.133219, 1.465442, 0.048635)",
        "(0.132455, 1.471180, 0.047247)",
        "(0.131647, 1.476836, 0.046093)",
        "(0.130875, 1.482437, 0.045189)",
        "(0.130246, 1.488115, 0.044592)",
        "(0.130004, 1.490957, 0.044287)",
        "(0.129575, 1.496615, 0.043634)",
        "(0.129071, 1.502248, 0.042953)",
        "(0.128588, 1.508074, 0.042256)",
        "(0.128105, 1.513660, 0.041861)",
        "(0.127831, 1.516442, 0.041834)",
        "(0.127256, 1.522017, 0.042162)",
        "(0.126853, 1.527712, 0.042978)",
        "(0.127089, 1.533121, 0.043809)",
        "(0.127276, 1.538702, 0.044777)",
        "(0.127438, 1.541442, 0.045253)",
        "(0.127752, 1.546825, 0.046166)",
        "(0.127985, 1.552084, 0.047158)",
        "(0.128146, 1.557377, 0.048359)",
        "(0.128372, 1.562516, 0.049742)",
        "(0.128467, 1.565009, 0.050468)",
        "(0.128658, 1.569849, 0.051962)",
        "(0.128969, 1.574355, 0.053583)",
        "(0.129354, 1.578658, 0.055383)",
        "(0.129804, 1.582662, 0.057285)",
        "(0.130161, 1.584512, 0.058328)",
        "(0.130792, 1.588019, 0.060471)",
        "(0.131472, 1.591292, 0.062873)",
        "(0.132101, 1.594357, 0.065522)",
        "(0.132753, 1.597158, 0.068434)",
        "(0.132976, 1.598447, 0.069956)",
        "(0.133456, 1.600942, 0.073170)",
        "(0.133914, 1.603240, 0.076599)",
        "(0.134215, 1.605289, 0.080129)",
        "(0.134498, 1.607083, 0.083679)",
        "(0.134548, 1.607930, 0.085471)",
        "(0.134594, 1.609528, 0.089165)",
        "(0.134742, 1.610902, 0.093001)",
        "(0.134909, 1.611830, 0.096799)",
        "(0.135143, 1.612413, 0.100695)",
        "(0.135327, 1.612583, 0.102739)",
        "(0.135731, 1.612620, 0.106940)",
        "(0.136122, 1.612306, 0.111306)",
        "(0.136402, 1.611606, 0.115874)",
        "(0.136667, 1.610461, 0.120622)",
        "(0.136789, 1.609749, 0.123031)",
        "(0.136975, 1.608052, 0.127853)",
        "(0.137074, 1.605931, 0.132558)",
        "(0.136992, 1.603429, 0.137169)",
        "(0.136789, 1.600657, 0.141708)",
        "(0.136664, 1.599094, 0.143923)",
        "(0.136430, 1.595690, 0.148144)",
        "(0.136096, 1.591939, 0.152102)",
        "(0.135660, 1.587916, 0.155857)",
        "(0.135284, 1.583491, 0.159442)",
        "(0.135135, 1.581135, 0.161093)",
        "(0.134842, 1.576307, 0.164175)",
        "(0.134555, 1.571212, 0.167049)",
        "(0.134485, 1.565934, 0.169584)",
        "(0.134443, 1.560453, 0.171742)",
        "(0.134355, 1.557684, 0.172768)",
        "(0.134177, 1.552138, 0.174743)",
        "(0.134111, 1.546518, 0.176596)",
        "(0.133930, 1.541089, 0.178269)",
        "(0.133824, 1.535637, 0.179546)",
        "(0.133832, 1.532863, 0.180003)",
        "(0.133990, 1.527430, 0.180760)",
        "(0.134189, 1.521997, 0.181089)",
        "(0.134496, 1.516566, 0.181231)",
        "(0.134867, 1.511255, 0.181232)",
        "(0.135032, 1.508649, 0.181137)",
        "(0.135425, 1.503504, 0.180697)",
        "(0.135898, 1.498368, 0.180058)",
        "(0.136464, 1.493257, 0.179232)",
        "(0.137007, 1.488128, 0.178197)",
        "(0.137283, 1.485600, 0.177607)",
        "(0.137906, 1.480512, 0.176333)",
        "(0.138417, 1.475408, 0.174812)",
        "(0.138884, 1.470254, 0.172944)",
        "(0.139282, 1.464988, 0.170751)",
        "(0.139461, 1.462331, 0.169503)",
        "(0.139865, 1.456984, 0.166732)",
        "(0.140113, 1.451633, 0.163747)",
        "(0.140379, 1.446386, 0.160517)",
        "(0.140437, 1.441184, 0.157110)",
        "(0.140456, 1.438683, 0.155330)",
        "(0.140348, 1.433895, 0.151708)",
        "(0.139908, 1.429320, 0.147710)",
        "(0.139337, 1.424935, 0.143399)",
        "(0.138732, 1.421020, 0.139035)",
        "(0.138495, 1.419254, 0.136797)",
        "(0.137947, 1.415951, 0.132190)",
        "(0.137397, 1.413125, 0.127455)",
        "(0.137007, 1.410721, 0.122616)",
        "(0.136757, 1.408743, 0.117811)",
        "(0.136663, 1.407961, 0.115463)",
        "(0.136457, 1.406617, 0.110770)",
        "(0.136256, 1.405583, 0.105922)",
        "(0.136000, 1.404919, 0.101086)",
        "(0.135797, 1.404686, 0.096269)",
        "(0.135712, 1.404747, 0.093907)",
        "(0.135487, 1.405205, 0.089355)",
        "(0.135139, 1.406232, 0.085117)",
        "(0.134733, 1.407798, 0.081081)",
        "(0.134430, 1.409926, 0.077275)",
        "(0.134309, 1.411183, 0.075465)",
        "(0.134130, 1.413992, 0.071983)",
        "(0.133997, 1.417123, 0.068760)",
        "(0.133771, 1.420476, 0.065722)",
        "(0.133445, 1.423907, 0.062766)",
        "(0.133344, 1.425741, 0.061438)",
        "(0.133125, 1.429413, 0.058842)",
        "(0.133013, 1.433184, 0.056331)",
        "(0.132913, 1.436957, 0.053949)",
        "(0.132827, 1.440773, 0.051809)",
        "(0.132776, 1.442735, 0.050869)",
        "(0.132702, 1.446697, 0.049054)",
        "(0.132593, 1.450732, 0.047365)",
        "(0.132337, 1.454910, 0.045797)",
        "(0.131940, 1.459183, 0.044380)",
        "(0.131672, 1.461398, 0.043770)",
        "(0.131137, 1.465946, 0.042714)",
        "(0.130628, 1.470740, 0.041907)",
        "(0.130258, 1.475661, 0.041280)",
        "(0.130072, 1.480657, 0.040821)",
        "(0.129963, 1.483255, 0.040632)",
        "(0.129782, 1.488560, 0.040305)",
        "(0.129726, 1.493876, 0.040028)",
        "(0.129963, 1.499233, 0.039845)",
        "(0.130022, 1.504564, 0.039963)",
        "(0.130008, 1.507208, 0.040081)",
        "(0.130020, 1.512428, 0.040509)",
        "(0.130002, 1.517509, 0.040959)",
        "(0.130068, 1.522534, 0.041558)",
        "(0.130170, 1.527387, 0.042123)",
        "(0.130300, 1.529811, 0.042475)",
        "(0.130503, 1.534572, 0.043238)",
        "(0.130655, 1.539292, 0.044152)",
        "(0.130747, 1.544030, 0.045212)",
        "(0.130836, 1.548635, 0.046251)",
        "(0.130918, 1.550893, 0.046773)",
        "(0.131340, 1.555380, 0.048008)",
        "(0.131962, 1.559864, 0.049393)",
        "(0.132657, 1.564301, 0.050958)",
        "(0.133398, 1.568642, 0.052593)",
        "(0.133737, 1.570782, 0.053434)",
        "(0.134399, 1.574968, 0.055124)",
        "(0.134949, 1.579036, 0.056909)",
        "(0.135439, 1.582928, 0.058752)",
        "(0.135808, 1.586657, 0.060731)",
        "(0.135919, 1.588423, 0.061773)",
        "(0.136191, 1.591805, 0.063915)",
        "(0.136515, 1.594909, 0.066168)",
        "(0.137009, 1.597781, 0.068603)",
        "(0.137528, 1.600420, 0.071133)",
        "(0.137800, 1.601626, 0.072461)",
        "(0.138215, 1.603870, 0.075208)",
        "(0.138539, 1.605834, 0.078113)",
        "(0.138651, 1.607495, 0.081152)",
        "(0.138803, 1.608947, 0.084347)",
        "(0.138881, 1.609566, 0.086008)",
        "(0.138916, 1.610672, 0.089349)",
        "(0.138922, 1.611589, 0.092733)",
        "(0.138929, 1.612333, 0.096134)",
        "(0.138995, 1.612898, 0.099556)",
        "(0.139032, 1.613095, 0.101319)",
        "(0.139107, 1.613365, 0.104944)",
        "(0.139185, 1.613431, 0.108684)",
        "(0.139222, 1.613302, 0.112454)",
        "(0.139450, 1.612886, 0.116157)",
        "(0.139629, 1.612541, 0.117974)",
        "(0.139998, 1.611637, 0.121647)",
        "(0.140281, 1.610533, 0.125384)",
        "(0.140547, 1.609261, 0.129230)",
        "(0.140796, 1.607754, 0.133105)",
        "(0.140943, 1.606898, 0.135065)",
        "(0.141264, 1.604998, 0.138942)",
        "(0.141572, 1.602846, 0.142784)",
        "(0.141805, 1.600415, 0.146641)",
        "(0.142227, 1.597609, 0.150580)",
        "(0.142441, 1.595998, 0.152484)",
        "(0.142725, 1.592452, 0.156157)",
        "(0.142808, 1.588358, 0.159697)",
        "(0.142801, 1.583819, 0.163055)",
        "(0.142730, 1.578784, 0.166162)",
        "(0.142617, 1.576038, 0.167595)",
        "(0.142298, 1.570346, 0.170396)",
        "(0.141748, 1.564386, 0.172994)",
        "(0.141127, 1.558137, 0.175217)",
        "(0.140308, 1.551670, 0.177168)",
        "(0.139817, 1.548401, 0.178072)",
        "(0.138931, 1.541817, 0.179741)",
        "(0.138055, 1.535177, 0.181215)",
        "(0.137335, 1.528543, 0.182386)",
        "(0.136403, 1.521839, 0.183429)",
        "(0.135772, 1.518586, 0.183961)",
        "(0.134759, 1.512275, 0.184917)",
        "(0.133846, 1.506189, 0.185697)",
        "(0.132892, 1.500373, 0.186334)",
        "(0.132026, 1.494821, 0.186846)",
        "(0.131551, 1.492158, 0.186991)",
        "(0.130611, 1.487060, 0.187099)",
        "(0.129871, 1.482299, 0.186904)",
        "(0.129320, 1.477787, 0.186506)",
        "(0.128962, 1.473423, 0.185876)",
        "(0.128859, 1.471290, 0.185429)",
        "(0.128618, 1.466982, 0.184264)",
        "(0.128460, 1.462798, 0.182767)",
        "(0.128240, 1.458554, 0.180972)",
        "(0.127918, 1.454346, 0.178896)",
        "(0.127844, 1.452277, 0.177728)",
        "(0.127692, 1.448112, 0.175275)",
        "(0.127617, 1.443906, 0.172497)",
        "(0.127558, 1.439592, 0.169432)",
        "(0.127603, 1.435216, 0.166214)",
        "(0.127684, 1.433023, 0.164544)",
        "(0.127835, 1.428547, 0.161032)",
        "(0.128030, 1.424069, 0.157357)",
        "(0.128280, 1.419678, 0.153688)",
        "(0.128512, 1.415401, 0.149979)",
        "(0.128637, 1.413321, 0.148111)",
        "(0.128843, 1.409262, 0.144414)",
        "(0.129073, 1.405480, 0.140834)",
        "(0.129238, 1.401891, 0.137309)",
        "(0.129517, 1.398620, 0.133840)",
        "(0.129638, 1.397036, 0.132075)",
        "(0.129872, 1.393968, 0.128384)",
        "(0.130158, 1.391209, 0.124688)",
        "(0.130343, 1.388832, 0.121048)",
        "(0.130487, 1.386747, 0.117235)",
        "(0.130508, 1.385814, 0.115269)",
        "(0.130520, 1.384252, 0.111350)",
        "(0.130479, 1.383248, 0.107362)",
        "(0.130345, 1.382601, 0.103244)",
        "(0.130291, 1.382426, 0.099042)",
        "(0.130257, 1.382617, 0.096919)",
        "(0.130131, 1.383073, 0.092637)",
        "(0.129977, 1.383935, 0.088412)",
        "(0.129789, 1.385141, 0.084221)",
        "(0.129678, 1.386805, 0.080150)",
        "(0.129566, 1.387777, 0.078183)",
        "(0.129334, 1.389937, 0.074335)",
        "(0.129101, 1.392505, 0.070702)",
        "(0.128906, 1.395529, 0.067372)",
        "(0.128571, 1.398855, 0.064386)",
        "(0.128337, 1.400647, 0.062977)",
        "(0.127836, 1.404443, 0.060343)",
        "(0.127357, 1.408491, 0.057944)",
        "(0.126960, 1.412738, 0.055607)",
        "(0.126632, 1.417163, 0.053391)",
        "(0.126521, 1.419501, 0.052392)",
        "(0.126334, 1.424309, 0.050485)",
        "(0.126164, 1.429258, 0.048829)",
        "(0.126013, 1.434355, 0.047341)",
        "(0.125866, 1.439527, 0.046017)",
        "(0.125774, 1.442110, 0.045386)",
        "(0.125378, 1.447229, 0.044119)",
        "(0.124984, 1.452232, 0.042844)",
        "(0.124566, 1.457065, 0.041572)",
        "(0.124075, 1.461881, 0.040387)",
        "(0.123834, 1.464320, 0.039877)",
        "(0.123237, 1.469194, 0.038994)",
        "(0.122551, 1.474071, 0.038197)",
        "(0.121706, 1.478985, 0.037471)",
        "(0.120981, 1.484003, 0.036987)",
        "(0.120720, 1.486575, 0.036870)",
        "(0.120239, 1.491745, 0.036706)",
        "(0.119820, 1.496949, 0.036665)",
        "(0.119589, 1.502301, 0.036933)",
        "(0.119426, 1.507621, 0.037207)",
        "(0.119334, 1.510273, 0.037375)",
        "(0.119022, 1.515549, 0.037778)",
        "(0.118684, 1.520733, 0.038225)",
        "(0.118654, 1.526059, 0.038907)",
        "(0.118699, 1.531376, 0.039753)",
        "(0.118797, 1.534018, 0.040208)",
        "(0.118950, 1.539058, 0.041198)",
        "(0.118987, 1.543881, 0.042383)",
        "(0.119069, 1.548613, 0.043801)",
        "(0.119101, 1.553160, 0.045586)",
        "(0.119091, 1.555325, 0.046583)",
        "(0.119104, 1.559527, 0.048438)",
        "(0.119326, 1.563551, 0.050270)",
        "(0.119748, 1.567339, 0.052072)",
        "(0.120428, 1.570946, 0.053952)",
        "(0.120787, 1.572689, 0.054954)",
        "(0.121365, 1.575861, 0.057195)",
        "(0.121809, 1.578635, 0.059586)",
        "(0.122156, 1.581201, 0.062129)",
        "(0.122510, 1.583633, 0.064817)",
        "(0.122647, 1.584758, 0.066137)",
        "(0.122902, 1.586882, 0.068811)",
        "(0.123171, 1.588879, 0.071569)",
        "(0.123555, 1.590731, 0.074406)",
        "(0.124000, 1.592342, 0.077269)",
        "(0.124254, 1.593047, 0.078721)",
        "(0.124743, 1.594364, 0.081604)",
        "(0.125160, 1.595530, 0.084499)",
        "(0.125564, 1.596487, 0.087371)",
        "(0.125938, 1.597292, 0.090169)",
        "(0.126123, 1.597662, 0.091606)",
        "(0.126526, 1.598370, 0.094572)",
        "(0.126881, 1.598969, 0.097497)",
        "(0.127164, 1.599498, 0.100472)",
        "(0.127389, 1.599922, 0.103527)",
        "(0.127527, 1.600075, 0.105062)",
        "(0.127746, 1.600229, 0.108038)",
        "(0.127997, 1.600152, 0.110973)",
        "(0.128210, 1.599920, 0.114023)",
        "(0.128350, 1.599566, 0.117179)",
        "(0.128371, 1.599295, 0.118791)",
        "(0.128352, 1.598635, 0.122083)",
        "(0.128271, 1.597691, 0.125462)",
        "(0.128196, 1.596323, 0.128733)",
        "(0.128008, 1.594580, 0.131996)",
        "(0.127899, 1.593601, 0.133675)",
        "(0.127590, 1.591412, 0.137047)",
        "(0.127203, 1.588837, 0.140452)",
        "(0.126713, 1.586076, 0.143895)",
        "(0.126022, 1.583092, 0.147280)",
        "(0.125631, 1.581469, 0.148912)",
        "(0.124860, 1.578015, 0.152121)",
        "(0.124150, 1.574212, 0.155269)",
        "(0.123592, 1.570145, 0.158434)",
        "(0.122976, 1.565783, 0.161678)",
        "(0.122644, 1.563494, 0.163325)",
        "(0.121996, 1.558784, 0.166615)",
        "(0.121338, 1.553937, 0.169827)",
        "(0.120767, 1.548790, 0.172882)",
        "(0.120273, 1.543440, 0.175670)",
        "(0.120095, 1.540686, 0.176951)",
        "(0.119827, 1.535029, 0.179402)",
        "(0.119780, 1.529109, 0.181651)",
        "(0.119811, 1.522965, 0.183720)",
        "(0.119728, 1.516603, 0.185583)",
        "(0.119732, 1.513338, 0.186402)",
        "(0.119736, 1.506654, 0.187938)",
        "(0.119720, 1.499801, 0.189130)",
        "(0.119583, 1.492797, 0.190001)",
        "(0.119743, 1.485767, 0.190684)",
        "(0.119872, 1.482279, 0.190903)",
        "(0.120063, 1.475382, 0.191128)",
        "(0.120246, 1.468471, 0.191020)",
        "(0.120385, 1.461561, 0.190588)",
        "(0.120617, 1.454787, 0.189905)",
        "(0.120745, 1.451457, 0.189449)",
        "(0.121032, 1.444923, 0.188347)",
        "(0.121243, 1.438550, 0.186922)",
        "(0.121481, 1.432394, 0.185242)",
        "(0.121751, 1.426593, 0.183309)",
        "(0.121844, 1.423819, 0.182241)",
        "(0.122061, 1.418429, 0.180030)",
        "(0.122290, 1.413290, 0.177723)",
        "(0.122494, 1.408507, 0.175222)",
        "(0.122698, 1.404032, 0.172728)",
        "(0.122778, 1.401916, 0.171516)",
        "(0.122946, 1.397903, 0.169145)",
        "(0.123105, 1.394081, 0.166684)",
        "(0.123150, 1.390381, 0.164063)",
        "(0.123194, 1.386871, 0.161345)",
        "(0.123197, 1.385121, 0.159882)",
        "(0.123187, 1.381622, 0.156686)",
        "(0.123204, 1.378296, 0.153291)",
        "(0.123229, 1.375064, 0.149713)",
        "(0.123193, 1.371849, 0.145812)",
        "(0.123199, 1.370307, 0.143783)",
        "(0.123162, 1.367247, 0.139602)",
        "(0.123152, 1.364312, 0.135110)",
        "(0.123108, 1.361481, 0.130475)",
        "(0.123044, 1.358869, 0.125744)",
        "(0.123031, 1.357692, 0.123348)",
        "(0.122979, 1.355496, 0.118540)",
        "(0.122923, 1.353651, 0.113703)",
        "(0.122935, 1.352218, 0.108845)",
        "(0.122976, 1.351287, 0.104037)",
        "(0.122930, 1.350971, 0.101608)",
        "(0.122791, 1.350616, 0.096770)",
        "(0.122558, 1.350734, 0.091930)",
        "(0.122278, 1.351380, 0.087095)",
        "(0.121867, 1.352461, 0.082241)",
        "(0.121579, 1.353372, 0.079862)",
        "(0.120902, 1.355541, 0.075245)",
        "(0.120183, 1.358414, 0.070857)",
        "(0.119511, 1.362000, 0.066627)",
        "(0.118907, 1.366214, 0.062702)",
        "(0.118556, 1.368492, 0.060831)",
        "(0.117784, 1.373482, 0.057282)",
        "(0.116978, 1.378857, 0.053880)",
        "(0.116249, 1.384560, 0.050582)",
        "(0.115632, 1.390653, 0.047417)",
        "(0.115362, 1.393856, 0.045949)",
        "(0.114864, 1.400508, 0.043265)",
        "(0.114319, 1.407439, 0.041070)",
        "(0.113771, 1.414515, 0.039289)",
        "(0.113181, 1.421749, 0.037768)",
        "(0.112921, 1.425417, 0.037123)",
        "(0.112419, 1.432869, 0.035952)",
        "(0.111950, 1.440359, 0.034806)",
        "(0.111427, 1.448107, 0.033921)",
        "(0.110892, 1.456020, 0.033329)",
        "(0.110672, 1.460011, 0.033139)",
        "(0.110300, 1.468143, 0.033017)",
        "(0.110046, 1.476251, 0.032982)",
        "(0.109859, 1.484244, 0.033112)",
        "(0.109624, 1.492215, 0.033548)",
        "(0.109495, 1.496146, 0.033832)",
        "(0.109207, 1.503797, 0.034483)",
        "(0.108922, 1.511261, 0.035319)",
        "(0.108552, 1.518709, 0.036380)",
        "(0.108261, 1.526047, 0.037598)",
        "(0.108102, 1.529607, 0.038277)",
        "(0.108067, 1.536591, 0.039704)",
        "(0.108184, 1.543254, 0.041083)",
        "(0.108319, 1.549580, 0.042437)",
        "(0.108426, 1.555671, 0.043978)",
        "(0.108499, 1.558615, 0.044899)",
        "(0.108712, 1.564336, 0.046870)",
        "(0.109049, 1.569823, 0.049059)",
        "(0.109398, 1.575006, 0.051368)",
        "(0.109825, 1.579851, 0.053776)",
        "(0.110131, 1.582124, 0.055022)",
        "(0.110758, 1.586540, 0.057613)",
        "(0.111375, 1.590626, 0.060230)",
        "(0.112011, 1.594437, 0.062942)",
        "(0.112771, 1.597947, 0.065819)",
        "(0.113096, 1.599517, 0.067252)",
        "(0.113769, 1.602429, 0.070133)",
        "(0.114360, 1.604976, 0.073082)",
        "(0.114976, 1.607228, 0.076177)",
        "(0.115489, 1.609234, 0.079333)",
        "(0.115704, 1.610117, 0.080948)",
        "(0.116135, 1.611800, 0.084319)",
        "(0.116499, 1.613240, 0.087788)",
        "(0.116900, 1.614479, 0.091319)",
        "(0.117373, 1.615489, 0.094999)",
        "(0.117661, 1.615873, 0.096874)",
        "(0.118190, 1.616473, 0.100706)",
        "(0.118656, 1.616809, 0.104697)",
        "(0.119135, 1.616892, 0.108967)",
        "(0.119528, 1.616752, 0.113437)",
        "(0.119688, 1.616631, 0.115764)",
        "(0.119969, 1.616232, 0.120614)",
        "(0.120305, 1.615486, 0.125537)",
        "(0.120665, 1.614308, 0.130480)",
        "(0.120838, 1.612812, 0.135456)",
        "(0.120824, 1.611982, 0.137984)",
        "(0.120671, 1.610005, 0.143089)",
        "(0.120482, 1.607576, 0.148188)",
        "(0.120277, 1.604614, 0.153160)",
        "(0.120100, 1.601210, 0.158075)",
        "(0.119960, 1.599393, 0.160490)",
        "(0.119564, 1.595459, 0.165208)",
        "(0.119132, 1.591062, 0.169710)",
        "(0.118508, 1.586267, 0.174021)",
        "(0.117886, 1.581128, 0.178276)",
        "(0.117582, 1.578400, 0.180347)",
        "(0.117016, 1.572717, 0.184396)",
        "(0.116329, 1.566780, 0.188266)",
        "(0.115561, 1.560603, 0.191910)",
        "(0.115018, 1.554205, 0.195235)",
        "(0.114825, 1.550904, 0.196747)",
        "(0.114453, 1.544234, 0.199576)",
        "(0.114141, 1.537635, 0.202023)",
        "(0.113988, 1.530934, 0.204154)",
        "(0.114076, 1.524071, 0.205947)",
        "(0.114118, 1.520597, 0.206686)",
        "(0.114294, 1.513648, 0.207874)",
        "(0.114586, 1.506630, 0.208652)",
        "(0.115015, 1.499537, 0.209155)",
        "(0.115573, 1.492436, 0.209469)",
        "(0.115852, 1.488902, 0.209512)",
        "(0.116465, 1.481781, 0.209327)",
        "(0.116936, 1.474544, 0.208655)",
        "(0.117377, 1.467143, 0.207469)",
        "(0.117893, 1.459626, 0.205743)",
        "(0.118228, 1.455821, 0.204701)",
        "(0.118947, 1.448170, 0.202506)",
        "(0.119607, 1.440494, 0.199876)",
        "(0.120142, 1.432641, 0.196568)",
        "(0.120648, 1.424757, 0.192872)",
        "(0.120956, 1.420880, 0.190903)",
        "(0.121415, 1.413266, 0.186836)",
        "(0.121618, 1.406077, 0.182662)",
        "(0.121820, 1.399263, 0.178128)",
        "(0.121824, 1.392850, 0.173174)",
        "(0.121809, 1.389900, 0.170584)",
        "(0.121768, 1.384446, 0.165117)",
        "(0.121631, 1.379579, 0.159226)",
        "(0.121427, 1.375333, 0.153035)",
        "(0.121208, 1.371830, 0.146685)",
        "(0.121134, 1.370384, 0.143421)",
        "(0.120954, 1.367772, 0.136724)",
        "(0.120806, 1.366111, 0.129993)",
        "(0.120667, 1.365018, 0.123279)",
        "(0.120529, 1.364790, 0.116425)",
        "(0.120480, 1.364943, 0.113036)",
        "(0.120293, 1.365535, 0.106268)",
        "(0.119974, 1.366878, 0.099674)",
        "(0.119532, 1.368700, 0.093298)",
        "(0.119058, 1.371140, 0.087123)",
        "(0.118799, 1.372597, 0.084144)",
        "(0.118210, 1.375851, 0.078342)",
        "(0.117648, 1.379467, 0.072720)",
        "(0.117226, 1.383754, 0.067437)",
        "(0.116679, 1.388471, 0.062478)",
        "(0.116348, 1.391044, 0.060160)",
        "(0.115595, 1.396558, 0.055751)",
        "(0.114785, 1.402557, 0.051806)",
        "(0.113915, 1.409070, 0.048361)",
        "(0.113221, 1.415936, 0.045339)",
        "(0.112847, 1.419449, 0.043936)",
        "(0.112102, 1.426617, 0.041349)",
        "(0.111383, 1.434073, 0.039119)",
        "(0.110510, 1.441653, 0.037106)",
        "(0.109704, 1.449538, 0.035558)",
        "(0.109277, 1.453550, 0.034985)",
        "(0.108347, 1.461770, 0.034195)",
        "(0.107414, 1.470146, 0.033770)",
        "(0.106408, 1.478608, 0.033666)",
        "(0.105363, 1.487054, 0.033694)",
        "(0.104950, 1.491262, 0.033865)",
        "(0.104175, 1.499601, 0.034317)",
        "(0.103351, 1.507642, 0.034698)",
        "(0.102493, 1.515550, 0.035107)",
        "(0.102066, 1.523562, 0.035851)",
        "(0.101975, 1.527491, 0.036277)",
        "(0.101714, 1.535330, 0.037275)",
        "(0.101344, 1.543175, 0.038381)",
        "(0.101085, 1.550799, 0.039669)",
        "(0.101100, 1.558288, 0.041369)",
        "(0.101215, 1.561949, 0.042365)",
        "(0.101568, 1.569197, 0.044569)",
        "(0.102010, 1.576312, 0.046995)",
        "(0.102475, 1.583281, 0.049611)",
        "(0.103290, 1.590080, 0.052568)",
        "(0.103722, 1.593371, 0.054161)",
        "(0.104630, 1.599821, 0.057577)",
        "(0.105611, 1.605905, 0.061309)",
        "(0.106534, 1.611601, 0.065268)",
        "(0.107578, 1.616957, 0.069424)",
        "(0.108066, 1.619461, 0.071520)",
        "(0.109215, 1.624234, 0.075723)",
        "(0.110375, 1.628533, 0.080007)",
        "(0.111535, 1.632421, 0.084267)",
        "(0.112540, 1.635830, 0.088633)",
        "(0.113004, 1.637357, 0.090861)",
        "(0.113902, 1.640174, 0.095448)",
        "(0.114838, 1.642629, 0.100112)",
        "(0.115826, 1.644623, 0.104805)",
        "(0.116863, 1.646212, 0.109452)",
        "(0.117395, 1.646823, 0.111722)",
        "(0.118449, 1.647817, 0.116149)",
        "(0.119490, 1.648463, 0.120565)",
        "(0.120462, 1.648820, 0.124884)",
        "(0.121422, 1.648815, 0.129209)",
        "(0.121969, 1.648652, 0.131390)",
        "(0.123073, 1.648109, 0.135766)",
        "(0.124101, 1.647291, 0.140182)",
        "(0.125039, 1.646168, 0.144650)",
        "(0.125927, 1.644718, 0.149056)",
        "(0.126324, 1.643809, 0.151139)",
        "(0.127048, 1.641728, 0.155201)",
        "(0.127679, 1.639285, 0.159068)",
        "(0.128240, 1.636448, 0.162722)",
        "(0.128517, 1.633353, 0.166258)",
        "(0.128620, 1.631772, 0.168012)",
        "(0.128781, 1.628376, 0.171351)",
        "(0.128821, 1.624751, 0.174402)",
        "(0.128762, 1.620982, 0.177336)",
        "(0.128776, 1.617067, 0.180281)",
        "(0.128806, 1.615067, 0.181709)",
        "(0.128726, 1.610971, 0.184482)",
        "(0.128575, 1.606813, 0.187185)",
        "(0.128486, 1.602574, 0.189928)",
        "(0.128539, 1.598290, 0.192701)",
        "(0.128608, 1.596048, 0.194106)",
        "(0.128836, 1.591442, 0.196935)",
        "(0.129076, 1.586824, 0.199810)",
        "(0.129242, 1.582029, 0.202671)",
        "(0.129463, 1.577154, 0.205469)",
        "(0.129548, 1.574697, 0.206775)",
        "(0.129672, 1.569737, 0.209340)",
        "(0.129820, 1.564764, 0.211842)",
        "(0.129939, 1.559703, 0.214283)",
        "(0.130006, 1.554672, 0.216771)",
        "(0.130017, 1.552138, 0.217992)",
        "(0.129943, 1.547123, 0.220300)",
        "(0.129721, 1.542098, 0.222343)",
        "(0.129481, 1.536964, 0.224143)",
        "(0.129345, 1.531980, 0.225783)",
        "(0.129307, 1.529508, 0.226564)",
        "(0.129279, 1.524538, 0.227998)",
        "(0.129342, 1.519547, 0.229208)",
        "(0.129483, 1.514451, 0.230244)",
        "(0.129704, 1.509315, 0.231094)",
        "(0.129783, 1.506782, 0.231455)",
        "(0.130051, 1.501722, 0.232106)",
        "(0.130484, 1.496566, 0.232567)",
        "(0.131063, 1.491327, 0.232841)",
        "(0.131702, 1.485896, 0.232893)",
        "(0.132120, 1.482997, 0.232794)",
        "(0.133201, 1.476801, 0.232348)",
        "(0.134477, 1.470091, 0.231543)",
        "(0.135595, 1.462973, 0.230227)",
        "(0.136619, 1.455140, 0.228475)",
        "(0.137212, 1.450928, 0.227379)",
        "(0.138459, 1.441960, 0.224785)",
        "(0.139429, 1.432481, 0.221888)",
        "(0.140248, 1.422544, 0.218513)",
        "(0.140543, 1.412077, 0.214220)",
        "(0.140458, 1.406627, 0.211642)",
        "(0.139890, 1.395466, 0.205678)",
        "(0.138779, 1.384254, 0.198500)",
        "(0.137074, 1.373534, 0.190618)",
        "(0.135033, 1.363886, 0.182306)",
        "(0.134007, 1.359747, 0.177939)",
        "(0.131680, 1.352558, 0.168717)",
        "(0.129059, 1.347180, 0.158508)",
        "(0.126504, 1.343827, 0.147476)",
        "(0.123797, 1.342604, 0.136001)",
        "(0.122436, 1.343058, 0.130236)",
        "(0.119948, 1.345907, 0.119064)",
        "(0.117581, 1.351214, 0.108214)",
        "(0.115333, 1.359086, 0.097860)",
        "(0.113214, 1.369562, 0.088370)",
        "(0.111988, 1.375872, 0.083977)",
        "(0.109401, 1.389895, 0.075683)",
        "(0.106916, 1.406030, 0.068451)",
        "(0.104628, 1.424156, 0.062447)",
        "(0.102521, 1.444132, 0.057783)",
        "(0.101543, 1.454794, 0.056179)",
        "(0.099675, 1.476850, 0.054010)",
        "(0.098041, 1.499876, 0.053588)",
        "(0.096777, 1.523340, 0.054930)",
        "(0.095917, 1.546377, 0.057499)",
        "(0.095671, 1.557464, 0.059311)",
        "(0.095701, 1.578966, 0.063512)",
        "(0.097081, 1.599350, 0.069133)",
        "(0.098670, 1.617951, 0.075708)",
        "(0.100586, 1.634611, 0.083259)",
        "(0.101905, 1.641999, 0.087558)",
        "(0.105267, 1.655298, 0.096966)",
        "(0.109019, 1.666316, 0.107012)",
        "(0.112710, 1.674730, 0.117446)",
        "(0.116275, 1.680609, 0.128209)",
        "(0.118051, 1.682501, 0.133732)",
        "(0.121678, 1.684845, 0.145094)",
        "(0.125299, 1.684877, 0.156595)",
        "(0.128822, 1.682773, 0.167946)",
        "(0.132221, 1.678592, 0.179060)",
        "(0.133780, 1.675610, 0.184447)",
        "(0.136753, 1.668382, 0.194880)",
        "(0.139368, 1.659240, 0.204684)",
        "(0.141400, 1.648399, 0.213831)",
        "(0.143063, 1.635813, 0.222412)",
        "(0.143642, 1.628889, 0.226418)",
        "(0.144392, 1.614152, 0.233843)",
        "(0.144630, 1.597775, 0.240225)",
        "(0.144702, 1.580071, 0.245442)",
        "(0.144944, 1.561347, 0.249755)",
        "(0.145087, 1.551731, 0.251575)",
        "(0.144925, 1.532266, 0.254383)",
        "(0.144851, 1.512047, 0.255830)",
        "(0.145413, 1.491675, 0.255936)",
        "(0.146143, 1.471466, 0.254672)",
        "(0.146415, 1.461398, 0.253405)",
        "(0.146701, 1.441722, 0.249724)",
        "(0.146435, 1.423016, 0.244719)",
        "(0.146453, 1.405648, 0.239049)",
        "(0.146741, 1.389758, 0.232472)",
        "(0.146857, 1.382391, 0.228514)",
        "(0.146506, 1.368382, 0.219500)",
        "(0.145410, 1.355862, 0.209335)",
        "(0.144251, 1.345321, 0.198991)",
        "(0.143194, 1.336899, 0.188542)",
        "(0.142673, 1.333662, 0.183212)",
        "(0.141641, 1.328678, 0.172578)",
        "(0.140796, 1.326028, 0.162092)",
        "(0.140314, 1.325852, 0.152145)",
        "(0.140040, 1.328323, 0.143132)",
        "(0.139947, 1.331349, 0.139191)",
        "(0.139496, 1.338078, 0.131401)",
        "(0.139019, 1.346573, 0.124073)",
        "(0.138533, 1.356542, 0.117683)",
        "(0.137915, 1.367540, 0.112350)",
        "(0.137413, 1.373362, 0.110036)",
        "(0.136421, 1.385075, 0.105717)",
        "(0.136089, 1.396821, 0.102040)",
        "(0.136080, 1.407683, 0.098744)",
        "(0.136358, 1.417128, 0.095556)",
        "(0.136439, 1.421229, 0.093985)",
        "(0.135986, 1.428544, 0.090839)",
        "(0.134772, 1.434881, 0.087622)",
        "(0.133607, 1.441209, 0.084531)",
        "(0.131816, 1.448276, 0.081271)",
        "(0.130319, 1.452667, 0.079371)",
        "(0.126822, 1.462715, 0.074720)",
        "(0.122799, 1.474397, 0.069322)",
        "(0.118201, 1.487869, 0.064031)",
        "(0.113568, 1.502220, 0.059396)",
        "(0.111247, 1.509378, 0.057471)",
        "(0.106556, 1.522699, 0.053947)",
        "(0.102409, 1.534122, 0.051011)",
        "(0.098853, 1.543746, 0.049168)",
        "(0.096009, 1.552141, 0.048453)",
        "(0.094834, 1.555795, 0.048539)",
        "(0.092503, 1.562132, 0.048576)",
        "(0.090150, 1.566862, 0.048172)",
        "(0.088413, 1.570875, 0.047797)",
        "(0.086701, 1.574661, 0.047459)",
        "(0.085793, 1.576373, 0.047165)",
        "(0.084243, 1.579661, 0.046740)",
        "(0.083067, 1.583163, 0.046845)",
        "(0.082739, 1.586798, 0.047346)",
        "(0.083161, 1.590334, 0.048092)",
        "(0.083665, 1.592016, 0.048533)",
        "(0.084826, 1.595194, 0.049472)",
        "(0.086049, 1.598354, 0.050720)",
        "(0.087223, 1.601437, 0.052169)",
        "(0.088291, 1.604516, 0.053957)",
        "(0.088957, 1.606075, 0.055021)",
        "(0.090364, 1.609127, 0.057579)",
        "(0.091916, 1.612103, 0.060929)",
        "(0.093959, 1.614663, 0.064933)",
        "(0.096241, 1.616447, 0.069591)",
        "(0.097478, 1.616936, 0.072130)",
        "(0.099827, 1.617316, 0.077519)",
        "(0.101651, 1.616903, 0.083250)",
        "(0.102914, 1.615641, 0.089093)",
        "(0.103729, 1.613538, 0.094851)",
        "(0.104011, 1.612224, 0.097670)",
        "(0.104681, 1.609075, 0.103236)",
        "(0.105254, 1.605172, 0.108584)",
        "(0.105599, 1.601011, 0.113767)",
        "(0.105823, 1.596428, 0.118584)",
        "(0.105877, 1.594137, 0.120876)",
        "(0.105633, 1.589383, 0.124947)",
        "(0.105124, 1.584475, 0.128670)",
        "(0.104469, 1.579708, 0.132167)",
        "(0.103613, 1.575218, 0.135668)",
        "(0.103234, 1.573100, 0.137416)",
        "(0.102584, 1.568950, 0.140891)",
        "(0.102039, 1.564940, 0.144235)",
        "(0.101610, 1.560899, 0.147398)",
        "(0.101172, 1.556819, 0.150269)",
        "(0.100965, 1.554751, 0.151651)",
        "(0.100713, 1.550523, 0.154397)",
        "(0.100504, 1.546367, 0.157195)",
        "(0.099949, 1.542403, 0.159937)",
        "(0.099384, 1.538453, 0.162524)",
        "(0.099235, 1.536411, 0.163690)",
        "(0.099102, 1.532184, 0.165777)",
        "(0.099458, 1.527752, 0.167473)",
        "(0.099858, 1.522965, 0.168911)",
        "(0.100073, 1.517779, 0.170146)",
        "(0.100128, 1.515051, 0.170705)",
        "(0.100158, 1.509470, 0.171750)",
        "(0.100333, 1.503682, 0.172483)",
        "(0.100420, 1.497854, 0.172813)",
        "(0.100579, 1.492076, 0.172732)",
        "(0.100772, 1.489276, 0.172560)",
        "(0.101233, 1.483790, 0.171984)",
        "(0.101730, 1.478473, 0.171230)",
        "(0.102291, 1.473348, 0.170553)",
        "(0.103092, 1.468301, 0.169765)",
        "(0.103510, 1.465826, 0.169257)",
        "(0.104201, 1.460892, 0.168038)",
        "(0.105058, 1.455936, 0.166395)",
        "(0.105981, 1.450943, 0.164392)",
        "(0.106827, 1.446057, 0.162222)",
        "(0.107221, 1.443614, 0.161048)",
        "(0.107973, 1.438670, 0.158509)",
        "(0.108693, 1.433740, 0.155655)",
        "(0.109274, 1.428963, 0.152728)",
        "(0.109593, 1.424433, 0.149594)",
        "(0.109686, 1.422238, 0.147851)",
        "(0.109660, 1.418129, 0.144096)",
        "(0.109220, 1.414531, 0.139814)",
        "(0.108626, 1.411492, 0.134804)",
        "(0.108023, 1.408953, 0.129179)",
        "(0.107748, 1.407964, 0.126210)",
        "(0.107376, 1.406593, 0.120276)",
        "(0.106876, 1.405920, 0.114146)",
        "(0.106322, 1.405957, 0.107845)",
        "(0.105839, 1.406618, 0.101504)",
        "(0.105559, 1.407166, 0.098289)",
        "(0.104980, 1.408712, 0.091926)",
        "(0.104349, 1.411229, 0.085873)",
        "(0.103782, 1.414630, 0.080136)",
        "(0.103379, 1.418823, 0.074811)",
        "(0.103181, 1.421127, 0.072283)",
        "(0.102807, 1.426230, 0.067375)",
        "(0.102368, 1.431613, 0.062712)",
        "(0.101932, 1.437407, 0.058515)",
        "(0.101397, 1.443375, 0.054811)",
        "(0.101161, 1.446404, 0.053185)",
        "(0.100751, 1.452513, 0.050328)",
        "(0.100280, 1.458516, 0.047847)",
        "(0.099755, 1.464292, 0.045763)",
        "(0.099173, 1.469764, 0.044109)",
        "(0.098939, 1.472408, 0.043441)",
        "(0.098465, 1.477477, 0.042373)",
        "(0.098134, 1.482249, 0.041634)",
        "(0.098033, 1.486735, 0.041141)",
        "(0.098139, 1.490937, 0.040684)",
        "(0.098304, 1.493013, 0.040529)",
        "(0.098748, 1.497063, 0.040398)",
        "(0.099453, 1.501024, 0.040423)",
        "(0.100262, 1.504924, 0.040509)",
        "(0.101239, 1.508765, 0.040663)",
        "(0.101767, 1.510633, 0.040745)",
        "(0.102855, 1.514243, 0.040905)",
        "(0.103826, 1.517819, 0.041228)",
        "(0.104637, 1.521424, 0.041750)",
        "(0.105306, 1.525036, 0.042373)",
        "(0.105536, 1.526835, 0.042686)",
        "(0.105896, 1.530316, 0.043549)",
        "(0.106267, 1.533878, 0.044542)",
        "(0.106661, 1.537740, 0.045488)",
        "(0.107049, 1.541829, 0.046467)",
        "(0.107236, 1.543909, 0.046934)",
        "(0.107536, 1.547989, 0.047879)",
        "(0.107899, 1.552017, 0.048895)",
        "(0.108178, 1.555810, 0.049972)",
        "(0.108129, 1.559291, 0.051083)",
        "(0.108096, 1.561008, 0.051685)",
        "(0.108311, 1.564462, 0.053092)",
        "(0.108436, 1.567876, 0.054615)",
        "(0.108446, 1.571196, 0.056232)",
        "(0.108483, 1.574525, 0.058040)",
        "(0.108480, 1.576233, 0.059033)",
        "(0.108568, 1.579659, 0.061187)",
        "(0.108590, 1.583007, 0.063517)",
        "(0.108733, 1.586333, 0.065969)",
        "(0.108829, 1.589615, 0.068499)",
        "(0.108802, 1.591187, 0.069760)",
        "(0.108730, 1.594267, 0.072419)",
        "(0.108544, 1.597293, 0.075317)",
        "(0.108406, 1.600205, 0.078441)",
        "(0.108206, 1.602916, 0.081740)",
        "(0.108083, 1.604200, 0.083474)",
        "(0.107857, 1.606631, 0.087076)",
        "(0.107495, 1.608737, 0.090770)",
        "(0.107123, 1.610594, 0.094560)",
        "(0.106839, 1.612274, 0.098498)",
        "(0.106746, 1.613031, 0.100546)",
        "(0.106582, 1.614443, 0.104608)",
        "(0.106319, 1.615654, 0.108714)",
        "(0.106092, 1.616619, 0.112909)",
        "(0.105911, 1.617421, 0.117094)",
        "(0.105864, 1.617795, 0.119160)",
        "(0.105863, 1.618284, 0.123265)",
        "(0.105989, 1.618490, 0.127294)",
        "(0.106091, 1.618490, 0.131302)",
        "(0.106135, 1.618326, 0.135401)",
        "(0.106160, 1.618189, 0.137459)",
        "(0.106196, 1.617695, 0.141452)",
        "(0.106065, 1.616988, 0.145374)",
        "(0.105904, 1.616087, 0.149251)",
        "(0.105820, 1.614988, 0.153158)",
        "(0.105852, 1.614394, 0.155094)",
        "(0.105783, 1.613116, 0.158959)",
        "(0.105621, 1.611605, 0.162696)",
        "(0.105408, 1.609847, 0.166274)",
        "(0.105304, 1.607983, 0.169812)",
        "(0.105252, 1.606961, 0.171557)",
        "(0.105189, 1.604770, 0.174999)",
        "(0.105157, 1.602462, 0.178425)",
        "(0.105128, 1.600094, 0.181952)",
        "(0.105198, 1.597663, 0.185545)",
        "(0.105271, 1.596332, 0.187349)",
        "(0.105445, 1.593530, 0.190893)",
        "(0.105640, 1.590572, 0.194340)",
        "(0.105826, 1.587224, 0.197588)",
        "(0.106120, 1.583603, 0.200699)",
        "(0.106312, 1.581688, 0.202199)",
        "(0.106743, 1.577659, 0.205090)",
        "(0.107204, 1.573428, 0.207818)",
        "(0.107532, 1.569016, 0.210309)",
        "(0.107748, 1.564430, 0.212586)",
        "(0.107807, 1.562099, 0.213617)",
        "(0.107869, 1.557313, 0.215668)",
        "(0.108022, 1.552510, 0.217621)",
        "(0.108250, 1.547635, 0.219341)",
        "(0.108480, 1.542747, 0.220675)",
        "(0.108707, 1.540299, 0.221174)",
        "(0.109291, 1.535370, 0.221976)",
        "(0.110025, 1.530344, 0.222496)",
        "(0.110894, 1.525328, 0.222864)",
        "(0.111778, 1.520281, 0.223083)",
        "(0.112200, 1.517677, 0.223062)",
        "(0.113195, 1.512474, 0.222886)",
        "(0.114049, 1.507191, 0.222597)",
        "(0.114918, 1.501629, 0.222017)",
        "(0.115969, 1.495806, 0.221015)",
        "(0.116488, 1.492898, 0.220369)",
        "(0.117676, 1.486997, 0.218856)",
        "(0.118966, 1.480998, 0.217125)",
        "(0.120403, 1.474915, 0.215111)",
        "(0.121681, 1.468693, 0.212831)",
        "(0.122293, 1.465528, 0.211591)",
        "(0.123631, 1.459148, 0.208778)",
        "(0.124862, 1.452749, 0.205399)",
        "(0.125966, 1.446342, 0.201373)",
        "(0.126866, 1.440122, 0.196931)",
        "(0.127182, 1.437087, 0.194529)",
        "(0.127794, 1.431313, 0.189418)",
        "(0.128277, 1.425949, 0.183816)",
        "(0.128355, 1.421112, 0.177828)",
        "(0.128182, 1.416928, 0.171543)",
        "(0.128097, 1.415009, 0.168330)",
        "(0.127639, 1.411610, 0.161635)",
        "(0.126815, 1.408656, 0.154734)",
        "(0.125958, 1.406310, 0.147821)",
        "(0.124958, 1.404302, 0.140785)",
        "(0.124394, 1.403507, 0.137289)",
        "(0.123208, 1.402387, 0.130416)",
        "(0.122010, 1.401842, 0.123503)",
        "(0.120817, 1.401866, 0.116596)",
        "(0.119550, 1.402441, 0.109689)",
        "(0.118948, 1.402984, 0.106274)",
        "(0.117594, 1.404337, 0.099598)",
        "(0.115965, 1.406120, 0.093188)",
        "(0.114149, 1.408242, 0.087048)",
        "(0.112419, 1.410744, 0.081319)",
        "(0.111627, 1.412209, 0.078690)",
        "(0.110117, 1.415372, 0.073732)",
        "(0.108711, 1.418897, 0.069229)",
        "(0.107253, 1.422687, 0.065225)",
        "(0.105853, 1.426652, 0.061693)",
        "(0.105261, 1.428765, 0.060099)",
        "(0.104063, 1.432934, 0.057060)",
        "(0.102965, 1.437210, 0.054262)",
        "(0.101999, 1.441479, 0.051782)",
        "(0.101195, 1.445790, 0.049702)",
        "(0.100809, 1.448002, 0.048875)",
        "(0.099990, 1.452479, 0.047478)",
        "(0.099252, 1.456887, 0.046393)",
        "(0.098530, 1.461229, 0.045523)",
        "(0.098060, 1.465602, 0.044777)",
        "(0.097872, 1.467838, 0.044486)",
        "(0.097574, 1.472513, 0.044107)",
        "(0.097309, 1.477456, 0.043992)",
        "(0.097076, 1.482481, 0.044172)",
        "(0.096720, 1.487701, 0.044613)",
        "(0.096504, 1.490353, 0.044897)",
        "(0.096107, 1.495719, 0.045526)",
        "(0.095852, 1.501207, 0.046177)",
        "(0.095587, 1.506706, 0.046846)",
        "(0.095462, 1.512189, 0.047531)",
        "(0.095474, 1.514912, 0.047906)",
        "(0.095621, 1.520325, 0.048786)",
        "(0.095795, 1.525604, 0.049718)",
        "(0.095836, 1.530352, 0.050672)",
        "(0.095849, 1.534788, 0.051772)",
        "(0.095845, 1.536905, 0.052381)",
        "(0.095840, 1.540907, 0.053556)",
        "(0.095876, 1.544674, 0.054838)",
        "(0.095917, 1.548189, 0.056119)",
        "(0.096080, 1.551424, 0.057473)",
        "(0.096211, 1.553020, 0.058238)",
        "(0.096533, 1.556149, 0.059911)",
        "(0.096877, 1.559042, 0.061648)",
        "(0.097263, 1.561713, 0.063422)",
        "(0.097727, 1.564236, 0.065290)",
        "(0.097943, 1.565424, 0.066242)",
        "(0.098343, 1.567751, 0.068093)",
        "(0.098684, 1.569982, 0.069930)",
        "(0.099083, 1.572230, 0.071796)",
        "(0.099586, 1.574498, 0.073627)",
        "(0.099871, 1.575646, 0.074529)",
        "(0.100389, 1.577905, 0.076368)",
        "(0.100998, 1.580167, 0.078314)",
        "(0.101635, 1.582432, 0.080342)",
        "(0.102381, 1.584600, 0.082321)",
        "(0.102785, 1.585673, 0.083302)",
        "(0.103576, 1.587828, 0.085268)",
        "(0.104394, 1.589941, 0.087312)",
        "(0.105249, 1.591964, 0.089425)",
        "(0.106103, 1.593805, 0.091610)",
        "(0.106617, 1.594650, 0.092730)",
        "(0.107647, 1.596156, 0.095073)",
        "(0.108553, 1.597402, 0.097580)",
        "(0.109468, 1.598472, 0.100343)",
        "(0.110194, 1.599383, 0.103216)",
        "(0.110504, 1.599793, 0.104746)",
        "(0.111085, 1.600544, 0.107940)",
        "(0.111590, 1.601130, 0.111289)",
        "(0.112021, 1.601545, 0.114783)",
        "(0.112340, 1.601909, 0.118488)",
        "(0.112425, 1.602065, 0.120376)",
        "(0.112633, 1.602286, 0.124273)",
        "(0.112844, 1.602354, 0.128282)",
        "(0.113055, 1.602208, 0.132311)",
        "(0.113251, 1.601865, 0.136505)",
        "(0.113370, 1.601613, 0.138618)",
        "(0.113558, 1.600970, 0.142921)",
        "(0.113754, 1.600093, 0.147211)",
        "(0.113977, 1.598857, 0.151437)",
        "(0.114322, 1.597357, 0.155657)",
        "(0.114468, 1.596534, 0.157782)",
        "(0.114687, 1.594708, 0.162008)",
        "(0.114935, 1.592594, 0.166124)",
        "(0.115153, 1.590187, 0.170144)",
        "(0.115361, 1.587387, 0.174053)",
        "(0.115394, 1.585853, 0.175919)",
        "(0.115329, 1.582600, 0.179590)",
        "(0.115342, 1.579004, 0.183165)",
        "(0.115300, 1.575104, 0.186541)",
        "(0.115257, 1.570971, 0.189642)",
        "(0.115222, 1.568746, 0.191070)",
        "(0.115199, 1.564115, 0.193718)",
        "(0.115189, 1.559396, 0.196052)",
        "(0.115244, 1.554579, 0.198149)",
        "(0.115184, 1.549687, 0.199917)",
        "(0.115070, 1.547173, 0.200644)",
        "(0.115054, 1.542195, 0.201966)",
        "(0.115144, 1.537183, 0.202968)",
        "(0.115431, 1.532107, 0.203698)",
        "(0.115823, 1.527076, 0.204256)",
        "(0.116039, 1.524549, 0.204407)",
        "(0.116502, 1.519424, 0.204527)",
        "(0.116927, 1.514230, 0.204415)",
        "(0.117325, 1.508985, 0.204016)",
        "(0.117620, 1.503699, 0.203198)",
        "(0.117737, 1.501020, 0.202667)",
        "(0.117949, 1.495658, 0.201426)",
        "(0.118284, 1.490431, 0.200094)",
        "(0.118662, 1.485309, 0.198554)",
        "(0.118944, 1.480219, 0.196772)",
        "(0.119010, 1.477668, 0.195854)",
        "(0.119072, 1.472725, 0.193933)",
        "(0.118981, 1.467961, 0.191934)",
        "(0.118862, 1.463340, 0.189811)",
        "(0.118705, 1.458978, 0.187684)",
        "(0.118591, 1.456860, 0.186570)",
        "(0.118305, 1.452667, 0.184203)",
        "(0.118091, 1.448689, 0.181616)",
        "(0.117918, 1.444934, 0.178917)",
        "(0.117669, 1.441281, 0.176007)",
        "(0.117542, 1.439517, 0.174446)",
        "(0.117207, 1.436071, 0.171171)",
        "(0.116809, 1.432807, 0.167572)",
        "(0.116358, 1.429750, 0.163661)",
        "(0.115811, 1.426893, 0.159449)",
        "(0.115530, 1.425551, 0.157170)",
        "(0.114876, 1.422958, 0.152464)",
        "(0.114273, 1.420694, 0.147598)",
        "(0.113561, 1.418696, 0.142586)",
        "(0.112948, 1.416988, 0.137290)",
        "(0.112643, 1.416306, 0.134536)",
        "(0.111998, 1.415116, 0.128957)",
        "(0.111351, 1.414250, 0.123288)",
        "(0.110694, 1.413568, 0.117466)",
        "(0.110038, 1.413159, 0.111707)",
        "(0.109717, 1.413067, 0.108846)",
        "(0.108998, 1.412953, 0.103139)",
        "(0.108332, 1.413203, 0.097608)",
        "(0.107828, 1.413916, 0.092324)",
        "(0.107496, 1.415063, 0.087239)",
        "(0.107362, 1.415733, 0.084808)",
        "(0.107155, 1.417372, 0.080165)",
        "(0.106841, 1.419368, 0.075716)",
        "(0.106512, 1.421685, 0.071470)",
        "(0.106312, 1.424416, 0.067444)",
        "(0.106206, 1.425897, 0.065512)",
        "(0.105968, 1.429059, 0.061767)",
        "(0.105683, 1.432637, 0.058357)",
        "(0.105302, 1.436446, 0.055185)",
        "(0.104839, 1.440560, 0.052300)",
        "(0.104595, 1.442716, 0.050984)",
        "(0.104132, 1.447128, 0.048502)",
        "(0.103643, 1.451717, 0.046270)",
        "(0.103213, 1.456541, 0.044381)",
        "(0.102793, 1.461548, 0.042678)",
        "(0.102640, 1.464124, 0.041886)",
        "(0.102304, 1.469356, 0.040409)",
        "(0.101826, 1.474652, 0.039226)",
        "(0.101312, 1.479966, 0.038280)",
        "(0.100567, 1.485159, 0.037666)",
        "(0.100355, 1.487782, 0.037331)",
        "(0.099955, 1.493013, 0.036734)",
        "(0.099490, 1.498107, 0.036243)",
        "(0.099033, 1.503096, 0.035868)",
        "(0.098633, 1.507940, 0.035523)",
        "(0.098418, 1.510301, 0.035374)",
        "(0.097952, 1.515062, 0.035170)",
        "(0.097538, 1.519902, 0.035133)",
        "(0.097025, 1.524705, 0.035251)",
        "(0.096560, 1.529491, 0.035557)",
        "(0.096315, 1.531903, 0.035746)",
        "(0.096011, 1.536648, 0.036095)",
        "(0.095920, 1.541336, 0.036450)",
        "(0.095820, 1.546000, 0.036893)",
        "(0.095661, 1.550669, 0.037450)",
        "(0.095646, 1.552940, 0.037741)",
        "(0.095620, 1.557499, 0.038479)",
        "(0.095585, 1.562204, 0.039444)",
        "(0.095581, 1.567067, 0.040717)",
        "(0.095730, 1.571960, 0.042328)",
        "(0.095826, 1.574376, 0.043257)",
        "(0.096065, 1.579007, 0.045169)",
        "(0.096584, 1.583407, 0.047159)",
        "(0.097149, 1.587565, 0.049352)",
        "(0.097687, 1.591564, 0.051684)",
        "(0.097939, 1.593442, 0.052904)",
        "(0.098454, 1.596966, 0.055442)",
        "(0.098755, 1.600451, 0.058240)",
        "(0.099443, 1.603333, 0.061086)",
        "(0.100236, 1.605658, 0.064146)",
        "(0.100566, 1.606696, 0.065747)",
        "(0.101095, 1.608685, 0.069072)",
        "(0.101491, 1.610557, 0.072682)",
        "(0.101856, 1.612262, 0.076470)",
        "(0.102282, 1.613694, 0.080312)",
        "(0.102546, 1.614282, 0.082264)",
        "(0.103006, 1.615334, 0.086295)",
        "(0.103456, 1.616230, 0.090463)",
        "(0.103909, 1.616947, 0.094732)",
        "(0.104375, 1.617492, 0.099045)",
        "(0.104653, 1.617662, 0.101219)",
        "(0.105212, 1.617866, 0.105662)",
        "(0.105777, 1.617899, 0.110271)",
        "(0.106395, 1.617730, 0.115002)",
        "(0.107252, 1.617410, 0.119942)",
        "(0.107794, 1.617205, 0.122528)",
        "(0.108928, 1.616645, 0.127753)",
        "(0.110116, 1.615752, 0.133059)",
        "(0.111330, 1.614552, 0.138430)",
        "(0.112514, 1.613114, 0.143898)",
        "(0.113083, 1.612266, 0.146602)",
        "(0.114151, 1.610295, 0.151898)",
        "(0.115193, 1.608017, 0.157093)",
        "(0.115979, 1.605435, 0.162112)",
        "(0.116718, 1.602551, 0.166859)",
        "(0.117055, 1.600974, 0.169082)",
        "(0.117570, 1.597678, 0.173176)",
        "(0.117805, 1.594214, 0.176917)",
        "(0.117980, 1.590584, 0.180341)",
        "(0.118252, 1.586792, 0.183317)",
        "(0.118358, 1.584825, 0.184619)",
        "(0.118457, 1.580827, 0.186923)",
        "(0.118497, 1.576727, 0.188931)",
        "(0.118582, 1.572654, 0.190641)",
        "(0.118612, 1.568499, 0.191941)",
        "(0.118615, 1.566381, 0.192490)",
        "(0.118586, 1.562088, 0.193377)",
        "(0.118481, 1.557761, 0.194181)",
        "(0.118438, 1.553512, 0.194876)",
        "(0.118349, 1.549285, 0.195381)",
        "(0.118243, 1.547161, 0.195565)",
        "(0.118056, 1.542998, 0.195899)",
        "(0.117722, 1.538940, 0.196181)",
        "(0.117388, 1.535004, 0.196371)",
        "(0.117051, 1.531201, 0.196461)",
        "(0.116913, 1.529332, 0.196425)",
        "(0.116574, 1.525570, 0.196194)",
        "(0.116155, 1.521868, 0.195832)",
        "(0.115693, 1.518255, 0.195300)",
        "(0.115136, 1.514702, 0.194518)",
        "(0.114866, 1.512936, 0.194078)",
        "(0.114266, 1.509470, 0.193149)",
        "(0.113662, 1.506035, 0.192181)",
        "(0.113026, 1.502639, 0.191172)",
        "(0.112312, 1.499214, 0.190001)",
        "(0.111978, 1.497512, 0.189341)",
        "(0.111259, 1.494074, 0.188020)",
        "(0.110647, 1.490571, 0.186619)",
        "(0.110115, 1.487028, 0.185214)",
        "(0.109560, 1.483468, 0.183860)",
        "(0.109323, 1.481670, 0.183133)",
        "(0.108720, 1.477982, 0.181467)",
        "(0.108051, 1.474156, 0.179434)",
        "(0.107349, 1.470162, 0.177097)",
        "(0.106594, 1.466142, 0.174584)",
        "(0.106217, 1.464106, 0.173285)",
        "(0.105498, 1.460012, 0.170609)",
        "(0.104749, 1.455936, 0.167758)",
        "(0.104071, 1.451844, 0.164625)",
        "(0.103378, 1.447813, 0.161381)",
        "(0.103056, 1.445829, 0.159775)",
        "(0.102486, 1.441859, 0.156411)",
        "(0.101953, 1.437778, 0.152698)",
        "(0.101333, 1.433658, 0.148674)",
        "(0.100643, 1.429575, 0.144426)",
        "(0.100225, 1.427628, 0.142268)",
        "(0.099308, 1.423966, 0.137835)",
        "(0.098261, 1.420488, 0.133058)",
        "(0.097227, 1.417283, 0.127904)",
        "(0.096418, 1.414619, 0.122695)",
        "(0.096103, 1.413561, 0.120070)",
        "(0.095586, 1.411848, 0.114786)",
        "(0.095053, 1.410682, 0.109526)",
        "(0.094666, 1.410042, 0.104262)",
        "(0.094351, 1.409813, 0.098854)",
        "(0.094188, 1.409746, 0.096095)",
        "(0.093891, 1.409959, 0.090686)",
        "(0.093665, 1.410705, 0.085527)",
        "(0.093530, 1.411806, 0.080567)",
        "(0.093466, 1.413240, 0.075758)",
        "(0.093426, 1.414039, 0.073430)",
        "(0.093435, 1.415922, 0.068972)",
        "(0.093469, 1.418035, 0.064700)",
        "(0.093589, 1.420459, 0.060695)",
        "(0.093729, 1.423197, 0.056971)",
        "(0.093759, 1.424690, 0.055210)",
        "(0.093753, 1.427842, 0.051842)",
        "(0.093589, 1.431345, 0.048772)",
        "(0.093484, 1.435143, 0.046042)",
        "(0.093491, 1.439275, 0.043640)",
        "(0.093512, 1.441423, 0.042464)",
        "(0.093733, 1.445893, 0.040258)",
        "(0.094036, 1.450471, 0.038222)",
        "(0.094308, 1.455119, 0.036363)",
        "(0.094577, 1.459827, 0.034624)",
        "(0.094695, 1.462172, 0.033794)",
        "(0.094900, 1.466923, 0.032340)",
        "(0.095116, 1.471836, 0.031180)",
        "(0.095274, 1.476859, 0.030260)",
        "(0.095344, 1.481965, 0.029558)",
        "(0.095361, 1.484557, 0.029288)",
        "(0.095305, 1.489750, 0.028881)",
        "(0.095265, 1.495083, 0.028685)",
        "(0.095431, 1.500568, 0.028704)",
        "(0.095515, 1.506000, 0.028801)",
        "(0.095617, 1.508703, 0.028921)",
        "(0.095876, 1.514100, 0.029249)",
        "(0.095991, 1.519463, 0.029639)",
        "(0.096018, 1.524829, 0.030232)",
        "(0.095978, 1.530206, 0.031019)",
        "(0.095953, 1.532873, 0.031452)",
        "(0.095870, 1.538138, 0.032354)",
        "(0.095749, 1.543300, 0.033373)",
        "(0.095696, 1.548308, 0.034477)",
        "(0.095709, 1.553317, 0.035697)",
        "(0.095768, 1.555779, 0.036380)",
        "(0.095842, 1.560592, 0.037807)",
        "(0.095902, 1.565235, 0.039427)",
        "(0.096041, 1.569804, 0.041262)",
        "(0.096323, 1.574399, 0.043301)",
        "(0.096535, 1.576713, 0.044442)",
        "(0.097070, 1.581231, 0.046854)",
        "(0.097639, 1.585572, 0.049376)",
        "(0.098047, 1.589778, 0.052063)",
        "(0.098400, 1.593813, 0.054968)",
        "(0.098566, 1.595750, 0.056459)",
        "(0.098899, 1.599351, 0.059450)",
        "(0.099409, 1.602700, 0.062490)",
        "(0.099998, 1.605734, 0.065551)",
        "(0.100774, 1.608495, 0.068653)",
        "(0.101221, 1.609742, 0.070232)",
        "(0.102121, 1.612045, 0.073415)",
        "(0.103004, 1.614134, 0.076680)",
        "(0.103812, 1.615997, 0.080067)",
        "(0.104593, 1.617652, 0.083569)",
        "(0.104983, 1.618349, 0.085315)",
        "(0.105804, 1.619572, 0.088833)",
        "(0.106654, 1.620544, 0.092377)",
        "(0.107462, 1.621264, 0.095932)",
        "(0.108335, 1.621758, 0.099475)",
        "(0.108763, 1.621982, 0.101246)",
        "(0.109637, 1.622219, 0.104828)",
        "(0.110599, 1.622360, 0.108463)",
        "(0.111504, 1.622399, 0.112064)",
        "(0.112263, 1.622376, 0.115623)",
        "(0.112679, 1.622320, 0.117409)",
        "(0.113548, 1.622044, 0.120985)",
        "(0.114463, 1.621527, 0.124558)",
        "(0.115318, 1.620802, 0.128144)",
        "(0.116060, 1.619998, 0.131656)",
        "(0.116386, 1.619540, 0.133429)",
        "(0.117096, 1.618585, 0.137018)",
        "(0.117844, 1.617498, 0.140605)",
        "(0.118619, 1.616204, 0.144108)",
        "(0.119454, 1.614654, 0.147664)",
        "(0.119950, 1.613767, 0.149406)",
        "(0.120953, 1.611794, 0.152870)",
        "(0.121912, 1.609566, 0.156260)",
        "(0.122602, 1.607175, 0.159505)",
        "(0.123232, 1.604614, 0.162562)",
        "(0.123488, 1.603258, 0.163990)",
        "(0.124063, 1.600330, 0.166647)",
        "(0.124578, 1.597123, 0.169186)",
        "(0.125041, 1.593633, 0.171651)",
        "(0.125263, 1.590002, 0.174176)",
        "(0.125399, 1.588148, 0.175436)",
        "(0.125588, 1.584353, 0.177855)",
        "(0.125582, 1.580380, 0.180077)",
        "(0.125516, 1.576360, 0.182141)",
        "(0.125445, 1.572260, 0.184009)",
        "(0.125417, 1.570132, 0.184818)",
        "(0.125343, 1.565772, 0.186237)",
        "(0.125368, 1.561369, 0.187494)",
        "(0.125216, 1.556890, 0.188459)",
        "(0.124889, 1.552324, 0.189207)",
        "(0.124785, 1.550047, 0.189549)",
        "(0.124643, 1.545464, 0.190086)",
        "(0.124308, 1.540809, 0.190358)",
        "(0.123928, 1.536073, 0.190251)",
        "(0.123857, 1.531299, 0.189823)",
        "(0.123869, 1.528870, 0.189507)",
        "(0.124024, 1.523824, 0.188547)",
        "(0.124201, 1.518539, 0.187193)",
        "(0.124482, 1.513132, 0.185764)",
        "(0.124785, 1.507634, 0.184227)",
        "(0.124888, 1.504848, 0.183405)",
        "(0.125115, 1.499293, 0.181648)",
        "(0.125186, 1.493844, 0.179876)",
        "(0.125245, 1.488450, 0.178071)",
        "(0.125172, 1.483141, 0.176089)",
        "(0.125057, 1.480503, 0.175012)",
        "(0.124889, 1.475378, 0.172789)",
        "(0.124764, 1.470402, 0.170460)",
        "(0.124707, 1.465548, 0.168068)",
        "(0.124671, 1.460855, 0.165456)",
        "(0.124599, 1.458554, 0.164073)",
        "(0.124308, 1.454098, 0.161192)",
        "(0.124025, 1.449863, 0.158272)",
        "(0.123641, 1.445871, 0.155245)",
        "(0.123153, 1.442093, 0.151968)",
        "(0.122846, 1.440321, 0.150196)",
        "(0.122152, 1.436855, 0.146247)",
        "(0.121474, 1.433633, 0.141598)",
        "(0.120759, 1.430657, 0.136337)",
        "(0.120044, 1.428039, 0.130778)",
        "(0.119639, 1.426918, 0.127872)",
        "(0.118810, 1.424957, 0.121954)",
        "(0.117925, 1.423515, 0.115906)",
        "(0.117075, 1.422683, 0.109848)",
        "(0.116401, 1.422563, 0.103771)",
        "(0.116144, 1.422674, 0.100719)",
        "(0.115721, 1.423333, 0.094655)",
        "(0.115346, 1.424556, 0.088677)",
        "(0.115093, 1.426299, 0.082943)",
        "(0.114856, 1.428468, 0.077505)",
        "(0.114785, 1.429729, 0.074935)",
        "(0.114668, 1.432517, 0.070044)",
        "(0.114655, 1.435684, 0.065471)",
        "(0.114748, 1.439055, 0.061158)",
        "(0.114925, 1.442561, 0.057045)",
        "(0.115022, 1.444389, 0.055142)",
        "(0.115094, 1.448137, 0.051515)",
        "(0.115148, 1.451959, 0.048185)",
        "(0.115138, 1.455899, 0.045156)",
        "(0.115113, 1.460042, 0.042526)",
        "(0.115092, 1.462173, 0.041314)",
        "(0.115130, 1.466527, 0.039088)",
        "(0.115140, 1.470920, 0.037097)",
        "(0.115085, 1.475340, 0.035360)",
        "(0.114930, 1.479715, 0.033946)",
        "(0.114790, 1.481868, 0.033302)",
        "(0.114526, 1.486207, 0.032158)",
        "(0.114287, 1.490567, 0.031202)",
        "(0.113951, 1.494877, 0.030300)",
        "(0.113581, 1.499164, 0.029506)",
        "(0.113341, 1.501370, 0.029300)",
        "(0.112864, 1.505793, 0.029250)",
        "(0.112359, 1.510324, 0.029444)",
        "(0.111852, 1.514800, 0.029789)",
        "(0.111328, 1.519299, 0.030245)",
        "(0.111110, 1.521536, 0.030457)",
        "(0.110673, 1.525923, 0.030835)",
        "(0.110250, 1.530340, 0.031242)",
        "(0.109927, 1.534951, 0.031873)",
        "(0.109672, 1.539590, 0.032495)",
        "(0.109555, 1.541897, 0.032807)",
        "(0.109383, 1.546607, 0.033529)",
        "(0.109194, 1.551329, 0.034411)",
        "(0.108954, 1.555989, 0.035393)",
        "(0.108492, 1.560560, 0.036676)",
        "(0.108208, 1.562849, 0.037337)",
        "(0.107700, 1.567317, 0.038599)",
        "(0.107298, 1.571632, 0.039820)",
        "(0.107050, 1.575944, 0.041201)",
        "(0.106953, 1.580232, 0.042825)",
        "(0.106996, 1.582370, 0.043725)",
        "(0.107086, 1.586672, 0.045647)",
        "(0.107288, 1.590692, 0.047602)",
        "(0.107680, 1.594407, 0.049542)",
        "(0.108213, 1.597946, 0.051572)",
        "(0.108546, 1.599700, 0.052681)",
        "(0.109330, 1.603061, 0.055065)",
        "(0.110108, 1.606285, 0.057644)",
        "(0.110885, 1.609357, 0.060334)",
        "(0.111638, 1.612166, 0.063080)",
        "(0.111959, 1.613410, 0.064449)",
        "(0.112547, 1.615721, 0.067248)",
        "(0.113044, 1.617825, 0.070176)",
        "(0.113469, 1.619689, 0.073106)",
        "(0.113962, 1.621405, 0.076136)",
        "(0.114185, 1.622230, 0.077626)",
        "(0.114611, 1.623749, 0.080681)",
        "(0.115082, 1.625239, 0.083954)",
        "(0.115636, 1.626615, 0.087364)",
        "(0.116314, 1.627779, 0.090793)",
        "(0.116640, 1.628262, 0.092522)",
        "(0.117320, 1.629158, 0.096056)",
        "(0.118026, 1.629781, 0.099827)",
        "(0.118675, 1.630101, 0.103650)",
        "(0.119262, 1.630100, 0.107766)",
        "(0.119542, 1.630052, 0.109923)",
        "(0.120057, 1.629702, 0.114448)",
        "(0.120523, 1.629112, 0.119196)",
        "(0.121005, 1.628303, 0.124171)",
        "(0.121433, 1.627276, 0.129276)",
        "(0.121628, 1.626704, 0.131861)",
        "(0.121938, 1.625379, 0.137122)",
        "(0.122398, 1.623687, 0.142453)",
        "(0.123046, 1.621597, 0.147775)",
        "(0.123552, 1.619259, 0.153082)",
        "(0.123781, 1.618008, 0.155689)",
        "(0.124198, 1.615326, 0.160805)",
        "(0.124512, 1.612499, 0.165822)",
        "(0.124537, 1.609667, 0.170671)",
        "(0.124358, 1.606924, 0.175368)",
        "(0.124270, 1.605547, 0.177657)",
        "(0.124101, 1.602753, 0.181882)",
        "(0.124022, 1.599852, 0.185713)",
        "(0.124077, 1.596915, 0.189331)",
        "(0.124239, 1.593944, 0.192756)",
        "(0.124326, 1.592404, 0.194305)",
        "(0.124556, 1.589218, 0.197183)",
        "(0.124852, 1.585859, 0.199757)",
        "(0.125045, 1.582375, 0.202165)",
        "(0.125234, 1.578699, 0.204314)",
        "(0.125300, 1.576777, 0.205260)",
        "(0.125472, 1.572840, 0.206976)",
        "(0.125790, 1.568684, 0.208487)",
        "(0.126103, 1.564362, 0.209824)",
        "(0.126347, 1.559857, 0.211048)",
        "(0.126429, 1.557569, 0.211662)",
        "(0.126633, 1.552831, 0.212814)",
        "(0.126897, 1.547835, 0.213861)",
        "(0.127141, 1.542684, 0.214715)",
        "(0.127375, 1.537407, 0.215334)",
        "(0.127486, 1.534719, 0.215570)",
        "(0.127854, 1.529293, 0.215910)",
        "(0.128295, 1.523835, 0.216076)",
        "(0.128704, 1.518479, 0.216057)",
        "(0.128945, 1.513304, 0.215896)",
        "(0.129002, 1.510784, 0.215736)",
        "(0.129158, 1.505843, 0.215257)",
        "(0.129289, 1.501018, 0.214506)",
        "(0.129496, 1.496334, 0.213451)",
        "(0.129717, 1.491752, 0.212172)",
        "(0.129873, 1.489513, 0.211409)",
        "(0.130222, 1.485056, 0.209617)",
        "(0.130504, 1.480541, 0.207447)",
        "(0.130617, 1.475929, 0.204828)",
        "(0.130593, 1.471308, 0.201807)",
        "(0.130541, 1.468985, 0.200177)",
        "(0.130220, 1.464339, 0.196317)",
        "(0.129708, 1.459710, 0.191636)",
        "(0.129017, 1.455249, 0.186467)",
        "(0.128190, 1.451060, 0.181043)",
        "(0.127769, 1.449063, 0.178165)",
        "(0.126904, 1.445155, 0.171906)",
        "(0.126037, 1.441440, 0.165145)",
        "(0.125222, 1.438010, 0.158068)",
        "(0.124473, 1.434857, 0.150873)",
        "(0.124137, 1.433378, 0.147245)",
        "(0.123495, 1.430631, 0.140028)",
        "(0.122881, 1.428271, 0.133002)",
        "(0.122394, 1.426338, 0.126102)",
        "(0.122107, 1.424669, 0.119295)",
        "(0.121957, 1.423961, 0.115944)",
        "(0.121739, 1.422749, 0.109401)",
        "(0.121550, 1.421788, 0.103064)",
        "(0.121339, 1.421097, 0.097118)",
        "(0.121140, 1.420740, 0.091508)",
        "(0.121065, 1.420708, 0.088787)",
        "(0.120859, 1.420758, 0.083435)",
        "(0.120773, 1.421094, 0.078297)",
        "(0.120801, 1.421699, 0.073452)",
        "(0.120849, 1.422580, 0.068942)",
        "(0.120850, 1.423147, 0.066808)",
        "(0.120858, 1.424371, 0.062730)",
        "(0.120913, 1.425818, 0.058937)",
        "(0.121005, 1.427369, 0.055350)",
        "(0.121050, 1.429064, 0.052003)",
        "(0.121081, 1.429972, 0.050488)",
        "(0.121244, 1.432041, 0.047745)",
        "(0.121424, 1.434198, 0.045277)",
        "(0.121629, 1.436509, 0.043181)",
        "(0.121650, 1.438953, 0.041333)",
        "(0.121592, 1.440250, 0.040487)",
        "(0.121367, 1.442890, 0.038850)",
        "(0.121147, 1.445788, 0.037521)",
        "(0.120821, 1.448899, 0.036253)",
        "(0.120509, 1.452194, 0.035231)",
        "(0.120344, 1.453913, 0.034751)",
        "(0.120020, 1.457394, 0.033780)",
        "(0.119693, 1.460983, 0.032778)",
        "(0.119130, 1.464878, 0.031776)",
        "(0.118290, 1.469073, 0.030931)",
        "(0.117806, 1.471328, 0.030592)",
        "(0.116888, 1.476203, 0.030258)",
        "(0.115982, 1.481540, 0.030160)",
        "(0.115086, 1.487207, 0.030115)",
        "(0.114163, 1.493276, 0.030309)",
        "(0.113689, 1.496413, 0.030547)",
        "(0.112646, 1.502987, 0.031397)",
        "(0.111405, 1.509708, 0.032596)",
        "(0.109957, 1.516526, 0.034153)",
        "(0.108533, 1.523200, 0.035889)",
        "(0.107899, 1.526512, 0.036808)",
        "(0.106811, 1.533096, 0.038805)",
        "(0.105974, 1.539628, 0.041070)",
        "(0.105443, 1.546059, 0.043503)",
        "(0.105017, 1.552306, 0.046083)",
        "(0.104909, 1.555322, 0.047419)",
        "(0.104778, 1.561207, 0.050084)",
        "(0.104620, 1.566756, 0.052674)",
        "(0.104383, 1.572032, 0.055274)",
        "(0.103917, 1.576926, 0.057807)",
        "(0.103720, 1.579251, 0.059049)",
        "(0.103497, 1.583691, 0.061580)",
        "(0.103323, 1.587784, 0.064065)",
        "(0.103334, 1.591587, 0.066505)",
        "(0.103497, 1.595219, 0.068927)",
        "(0.103719, 1.596909, 0.070118)",
        "(0.104118, 1.600071, 0.072403)",
        "(0.104501, 1.602968, 0.074620)",
        "(0.104979, 1.605623, 0.076899)",
        "(0.105519, 1.608096, 0.079315)",
        "(0.105845, 1.609253, 0.080567)",
        "(0.106477, 1.611457, 0.083149)",
        "(0.107285, 1.613399, 0.085820)",
        "(0.108002, 1.615145, 0.088573)",
        "(0.108657, 1.616669, 0.091505)",
        "(0.109039, 1.617370, 0.093040)",
        "(0.109700, 1.618528, 0.096166)",
        "(0.110262, 1.619482, 0.099359)",
        "(0.110792, 1.620286, 0.102706)",
        "(0.111267, 1.620959, 0.106158)",
        "(0.111475, 1.621270, 0.107938)",
        "(0.111904, 1.621825, 0.111677)",
        "(0.112329, 1.622242, 0.115618)",
        "(0.112795, 1.622371, 0.119708)",
        "(0.113324, 1.622353, 0.124099)",
        "(0.113565, 1.622302, 0.126464)",
        "(0.113991, 1.622058, 0.131321)",
        "(0.114322, 1.621528, 0.136275)",
        "(0.114708, 1.620584, 0.141178)",
        "(0.115082, 1.619233, 0.146141)",
        "(0.115314, 1.618400, 0.148755)",
        "(0.115810, 1.616496, 0.154080)",
        "(0.116095, 1.614257, 0.159373)",
        "(0.116232, 1.611629, 0.164615)",
        "(0.116431, 1.608498, 0.169713)",
        "(0.116504, 1.606808, 0.172222)",
        "(0.116512, 1.603209, 0.177186)",
        "(0.116456, 1.599383, 0.182013)",
        "(0.116299, 1.595270, 0.186446)",
        "(0.116130, 1.590910, 0.190435)",
        "(0.116091, 1.588635, 0.192293)",
        "(0.116051, 1.583938, 0.195784)",
        "(0.116162, 1.579074, 0.198967)",
        "(0.116436, 1.573922, 0.201825)",
        "(0.116563, 1.568549, 0.204139)",
        "(0.116489, 1.565857, 0.205126)",
        "(0.116229, 1.560433, 0.206915)",
        "(0.115919, 1.554773, 0.208360)",
        "(0.115648, 1.549084, 0.209393)",
        "(0.115341, 1.543401, 0.210058)",
        "(0.115174, 1.540552, 0.210326)",
        "(0.114984, 1.534779, 0.210749)",
        "(0.114908, 1.528991, 0.211018)",
        "(0.114986, 1.523159, 0.211117)",
        "(0.115030, 1.517183, 0.211020)",
        "(0.115015, 1.514162, 0.210863)",
        "(0.114843, 1.508078, 0.210381)",
        "(0.114674, 1.501990, 0.209718)",
        "(0.114623, 1.495875, 0.208969)",
        "(0.114745, 1.489800, 0.208147)",
        "(0.114814, 1.486780, 0.207569)",
        "(0.114679, 1.480667, 0.205908)",
        "(0.114396, 1.474486, 0.203544)",
        "(0.114134, 1.468339, 0.200689)",
        "(0.113938, 1.462332, 0.197456)",
        "(0.113817, 1.459388, 0.195636)",
        "(0.113566, 1.453559, 0.191579)",
        "(0.113131, 1.447862, 0.186810)",
        "(0.112616, 1.442349, 0.181506)",
        "(0.112079, 1.437095, 0.175864)",
        "(0.111828, 1.434513, 0.172966)",
        "(0.111415, 1.429641, 0.166970)",
        "(0.110992, 1.425205, 0.160908)",
        "(0.110611, 1.421172, 0.154941)",
        "(0.110392, 1.417564, 0.148918)",
        "(0.110325, 1.415924, 0.145877)",
        "(0.110220, 1.412863, 0.139796)",
        "(0.110247, 1.410090, 0.133633)",
        "(0.110215, 1.407571, 0.127601)",
        "(0.110167, 1.405317, 0.121601)",
        "(0.110173, 1.404299, 0.118598)",
        "(0.110227, 1.402407, 0.112619)",
        "(0.110386, 1.400747, 0.106648)",
        "(0.110541, 1.399388, 0.100755)",
        "(0.110654, 1.398403, 0.094904)",
        "(0.110748, 1.398022, 0.091983)",
        "(0.111053, 1.397519, 0.086125)",
        "(0.111367, 1.397309, 0.080358)",
        "(0.111617, 1.397591, 0.074958)",
        "(0.111839, 1.398267, 0.069797)",
        "(0.111977, 1.398755, 0.067295)",
        "(0.112340, 1.399963, 0.062475)",
        "(0.112724, 1.401580, 0.058002)",
        "(0.112966, 1.403599, 0.053821)",
        "(0.113105, 1.406052, 0.049982)",
        "(0.113128, 1.407450, 0.048196)",
        "(0.113101, 1.410501, 0.044782)",
        "(0.113010, 1.414057, 0.041759)",
        "(0.112875, 1.418088, 0.039093)",
        "(0.112816, 1.422523, 0.036669)",
        "(0.112761, 1.424916, 0.035566)",
        "(0.112619, 1.429816, 0.033412)",
        "(0.112537, 1.434801, 0.031356)",
        "(0.112499, 1.439912, 0.029522)",
        "(0.112561, 1.445199, 0.027911)",
        "(0.112622, 1.447759, 0.027096)",
        "(0.112795, 1.452921, 0.025502)",
        "(0.112952, 1.458265, 0.024178)",
        "(0.113226, 1.463652, 0.023105)",
        "(0.113350, 1.468965, 0.022190)",
        "(0.113383, 1.471665, 0.021850)",
        "(0.113418, 1.477046, 0.021251)",
        "(0.113416, 1.482513, 0.020838)",
        "(0.113347, 1.487899, 0.020613)",
        "(0.113181, 1.493229, 0.020548)",
        "(0.113084, 1.495887, 0.020583)",
        "(0.112830, 1.501102, 0.020778)",
        "(0.112498, 1.506262, 0.021090)",
        "(0.111895, 1.511463, 0.021525)",
        "(0.111308, 1.516771, 0.022373)",
        "(0.111029, 1.519474, 0.022946)",
        "(0.110396, 1.524885, 0.024172)",
        "(0.109925, 1.530240, 0.025626)",
        "(0.109665, 1.535447, 0.027417)",
        "(0.109325, 1.540830, 0.029406)",
        "(0.109152, 1.543616, 0.030506)",
        "(0.108783, 1.549209, 0.032973)",
        "(0.108452, 1.554859, 0.035854)",
        "(0.108007, 1.560412, 0.039176)",
        "(0.107538, 1.565754, 0.042775)",
        "(0.107328, 1.568302, 0.044659)",
        "(0.106862, 1.573174, 0.048498)",
        "(0.106410, 1.577727, 0.052329)",
        "(0.106077, 1.581999, 0.056242)",
        "(0.105820, 1.585893, 0.060268)",
        "(0.105718, 1.587790, 0.062330)",
        "(0.105604, 1.591385, 0.066566)",
        "(0.105543, 1.594775, 0.070891)",
        "(0.105765, 1.597954, 0.075237)",
        "(0.106139, 1.600919, 0.079482)",
        "(0.106402, 1.602310, 0.081562)",
        "(0.106942, 1.605052, 0.085788)",
        "(0.107544, 1.607675, 0.090014)",
        "(0.108159, 1.610077, 0.094182)",
        "(0.108837, 1.612356, 0.098202)",
        "(0.109150, 1.613461, 0.100198)",
        "(0.109792, 1.615526, 0.104070)",
        "(0.110491, 1.617547, 0.107885)",
        "(0.111237, 1.619422, 0.111569)",
        "(0.112059, 1.621174, 0.115050)",
        "(0.112520, 1.621996, 0.116727)",
        "(0.113477, 1.623434, 0.119970)",
        "(0.114462, 1.624678, 0.123159)",
        "(0.115443, 1.625699, 0.126311)",
        "(0.116356, 1.626590, 0.129391)",
        "(0.116790, 1.626951, 0.130914)",
        "(0.117703, 1.627536, 0.133959)",
        "(0.118720, 1.627805, 0.137038)",
        "(0.119528, 1.627846, 0.140087)",
        "(0.120390, 1.627722, 0.143164)",
        "(0.120838, 1.627509, 0.144727)",
        "(0.121709, 1.626909, 0.147772)",
        "(0.122433, 1.626040, 0.150796)",
        "(0.123037, 1.625014, 0.153794)",
        "(0.123516, 1.623924, 0.156861)",
        "(0.123723, 1.623286, 0.158403)",
        "(0.124023, 1.621830, 0.161433)",
        "(0.124300, 1.620133, 0.164513)",
        "(0.124579, 1.618112, 0.167685)",
        "(0.124855, 1.615866, 0.170960)",
        "(0.124980, 1.614696, 0.172650)",
        "(0.125216, 1.612226, 0.176025)",
        "(0.125350, 1.609604, 0.179439)",
        "(0.125593, 1.606751, 0.182799)",
        "(0.125861, 1.603632, 0.185918)",
        "(0.125991, 1.601922, 0.187428)",
        "(0.126287, 1.598263, 0.190314)",
        "(0.126576, 1.594245, 0.192999)",
        "(0.126705, 1.590001, 0.195544)",
        "(0.126837, 1.585542, 0.197895)",
        "(0.126861, 1.583213, 0.198939)",
        "(0.126849, 1.578402, 0.200674)",
        "(0.126843, 1.573377, 0.202068)",
        "(0.127000, 1.568185, 0.203243)",
        "(0.127249, 1.562909, 0.204255)",
        "(0.127399, 1.560235, 0.204749)",
        "(0.127779, 1.554728, 0.205624)",
        "(0.127998, 1.549165, 0.206212)",
        "(0.128096, 1.543524, 0.206522)",
        "(0.128047, 1.537832, 0.206614)",
        "(0.128032, 1.534995, 0.206586)",
        "(0.128020, 1.529364, 0.206399)",
        "(0.127927, 1.523756, 0.206038)",
        "(0.127642, 1.518253, 0.205422)",
        "(0.127310, 1.512826, 0.204536)",
        "(0.127185, 1.510161, 0.204025)",
        "(0.127013, 1.504850, 0.202857)",
        "(0.126811, 1.499568, 0.201409)",
        "(0.126607, 1.494308, 0.199692)",
        "(0.126371, 1.488986, 0.197663)",
        "(0.126252, 1.486332, 0.196513)",
        "(0.125990, 1.481019, 0.194125)",
        "(0.125771, 1.475755, 0.191485)",
        "(0.125400, 1.470524, 0.188454)",
        "(0.125031, 1.465340, 0.185002)",
        "(0.124860, 1.462791, 0.183215)",
        "(0.124431, 1.457826, 0.179474)",
        "(0.123969, 1.452978, 0.175406)",
        "(0.123404, 1.448203, 0.170910)",
        "(0.122855, 1.443664, 0.166205)",
        "(0.122591, 1.441553, 0.163812)",
        "(0.122070, 1.437562, 0.158888)",
        "(0.121565, 1.433824, 0.153551)",
        "(0.120974, 1.430267, 0.147776)",
        "(0.120462, 1.426927, 0.141796)",
        "(0.120251, 1.425411, 0.138770)",
        "(0.119923, 1.422567, 0.132633)",
        "(0.119682, 1.420105, 0.126329)",
        "(0.119518, 1.418204, 0.120017)",
        "(0.119530, 1.416926, 0.113762)",
        "(0.119603, 1.416388, 0.110630)",
        "(0.119893, 1.415824, 0.104466)",
        "(0.120395, 1.415812, 0.098472)",
        "(0.120972, 1.416173, 0.092630)",
        "(0.121656, 1.416861, 0.087031)",
        "(0.121959, 1.417288, 0.084316)",
        "(0.122481, 1.418312, 0.078895)",
        "(0.123008, 1.419391, 0.073411)",
        "(0.123438, 1.420684, 0.067982)",
        "(0.123890, 1.422365, 0.062792)",
        "(0.124104, 1.423380, 0.060333)",
        "(0.124468, 1.425684, 0.055612)",
        "(0.124771, 1.428426, 0.051274)",
        "(0.124936, 1.431623, 0.047279)",
        "(0.125109, 1.435272, 0.043614)",
        "(0.125164, 1.437276, 0.041915)",
        "(0.125212, 1.441540, 0.038766)",
        "(0.125180, 1.446077, 0.035955)",
        "(0.124951, 1.450976, 0.033469)",
        "(0.124423, 1.456319, 0.031390)",
        "(0.124144, 1.459109, 0.030508)",
        "(0.123546, 1.464955, 0.029122)",
        "(0.122946, 1.470998, 0.027971)",
        "(0.122146, 1.477038, 0.026945)",
        "(0.121192, 1.482978, 0.026001)",
        "(0.120547, 1.485973, 0.025578)",
        "(0.119243, 1.492012, 0.024968)",
        "(0.117896, 1.498195, 0.024756)",
        "(0.116670, 1.504305, 0.024562)",
        "(0.115576, 1.510562, 0.024416)",
        "(0.115066, 1.513785, 0.024384)",
        "(0.114222, 1.520375, 0.024593)",
        "(0.113435, 1.527128, 0.025126)",
        "(0.112723, 1.533916, 0.025884)",
        "(0.111946, 1.540651, 0.026648)",
        "(0.111545, 1.543990, 0.027035)",
        "(0.110846, 1.550723, 0.028019)",
        "(0.110091, 1.557374, 0.029187)",
        "(0.109301, 1.564050, 0.030518)",
        "(0.108636, 1.570806, 0.032218)",
        "(0.108323, 1.574236, 0.033208)",
        "(0.107553, 1.580928, 0.035370)",
        "(0.106929, 1.587618, 0.037765)",
        "(0.106492, 1.594246, 0.040413)",
        "(0.106014, 1.600615, 0.043484)",
        "(0.105876, 1.603774, 0.044963)",
        "(0.105697, 1.609935, 0.047737)",
        "(0.105677, 1.615851, 0.050562)",
        "(0.105579, 1.621285, 0.053642)",
        "(0.105452, 1.626233, 0.056784)",
        "(0.105457, 1.628601, 0.058394)",
        "(0.105713, 1.633147, 0.061842)",
        "(0.105936, 1.637348, 0.065350)",
        "(0.106368, 1.641202, 0.068959)",
        "(0.106628, 1.642955, 0.070782)",
        "(0.107221, 1.646247, 0.074448)",
        "(0.107896, 1.649287, 0.078264)",
        "(0.108818, 1.652128, 0.082286)",
        "(0.109867, 1.654612, 0.086396)",
        "(0.110928, 1.656787, 0.090569)",
        "(0.111469, 1.657750, 0.092685)",
        "(0.112572, 1.659389, 0.096907)",
        "(0.113705, 1.660604, 0.101236)",
        "(0.114947, 1.661591, 0.105684)",
        "(0.116216, 1.662461, 0.110159)",
        "(0.116855, 1.662761, 0.112425)",
        "(0.118293, 1.663093, 0.116950)",
        "(0.119851, 1.662907, 0.121421)",
        "(0.121491, 1.662321, 0.125965)",
        "(0.123177, 1.661243, 0.130803)",
        "(0.124000, 1.660646, 0.133279)",
        "(0.125574, 1.659135, 0.138376)",
        "(0.126902, 1.657314, 0.143607)",
        "(0.128060, 1.655289, 0.149017)",
        "(0.129023, 1.652953, 0.154532)",
        "(0.129535, 1.651561, 0.157271)",
        "(0.130517, 1.648521, 0.162645)",
        "(0.131332, 1.645312, 0.167937)",
        "(0.131857, 1.642017, 0.173145)",
        "(0.132438, 1.638358, 0.178156)",
        "(0.132723, 1.636427, 0.180509)",
        "(0.133085, 1.632544, 0.185103)",
        "(0.133325, 1.628653, 0.189572)",
        "(0.133307, 1.624720, 0.193873)",
        "(0.133133, 1.620574, 0.197907)",
        "(0.133082, 1.618457, 0.199839)",
        "(0.133000, 1.614182, 0.203452)",
        "(0.132875, 1.609654, 0.206667)",
        "(0.132941, 1.605006, 0.209618)",
        "(0.133095, 1.600238, 0.212395)",
        "(0.133209, 1.597665, 0.213657)",
        "(0.133508, 1.592420, 0.215992)",
        "(0.133916, 1.586886, 0.218120)",
        "(0.134242, 1.581143, 0.219892)",
        "(0.134432, 1.575185, 0.221364)",
        "(0.134499, 1.572074, 0.221987)",
        "(0.134585, 1.565740, 0.223179)",
        "(0.134711, 1.559382, 0.224086)",
        "(0.134894, 1.553118, 0.224831)",
        "(0.135064, 1.547026, 0.225303)",
        "(0.135106, 1.544011, 0.225452)",
        "(0.135294, 1.538034, 0.225546)",
        "(0.135810, 1.532195, 0.225356)",
        "(0.136390, 1.526418, 0.224675)",
        "(0.136806, 1.520622, 0.223637)",
        "(0.137043, 1.517761, 0.222970)",
        "(0.137476, 1.512145, 0.221490)",
        "(0.137912, 1.506682, 0.219822)",
        "(0.138339, 1.501445, 0.217933)",
        "(0.138887, 1.496442, 0.215840)",
        "(0.139232, 1.494074, 0.214708)",
        "(0.139774, 1.489402, 0.212388)",
        "(0.140276, 1.484786, 0.209754)",
        "(0.140687, 1.480199, 0.206930)",
        "(0.141152, 1.475737, 0.203889)",
        "(0.141323, 1.473524, 0.202246)",
        "(0.141506, 1.469022, 0.198746)",
        "(0.141560, 1.464443, 0.194957)",
        "(0.141622, 1.459990, 0.190991)",
        "(0.141660, 1.455728, 0.186928)",
        "(0.141666, 1.453635, 0.184831)",
        "(0.141667, 1.449415, 0.180363)",
        "(0.141479, 1.445230, 0.175476)",
        "(0.141258, 1.441204, 0.170223)",
        "(0.140990, 1.437315, 0.164682)",
        "(0.140849, 1.435436, 0.161803)",
        "(0.140556, 1.431820, 0.155936)",
        "(0.140159, 1.428380, 0.149918)",
        "(0.139684, 1.425115, 0.143809)",
        "(0.139261, 1.422080, 0.137657)",
        "(0.139056, 1.420764, 0.134665)",
        "(0.138702, 1.418358, 0.128742)",
        "(0.138396, 1.416083, 0.122679)",
        "(0.138013, 1.413863, 0.116409)",
        "(0.137813, 1.411912, 0.110124)",
        "(0.137696, 1.411016, 0.107011)",
        "(0.137475, 1.409584, 0.100851)",
        "(0.137293, 1.408657, 0.094855)",
        "(0.137076, 1.408209, 0.089043)",
        "(0.136852, 1.408369, 0.083387)",
        "(0.136769, 1.408764, 0.080660)",
        "(0.136679, 1.410059, 0.075430)",
        "(0.136511, 1.412136, 0.070620)",
        "(0.136239, 1.414902, 0.066318)",
        "(0.135860, 1.418271, 0.062476)",
        "(0.135586, 1.420212, 0.060695)",
        "(0.135125, 1.424455, 0.057257)",
        "(0.134734, 1.429097, 0.054028)",
        "(0.134562, 1.434222, 0.051086)",
        "(0.134534, 1.439682, 0.048392)",
        "(0.134591, 1.442487, 0.047114)",
        "(0.134635, 1.448227, 0.044615)",
        "(0.134595, 1.454097, 0.042366)",
        "(0.134399, 1.459966, 0.040419)",
        "(0.133770, 1.465811, 0.038761)",
        "(0.133300, 1.468688, 0.038093)",
        "(0.132325, 1.474641, 0.037034)",
        "(0.131423, 1.480850, 0.036511)",
        "(0.130501, 1.487034, 0.036220)",
        "(0.129580, 1.493189, 0.036179)",
        "(0.129047, 1.496261, 0.036218)",
        "(0.127832, 1.502306, 0.036358)",
        "(0.126790, 1.508315, 0.036615)",
        "(0.125860, 1.514366, 0.036969)",
        "(0.125094, 1.520434, 0.037354)",
        "(0.124759, 1.523457, 0.037538)",
        "(0.124094, 1.529442, 0.037775)",
        "(0.123493, 1.535496, 0.038083)",
        "(0.123163, 1.541726, 0.038695)",
        "(0.122953, 1.548050, 0.039483)",
        "(0.122831, 1.551217, 0.039910)",
        "(0.122548, 1.557528, 0.040819)",
        "(0.122214, 1.563704, 0.041783)",
        "(0.121940, 1.569708, 0.043000)",
        "(0.121802, 1.575655, 0.044535)",
        "(0.121638, 1.578509, 0.045327)",
        "(0.121152, 1.584017, 0.046834)",
        "(0.120664, 1.589292, 0.048409)",
        "(0.120488, 1.594433, 0.050079)",
        "(0.120392, 1.599396, 0.051798)",
        "(0.120438, 1.601815, 0.052667)",
        "(0.120578, 1.606568, 0.054470)",
        "(0.120870, 1.611138, 0.056270)",
        "(0.121072, 1.615455, 0.058044)",
        "(0.121293, 1.619534, 0.059858)",
        "(0.121365, 1.621455, 0.060817)",
        "(0.121580, 1.625143, 0.062734)",
        "(0.121833, 1.628675, 0.064744)",
        "(0.122210, 1.631990, 0.066819)",
        "(0.122660, 1.634915, 0.068839)",
        "(0.122909, 1.636247, 0.069852)",
        "(0.123416, 1.638771, 0.071926)",
        "(0.123929, 1.641080, 0.074015)",
        "(0.124474, 1.643230, 0.076381)",
        "(0.125049, 1.645255, 0.078915)",
        "(0.125303, 1.646146, 0.080243)",
        "(0.125872, 1.647791, 0.083036)",
        "(0.126401, 1.649170, 0.085940)",
        "(0.126930, 1.650343, 0.088972)",
        "(0.127292, 1.651458, 0.092204)",
        "(0.127444, 1.651970, 0.093898)",
        "(0.127817, 1.652853, 0.097386)",
        "(0.128224, 1.653497, 0.100947)",
        "(0.128518, 1.654009, 0.104515)",
        "(0.128735, 1.654331, 0.108284)",
        "(0.128860, 1.654447, 0.110198)",
        "(0.129070, 1.654528, 0.114149)",
        "(0.129295, 1.654521, 0.118259)",
        "(0.129651, 1.654440, 0.122531)",
        "(0.130073, 1.654186, 0.126969)",
        "(0.130388, 1.653945, 0.129241)",
        "(0.131057, 1.653278, 0.133785)",
        "(0.131631, 1.652463, 0.138381)",
        "(0.132141, 1.651581, 0.143116)",
        "(0.132562, 1.650522, 0.147801)",
        "(0.132768, 1.649911, 0.150107)",
        "(0.133108, 1.648504, 0.154707)",
        "(0.133312, 1.646995, 0.159266)",
        "(0.133413, 1.645488, 0.163790)",
        "(0.133527, 1.643832, 0.168262)",
        "(0.133661, 1.642865, 0.170410)",
        "(0.134021, 1.640668, 0.174581)",
        "(0.134489, 1.638231, 0.178618)",
        "(0.134992, 1.635599, 0.182509)",
        "(0.135211, 1.634172, 0.184319)",
        "(0.135639, 1.631250, 0.187839)",
        "(0.136250, 1.628159, 0.191235)",
        "(0.136850, 1.624781, 0.194385)",
        "(0.137421, 1.621191, 0.197367)",
        "(0.137962, 1.617348, 0.200134)",
        "(0.138208, 1.615286, 0.201363)",
        "(0.138575, 1.611009, 0.203596)",
        "(0.138966, 1.606407, 0.205497)",
        "(0.139426, 1.601532, 0.207102)",
        "(0.139804, 1.596591, 0.208399)",
        "(0.139886, 1.594051, 0.208967)",
        "(0.140008, 1.588801, 0.209978)",
        "(0.140091, 1.583404, 0.210805)",
        "(0.140163, 1.577999, 0.211533)",
        "(0.140164, 1.575307, 0.211873)",
        "(0.140178, 1.569882, 0.212436)",
        "(0.140232, 1.564526, 0.212841)",
        "(0.140286, 1.559159, 0.213114)",
        "(0.140399, 1.553941, 0.213253)",
        "(0.140663, 1.548891, 0.213241)",
        "(0.140728, 1.546408, 0.213172)",
        "(0.140827, 1.541459, 0.212934)",
        "(0.140984, 1.536590, 0.212523)",
        "(0.141297, 1.531864, 0.211963)",
        "(0.141532, 1.529582, 0.211600)",
        "(0.141951, 1.525023, 0.210721)",
        "(0.142304, 1.520398, 0.209556)",
        "(0.142597, 1.515753, 0.208259)",
        "(0.142963, 1.511210, 0.206923)",
        "(0.143398, 1.506697, 0.205498)",
        "(0.143620, 1.504426, 0.204679)",
        "(0.143797, 1.499729, 0.202724)",
        "(0.143764, 1.494798, 0.200371)",
        "(0.143732, 1.489718, 0.197653)",
        "(0.143628, 1.484466, 0.194412)",
        "(0.143533, 1.481760, 0.192582)",
        "(0.143189, 1.476226, 0.188721)",
        "(0.142863, 1.470734, 0.184750)",
        "(0.142692, 1.465451, 0.180633)",
        "(0.142496, 1.460279, 0.176014)",
        "(0.142316, 1.457701, 0.173504)",
        "(0.141815, 1.452506, 0.168229)",
        "(0.141281, 1.447470, 0.162711)",
        "(0.140838, 1.442659, 0.157111)",
        "(0.140326, 1.437984, 0.151357)",
        "(0.140035, 1.435709, 0.148372)",
        "(0.139344, 1.431218, 0.142308)",
        "(0.138607, 1.426974, 0.136059)",
        "(0.137706, 1.422999, 0.129671)",
        "(0.136653, 1.419468, 0.123253)",
        "(0.136177, 1.417915, 0.119982)",
        "(0.135378, 1.415066, 0.113260)",
        "(0.134683, 1.412647, 0.106360)",
        "(0.134068, 1.410787, 0.099367)",
        "(0.133645, 1.409626, 0.092528)",
        "(0.133443, 1.409323, 0.089140)",
        "(0.133178, 1.408829, 0.082584)",
        "(0.133067, 1.408844, 0.076421)",
        "(0.132939, 1.409310, 0.070607)",
        "(0.133029, 1.410375, 0.065268)",
        "(0.133125, 1.411078, 0.062767)",
        "(0.133362, 1.412696, 0.058147)",
        "(0.133511, 1.414699, 0.053993)",
        "(0.133656, 1.417107, 0.050253)",
        "(0.133780, 1.420079, 0.047034)",
        "(0.133795, 1.421836, 0.045649)",
        "(0.133750, 1.425662, 0.043086)",
        "(0.133680, 1.430146, 0.040975)",
        "(0.133539, 1.435297, 0.039280)",
        "(0.133176, 1.441307, 0.037978)",
        "(0.132972, 1.444545, 0.037394)",
        "(0.132610, 1.451355, 0.036429)",
        "(0.132313, 1.458468, 0.035689)",
        "(0.132088, 1.465917, 0.035104)",
        "(0.131877, 1.473689, 0.034780)",
        "(0.131729, 1.477665, 0.034757)",
        "(0.131321, 1.485556, 0.034732)",
        "(0.130812, 1.493236, 0.034795)",
        "(0.130262, 1.500833, 0.034988)",
        "(0.129676, 1.508401, 0.035427)",
        "(0.129303, 1.512128, 0.035742)",
        "(0.128324, 1.519475, 0.036414)",
        "(0.126988, 1.526651, 0.037170)",
        "(0.125766, 1.533653, 0.038121)",
        "(0.124724, 1.540410, 0.039032)",
        "(0.124255, 1.543670, 0.039426)",
        "(0.123422, 1.550144, 0.040216)",
        "(0.122768, 1.556560, 0.041164)",
        "(0.122202, 1.562787, 0.042241)",
        "(0.121635, 1.568771, 0.043419)",
        "(0.121378, 1.571671, 0.044063)",
        "(0.120778, 1.577315, 0.045415)",
        "(0.120352, 1.582685, 0.046896)",
        "(0.120355, 1.587872, 0.048501)",
        "(0.120545, 1.592849, 0.049991)",
        "(0.120713, 1.595252, 0.050711)",
        "(0.121077, 1.599967, 0.052303)",
        "(0.121392, 1.604511, 0.054231)",
        "(0.121608, 1.608858, 0.056320)",
        "(0.121720, 1.612948, 0.058536)",
        "(0.121799, 1.614899, 0.059693)",
        "(0.122073, 1.618639, 0.062092)",
        "(0.122399, 1.622231, 0.064618)",
        "(0.122872, 1.625626, 0.067399)",
        "(0.123447, 1.628836, 0.070417)",
        "(0.123768, 1.630393, 0.072050)",
        "(0.124442, 1.633371, 0.075514)",
        "(0.125161, 1.636133, 0.079294)",
        "(0.125918, 1.638569, 0.083363)",
        "(0.126682, 1.640781, 0.087673)",
        "(0.127046, 1.641808, 0.089968)",
        "(0.127741, 1.643649, 0.094717)",
        "(0.128472, 1.645007, 0.099603)",
        "(0.129264, 1.645891, 0.104632)",
        "(0.130225, 1.646381, 0.109939)",
        "(0.130722, 1.646474, 0.112723)",
        "(0.131716, 1.646517, 0.118441)",
        "(0.132754, 1.646266, 0.124216)",
        "(0.133856, 1.645636, 0.130117)",
        "(0.134974, 1.644590, 0.136020)",
        "(0.135558, 1.643897, 0.138948)",
        "(0.136728, 1.642106, 0.144763)",
        "(0.137907, 1.639603, 0.150446)",
        "(0.138919, 1.636522, 0.156031)",
        "(0.139753, 1.633075, 0.161562)",
        "(0.140115, 1.631188, 0.164227)",
        "(0.140697, 1.627019, 0.169314)",
        "(0.141245, 1.622173, 0.174057)",
        "(0.141769, 1.616776, 0.178446)",
        "(0.142086, 1.610980, 0.182468)",
        "(0.142070, 1.607950, 0.184265)",
        "(0.141897, 1.601702, 0.187491)",
        "(0.141627, 1.595130, 0.190246)",
        "(0.141346, 1.588344, 0.192543)",
        "(0.141175, 1.584907, 0.193516)",
        "(0.140799, 1.577982, 0.195219)",
        "(0.140406, 1.571037, 0.196555)",
        "(0.139863, 1.564048, 0.197473)",
        "(0.139364, 1.557139, 0.198093)",
        "(0.138966, 1.550188, 0.198502)",
        "(0.138727, 1.546733, 0.198527)",
        "(0.138046, 1.539881, 0.198346)",
        "(0.137255, 1.533136, 0.197892)",
        "(0.136576, 1.526612, 0.197212)",
        "(0.135821, 1.520318, 0.196142)",
        "(0.135411, 1.517247, 0.195420)",
        "(0.134554, 1.511171, 0.193834)",
        "(0.133664, 1.505220, 0.192012)",
        "(0.132754, 1.499516, 0.189898)",
        "(0.131631, 1.493839, 0.187248)",
        "(0.131023, 1.490991, 0.185706)",
        "(0.129817, 1.485324, 0.182476)",
        "(0.128578, 1.479772, 0.179110)",
        "(0.127275, 1.474323, 0.175477)",
        "(0.125992, 1.469021, 0.171652)",
        "(0.125336, 1.466417, 0.169680)",
        "(0.123984, 1.461275, 0.165635)",
        "(0.122671, 1.456196, 0.161373)",
        "(0.121346, 1.451269, 0.157015)",
        "(0.119947, 1.446456, 0.152576)",
        "(0.119250, 1.444100, 0.150278)",
        "(0.117901, 1.439451, 0.145569)",
        "(0.116528, 1.434972, 0.140775)",
        "(0.115395, 1.430774, 0.136048)",
        "(0.114420, 1.426947, 0.131433)",
        "(0.113971, 1.425158, 0.129120)",
        "(0.113129, 1.421593, 0.124396)",
        "(0.112414, 1.418296, 0.119625)",
        "(0.111836, 1.415238, 0.114947)",
        "(0.111262, 1.412362, 0.110237)",
        "(0.110993, 1.411022, 0.107846)",
        "(0.110496, 1.408368, 0.102892)",
        "(0.110111, 1.405818, 0.097780)",
        "(0.109847, 1.403470, 0.092582)",
        "(0.109547, 1.401455, 0.087502)",
        "(0.109420, 1.400635, 0.085018)",
        "(0.109274, 1.399254, 0.080077)",
        "(0.109165, 1.398238, 0.075126)",
        "(0.109017, 1.397540, 0.070192)",
        "(0.108737, 1.397232, 0.065531)",
        "(0.108579, 1.397352, 0.063388)",
        "(0.108200, 1.397898, 0.059335)",
        "(0.107692, 1.398963, 0.055582)",
        "(0.107035, 1.400553, 0.052220)",
        "(0.106326, 1.402736, 0.049340)",
        "(0.105957, 1.404079, 0.048106)",
        "(0.105142, 1.407041, 0.045828)",
        "(0.104273, 1.410290, 0.043759)",
        "(0.103405, 1.413931, 0.041966)",
        "(0.102658, 1.417989, 0.040431)",
        "(0.102350, 1.420124, 0.039730)",
        "(0.101751, 1.424536, 0.038431)",
        "(0.101170, 1.429199, 0.037362)",
        "(0.100763, 1.434109, 0.036491)",
        "(0.100367, 1.439106, 0.035634)",
        "(0.100144, 1.441622, 0.035163)",
        "(0.099735, 1.446727, 0.034341)",
        "(0.099405, 1.452008, 0.033691)",
        "(0.099248, 1.457308, 0.033127)",
        "(0.099232, 1.462656, 0.032719)",
        "(0.099251, 1.465327, 0.032568)",
        "(0.099170, 1.470547, 0.032190)",
        "(0.099163, 1.475774, 0.031986)",
        "(0.099066, 1.480986, 0.031998)",
        "(0.098891, 1.486097, 0.032248)",
        "(0.098801, 1.488641, 0.032423)",
        "(0.098739, 1.493656, 0.032892)",
        "(0.098753, 1.498672, 0.033531)",
        "(0.098875, 1.503757, 0.034292)",
        "(0.099162, 1.508817, 0.035169)",
        "(0.099342, 1.511326, 0.035630)",
        "(0.099757, 1.516361, 0.036614)",
        "(0.100244, 1.521415, 0.037667)",
        "(0.100714, 1.526379, 0.038692)",
        "(0.101282, 1.531262, 0.039755)",
        "(0.101585, 1.533676, 0.040303)",
        "(0.102202, 1.538389, 0.041384)",
        "(0.102935, 1.543035, 0.042612)",
        "(0.103745, 1.547565, 0.043902)",
        "(0.104615, 1.551876, 0.045132)",
        "(0.105100, 1.553954, 0.045710)",
        "(0.106031, 1.558068, 0.046890)",
        "(0.106902, 1.562042, 0.048054)",
        "(0.107757, 1.565867, 0.049191)",
        "(0.108545, 1.569542, 0.050356)",
        "(0.108843, 1.571316, 0.050995)",
        "(0.109590, 1.574793, 0.052300)",
        "(0.110523, 1.578037, 0.053570)",
        "(0.111602, 1.581119, 0.054793)",
        "(0.112166, 1.582652, 0.055418)",
        "(0.113353, 1.585645, 0.056720)",
        "(0.114538, 1.588494, 0.058011)",
        "(0.115557, 1.591290, 0.059348)",
        "(0.116611, 1.594067, 0.060831)",
        "(0.117674, 1.596772, 0.062454)",
        "(0.118223, 1.598045, 0.063269)",
        "(0.119294, 1.600493, 0.065000)",
        "(0.120516, 1.602853, 0.067076)",
        "(0.121795, 1.605031, 0.069431)",
        "(0.122425, 1.606003, 0.070636)",
        "(0.123599, 1.607822, 0.073130)",
        "(0.124638, 1.609451, 0.075837)",
        "(0.125541, 1.610909, 0.078713)",
        "(0.126391, 1.612143, 0.081730)",
        "(0.127209, 1.613289, 0.084984)",
        "(0.127606, 1.613834, 0.086707)",
        "(0.128451, 1.614848, 0.090323)",
        "(0.129297, 1.615751, 0.094080)",
        "(0.130099, 1.616438, 0.098038)",
        "(0.130873, 1.616945, 0.102168)",
        "(0.131260, 1.617117, 0.104246)",
        "(0.131918, 1.617309, 0.108465)",
        "(0.132446, 1.617387, 0.112838)",
        "(0.132924, 1.617319, 0.117334)",
        "(0.133351, 1.617006, 0.121828)",
        "(0.133565, 1.616776, 0.124087)",
        "(0.134027, 1.616245, 0.128729)",
        "(0.134523, 1.615490, 0.133302)",
        "(0.134961, 1.614415, 0.137697)",
        "(0.135353, 1.613105, 0.142009)",
        "(0.135498, 1.612391, 0.144173)",
        "(0.135712, 1.610896, 0.148528)",
        "(0.135904, 1.609201, 0.152848)",
        "(0.136058, 1.607299, 0.157088)",
        "(0.136172, 1.605325, 0.161268)",
        "(0.136176, 1.604268, 0.163303)",
        "(0.136179, 1.601997, 0.167288)",
        "(0.136203, 1.599397, 0.171020)",
        "(0.136272, 1.596437, 0.174374)",
        "(0.136351, 1.594824, 0.175987)",
        "(0.136484, 1.591495, 0.179237)",
        "(0.136547, 1.588015, 0.182426)",
        "(0.136533, 1.584393, 0.185544)",
        "(0.136564, 1.580674, 0.188559)",
        "(0.136533, 1.578785, 0.189982)",
        "(0.136449, 1.574837, 0.192711)",
        "(0.136479, 1.570685, 0.195254)",
        "(0.136399, 1.566475, 0.197601)",
        "(0.136317, 1.562153, 0.199797)",
        "(0.136289, 1.559911, 0.200807)",
        "(0.136223, 1.555302, 0.202595)",
        "(0.136144, 1.550506, 0.203982)",
        "(0.135988, 1.545566, 0.205042)",
        "(0.135864, 1.540516, 0.205894)",
        "(0.135803, 1.537966, 0.206181)",
        "(0.135610, 1.532706, 0.206624)",
        "(0.135358, 1.527316, 0.206847)",
        "(0.135055, 1.521749, 0.206757)",
        "(0.134736, 1.515975, 0.206399)",
        "(0.134559, 1.513067, 0.206110)",
        "(0.134091, 1.507227, 0.205424)",
        "(0.133596, 1.501245, 0.204422)",
        "(0.133158, 1.495032, 0.203002)",
        "(0.132793, 1.488559, 0.201141)",
        "(0.132457, 1.481897, 0.198815)",
        "(0.132277, 1.478466, 0.197429)",
        "(0.131918, 1.471412, 0.194415)",
        "(0.131586, 1.464119, 0.190959)",
        "(0.131279, 1.456742, 0.187100)",
        "(0.130981, 1.449441, 0.182990)",
        "(0.130774, 1.445813, 0.180861)",
        "(0.130284, 1.438768, 0.176541)",
        "(0.129590, 1.431952, 0.171971)",
        "(0.128683, 1.425413, 0.167193)",
        "(0.128281, 1.422317, 0.164785)",
        "(0.127467, 1.416486, 0.159926)",
        "(0.126651, 1.411052, 0.154887)",
        "(0.125827, 1.406027, 0.149635)",
        "(0.124942, 1.401473, 0.144231)",
        "(0.124498, 1.399398, 0.141445)",
        "(0.123593, 1.395513, 0.135659)",
        "(0.122710, 1.392144, 0.129762)",
        "(0.121934, 1.389657, 0.123769)",
        "(0.121252, 1.387760, 0.117677)",
        "(0.120741, 1.386531, 0.111404)",
        "(0.120553, 1.386204, 0.108182)",
        "(0.120365, 1.386030, 0.101791)",
        "(0.120270, 1.386503, 0.095700)",
        "(0.120178, 1.387634, 0.089902)",
        "(0.120116, 1.389299, 0.084345)",
        "(0.120096, 1.390337, 0.081701)",
        "(0.120088, 1.392693, 0.076643)",
        "(0.120071, 1.395407, 0.071830)",
        "(0.120132, 1.398561, 0.067379)",
        "(0.120319, 1.402110, 0.063269)",
        "(0.120489, 1.403990, 0.061309)",
        "(0.120779, 1.407839, 0.057503)",
        "(0.121085, 1.411948, 0.054004)",
        "(0.121376, 1.416270, 0.050699)",
        "(0.121651, 1.420621, 0.047558)",
        "(0.121773, 1.422840, 0.046094)",
        "(0.122084, 1.427300, 0.043325)",
        "(0.122472, 1.431762, 0.040810)",
        "(0.122875, 1.436317, 0.038465)",
        "(0.123062, 1.438633, 0.037370)",
        "(0.123330, 1.443170, 0.035497)",
        "(0.123561, 1.447784, 0.033987)",
        "(0.123805, 1.452401, 0.032672)",
        "(0.123964, 1.456979, 0.031558)",
        "(0.124019, 1.459272, 0.031133)",
        "(0.124041, 1.463847, 0.030395)",
        "(0.123895, 1.468428, 0.029781)",
        "(0.123706, 1.473068, 0.029309)",
        "(0.123537, 1.477872, 0.029031)",
        "(0.123472, 1.480279, 0.028954)",
        "(0.123394, 1.485119, 0.028885)",
        "(0.123320, 1.489926, 0.028928)",
        "(0.123197, 1.494558, 0.029070)",
        "(0.122934, 1.499096, 0.029324)",
        "(0.122749, 1.501345, 0.029502)",
        "(0.122295, 1.505881, 0.029921)",
        "(0.121710, 1.510444, 0.030492)",
        "(0.121107, 1.515130, 0.031336)",
        "(0.120390, 1.519754, 0.032272)",
        "(0.119948, 1.521975, 0.032739)",
        "(0.119055, 1.526438, 0.033669)",
        "(0.118235, 1.530909, 0.034650)",
        "(0.117404, 1.535380, 0.035669)",
        "(0.116623, 1.539984, 0.036768)",
        "(0.116255, 1.542266, 0.037336)",
        "(0.115686, 1.546720, 0.038509)",
        "(0.115280, 1.551218, 0.039809)",
        "(0.115104, 1.555626, 0.041151)",
        "(0.114967, 1.559857, 0.042520)",
        "(0.114906, 1.561948, 0.043225)",
        "(0.114950, 1.566027, 0.044500)",
        "(0.115190, 1.570002, 0.045778)",
        "(0.115555, 1.573898, 0.047265)",
        "(0.116060, 1.577768, 0.049011)",
        "(0.116362, 1.579601, 0.049943)",
        "(0.116998, 1.583126, 0.051860)",
        "(0.117860, 1.586522, 0.054030)",
        "(0.118899, 1.589776, 0.056483)",
        "(0.119895, 1.592671, 0.059038)",
        "(0.120372, 1.593992, 0.060372)",
        "(0.121283, 1.596448, 0.063226)",
        "(0.122206, 1.598698, 0.066375)",
        "(0.123198, 1.600768, 0.069889)",
        "(0.124306, 1.602502, 0.073569)",
        "(0.124848, 1.603209, 0.075484)",
        "(0.125885, 1.604465, 0.079473)",
        "(0.126852, 1.605373, 0.083767)",
        "(0.127888, 1.605858, 0.088351)",
        "(0.128794, 1.605948, 0.093099)",
        "(0.129157, 1.605871, 0.095579)",
        "(0.129762, 1.605650, 0.100769)",
        "(0.130251, 1.605368, 0.106325)",
        "(0.130617, 1.604994, 0.112175)",
        "(0.130986, 1.604512, 0.118195)",
        "(0.131142, 1.604194, 0.121210)",
        "(0.131385, 1.603539, 0.127185)",
        "(0.131557, 1.602858, 0.133141)",
        "(0.131611, 1.602098, 0.139021)",
        "(0.131639, 1.601334, 0.144725)",
        "(0.131548, 1.600533, 0.150281)",
        "(0.131460, 1.600119, 0.152979)",
        "(0.131393, 1.599189, 0.158317)",
        "(0.131366, 1.598212, 0.163467)",
        "(0.131422, 1.597122, 0.168334)",
        "(0.131592, 1.595955, 0.173017)",
        "(0.131720, 1.595323, 0.175240)",
        "(0.131867, 1.593985, 0.179540)",
        "(0.132016, 1.592557, 0.183821)",
        "(0.132119, 1.591066, 0.188144)",
        "(0.132167, 1.590301, 0.190264)",
        "(0.132249, 1.588591, 0.194406)",
        "(0.132418, 1.586563, 0.198296)",
        "(0.132671, 1.584238, 0.201992)",
        "(0.132900, 1.581548, 0.205557)",
        "(0.132997, 1.580064, 0.207289)",
        "(0.133068, 1.577001, 0.210648)",
        "(0.132994, 1.573668, 0.213817)",
        "(0.132781, 1.570112, 0.216753)",
        "(0.132456, 1.566352, 0.219429)",
        "(0.132290, 1.564403, 0.220668)",
        "(0.131826, 1.560385, 0.223051)",
        "(0.131397, 1.556168, 0.225199)",
        "(0.130882, 1.551803, 0.227058)",
        "(0.130407, 1.547219, 0.228750)",
        "(0.130181, 1.544836, 0.229540)",
        "(0.129699, 1.540006, 0.231115)",
        "(0.129087, 1.535107, 0.232662)",
        "(0.128331, 1.529969, 0.234032)",
        "(0.127518, 1.524686, 0.235137)",
        "(0.127091, 1.521948, 0.235529)",
        "(0.126280, 1.516250, 0.236002)",
        "(0.125483, 1.510328, 0.236086)",
        "(0.124643, 1.504289, 0.235865)",
        "(0.123712, 1.498029, 0.235360)",
        "(0.123288, 1.494817, 0.235012)",
        "(0.122424, 1.488315, 0.234185)",
        "(0.121617, 1.481707, 0.233007)",
        "(0.120767, 1.474978, 0.231516)",
        "(0.119922, 1.468239, 0.229858)",
        "(0.119493, 1.464896, 0.228982)",
        "(0.118602, 1.458347, 0.227098)",
        "(0.117693, 1.451985, 0.224872)",
        "(0.116791, 1.445801, 0.222418)",
        "(0.116135, 1.439909, 0.219881)",
        "(0.115859, 1.437076, 0.218547)",
        "(0.115245, 1.431579, 0.215631)",
        "(0.114593, 1.426317, 0.212299)",
        "(0.114056, 1.421220, 0.208534)",
        "(0.113629, 1.416344, 0.204453)",
        "(0.113424, 1.414009, 0.202304)",
        "(0.112889, 1.409465, 0.197897)",
        "(0.112354, 1.405100, 0.193204)",
        "(0.111853, 1.400909, 0.188229)",
        "(0.111372, 1.396891, 0.182907)",
        "(0.111149, 1.395002, 0.180119)",
        "(0.110780, 1.391390, 0.174413)",
        "(0.110568, 1.388038, 0.168508)",
        "(0.110476, 1.384964, 0.162441)",
        "(0.110444, 1.382192, 0.156307)",
        "(0.110431, 1.380924, 0.153231)",
        "(0.110422, 1.378517, 0.147005)",
        "(0.110476, 1.376230, 0.140651)",
        "(0.110559, 1.374079, 0.134173)",
        "(0.110680, 1.372074, 0.127581)",
        "(0.110767, 1.371110, 0.124215)",
        "(0.110940, 1.369243, 0.117424)",
        "(0.111251, 1.367611, 0.110581)",
        "(0.111640, 1.366316, 0.103863)",
        "(0.112128, 1.365319, 0.097122)",
        "(0.112411, 1.364950, 0.093746)",
        "(0.113064, 1.364474, 0.087009)",
        "(0.113762, 1.364317, 0.080300)",
        "(0.114486, 1.364577, 0.073749)",
        "(0.115187, 1.365466, 0.067621)",
        "(0.115900, 1.366949, 0.061798)",
        "(0.116221, 1.367935, 0.058998)",
        "(0.116877, 1.370340, 0.053671)",
        "(0.117580, 1.373265, 0.048726)",
        "(0.118362, 1.376558, 0.044006)",
        "(0.119159, 1.380117, 0.039615)",
        "(0.119565, 1.382070, 0.037675)",
        "(0.120321, 1.386081, 0.034111)",
        "(0.120993, 1.390373, 0.031034)",
        "(0.121617, 1.394946, 0.028449)",
        "(0.122178, 1.399812, 0.026369)",
        "(0.122440, 1.402378, 0.025549)",
        "(0.122818, 1.407637, 0.024162)",
        "(0.123093, 1.413196, 0.023256)",
        "(0.123158, 1.419022, 0.022774)",
        "(0.123118, 1.422010, 0.022669)",
        "(0.123014, 1.428061, 0.022620)",
        "(0.122874, 1.434252, 0.022749)",
        "(0.122666, 1.440503, 0.023042)",
        "(0.122365, 1.446782, 0.023624)",
        "(0.122070, 1.453115, 0.024358)",
        "(0.121909, 1.456293, 0.024704)",
        "(0.121707, 1.462724, 0.025414)",
        "(0.121507, 1.469155, 0.026107)",
        "(0.121298, 1.475581, 0.026812)",
        "(0.121251, 1.478806, 0.027205)",
        "(0.121152, 1.485250, 0.028012)",
        "(0.121065, 1.491726, 0.028946)",
        "(0.120925, 1.498244, 0.030054)",
        "(0.120685, 1.504698, 0.031223)",
        "(0.120545, 1.507875, 0.031827)",
        "(0.120244, 1.514176, 0.033040)",
        "(0.120109, 1.520431, 0.034329)",
        "(0.120058, 1.526563, 0.035651)",
        "(0.119966, 1.532642, 0.037058)",
        "(0.119902, 1.538580, 0.038492)",
        "(0.119855, 1.541471, 0.039227)",
        "(0.119801, 1.547073, 0.040731)",
        "(0.119751, 1.552371, 0.042368)",
        "(0.119576, 1.557458, 0.044067)",
        "(0.119456, 1.562310, 0.045900)",
        "(0.119441, 1.564608, 0.046878)",
        "(0.119404, 1.568974, 0.048938)",
        "(0.119456, 1.573224, 0.051200)",
        "(0.119609, 1.577314, 0.053631)",
        "(0.119805, 1.581079, 0.056255)",
        "(0.119891, 1.582839, 0.057659)",
        "(0.119942, 1.586131, 0.060534)",
        "(0.119996, 1.589215, 0.063716)",
        "(0.120168, 1.592089, 0.067167)",
        "(0.120380, 1.594651, 0.070644)",
        "(0.120513, 1.595857, 0.072415)",
        "(0.120843, 1.598236, 0.076120)",
        "(0.121195, 1.600486, 0.080039)",
        "(0.121555, 1.602445, 0.084036)",
        "(0.121925, 1.604285, 0.088190)",
        "(0.122110, 1.605086, 0.090287)",
        "(0.122457, 1.606434, 0.094556)",
        "(0.122772, 1.607495, 0.098935)",
        "(0.122847, 1.608201, 0.103339)",
        "(0.122852, 1.608518, 0.105582)",
        "(0.122823, 1.609167, 0.110179)",
        "(0.122736, 1.609660, 0.114739)",
        "(0.122655, 1.610005, 0.119138)",
        "(0.122649, 1.610201, 0.123497)",
        "(0.122671, 1.610256, 0.125727)",
        "(0.122706, 1.610227, 0.130199)",
        "(0.122710, 1.609929, 0.134654)",
        "(0.122837, 1.609389, 0.139138)",
        "(0.122990, 1.608479, 0.143513)",
        "(0.123006, 1.607185, 0.147737)",
        "(0.122938, 1.606464, 0.149797)",
        "(0.122726, 1.604876, 0.153895)",
        "(0.122459, 1.603013, 0.157991)",
        "(0.122105, 1.600861, 0.162006)",
        "(0.121912, 1.599712, 0.163991)",
        "(0.121470, 1.597413, 0.167940)",
        "(0.121101, 1.594977, 0.171798)",
        "(0.120762, 1.592355, 0.175444)",
        "(0.120406, 1.589580, 0.178960)",
        "(0.120254, 1.588157, 0.180713)",
        "(0.119915, 1.585283, 0.184120)",
        "(0.119487, 1.582344, 0.187288)",
        "(0.119051, 1.579398, 0.190263)",
        "(0.118684, 1.576345, 0.192962)",
        "(0.118542, 1.574824, 0.194236)",
        "(0.118287, 1.571852, 0.196871)",
        "(0.118066, 1.568819, 0.199392)",
        "(0.117771, 1.565582, 0.201609)",
        "(0.117441, 1.562178, 0.203655)",
        "(0.117251, 1.560399, 0.204579)",
        "(0.116715, 1.556773, 0.206363)",
        "(0.115991, 1.553069, 0.208006)",
        "(0.115253, 1.549276, 0.209548)",
        "(0.114508, 1.545413, 0.211010)",
        "(0.114141, 1.543404, 0.211685)",
        "(0.113391, 1.539335, 0.212951)",
        "(0.112709, 1.535207, 0.214195)",
        "(0.112099, 1.531017, 0.215360)",
        "(0.111489, 1.526685, 0.216349)",
        "(0.111163, 1.524469, 0.216783)",
        "(0.110446, 1.519938, 0.217514)",
        "(0.109820, 1.515231, 0.218048)",
        "(0.109246, 1.510323, 0.218260)",
        "(0.108763, 1.505307, 0.218162)",
        "(0.108580, 1.502669, 0.217973)",
        "(0.108317, 1.497248, 0.217406)",
        "(0.108196, 1.491644, 0.216567)",
        "(0.108138, 1.485861, 0.215451)",
        "(0.107956, 1.479818, 0.214055)",
        "(0.107870, 1.476689, 0.213199)",
        "(0.107719, 1.470399, 0.211329)",
        "(0.107532, 1.464021, 0.209077)",
        "(0.107272, 1.457534, 0.206511)",
        "(0.107115, 1.451001, 0.203573)",
        "(0.107059, 1.447780, 0.201882)",
        "(0.106888, 1.441365, 0.198006)",
        "(0.106621, 1.434987, 0.193515)",
        "(0.106319, 1.428813, 0.188769)",
        "(0.105966, 1.422889, 0.183906)",
        "(0.105786, 1.420103, 0.181334)",
        "(0.105515, 1.414554, 0.175902)",
        "(0.105212, 1.409115, 0.169884)",
        "(0.104802, 1.403834, 0.163283)",
        "(0.104348, 1.398837, 0.156360)",
        "(0.104192, 1.396544, 0.152876)",
        "(0.103952, 1.392247, 0.145804)",
        "(0.103722, 1.388252, 0.138668)",
        "(0.103518, 1.384672, 0.131494)",
        "(0.103416, 1.381573, 0.124147)",
        "(0.103418, 1.380187, 0.120535)",
        "(0.103427, 1.377802, 0.113455)",
        "(0.103625, 1.375900, 0.106300)",
        "(0.103909, 1.374487, 0.099131)",
        "(0.104340, 1.373762, 0.092200)",
        "(0.104643, 1.373694, 0.088810)",
        "(0.105298, 1.373832, 0.082224)",
        "(0.105846, 1.374463, 0.075957)",
        "(0.106376, 1.375648, 0.070159)",
        "(0.106836, 1.377287, 0.064731)",
        "(0.107049, 1.378296, 0.062202)",
        "(0.107472, 1.380666, 0.057559)",
        "(0.107916, 1.383392, 0.053353)",
        "(0.108236, 1.386484, 0.049554)",
        "(0.108319, 1.390028, 0.046224)",
        "(0.108330, 1.392004, 0.044744)",
        "(0.108422, 1.396290, 0.042118)",
        "(0.108413, 1.401084, 0.039956)",
        "(0.108357, 1.406347, 0.038273)",
        "(0.108237, 1.412014, 0.036965)",
        "(0.108161, 1.414975, 0.036427)",
        "(0.107919, 1.421040, 0.035561)",
        "(0.107631, 1.427317, 0.034886)",
        "(0.107244, 1.433813, 0.034471)",
        "(0.106808, 1.440502, 0.034205)",
        "(0.106575, 1.443862, 0.034055)",
        "(0.106019, 1.450805, 0.033920)",
        "(0.105544, 1.457930, 0.033981)",
        "(0.105170, 1.465164, 0.034312)",
        "(0.104896, 1.472436, 0.034659)",
        "(0.104772, 1.476122, 0.034880)",
        "(0.104473, 1.483419, 0.035398)",
        "(0.104155, 1.490680, 0.036123)",
        "(0.103931, 1.497927, 0.037074)",
        "(0.103860, 1.505258, 0.038212)",
        "(0.103856, 1.508890, 0.038802)",
        "(0.103908, 1.516039, 0.039964)",
        "(0.104249, 1.523033, 0.041200)",
        "(0.104763, 1.529973, 0.042511)",
        "(0.105306, 1.536765, 0.043981)",
        "(0.105547, 1.540070, 0.044804)",
        "(0.106042, 1.546519, 0.046667)",
        "(0.106576, 1.552720, 0.048857)",
        "(0.107169, 1.558814, 0.051282)",
        "(0.107750, 1.564694, 0.053891)",
        "(0.108062, 1.567509, 0.055292)",
        "(0.108696, 1.573047, 0.058213)",
        "(0.109334, 1.578343, 0.061367)",
        "(0.109970, 1.583371, 0.064828)",
        "(0.110729, 1.588088, 0.068505)",
        "(0.111109, 1.590287, 0.070395)",
        "(0.111805, 1.594526, 0.074296)",
        "(0.112584, 1.598453, 0.078510)",
        "(0.113469, 1.602124, 0.083100)",
        "(0.114300, 1.605511, 0.087993)",
        "(0.114707, 1.607062, 0.090560)",
        "(0.115409, 1.610032, 0.095865)",
        "(0.116223, 1.612700, 0.101454)",
        "(0.117100, 1.615049, 0.107229)",
        "(0.117946, 1.617054, 0.113094)",
        "(0.118350, 1.617858, 0.116070)",
        "(0.119173, 1.619269, 0.122117)",
        "(0.120055, 1.620141, 0.128292)",
        "(0.120850, 1.620608, 0.134610)",
        "(0.121740, 1.620643, 0.141038)",
        "(0.122195, 1.620476, 0.144314)",
        "(0.123191, 1.619910, 0.151028)",
        "(0.124162, 1.618980, 0.157806)",
        "(0.124967, 1.617659, 0.164508)",
        "(0.125835, 1.615931, 0.171257)",
        "(0.126288, 1.614892, 0.174632)",
        "(0.127286, 1.612210, 0.181287)",
        "(0.128400, 1.608923, 0.187681)",
        "(0.129401, 1.605094, 0.193756)",
        "(0.130190, 1.600814, 0.199453)",
        "(0.130577, 1.598463, 0.202131)",
        "(0.131273, 1.593440, 0.207277)",
        "(0.131744, 1.588034, 0.211961)",
        "(0.132060, 1.582018, 0.215962)",
        "(0.132297, 1.575456, 0.219342)",
        "(0.132415, 1.572030, 0.220790)",
        "(0.132629, 1.564848, 0.223286)",
        "(0.132688, 1.557199, 0.225193)",
        "(0.132515, 1.549388, 0.226554)",
        "(0.132280, 1.541410, 0.227418)",
        "(0.132205, 1.537350, 0.227626)",
        "(0.132114, 1.529265, 0.227696)",
        "(0.131933, 1.521316, 0.227302)",
        "(0.131674, 1.513341, 0.226482)",
        "(0.131544, 1.505526, 0.225365)",
        "(0.131538, 1.501733, 0.224674)",
        "(0.131455, 1.494232, 0.222996)",
        "(0.131355, 1.486789, 0.220922)",
        "(0.131279, 1.479702, 0.218638)",
        "(0.131203, 1.472848, 0.216193)",
        "(0.131186, 1.469507, 0.214867)",
        "(0.131225, 1.463046, 0.212094)",
        "(0.131183, 1.456848, 0.209069)",
        "(0.131131, 1.450851, 0.205829)",
        "(0.131082, 1.445008, 0.202203)",
        "(0.130986, 1.442140, 0.200154)",
        "(0.130740, 1.436473, 0.195688)",
        "(0.130378, 1.431040, 0.190884)",
        "(0.130028, 1.425921, 0.185890)",
        "(0.129693, 1.421148, 0.180714)",
        "(0.129551, 1.418878, 0.178061)",
        "(0.129225, 1.414458, 0.172504)",
        "(0.128854, 1.410223, 0.166632)",
        "(0.128515, 1.406293, 0.160683)",
        "(0.128192, 1.402507, 0.154496)",
        "(0.127950, 1.400686, 0.151311)",
        "(0.127367, 1.397163, 0.144830)",
        "(0.126809, 1.393971, 0.138331)",
        "(0.126251, 1.391027, 0.131655)",
        "(0.125661, 1.388399, 0.124800)",
        "(0.125387, 1.387254, 0.121383)",
        "(0.125033, 1.385420, 0.114427)",
        "(0.124835, 1.383962, 0.107326)",
        "(0.124772, 1.383016, 0.100266)",
        "(0.124764, 1.382651, 0.093515)",
        "(0.124798, 1.382683, 0.090245)",
        "(0.124867, 1.383005, 0.083887)",
        "(0.124877, 1.383884, 0.077913)",
        "(0.124763, 1.385237, 0.072247)",
        "(0.124584, 1.387032, 0.066997)",
        "(0.124505, 1.388125, 0.064506)",
        "(0.124403, 1.390523, 0.059626)",
        "(0.124316, 1.393342, 0.055138)",
        "(0.124120, 1.396487, 0.051016)",
        "(0.123850, 1.399880, 0.047186)",
        "(0.123651, 1.401663, 0.045426)",
        "(0.123153, 1.405424, 0.042114)",
        "(0.122782, 1.409465, 0.039175)",
        "(0.122447, 1.413876, 0.036743)",
        "(0.122119, 1.418472, 0.034606)",
        "(0.121964, 1.420821, 0.033640)",
        "(0.121575, 1.425575, 0.031872)",
        "(0.121258, 1.430405, 0.030369)",
        "(0.120930, 1.435219, 0.029077)",
        "(0.120536, 1.440036, 0.027943)",
        "(0.120345, 1.442435, 0.027405)",
        "(0.119919, 1.447236, 0.026393)",
        "(0.119503, 1.452138, 0.025562)",
        "(0.119131, 1.457027, 0.024929)",
        "(0.118801, 1.461937, 0.024537)",
        "(0.118608, 1.464358, 0.024412)",
        "(0.118242, 1.469173, 0.024239)",
        "(0.118167, 1.473976, 0.024125)",
        "(0.118025, 1.478615, 0.024117)",
        "(0.117909, 1.483201, 0.024239)",
        "(0.117846, 1.485438, 0.024405)",
        "(0.117685, 1.489842, 0.024690)",
        "(0.117516, 1.494194, 0.025012)",
        "(0.117292, 1.498527, 0.025421)",
        "(0.116967, 1.502755, 0.025775)",
        "(0.116754, 1.504874, 0.025939)",
        "(0.116335, 1.509137, 0.026343)",
        "(0.115968, 1.513348, 0.026779)",
        "(0.115704, 1.517510, 0.027339)",
        "(0.115602, 1.521698, 0.028031)",
        "(0.115558, 1.523821, 0.028432)",
        "(0.115392, 1.528058, 0.029179)",
        "(0.115138, 1.532430, 0.029975)",
        "(0.114915, 1.537019, 0.030769)",
        "(0.114605, 1.541825, 0.031597)",
        "(0.114502, 1.544360, 0.032074)",
        "(0.114400, 1.549649, 0.033219)",
        "(0.114355, 1.555082, 0.034441)",
        "(0.114522, 1.560638, 0.035807)",
        "(0.114810, 1.566383, 0.037369)",
        "(0.114916, 1.569234, 0.038253)",
        "(0.115096, 1.574902, 0.040213)",
        "(0.115329, 1.580585, 0.042382)",
        "(0.115551, 1.586219, 0.044850)",
        "(0.115779, 1.591660, 0.047533)",
        "(0.115854, 1.594330, 0.048924)",
        "(0.115926, 1.599513, 0.051786)",
        "(0.116068, 1.604459, 0.054774)",
        "(0.116355, 1.609166, 0.057851)",
        "(0.116698, 1.613653, 0.061029)",
        "(0.116926, 1.615751, 0.062713)"
    ],
    "leftHandPositions": [
        "(0.293777, 0.876432, -0.216024)",
        "(0.293352, 0.876421, -0.215711)",
        "(0.292838, 0.876434, -0.215321)",
        "(0.292486, 0.876424, -0.214998)",
        "(0.292237, 0.876352, -0.214676)",
        "(0.292173, 0.876303, -0.214561)",
        "(0.292027, 0.876140, -0.214326)",
        "(0.291941, 0.875926, -0.214156)",
        "(0.291937, 0.875522, -0.213915)",
        "(0.292123, 0.875078, -0.213643)",
        "(0.292297, 0.874764, -0.213402)",
        "(0.292547, 0.874396, -0.213084)",
        "(0.292895, 0.874013, -0.212648)",
        "(0.293356, 0.873789, -0.212126)",
        "(0.293824, 0.873636, -0.211640)",
        "(0.293982, 0.873583, -0.211464)",
        "(0.294054, 0.873537, -0.211250)",
        "(0.293584, 0.873610, -0.211347)",
        "(0.292490, 0.873951, -0.211623)",
        "(0.290871, 0.874612, -0.211903)",
        "(0.290020, 0.875014, -0.211963)",
        "(0.288233, 0.875972, -0.211917)",
        "(0.286505, 0.877103, -0.211597)",
        "(0.284781, 0.878390, -0.211092)",
        "(0.283163, 0.879667, -0.210528)",
        "(0.282385, 0.880376, -0.210154)",
        "(0.280555, 0.882097, -0.209145)",
        "(0.278262, 0.884424, -0.207791)",
        "(0.275655, 0.887315, -0.206126)",
        "(0.272287, 0.891368, -0.203746)",
        "(0.270019, 0.894160, -0.202106)",
        "(0.264730, 0.901073, -0.198265)",
        "(0.258620, 0.909498, -0.193847)",
        "(0.251968, 0.919185, -0.189014)",
        "(0.245012, 0.930054, -0.183962)",
        "(0.241502, 0.935689, -0.181453)",
        "(0.234523, 0.946936, -0.176654)",
        "(0.227583, 0.958254, -0.172108)",
        "(0.220961, 0.969327, -0.167671)",
        "(0.214580, 0.980129, -0.163442)",
        "(0.211487, 0.985494, -0.161488)",
        "(0.205424, 0.996312, -0.157839)",
        "(0.199627, 1.007629, -0.154490)",
        "(0.194256, 1.019671, -0.151356)",
        "(0.189388, 1.032716, -0.148247)",
        "(0.187032, 1.039556, -0.146687)",
        "(0.182322, 1.054400, -0.143679)",
        "(0.177281, 1.070584, -0.140548)",
        "(0.171815, 1.088868, -0.137276)",
        "(0.165760, 1.109499, -0.134164)",
        "(0.162453, 1.120581, -0.132813)",
        "(0.155517, 1.142982, -0.130171)",
        "(0.148283, 1.166360, -0.127635)",
        "(0.140590, 1.191958, -0.125649)",
        "(0.133672, 1.216873, -0.124348)",
        "(0.130443, 1.229411, -0.123852)",
        "(0.124161, 1.253966, -0.122899)",
        "(0.118413, 1.277370, -0.121832)",
        "(0.113498, 1.299203, -0.120836)",
        "(0.109260, 1.320335, -0.120414)",
        "(0.107385, 1.330313, -0.120394)",
        "(0.103745, 1.348856, -0.120297)",
        "(0.100543, 1.365627, -0.119804)",
        "(0.098036, 1.380353, -0.118240)",
        "(0.096215, 1.393411, -0.115849)",
        "(0.095684, 1.399530, -0.114638)",
        "(0.094901, 1.411400, -0.112521)",
        "(0.094458, 1.422413, -0.110584)",
        "(0.094136, 1.432494, -0.108484)",
        "(0.093578, 1.441488, -0.105962)",
        "(0.093329, 1.445456, -0.104639)",
        "(0.093015, 1.452913, -0.102004)",
        "(0.093046, 1.459536, -0.099532)",
        "(0.093152, 1.465373, -0.097227)",
        "(0.093366, 1.470522, -0.095071)",
        "(0.093456, 1.472786, -0.094092)",
        "(0.093302, 1.476806, -0.092270)",
        "(0.093450, 1.480200, -0.090643)",
        "(0.093906, 1.483051, -0.089239)",
        "(0.094039, 1.485324, -0.088025)",
        "(0.094000, 1.486364, -0.087560)",
        "(0.094145, 1.488518, -0.086864)",
        "(0.094428, 1.490498, -0.086430)",
        "(0.094915, 1.492305, -0.086068)",
        "(0.095801, 1.493826, -0.085616)",
        "(0.096250, 1.494527, -0.085383)",
        "(0.097014, 1.495885, -0.084795)",
        "(0.097521, 1.496841, -0.083874)",
        "(0.097767, 1.497555, -0.082678)",
        "(0.097687, 1.498147, -0.081126)",
        "(0.097547, 1.498373, -0.080011)",
        "(0.097432, 1.498943, -0.077466)",
        "(0.097015, 1.499579, -0.074499)",
        "(0.096617, 1.500378, -0.071208)",
        "(0.096608, 1.501374, -0.067730)",
        "(0.096709, 1.501871, -0.065877)",
        "(0.096864, 1.502585, -0.062074)",
        "(0.097103, 1.503179, -0.058333)",
        "(0.097693, 1.503690, -0.054976)",
        "(0.098390, 1.503689, -0.052019)",
        "(0.098721, 1.503488, -0.050715)",
        "(0.099511, 1.502865, -0.048241)",
        "(0.100378, 1.501926, -0.046062)",
        "(0.101115, 1.500633, -0.044303)",
        "(0.101674, 1.499016, -0.042930)",
        "(0.101859, 1.498127, -0.042335)",
        "(0.102193, 1.496252, -0.041396)",
        "(0.102554, 1.494476, -0.040942)",
        "(0.102874, 1.492842, -0.041039)",
        "(0.103087, 1.491384, -0.041400)",
        "(0.103169, 1.490796, -0.041681)",
        "(0.103265, 1.489796, -0.042237)",
        "(0.103286, 1.489032, -0.042897)",
        "(0.103265, 1.488481, -0.043407)",
        "(0.103421, 1.488114, -0.043820)",
        "(0.103541, 1.487974, -0.043981)",
        "(0.103868, 1.487727, -0.044135)",
        "(0.104260, 1.487463, -0.044157)",
        "(0.104709, 1.487282, -0.044095)",
        "(0.104981, 1.487240, -0.044051)",
        "(0.105190, 1.487171, -0.043998)",
        "(0.105477, 1.487074, -0.043857)",
        "(0.105852, 1.486889, -0.043497)",
        "(0.106156, 1.486714, -0.042974)",
        "(0.106403, 1.486717, -0.042418)",
        "(0.106504, 1.486703, -0.042112)",
        "(0.106751, 1.486697, -0.041451)",
        "(0.107110, 1.486799, -0.040813)",
        "(0.107477, 1.486951, -0.040284)",
        "(0.107737, 1.487187, -0.039792)",
        "(0.107855, 1.487308, -0.039573)",
        "(0.107907, 1.487546, -0.039294)",
        "(0.107940, 1.487855, -0.038892)",
        "(0.107957, 1.488239, -0.038471)",
        "(0.107881, 1.488586, -0.038113)",
        "(0.107822, 1.488790, -0.037871)",
        "(0.107652, 1.489222, -0.037330)",
        "(0.107377, 1.489524, -0.036904)",
        "(0.107240, 1.489759, -0.036489)",
        "(0.107034, 1.490195, -0.035844)",
        "(0.106830, 1.490464, -0.035560)",
        "(0.106221, 1.491444, -0.035153)",
        "(0.105743, 1.493109, -0.035216)",
        "(0.105394, 1.495484, -0.035704)",
        "(0.105104, 1.498370, -0.036509)",
        "(0.105037, 1.499992, -0.037023)",
        "(0.104991, 1.503413, -0.038094)",
        "(0.105073, 1.507045, -0.039190)",
        "(0.105244, 1.510748, -0.040012)",
        "(0.105592, 1.514527, -0.040771)",
        "(0.105831, 1.516483, -0.041175)",
        "(0.106424, 1.520457, -0.042163)",
        "(0.106887, 1.524301, -0.043366)",
        "(0.107264, 1.527956, -0.044753)",
        "(0.107583, 1.531066, -0.046210)",
        "(0.107710, 1.532357, -0.046902)",
        "(0.108086, 1.534456, -0.048329)",
        "(0.108313, 1.535837, -0.049787)",
        "(0.108444, 1.536168, -0.050784)",
        "(0.108526, 1.536299, -0.051885)",
        "(0.108471, 1.536186, -0.052374)",
        "(0.108116, 1.535595, -0.053420)",
        "(0.107568, 1.534746, -0.053871)",
        "(0.106932, 1.534039, -0.054207)",
        "(0.106236, 1.533531, -0.054426)",
        "(0.105929, 1.533320, -0.054445)",
        "(0.105771, 1.533237, -0.054320)",
        "(0.105562, 1.533280, -0.054227)",
        "(0.105420, 1.533533, -0.054087)",
        "(0.105678, 1.534687, -0.054073)",
        "(0.105938, 1.535386, -0.054248)",
        "(0.106515, 1.537116, -0.054714)",
        "(0.107218, 1.539339, -0.055384)",
        "(0.108102, 1.542124, -0.056317)",
        "(0.109146, 1.545490, -0.057586)",
        "(0.109672, 1.547386, -0.058367)",
        "(0.110749, 1.551516, -0.060291)",
        "(0.111858, 1.556258, -0.062887)",
        "(0.113048, 1.561417, -0.065950)",
        "(0.114256, 1.566825, -0.069395)",
        "(0.114908, 1.569575, -0.071313)",
        "(0.116208, 1.574887, -0.075432)",
        "(0.117400, 1.579777, -0.079811)",
        "(0.118413, 1.583933, -0.084361)",
        "(0.119248, 1.587211, -0.089107)",
        "(0.119582, 1.588487, -0.091655)",
        "(0.120219, 1.590469, -0.097059)",
        "(0.120534, 1.591429, -0.102971)",
        "(0.120320, 1.591347, -0.109310)",
        "(0.119779, 1.590352, -0.116226)",
        "(0.119491, 1.589476, -0.119899)",
        "(0.118543, 1.587192, -0.127438)",
        "(0.117108, 1.584103, -0.135341)",
        "(0.115694, 1.580387, -0.143504)",
        "(0.114058, 1.576171, -0.151845)",
        "(0.113227, 1.573903, -0.156116)",
        "(0.111680, 1.569302, -0.164624)",
        "(0.110529, 1.564368, -0.172905)",
        "(0.109565, 1.559278, -0.180784)",
        "(0.108918, 1.554016, -0.187969)",
        "(0.108745, 1.551326, -0.191324)",
        "(0.108576, 1.545865, -0.197642)",
        "(0.108839, 1.540162, -0.203314)",
        "(0.108961, 1.534281, -0.208240)",
        "(0.109030, 1.528013, -0.212169)",
        "(0.109202, 1.524717, -0.213670)",
        "(0.109560, 1.517901, -0.216128)",
        "(0.109899, 1.510789, -0.217754)",
        "(0.109953, 1.503377, -0.218670)",
        "(0.109955, 1.495585, -0.218998)",
        "(0.109998, 1.491539, -0.218945)",
        "(0.110354, 1.483203, -0.218642)",
        "(0.110849, 1.474589, -0.218095)",
        "(0.111411, 1.465831, -0.217061)",
        "(0.111756, 1.456690, -0.215398)",
        "(0.111908, 1.452001, -0.214257)",
        "(0.112350, 1.442718, -0.211528)",
        "(0.112688, 1.433376, -0.208373)",
        "(0.113006, 1.424227, -0.204765)",
        "(0.113150, 1.415466, -0.201082)",
        "(0.113151, 1.411285, -0.199170)",
        "(0.113318, 1.403431, -0.195219)",
        "(0.113298, 1.396160, -0.191232)",
        "(0.113294, 1.389460, -0.187109)",
        "(0.113060, 1.383323, -0.182772)",
        "(0.112820, 1.380466, -0.180442)",
        "(0.112347, 1.375139, -0.175647)",
        "(0.111796, 1.370317, -0.170587)",
        "(0.111190, 1.366041, -0.165323)",
        "(0.110622, 1.362470, -0.160017)",
        "(0.110382, 1.361061, -0.157332)",
        "(0.110025, 1.358769, -0.151905)",
        "(0.109809, 1.357141, -0.146165)",
        "(0.109634, 1.355975, -0.140086)",
        "(0.109583, 1.355288, -0.133806)",
        "(0.109523, 1.355146, -0.130669)",
        "(0.109487, 1.355215, -0.124501)",
        "(0.109380, 1.356062, -0.118589)",
        "(0.109169, 1.357419, -0.112875)",
        "(0.108902, 1.359580, -0.107423)",
        "(0.108737, 1.360865, -0.104728)",
        "(0.108176, 1.363805, -0.099358)",
        "(0.107481, 1.367397, -0.093949)",
        "(0.106860, 1.371710, -0.088659)",
        "(0.106448, 1.376709, -0.083548)",
        "(0.106314, 1.379462, -0.081096)",
        "(0.106135, 1.385299, -0.076447)",
        "(0.106004, 1.391580, -0.072178)",
        "(0.105918, 1.398174, -0.068330)",
        "(0.105848, 1.404913, -0.064830)",
        "(0.105769, 1.408265, -0.063193)",
        "(0.105696, 1.415013, -0.060150)",
        "(0.105644, 1.421804, -0.057410)",
        "(0.105616, 1.428515, -0.054872)",
        "(0.105748, 1.435160, -0.052425)",
        "(0.105793, 1.438417, -0.051246)",
        "(0.105938, 1.444885, -0.048900)",
        "(0.106048, 1.451333, -0.046648)",
        "(0.105812, 1.457613, -0.044329)",
        "(0.105384, 1.463719, -0.041972)",
        "(0.105180, 1.466762, -0.040876)",
        "(0.104656, 1.472846, -0.038785)",
        "(0.104269, 1.478724, -0.036735)",
        "(0.103822, 1.484473, -0.034844)",
        "(0.103581, 1.490126, -0.033146)",
        "(0.103435, 1.492929, -0.032310)",
        "(0.103060, 1.498474, -0.030557)",
        "(0.102857, 1.504067, -0.028854)",
        "(0.102779, 1.509676, -0.027170)",
        "(0.102901, 1.515172, -0.025518)",
        "(0.103085, 1.517971, -0.024764)",
        "(0.103392, 1.523639, -0.023409)",
        "(0.103877, 1.529541, -0.022807)",
        "(0.103886, 1.535527, -0.022334)",
        "(0.104359, 1.541459, -0.022034)",
        "(0.104602, 1.544364, -0.021835)",
        "(0.105081, 1.549997, -0.021424)",
        "(0.105677, 1.555483, -0.021011)",
        "(0.106480, 1.560963, -0.020835)",
        "(0.107248, 1.566573, -0.021024)",
        "(0.107646, 1.569415, -0.021256)",
        "(0.108364, 1.574928, -0.021908)",
        "(0.109026, 1.580282, -0.022919)",
        "(0.109812, 1.585415, -0.024248)",
        "(0.110577, 1.590362, -0.025930)",
        "(0.110926, 1.592719, -0.026888)",
        "(0.111739, 1.597127, -0.028999)",
        "(0.112464, 1.601046, -0.031271)",
        "(0.113145, 1.604770, -0.033915)",
        "(0.113830, 1.608313, -0.036954)",
        "(0.114207, 1.609997, -0.038625)",
        "(0.114811, 1.613231, -0.042085)",
        "(0.115355, 1.616185, -0.045750)",
        "(0.115722, 1.618837, -0.049587)",
        "(0.115919, 1.621264, -0.053549)",
        "(0.116025, 1.622360, -0.055578)",
        "(0.116224, 1.624331, -0.059723)",
        "(0.116370, 1.626026, -0.064031)",
        "(0.116491, 1.627290, -0.068536)",
        "(0.116624, 1.628122, -0.073164)",
        "(0.116717, 1.628373, -0.075569)",
        "(0.116697, 1.628690, -0.080562)",
        "(0.116555, 1.628708, -0.085839)",
        "(0.116460, 1.628416, -0.091439)",
        "(0.116339, 1.627691, -0.097247)",
        "(0.116168, 1.627192, -0.100199)",
        "(0.115604, 1.625996, -0.106163)",
        "(0.114877, 1.624502, -0.112099)",
        "(0.114278, 1.622660, -0.117984)",
        "(0.113573, 1.620646, -0.123793)",
        "(0.113180, 1.619516, -0.126630)",
        "(0.112330, 1.617087, -0.132128)",
        "(0.111620, 1.614395, -0.137239)",
        "(0.111134, 1.611560, -0.141978)",
        "(0.110734, 1.608482, -0.146302)",
        "(0.110536, 1.606777, -0.148276)",
        "(0.110142, 1.603113, -0.151953)",
        "(0.109889, 1.599080, -0.155266)",
        "(0.109581, 1.595023, -0.158291)",
        "(0.109288, 1.590694, -0.160862)",
        "(0.109100, 1.588450, -0.161906)",
        "(0.108949, 1.583768, -0.163652)",
        "(0.108846, 1.578889, -0.164889)",
        "(0.108730, 1.573855, -0.165675)",
        "(0.108836, 1.568634, -0.165990)",
        "(0.108932, 1.565929, -0.165976)",
        "(0.109206, 1.560420, -0.165760)",
        "(0.109549, 1.554707, -0.165345)",
        "(0.109938, 1.548852, -0.164853)",
        "(0.110384, 1.543008, -0.164343)",
        "(0.110579, 1.540098, -0.164021)",
        "(0.110999, 1.534226, -0.163278)",
        "(0.111505, 1.528170, -0.162481)",
        "(0.112127, 1.522121, -0.161614)",
        "(0.112852, 1.515927, -0.160569)",
        "(0.113286, 1.512774, -0.159950)",
        "(0.114163, 1.506360, -0.158619)",
        "(0.115289, 1.499837, -0.157138)",
        "(0.116281, 1.493274, -0.155516)",
        "(0.117311, 1.486481, -0.153757)",
        "(0.117833, 1.483036, -0.152869)",
        "(0.118731, 1.476091, -0.150882)",
        "(0.119591, 1.468915, -0.148539)",
        "(0.120237, 1.461634, -0.146014)",
        "(0.120772, 1.454558, -0.143375)",
        "(0.120933, 1.451131, -0.141994)",
        "(0.121191, 1.444315, -0.139125)",
        "(0.121093, 1.437862, -0.135958)",
        "(0.120651, 1.431698, -0.132712)",
        "(0.119960, 1.426086, -0.129330)",
        "(0.119623, 1.423413, -0.127546)",
        "(0.118826, 1.418318, -0.123822)",
        "(0.118030, 1.413694, -0.119930)",
        "(0.117406, 1.409712, -0.115983)",
        "(0.116713, 1.406373, -0.112043)",
        "(0.116379, 1.404950, -0.110010)",
        "(0.115877, 1.402503, -0.105839)",
        "(0.115263, 1.400558, -0.101686)",
        "(0.114685, 1.399160, -0.097712)",
        "(0.114232, 1.398535, -0.093788)",
        "(0.113974, 1.398442, -0.091783)",
        "(0.113444, 1.398598, -0.087747)",
        "(0.112928, 1.399284, -0.083759)",
        "(0.112259, 1.400478, -0.079930)",
        "(0.111646, 1.402227, -0.076351)",
        "(0.111360, 1.403370, -0.074706)",
        "(0.110831, 1.405999, -0.071620)",
        "(0.110356, 1.408879, -0.068680)",
        "(0.109936, 1.412240, -0.066020)",
        "(0.109646, 1.415814, -0.063431)",
        "(0.109488, 1.417617, -0.062114)",
        "(0.109144, 1.421333, -0.059541)",
        "(0.108938, 1.425212, -0.057111)",
        "(0.108757, 1.429222, -0.054808)",
        "(0.108656, 1.433416, -0.052649)",
        "(0.108627, 1.435591, -0.051652)",
        "(0.108604, 1.440040, -0.049820)",
        "(0.108659, 1.444580, -0.048032)",
        "(0.108636, 1.449300, -0.046259)",
        "(0.108537, 1.454218, -0.044561)",
        "(0.108425, 1.456734, -0.043704)",
        "(0.108198, 1.461818, -0.042036)",
        "(0.108084, 1.467082, -0.040591)",
        "(0.107797, 1.472370, -0.039375)",
        "(0.107474, 1.477654, -0.038399)",
        "(0.107322, 1.480251, -0.037954)",
        "(0.107176, 1.485369, -0.037110)",
        "(0.107112, 1.490368, -0.036365)",
        "(0.106990, 1.495223, -0.035675)",
        "(0.106848, 1.499897, -0.034956)",
        "(0.106813, 1.502206, -0.034607)",
        "(0.106760, 1.506809, -0.034048)",
        "(0.106861, 1.511394, -0.033681)",
        "(0.107163, 1.515904, -0.033300)",
        "(0.107274, 1.520398, -0.032873)",
        "(0.107355, 1.522685, -0.032629)",
        "(0.107485, 1.527457, -0.032223)",
        "(0.107676, 1.532513, -0.031895)",
        "(0.107792, 1.537773, -0.031598)",
        "(0.107988, 1.543151, -0.031265)",
        "(0.108182, 1.545905, -0.031107)",
        "(0.108771, 1.551493, -0.030907)",
        "(0.109483, 1.557058, -0.030829)",
        "(0.110250, 1.562272, -0.030871)",
        "(0.111064, 1.567560, -0.031153)",
        "(0.111477, 1.570162, -0.031357)",
        "(0.112276, 1.575239, -0.031812)",
        "(0.112954, 1.580186, -0.032386)",
        "(0.113738, 1.584989, -0.033129)",
        "(0.114568, 1.589627, -0.034052)",
        "(0.114991, 1.591851, -0.034596)",
        "(0.115824, 1.596122, -0.035808)",
        "(0.116702, 1.600214, -0.037156)",
        "(0.117545, 1.604074, -0.038697)",
        "(0.118387, 1.607662, -0.040477)",
        "(0.118814, 1.609375, -0.041501)",
        "(0.119536, 1.612646, -0.043790)",
        "(0.120211, 1.615604, -0.046312)",
        "(0.120807, 1.618170, -0.049090)",
        "(0.121186, 1.620363, -0.052071)",
        "(0.121320, 1.621283, -0.053618)",
        "(0.121478, 1.622840, -0.056825)",
        "(0.121468, 1.624029, -0.060181)",
        "(0.121224, 1.624912, -0.063732)",
        "(0.120705, 1.625615, -0.067533)",
        "(0.120469, 1.625863, -0.069530)",
        "(0.120022, 1.626243, -0.073729)",
        "(0.119568, 1.626447, -0.078265)",
        "(0.119104, 1.626382, -0.083006)",
        "(0.118669, 1.626029, -0.087841)",
        "(0.118411, 1.625713, -0.090318)",
        "(0.117872, 1.624780, -0.095321)",
        "(0.117401, 1.623561, -0.100442)",
        "(0.116861, 1.622003, -0.105639)",
        "(0.116167, 1.620185, -0.110893)",
        "(0.115803, 1.619164, -0.113544)",
        "(0.115073, 1.616928, -0.118905)",
        "(0.114480, 1.614395, -0.124261)",
        "(0.113993, 1.611513, -0.129639)",
        "(0.113471, 1.608336, -0.134929)",
        "(0.113173, 1.606572, -0.137483)",
        "(0.112622, 1.602687, -0.142369)",
        "(0.112205, 1.598260, -0.146887)",
        "(0.111779, 1.593502, -0.151073)",
        "(0.111246, 1.588486, -0.154989)",
        "(0.110993, 1.585816, -0.156775)",
        "(0.110468, 1.580208, -0.159994)",
        "(0.109946, 1.574214, -0.162834)",
        "(0.109437, 1.568059, -0.165437)",
        "(0.108842, 1.561817, -0.167715)",
        "(0.108404, 1.558654, -0.168649)",
        "(0.107269, 1.552124, -0.170241)",
        "(0.106201, 1.545425, -0.171624)",
        "(0.105077, 1.538705, -0.172752)",
        "(0.104172, 1.531740, -0.173541)",
        "(0.103751, 1.528190, -0.173822)",
        "(0.103077, 1.521182, -0.174235)",
        "(0.102231, 1.514239, -0.174367)",
        "(0.101353, 1.507261, -0.174146)",
        "(0.100491, 1.500401, -0.173460)",
        "(0.100032, 1.497044, -0.172996)",
        "(0.099158, 1.490447, -0.171851)",
        "(0.098337, 1.484023, -0.170431)",
        "(0.097742, 1.477790, -0.168866)",
        "(0.097345, 1.471769, -0.167239)",
        "(0.097203, 1.468921, -0.166400)",
        "(0.097061, 1.463362, -0.164737)",
        "(0.097247, 1.458056, -0.162942)",
        "(0.097127, 1.452678, -0.160959)",
        "(0.096834, 1.447210, -0.158826)",
        "(0.096605, 1.444505, -0.157737)",
        "(0.096151, 1.439160, -0.155463)",
        "(0.095667, 1.433885, -0.153036)",
        "(0.095452, 1.428811, -0.150500)",
        "(0.095159, 1.423875, -0.147902)",
        "(0.095065, 1.421448, -0.146581)",
        "(0.095122, 1.416822, -0.143985)",
        "(0.095314, 1.412354, -0.141342)",
        "(0.095601, 1.407958, -0.138420)",
        "(0.095830, 1.403528, -0.135188)",
        "(0.095925, 1.401406, -0.133591)",
        "(0.096207, 1.397475, -0.130477)",
        "(0.096534, 1.393792, -0.127355)",
        "(0.096902, 1.390318, -0.124196)",
        "(0.097290, 1.387068, -0.120981)",
        "(0.097535, 1.385553, -0.119374)",
        "(0.097952, 1.382819, -0.116222)",
        "(0.098288, 1.380256, -0.113104)",
        "(0.098547, 1.377990, -0.110058)",
        "(0.098590, 1.376001, -0.107059)",
        "(0.098538, 1.375176, -0.105592)",
        "(0.098436, 1.373779, -0.102599)",
        "(0.098217, 1.372802, -0.099496)",
        "(0.098016, 1.372241, -0.096301)",
        "(0.097857, 1.372166, -0.092992)",
        "(0.097796, 1.372331, -0.091314)",
        "(0.097573, 1.372942, -0.087944)",
        "(0.097303, 1.374062, -0.084627)",
        "(0.096933, 1.375549, -0.081333)",
        "(0.096444, 1.377335, -0.078103)",
        "(0.096233, 1.378384, -0.076481)",
        "(0.095764, 1.380714, -0.073362)",
        "(0.095306, 1.383434, -0.070440)",
        "(0.094792, 1.386556, -0.067769)",
        "(0.094301, 1.389983, -0.065323)",
        "(0.094082, 1.391816, -0.064155)",
        "(0.093657, 1.395625, -0.061905)",
        "(0.093300, 1.399612, -0.059800)",
        "(0.092899, 1.403674, -0.057725)",
        "(0.092508, 1.407798, -0.055721)",
        "(0.092355, 1.409928, -0.054768)",
        "(0.091969, 1.414265, -0.052990)",
        "(0.091527, 1.418725, -0.051436)",
        "(0.091105, 1.423444, -0.050106)",
        "(0.090745, 1.428311, -0.048963)",
        "(0.090588, 1.430802, -0.048455)",
        "(0.090329, 1.435867, -0.047542)",
        "(0.090012, 1.441019, -0.046749)",
        "(0.089748, 1.446412, -0.046046)",
        "(0.089603, 1.451516, -0.045446)",
        "(0.089541, 1.454040, -0.045118)",
        "(0.089340, 1.459099, -0.044302)",
        "(0.089135, 1.464192, -0.043306)",
        "(0.089009, 1.469369, -0.042145)",
        "(0.088812, 1.474566, -0.040858)",
        "(0.088760, 1.477206, -0.040199)",
        "(0.088720, 1.482574, -0.038911)",
        "(0.088782, 1.488064, -0.037654)",
        "(0.088960, 1.493600, -0.036443)",
        "(0.089188, 1.499072, -0.035251)",
        "(0.089285, 1.501789, -0.034659)",
        "(0.089443, 1.507170, -0.033502)",
        "(0.089717, 1.512573, -0.032492)",
        "(0.090064, 1.518056, -0.031670)",
        "(0.090423, 1.523540, -0.030939)",
        "(0.090690, 1.526281, -0.030617)",
        "(0.091271, 1.531658, -0.030001)",
        "(0.091976, 1.536826, -0.029427)",
        "(0.092865, 1.541885, -0.028970)",
        "(0.093848, 1.546903, -0.028641)",
        "(0.094378, 1.549336, -0.028476)",
        "(0.095373, 1.554014, -0.028174)",
        "(0.096316, 1.558579, -0.028036)",
        "(0.097245, 1.563129, -0.028220)",
        "(0.098164, 1.567720, -0.028866)",
        "(0.098614, 1.570044, -0.029403)",
        "(0.099499, 1.574650, -0.030689)",
        "(0.100274, 1.579002, -0.032193)",
        "(0.100866, 1.583114, -0.033868)",
        "(0.101394, 1.586954, -0.035634)",
        "(0.101619, 1.588745, -0.036587)",
        "(0.102030, 1.592149, -0.038594)",
        "(0.102445, 1.595308, -0.040725)",
        "(0.102806, 1.598122, -0.042959)",
        "(0.103097, 1.600761, -0.045354)",
        "(0.103248, 1.601975, -0.046629)",
        "(0.103558, 1.604235, -0.049274)",
        "(0.103841, 1.606094, -0.052052)",
        "(0.104061, 1.607629, -0.054973)",
        "(0.104205, 1.608863, -0.058084)",
        "(0.104265, 1.609366, -0.059719)",
        "(0.104310, 1.610222, -0.063064)",
        "(0.104163, 1.610964, -0.066583)",
        "(0.103949, 1.611647, -0.070273)",
        "(0.103653, 1.612177, -0.074064)",
        "(0.103479, 1.612313, -0.075994)",
        "(0.103194, 1.612421, -0.079883)",
        "(0.102932, 1.612386, -0.083879)",
        "(0.102604, 1.612120, -0.087955)",
        "(0.102349, 1.611517, -0.092092)",
        "(0.102247, 1.611104, -0.094216)",
        "(0.101899, 1.610080, -0.098589)",
        "(0.101478, 1.608814, -0.103122)",
        "(0.100959, 1.607341, -0.107710)",
        "(0.100451, 1.605498, -0.112278)",
        "(0.100249, 1.604431, -0.114540)",
        "(0.099847, 1.602052, -0.119000)",
        "(0.099201, 1.599321, -0.123280)",
        "(0.098316, 1.596346, -0.127418)",
        "(0.097311, 1.593178, -0.131324)",
        "(0.096839, 1.591553, -0.133204)",
        "(0.095956, 1.588248, -0.136979)",
        "(0.095192, 1.584722, -0.140586)",
        "(0.094519, 1.580930, -0.144010)",
        "(0.093914, 1.576857, -0.147226)",
        "(0.093632, 1.574746, -0.148765)",
        "(0.093069, 1.570299, -0.151643)",
        "(0.092387, 1.565599, -0.154365)",
        "(0.091629, 1.560644, -0.156797)",
        "(0.090981, 1.555629, -0.159122)",
        "(0.090690, 1.553059, -0.160187)",
        "(0.090044, 1.547859, -0.162216)",
        "(0.089499, 1.542497, -0.164073)",
        "(0.089149, 1.537038, -0.165792)",
        "(0.088809, 1.531336, -0.167288)",
        "(0.088677, 1.528377, -0.167916)",
        "(0.088367, 1.522323, -0.168968)",
        "(0.088015, 1.515922, -0.169566)",
        "(0.087684, 1.509183, -0.169809)",
        "(0.087572, 1.502199, -0.169561)",
        "(0.087534, 1.498638, -0.169291)",
        "(0.087449, 1.491370, -0.168599)",
        "(0.087392, 1.483940, -0.167558)",
        "(0.087376, 1.476427, -0.166316)",
        "(0.087235, 1.468839, -0.164766)",
        "(0.087133, 1.465087, -0.163978)",
        "(0.086980, 1.457724, -0.162460)",
        "(0.086960, 1.450651, -0.160877)",
        "(0.086915, 1.443836, -0.159211)",
        "(0.086907, 1.437251, -0.157478)",
        "(0.087006, 1.434071, -0.156554)",
        "(0.087182, 1.427868, -0.154557)",
        "(0.087293, 1.421924, -0.152389)",
        "(0.087585, 1.416361, -0.150157)",
        "(0.087843, 1.411119, -0.147863)",
        "(0.088066, 1.408649, -0.146694)",
        "(0.088605, 1.403985, -0.144389)",
        "(0.089277, 1.399748, -0.142063)",
        "(0.090008, 1.395898, -0.139788)",
        "(0.090918, 1.392444, -0.137540)",
        "(0.091388, 1.390781, -0.136398)",
        "(0.092238, 1.387412, -0.133964)",
        "(0.093352, 1.384139, -0.131347)",
        "(0.094441, 1.380926, -0.128509)",
        "(0.095532, 1.377598, -0.125520)",
        "(0.096109, 1.375925, -0.123983)",
        "(0.097135, 1.372623, -0.120925)",
        "(0.097963, 1.369277, -0.117796)",
        "(0.098684, 1.366009, -0.114739)",
        "(0.099289, 1.362865, -0.111837)",
        "(0.099569, 1.361405, -0.110455)",
        "(0.100123, 1.358576, -0.107766)",
        "(0.100680, 1.355985, -0.105103)",
        "(0.101175, 1.353655, -0.102373)",
        "(0.101633, 1.351560, -0.099507)",
        "(0.101840, 1.350625, -0.097901)",
        "(0.102064, 1.349095, -0.094876)",
        "(0.102230, 1.348122, -0.091802)",
        "(0.102323, 1.347723, -0.088535)",
        "(0.102339, 1.347894, -0.085229)",
        "(0.102273, 1.348240, -0.083573)",
        "(0.102089, 1.349428, -0.080335)",
        "(0.101856, 1.351504, -0.077321)",
        "(0.101571, 1.354317, -0.074463)",
        "(0.101231, 1.357700, -0.071638)",
        "(0.101003, 1.359608, -0.070229)",
        "(0.100455, 1.363643, -0.067376)",
        "(0.099826, 1.368166, -0.064606)",
        "(0.099185, 1.373161, -0.061905)",
        "(0.098586, 1.378687, -0.059364)",
        "(0.098264, 1.381602, -0.058132)",
        "(0.097659, 1.387564, -0.055654)",
        "(0.097121, 1.393908, -0.053279)",
        "(0.096479, 1.400553, -0.051060)",
        "(0.095717, 1.407521, -0.049009)",
        "(0.095310, 1.411071, -0.048059)",
        "(0.094346, 1.418207, -0.046065)",
        "(0.093326, 1.425397, -0.044019)",
        "(0.092496, 1.432677, -0.041967)",
        "(0.091867, 1.440100, -0.040114)",
        "(0.091543, 1.443873, -0.039251)",
        "(0.091023, 1.451480, -0.037591)",
        "(0.090702, 1.459220, -0.036054)",
        "(0.090381, 1.466970, -0.034640)",
        "(0.090192, 1.474862, -0.033323)",
        "(0.090061, 1.478792, -0.032698)",
        "(0.089639, 1.486572, -0.031548)",
        "(0.089177, 1.494297, -0.030487)",
        "(0.088800, 1.501939, -0.029638)",
        "(0.088621, 1.509700, -0.029117)",
        "(0.088567, 1.513589, -0.028979)",
        "(0.088299, 1.521360, -0.028757)",
        "(0.088062, 1.529011, -0.028608)",
        "(0.087886, 1.536437, -0.028616)",
        "(0.087617, 1.543587, -0.028789)",
        "(0.087535, 1.547033, -0.028978)",
        "(0.087401, 1.553844, -0.029557)",
        "(0.087167, 1.560441, -0.030398)",
        "(0.086966, 1.566769, -0.031496)",
        "(0.086929, 1.572769, -0.032794)",
        "(0.087005, 1.575614, -0.033524)",
        "(0.087327, 1.581207, -0.035131)",
        "(0.087922, 1.586561, -0.036976)",
        "(0.088709, 1.591671, -0.038947)",
        "(0.089549, 1.596501, -0.040999)",
        "(0.089989, 1.598783, -0.042055)",
        "(0.090887, 1.603116, -0.044242)",
        "(0.091862, 1.607210, -0.046643)",
        "(0.092901, 1.611165, -0.049319)",
        "(0.093889, 1.614916, -0.052199)",
        "(0.094375, 1.616685, -0.053731)",
        "(0.095254, 1.620082, -0.056980)",
        "(0.096222, 1.623226, -0.060483)",
        "(0.097272, 1.626098, -0.064239)",
        "(0.098234, 1.628573, -0.068103)",
        "(0.098682, 1.629694, -0.070076)",
        "(0.099551, 1.631580, -0.074239)",
        "(0.100325, 1.633205, -0.078527)",
        "(0.100922, 1.634397, -0.083012)",
        "(0.101353, 1.635232, -0.087550)",
        "(0.101486, 1.635432, -0.089867)",
        "(0.101715, 1.635516, -0.094530)",
        "(0.101892, 1.635197, -0.099274)",
        "(0.101748, 1.634611, -0.103995)",
        "(0.101410, 1.633616, -0.108709)",
        "(0.101194, 1.632944, -0.111038)",
        "(0.100855, 1.631240, -0.115659)",
        "(0.100509, 1.629111, -0.120264)",
        "(0.100044, 1.626545, -0.124890)",
        "(0.099387, 1.623575, -0.129651)",
        "(0.099015, 1.622022, -0.132088)",
        "(0.098224, 1.618810, -0.137065)",
        "(0.097411, 1.615427, -0.142126)",
        "(0.096400, 1.611680, -0.147093)",
        "(0.095287, 1.607558, -0.151972)",
        "(0.094740, 1.605458, -0.154403)",
        "(0.093636, 1.601180, -0.159282)",
        "(0.092794, 1.596721, -0.164035)",
        "(0.092137, 1.592059, -0.168620)",
        "(0.091629, 1.587012, -0.172775)",
        "(0.091457, 1.584318, -0.174605)",
        "(0.090936, 1.578753, -0.178053)",
        "(0.090378, 1.572821, -0.181169)",
        "(0.089940, 1.566702, -0.184087)",
        "(0.089608, 1.560298, -0.186660)",
        "(0.089558, 1.556896, -0.187801)",
        "(0.089626, 1.549925, -0.189853)",
        "(0.089808, 1.542781, -0.191517)",
        "(0.090064, 1.535181, -0.192867)",
        "(0.090629, 1.527000, -0.193918)",
        "(0.090892, 1.522785, -0.194295)",
        "(0.091269, 1.514165, -0.194800)",
        "(0.091614, 1.505252, -0.194904)",
        "(0.092066, 1.496127, -0.194626)",
        "(0.092780, 1.486898, -0.193957)",
        "(0.093163, 1.482218, -0.193454)",
        "(0.093952, 1.472734, -0.192025)",
        "(0.094855, 1.462976, -0.190006)",
        "(0.095850, 1.453026, -0.187582)",
        "(0.097061, 1.443447, -0.184916)",
        "(0.097698, 1.438847, -0.183497)",
        "(0.098868, 1.429833, -0.180351)",
        "(0.099783, 1.421030, -0.176817)",
        "(0.100594, 1.412765, -0.172925)",
        "(0.101179, 1.405005, -0.168594)",
        "(0.101261, 1.401375, -0.166318)",
        "(0.101529, 1.394662, -0.161673)",
        "(0.101838, 1.388762, -0.156945)",
        "(0.102094, 1.383764, -0.152058)",
        "(0.102371, 1.379563, -0.146968)",
        "(0.102532, 1.377714, -0.144242)",
        "(0.102821, 1.374215, -0.138462)",
        "(0.103119, 1.371425, -0.132476)",
        "(0.103382, 1.369514, -0.126914)",
        "(0.103445, 1.367962, -0.121186)",
        "(0.103326, 1.367348, -0.118279)",
        "(0.103018, 1.366424, -0.112480)",
        "(0.102632, 1.366189, -0.106760)",
        "(0.102265, 1.366321, -0.101020)",
        "(0.101885, 1.366695, -0.095188)",
        "(0.101759, 1.367086, -0.092273)",
        "(0.101500, 1.368326, -0.086703)",
        "(0.101117, 1.370139, -0.081567)",
        "(0.100492, 1.372531, -0.076934)",
        "(0.099721, 1.375543, -0.072824)",
        "(0.099253, 1.377253, -0.070904)",
        "(0.098194, 1.381022, -0.067171)",
        "(0.097117, 1.385427, -0.063675)",
        "(0.096099, 1.390498, -0.060549)",
        "(0.095074, 1.396130, -0.057750)",
        "(0.094619, 1.399166, -0.056513)",
        "(0.093563, 1.405551, -0.054276)",
        "(0.092285, 1.412411, -0.052319)",
        "(0.091009, 1.419667, -0.050618)",
        "(0.089653, 1.427240, -0.049088)",
        "(0.088987, 1.431101, -0.048376)",
        "(0.087698, 1.439213, -0.047127)",
        "(0.086345, 1.447491, -0.045907)",
        "(0.085008, 1.455916, -0.044742)",
        "(0.084022, 1.464680, -0.043679)",
        "(0.083627, 1.469166, -0.043184)",
        "(0.082967, 1.478286, -0.042288)",
        "(0.082306, 1.487623, -0.041509)",
        "(0.081814, 1.497087, -0.040810)",
        "(0.081549, 1.506701, -0.040246)",
        "(0.081475, 1.511573, -0.040026)",
        "(0.081487, 1.521462, -0.039778)",
        "(0.081663, 1.531446, -0.039752)",
        "(0.081837, 1.541264, -0.039848)",
        "(0.082184, 1.551084, -0.040160)",
        "(0.082425, 1.555979, -0.040433)",
        "(0.083060, 1.565739, -0.041176)",
        "(0.083933, 1.575260, -0.042174)",
        "(0.084939, 1.584557, -0.043438)",
        "(0.085950, 1.593498, -0.044956)",
        "(0.086522, 1.597795, -0.045824)",
        "(0.087914, 1.606154, -0.047833)",
        "(0.089486, 1.614131, -0.050208)",
        "(0.091025, 1.621666, -0.052896)",
        "(0.092532, 1.628712, -0.055898)",
        "(0.093317, 1.632028, -0.057517)",
        "(0.094839, 1.638381, -0.060841)",
        "(0.096148, 1.644203, -0.064321)",
        "(0.097488, 1.649488, -0.067990)",
        "(0.098682, 1.654258, -0.071910)",
        "(0.099253, 1.656473, -0.073978)",
        "(0.100453, 1.660594, -0.078277)",
        "(0.101591, 1.664227, -0.082734)",
        "(0.102800, 1.667169, -0.087357)",
        "(0.104001, 1.669698, -0.092088)",
        "(0.104546, 1.670625, -0.094512)",
        "(0.105409, 1.672191, -0.099350)",
        "(0.106193, 1.673184, -0.104222)",
        "(0.106819, 1.673620, -0.109020)",
        "(0.107214, 1.673590, -0.113710)",
        "(0.107300, 1.673313, -0.115974)",
        "(0.107362, 1.672241, -0.120312)",
        "(0.107354, 1.670484, -0.124337)",
        "(0.107209, 1.668320, -0.128169)",
        "(0.107052, 1.665794, -0.131813)",
        "(0.106913, 1.664303, -0.133532)",
        "(0.106527, 1.661184, -0.136780)",
        "(0.106027, 1.657773, -0.139627)",
        "(0.105402, 1.653989, -0.142116)",
        "(0.105003, 1.649871, -0.144399)",
        "(0.104883, 1.647737, -0.145504)",
        "(0.104511, 1.643472, -0.147716)",
        "(0.104058, 1.639003, -0.149783)",
        "(0.103454, 1.634493, -0.151734)",
        "(0.102834, 1.629831, -0.153631)",
        "(0.102601, 1.627500, -0.154641)",
        "(0.102277, 1.622804, -0.156788)",
        "(0.101899, 1.618254, -0.158898)",
        "(0.101534, 1.613537, -0.160925)",
        "(0.101214, 1.608641, -0.162929)",
        "(0.101090, 1.606111, -0.163939)",
        "(0.100915, 1.600994, -0.165920)",
        "(0.100686, 1.595830, -0.167825)",
        "(0.100335, 1.590509, -0.169686)",
        "(0.099895, 1.585222, -0.171641)",
        "(0.099664, 1.582610, -0.172677)",
        "(0.099207, 1.577423, -0.174829)",
        "(0.098675, 1.572387, -0.177064)",
        "(0.098154, 1.567500, -0.179390)",
        "(0.097650, 1.562742, -0.181784)",
        "(0.097386, 1.560366, -0.182967)",
        "(0.096988, 1.555653, -0.185249)",
        "(0.096551, 1.550890, -0.187345)",
        "(0.096012, 1.546056, -0.189215)",
        "(0.095529, 1.541127, -0.190905)",
        "(0.095346, 1.538678, -0.191673)",
        "(0.094997, 1.533757, -0.193110)",
        "(0.094783, 1.528718, -0.194399)",
        "(0.094755, 1.523625, -0.195452)",
        "(0.094597, 1.518437, -0.196248)",
        "(0.094470, 1.515786, -0.196524)",
        "(0.094353, 1.510339, -0.196975)",
        "(0.094406, 1.504907, -0.197356)",
        "(0.094716, 1.499258, -0.197646)",
        "(0.095363, 1.493245, -0.197819)",
        "(0.095802, 1.489983, -0.197810)",
        "(0.096793, 1.483100, -0.197524)",
        "(0.097861, 1.475498, -0.196820)",
        "(0.099163, 1.466885, -0.195579)",
        "(0.100447, 1.457401, -0.194127)",
        "(0.101086, 1.452454, -0.193405)",
        "(0.102465, 1.441984, -0.191849)",
        "(0.103772, 1.430997, -0.189805)",
        "(0.104711, 1.418727, -0.186663)",
        "(0.105557, 1.406325, -0.182519)",
        "(0.105709, 1.399936, -0.180061)",
        "(0.105571, 1.387008, -0.174752)",
        "(0.105083, 1.374333, -0.168624)",
        "(0.103892, 1.362041, -0.161541)",
        "(0.102462, 1.350850, -0.153509)",
        "(0.101946, 1.346018, -0.149109)",
        "(0.100914, 1.337855, -0.139933)",
        "(0.099320, 1.332105, -0.130374)",
        "(0.097239, 1.328851, -0.120246)",
        "(0.094802, 1.328199, -0.109629)",
        "(0.093665, 1.329129, -0.104252)",
        "(0.091852, 1.333180, -0.093769)",
        "(0.090034, 1.340276, -0.083785)",
        "(0.087828, 1.350169, -0.074619)",
        "(0.084982, 1.362561, -0.066388)",
        "(0.083425, 1.369694, -0.062577)",
        "(0.080465, 1.385165, -0.055194)",
        "(0.077652, 1.402652, -0.048434)",
        "(0.075131, 1.422083, -0.042494)",
        "(0.073002, 1.442969, -0.037384)",
        "(0.072189, 1.453864, -0.035232)",
        "(0.070542, 1.476091, -0.031415)",
        "(0.069115, 1.498788, -0.028525)",
        "(0.068452, 1.521821, -0.027182)",
        "(0.068434, 1.544867, -0.027444)",
        "(0.068965, 1.556286, -0.028295)",
        "(0.070506, 1.578728, -0.031040)",
        "(0.072859, 1.600074, -0.035164)",
        "(0.076054, 1.619753, -0.040684)",
        "(0.079746, 1.637327, -0.047572)",
        "(0.081822, 1.645077, -0.051635)",
        "(0.086084, 1.658856, -0.060734)",
        "(0.090586, 1.670049, -0.071155)",
        "(0.095123, 1.678522, -0.082805)",
        "(0.099500, 1.683935, -0.095495)",
        "(0.101547, 1.685317, -0.102308)",
        "(0.105238, 1.686322, -0.116312)",
        "(0.108450, 1.684647, -0.130741)",
        "(0.110899, 1.680497, -0.145269)",
        "(0.113172, 1.673407, -0.159643)",
        "(0.114163, 1.669170, -0.166741)",
        "(0.115455, 1.658591, -0.180629)",
        "(0.115760, 1.645697, -0.193868)",
        "(0.115176, 1.630848, -0.206158)",
        "(0.113957, 1.613810, -0.217147)",
        "(0.113354, 1.604513, -0.222107)",
        "(0.111766, 1.585278, -0.231311)",
        "(0.109379, 1.565020, -0.239241)",
        "(0.107607, 1.543764, -0.245761)",
        "(0.106521, 1.521921, -0.251102)",
        "(0.106046, 1.510861, -0.253101)",
        "(0.104711, 1.488737, -0.255627)",
        "(0.103203, 1.466435, -0.256137)",
        "(0.102081, 1.444695, -0.254858)",
        "(0.101126, 1.423912, -0.251791)",
        "(0.100609, 1.413995, -0.249531)",
        "(0.099635, 1.395179, -0.243764)",
        "(0.098473, 1.378025, -0.235983)",
        "(0.097421, 1.363126, -0.226847)",
        "(0.096833, 1.351208, -0.216463)",
        "(0.096631, 1.346501, -0.210625)",
        "(0.096138, 1.338378, -0.197954)",
        "(0.095962, 1.332620, -0.184257)",
        "(0.095600, 1.329327, -0.170351)",
        "(0.095358, 1.328475, -0.156844)",
        "(0.095492, 1.329191, -0.150332)",
        "(0.095992, 1.331515, -0.137540)",
        "(0.096718, 1.335871, -0.125185)",
        "(0.097611, 1.341269, -0.113697)",
        "(0.098552, 1.347972, -0.103619)",
        "(0.098980, 1.351894, -0.099102)",
        "(0.099928, 1.360257, -0.090543)",
        "(0.100897, 1.368964, -0.082627)",
        "(0.101928, 1.378063, -0.075396)",
        "(0.103240, 1.387565, -0.068894)",
        "(0.104036, 1.392482, -0.065938)",
        "(0.105628, 1.402317, -0.060417)",
        "(0.107581, 1.411944, -0.055572)",
        "(0.109778, 1.420812, -0.051429)",
        "(0.111879, 1.428464, -0.047880)",
        "(0.112739, 1.431811, -0.046254)",
        "(0.114039, 1.437294, -0.043453)",
        "(0.114489, 1.441624, -0.041141)",
        "(0.114131, 1.445811, -0.039122)",
        "(0.112759, 1.450921, -0.036985)",
        "(0.111084, 1.454474, -0.035781)",
        "(0.106312, 1.463348, -0.032647)",
        "(0.100705, 1.475153, -0.028931)",
        "(0.095431, 1.489769, -0.026077)",
        "(0.090473, 1.505886, -0.024256)",
        "(0.088072, 1.513767, -0.023669)",
        "(0.083033, 1.527880, -0.022644)",
        "(0.078330, 1.540125, -0.021922)",
        "(0.075546, 1.550455, -0.021837)",
        "(0.074006, 1.559017, -0.022079)",
        "(0.073395, 1.562428, -0.022330)",
        "(0.072249, 1.568281, -0.022908)",
        "(0.071471, 1.573250, -0.023414)",
        "(0.070761, 1.577491, -0.023489)",
        "(0.070191, 1.581330, -0.023478)",
        "(0.070007, 1.583250, -0.023591)",
        "(0.069869, 1.587239, -0.024011)",
        "(0.069803, 1.591122, -0.024548)",
        "(0.070030, 1.594913, -0.025271)",
        "(0.070708, 1.598818, -0.026396)",
        "(0.071162, 1.600769, -0.027064)",
        "(0.071955, 1.604504, -0.028286)",
        "(0.072888, 1.607957, -0.029258)",
        "(0.074086, 1.611376, -0.030023)",
        "(0.075298, 1.614685, -0.030737)",
        "(0.075938, 1.616352, -0.031285)",
        "(0.077443, 1.619759, -0.033000)",
        "(0.079192, 1.623111, -0.035436)",
        "(0.081063, 1.626252, -0.038788)",
        "(0.083009, 1.628600, -0.042810)",
        "(0.084014, 1.629427, -0.045139)",
        "(0.086008, 1.630433, -0.050061)",
        "(0.087821, 1.630228, -0.055294)",
        "(0.089002, 1.628727, -0.060351)",
        "(0.089417, 1.626030, -0.065073)",
        "(0.089279, 1.624304, -0.067409)",
        "(0.088954, 1.620385, -0.072178)",
        "(0.088664, 1.616081, -0.077157)",
        "(0.088366, 1.611461, -0.082165)",
        "(0.087541, 1.606567, -0.086767)",
        "(0.086990, 1.604055, -0.088884)",
        "(0.086243, 1.599097, -0.093009)",
        "(0.085431, 1.594404, -0.096988)",
        "(0.084658, 1.590045, -0.100717)",
        "(0.084030, 1.586151, -0.104347)",
        "(0.083740, 1.584385, -0.106190)",
        "(0.083215, 1.581074, -0.110014)",
        "(0.082992, 1.578037, -0.113955)",
        "(0.083059, 1.575103, -0.117686)",
        "(0.083045, 1.572068, -0.121297)",
        "(0.083048, 1.570465, -0.123056)",
        "(0.083035, 1.567297, -0.126446)",
        "(0.083084, 1.564127, -0.129432)",
        "(0.083143, 1.560743, -0.131937)",
        "(0.083268, 1.557162, -0.134042)",
        "(0.083490, 1.555230, -0.135002)",
        "(0.084095, 1.551188, -0.136920)",
        "(0.084882, 1.546878, -0.138692)",
        "(0.085644, 1.542081, -0.140245)",
        "(0.086171, 1.536870, -0.141629)",
        "(0.086303, 1.534063, -0.142254)",
        "(0.086446, 1.528237, -0.143476)",
        "(0.086453, 1.522323, -0.144551)",
        "(0.086143, 1.516298, -0.145456)",
        "(0.085597, 1.510209, -0.146162)",
        "(0.085328, 1.507157, -0.146416)",
        "(0.084844, 1.500902, -0.146687)",
        "(0.084567, 1.494429, -0.146674)",
        "(0.084475, 1.487932, -0.146454)",
        "(0.083939, 1.481349, -0.145814)",
        "(0.083608, 1.478004, -0.145331)",
        "(0.082945, 1.471335, -0.144253)",
        "(0.082300, 1.464887, -0.143060)",
        "(0.081921, 1.458696, -0.141727)",
        "(0.081654, 1.452728, -0.140221)",
        "(0.081669, 1.449842, -0.139344)",
        "(0.081728, 1.444177, -0.137320)",
        "(0.081747, 1.438608, -0.135083)",
        "(0.081786, 1.433220, -0.132668)",
        "(0.081815, 1.428131, -0.130056)",
        "(0.081667, 1.425699, -0.128610)",
        "(0.080948, 1.420946, -0.125437)",
        "(0.079829, 1.416664, -0.121885)",
        "(0.078499, 1.413128, -0.117981)",
        "(0.077342, 1.410367, -0.113670)",
        "(0.076878, 1.409404, -0.111411)",
        "(0.076085, 1.408042, -0.106795)",
        "(0.075491, 1.407415, -0.102064)",
        "(0.074902, 1.407607, -0.097375)",
        "(0.074243, 1.408443, -0.092671)",
        "(0.073917, 1.409064, -0.090292)",
        "(0.073180, 1.410554, -0.085455)",
        "(0.072553, 1.412755, -0.080606)",
        "(0.072064, 1.415556, -0.075835)",
        "(0.071622, 1.419012, -0.071137)",
        "(0.071425, 1.420794, -0.068816)",
        "(0.071033, 1.425148, -0.064356)",
        "(0.070740, 1.429694, -0.059961)",
        "(0.070642, 1.434492, -0.055716)",
        "(0.070547, 1.439510, -0.051778)",
        "(0.070529, 1.442056, -0.049942)",
        "(0.070545, 1.447076, -0.046384)",
        "(0.070711, 1.452164, -0.043172)",
        "(0.070870, 1.457206, -0.040296)",
        "(0.071109, 1.462102, -0.037723)",
        "(0.071195, 1.464500, -0.036514)",
        "(0.071357, 1.469094, -0.034324)",
        "(0.071545, 1.473445, -0.032309)",
        "(0.071985, 1.477614, -0.030602)",
        "(0.072459, 1.481735, -0.028945)",
        "(0.072812, 1.483771, -0.028223)",
        "(0.073634, 1.487952, -0.026970)",
        "(0.074653, 1.492214, -0.026134)",
        "(0.075680, 1.496512, -0.025386)",
        "(0.076618, 1.500749, -0.024669)",
        "(0.077092, 1.502910, -0.024389)",
        "(0.078033, 1.507264, -0.023994)",
        "(0.078777, 1.511608, -0.023708)",
        "(0.079295, 1.516022, -0.023533)",
        "(0.079691, 1.520610, -0.023508)",
        "(0.079882, 1.522913, -0.023494)",
        "(0.080390, 1.527612, -0.023465)",
        "(0.081106, 1.532424, -0.023560)",
        "(0.081862, 1.537381, -0.023692)",
        "(0.082551, 1.542243, -0.023655)",
        "(0.082839, 1.544669, -0.023611)",
        "(0.083418, 1.549596, -0.023614)",
        "(0.084021, 1.554654, -0.023787)",
        "(0.084502, 1.559792, -0.024093)",
        "(0.084839, 1.564988, -0.024595)",
        "(0.084936, 1.567558, -0.024877)",
        "(0.085131, 1.572698, -0.025546)",
        "(0.085388, 1.577698, -0.026386)",
        "(0.085613, 1.582366, -0.027318)",
        "(0.085841, 1.586812, -0.028314)",
        "(0.085929, 1.588979, -0.028874)",
        "(0.086152, 1.593297, -0.030067)",
        "(0.086275, 1.597586, -0.031399)",
        "(0.086320, 1.602002, -0.033014)",
        "(0.086316, 1.606511, -0.034931)",
        "(0.086273, 1.608764, -0.035950)",
        "(0.085977, 1.613183, -0.038085)",
        "(0.085674, 1.617492, -0.040455)",
        "(0.085331, 1.621631, -0.043023)",
        "(0.085049, 1.625570, -0.045815)",
        "(0.084995, 1.627637, -0.047479)",
        "(0.084933, 1.631389, -0.050762)",
        "(0.084898, 1.634818, -0.054324)",
        "(0.084865, 1.637897, -0.058109)",
        "(0.084779, 1.640597, -0.062178)",
        "(0.084648, 1.641771, -0.064329)",
        "(0.084296, 1.643739, -0.068748)",
        "(0.083894, 1.645297, -0.073324)",
        "(0.083459, 1.646490, -0.078081)",
        "(0.083133, 1.647263, -0.082990)",
        "(0.082977, 1.647530, -0.085472)",
        "(0.082578, 1.647760, -0.090540)",
        "(0.082220, 1.647686, -0.095847)",
        "(0.081905, 1.647352, -0.101394)",
        "(0.081599, 1.646587, -0.106967)",
        "(0.081381, 1.646094, -0.109689)",
        "(0.080966, 1.644824, -0.114973)",
        "(0.080361, 1.643050, -0.120022)",
        "(0.079808, 1.640959, -0.124974)",
        "(0.079284, 1.638983, -0.129981)",
        "(0.079086, 1.637988, -0.132494)",
        "(0.078753, 1.635892, -0.137349)",
        "(0.078493, 1.633606, -0.141946)",
        "(0.078488, 1.631178, -0.146258)",
        "(0.078528, 1.628545, -0.150292)",
        "(0.078534, 1.627163, -0.152185)",
        "(0.078460, 1.624348, -0.155816)",
        "(0.078346, 1.621517, -0.159355)",
        "(0.078435, 1.618752, -0.162916)",
        "(0.078472, 1.616026, -0.166345)",
        "(0.078484, 1.614556, -0.167948)",
        "(0.078454, 1.611498, -0.170884)",
        "(0.078414, 1.608123, -0.173312)",
        "(0.078412, 1.604488, -0.175299)",
        "(0.078243, 1.600709, -0.177008)",
        "(0.078112, 1.598792, -0.177808)",
        "(0.077891, 1.594969, -0.179385)",
        "(0.077763, 1.591110, -0.180883)",
        "(0.077786, 1.587137, -0.182272)",
        "(0.077768, 1.583044, -0.183420)",
        "(0.077683, 1.580923, -0.183869)",
        "(0.077440, 1.576558, -0.184593)",
        "(0.077274, 1.572089, -0.185095)",
        "(0.077237, 1.567509, -0.185403)",
        "(0.077390, 1.562757, -0.185498)",
        "(0.077494, 1.560374, -0.185462)",
        "(0.077772, 1.555546, -0.185319)",
        "(0.077969, 1.550481, -0.185031)",
        "(0.078298, 1.545177, -0.184622)",
        "(0.078919, 1.539681, -0.184175)",
        "(0.079301, 1.536873, -0.183908)",
        "(0.079919, 1.531050, -0.183145)",
        "(0.080458, 1.524675, -0.182028)",
        "(0.081035, 1.517898, -0.180766)",
        "(0.081825, 1.510874, -0.179501)",
        "(0.082310, 1.507241, -0.178844)",
        "(0.083320, 1.499885, -0.177583)",
        "(0.084290, 1.492205, -0.176310)",
        "(0.085217, 1.484314, -0.175009)",
        "(0.086271, 1.476165, -0.173497)",
        "(0.086762, 1.472007, -0.172681)",
        "(0.087752, 1.463565, -0.170854)",
        "(0.088683, 1.454990, -0.168626)",
        "(0.089433, 1.446335, -0.166041)",
        "(0.089739, 1.437883, -0.163239)",
        "(0.089837, 1.433745, -0.161683)",
        "(0.089847, 1.425794, -0.158339)",
        "(0.089516, 1.418169, -0.154575)",
        "(0.089002, 1.411150, -0.150503)",
        "(0.088362, 1.405007, -0.146143)",
        "(0.088032, 1.402162, -0.143869)",
        "(0.087447, 1.396954, -0.138823)",
        "(0.086737, 1.392135, -0.133241)",
        "(0.086070, 1.388078, -0.127251)",
        "(0.085359, 1.384757, -0.121060)",
        "(0.085064, 1.383498, -0.117836)",
        "(0.084348, 1.381378, -0.111426)",
        "(0.083483, 1.379912, -0.104989)",
        "(0.082623, 1.379398, -0.098460)",
        "(0.082028, 1.379530, -0.091940)",
        "(0.081643, 1.379821, -0.088708)",
        "(0.080784, 1.380806, -0.082354)",
        "(0.079906, 1.382406, -0.076173)",
        "(0.079170, 1.384702, -0.070249)",
        "(0.078462, 1.387518, -0.064725)",
        "(0.078140, 1.389251, -0.062275)",
        "(0.077555, 1.392791, -0.057596)",
        "(0.076916, 1.396616, -0.053333)",
        "(0.076161, 1.400735, -0.049644)",
        "(0.075387, 1.405063, -0.046419)",
        "(0.074934, 1.407309, -0.045069)",
        "(0.073990, 1.411883, -0.042665)",
        "(0.073030, 1.416744, -0.040656)",
        "(0.072063, 1.421797, -0.039016)",
        "(0.071369, 1.427161, -0.037674)",
        "(0.071036, 1.429941, -0.037083)",
        "(0.070319, 1.435616, -0.036010)",
        "(0.069723, 1.441321, -0.035015)",
        "(0.069249, 1.446942, -0.033923)",
        "(0.068909, 1.452661, -0.032803)",
        "(0.068778, 1.455581, -0.032246)",
        "(0.068402, 1.461512, -0.031252)",
        "(0.068080, 1.467645, -0.030505)",
        "(0.067774, 1.474061, -0.029964)",
        "(0.067544, 1.480711, -0.029484)",
        "(0.067442, 1.484126, -0.029265)",
        "(0.067244, 1.491076, -0.028843)",
        "(0.067077, 1.498202, -0.028458)",
        "(0.066972, 1.505356, -0.028061)",
        "(0.067011, 1.512509, -0.027810)",
        "(0.067033, 1.516086, -0.027772)",
        "(0.067238, 1.523206, -0.027841)",
        "(0.067514, 1.530207, -0.028118)",
        "(0.067751, 1.537001, -0.028578)",
        "(0.067908, 1.543472, -0.029218)",
        "(0.067991, 1.546594, -0.029633)",
        "(0.068167, 1.552612, -0.030543)",
        "(0.068381, 1.557931, -0.031483)",
        "(0.068681, 1.562967, -0.032548)",
        "(0.069076, 1.567611, -0.033636)",
        "(0.069326, 1.569775, -0.034176)",
        "(0.070007, 1.573880, -0.035330)",
        "(0.070836, 1.577771, -0.036523)",
        "(0.071526, 1.581268, -0.037693)",
        "(0.072198, 1.584376, -0.038916)",
        "(0.072582, 1.585808, -0.039508)",
        "(0.073251, 1.588427, -0.040686)",
        "(0.073864, 1.590951, -0.041882)",
        "(0.074427, 1.593421, -0.043157)",
        "(0.074889, 1.595874, -0.044492)",
        "(0.075115, 1.597126, -0.045203)",
        "(0.075664, 1.599753, -0.046725)",
        "(0.076322, 1.602475, -0.048336)",
        "(0.077096, 1.605366, -0.050133)",
        "(0.077934, 1.608360, -0.052077)",
        "(0.078324, 1.609912, -0.053044)",
        "(0.079139, 1.612952, -0.054946)",
        "(0.080097, 1.615943, -0.056934)",
        "(0.081120, 1.618892, -0.059130)",
        "(0.082261, 1.621676, -0.061472)",
        "(0.082860, 1.622993, -0.062714)",
        "(0.084033, 1.625489, -0.065362)",
        "(0.085261, 1.627719, -0.068282)",
        "(0.086464, 1.629726, -0.071423)",
        "(0.087500, 1.631504, -0.074763)",
        "(0.087962, 1.632285, -0.076516)",
        "(0.088778, 1.633626, -0.080064)",
        "(0.089417, 1.634664, -0.083759)",
        "(0.089859, 1.635581, -0.087595)",
        "(0.090156, 1.636337, -0.091556)",
        "(0.090347, 1.636640, -0.093589)",
        "(0.090805, 1.637176, -0.097739)",
        "(0.091195, 1.637471, -0.101915)",
        "(0.091512, 1.637504, -0.105970)",
        "(0.091609, 1.637151, -0.109807)",
        "(0.091677, 1.636900, -0.111688)",
        "(0.091930, 1.636239, -0.115500)",
        "(0.092244, 1.635387, -0.119336)",
        "(0.092490, 1.634343, -0.123137)",
        "(0.092831, 1.633099, -0.127003)",
        "(0.093039, 1.632393, -0.128951)",
        "(0.093513, 1.630794, -0.132716)",
        "(0.093820, 1.628884, -0.136350)",
        "(0.094024, 1.626658, -0.139829)",
        "(0.094163, 1.624090, -0.143167)",
        "(0.094233, 1.622609, -0.144812)",
        "(0.094467, 1.619392, -0.148116)",
        "(0.094644, 1.615846, -0.151400)",
        "(0.094622, 1.612085, -0.154694)",
        "(0.094423, 1.608017, -0.157826)",
        "(0.094235, 1.605856, -0.159333)",
        "(0.093901, 1.601361, -0.162242)",
        "(0.093498, 1.596513, -0.164881)",
        "(0.092971, 1.591446, -0.167288)",
        "(0.092317, 1.586191, -0.169512)",
        "(0.091929, 1.583470, -0.170542)",
        "(0.091124, 1.577921, -0.172436)",
        "(0.090426, 1.572244, -0.174023)",
        "(0.089889, 1.566276, -0.175365)",
        "(0.089451, 1.560000, -0.176522)",
        "(0.089302, 1.556786, -0.176949)",
        "(0.088977, 1.550215, -0.177467)",
        "(0.088480, 1.543298, -0.177436)",
        "(0.087899, 1.536111, -0.176980)",
        "(0.087465, 1.529021, -0.176201)",
        "(0.087244, 1.525540, -0.175769)",
        "(0.086802, 1.518579, -0.174697)",
        "(0.086324, 1.511633, -0.173416)",
        "(0.086004, 1.504880, -0.171999)",
        "(0.085719, 1.498258, -0.170488)",
        "(0.085600, 1.494949, -0.169689)",
        "(0.085338, 1.488384, -0.167988)",
        "(0.084994, 1.481979, -0.166135)",
        "(0.084425, 1.475805, -0.164125)",
        "(0.083693, 1.469794, -0.161998)",
        "(0.083255, 1.466868, -0.160884)",
        "(0.082513, 1.461200, -0.158620)",
        "(0.081938, 1.455902, -0.156441)",
        "(0.081637, 1.450819, -0.154233)",
        "(0.081372, 1.445885, -0.151870)",
        "(0.081151, 1.443385, -0.150556)",
        "(0.080690, 1.438292, -0.147676)",
        "(0.080273, 1.433275, -0.144347)",
        "(0.079744, 1.428281, -0.140686)",
        "(0.079112, 1.423253, -0.136547)",
        "(0.078769, 1.420779, -0.134416)",
        "(0.078012, 1.416025, -0.130005)",
        "(0.077293, 1.411666, -0.125465)",
        "(0.076640, 1.407841, -0.120812)",
        "(0.075976, 1.404348, -0.115977)",
        "(0.075677, 1.402759, -0.113457)",
        "(0.075243, 1.399952, -0.108350)",
        "(0.074830, 1.397616, -0.103131)",
        "(0.074446, 1.395776, -0.097907)",
        "(0.074075, 1.394478, -0.092784)",
        "(0.073907, 1.394068, -0.090267)",
        "(0.073681, 1.393617, -0.085337)",
        "(0.073508, 1.393691, -0.080603)",
        "(0.073299, 1.394204, -0.076055)",
        "(0.073130, 1.395257, -0.071773)",
        "(0.073060, 1.396050, -0.069786)",
        "(0.072893, 1.397964, -0.066018)",
        "(0.072723, 1.400278, -0.062420)",
        "(0.072448, 1.403079, -0.059053)",
        "(0.072155, 1.406394, -0.055899)",
        "(0.072088, 1.408206, -0.054353)",
        "(0.072050, 1.412020, -0.051321)",
        "(0.071927, 1.416104, -0.048428)",
        "(0.071747, 1.420440, -0.045772)",
        "(0.071311, 1.424976, -0.043370)",
        "(0.071036, 1.427296, -0.042272)",
        "(0.070401, 1.432041, -0.040298)",
        "(0.069791, 1.437026, -0.038607)",
        "(0.069351, 1.441801, -0.037102)",
        "(0.068871, 1.446681, -0.035693)",
        "(0.068585, 1.449182, -0.035032)",
        "(0.067907, 1.454187, -0.033616)",
        "(0.067033, 1.459153, -0.032172)",
        "(0.066107, 1.464112, -0.030833)",
        "(0.065293, 1.469195, -0.029730)",
        "(0.064879, 1.471808, -0.029291)",
        "(0.064055, 1.477111, -0.028582)",
        "(0.063231, 1.482370, -0.027970)",
        "(0.062474, 1.487523, -0.027353)",
        "(0.061734, 1.492633, -0.026758)",
        "(0.061423, 1.495227, -0.026465)",
        "(0.060914, 1.500478, -0.025898)",
        "(0.060370, 1.505652, -0.025331)",
        "(0.059941, 1.511013, -0.024896)",
        "(0.059598, 1.516556, -0.024585)",
        "(0.059479, 1.519372, -0.024503)",
        "(0.059266, 1.525072, -0.024451)",
        "(0.059058, 1.530644, -0.024453)",
        "(0.058978, 1.535988, -0.024329)",
        "(0.058959, 1.541190, -0.024087)",
        "(0.059000, 1.543752, -0.023935)",
        "(0.059085, 1.548769, -0.023671)",
        "(0.059164, 1.553735, -0.023494)",
        "(0.059297, 1.558708, -0.023374)",
        "(0.059484, 1.563584, -0.023338)",
        "(0.059649, 1.566015, -0.023405)",
        "(0.060040, 1.570900, -0.023623)",
        "(0.060675, 1.575723, -0.023972)",
        "(0.061558, 1.580494, -0.024497)",
        "(0.062494, 1.585123, -0.025219)",
        "(0.062929, 1.587348, -0.025708)",
        "(0.063814, 1.591724, -0.026857)",
        "(0.064746, 1.595975, -0.028283)",
        "(0.065857, 1.600061, -0.030040)",
        "(0.066933, 1.603990, -0.032022)",
        "(0.067520, 1.605918, -0.033210)",
        "(0.068697, 1.609745, -0.035810)",
        "(0.069885, 1.613367, -0.038637)",
        "(0.070970, 1.616761, -0.041707)",
        "(0.072164, 1.620020, -0.045062)",
        "(0.072821, 1.621542, -0.046835)",
        "(0.074086, 1.624390, -0.050440)",
        "(0.075260, 1.627036, -0.054210)",
        "(0.076317, 1.629512, -0.058141)",
        "(0.077243, 1.631904, -0.062204)",
        "(0.077732, 1.633003, -0.064278)",
        "(0.078624, 1.634959, -0.068479)",
        "(0.079528, 1.636559, -0.072844)",
        "(0.080587, 1.637729, -0.077372)",
        "(0.081606, 1.638526, -0.082052)",
        "(0.082083, 1.638718, -0.084437)",
        "(0.083025, 1.638801, -0.089262)",
        "(0.083903, 1.638495, -0.094227)",
        "(0.084668, 1.637728, -0.099281)",
        "(0.085449, 1.636469, -0.104312)",
        "(0.085764, 1.635719, -0.106837)",
        "(0.086190, 1.633851, -0.111824)",
        "(0.086618, 1.631631, -0.116781)",
        "(0.087069, 1.629112, -0.121630)",
        "(0.087451, 1.626288, -0.126152)",
        "(0.087588, 1.624716, -0.128298)",
        "(0.087770, 1.621153, -0.132163)",
        "(0.087830, 1.617309, -0.135686)",
        "(0.087906, 1.613194, -0.138941)",
        "(0.087879, 1.608891, -0.141906)",
        "(0.087829, 1.606660, -0.143184)",
        "(0.087531, 1.602117, -0.145420)",
        "(0.087053, 1.597336, -0.147306)",
        "(0.086420, 1.592480, -0.148912)",
        "(0.085646, 1.587548, -0.150186)",
        "(0.085279, 1.585098, -0.150759)",
        "(0.084495, 1.580146, -0.151733)",
        "(0.083788, 1.575145, -0.152514)",
        "(0.083024, 1.570089, -0.153116)",
        "(0.082262, 1.564941, -0.153479)",
        "(0.081886, 1.562320, -0.153496)",
        "(0.081089, 1.557085, -0.153391)",
        "(0.080197, 1.551768, -0.153080)",
        "(0.079257, 1.546511, -0.152879)",
        "(0.078374, 1.541404, -0.152770)",
        "(0.077999, 1.538946, -0.152741)",
        "(0.077298, 1.534161, -0.152723)",
        "(0.076571, 1.529329, -0.152703)",
        "(0.076051, 1.524492, -0.152705)",
        "(0.075611, 1.519719, -0.152706)",
        "(0.075375, 1.517333, -0.152661)",
        "(0.074942, 1.512527, -0.152506)",
        "(0.074560, 1.507713, -0.152209)",
        "(0.074065, 1.502862, -0.151836)",
        "(0.073652, 1.498044, -0.151434)",
        "(0.073527, 1.495721, -0.151284)",
        "(0.073385, 1.491107, -0.151089)",
        "(0.073279, 1.486476, -0.150904)",
        "(0.073262, 1.481904, -0.150763)",
        "(0.073361, 1.477282, -0.150593)",
        "(0.073407, 1.474934, -0.150478)",
        "(0.073520, 1.470246, -0.150173)",
        "(0.073612, 1.465548, -0.149715)",
        "(0.073685, 1.460880, -0.149147)",
        "(0.073598, 1.456187, -0.148307)",
        "(0.073558, 1.453837, -0.147809)",
        "(0.073397, 1.449162, -0.146618)",
        "(0.073214, 1.444579, -0.145263)",
        "(0.073130, 1.440091, -0.143730)",
        "(0.073076, 1.435747, -0.141930)",
        "(0.073041, 1.433597, -0.140949)",
        "(0.073026, 1.429501, -0.138751)",
        "(0.073017, 1.425657, -0.136398)",
        "(0.072979, 1.422003, -0.133710)",
        "(0.072755, 1.418465, -0.130666)",
        "(0.072590, 1.416791, -0.129005)",
        "(0.072109, 1.413706, -0.125562)",
        "(0.071528, 1.410992, -0.121934)",
        "(0.070915, 1.408749, -0.118062)",
        "(0.070412, 1.407179, -0.114203)",
        "(0.070225, 1.406586, -0.112175)",
        "(0.069868, 1.405632, -0.107900)",
        "(0.069475, 1.405047, -0.103360)",
        "(0.069093, 1.404969, -0.098788)",
        "(0.068801, 1.405334, -0.094196)",
        "(0.068647, 1.405608, -0.091898)",
        "(0.068387, 1.406407, -0.087246)",
        "(0.068130, 1.407522, -0.082581)",
        "(0.067916, 1.408928, -0.078057)",
        "(0.067831, 1.410619, -0.073658)",
        "(0.067772, 1.411702, -0.071600)",
        "(0.067701, 1.414016, -0.067545)",
        "(0.067685, 1.416438, -0.063579)",
        "(0.067522, 1.419195, -0.059942)",
        "(0.067322, 1.422231, -0.056574)",
        "(0.067139, 1.423881, -0.055003)",
        "(0.066800, 1.427399, -0.051996)",
        "(0.066473, 1.431138, -0.049188)",
        "(0.066073, 1.435073, -0.046579)",
        "(0.065587, 1.439211, -0.044259)",
        "(0.065393, 1.441316, -0.043157)",
        "(0.064973, 1.445665, -0.041141)",
        "(0.064495, 1.450137, -0.039335)",
        "(0.064044, 1.454642, -0.037722)",
        "(0.063469, 1.459109, -0.036172)",
        "(0.063181, 1.461335, -0.035408)",
        "(0.062696, 1.465890, -0.034059)",
        "(0.062246, 1.470549, -0.032939)",
        "(0.061889, 1.475234, -0.031902)",
        "(0.061432, 1.479973, -0.031011)",
        "(0.061189, 1.482375, -0.030633)",
        "(0.060660, 1.487229, -0.029928)",
        "(0.060099, 1.492152, -0.029364)",
        "(0.059593, 1.497244, -0.029005)",
        "(0.059103, 1.502336, -0.028792)",
        "(0.058801, 1.504883, -0.028746)",
        "(0.058326, 1.509950, -0.028664)",
        "(0.058048, 1.514938, -0.028423)",
        "(0.057893, 1.519791, -0.028072)",
        "(0.057835, 1.524827, -0.027827)",
        "(0.057881, 1.527375, -0.027756)",
        "(0.058027, 1.532545, -0.027657)",
        "(0.058255, 1.537860, -0.027655)",
        "(0.058620, 1.543299, -0.027758)",
        "(0.059207, 1.548802, -0.027932)",
        "(0.059661, 1.551621, -0.028022)",
        "(0.060611, 1.557335, -0.028199)",
        "(0.061652, 1.563041, -0.028367)",
        "(0.062781, 1.568734, -0.028608)",
        "(0.064012, 1.574506, -0.028916)",
        "(0.064710, 1.577408, -0.029093)",
        "(0.066186, 1.583182, -0.029589)",
        "(0.067504, 1.588918, -0.030220)",
        "(0.068775, 1.594548, -0.031008)",
        "(0.069898, 1.600083, -0.031946)",
        "(0.070435, 1.602813, -0.032436)",
        "(0.071449, 1.608135, -0.033602)",
        "(0.072532, 1.613305, -0.034932)",
        "(0.073738, 1.618325, -0.036510)",
        "(0.075069, 1.623130, -0.038253)",
        "(0.075754, 1.625346, -0.039225)",
        "(0.077121, 1.629628, -0.041168)",
        "(0.078531, 1.633573, -0.043263)",
        "(0.080011, 1.637161, -0.045581)",
        "(0.081588, 1.640463, -0.048132)",
        "(0.082311, 1.641969, -0.049528)",
        "(0.083678, 1.644825, -0.052528)",
        "(0.084987, 1.647389, -0.055846)",
        "(0.086266, 1.649662, -0.059476)",
        "(0.087378, 1.651587, -0.063330)",
        "(0.087910, 1.652388, -0.065347)",
        "(0.088926, 1.653859, -0.069457)",
        "(0.089907, 1.654940, -0.073730)",
        "(0.090866, 1.655710, -0.078005)",
        "(0.091640, 1.655997, -0.082368)",
        "(0.091988, 1.656053, -0.084550)",
        "(0.092642, 1.655902, -0.088933)",
        "(0.093078, 1.655409, -0.093263)",
        "(0.093288, 1.654498, -0.097491)",
        "(0.093415, 1.653311, -0.101718)",
        "(0.093426, 1.652647, -0.103861)",
        "(0.093311, 1.651371, -0.108132)",
        "(0.093303, 1.649879, -0.112316)",
        "(0.093444, 1.648137, -0.116357)",
        "(0.093812, 1.646035, -0.120222)",
        "(0.094139, 1.644802, -0.122077)",
        "(0.094709, 1.642228, -0.125703)",
        "(0.095116, 1.639341, -0.128976)",
        "(0.095317, 1.635905, -0.131704)",
        "(0.095601, 1.632293, -0.134301)",
        "(0.095741, 1.630432, -0.135575)",
        "(0.096007, 1.626508, -0.138000)",
        "(0.096209, 1.622478, -0.140277)",
        "(0.096286, 1.618298, -0.142515)",
        "(0.096380, 1.614057, -0.144806)",
        "(0.096394, 1.611961, -0.145958)",
        "(0.096524, 1.607694, -0.148200)",
        "(0.096643, 1.603317, -0.150347)",
        "(0.096745, 1.598798, -0.152430)",
        "(0.096767, 1.594176, -0.154554)",
        "(0.096740, 1.591859, -0.155613)",
        "(0.096603, 1.587203, -0.157654)",
        "(0.096422, 1.582454, -0.159531)",
        "(0.096206, 1.577559, -0.161145)",
        "(0.095915, 1.572450, -0.162552)",
        "(0.095729, 1.569821, -0.163197)",
        "(0.095261, 1.564409, -0.164235)",
        "(0.094712, 1.558724, -0.164886)",
        "(0.094197, 1.552721, -0.165241)",
        "(0.093712, 1.546565, -0.165411)",
        "(0.093525, 1.543455, -0.165463)",
        "(0.093209, 1.537104, -0.165322)",
        "(0.093016, 1.530434, -0.164816)",
        "(0.092954, 1.523564, -0.163913)",
        "(0.092801, 1.516372, -0.162549)",
        "(0.092723, 1.512899, -0.161829)",
        "(0.092611, 1.505839, -0.160224)",
        "(0.092418, 1.498806, -0.158482)",
        "(0.092116, 1.491821, -0.156647)",
        "(0.091835, 1.484962, -0.154750)",
        "(0.091680, 1.481665, -0.153801)",
        "(0.091504, 1.475386, -0.151952)",
        "(0.091378, 1.469302, -0.150081)",
        "(0.091279, 1.463341, -0.148041)",
        "(0.091088, 1.457502, -0.145720)",
        "(0.090999, 1.454642, -0.144531)",
        "(0.090784, 1.449122, -0.141995)",
        "(0.090480, 1.443798, -0.139257)",
        "(0.090126, 1.438743, -0.136376)",
        "(0.089869, 1.434187, -0.133482)",
        "(0.089695, 1.432137, -0.132006)",
        "(0.089331, 1.428378, -0.128817)",
        "(0.088994, 1.425004, -0.125120)",
        "(0.088593, 1.421946, -0.120851)",
        "(0.088054, 1.419382, -0.116185)",
        "(0.087781, 1.418433, -0.113783)",
        "(0.087248, 1.416973, -0.108871)",
        "(0.086708, 1.416047, -0.103727)",
        "(0.086159, 1.415763, -0.098560)",
        "(0.085537, 1.416251, -0.093403)",
        "(0.085176, 1.416652, -0.090850)",
        "(0.084565, 1.418053, -0.085798)",
        "(0.084165, 1.420047, -0.080795)",
        "(0.083885, 1.422517, -0.075888)",
        "(0.083613, 1.425412, -0.071151)",
        "(0.083506, 1.427062, -0.068878)",
        "(0.083418, 1.430572, -0.064464)",
        "(0.083446, 1.434243, -0.060148)",
        "(0.083517, 1.438027, -0.056039)",
        "(0.083475, 1.441924, -0.052260)",
        "(0.083409, 1.443967, -0.050515)",
        "(0.083213, 1.448089, -0.047238)",
        "(0.082895, 1.452161, -0.044148)",
        "(0.082595, 1.456285, -0.041292)",
        "(0.082408, 1.460616, -0.038741)",
        "(0.082313, 1.462870, -0.037583)",
        "(0.082069, 1.467276, -0.035361)",
        "(0.081793, 1.471659, -0.033399)",
        "(0.081542, 1.476033, -0.031681)",
        "(0.081210, 1.480327, -0.030109)",
        "(0.081011, 1.482422, -0.029330)",
        "(0.080602, 1.486508, -0.027851)",
        "(0.080184, 1.490587, -0.026451)",
        "(0.079617, 1.494643, -0.025162)",
        "(0.078966, 1.498725, -0.024178)",
        "(0.078622, 1.501080, -0.024199)",
        "(0.077579, 1.505951, -0.024487)",
        "(0.076644, 1.510813, -0.024891)",
        "(0.075964, 1.515528, -0.025123)",
        "(0.075524, 1.520143, -0.025151)",
        "(0.075486, 1.522460, -0.025169)",
        "(0.075476, 1.527088, -0.025249)",
        "(0.075473, 1.531812, -0.025450)",
        "(0.075468, 1.536520, -0.025790)",
        "(0.075491, 1.541365, -0.026263)",
        "(0.075540, 1.543822, -0.026539)",
        "(0.075683, 1.548770, -0.027220)",
        "(0.075897, 1.553838, -0.027914)",
        "(0.076185, 1.558826, -0.028688)",
        "(0.076614, 1.563703, -0.029426)",
        "(0.076876, 1.566091, -0.029741)",
        "(0.077501, 1.570783, -0.030263)",
        "(0.078191, 1.575364, -0.030670)",
        "(0.078845, 1.579839, -0.030995)",
        "(0.079505, 1.584243, -0.031365)",
        "(0.079818, 1.586443, -0.031584)",
        "(0.080450, 1.590831, -0.032015)",
        "(0.081239, 1.595213, -0.032576)",
        "(0.082078, 1.599702, -0.033351)",
        "(0.082975, 1.604193, -0.034306)",
        "(0.083444, 1.606480, -0.034844)",
        "(0.084495, 1.611100, -0.036093)",
        "(0.085493, 1.615682, -0.037521)",
        "(0.086437, 1.620175, -0.039054)",
        "(0.087183, 1.624530, -0.040708)",
        "(0.087432, 1.626608, -0.041623)",
        "(0.087815, 1.630674, -0.043567)",
        "(0.088099, 1.634507, -0.045698)",
        "(0.088450, 1.638143, -0.048036)",
        "(0.088907, 1.641668, -0.050636)",
        "(0.089061, 1.643336, -0.051953)",
        "(0.089221, 1.646347, -0.054546)",
        "(0.089174, 1.649027, -0.057121)",
        "(0.089056, 1.651293, -0.059813)",
        "(0.089198, 1.653161, -0.062667)",
        "(0.089407, 1.653987, -0.064227)",
        "(0.089755, 1.655351, -0.067447)",
        "(0.090009, 1.656268, -0.070880)",
        "(0.090107, 1.656758, -0.074577)",
        "(0.090186, 1.656819, -0.078664)",
        "(0.090217, 1.656760, -0.080808)",
        "(0.090292, 1.656255, -0.085312)",
        "(0.090237, 1.655363, -0.090133)",
        "(0.090045, 1.654184, -0.095135)",
        "(0.089580, 1.652617, -0.100236)",
        "(0.089323, 1.651659, -0.102841)",
        "(0.088808, 1.649617, -0.108241)",
        "(0.088214, 1.647449, -0.113850)",
        "(0.087713, 1.644957, -0.119369)",
        "(0.087404, 1.642162, -0.124740)",
        "(0.087326, 1.640679, -0.127334)",
        "(0.087078, 1.637561, -0.132362)",
        "(0.086583, 1.634238, -0.137145)",
        "(0.086027, 1.630839, -0.141683)",
        "(0.085677, 1.627533, -0.146153)",
        "(0.085515, 1.625890, -0.148343)",
        "(0.085159, 1.622652, -0.152445)",
        "(0.084744, 1.619469, -0.156069)",
        "(0.084470, 1.616212, -0.159217)",
        "(0.084717, 1.612697, -0.161961)",
        "(0.084997, 1.610998, -0.163218)",
        "(0.085527, 1.607749, -0.165620)",
        "(0.086022, 1.604478, -0.167919)",
        "(0.086433, 1.601104, -0.170120)",
        "(0.086797, 1.597771, -0.172362)",
        "(0.087097, 1.596084, -0.173507)",
        "(0.087772, 1.592613, -0.175796)",
        "(0.088544, 1.589000, -0.177896)",
        "(0.089301, 1.585164, -0.179651)",
        "(0.089960, 1.581084, -0.181123)",
        "(0.090324, 1.578997, -0.181832)",
        "(0.091063, 1.574600, -0.183127)",
        "(0.091705, 1.569930, -0.184290)",
        "(0.092426, 1.565046, -0.185338)",
        "(0.093161, 1.559983, -0.186285)",
        "(0.093484, 1.557332, -0.186703)",
        "(0.094091, 1.551848, -0.187366)",
        "(0.094558, 1.546117, -0.187772)",
        "(0.094808, 1.540183, -0.187909)",
        "(0.094723, 1.534202, -0.187854)",
        "(0.094515, 1.531218, -0.187799)",
        "(0.094168, 1.525289, -0.187566)",
        "(0.093832, 1.519375, -0.187112)",
        "(0.093494, 1.513379, -0.186346)",
        "(0.093434, 1.507295, -0.185154)",
        "(0.093475, 1.504239, -0.184367)",
        "(0.093507, 1.498128, -0.182611)",
        "(0.093509, 1.491771, -0.180440)",
        "(0.093438, 1.485359, -0.177911)",
        "(0.093292, 1.479159, -0.175036)",
        "(0.093170, 1.476125, -0.173470)",
        "(0.092994, 1.470043, -0.169716)",
        "(0.092671, 1.463917, -0.165200)",
        "(0.092198, 1.458073, -0.160310)",
        "(0.091698, 1.452760, -0.155299)",
        "(0.091515, 1.450356, -0.152735)",
        "(0.091253, 1.445831, -0.147461)",
        "(0.090935, 1.441726, -0.141935)",
        "(0.090731, 1.438039, -0.136216)",
        "(0.090556, 1.434885, -0.130536)",
        "(0.090499, 1.433497, -0.127700)",
        "(0.090476, 1.430959, -0.121975)",
        "(0.090346, 1.428681, -0.116132)",
        "(0.090296, 1.426838, -0.110490)",
        "(0.090326, 1.425439, -0.105134)",
        "(0.090397, 1.424877, -0.102538)",
        "(0.090431, 1.423893, -0.097423)",
        "(0.090426, 1.423189, -0.092552)",
        "(0.090462, 1.422737, -0.088049)",
        "(0.090476, 1.422547, -0.083792)",
        "(0.090455, 1.422580, -0.081743)",
        "(0.090417, 1.422524, -0.077521)",
        "(0.090458, 1.422591, -0.073425)",
        "(0.090534, 1.422864, -0.069649)",
        "(0.090632, 1.423382, -0.066210)",
        "(0.090665, 1.423764, -0.064610)",
        "(0.090638, 1.424636, -0.061557)",
        "(0.090608, 1.425669, -0.058727)",
        "(0.090619, 1.426870, -0.056187)",
        "(0.090723, 1.428435, -0.053997)",
        "(0.090839, 1.429371, -0.052965)",
        "(0.091159, 1.431358, -0.050917)",
        "(0.091488, 1.433413, -0.048911)",
        "(0.091856, 1.435579, -0.046983)",
        "(0.092189, 1.437947, -0.045161)",
        "(0.092270, 1.439179, -0.044328)",
        "(0.092361, 1.441749, -0.042744)",
        "(0.092309, 1.444408, -0.041308)",
        "(0.092057, 1.447264, -0.040126)",
        "(0.091740, 1.450311, -0.039066)",
        "(0.091438, 1.451909, -0.038534)",
        "(0.090770, 1.455357, -0.037517)",
        "(0.089995, 1.459057, -0.036525)",
        "(0.089176, 1.463141, -0.035597)",
        "(0.088319, 1.467720, -0.034706)",
        "(0.087798, 1.470171, -0.034271)",
        "(0.086684, 1.475317, -0.033504)",
        "(0.085554, 1.480836, -0.032941)",
        "(0.084380, 1.486664, -0.032481)",
        "(0.083199, 1.493002, -0.032268)",
        "(0.082593, 1.496274, -0.032208)",
        "(0.081479, 1.503370, -0.032352)",
        "(0.080400, 1.510635, -0.032666)",
        "(0.079286, 1.518198, -0.033168)",
        "(0.078486, 1.525893, -0.033826)",
        "(0.078284, 1.529818, -0.034270)",
        "(0.077829, 1.537644, -0.035239)",
        "(0.077227, 1.545311, -0.036356)",
        "(0.076665, 1.552793, -0.037448)",
        "(0.076203, 1.560030, -0.038611)",
        "(0.076052, 1.563565, -0.039238)",
        "(0.075899, 1.570517, -0.040560)",
        "(0.075833, 1.577218, -0.041985)",
        "(0.075850, 1.583533, -0.043526)",
        "(0.075765, 1.589502, -0.045146)",
        "(0.075684, 1.592398, -0.045932)",
        "(0.075436, 1.597936, -0.047594)",
        "(0.075223, 1.603146, -0.049314)",
        "(0.075016, 1.607931, -0.051048)",
        "(0.074812, 1.612456, -0.052813)",
        "(0.074747, 1.614610, -0.053784)",
        "(0.074679, 1.618860, -0.055903)",
        "(0.074769, 1.623031, -0.058166)",
        "(0.075152, 1.627123, -0.060555)",
        "(0.075724, 1.631069, -0.063027)",
        "(0.076095, 1.632938, -0.064331)",
        "(0.076996, 1.636513, -0.067048)",
        "(0.078067, 1.639873, -0.070012)",
        "(0.079080, 1.643046, -0.073162)",
        "(0.079975, 1.645901, -0.076429)",
        "(0.080370, 1.647183, -0.078112)",
        "(0.081122, 1.649524, -0.081583)",
        "(0.081851, 1.651675, -0.085308)",
        "(0.082515, 1.653501, -0.089196)",
        "(0.083089, 1.655076, -0.093316)",
        "(0.083371, 1.655735, -0.095326)",
        "(0.083957, 1.656801, -0.099450)",
        "(0.084460, 1.657609, -0.103832)",
        "(0.084841, 1.658195, -0.108595)",
        "(0.085225, 1.658454, -0.113579)",
        "(0.085367, 1.658393, -0.116101)",
        "(0.085577, 1.658037, -0.121073)",
        "(0.085555, 1.657375, -0.126162)",
        "(0.085503, 1.656248, -0.131371)",
        "(0.085483, 1.654799, -0.136697)",
        "(0.085488, 1.653894, -0.139410)",
        "(0.085604, 1.651843, -0.144851)",
        "(0.085705, 1.649296, -0.150239)",
        "(0.085814, 1.646287, -0.155385)",
        "(0.085761, 1.642853, -0.160233)",
        "(0.085667, 1.641023, -0.162609)",
        "(0.085437, 1.637113, -0.167194)",
        "(0.085123, 1.632892, -0.171442)",
        "(0.084722, 1.628474, -0.175367)",
        "(0.084396, 1.623819, -0.178994)",
        "(0.084230, 1.621432, -0.180723)",
        "(0.084076, 1.616481, -0.183940)",
        "(0.084114, 1.611183, -0.186676)",
        "(0.084283, 1.605612, -0.188908)",
        "(0.084463, 1.599865, -0.190533)",
        "(0.084448, 1.596914, -0.191088)",
        "(0.084500, 1.590841, -0.191935)",
        "(0.084653, 1.584671, -0.192475)",
        "(0.084941, 1.578475, -0.192683)",
        "(0.085286, 1.572119, -0.192723)",
        "(0.085488, 1.568899, -0.192749)",
        "(0.086107, 1.562377, -0.192681)",
        "(0.086843, 1.555766, -0.192380)",
        "(0.087365, 1.548951, -0.191886)",
        "(0.087920, 1.541895, -0.191192)",
        "(0.088243, 1.538312, -0.190764)",
        "(0.088822, 1.531038, -0.189817)",
        "(0.089246, 1.523706, -0.188832)",
        "(0.089551, 1.516448, -0.187846)",
        "(0.089930, 1.509150, -0.186645)",
        "(0.090029, 1.505463, -0.185899)",
        "(0.090289, 1.497994, -0.184112)",
        "(0.090338, 1.490544, -0.181986)",
        "(0.090206, 1.483147, -0.179434)",
        "(0.089777, 1.475756, -0.176496)",
        "(0.089466, 1.472163, -0.174925)",
        "(0.088925, 1.465206, -0.171640)",
        "(0.088702, 1.458684, -0.168030)",
        "(0.088282, 1.452641, -0.164144)",
        "(0.087725, 1.446801, -0.160037)",
        "(0.087553, 1.443985, -0.157969)",
        "(0.087261, 1.438720, -0.153629)",
        "(0.087064, 1.433748, -0.149176)",
        "(0.086919, 1.429191, -0.144811)",
        "(0.086882, 1.425003, -0.140449)",
        "(0.086873, 1.423017, -0.138274)",
        "(0.086798, 1.419107, -0.133922)",
        "(0.086738, 1.415314, -0.129585)",
        "(0.086796, 1.411753, -0.125308)",
        "(0.086868, 1.408439, -0.121094)",
        "(0.086909, 1.406863, -0.119017)",
        "(0.086887, 1.403813, -0.114940)",
        "(0.086853, 1.401024, -0.110923)",
        "(0.086881, 1.398497, -0.106797)",
        "(0.086950, 1.396280, -0.102567)",
        "(0.086984, 1.395265, -0.100449)",
        "(0.087140, 1.393460, -0.096040)",
        "(0.087411, 1.391937, -0.091389)",
        "(0.087615, 1.390871, -0.086836)",
        "(0.087860, 1.390439, -0.082697)",
        "(0.087974, 1.390470, -0.080767)",
        "(0.088135, 1.390903, -0.077074)",
        "(0.088139, 1.391726, -0.073536)",
        "(0.088060, 1.392934, -0.070098)",
        "(0.087927, 1.394576, -0.066814)",
        "(0.087867, 1.395523, -0.065235)",
        "(0.087677, 1.397877, -0.062201)",
        "(0.087448, 1.400657, -0.059281)",
        "(0.087215, 1.403913, -0.056525)",
        "(0.086986, 1.407474, -0.054028)",
        "(0.086824, 1.409577, -0.053028)",
        "(0.086333, 1.413923, -0.051243)",
        "(0.085537, 1.418656, -0.049928)",
        "(0.084607, 1.423297, -0.048568)",
        "(0.083759, 1.428084, -0.047230)",
        "(0.083380, 1.430570, -0.046599)",
        "(0.082623, 1.435880, -0.045429)",
        "(0.081747, 1.441305, -0.044250)",
        "(0.080986, 1.447016, -0.043233)",
        "(0.080247, 1.452971, -0.042348)",
        "(0.079879, 1.456015, -0.041947)",
        "(0.079186, 1.462259, -0.041288)",
        "(0.078384, 1.468577, -0.040840)",
        "(0.077510, 1.474776, -0.040467)",
        "(0.076633, 1.480844, -0.039970)",
        "(0.076226, 1.483855, -0.039651)",
        "(0.075385, 1.489901, -0.038942)",
        "(0.074697, 1.495957, -0.038210)",
        "(0.074122, 1.502060, -0.037501)",
        "(0.073478, 1.508209, -0.036766)",
        "(0.073206, 1.511239, -0.036398)",
        "(0.072737, 1.517410, -0.035697)",
        "(0.072382, 1.523684, -0.035166)",
        "(0.072131, 1.530132, -0.034965)",
        "(0.072015, 1.536793, -0.035183)",
        "(0.071935, 1.540177, -0.035429)",
        "(0.071695, 1.546854, -0.036098)",
        "(0.071528, 1.553556, -0.037053)",
        "(0.071439, 1.560108, -0.038180)",
        "(0.071447, 1.566516, -0.039438)",
        "(0.071570, 1.569607, -0.040120)",
        "(0.071914, 1.575649, -0.041646)",
        "(0.072421, 1.581325, -0.043357)",
        "(0.072971, 1.586652, -0.045119)",
        "(0.073430, 1.591543, -0.047021)",
        "(0.073691, 1.593945, -0.048009)",
        "(0.074316, 1.598571, -0.050188)",
        "(0.074731, 1.602618, -0.052342)",
        "(0.075056, 1.606324, -0.054667)",
        "(0.075437, 1.610074, -0.057322)",
        "(0.075680, 1.611915, -0.058773)",
        "(0.076253, 1.615596, -0.061794)",
        "(0.076883, 1.619317, -0.064891)",
        "(0.077514, 1.622934, -0.068032)",
        "(0.078294, 1.626409, -0.071155)",
        "(0.078637, 1.628047, -0.072717)",
        "(0.079256, 1.631193, -0.075816)",
        "(0.079837, 1.634125, -0.078834)",
        "(0.080399, 1.636803, -0.081818)",
        "(0.081029, 1.639279, -0.084791)",
        "(0.081368, 1.640409, -0.086288)",
        "(0.082157, 1.642508, -0.089201)",
        "(0.082865, 1.644326, -0.091999)",
        "(0.083580, 1.645720, -0.094699)",
        "(0.084343, 1.646915, -0.097469)",
        "(0.084704, 1.647462, -0.098884)",
        "(0.085416, 1.648342, -0.101816)",
        "(0.086191, 1.648987, -0.104829)",
        "(0.087001, 1.649297, -0.107909)",
        "(0.087852, 1.649385, -0.111129)",
        "(0.088250, 1.649368, -0.112804)",
        "(0.088956, 1.649122, -0.116113)",
        "(0.089581, 1.648574, -0.119355)",
        "(0.090067, 1.647703, -0.122503)",
        "(0.090502, 1.646567, -0.125588)",
        "(0.090673, 1.645904, -0.127151)",
        "(0.091009, 1.644559, -0.130372)",
        "(0.091344, 1.643005, -0.133724)",
        "(0.091753, 1.641197, -0.137236)",
        "(0.092259, 1.639175, -0.140837)",
        "(0.092527, 1.638041, -0.142644)",
        "(0.093035, 1.635466, -0.146225)",
        "(0.093489, 1.632596, -0.149705)",
        "(0.093919, 1.629415, -0.153063)",
        "(0.094359, 1.625839, -0.156142)",
        "(0.094534, 1.623960, -0.157526)",
        "(0.094800, 1.619942, -0.160062)",
        "(0.095056, 1.615509, -0.162432)",
        "(0.095356, 1.610859, -0.164774)",
        "(0.095576, 1.606066, -0.167101)",
        "(0.095616, 1.603649, -0.168254)",
        "(0.095637, 1.598738, -0.170455)",
        "(0.095657, 1.593554, -0.172372)",
        "(0.095772, 1.587996, -0.173959)",
        "(0.096042, 1.581963, -0.175188)",
        "(0.096227, 1.578836, -0.175706)",
        "(0.096549, 1.572304, -0.176470)",
        "(0.096702, 1.565562, -0.176981)",
        "(0.096877, 1.558653, -0.177285)",
        "(0.097018, 1.551590, -0.177260)",
        "(0.097048, 1.547987, -0.177098)",
        "(0.097115, 1.540693, -0.176524)",
        "(0.097079, 1.533335, -0.175696)",
        "(0.097326, 1.525867, -0.174575)",
        "(0.097772, 1.518328, -0.173325)",
        "(0.098017, 1.514580, -0.172622)",
        "(0.098323, 1.507113, -0.171037)",
        "(0.098400, 1.499568, -0.169332)",
        "(0.098474, 1.492221, -0.167742)",
        "(0.098687, 1.485213, -0.166193)",
        "(0.098753, 1.481843, -0.165403)",
        "(0.098876, 1.475088, -0.163631)",
        "(0.098768, 1.468141, -0.161501)",
        "(0.098569, 1.461236, -0.159190)",
        "(0.098348, 1.454747, -0.156825)",
        "(0.098228, 1.451519, -0.155609)",
        "(0.097856, 1.445201, -0.152963)",
        "(0.097562, 1.439267, -0.150267)",
        "(0.097249, 1.433818, -0.147456)",
        "(0.097016, 1.428545, -0.144324)",
        "(0.096920, 1.426028, -0.142460)",
        "(0.096611, 1.420959, -0.138483)",
        "(0.096275, 1.416197, -0.134140)",
        "(0.096046, 1.411747, -0.129674)",
        "(0.095902, 1.407869, -0.124894)",
        "(0.095884, 1.406002, -0.122448)",
        "(0.095798, 1.402561, -0.117531)",
        "(0.095685, 1.399686, -0.112665)",
        "(0.095353, 1.397677, -0.107885)",
        "(0.095068, 1.396214, -0.102958)",
        "(0.095097, 1.395700, -0.100360)",
        "(0.095397, 1.394855, -0.094895)",
        "(0.095882, 1.394499, -0.089394)",
        "(0.096556, 1.394911, -0.084148)",
        "(0.097049, 1.395589, -0.079037)",
        "(0.097259, 1.395910, -0.076430)",
        "(0.097505, 1.396595, -0.071266)",
        "(0.097730, 1.397587, -0.066290)",
        "(0.097820, 1.398827, -0.061561)",
        "(0.097716, 1.400574, -0.057200)",
        "(0.097610, 1.401710, -0.055215)",
        "(0.097410, 1.404250, -0.051446)",
        "(0.097117, 1.407203, -0.048017)",
        "(0.096711, 1.410487, -0.044803)",
        "(0.096190, 1.414261, -0.041872)",
        "(0.095926, 1.416330, -0.040538)",
        "(0.095348, 1.420587, -0.038095)",
        "(0.094550, 1.425046, -0.036008)",
        "(0.093481, 1.429878, -0.034437)",
        "(0.092127, 1.435281, -0.033596)",
        "(0.091409, 1.438093, -0.033304)",
        "(0.089873, 1.443901, -0.032903)",
        "(0.088386, 1.449858, -0.032535)",
        "(0.086916, 1.456070, -0.032266)",
        "(0.085425, 1.462658, -0.032237)",
        "(0.084667, 1.466098, -0.032357)",
        "(0.083207, 1.473019, -0.032638)",
        "(0.081778, 1.480044, -0.033028)",
        "(0.080464, 1.487224, -0.033530)",
        "(0.079231, 1.494627, -0.034219)",
        "(0.078700, 1.498446, -0.034647)",
        "(0.077594, 1.505989, -0.035465)",
        "(0.076440, 1.513451, -0.036186)",
        "(0.075395, 1.520503, -0.036810)",
        "(0.074328, 1.527743, -0.037485)",
        "(0.073847, 1.531370, -0.037832)",
        "(0.072982, 1.538683, -0.038531)",
        "(0.072142, 1.546025, -0.039199)",
        "(0.071402, 1.553174, -0.039634)",
        "(0.070891, 1.560257, -0.039924)",
        "(0.070900, 1.563865, -0.040099)",
        "(0.071022, 1.571226, -0.040523)",
        "(0.071338, 1.578658, -0.041017)",
        "(0.071811, 1.586192, -0.041737)",
        "(0.072617, 1.593905, -0.042677)",
        "(0.073150, 1.597740, -0.043192)",
        "(0.074412, 1.605401, -0.044265)",
        "(0.075599, 1.612972, -0.045476)",
        "(0.076709, 1.620343, -0.046957)",
        "(0.077757, 1.627503, -0.048734)",
        "(0.078274, 1.631011, -0.049669)",
        "(0.079417, 1.637868, -0.051734)",
        "(0.080836, 1.644476, -0.054105)",
        "(0.082391, 1.650621, -0.056647)",
        "(0.083137, 1.653516, -0.057948)",
        "(0.084461, 1.658991, -0.060629)",
        "(0.085773, 1.663957, -0.063504)",
        "(0.087020, 1.668470, -0.066564)",
        "(0.088217, 1.672579, -0.069897)",
        "(0.089604, 1.676228, -0.073550)",
        "(0.090261, 1.677831, -0.075466)",
        "(0.091398, 1.680665, -0.079427)",
        "(0.092441, 1.683093, -0.083744)",
        "(0.093661, 1.685004, -0.088434)",
        "(0.094791, 1.686378, -0.093308)",
        "(0.095220, 1.686838, -0.095788)",
        "(0.095893, 1.687432, -0.100746)",
        "(0.096401, 1.687389, -0.105777)",
        "(0.096760, 1.686761, -0.110941)",
        "(0.096999, 1.685638, -0.116413)",
        "(0.097133, 1.684978, -0.119219)",
        "(0.097495, 1.683284, -0.125018)",
        "(0.097598, 1.681083, -0.130710)",
        "(0.097496, 1.678260, -0.136180)",
        "(0.097404, 1.674957, -0.141655)",
        "(0.097368, 1.673130, -0.144401)",
        "(0.097263, 1.669267, -0.149774)",
        "(0.097203, 1.665003, -0.155031)",
        "(0.097110, 1.660491, -0.160220)",
        "(0.097022, 1.655741, -0.165252)",
        "(0.097024, 1.653325, -0.167685)",
        "(0.097015, 1.648247, -0.172282)",
        "(0.096821, 1.642672, -0.176210)",
        "(0.096476, 1.636839, -0.179595)",
        "(0.096011, 1.630801, -0.182469)",
        "(0.095716, 1.627771, -0.183854)",
        "(0.095127, 1.621582, -0.186350)",
        "(0.094689, 1.615278, -0.188706)",
        "(0.094494, 1.609072, -0.190934)",
        "(0.094533, 1.602814, -0.193008)",
        "(0.094607, 1.599560, -0.193957)",
        "(0.094749, 1.592851, -0.195720)",
        "(0.094926, 1.585901, -0.197200)",
        "(0.095101, 1.578665, -0.198384)",
        "(0.095242, 1.571231, -0.199334)",
        "(0.095344, 1.567490, -0.199699)",
        "(0.095502, 1.559995, -0.200319)",
        "(0.095567, 1.552458, -0.200755)",
        "(0.095751, 1.544916, -0.200859)",
        "(0.095816, 1.537411, -0.200592)",
        "(0.095800, 1.533614, -0.200339)",
        "(0.095625, 1.525925, -0.199508)",
        "(0.095510, 1.518403, -0.198323)",
        "(0.095431, 1.511003, -0.196923)",
        "(0.095452, 1.503842, -0.195437)",
        "(0.095504, 1.500449, -0.194648)",
        "(0.095668, 1.493916, -0.193027)",
        "(0.095823, 1.487770, -0.191332)",
        "(0.096027, 1.481815, -0.189409)",
        "(0.096253, 1.476115, -0.187232)",
        "(0.096282, 1.473401, -0.186110)",
        "(0.096437, 1.468294, -0.183814)",
        "(0.096777, 1.463538, -0.181467)",
        "(0.097263, 1.459062, -0.179105)",
        "(0.097951, 1.454940, -0.176632)",
        "(0.098325, 1.452915, -0.175266)",
        "(0.099073, 1.448748, -0.172270)",
        "(0.099618, 1.444427, -0.168964)",
        "(0.100248, 1.440133, -0.165535)",
        "(0.100947, 1.435931, -0.162000)",
        "(0.101304, 1.433857, -0.160173)",
        "(0.101823, 1.429603, -0.156237)",
        "(0.102097, 1.425179, -0.151976)",
        "(0.102300, 1.420759, -0.147438)",
        "(0.102536, 1.416426, -0.142669)",
        "(0.102677, 1.414350, -0.140220)",
        "(0.102923, 1.410278, -0.135254)",
        "(0.103203, 1.406204, -0.130089)",
        "(0.103391, 1.402199, -0.124841)",
        "(0.103498, 1.398269, -0.119627)",
        "(0.103575, 1.396405, -0.117041)",
        "(0.103741, 1.392764, -0.111824)",
        "(0.103720, 1.389275, -0.106656)",
        "(0.103769, 1.386024, -0.101521)",
        "(0.103921, 1.383131, -0.096372)",
        "(0.103963, 1.381774, -0.093803)",
        "(0.104015, 1.379304, -0.088636)",
        "(0.103976, 1.377353, -0.083565)",
        "(0.103983, 1.376173, -0.078744)",
        "(0.103905, 1.375687, -0.074072)",
        "(0.103855, 1.375780, -0.071817)",
        "(0.103739, 1.376634, -0.067435)",
        "(0.103514, 1.378451, -0.063340)",
        "(0.103126, 1.381230, -0.059693)",
        "(0.102726, 1.384837, -0.056413)",
        "(0.102549, 1.386950, -0.054900)",
        "(0.102152, 1.391571, -0.052090)",
        "(0.101540, 1.397000, -0.049648)",
        "(0.100982, 1.402634, -0.047645)",
        "(0.100398, 1.408659, -0.045897)",
        "(0.100108, 1.411819, -0.045090)",
        "(0.099403, 1.418268, -0.043495)",
        "(0.098508, 1.424840, -0.041956)",
        "(0.097394, 1.431462, -0.040587)",
        "(0.096293, 1.438225, -0.039368)",
        "(0.095869, 1.441734, -0.038891)",
        "(0.094937, 1.448883, -0.038102)",
        "(0.093887, 1.456136, -0.037453)",
        "(0.092854, 1.463302, -0.036815)",
        "(0.091932, 1.470424, -0.036234)",
        "(0.091598, 1.473971, -0.035983)",
        "(0.090975, 1.481105, -0.035533)",
        "(0.090208, 1.488078, -0.035136)",
        "(0.089280, 1.494818, -0.034738)",
        "(0.088128, 1.501406, -0.034357)",
        "(0.087564, 1.504601, -0.034181)",
        "(0.086361, 1.510892, -0.033945)",
        "(0.085139, 1.517116, -0.033980)",
        "(0.083616, 1.523042, -0.034115)",
        "(0.082216, 1.528787, -0.034240)",
        "(0.081516, 1.531696, -0.034342)",
        "(0.080425, 1.537670, -0.034696)",
        "(0.079606, 1.543740, -0.035162)",
        "(0.078845, 1.549817, -0.035731)",
        "(0.078376, 1.555974, -0.036348)",
        "(0.078191, 1.559055, -0.036623)",
        "(0.077936, 1.565278, -0.037120)",
        "(0.078033, 1.571481, -0.037653)",
        "(0.078355, 1.577678, -0.038250)",
        "(0.078645, 1.583836, -0.038834)",
        "(0.078885, 1.586849, -0.039146)",
        "(0.079449, 1.592985, -0.039891)",
        "(0.080095, 1.599130, -0.040751)",
        "(0.080721, 1.605218, -0.041754)",
        "(0.081441, 1.611166, -0.042932)",
        "(0.081832, 1.614144, -0.043599)",
        "(0.082903, 1.620039, -0.045088)",
        "(0.084187, 1.625839, -0.046735)",
        "(0.085397, 1.631438, -0.048481)",
        "(0.086556, 1.636709, -0.050304)",
        "(0.087109, 1.639179, -0.051234)",
        "(0.088100, 1.643824, -0.053080)",
        "(0.088961, 1.648063, -0.054945)",
        "(0.089922, 1.651960, -0.056981)",
        "(0.090927, 1.655347, -0.059258)",
        "(0.091423, 1.656934, -0.060482)",
        "(0.092375, 1.659920, -0.063086)",
        "(0.093348, 1.662551, -0.065952)",
        "(0.094331, 1.664880, -0.069124)",
        "(0.095251, 1.666839, -0.072614)",
        "(0.095660, 1.667661, -0.074468)",
        "(0.096457, 1.669150, -0.078269)",
        "(0.096947, 1.670396, -0.082164)",
        "(0.097307, 1.671316, -0.086172)",
        "(0.097634, 1.671907, -0.090389)",
        "(0.097779, 1.672174, -0.092586)",
        "(0.097936, 1.672608, -0.097085)",
        "(0.098043, 1.672745, -0.101657)",
        "(0.098101, 1.672617, -0.106313)",
        "(0.098260, 1.672329, -0.111103)",
        "(0.098278, 1.672098, -0.113555)",
        "(0.098226, 1.671375, -0.118388)",
        "(0.098258, 1.670418, -0.123247)",
        "(0.098436, 1.669226, -0.128158)",
        "(0.098557, 1.667987, -0.133104)",
        "(0.098581, 1.667356, -0.135577)",
        "(0.098540, 1.666018, -0.140422)",
        "(0.098449, 1.664524, -0.145000)",
        "(0.098536, 1.662792, -0.149333)",
        "(0.098676, 1.660956, -0.153532)",
        "(0.098749, 1.660054, -0.155579)",
        "(0.099102, 1.658060, -0.159530)",
        "(0.099666, 1.655853, -0.163109)",
        "(0.100352, 1.653366, -0.166290)",
        "(0.100715, 1.652047, -0.167796)",
        "(0.101364, 1.649184, -0.170577)",
        "(0.101959, 1.646128, -0.173150)",
        "(0.102486, 1.642751, -0.175297)",
        "(0.102884, 1.639068, -0.177148)",
        "(0.103341, 1.635123, -0.178732)",
        "(0.103611, 1.633115, -0.179565)",
        "(0.104111, 1.628984, -0.181192)",
        "(0.104592, 1.624546, -0.182655)",
        "(0.105113, 1.619742, -0.183954)",
        "(0.105556, 1.614744, -0.184988)",
        "(0.105738, 1.612143, -0.185419)",
        "(0.105961, 1.606714, -0.186185)",
        "(0.106185, 1.601055, -0.186779)",
        "(0.106294, 1.595119, -0.187250)",
        "(0.106362, 1.592114, -0.187448)",
        "(0.106528, 1.585861, -0.187794)",
        "(0.106553, 1.579363, -0.187962)",
        "(0.106379, 1.572490, -0.188022)",
        "(0.106180, 1.565244, -0.187842)",
        "(0.105925, 1.557951, -0.187577)",
        "(0.105786, 1.554314, -0.187405)",
        "(0.105441, 1.547010, -0.187009)",
        "(0.105103, 1.539720, -0.186605)",
        "(0.104842, 1.532625, -0.186220)",
        "(0.104767, 1.529116, -0.186018)",
        "(0.104574, 1.522102, -0.185539)",
        "(0.104438, 1.515045, -0.184879)",
        "(0.104384, 1.508180, -0.184062)",
        "(0.104354, 1.501449, -0.183045)",
        "(0.104116, 1.494561, -0.181776)",
        "(0.103971, 1.491136, -0.181034)",
        "(0.103740, 1.484372, -0.179490)",
        "(0.103503, 1.477820, -0.177826)",
        "(0.103359, 1.471441, -0.175930)",
        "(0.103402, 1.465237, -0.173876)",
        "(0.103418, 1.462220, -0.172823)",
        "(0.103353, 1.456374, -0.170622)",
        "(0.103120, 1.450539, -0.168101)",
        "(0.102772, 1.445155, -0.165418)",
        "(0.102340, 1.439702, -0.162327)",
        "(0.102151, 1.437040, -0.160636)",
        "(0.101929, 1.431808, -0.156995)",
        "(0.101689, 1.426768, -0.153036)",
        "(0.101466, 1.421834, -0.148778)",
        "(0.101366, 1.417111, -0.144206)",
        "(0.101372, 1.414847, -0.141799)",
        "(0.101293, 1.410378, -0.136681)",
        "(0.101061, 1.406040, -0.131119)",
        "(0.100731, 1.401870, -0.125123)",
        "(0.100321, 1.397904, -0.118722)",
        "(0.100066, 1.396081, -0.115430)",
        "(0.099559, 1.392909, -0.108855)",
        "(0.099121, 1.390454, -0.102279)",
        "(0.098564, 1.388629, -0.095711)",
        "(0.098084, 1.387351, -0.089145)",
        "(0.097908, 1.386888, -0.085839)",
        "(0.097714, 1.386372, -0.079344)",
        "(0.097609, 1.386542, -0.073206)",
        "(0.097725, 1.387352, -0.067524)",
        "(0.098000, 1.388547, -0.062293)",
        "(0.098063, 1.389248, -0.059876)",
        "(0.098129, 1.391034, -0.055490)",
        "(0.098188, 1.393411, -0.051751)",
        "(0.098130, 1.396119, -0.048488)",
        "(0.098086, 1.399204, -0.045637)",
        "(0.098071, 1.400911, -0.044361)",
        "(0.097963, 1.404620, -0.041922)",
        "(0.097624, 1.408919, -0.039659)",
        "(0.097096, 1.413928, -0.037649)",
        "(0.096493, 1.419657, -0.035907)",
        "(0.096177, 1.422759, -0.035071)",
        "(0.095594, 1.429338, -0.033471)",
        "(0.095010, 1.436522, -0.032136)",
        "(0.094409, 1.444266, -0.031098)",
        "(0.093774, 1.452406, -0.030322)",
        "(0.093388, 1.456590, -0.030011)",
        "(0.092505, 1.464891, -0.029416)",
        "(0.091782, 1.473345, -0.028998)",
        "(0.091081, 1.481964, -0.028805)",
        "(0.090374, 1.490522, -0.028676)",
        "(0.089976, 1.494716, -0.028596)",
        "(0.089084, 1.502945, -0.028358)",
        "(0.088223, 1.511018, -0.028205)",
        "(0.087392, 1.518941, -0.028097)",
        "(0.086547, 1.526716, -0.028142)",
        "(0.086169, 1.530591, -0.028263)",
        "(0.085374, 1.538250, -0.028501)",
        "(0.084504, 1.545696, -0.028704)",
        "(0.083575, 1.553026, -0.029013)",
        "(0.082614, 1.560197, -0.029454)",
        "(0.082198, 1.563709, -0.029704)",
        "(0.081547, 1.570473, -0.030295)",
        "(0.081227, 1.577278, -0.031226)",
        "(0.081049, 1.584034, -0.032443)",
        "(0.080778, 1.590492, -0.033710)",
        "(0.080683, 1.593627, -0.034330)",
        "(0.080598, 1.599790, -0.035749)",
        "(0.080539, 1.605810, -0.037358)",
        "(0.080482, 1.611561, -0.039173)",
        "(0.080537, 1.617083, -0.041213)",
        "(0.080616, 1.619756, -0.042357)",
        "(0.080703, 1.625015, -0.044814)",
        "(0.080903, 1.630052, -0.047529)",
        "(0.081185, 1.634943, -0.050548)",
        "(0.081596, 1.639745, -0.053972)",
        "(0.081790, 1.642025, -0.055781)",
        "(0.082262, 1.646342, -0.059542)",
        "(0.082929, 1.650273, -0.063548)",
        "(0.083547, 1.653858, -0.067754)",
        "(0.084108, 1.657133, -0.072236)",
        "(0.084469, 1.658629, -0.074629)",
        "(0.085163, 1.661456, -0.079532)",
        "(0.085981, 1.663786, -0.084597)",
        "(0.086795, 1.665628, -0.089782)",
        "(0.087602, 1.666803, -0.095203)",
        "(0.087995, 1.667230, -0.097979)",
        "(0.088797, 1.667742, -0.103797)",
        "(0.089552, 1.668121, -0.109822)",
        "(0.090201, 1.668085, -0.115999)",
        "(0.090893, 1.667583, -0.122100)",
        "(0.091282, 1.667143, -0.125106)",
        "(0.092080, 1.666027, -0.131030)",
        "(0.093103, 1.664196, -0.136803)",
        "(0.094044, 1.661869, -0.142338)",
        "(0.094981, 1.658853, -0.147531)",
        "(0.095464, 1.657279, -0.150132)",
        "(0.096336, 1.653773, -0.155316)",
        "(0.096936, 1.649676, -0.160286)",
        "(0.097353, 1.644800, -0.164945)",
        "(0.097617, 1.639402, -0.169303)",
        "(0.097642, 1.636531, -0.171305)",
        "(0.097557, 1.630407, -0.174949)",
        "(0.097224, 1.623741, -0.178079)",
        "(0.096509, 1.616670, -0.180648)",
        "(0.096016, 1.612903, -0.181709)",
        "(0.095042, 1.605290, -0.183657)",
        "(0.094081, 1.597476, -0.185253)",
        "(0.093161, 1.589513, -0.186449)",
        "(0.092329, 1.581396, -0.187283)",
        "(0.091515, 1.573161, -0.187876)",
        "(0.091097, 1.569023, -0.187994)",
        "(0.090360, 1.560735, -0.187890)",
        "(0.089659, 1.552447, -0.187411)",
        "(0.088787, 1.544082, -0.186723)",
        "(0.088061, 1.535823, -0.186016)",
        "(0.087808, 1.531808, -0.185598)",
        "(0.087311, 1.523827, -0.184588)",
        "(0.086823, 1.515778, -0.183167)",
        "(0.086310, 1.507649, -0.181346)",
        "(0.085591, 1.499656, -0.179274)",
        "(0.085248, 1.495782, -0.178142)",
        "(0.084716, 1.488222, -0.175851)",
        "(0.084415, 1.480726, -0.173312)",
        "(0.083983, 1.474000, -0.170673)",
        "(0.083521, 1.467425, -0.167899)",
        "(0.083321, 1.464224, -0.166480)",
        "(0.082997, 1.457973, -0.163556)",
        "(0.082746, 1.451938, -0.160561)",
        "(0.082480, 1.446109, -0.157481)",
        "(0.082220, 1.440570, -0.154271)",
        "(0.082074, 1.437864, -0.152599)",
        "(0.081886, 1.432667, -0.149246)",
        "(0.081732, 1.427795, -0.145849)",
        "(0.081480, 1.423230, -0.142454)",
        "(0.081354, 1.418863, -0.139016)",
        "(0.081351, 1.416778, -0.137326)",
        "(0.081304, 1.412789, -0.134095)",
        "(0.081300, 1.409011, -0.130897)",
        "(0.081307, 1.405487, -0.127656)",
        "(0.081049, 1.402072, -0.124279)",
        "(0.080826, 1.400483, -0.122607)",
        "(0.080471, 1.397599, -0.119385)",
        "(0.080179, 1.395091, -0.116192)",
        "(0.079761, 1.392808, -0.112851)",
        "(0.079445, 1.390829, -0.109418)",
        "(0.079336, 1.390012, -0.107688)",
        "(0.078985, 1.388532, -0.104178)",
        "(0.078530, 1.387461, -0.100630)",
        "(0.077922, 1.386922, -0.097199)",
        "(0.077209, 1.386844, -0.093921)",
        "(0.076797, 1.387019, -0.092336)",
        "(0.075994, 1.387703, -0.089252)",
        "(0.075121, 1.388896, -0.086254)",
        "(0.074250, 1.390520, -0.083359)",
        "(0.073548, 1.392519, -0.080472)",
        "(0.073219, 1.393685, -0.079079)",
        "(0.072483, 1.396244, -0.076388)",
        "(0.071789, 1.399278, -0.073880)",
        "(0.071213, 1.402726, -0.071537)",
        "(0.070774, 1.406432, -0.069214)",
        "(0.070569, 1.408388, -0.068013)",
        "(0.070179, 1.412377, -0.065558)",
        "(0.069744, 1.416593, -0.063204)",
        "(0.069322, 1.420974, -0.060942)",
        "(0.068911, 1.425473, -0.058822)",
        "(0.068698, 1.427768, -0.057743)",
        "(0.068258, 1.432491, -0.055582)",
        "(0.067862, 1.437411, -0.053525)",
        "(0.067483, 1.442501, -0.051667)",
        "(0.067170, 1.447748, -0.049903)",
        "(0.067048, 1.450433, -0.049073)",
        "(0.066880, 1.455965, -0.047573)",
        "(0.066784, 1.461628, -0.046260)",
        "(0.066742, 1.467312, -0.045085)",
        "(0.066718, 1.472912, -0.044013)",
        "(0.066703, 1.475681, -0.043490)",
        "(0.066780, 1.481084, -0.042526)",
        "(0.066721, 1.486314, -0.041539)",
        "(0.066682, 1.491307, -0.040653)",
        "(0.066550, 1.496044, -0.039883)",
        "(0.066453, 1.498345, -0.039565)",
        "(0.066307, 1.502877, -0.039049)",
        "(0.066105, 1.507324, -0.038749)",
        "(0.065929, 1.511695, -0.038675)",
        "(0.065904, 1.515986, -0.038791)",
        "(0.065994, 1.518109, -0.038886)",
        "(0.066241, 1.522361, -0.039211)",
        "(0.066619, 1.526683, -0.039770)",
        "(0.067111, 1.531145, -0.040553)",
        "(0.067669, 1.535666, -0.041427)",
        "(0.067936, 1.537913, -0.041839)",
        "(0.068556, 1.542340, -0.042551)",
        "(0.069425, 1.546651, -0.043105)",
        "(0.070326, 1.550838, -0.043528)",
        "(0.071373, 1.554940, -0.043863)",
        "(0.071920, 1.556992, -0.044005)",
        "(0.073096, 1.561025, -0.044297)",
        "(0.074438, 1.565127, -0.044690)",
        "(0.075759, 1.569300, -0.045094)",
        "(0.076457, 1.571393, -0.045338)",
        "(0.077919, 1.575618, -0.045887)",
        "(0.079447, 1.579865, -0.046440)",
        "(0.080941, 1.583956, -0.046870)",
        "(0.082408, 1.587983, -0.047303)",
        "(0.084003, 1.591954, -0.047763)",
        "(0.084769, 1.593879, -0.048016)",
        "(0.086237, 1.597645, -0.048692)",
        "(0.087804, 1.601437, -0.049649)",
        "(0.089487, 1.605204, -0.050958)",
        "(0.090336, 1.607019, -0.051713)",
        "(0.092023, 1.610543, -0.053390)",
        "(0.093745, 1.613937, -0.055471)",
        "(0.095422, 1.617177, -0.057930)",
        "(0.096918, 1.620121, -0.060728)",
        "(0.098161, 1.622800, -0.063846)",
        "(0.098652, 1.624038, -0.065564)",
        "(0.099406, 1.626367, -0.069123)",
        "(0.100080, 1.628363, -0.073018)",
        "(0.100933, 1.629986, -0.077244)",
        "(0.101661, 1.631255, -0.081711)",
        "(0.101901, 1.631782, -0.084008)",
        "(0.102312, 1.632558, -0.088711)",
        "(0.102786, 1.633045, -0.093512)",
        "(0.103266, 1.633125, -0.098262)",
        "(0.103584, 1.632877, -0.102992)",
        "(0.103692, 1.632612, -0.105342)",
        "(0.103868, 1.631809, -0.109932)",
        "(0.103946, 1.630684, -0.114437)",
        "(0.103842, 1.629470, -0.119007)",
        "(0.103730, 1.628077, -0.123648)",
        "(0.103714, 1.627312, -0.125959)",
        "(0.103824, 1.625577, -0.130484)",
        "(0.104060, 1.623613, -0.134848)",
        "(0.104213, 1.621503, -0.139072)",
        "(0.104323, 1.619103, -0.143084)",
        "(0.104372, 1.617765, -0.145000)",
        "(0.104526, 1.614943, -0.148740)",
        "(0.104706, 1.611927, -0.152285)",
        "(0.104612, 1.608605, -0.155824)",
        "(0.104509, 1.607038, -0.157443)",
        "(0.104339, 1.603712, -0.160671)",
        "(0.104288, 1.600217, -0.163879)",
        "(0.104177, 1.596623, -0.167033)",
        "(0.104061, 1.592909, -0.170168)",
        "(0.104054, 1.590986, -0.171700)",
        "(0.104009, 1.587051, -0.174607)",
        "(0.103814, 1.582984, -0.177275)",
        "(0.103569, 1.578800, -0.179685)",
        "(0.103357, 1.574353, -0.181846)",
        "(0.103249, 1.572018, -0.182809)",
        "(0.102971, 1.567225, -0.184647)",
        "(0.102746, 1.562192, -0.186359)",
        "(0.102595, 1.557017, -0.187950)",
        "(0.102473, 1.551700, -0.189438)",
        "(0.102473, 1.548971, -0.190142)",
        "(0.102586, 1.543218, -0.191423)",
        "(0.102724, 1.537100, -0.192461)",
        "(0.102718, 1.530524, -0.193158)",
        "(0.102733, 1.523426, -0.193438)",
        "(0.102722, 1.519730, -0.193394)",
        "(0.102636, 1.512109, -0.193124)",
        "(0.102490, 1.504112, -0.192604)",
        "(0.102425, 1.495822, -0.191855)",
        "(0.102386, 1.487357, -0.190891)",
        "(0.102360, 1.478802, -0.189714)",
        "(0.102307, 1.474438, -0.188994)",
        "(0.102122, 1.465723, -0.187461)",
        "(0.101904, 1.457049, -0.185701)",
        "(0.101620, 1.448580, -0.183755)",
        "(0.101118, 1.440440, -0.181671)",
        "(0.100779, 1.436549, -0.180535)",
        "(0.100038, 1.429002, -0.178078)",
        "(0.099316, 1.421701, -0.175268)",
        "(0.098590, 1.414831, -0.172078)",
        "(0.098193, 1.411584, -0.170375)",
        "(0.097494, 1.405571, -0.166850)",
        "(0.096955, 1.400036, -0.162971)",
        "(0.096480, 1.394773, -0.158505)",
        "(0.095864, 1.389744, -0.153608)",
        "(0.095515, 1.387389, -0.151039)",
        "(0.094918, 1.382989, -0.145726)",
        "(0.094280, 1.379224, -0.140206)",
        "(0.093614, 1.376108, -0.134551)",
        "(0.093008, 1.373661, -0.128624)",
        "(0.092425, 1.371836, -0.122530)",
        "(0.092221, 1.371239, -0.119400)",
        "(0.091991, 1.370568, -0.113109)",
        "(0.091843, 1.370437, -0.106754)",
        "(0.091643, 1.370720, -0.100313)",
        "(0.091534, 1.371563, -0.093879)",
        "(0.091559, 1.372215, -0.090720)",
        "(0.091662, 1.373890, -0.084610)",
        "(0.091770, 1.376119, -0.078874)",
        "(0.091883, 1.378729, -0.073389)",
        "(0.091926, 1.381718, -0.068245)",
        "(0.091972, 1.383432, -0.065891)",
        "(0.092094, 1.387066, -0.061424)",
        "(0.092163, 1.390986, -0.057271)",
        "(0.092113, 1.395139, -0.053396)",
        "(0.092037, 1.399416, -0.049789)",
        "(0.091984, 1.401593, -0.048097)",
        "(0.091823, 1.406005, -0.044927)",
        "(0.091542, 1.410635, -0.042252)",
        "(0.091204, 1.415417, -0.039855)",
        "(0.090952, 1.417938, -0.038873)",
        "(0.090253, 1.422992, -0.037049)",
        "(0.089543, 1.428135, -0.035550)",
        "(0.088917, 1.433311, -0.034265)",
        "(0.088175, 1.438433, -0.033040)",
        "(0.087797, 1.440987, -0.032449)",
        "(0.087080, 1.446108, -0.031358)",
        "(0.086247, 1.451311, -0.030407)",
        "(0.085335, 1.456597, -0.029633)",
        "(0.084506, 1.462010, -0.029087)",
        "(0.084082, 1.464720, -0.028861)",
        "(0.083288, 1.469995, -0.028394)",
        "(0.082568, 1.475111, -0.027972)",
        "(0.081941, 1.480126, -0.027670)",
        "(0.081346, 1.485053, -0.027447)",
        "(0.081043, 1.487424, -0.027361)",
        "(0.080362, 1.492075, -0.027269)",
        "(0.079411, 1.496507, -0.027196)",
        "(0.078538, 1.500742, -0.027042)",
        "(0.077726, 1.504885, -0.026892)",
        "(0.077313, 1.506960, -0.026849)",
        "(0.076516, 1.511114, -0.026920)",
        "(0.075778, 1.515348, -0.027153)",
        "(0.075200, 1.519669, -0.027448)",
        "(0.074685, 1.524100, -0.027759)",
        "(0.074465, 1.526370, -0.027902)",
        "(0.073930, 1.530918, -0.028148)",
        "(0.073475, 1.535475, -0.028419)",
        "(0.073201, 1.540153, -0.028809)",
        "(0.073014, 1.545027, -0.029353)",
        "(0.073071, 1.547492, -0.029653)",
        "(0.073411, 1.552365, -0.030256)",
        "(0.073983, 1.557203, -0.030926)",
        "(0.074667, 1.561939, -0.031616)",
        "(0.075315, 1.566411, -0.032285)",
        "(0.075689, 1.568548, -0.032635)",
        "(0.076534, 1.572745, -0.033521)",
        "(0.077580, 1.576794, -0.034702)",
        "(0.078695, 1.580796, -0.036185)",
        "(0.079929, 1.584698, -0.038036)",
        "(0.080551, 1.586578, -0.039112)",
        "(0.081704, 1.590235, -0.041487)",
        "(0.082905, 1.593777, -0.044252)",
        "(0.084102, 1.597293, -0.047554)",
        "(0.085284, 1.600825, -0.051406)",
        "(0.085912, 1.602531, -0.053544)",
        "(0.087203, 1.605745, -0.058058)",
        "(0.088558, 1.608606, -0.062924)",
        "(0.089933, 1.611051, -0.068091)",
        "(0.091282, 1.613116, -0.073799)",
        "(0.091829, 1.613973, -0.076627)",
        "(0.092747, 1.615478, -0.082337)",
        "(0.093601, 1.616745, -0.088377)",
        "(0.094307, 1.617738, -0.094650)",
        "(0.094916, 1.618506, -0.101119)",
        "(0.095153, 1.618812, -0.104401)",
        "(0.095526, 1.619183, -0.110935)",
        "(0.095659, 1.619350, -0.117410)",
        "(0.095491, 1.619362, -0.123784)",
        "(0.095211, 1.619304, -0.130103)",
        "(0.094976, 1.619120, -0.136320)",
        "(0.094876, 1.619021, -0.139317)",
        "(0.094611, 1.618746, -0.145138)",
        "(0.094411, 1.618351, -0.150671)",
        "(0.094396, 1.617896, -0.155875)",
        "(0.094413, 1.617250, -0.160683)",
        "(0.094394, 1.616814, -0.162880)",
        "(0.094369, 1.615862, -0.167083)",
        "(0.094393, 1.614834, -0.171071)",
        "(0.094453, 1.613594, -0.174715)",
        "(0.094438, 1.612882, -0.176373)",
        "(0.094308, 1.611330, -0.179585)",
        "(0.094161, 1.609536, -0.182716)",
        "(0.093994, 1.607508, -0.185843)",
        "(0.093904, 1.605363, -0.188930)",
        "(0.093892, 1.604219, -0.190458)",
        "(0.093858, 1.601738, -0.193379)",
        "(0.093744, 1.598885, -0.195984)",
        "(0.093484, 1.595648, -0.198330)",
        "(0.093102, 1.592119, -0.200517)",
        "(0.092869, 1.590223, -0.201555)",
        "(0.092467, 1.586280, -0.203633)",
        "(0.092046, 1.582177, -0.205784)",
        "(0.091712, 1.577763, -0.207865)",
        "(0.091405, 1.573017, -0.209770)",
        "(0.091190, 1.570482, -0.210658)",
        "(0.090734, 1.565121, -0.212342)",
        "(0.090263, 1.559406, -0.213815)",
        "(0.089812, 1.553371, -0.215136)",
        "(0.089344, 1.546955, -0.216288)",
        "(0.089155, 1.543617, -0.216812)",
        "(0.088753, 1.536817, -0.217824)",
        "(0.088413, 1.529850, -0.218749)",
        "(0.088028, 1.522855, -0.219550)",
        "(0.087644, 1.515799, -0.220048)",
        "(0.087423, 1.512213, -0.220155)",
        "(0.087080, 1.505009, -0.220197)",
        "(0.086811, 1.497880, -0.220121)",
        "(0.086504, 1.490829, -0.219925)",
        "(0.086224, 1.483854, -0.219626)",
        "(0.086066, 1.480423, -0.219409)",
        "(0.085777, 1.473674, -0.218815)",
        "(0.085397, 1.467122, -0.217915)",
        "(0.084882, 1.460656, -0.216688)",
        "(0.084449, 1.454389, -0.215041)",
        "(0.084249, 1.451338, -0.214051)",
        "(0.083986, 1.445329, -0.211868)",
        "(0.083697, 1.439465, -0.209463)",
        "(0.083370, 1.433965, -0.206917)",
        "(0.083273, 1.428669, -0.204158)",
        "(0.083278, 1.426075, -0.202529)",
        "(0.083251, 1.420696, -0.198950)",
        "(0.083119, 1.415229, -0.195034)",
        "(0.083071, 1.409813, -0.190878)",
        "(0.083120, 1.404424, -0.186360)",
        "(0.083182, 1.401744, -0.183939)",
        "(0.083304, 1.396377, -0.178933)",
        "(0.083394, 1.391038, -0.173795)",
        "(0.083522, 1.385856, -0.168407)",
        "(0.083583, 1.380657, -0.162752)",
        "(0.083624, 1.378118, -0.159886)",
        "(0.083860, 1.373352, -0.154226)",
        "(0.084242, 1.369016, -0.148664)",
        "(0.084657, 1.364986, -0.143052)",
        "(0.085067, 1.361256, -0.137380)",
        "(0.085307, 1.359580, -0.134531)",
        "(0.085798, 1.356376, -0.128746)",
        "(0.086326, 1.353501, -0.122586)",
        "(0.086812, 1.350904, -0.116389)",
        "(0.087425, 1.349114, -0.110450)",
        "(0.087760, 1.348398, -0.107498)",
        "(0.088222, 1.347484, -0.101707)",
        "(0.088597, 1.347138, -0.096094)",
        "(0.089056, 1.347359, -0.090553)",
        "(0.089613, 1.347999, -0.084860)",
        "(0.090167, 1.349169, -0.079223)",
        "(0.090424, 1.350004, -0.076518)",
        "(0.091045, 1.352208, -0.071398)",
        "(0.091555, 1.354854, -0.066511)",
        "(0.091937, 1.357902, -0.061807)",
        "(0.092358, 1.361313, -0.057371)",
        "(0.092539, 1.363150, -0.055310)",
        "(0.092882, 1.367029, -0.051437)",
        "(0.093135, 1.371195, -0.047994)",
        "(0.093233, 1.375585, -0.044986)",
        "(0.093203, 1.380150, -0.042362)",
        "(0.093173, 1.382525, -0.041220)",
        "(0.093045, 1.387396, -0.039143)",
        "(0.092877, 1.392356, -0.037274)",
        "(0.092602, 1.397386, -0.035582)",
        "(0.092417, 1.399932, -0.034800)",
        "(0.091969, 1.405085, -0.033300)",
        "(0.091611, 1.410496, -0.031928)",
        "(0.091212, 1.416227, -0.030723)",
        "(0.090637, 1.422614, -0.030225)",
        "(0.089763, 1.429201, -0.029955)",
        "(0.089304, 1.432508, -0.029823)",
        "(0.088496, 1.439006, -0.029403)",
        "(0.087725, 1.445645, -0.029020)",
        "(0.086822, 1.452369, -0.028649)",
        "(0.086336, 1.455785, -0.028518)",
        "(0.085458, 1.462834, -0.028436)",
        "(0.084814, 1.470084, -0.028454)",
        "(0.084274, 1.477449, -0.028479)",
        "(0.083805, 1.485153, -0.028538)",
        "(0.083600, 1.488848, -0.028528)",
        "(0.083457, 1.495914, -0.028514)",
        "(0.083285, 1.503008, -0.028510)",
        "(0.082963, 1.510094, -0.028514)",
        "(0.082498, 1.517134, -0.028622)",
        "(0.082130, 1.524192, -0.028950)",
        "(0.082107, 1.527739, -0.029198)",
        "(0.081974, 1.534627, -0.029663)",
        "(0.081630, 1.541299, -0.030106)",
        "(0.081388, 1.547841, -0.030640)",
        "(0.081370, 1.554261, -0.031318)",
        "(0.081476, 1.557365, -0.031659)",
        "(0.081755, 1.563358, -0.032348)",
        "(0.082179, 1.569152, -0.033169)",
        "(0.082532, 1.574705, -0.034211)",
        "(0.083035, 1.579965, -0.035469)",
        "(0.083289, 1.582410, -0.036225)",
        "(0.083558, 1.587056, -0.037852)",
        "(0.083790, 1.591465, -0.039862)",
        "(0.084104, 1.595706, -0.042336)",
        "(0.084501, 1.599843, -0.045242)",
        "(0.084731, 1.601835, -0.046855)",
        "(0.085235, 1.605605, -0.050277)",
        "(0.085625, 1.609119, -0.054045)",
        "(0.085757, 1.612445, -0.058129)",
        "(0.085929, 1.615391, -0.062522)",
        "(0.086001, 1.616703, -0.064849)",
        "(0.085957, 1.619032, -0.069689)",
        "(0.085714, 1.620968, -0.074849)",
        "(0.085203, 1.622671, -0.080311)",
        "(0.084983, 1.623410, -0.083123)",
        "(0.084512, 1.624592, -0.088657)",
        "(0.083861, 1.625490, -0.094092)",
        "(0.083272, 1.626301, -0.099634)",
        "(0.082686, 1.627012, -0.105281)",
        "(0.082433, 1.627293, -0.108110)",
        "(0.082202, 1.627622, -0.113756)",
        "(0.082264, 1.627615, -0.119434)",
        "(0.082287, 1.627337, -0.125179)",
        "(0.082201, 1.626784, -0.131049)",
        "(0.082142, 1.625952, -0.136929)",
        "(0.082107, 1.625409, -0.139819)",
        "(0.081993, 1.624153, -0.145463)",
        "(0.081963, 1.622643, -0.150890)",
        "(0.081936, 1.620908, -0.156195)",
        "(0.081952, 1.619988, -0.158795)",
        "(0.082227, 1.618048, -0.163952)",
        "(0.082529, 1.616104, -0.169053)",
        "(0.082841, 1.614040, -0.174038)",
        "(0.083349, 1.611716, -0.178708)",
        "(0.083587, 1.610466, -0.180870)",
        "(0.083856, 1.607762, -0.184867)",
        "(0.083877, 1.604756, -0.188302)",
        "(0.083716, 1.601705, -0.191410)",
        "(0.083602, 1.598662, -0.194296)",
        "(0.083575, 1.597107, -0.195605)",
        "(0.083460, 1.593853, -0.198021)",
        "(0.083288, 1.590504, -0.200149)",
        "(0.083204, 1.587123, -0.202008)",
        "(0.083172, 1.583733, -0.203635)",
        "(0.083142, 1.582003, -0.204341)",
        "(0.082965, 1.578351, -0.205564)",
        "(0.082658, 1.574632, -0.206621)",
        "(0.082264, 1.570829, -0.207624)",
        "(0.081935, 1.566835, -0.208519)",
        "(0.081812, 1.564745, -0.208919)",
        "(0.081587, 1.560410, -0.209647)",
        "(0.081366, 1.555790, -0.210213)",
        "(0.081130, 1.550848, -0.210532)",
        "(0.080816, 1.545561, -0.210635)",
        "(0.080664, 1.542727, -0.210621)",
        "(0.080442, 1.536960, -0.210472)",
        "(0.080233, 1.530927, -0.210142)",
        "(0.079993, 1.524640, -0.209649)",
        "(0.079901, 1.517986, -0.208932)",
        "(0.079897, 1.514552, -0.208497)",
        "(0.079977, 1.507478, -0.207496)",
        "(0.080114, 1.499974, -0.206196)",
        "(0.080134, 1.492137, -0.204458)",
        "(0.080032, 1.484017, -0.202350)",
        "(0.079938, 1.479887, -0.201221)",
        "(0.079810, 1.471653, -0.199001)",
        "(0.079696, 1.463471, -0.196662)",
        "(0.079425, 1.455220, -0.194014)",
        "(0.078996, 1.446695, -0.190727)",
        "(0.078800, 1.442460, -0.188940)",
        "(0.078274, 1.434093, -0.184897)",
        "(0.077735, 1.425846, -0.180599)",
        "(0.077134, 1.417876, -0.176078)",
        "(0.076546, 1.410315, -0.171390)",
        "(0.076325, 1.406775, -0.169018)",
        "(0.076005, 1.399903, -0.164076)",
        "(0.075610, 1.393301, -0.158679)",
        "(0.075250, 1.387055, -0.152960)",
        "(0.075175, 1.381464, -0.147072)",
        "(0.075131, 1.378852, -0.144086)",
        "(0.075047, 1.373865, -0.137907)",
        "(0.074828, 1.369423, -0.131633)",
        "(0.074795, 1.365710, -0.125342)",
        "(0.074795, 1.362605, -0.119037)",
        "(0.074801, 1.361276, -0.115832)",
        "(0.074810, 1.358950, -0.109436)",
        "(0.074907, 1.357291, -0.103133)",
        "(0.075065, 1.356274, -0.097000)",
        "(0.075396, 1.355954, -0.091094)",
        "(0.075547, 1.356074, -0.088226)",
        "(0.075735, 1.356643, -0.082609)",
        "(0.075966, 1.357835, -0.077305)",
        "(0.076317, 1.359471, -0.072291)",
        "(0.076739, 1.361420, -0.067481)",
        "(0.076909, 1.362563, -0.065199)",
        "(0.077193, 1.365143, -0.060961)",
        "(0.077512, 1.368139, -0.057139)",
        "(0.077736, 1.371331, -0.053574)",
        "(0.077885, 1.374822, -0.050122)",
        "(0.077865, 1.376587, -0.048539)",
        "(0.077907, 1.380205, -0.045609)",
        "(0.077796, 1.384133, -0.042939)",
        "(0.077556, 1.388447, -0.040553)",
        "(0.077238, 1.393294, -0.038552)",
        "(0.077008, 1.395939, -0.037719)",
        "(0.076568, 1.401584, -0.036324)",
        "(0.076135, 1.407553, -0.035126)",
        "(0.075654, 1.413739, -0.033931)",
        "(0.075049, 1.420108, -0.032718)",
        "(0.074731, 1.423363, -0.032116)",
        "(0.074216, 1.430169, -0.030985)",
        "(0.073640, 1.437141, -0.029978)",
        "(0.072979, 1.444395, -0.029181)",
        "(0.072280, 1.451933, -0.028651)",
        "(0.071893, 1.455824, -0.028469)",
        "(0.071079, 1.463704, -0.028181)",
        "(0.070322, 1.471727, -0.028087)",
        "(0.069581, 1.479897, -0.028175)",
        "(0.068883, 1.488137, -0.028318)",
        "(0.068540, 1.492253, -0.028412)",
        "(0.067886, 1.500528, -0.028658)",
        "(0.067536, 1.508820, -0.029091)",
        "(0.067568, 1.517074, -0.029680)",
        "(0.067677, 1.525195, -0.030253)",
        "(0.067692, 1.529200, -0.030550)",
        "(0.067841, 1.537184, -0.031356)",
        "(0.068106, 1.545195, -0.032488)",
        "(0.068521, 1.553236, -0.034015)",
        "(0.068909, 1.561219, -0.035846)",
        "(0.069161, 1.565138, -0.036882)",
        "(0.069758, 1.572914, -0.039190)",
        "(0.070432, 1.580411, -0.041747)",
        "(0.071195, 1.587393, -0.044375)",
        "(0.071912, 1.593894, -0.047049)",
        "(0.072249, 1.596959, -0.048466)",
        "(0.072949, 1.603007, -0.051645)",
        "(0.074053, 1.608999, -0.055402)",
        "(0.075300, 1.614704, -0.059553)",
        "(0.076539, 1.619990, -0.064000)",
        "(0.077305, 1.622456, -0.066364)",
        "(0.078949, 1.627088, -0.071361)",
        "(0.080706, 1.631275, -0.076770)",
        "(0.082438, 1.634909, -0.082497)",
        "(0.084040, 1.637912, -0.088568)",
        "(0.084746, 1.639198, -0.091751)",
        "(0.085832, 1.641517, -0.098354)",
        "(0.086666, 1.643361, -0.105404)",
        "(0.087567, 1.644661, -0.112849)",
        "(0.088509, 1.645239, -0.120500)",
        "(0.088912, 1.645228, -0.124352)",
        "(0.089437, 1.644774, -0.132060)",
        "(0.089816, 1.643623, -0.139764)",
        "(0.090098, 1.641893, -0.147508)",
        "(0.090518, 1.639611, -0.155393)",
        "(0.090719, 1.638247, -0.159379)",
        "(0.090928, 1.635040, -0.167169)",
        "(0.090992, 1.631125, -0.174579)",
        "(0.091079, 1.626495, -0.181532)",
        "(0.091078, 1.621289, -0.188036)",
        "(0.091082, 1.618432, -0.191057)",
        "(0.091041, 1.612292, -0.196649)",
        "(0.090847, 1.605555, -0.201503)",
        "(0.090696, 1.598322, -0.205724)",
        "(0.090499, 1.590773, -0.209425)",
        "(0.090428, 1.586887, -0.211098)",
        "(0.090424, 1.578979, -0.214155)",
        "(0.090324, 1.570753, -0.216591)",
        "(0.090200, 1.562206, -0.218588)",
        "(0.090213, 1.553396, -0.219848)",
        "(0.090144, 1.548921, -0.220231)",
        "(0.090007, 1.539837, -0.220512)",
        "(0.089774, 1.530651, -0.220024)",
        "(0.089415, 1.521339, -0.219025)",
        "(0.089170, 1.512101, -0.217709)",
        "(0.089116, 1.507536, -0.216933)",
        "(0.089093, 1.498489, -0.215169)",
        "(0.089024, 1.489561, -0.212904)",
        "(0.088881, 1.480672, -0.210045)",
        "(0.088749, 1.471779, -0.206659)",
        "(0.088628, 1.467358, -0.204827)",
        "(0.088415, 1.458738, -0.201063)",
        "(0.088357, 1.450528, -0.197258)",
        "(0.088459, 1.442976, -0.193270)",
        "(0.088283, 1.435578, -0.188936)",
        "(0.088165, 1.431989, -0.186561)",
        "(0.087973, 1.425074, -0.181591)",
        "(0.087815, 1.418669, -0.176555)",
        "(0.087791, 1.412845, -0.171397)",
        "(0.087800, 1.407558, -0.166215)",
        "(0.087872, 1.405114, -0.163599)",
        "(0.088040, 1.400497, -0.158321)",
        "(0.088323, 1.396284, -0.152874)",
        "(0.088698, 1.392372, -0.147118)",
        "(0.089071, 1.388645, -0.141103)",
        "(0.089255, 1.386905, -0.138019)",
        "(0.089621, 1.383546, -0.131805)",
        "(0.089905, 1.380473, -0.125678)",
        "(0.090211, 1.377754, -0.119672)",
        "(0.090630, 1.375485, -0.113733)",
        "(0.090836, 1.374521, -0.110798)",
        "(0.091267, 1.372623, -0.104832)",
        "(0.091706, 1.371030, -0.098985)",
        "(0.092136, 1.369908, -0.093444)",
        "(0.092456, 1.369191, -0.088159)",
        "(0.092591, 1.369017, -0.085654)",
        "(0.092771, 1.368870, -0.080832)",
        "(0.092774, 1.368951, -0.076231)",
        "(0.092684, 1.369577, -0.072051)",
        "(0.092605, 1.370759, -0.068300)",
        "(0.092569, 1.371490, -0.066512)",
        "(0.092533, 1.373251, -0.063089)",
        "(0.092569, 1.375724, -0.060049)",
        "(0.092596, 1.378613, -0.057333)",
        "(0.092472, 1.381935, -0.054827)",
        "(0.092372, 1.383599, -0.053769)",
        "(0.092119, 1.387062, -0.051755)",
        "(0.091727, 1.390803, -0.049979)",
        "(0.091191, 1.394828, -0.048489)",
        "(0.090563, 1.399196, -0.047406)",
        "(0.090246, 1.401520, -0.047038)",
        "(0.089504, 1.406288, -0.046464)",
        "(0.088690, 1.411267, -0.046081)",
        "(0.087855, 1.416324, -0.045757)",
        "(0.087179, 1.421392, -0.045328)",
        "(0.086859, 1.423917, -0.045078)",
        "(0.086163, 1.429020, -0.044580)",
        "(0.085376, 1.434147, -0.044040)",
        "(0.084539, 1.439141, -0.043456)",
        "(0.083758, 1.444125, -0.042924)",
        "(0.083387, 1.446607, -0.042683)",
        "(0.082680, 1.451534, -0.042225)",
        "(0.082062, 1.456366, -0.041834)",
        "(0.081546, 1.461010, -0.041400)",
        "(0.081142, 1.465437, -0.040924)",
        "(0.080906, 1.467589, -0.040659)",
        "(0.080449, 1.471751, -0.040021)",
        "(0.080003, 1.475733, -0.039315)",
        "(0.079469, 1.479723, -0.038683)",
        "(0.078834, 1.483795, -0.038205)",
        "(0.078501, 1.485869, -0.038048)",
        "(0.077869, 1.490036, -0.037739)",
        "(0.077318, 1.494207, -0.037342)",
        "(0.076916, 1.498281, -0.036824)",
        "(0.076617, 1.502357, -0.036212)",
        "(0.076501, 1.504385, -0.035875)",
        "(0.076326, 1.508497, -0.035177)",
        "(0.076092, 1.512830, -0.034535)",
        "(0.075612, 1.517440, -0.033873)",
        "(0.075028, 1.522381, -0.033185)",
        "(0.074770, 1.524999, -0.032828)",
        "(0.074397, 1.530525, -0.032141)",
        "(0.074289, 1.536564, -0.031653)",
        "(0.074534, 1.543093, -0.031382)",
        "(0.075138, 1.549922, -0.031202)",
        "(0.075480, 1.553406, -0.031148)",
        "(0.076230, 1.560490, -0.031109)",
        "(0.077066, 1.567659, -0.031241)",
        "(0.078014, 1.574830, -0.031574)",
        "(0.078807, 1.582016, -0.032077)",
        "(0.079209, 1.585559, -0.032393)",
        "(0.080088, 1.592525, -0.033272)",
        "(0.081009, 1.599350, -0.034464)",
        "(0.082132, 1.606082, -0.036074)",
        "(0.083283, 1.612510, -0.037968)",
        "(0.083779, 1.615579, -0.039014)"
    ],
    "rightHandRotations": [
        "(3.372533, 262.162100, 253.352600)",
        "(3.346590, 262.022100, 253.262800)",
        "(3.339254, 261.970000, 253.262500)",
        "(3.388793, 261.935500, 253.411800)",
        "(3.528412, 261.879200, 253.571400)",
        "(3.616004, 261.850200, 253.608100)",
        "(3.802415, 261.835100, 253.613600)",
        "(3.997614, 261.900800, 253.618700)",
        "(4.191814, 261.968000, 253.570500)",
        "(4.561928, 262.092400, 253.481400)",
        "(4.850751, 262.152000, 253.369400)",
        "(5.372608, 262.196600, 253.175300)",
        "(5.809303, 262.214700, 253.078900)",
        "(6.377131, 262.310500, 253.255500)",
        "(7.001293, 262.399200, 253.588000)",
        "(7.341956, 262.414700, 253.824800)",
        "(7.978875, 262.356100, 254.346600)",
        "(8.422073, 262.421500, 254.890300)",
        "(8.781498, 262.490000, 255.270000)",
        "(9.317379, 262.371800, 255.383300)",
        "(9.754972, 262.301300, 255.389600)",
        "(10.109090, 262.040000, 255.188400)",
        "(10.373450, 261.663600, 255.020600)",
        "(10.766140, 261.310200, 255.013200)",
        "(11.249460, 261.086300, 255.135000)",
        "(11.527180, 261.010000, 255.223100)",
        "(12.319000, 260.857400, 255.394100)",
        "(13.220240, 260.651400, 255.555500)",
        "(13.788970, 260.599900, 255.906300)",
        "(14.106320, 260.674100, 256.271400)",
        "(14.221760, 260.677600, 256.230800)",
        "(14.548210, 260.625400, 255.821100)",
        "(15.171570, 260.566700, 255.115400)",
        "(15.758740, 260.321000, 254.381100)",
        "(15.648850, 259.960800, 253.954800)",
        "(15.351120, 259.825300, 253.882600)",
        "(14.530670, 259.710300, 253.713300)",
        "(13.625540, 259.631600, 253.655500)",
        "(12.877500, 259.674600, 253.971500)",
        "(12.158060, 259.693400, 254.507700)",
        "(11.726470, 259.688000, 254.736800)",
        "(10.920810, 259.641000, 255.054200)",
        "(10.246230, 259.596500, 255.139100)",
        "(9.645545, 259.761700, 255.048800)",
        "(8.949574, 260.001000, 254.781700)",
        "(8.599597, 260.024000, 254.689800)",
        "(7.679312, 259.806600, 254.843500)",
        "(5.914536, 259.748700, 255.783600)",
        "(3.514021, 260.084400, 257.474700)",
        "(1.012545, 260.071100, 259.133200)",
        "(359.718600, 259.799500, 259.817200)",
        "(356.796200, 259.126900, 261.290900)",
        "(353.307100, 258.637600, 263.402300)",
        "(349.437100, 258.397600, 266.196600)",
        "(345.656200, 258.231600, 269.118400)",
        "(343.811400, 258.174200, 270.390300)",
        "(340.269900, 258.296200, 272.362700)",
        "(337.048000, 258.740400, 273.616900)",
        "(334.319000, 259.407400, 274.488300)",
        "(331.889800, 260.055700, 274.907700)",
        "(330.716900, 260.420600, 275.016400)",
        "(328.609500, 261.117800, 275.269300)",
        "(326.409800, 261.979200, 275.443700)",
        "(324.218800, 262.756000, 275.702800)",
        "(322.293900, 263.034300, 276.244400)",
        "(321.431100, 263.206700, 276.422500)",
        "(319.707400, 263.671400, 276.553200)",
        "(318.051100, 264.258900, 276.789600)",
        "(316.722900, 265.046500, 277.059900)",
        "(315.551000, 265.423800, 277.246300)",
        "(315.096200, 265.348600, 277.442700)",
        "(314.271300, 265.159500, 277.875700)",
        "(313.432200, 265.304100, 278.209700)",
        "(312.501600, 266.098600, 278.406200)",
        "(311.798000, 266.473000, 278.795700)",
        "(311.606000, 266.505700, 278.876200)",
        "(311.450700, 266.565500, 278.952700)",
        "(311.364900, 266.609300, 279.146100)",
        "(311.238200, 266.792500, 279.261100)",
        "(310.981800, 267.148000, 279.304800)",
        "(311.008900, 267.320800, 279.401800)",
        "(310.872500, 267.504200, 279.465700)",
        "(310.864700, 267.586700, 279.463700)",
        "(310.842000, 268.003600, 279.082100)",
        "(310.853400, 268.384000, 278.683700)",
        "(310.874000, 268.525700, 278.628500)",
        "(310.844800, 268.514000, 278.743300)",
        "(310.897700, 268.475000, 278.787600)",
        "(311.049700, 268.356500, 278.637400)",
        "(311.151300, 268.221400, 278.604900)",
        "(311.217600, 268.186100, 278.605300)",
        "(311.256500, 268.595700, 278.102100)",
        "(311.367400, 269.169400, 277.475600)",
        "(311.487800, 269.611800, 276.825400)",
        "(311.596400, 269.974700, 276.384800)",
        "(311.561500, 269.989500, 276.385200)",
        "(311.324600, 269.850100, 276.800800)",
        "(310.926700, 270.059600, 277.122400)",
        "(310.819200, 270.576700, 276.718000)",
        "(310.854200, 270.679200, 276.365600)",
        "(310.874000, 270.743600, 276.143400)",
        "(310.748200, 270.803900, 276.036600)",
        "(310.632400, 270.751000, 276.347600)",
        "(310.490600, 270.354300, 277.018600)",
        "(310.396100, 269.536200, 277.965100)",
        "(310.334100, 269.219900, 278.373200)",
        "(310.222000, 268.786400, 278.950600)",
        "(310.219200, 268.164400, 279.513300)",
        "(310.267800, 267.738200, 280.000900)",
        "(310.313700, 267.724200, 280.224300)",
        "(310.344900, 267.748300, 280.268600)",
        "(310.387400, 267.657400, 280.201900)",
        "(310.425700, 267.648100, 280.167800)",
        "(310.395800, 267.617200, 280.382500)",
        "(310.293300, 267.634700, 280.572800)",
        "(310.217300, 267.583900, 280.580900)",
        "(310.183000, 267.409900, 280.731600)",
        "(310.084400, 267.470800, 280.712600)",
        "(310.035600, 267.555800, 280.646000)",
        "(310.013400, 267.512100, 280.686800)",
        "(309.997900, 267.535800, 280.681900)",
        "(309.957700, 267.575500, 280.726300)",
        "(309.927000, 267.631200, 280.761800)",
        "(309.947200, 267.570200, 280.825900)",
        "(309.944200, 267.483200, 280.921300)",
        "(309.898500, 267.379300, 281.112100)",
        "(309.846000, 267.358600, 281.395600)",
        "(309.758500, 267.488900, 281.318700)",
        "(309.794200, 267.533800, 281.277700)",
        "(309.790000, 267.606500, 281.242200)",
        "(309.767700, 267.585100, 281.302700)",
        "(309.739200, 267.581500, 281.387700)",
        "(309.739400, 267.533300, 281.415700)",
        "(309.694200, 267.529300, 281.431400)",
        "(309.669100, 267.600300, 281.433700)",
        "(309.652700, 267.639100, 281.438400)",
        "(309.607700, 267.650200, 281.502300)",
        "(309.517700, 267.717200, 281.507600)",
        "(309.457400, 267.804600, 281.473100)",
        "(309.380800, 267.797100, 281.511700)",
        "(309.355700, 267.712600, 281.607700)",
        "(309.274300, 267.105900, 282.173600)",
        "(309.043600, 266.696000, 282.815300)",
        "(308.708100, 266.335100, 283.435200)",
        "(308.365500, 265.974900, 283.809300)",
        "(308.178400, 265.850400, 283.927600)",
        "(307.708700, 265.681400, 284.158400)",
        "(307.130000, 265.555100, 284.513200)",
        "(306.579800, 265.329900, 284.967700)",
        "(306.023000, 265.208900, 285.258000)",
        "(305.743200, 265.151800, 285.377700)",
        "(305.191700, 264.931400, 285.620600)",
        "(304.711500, 264.995400, 285.608900)",
        "(304.307000, 265.066300, 285.739700)",
        "(303.791000, 265.222400, 286.001100)",
        "(303.549600, 265.270000, 286.164200)",
        "(303.175300, 265.420000, 286.381400)",
        "(302.958000, 265.617400, 286.493700)",
        "(302.894200, 265.798000, 286.328800)",
        "(303.006600, 265.824900, 286.097400)",
        "(303.029900, 265.759700, 286.194300)",
        "(303.161900, 265.501600, 286.669700)",
        "(303.285900, 265.537200, 286.757200)",
        "(303.490900, 265.578400, 286.783300)",
        "(303.714300, 265.556800, 286.785600)",
        "(303.804400, 265.623100, 286.666500)",
        "(303.913800, 265.780400, 286.373200)",
        "(303.899700, 265.816600, 286.332500)",
        "(303.865200, 265.791900, 286.395600)",
        "(303.835100, 265.799100, 286.404200)",
        "(303.772200, 265.813400, 286.360600)",
        "(303.643600, 265.841000, 286.317100)",
        "(303.427800, 266.038500, 286.252200)",
        "(303.235500, 266.275200, 285.980700)",
        "(303.028400, 266.459600, 285.765800)",
        "(302.858400, 266.569200, 285.718000)",
        "(302.469000, 266.773700, 285.902100)",
        "(301.952500, 267.413600, 285.754000)",
        "(301.436400, 267.869300, 285.605600)",
        "(300.918800, 268.504600, 285.325400)",
        "(300.622100, 268.901100, 285.158500)",
        "(300.068100, 269.475200, 285.126000)",
        "(299.533800, 270.044300, 285.177200)",
        "(299.009500, 270.647900, 285.237900)",
        "(298.627400, 271.334200, 285.311200)",
        "(298.462600, 271.684700, 285.327300)",
        "(298.095600, 272.393300, 285.285700)",
        "(297.808900, 272.847600, 285.571700)",
        "(297.600400, 272.965600, 286.286400)",
        "(297.481800, 273.169200, 287.094800)",
        "(297.441200, 273.403400, 287.417900)",
        "(297.504300, 273.943000, 287.926600)",
        "(297.712900, 274.623200, 288.100400)",
        "(297.940600, 275.164600, 288.315100)",
        "(298.266500, 275.726000, 288.759500)",
        "(298.422100, 276.047300, 288.935500)",
        "(298.862700, 276.702400, 289.193800)",
        "(299.401300, 277.568700, 288.999200)",
        "(300.053000, 277.796400, 289.168000)",
        "(300.874400, 277.816900, 289.658200)",
        "(301.248800, 277.858100, 290.018100)",
        "(301.816500, 278.021800, 290.559800)",
        "(302.463900, 278.230500, 290.739100)",
        "(303.146300, 278.442000, 290.743000)",
        "(304.000900, 278.413300, 291.082900)",
        "(304.433500, 278.385900, 291.268700)",
        "(305.192100, 278.155100, 291.700600)",
        "(305.929500, 278.215200, 291.924700)",
        "(306.706100, 278.327900, 291.937300)",
        "(307.559500, 278.353900, 291.847300)",
        "(307.984200, 278.316500, 291.795500)",
        "(308.735700, 278.290600, 291.710400)",
        "(309.473400, 278.218100, 291.834600)",
        "(310.301500, 277.655700, 292.166000)",
        "(311.096300, 276.976100, 292.549900)",
        "(311.522800, 276.714400, 292.724300)",
        "(312.391900, 276.329400, 292.921400)",
        "(313.161600, 276.073500, 292.703900)",
        "(313.820200, 275.504500, 292.703900)",
        "(314.309100, 275.061700, 292.815900)",
        "(314.497500, 274.924400, 292.764900)",
        "(314.896300, 274.571800, 292.584700)",
        "(315.492100, 274.025400, 292.719100)",
        "(315.953800, 273.445300, 292.795700)",
        "(316.263600, 272.986700, 292.696300)",
        "(316.434900, 272.634000, 292.712600)",
        "(316.771500, 271.877900, 292.776200)",
        "(317.091500, 271.205300, 292.931800)",
        "(317.282800, 270.558300, 293.182900)",
        "(317.400700, 269.824100, 293.416700)",
        "(317.427900, 269.505400, 293.390900)",
        "(317.491700, 268.567400, 293.585600)",
        "(317.395800, 267.982400, 293.681100)",
        "(317.324100, 267.501700, 293.600500)",
        "(317.190600, 266.883300, 293.508100)",
        "(317.080400, 266.530500, 293.526300)",
        "(316.857700, 265.898600, 293.468000)",
        "(316.577700, 265.188900, 293.504400)",
        "(316.234800, 264.515700, 293.781500)",
        "(315.794800, 263.989400, 293.882500)",
        "(315.536200, 263.758500, 293.818300)",
        "(315.111900, 263.308400, 293.672200)",
        "(314.620300, 262.929900, 293.502300)",
        "(313.929300, 262.581200, 293.511500)",
        "(313.191800, 261.900400, 293.899100)",
        "(312.818100, 261.629700, 294.010500)",
        "(312.072500, 261.060400, 294.067900)",
        "(311.465500, 260.708100, 293.960300)",
        "(310.763800, 260.468800, 293.977500)",
        "(309.968400, 260.047100, 294.328400)",
        "(309.610400, 259.748700, 294.503500)",
        "(308.949200, 259.389800, 294.787800)",
        "(308.231300, 259.061400, 295.092900)",
        "(307.574100, 258.847600, 295.242800)",
        "(306.905400, 258.726100, 295.150400)",
        "(306.589100, 258.724100, 295.160200)",
        "(306.043900, 258.577700, 295.411400)",
        "(305.410700, 258.400900, 295.583300)",
        "(304.880100, 258.276900, 295.691800)",
        "(304.308100, 258.183200, 295.913300)",
        "(304.033400, 258.118300, 295.986400)",
        "(303.541700, 258.087100, 296.014000)",
        "(303.068100, 258.258500, 295.796100)",
        "(302.680300, 258.313400, 295.658000)",
        "(302.130700, 258.755600, 295.317600)",
        "(301.844200, 258.970500, 295.216500)",
        "(301.392900, 259.140600, 295.127600)",
        "(301.177600, 259.300400, 294.928400)",
        "(301.126600, 259.423200, 294.655000)",
        "(300.858100, 259.535300, 294.479500)",
        "(300.728100, 259.654600, 294.355300)",
        "(300.379800, 260.091400, 293.981000)",
        "(299.813500, 261.323900, 293.053300)",
        "(299.423900, 261.183800, 292.973100)",
        "(299.023500, 261.796200, 292.395200)",
        "(298.831400, 262.075100, 292.182600)",
        "(298.363000, 262.306000, 292.184900)",
        "(297.887600, 262.379600, 292.401900)",
        "(297.457900, 262.703600, 292.293000)",
        "(297.055400, 262.933300, 292.046900)",
        "(296.892300, 263.061800, 291.983500)",
        "(296.497300, 263.365400, 291.933200)",
        "(296.107100, 263.469500, 292.082200)",
        "(295.639800, 263.637000, 292.198500)",
        "(295.246600, 263.813600, 292.392500)",
        "(295.084700, 263.880100, 292.448500)",
        "(294.776500, 263.902800, 292.706300)",
        "(294.345600, 263.939900, 293.020000)",
        "(293.978100, 264.196100, 293.199600)",
        "(293.552300, 264.371600, 293.298600)",
        "(293.401800, 264.511700, 293.378200)",
        "(293.046400, 264.896700, 293.435000)",
        "(292.750500, 265.386600, 293.335000)",
        "(292.489500, 266.059400, 293.054400)",
        "(292.222300, 266.487000, 292.976900)",
        "(292.143400, 266.685400, 292.991800)",
        "(291.967400, 267.425100, 292.643300)",
        "(291.769200, 268.465700, 291.966900)",
        "(291.602900, 269.055100, 291.829200)",
        "(291.465800, 269.633900, 291.855600)",
        "(291.415400, 270.003200, 291.724200)",
        "(291.338400, 270.619800, 291.538500)",
        "(291.264700, 271.338200, 291.305800)",
        "(291.279600, 272.252800, 290.905800)",
        "(291.399400, 273.156200, 290.403000)",
        "(291.472200, 273.623700, 290.111600)",
        "(291.635900, 274.585300, 289.558000)",
        "(291.759000, 275.328800, 289.339600)",
        "(291.890100, 275.884200, 289.406100)",
        "(292.136100, 276.482500, 289.379600)",
        "(292.297900, 276.767000, 289.362200)",
        "(292.576900, 277.044200, 289.549200)",
        "(292.878200, 277.139300, 290.016800)",
        "(293.246900, 277.390800, 290.321700)",
        "(293.698400, 277.612000, 290.493100)",
        "(293.885300, 277.659000, 290.646500)",
        "(294.307900, 277.848600, 290.859300)",
        "(294.852300, 277.980000, 291.001300)",
        "(295.298500, 278.128200, 291.081500)",
        "(295.736600, 277.967700, 291.437000)",
        "(295.977800, 277.895500, 291.622300)",
        "(296.462900, 278.188900, 291.615200)",
        "(296.981900, 278.305100, 291.546800)",
        "(297.556900, 278.832700, 291.100700)",
        "(298.122600, 279.085100, 290.771900)",
        "(298.405300, 279.020900, 290.745300)",
        "(298.953200, 279.048100, 290.529100)",
        "(299.441300, 278.971500, 290.548400)",
        "(299.929100, 278.810400, 290.708100)",
        "(300.371800, 278.796500, 290.744900)",
        "(300.635500, 278.823800, 290.653000)",
        "(301.104700, 278.715600, 290.546400)",
        "(301.586300, 278.382100, 290.653200)",
        "(301.966200, 278.287400, 290.749000)",
        "(302.352900, 277.932900, 290.974200)",
        "(302.520800, 277.840600, 290.983800)",
        "(302.985200, 277.663600, 290.850900)",
        "(303.410500, 277.548900, 290.658400)",
        "(303.883600, 277.344100, 290.494900)",
        "(304.431000, 277.114300, 290.299100)",
        "(304.736900, 276.974700, 290.201500)",
        "(305.266400, 276.562300, 290.156400)",
        "(305.882700, 276.055500, 290.181600)",
        "(306.431800, 275.648900, 290.020900)",
        "(306.979900, 275.174300, 290.078300)",
        "(307.195600, 275.003400, 290.076600)",
        "(307.756500, 274.658300, 289.784200)",
        "(308.467100, 274.103600, 289.635700)",
        "(309.068200, 273.254900, 289.939500)",
        "(309.577500, 272.716700, 290.029400)",
        "(309.805900, 272.356300, 290.069300)",
        "(310.252700, 271.500400, 290.298900)",
        "(310.690400, 270.687300, 290.542400)",
        "(310.989800, 269.747200, 290.938500)",
        "(311.198400, 268.848900, 291.361300)",
        "(311.265600, 268.496500, 291.425400)",
        "(311.457400, 267.778000, 291.549500)",
        "(311.563100, 266.984600, 291.790900)",
        "(311.726700, 266.181400, 292.064500)",
        "(311.736400, 265.426300, 292.332500)",
        "(311.704200, 265.050700, 292.487200)",
        "(311.583400, 264.308200, 292.812400)",
        "(311.360100, 263.712700, 293.068400)",
        "(311.155700, 263.233100, 293.094400)",
        "(310.963100, 262.740800, 293.040400)",
        "(310.815700, 262.527300, 293.077800)",
        "(310.372800, 262.157000, 293.179700)",
        "(309.892400, 261.851800, 293.206500)",
        "(309.434600, 261.535400, 293.227200)",
        "(309.001900, 261.243500, 293.349100)",
        "(308.783400, 261.092000, 293.376000)",
        "(308.333400, 260.869700, 293.365100)",
        "(307.845900, 260.554400, 293.470600)",
        "(307.367100, 260.308400, 293.621900)",
        "(306.872000, 260.221500, 293.668900)",
        "(306.621600, 260.249600, 293.614000)",
        "(306.160600, 260.220200, 293.500300)",
        "(305.749800, 260.053300, 293.470800)",
        "(305.239800, 259.896600, 293.621600)",
        "(304.706300, 259.828800, 293.784800)",
        "(304.488500, 259.789800, 293.885700)",
        "(304.084200, 259.766300, 293.900300)",
        "(303.629800, 259.860600, 293.786200)",
        "(303.135900, 259.991100, 293.692400)",
        "(302.623500, 260.048200, 293.622000)",
        "(302.386900, 260.112100, 293.604700)",
        "(301.831100, 260.254200, 293.614300)",
        "(301.287700, 260.283300, 293.770800)",
        "(300.761600, 260.177200, 294.045800)",
        "(300.341500, 260.276600, 294.064400)",
        "(300.157100, 260.362700, 294.025500)",
        "(299.714900, 260.476900, 294.001300)",
        "(299.270600, 260.474700, 294.291200)",
        "(298.794000, 260.668800, 294.240400)",
        "(298.397200, 260.559400, 294.514000)",
        "(298.118500, 260.509200, 294.648200)",
        "(297.597500, 260.481500, 294.987100)",
        "(297.122400, 260.400700, 295.324600)",
        "(296.693700, 260.637800, 295.326900)",
        "(296.348400, 260.638800, 295.555900)",
        "(296.161600, 260.698700, 295.694000)",
        "(295.659500, 260.820800, 295.828700)",
        "(295.144300, 261.010600, 295.883100)",
        "(294.641700, 261.273300, 295.870500)",
        "(294.196500, 261.344100, 295.943800)",
        "(293.985800, 261.552900, 295.897700)",
        "(293.572900, 261.714900, 296.067100)",
        "(293.250400, 261.976600, 296.102400)",
        "(292.966200, 262.167700, 296.146400)",
        "(292.690400, 262.504300, 296.096400)",
        "(292.561900, 262.730300, 296.054500)",
        "(292.257900, 263.090800, 296.047900)",
        "(291.973200, 263.372600, 296.099500)",
        "(291.638700, 263.762800, 295.988400)",
        "(291.354100, 264.107700, 295.953900)",
        "(291.214100, 264.246800, 295.988300)",
        "(290.983400, 264.798600, 295.835600)",
        "(290.848700, 265.282900, 295.648000)",
        "(290.771300, 265.834000, 295.429200)",
        "(290.574400, 266.545300, 295.051300)",
        "(290.466200, 266.827500, 294.933500)",
        "(290.341600, 267.662600, 294.490200)",
        "(290.236200, 268.467100, 294.000200)",
        "(290.161700, 269.209000, 293.626400)",
        "(290.023300, 269.936300, 293.291500)",
        "(289.993900, 270.262500, 293.146400)",
        "(289.932200, 271.142200, 292.631600)",
        "(289.921500, 271.944600, 292.100600)",
        "(289.991000, 273.012900, 291.437900)",
        "(289.980300, 273.677700, 291.086800)",
        "(289.998400, 273.936200, 290.972000)",
        "(289.986500, 274.364000, 290.860800)",
        "(289.995700, 275.021800, 290.764500)",
        "(290.060700, 275.795400, 290.420800)",
        "(290.197200, 276.480600, 290.009300)",
        "(290.255900, 276.823500, 289.770600)",
        "(290.364600, 277.573200, 289.403800)",
        "(290.441000, 278.344500, 289.118400)",
        "(290.633600, 278.928500, 288.938000)",
        "(290.841500, 279.887800, 288.270300)",
        "(290.931600, 280.273100, 288.021400)",
        "(291.173900, 280.858600, 287.845200)",
        "(291.451100, 281.362800, 287.863700)",
        "(291.747700, 281.850200, 287.808100)",
        "(292.114700, 282.112100, 287.802400)",
        "(292.329500, 282.054100, 288.009100)",
        "(292.779500, 282.135300, 288.314400)",
        "(293.260600, 282.531300, 288.305200)",
        "(293.768200, 282.547000, 288.560500)",
        "(294.381500, 282.514500, 288.966300)",
        "(294.708600, 282.601200, 289.145800)",
        "(295.285200, 282.604900, 289.477600)",
        "(295.861200, 282.444500, 289.704300)",
        "(296.384700, 281.921200, 289.960400)",
        "(297.009500, 281.356700, 290.502800)",
        "(297.412000, 281.538900, 290.620500)",
        "(298.051800, 281.796800, 290.641000)",
        "(298.715200, 281.660000, 290.657000)",
        "(299.435300, 281.693100, 290.506100)",
        "(299.997100, 281.866400, 290.300500)",
        "(300.306800, 282.032300, 290.229000)",
        "(300.956800, 282.192000, 290.093000)",
        "(301.574600, 281.960100, 290.129800)",
        "(302.069400, 281.813200, 290.170800)",
        "(302.437700, 281.742000, 290.169100)",
        "(302.623100, 281.679000, 290.196100)",
        "(303.072600, 281.340900, 290.405400)",
        "(303.486500, 280.856800, 290.603500)",
        "(303.957600, 280.376800, 290.849000)",
        "(304.530600, 280.014400, 291.023100)",
        "(304.789400, 279.723100, 291.139100)",
        "(305.320400, 279.204300, 291.274700)",
        "(305.822300, 278.679000, 291.368100)",
        "(306.348800, 277.976700, 291.618900)",
        "(306.876400, 277.336900, 291.868800)",
        "(307.129800, 277.059600, 291.925700)",
        "(307.689600, 276.387200, 292.077300)",
        "(308.252300, 275.568500, 292.366900)",
        "(308.771400, 274.872300, 292.601600)",
        "(309.292900, 274.276200, 292.748900)",
        "(309.576400, 273.917400, 292.800200)",
        "(310.162200, 273.236600, 292.949100)",
        "(310.658900, 272.698700, 293.025900)",
        "(311.167600, 272.155900, 293.106400)",
        "(311.677100, 271.676000, 292.970400)",
        "(311.901500, 271.411400, 292.957200)",
        "(312.318400, 270.872900, 293.137300)",
        "(312.653200, 270.156700, 293.345000)",
        "(313.005500, 269.648500, 293.358000)",
        "(313.333400, 269.014300, 293.463800)",
        "(313.480600, 268.653200, 293.576000)",
        "(313.744700, 268.052000, 293.689900)",
        "(313.906100, 267.427200, 293.803800)",
        "(313.996400, 266.777400, 294.063300)",
        "(314.068400, 266.089200, 294.167200)",
        "(314.060500, 265.754000, 294.218300)",
        "(314.037700, 265.074500, 294.401500)",
        "(313.925800, 264.425400, 294.480300)",
        "(313.840100, 263.737900, 294.685700)",
        "(313.580100, 263.054600, 294.875200)",
        "(313.459800, 262.743800, 294.971700)",
        "(313.182500, 262.137100, 295.193800)",
        "(312.852300, 261.503700, 295.445400)",
        "(312.417200, 260.950700, 295.600900)",
        "(311.968500, 260.549700, 295.647900)",
        "(311.749600, 260.400900, 295.675000)",
        "(311.345300, 260.120600, 295.591200)",
        "(310.893300, 259.905000, 295.462800)",
        "(310.341800, 259.586700, 295.555100)",
        "(309.813500, 259.219100, 295.647700)",
        "(309.525900, 259.053000, 295.629500)",
        "(308.936300, 258.752900, 295.637300)",
        "(308.293700, 258.562200, 295.662900)",
        "(307.650000, 258.399400, 295.698800)",
        "(307.060100, 258.365200, 295.509600)",
        "(306.774700, 258.313700, 295.441900)",
        "(306.246500, 258.279100, 295.372700)",
        "(305.732800, 258.088600, 295.378200)",
        "(305.219800, 257.872400, 295.462400)",
        "(304.707600, 257.614800, 295.707800)",
        "(304.467500, 257.487000, 295.822100)",
        "(303.986600, 257.393300, 295.883600)",
        "(303.584300, 257.274200, 295.929400)",
        "(303.326800, 257.146400, 296.073600)",
        "(302.920200, 257.128900, 296.099500)",
        "(302.635300, 257.189200, 295.997100)",
        "(302.059800, 257.266300, 295.956400)",
        "(301.499000, 257.227200, 296.203900)",
        "(300.887700, 257.452900, 296.111700)",
        "(300.375800, 257.547100, 296.131600)",
        "(300.171600, 257.517400, 296.166700)",
        "(299.798700, 257.630200, 296.191700)",
        "(299.463500, 257.519700, 296.495800)",
        "(298.838600, 257.614000, 296.641200)",
        "(298.261400, 257.740800, 296.777700)",
        "(297.976800, 257.744700, 296.875000)",
        "(297.526300, 257.700200, 297.099000)",
        "(297.117800, 257.780200, 297.344100)",
        "(296.681000, 258.056800, 297.229600)",
        "(296.295800, 258.552400, 296.739300)",
        "(296.133700, 258.763900, 296.487100)",
        "(295.850300, 259.202600, 296.228700)",
        "(295.479200, 259.647200, 296.015700)",
        "(295.083800, 260.042200, 295.942100)",
        "(294.659200, 260.285100, 295.985700)",
        "(294.471300, 260.473500, 295.951800)",
        "(294.112100, 260.978000, 295.755000)",
        "(293.851000, 261.226200, 295.861200)",
        "(293.610300, 261.558700, 295.872200)",
        "(293.346500, 262.068300, 295.576900)",
        "(293.231800, 262.295300, 295.490500)",
        "(292.996600, 262.741100, 295.419000)",
        "(292.779100, 263.284700, 295.243500)",
        "(292.552700, 263.969200, 294.830200)",
        "(292.377000, 264.480800, 294.546100)",
        "(292.266200, 264.846600, 294.329200)",
        "(292.074000, 265.424700, 294.022100)",
        "(291.924700, 266.075400, 293.704200)",
        "(291.804200, 266.624400, 293.495700)",
        "(291.720200, 266.892100, 293.520700)",
        "(291.674200, 267.004200, 293.535900)",
        "(291.543900, 267.471900, 293.381800)",
        "(291.429800, 267.780100, 293.424200)",
        "(291.308800, 268.122200, 293.466900)",
        "(291.243200, 268.733600, 293.192900)",
        "(291.214900, 269.045000, 292.981900)",
        "(291.192800, 269.573800, 292.780800)",
        "(291.108600, 269.861200, 292.886500)",
        "(291.091800, 270.294400, 292.836500)",
        "(291.086000, 270.717200, 292.744500)",
        "(291.109000, 270.969500, 292.683900)",
        "(291.179300, 271.484600, 292.574100)",
        "(291.261800, 272.230100, 292.233300)",
        "(291.390500, 272.520400, 292.293200)",
        "(291.518200, 272.747900, 292.491800)",
        "(291.574600, 273.022900, 292.434300)",
        "(291.745500, 273.437900, 292.456100)",
        "(291.942500, 273.864900, 292.511000)",
        "(292.173600, 274.569700, 292.202600)",
        "(292.496900, 275.242600, 291.862200)",
        "(292.672800, 275.477600, 291.801800)",
        "(293.013200, 275.862900, 291.823100)",
        "(293.407300, 276.134600, 292.009000)",
        "(293.759200, 276.280300, 292.225600)",
        "(294.116900, 276.554200, 292.407300)",
        "(294.329300, 276.818700, 292.412200)",
        "(294.826800, 277.155600, 292.443800)",
        "(295.385400, 277.619000, 292.302900)",
        "(295.963100, 278.092200, 292.141200)",
        "(296.528400, 278.402800, 292.246500)",
        "(296.783300, 278.447700, 292.400900)",
        "(297.347200, 278.607800, 292.523300)",
        "(297.938600, 278.629900, 292.637900)",
        "(298.448600, 278.693500, 292.841400)",
        "(299.034300, 278.841300, 293.084700)",
        "(299.341600, 278.761100, 293.224200)",
        "(300.033400, 278.710500, 293.363000)",
        "(300.777900, 278.633000, 293.485200)",
        "(301.558500, 278.454600, 293.900100)",
        "(302.305900, 278.335400, 294.082500)",
        "(302.669600, 278.241700, 294.137100)",
        "(303.391900, 278.138300, 294.195300)",
        "(304.158900, 277.866800, 294.389000)",
        "(304.905800, 277.543400, 294.741300)",
        "(305.627500, 277.219400, 295.005300)",
        "(306.009000, 277.047700, 295.053900)",
        "(306.787700, 276.696700, 295.071400)",
        "(307.530800, 276.358100, 295.209700)",
        "(308.266300, 276.012400, 295.321400)",
        "(308.919300, 275.525800, 295.478100)",
        "(309.207200, 275.309000, 295.589000)",
        "(309.807900, 274.852600, 295.782700)",
        "(310.355500, 274.486300, 295.836300)",
        "(310.909400, 274.056300, 295.877000)",
        "(311.425700, 273.614400, 295.981600)",
        "(311.658500, 273.461000, 296.006500)",
        "(312.114300, 273.298100, 295.830400)",
        "(312.623400, 273.118800, 295.487200)",
        "(313.075400, 272.849600, 295.328900)",
        "(313.463800, 272.731100, 295.078300)",
        "(313.705800, 272.617400, 294.949000)",
        "(314.202000, 272.194900, 294.838200)",
        "(314.608900, 271.776100, 294.735600)",
        "(314.995700, 271.430700, 294.548100)",
        "(315.378800, 270.829600, 294.607600)",
        "(315.554900, 270.589800, 294.587200)",
        "(315.970200, 270.063500, 294.489200)",
        "(316.381500, 269.473000, 294.412800)",
        "(316.703100, 268.845900, 294.451000)",
        "(317.005700, 268.235700, 294.445000)",
        "(317.162600, 267.943300, 294.401100)",
        "(317.428900, 267.355300, 294.304300)",
        "(317.672900, 266.757200, 294.264000)",
        "(317.836000, 266.163600, 294.236900)",
        "(317.862900, 265.657400, 294.051000)",
        "(317.931900, 265.368100, 294.000500)",
        "(317.974900, 264.829500, 293.861500)",
        "(317.965900, 264.355600, 293.699700)",
        "(317.889100, 263.836100, 293.592700)",
        "(317.763000, 263.307100, 293.555200)",
        "(317.677800, 263.016600, 293.539800)",
        "(317.466800, 262.577000, 293.421400)",
        "(317.128500, 262.235500, 293.255300)",
        "(316.658900, 261.912700, 293.109400)",
        "(316.077900, 261.552600, 292.989700)",
        "(315.765700, 261.510600, 292.884500)",
        "(315.199500, 261.315100, 292.668300)",
        "(314.542200, 261.098700, 292.523800)",
        "(313.827400, 260.842300, 292.535300)",
        "(313.094900, 260.486500, 292.648300)",
        "(312.714700, 260.298100, 292.728400)",
        "(311.876300, 259.937300, 292.895800)",
        "(311.029000, 259.729300, 293.021300)",
        "(310.199400, 259.620200, 292.984700)",
        "(309.411000, 259.570500, 292.936800)",
        "(309.018200, 259.532500, 292.914000)",
        "(308.262300, 259.416400, 292.815500)",
        "(307.446800, 259.080400, 293.199800)",
        "(306.591300, 258.820800, 293.606800)",
        "(305.812300, 258.735800, 293.779800)",
        "(305.454500, 258.630100, 293.918400)",
        "(304.599100, 258.665000, 294.003800)",
        "(303.753600, 258.631700, 294.335300)",
        "(302.967800, 258.384500, 294.817800)",
        "(302.247100, 258.372300, 295.041400)",
        "(301.909500, 258.349900, 295.209200)",
        "(301.261800, 258.155700, 295.640600)",
        "(300.743600, 258.060100, 295.905900)",
        "(300.223200, 258.106400, 296.054700)",
        "(299.671600, 258.062700, 296.340400)",
        "(299.456600, 258.101000, 296.449500)",
        "(298.899000, 258.076600, 296.703900)",
        "(298.330000, 257.877100, 297.330800)",
        "(297.704300, 257.492800, 298.279500)",
        "(297.193400, 257.267100, 298.955300)",
        "(296.976700, 257.243400, 299.100200)",
        "(296.458500, 257.467200, 299.145100)",
        "(295.911200, 257.814500, 298.984000)",
        "(295.501500, 258.304700, 298.669400)",
        "(295.223500, 258.793000, 298.226200)",
        "(295.035900, 259.039900, 298.008600)",
        "(294.610000, 259.446700, 297.748200)",
        "(294.169800, 259.748300, 297.824700)",
        "(293.731500, 260.056200, 297.963900)",
        "(293.327500, 260.550000, 297.734700)",
        "(293.162200, 260.807000, 297.639500)",
        "(292.803800, 261.175700, 297.612400)",
        "(292.545300, 261.562100, 297.596300)",
        "(292.246200, 261.937300, 297.500800)",
        "(291.994600, 262.550100, 297.248800)",
        "(291.891700, 262.777900, 297.166700)",
        "(291.730700, 263.477600, 296.759800)",
        "(291.568800, 264.313700, 296.259200)",
        "(291.432400, 265.002200, 295.902900)",
        "(291.295100, 265.856100, 295.356300)",
        "(291.228600, 266.214400, 295.132500)",
        "(291.075800, 266.895000, 294.806500)",
        "(290.962500, 267.694900, 294.432800)",
        "(290.880000, 268.664300, 293.775700)",
        "(290.816300, 269.737500, 293.037900)",
        "(290.807000, 270.389800, 292.592000)",
        "(290.804300, 271.945800, 291.390400)",
        "(290.874900, 273.298000, 290.346800)",
        "(290.877600, 274.407700, 289.649900)",
        "(290.906800, 275.423200, 289.128300)",
        "(290.982200, 275.949200, 288.862000)",
        "(291.126600, 277.097000, 288.203700)",
        "(291.316700, 277.999900, 287.757700)",
        "(291.586600, 278.629600, 287.671900)",
        "(291.797100, 278.971500, 287.922800)",
        "(291.895600, 279.261600, 288.000500)",
        "(292.146900, 279.643600, 288.361500)",
        "(292.490200, 279.893700, 288.779000)",
        "(292.973600, 279.721400, 289.629100)",
        "(293.400700, 279.651700, 290.403900)",
        "(293.601600, 279.620700, 290.788600)",
        "(294.010300, 279.450700, 291.564900)",
        "(294.487500, 279.308500, 292.421400)",
        "(295.067000, 279.403500, 293.087700)",
        "(295.736500, 279.383400, 293.557400)",
        "(296.084800, 279.285500, 293.807400)",
        "(296.748500, 279.161300, 294.287700)",
        "(297.243300, 279.132100, 294.789400)",
        "(297.734300, 279.003500, 295.280100)",
        "(298.287200, 278.780300, 295.779400)",
        "(298.605600, 278.655500, 296.031000)",
        "(299.202200, 278.432300, 296.467600)",
        "(299.784400, 278.004600, 297.021500)",
        "(300.338100, 277.513600, 297.694100)",
        "(300.833800, 277.237300, 298.153900)",
        "(301.136200, 277.221800, 298.199800)",
        "(301.804200, 277.035800, 298.142400)",
        "(302.579400, 276.684900, 298.260200)",
        "(303.258600, 276.282800, 298.543500)",
        "(303.850000, 275.662200, 298.986300)",
        "(304.148500, 275.218400, 299.261200)",
        "(304.853700, 274.712100, 299.559700)",
        "(305.607300, 274.415900, 299.538100)",
        "(306.488200, 273.625700, 299.884800)",
        "(307.382700, 272.878000, 300.257700)",
        "(307.808300, 272.592300, 300.303800)",
        "(308.675100, 271.820100, 300.537800)",
        "(309.543700, 271.554200, 300.300000)",
        "(310.377800, 271.220400, 299.819600)",
        "(311.101600, 270.740100, 299.673400)",
        "(311.453400, 270.542800, 299.569100)",
        "(312.114800, 270.121300, 299.188300)",
        "(312.747100, 269.543200, 298.900000)",
        "(313.334000, 268.737900, 298.929700)",
        "(313.797500, 268.082000, 298.799600)",
        "(314.007500, 267.693100, 298.713900)",
        "(314.363500, 266.823400, 298.744000)",
        "(314.501800, 265.968300, 298.840700)",
        "(314.579700, 265.210400, 298.824500)",
        "(314.652500, 264.445900, 298.745400)",
        "(314.641700, 264.017300, 298.733700)",
        "(314.537200, 263.211400, 298.735700)",
        "(314.345800, 262.449900, 298.809500)",
        "(314.073900, 261.862900, 298.776000)",
        "(313.831100, 261.308700, 298.486500)",
        "(313.724000, 261.004700, 298.367100)",
        "(313.374100, 260.586100, 298.123000)",
        "(312.931500, 260.065200, 298.085100)",
        "(312.352200, 259.465500, 298.143400)",
        "(311.770800, 258.908600, 298.211400)",
        "(311.492200, 258.684300, 298.241400)",
        "(310.887700, 258.275000, 298.230300)",
        "(310.223600, 257.859300, 298.320100)",
        "(309.477000, 257.687000, 298.266400)",
        "(308.681500, 257.469200, 298.179400)",
        "(308.334100, 257.330600, 298.204300)",
        "(307.638500, 257.034700, 298.353000)",
        "(306.891700, 256.861600, 298.377900)",
        "(306.191300, 256.538200, 298.684100)",
        "(305.399100, 256.124600, 299.116700)",
        "(304.981300, 256.002200, 299.315800)",
        "(304.107200, 255.910600, 299.691600)",
        "(303.341200, 255.841500, 299.912000)",
        "(302.700400, 256.036000, 299.807300)",
        "(302.202500, 256.132000, 299.746700)",
        "(301.887100, 256.163600, 299.656300)",
        "(301.195000, 256.499100, 299.352200)",
        "(300.634500, 256.426900, 299.652500)",
        "(300.115500, 256.311900, 300.300600)",
        "(299.317300, 256.283800, 300.653800)",
        "(298.897500, 256.280300, 300.777000)",
        "(298.241000, 256.257300, 301.073800)",
        "(297.658900, 256.358200, 301.345500)",
        "(297.183300, 256.344800, 301.639900)",
        "(296.643200, 256.633900, 301.480300)",
        "(296.392500, 256.823900, 301.289400)",
        "(295.836600, 257.218600, 300.972700)",
        "(295.215700, 257.639700, 300.896700)",
        "(294.635500, 258.151600, 300.997700)",
        "(293.956200, 258.541600, 301.049700)",
        "(293.659700, 258.709000, 301.125200)",
        "(293.045600, 259.145600, 301.176400)",
        "(292.390000, 259.673600, 301.118000)",
        "(291.889300, 260.185500, 301.172500)",
        "(291.358700, 260.812600, 300.989400)",
        "(291.157000, 261.094500, 300.930500)",
        "(290.626300, 261.737600, 300.719000)",
        "(290.162500, 262.316300, 300.630900)",
        "(289.682700, 262.860200, 300.672100)",
        "(289.366800, 263.377900, 300.750000)",
        "(289.221400, 263.788000, 300.648700)",
        "(288.983200, 264.620900, 300.280000)",
        "(288.675800, 265.778700, 299.539400)",
        "(288.391600, 266.986800, 298.707800)",
        "(288.150500, 268.346100, 297.657500)",
        "(288.075300, 268.843800, 297.303700)",
        "(287.867300, 269.793900, 296.707100)",
        "(287.700700, 270.916000, 295.913600)",
        "(287.573500, 271.998700, 295.204500)",
        "(287.500100, 273.017200, 294.480500)",
        "(287.445900, 273.642700, 293.975300)",
        "(287.364200, 274.661700, 293.205600)",
        "(287.350300, 275.640700, 292.516000)",
        "(287.323700, 276.807300, 291.612600)",
        "(287.303100, 278.186800, 290.467900)",
        "(287.328700, 278.821200, 289.968000)",
        "(287.481000, 279.490400, 289.524200)",
        "(287.628400, 280.226600, 289.094100)",
        "(287.749300, 280.642800, 289.004000)",
        "(287.917500, 280.841700, 289.211300)",
        "(288.002500, 281.297000, 288.935700)",
        "(288.287400, 281.762700, 288.694800)",
        "(288.547600, 281.848500, 288.855900)",
        "(288.853700, 281.941000, 289.117200)",
        "(289.141700, 282.206100, 289.064400)",
        "(289.308300, 282.301900, 289.064600)",
        "(289.609400, 282.464800, 289.209400)",
        "(289.950400, 282.579900, 289.449400)",
        "(290.263100, 282.768200, 289.562100)",
        "(290.544000, 283.220500, 289.454300)",
        "(290.701600, 283.309000, 289.508500)",
        "(291.077300, 283.454600, 289.575700)",
        "(291.444200, 283.853500, 289.330400)",
        "(291.887100, 284.365100, 289.096900)",
        "(292.282500, 284.929100, 288.731100)",
        "(292.487900, 285.113500, 288.625400)",
        "(292.956600, 285.345500, 288.550800)",
        "(293.382200, 285.604100, 288.574500)",
        "(293.813600, 285.796700, 288.673700)",
        "(294.324000, 286.128100, 288.600000)",
        "(294.586600, 286.332200, 288.472000)",
        "(295.129100, 286.619000, 288.241900)",
        "(295.705500, 286.852100, 288.122300)",
        "(296.320100, 286.829100, 288.325000)",
        "(296.813800, 286.995200, 288.359900)",
        "(297.071400, 287.143100, 288.313600)",
        "(297.653500, 287.287700, 288.288200)",
        "(298.161300, 287.323300, 288.318800)",
        "(298.670400, 287.334700, 288.425400)",
        "(299.214400, 287.181800, 288.594100)",
        "(299.469100, 287.110400, 288.725200)",
        "(299.941000, 287.072700, 288.890000)",
        "(300.449900, 286.981300, 289.029600)",
        "(300.981300, 286.741900, 289.166300)",
        "(301.502600, 286.523300, 289.361300)",
        "(301.758400, 286.426800, 289.495700)",
        "(302.262100, 286.084200, 289.858200)",
        "(302.768600, 285.502800, 290.251300)",
        "(303.241900, 284.777000, 290.806300)",
        "(303.782400, 283.832200, 291.637700)",
        "(304.067400, 283.378700, 292.009900)",
        "(304.602400, 281.973100, 293.245800)",
        "(305.258300, 281.018600, 294.186000)",
        "(306.142200, 280.362300, 294.344500)",
        "(307.287200, 279.295900, 294.439000)",
        "(307.929700, 278.655500, 294.556200)",
        "(309.244600, 277.326600, 295.060500)",
        "(310.467800, 275.151800, 296.647100)",
        "(311.700700, 273.268600, 298.253800)",
        "(313.143300, 271.959500, 298.839400)",
        "(313.901300, 271.425800, 298.569100)",
        "(315.342300, 270.277200, 298.091300)",
        "(316.383200, 269.149400, 297.845200)",
        "(317.049500, 267.572300, 297.848200)",
        "(317.594400, 265.867400, 297.970300)",
        "(317.869000, 265.034700, 297.987600)",
        "(318.043000, 263.593400, 297.538900)",
        "(317.794700, 262.205200, 297.334400)",
        "(317.056400, 260.987500, 297.400200)",
        "(316.036300, 259.719600, 297.366300)",
        "(315.477300, 259.234400, 297.285700)",
        "(314.333800, 258.207900, 297.117700)",
        "(313.048600, 257.230900, 296.985700)",
        "(311.489800, 256.448000, 297.080700)",
        "(309.520400, 255.536700, 297.903900)",
        "(308.449600, 255.212500, 298.327300)",
        "(306.247000, 254.901900, 299.028000)",
        "(304.083400, 255.002400, 299.089800)",
        "(301.994900, 256.043600, 298.115700)",
        "(300.110400, 257.152200, 297.426500)",
        "(299.307000, 257.684300, 297.297000)",
        "(297.673400, 258.785900, 297.385400)",
        "(295.627600, 260.079600, 297.075300)",
        "(294.123200, 261.686600, 296.861800)",
        "(293.020400, 263.283000, 296.720600)",
        "(292.523800, 264.144900, 296.391100)",
        "(291.301800, 266.251100, 295.021000)",
        "(289.927600, 268.817900, 293.632400)",
        "(288.757800, 270.888900, 293.267000)",
        "(287.942200, 272.779400, 292.983900)",
        "(287.662600, 273.485800, 292.967700)",
        "(287.037000, 275.409800, 292.233600)",
        "(286.477900, 277.965600, 291.075900)",
        "(286.063000, 280.325200, 290.087200)",
        "(285.864700, 282.122800, 289.569700)",
        "(285.803500, 282.901200, 289.595200)",
        "(285.502400, 284.407500, 289.895200)",
        "(285.204800, 285.735800, 290.466400)",
        "(285.310300, 286.540000, 291.243300)",
        "(285.758200, 287.299700, 291.550200)",
        "(286.118200, 287.407900, 291.754500)",
        "(286.892500, 288.011800, 291.984800)",
        "(287.775700, 287.816200, 293.385700)",
        "(288.754700, 287.182300, 295.454900)",
        "(290.092900, 286.408400, 296.913700)",
        "(290.834600, 286.285600, 297.057200)",
        "(292.528500, 286.062400, 297.513300)",
        "(294.290800, 285.348300, 298.631400)",
        "(295.937500, 284.937100, 299.164900)",
        "(297.698000, 284.659100, 299.189700)",
        "(298.761000, 284.477500, 299.244400)",
        "(300.781900, 283.651700, 299.565000)",
        "(302.899900, 281.941000, 300.657100)",
        "(304.900000, 281.228400, 300.831200)",
        "(306.655500, 281.458000, 299.809400)",
        "(307.477400, 281.392200, 299.214500)",
        "(309.438700, 280.183200, 298.793900)",
        "(311.140200, 278.022200, 299.669400)",
        "(312.451800, 276.674500, 300.016600)",
        "(313.906700, 275.568900, 299.192700)",
        "(314.682300, 274.898000, 298.600200)",
        "(316.018600, 273.620900, 297.635100)",
        "(316.751800, 271.882800, 297.528100)",
        "(316.656200, 270.073000, 298.351200)",
        "(316.242300, 268.918200, 298.569900)",
        "(315.954500, 268.462500, 298.174300)",
        "(315.294000, 267.504200, 297.740900)",
        "(314.184600, 266.179900, 298.307500)",
        "(312.838000, 264.947000, 299.062500)",
        "(311.280500, 264.126800, 299.525600)",
        "(310.560000, 263.864200, 299.680500)",
        "(309.184100, 263.485400, 299.838200)",
        "(307.595000, 263.145400, 299.738700)",
        "(306.103900, 262.848700, 300.068300)",
        "(304.728900, 262.068400, 301.101500)",
        "(304.222400, 261.538900, 301.791000)",
        "(303.684600, 260.581800, 303.144700)",
        "(303.522500, 259.859700, 304.270900)",
        "(303.152300, 259.362500, 304.353300)",
        "(302.568300, 259.009500, 304.172400)",
        "(302.271500, 259.245700, 303.840900)",
        "(301.280000, 259.203400, 303.884200)",
        "(300.164600, 258.364400, 305.115700)",
        "(299.027200, 258.333200, 305.666000)",
        "(298.199400, 259.053500, 305.058100)",
        "(297.980100, 259.710800, 304.288600)",
        "(297.766600, 260.793200, 303.745800)",
        "(297.155200, 260.842400, 305.124200)",
        "(296.329400, 260.956100, 306.622700)",
        "(295.787700, 261.809400, 306.358100)",
        "(295.837300, 262.750700, 305.197100)",
        "(296.110800, 264.407400, 303.186200)",
        "(296.496700, 265.171300, 302.654500)",
        "(296.617200, 265.659100, 302.111800)",
        "(296.762100, 266.561900, 300.992000)",
        "(296.894900, 266.704900, 300.887600)",
        "(297.008400, 266.563800, 301.143300)",
        "(296.861200, 266.996400, 301.096300)",
        "(296.548300, 267.465900, 300.767600)",
        "(296.137500, 267.711000, 300.552600)",
        "(295.886000, 267.836200, 300.526600)",
        "(295.438100, 267.720500, 300.820500)",
        "(295.006900, 268.050200, 300.653000)",
        "(294.628700, 268.113400, 300.632000)",
        "(294.241800, 268.360900, 300.659100)",
        "(293.970400, 268.423900, 300.676500)",
        "(293.482900, 268.549800, 300.743300)",
        "(292.956200, 269.484300, 300.289600)",
        "(292.339200, 270.349800, 299.834100)",
        "(291.766500, 271.210800, 299.553300)",
        "(291.452000, 271.628100, 299.515700)",
        "(290.830300, 272.293000, 299.574900)",
        "(290.278900, 273.383400, 299.257000)",
        "(290.037500, 274.399800, 298.797000)",
        "(290.073800, 275.196100, 298.335700)",
        "(290.130100, 275.534000, 298.124800)",
        "(290.213500, 276.229900, 297.713700)",
        "(290.221700, 276.538800, 297.875700)",
        "(290.242600, 277.164600, 297.962300)",
        "(290.451000, 278.098100, 297.394000)",
        "(290.576600, 278.457000, 297.126000)",
        "(290.922700, 278.842800, 296.952500)",
        "(291.295500, 278.829900, 297.307700)",
        "(291.534700, 278.941600, 297.733300)",
        "(291.887500, 279.362700, 297.850300)",
        "(292.054600, 279.664800, 297.755200)",
        "(292.389600, 280.323600, 297.426800)",
        "(292.732400, 281.184600, 296.884200)",
        "(293.066400, 282.036500, 296.286000)",
        "(293.426900, 282.573000, 296.073700)",
        "(293.601800, 282.728000, 296.078200)",
        "(293.843400, 282.972400, 296.242300)",
        "(294.013700, 283.442000, 296.186700)",
        "(294.356300, 284.000500, 295.897100)",
        "(294.841700, 284.605300, 295.390400)",
        "(295.014800, 284.818500, 295.223300)",
        "(295.313000, 285.181300, 295.124400)",
        "(295.482500, 285.100200, 295.433200)",
        "(295.517900, 284.918800, 296.021700)",
        "(295.617000, 284.667300, 296.829900)",
        "(295.752000, 284.504200, 297.160400)",
        "(296.180400, 284.375500, 297.323900)",
        "(296.682400, 284.018900, 297.501500)",
        "(297.092200, 283.778100, 297.877000)",
        "(297.511800, 283.180200, 298.701200)",
        "(297.721400, 282.929300, 299.021100)",
        "(298.136900, 282.319200, 299.571700)",
        "(298.514500, 281.614000, 300.220200)",
        "(298.903700, 281.290100, 300.516400)",
        "(299.249900, 281.087400, 300.531900)",
        "(299.452200, 280.875600, 300.580700)",
        "(299.975500, 280.542000, 300.693300)",
        "(300.524700, 279.975600, 300.961500)",
        "(301.025700, 279.203400, 301.475600)",
        "(301.496000, 278.632300, 301.845600)",
        "(301.774100, 278.311400, 302.000900)",
        "(302.334700, 277.694100, 302.249300)",
        "(302.952500, 276.967900, 302.524500)",
        "(303.560800, 276.277300, 302.766300)",
        "(303.998700, 275.885600, 302.886600)",
        "(304.279500, 275.569600, 302.936700)",
        "(304.825000, 275.019000, 302.910400)",
        "(305.470300, 274.494100, 302.736000)",
        "(306.068200, 273.783700, 302.559200)",
        "(306.518800, 272.722600, 302.853400)",
        "(306.618300, 272.154100, 303.163600)",
        "(306.765900, 271.215400, 303.471700)",
        "(306.903900, 270.285700, 303.589400)",
        "(307.071300, 269.371000, 303.645400)",
        "(307.050500, 268.399400, 303.705300)",
        "(306.940900, 267.921600, 303.871700)",
        "(306.717800, 266.768800, 304.403200)",
        "(306.474400, 265.898000, 304.618600)",
        "(306.192200, 265.116800, 304.669500)",
        "(305.735500, 264.402600, 304.677800)",
        "(305.437000, 264.174500, 304.646500)",
        "(304.760700, 263.588600, 304.815000)",
        "(304.181400, 262.859500, 305.093200)",
        "(303.557000, 262.241300, 305.327400)",
        "(302.897600, 261.811000, 305.611500)",
        "(302.538500, 261.654300, 305.682900)",
        "(301.959000, 261.522300, 305.435100)",
        "(301.416800, 261.473900, 305.300000)",
        "(300.796300, 261.414500, 305.443800)",
        "(300.291800, 261.397500, 305.424000)",
        "(300.127300, 261.437700, 305.275400)",
        "(299.757300, 261.527700, 305.051500)",
        "(299.313100, 261.733600, 304.879900)",
        "(298.925100, 262.027600, 304.508700)",
        "(298.631600, 262.113200, 304.313700)",
        "(298.443500, 262.180500, 304.191900)",
        "(298.013400, 262.316600, 304.081200)",
        "(297.536100, 262.478000, 304.053000)",
        "(297.116800, 262.532900, 304.050700)",
        "(296.679000, 262.541300, 303.950400)",
        "(296.479500, 262.438300, 304.033900)",
        "(296.062700, 262.159000, 304.438200)",
        "(295.642900, 261.972500, 304.829000)",
        "(295.276900, 261.911100, 305.050400)",
        "(294.930100, 261.854300, 305.153700)",
        "(294.772100, 261.711200, 305.368400)",
        "(294.451400, 261.632500, 305.713900)",
        "(294.071200, 261.587600, 305.928600)",
        "(293.724300, 261.590100, 306.145200)",
        "(293.410200, 261.592400, 306.344100)",
        "(293.296000, 261.595600, 306.460200)",
        "(293.089400, 261.539400, 306.831100)",
        "(292.933900, 261.529900, 307.026600)",
        "(292.800400, 261.484500, 307.287300)",
        "(292.694300, 261.300300, 307.910400)",
        "(292.632000, 261.228000, 308.144100)",
        "(292.286700, 261.174500, 308.274800)",
        "(291.890600, 261.197800, 308.493600)",
        "(291.535000, 261.188700, 308.876500)",
        "(291.258800, 261.084900, 309.266700)",
        "(291.134400, 261.174000, 309.345900)",
        "(290.825900, 261.297400, 309.449200)",
        "(290.536900, 261.443200, 309.685500)",
        "(290.186000, 261.562700, 309.872500)",
        "(289.861000, 261.782800, 309.956700)",
        "(289.724700, 261.815200, 310.159300)",
        "(289.462800, 261.858800, 310.542800)",
        "(289.275600, 262.214000, 310.552700)",
        "(288.985800, 262.669500, 310.394000)",
        "(288.671000, 263.115600, 310.489400)",
        "(288.514400, 263.370900, 310.526200)",
        "(288.276800, 263.856200, 310.473700)",
        "(288.123000, 264.378400, 310.437400)",
        "(288.019900, 264.850800, 310.412400)",
        "(287.845300, 265.395800, 310.243300)",
        "(287.729400, 265.865900, 310.064400)",
        "(287.523000, 266.477900, 309.984100)",
        "(287.358500, 267.109400, 309.889700)",
        "(287.279100, 267.915000, 309.552100)",
        "(287.224200, 268.624400, 309.287800)",
        "(287.167300, 268.985400, 309.150200)",
        "(287.063900, 269.566600, 309.014400)",
        "(286.963000, 270.008700, 309.023600)",
        "(286.912800, 270.438600, 309.090000)",
        "(286.957200, 271.255700, 308.721600)",
        "(286.988400, 271.849200, 308.278600)",
        "(286.992800, 272.809100, 307.650100)",
        "(287.082800, 273.615800, 307.207100)",
        "(287.200600, 274.341000, 306.828400)",
        "(287.369800, 275.318300, 306.197900)",
        "(287.422400, 275.725600, 305.881500)",
        "(287.558300, 276.786500, 305.103900)",
        "(287.705700, 277.749100, 304.484700)",
        "(287.926700, 278.406400, 304.156500)",
        "(288.112400, 279.121700, 303.672600)",
        "(288.198200, 279.468100, 303.504200)",
        "(288.350600, 280.136300, 303.261600)",
        "(288.532600, 280.605900, 303.131400)",
        "(288.736200, 281.322800, 302.729600)",
        "(288.950000, 282.208900, 302.180000)",
        "(289.055000, 282.686400, 301.866000)",
        "(289.299600, 283.519000, 301.345900)",
        "(289.550600, 284.394100, 300.717400)",
        "(289.885800, 284.843000, 300.522800)",
        "(290.179400, 285.318100, 300.327600)",
        "(290.307700, 285.605600, 300.182700)",
        "(290.627100, 285.952300, 300.020800)",
        "(290.895800, 286.280100, 299.937100)",
        "(291.151200, 286.707600, 299.771800)",
        "(291.554300, 286.767400, 299.844100)",
        "(291.738500, 286.827600, 299.918500)",
        "(292.100100, 286.827500, 300.143800)",
        "(292.522700, 287.137800, 299.968700)",
        "(292.945900, 287.301300, 299.835800)",
        "(293.343700, 287.418300, 299.922400)",
        "(293.510300, 287.366900, 300.012000)",
        "(293.851700, 287.206000, 300.178400)",
        "(294.131700, 287.087300, 300.495300)",
        "(294.356300, 286.939400, 300.732200)",
        "(294.668800, 287.011400, 300.659400)",
        "(294.868800, 286.929600, 300.757800)",
        "(295.131300, 286.595000, 301.038800)",
        "(295.413100, 286.357200, 301.345300)",
        "(295.693400, 285.980800, 301.867700)",
        "(296.014800, 285.252500, 302.553100)",
        "(296.196100, 284.867100, 302.872500)",
        "(296.565900, 283.951900, 303.638700)",
        "(296.911800, 283.084500, 304.361900)",
        "(297.167500, 282.241600, 305.003200)",
        "(297.505600, 281.490400, 305.667800)",
        "(297.683200, 281.053000, 306.100900)",
        "(297.939900, 280.153900, 306.823900)",
        "(298.191800, 279.096600, 307.462100)",
        "(298.518500, 277.564400, 308.599700)",
        "(298.761200, 276.092700, 309.787300)",
        "(298.945500, 275.469600, 310.291400)",
        "(299.302100, 274.044900, 311.226500)",
        "(299.722200, 272.592400, 311.886900)",
        "(300.161400, 271.060500, 312.694300)",
        "(300.646000, 269.921400, 312.985300)",
        "(300.911700, 269.406900, 312.902700)",
        "(301.465100, 268.279700, 312.833400)",
        "(301.896800, 266.971400, 313.357100)",
        "(302.129000, 266.008500, 313.453400)",
        "(302.526300, 264.814600, 313.505200)",
        "(302.743500, 264.181400, 313.556100)",
        "(303.023400, 263.462200, 313.222100)",
        "(303.239900, 262.767700, 312.752700)",
        "(303.364700, 261.925800, 312.531100)",
        "(303.339200, 261.066400, 312.623900)",
        "(303.311900, 260.589800, 312.690900)",
        "(303.286700, 259.787500, 312.535500)",
        "(303.291600, 259.036300, 312.364300)",
        "(303.218400, 258.216200, 312.488200)",
        "(303.056000, 257.432800, 312.663600)",
        "(302.950900, 257.133000, 312.669600)",
        "(302.702300, 256.671400, 312.598400)",
        "(302.485000, 256.319600, 312.453600)",
        "(302.185300, 256.045000, 312.334300)",
        "(301.914000, 255.958400, 312.089500)",
        "(301.806200, 255.959500, 311.839800)",
        "(301.595000, 255.935400, 311.437100)",
        "(301.321400, 255.799800, 311.203800)",
        "(301.049500, 255.569200, 311.165900)",
        "(300.631900, 255.365200, 311.221000)",
        "(300.408300, 255.320400, 311.194300)",
        "(299.912800, 255.570700, 310.875100)",
        "(299.496300, 255.683400, 310.438400)",
        "(299.217000, 255.846400, 310.106900)",
        "(298.849600, 255.898300, 309.949700)",
        "(298.638200, 255.952500, 309.916200)",
        "(298.127800, 256.066900, 309.831300)",
        "(297.625100, 256.200400, 309.644300)",
        "(297.116600, 256.253700, 309.356400)",
        "(296.596100, 256.482500, 308.937200)",
        "(296.297200, 256.704300, 308.720200)",
        "(295.603700, 257.152700, 308.439400)",
        "(294.904700, 257.364700, 308.332600)",
        "(294.352300, 257.516500, 308.410100)",
        "(293.822400, 257.634200, 308.500600)",
        "(293.583600, 257.779700, 308.429400)",
        "(293.043600, 258.095000, 308.225200)",
        "(292.453500, 258.589000, 307.881600)",
        "(291.999900, 258.646900, 308.087100)",
        "(291.509900, 258.708900, 308.237600)",
        "(291.277300, 258.850000, 308.144900)",
        "(290.845100, 258.963900, 308.148700)",
        "(290.410900, 259.108900, 308.060700)",
        "(290.002100, 259.453700, 307.953600)",
        "(289.652200, 259.324600, 308.375500)",
        "(289.477800, 259.487400, 308.357200)",
        "(289.111300, 260.004000, 307.958000)",
        "(288.779800, 260.466100, 307.617300)",
        "(288.478500, 260.812500, 307.500000)",
        "(288.117100, 261.281700, 307.222700)",
        "(287.956400, 261.559000, 307.038200)",
        "(287.670000, 261.998700, 306.741700)",
        "(287.406700, 262.355800, 306.549600)",
        "(287.112700, 262.944900, 306.175800)",
        "(286.815000, 263.473200, 305.782000)",
        "(286.665000, 263.587500, 305.738700)",
        "(286.380400, 263.969100, 305.616900)",
        "(286.075500, 264.404100, 305.414900)",
        "(285.775400, 264.993900, 305.031900)",
        "(285.479600, 265.315000, 304.900800)",
        "(285.331600, 265.419900, 304.908000)",
        "(285.029300, 265.682300, 304.915500)",
        "(284.718700, 266.001100, 304.877700)",
        "(284.428000, 266.263900, 304.878200)",
        "(284.170600, 266.390700, 305.098800)",
        "(284.040500, 266.364800, 305.283100)",
        "(283.791700, 266.073400, 305.857100)",
        "(283.518400, 265.717200, 306.728100)",
        "(283.252300, 265.536300, 307.378900)",
        "(283.073800, 265.561900, 307.830900)",
        "(283.011500, 265.568800, 308.033200)",
        "(282.854600, 265.975100, 308.007900)",
        "(282.774000, 266.381700, 307.966500)",
        "(282.624600, 266.921300, 307.941900)",
        "(282.567900, 267.663900, 307.665900)",
        "(282.541800, 268.265200, 307.294800)",
        "(282.543100, 269.641900, 306.272100)",
        "(282.529500, 271.158100, 305.114100)",
        "(282.523200, 272.553000, 304.129700)",
        "(282.544400, 274.220200, 302.960100)",
        "(282.579600, 275.117600, 302.285400)",
        "(282.700100, 277.022900, 300.700000)",
        "(282.834200, 278.941200, 299.135500)",
        "(282.998000, 280.307100, 298.154100)",
        "(283.143900, 281.664000, 297.108600)",
        "(283.223000, 282.453100, 296.541600)",
        "(283.455100, 284.079900, 295.335300)",
        "(283.729400, 285.258900, 294.462100)",
        "(284.047500, 286.491300, 293.564700)",
        "(284.374400, 287.467000, 292.861100)",
        "(284.551100, 287.746900, 292.788700)",
        "(284.920400, 288.515000, 292.438200)",
        "(285.373000, 289.107100, 292.064100)",
        "(285.821400, 289.852000, 291.545300)",
        "(286.338300, 290.183000, 291.372900)",
        "(286.571600, 290.140500, 291.538300)",
        "(286.952300, 290.102900, 291.971500)",
        "(287.387700, 290.045300, 292.359900)",
        "(287.910900, 289.965800, 292.531300)",
        "(288.374200, 289.808000, 292.858100)",
        "(288.638200, 289.507100, 293.300600)",
        "(289.142200, 289.097500, 293.806400)",
        "(289.582100, 288.619300, 294.414900)",
        "(290.026800, 288.049900, 295.086100)",
        "(290.460700, 287.625700, 295.605800)",
        "(290.670300, 287.403400, 295.870000)",
        "(291.114600, 286.786100, 296.437600)",
        "(291.536100, 286.353300, 296.845300)",
        "(291.978100, 285.831100, 297.328500)",
        "(292.459200, 285.174000, 297.874600)",
        "(292.700700, 284.703400, 298.300800)",
        "(293.179500, 283.785100, 299.208500)",
        "(293.602100, 283.069000, 299.832200)",
        "(294.050000, 282.515600, 300.233900)",
        "(294.539900, 281.761700, 300.737200)",
        "(294.798700, 281.332600, 301.106200)",
        "(295.169100, 280.478100, 302.003500)",
        "(295.574200, 279.792700, 302.651500)",
        "(296.099900, 279.001800, 303.141300)",
        "(296.623400, 278.596600, 303.161400)",
        "(296.898300, 278.340200, 303.227000)",
        "(297.408000, 277.685800, 303.611800)",
        "(297.851600, 277.004300, 303.993000)",
        "(298.307400, 276.393500, 304.254600)",
        "(298.709000, 275.717800, 304.607000)",
        "(298.905700, 275.334200, 304.804200)",
        "(299.311000, 274.637900, 305.067800)",
        "(299.723200, 273.920400, 305.297700)",
        "(300.133700, 273.102400, 305.614600)",
        "(300.439800, 272.363000, 305.905600)",
        "(300.631200, 271.897100, 306.086100)",
        "(301.044500, 270.973300, 306.412300)",
        "(301.331900, 270.118900, 306.650700)",
        "(301.642500, 269.366500, 306.808200)",
        "(301.877100, 268.539500, 306.942000)",
        "(301.981600, 268.129700, 307.008700)",
        "(302.175100, 267.220500, 307.230100)",
        "(302.333900, 266.412300, 307.320000)",
        "(302.489900, 265.454500, 307.565100)",
        "(302.574400, 264.525800, 307.794600)",
        "(302.584600, 264.142900, 307.846600)",
        "(302.681800, 263.198100, 308.099600)",
        "(302.723200, 262.244400, 308.439700)",
        "(302.655400, 261.600600, 308.442600)",
        "(302.546800, 260.871900, 308.536000)",
        "(302.458300, 260.495400, 308.665300)",
        "(302.222000, 259.896900, 308.695600)",
        "(302.020100, 259.323400, 308.714900)",
        "(301.833600, 258.755200, 308.795300)",
        "(301.511700, 258.262500, 308.836500)",
        "(301.335000, 257.988600, 308.956700)",
        "(300.925400, 257.374700, 309.276100)",
        "(300.544200, 256.879100, 309.378600)",
        "(300.125500, 256.380000, 309.592900)",
        "(299.637100, 256.039800, 309.689600)",
        "(299.429400, 255.957100, 309.604100)",
        "(299.035700, 255.659200, 309.538600)",
        "(298.543900, 255.436700, 309.600500)",
        "(298.034100, 255.225600, 309.638400)",
        "(297.463300, 255.132600, 309.642700)",
        "(297.200300, 255.040500, 309.672500)",
        "(296.626400, 254.769600, 309.809700)",
        "(296.142200, 254.677100, 309.834800)",
        "(295.670500, 254.598700, 309.824500)",
        "(295.225600, 254.532300, 309.855000)",
        "(295.010700, 254.498900, 309.875000)",
        "(294.537400, 254.568800, 309.736000)",
        "(294.148700, 254.631300, 309.616000)",
        "(293.721500, 254.727900, 309.558700)",
        "(293.296100, 254.629100, 309.638200)",
        "(293.084100, 254.482100, 309.813700)",
        "(292.681600, 254.404400, 310.064100)",
        "(292.303400, 254.388500, 310.054700)",
        "(292.046000, 254.450600, 309.995300)",
        "(291.694300, 254.587800, 309.849600)",
        "(291.480200, 254.651000, 309.848500)",
        "(291.004500, 254.608100, 310.118200)",
        "(290.548500, 254.424900, 310.397200)",
        "(290.140000, 254.155500, 310.754200)",
        "(289.644900, 254.205000, 310.891500)",
        "(289.436500, 254.100300, 311.082300)",
        "(289.045200, 254.026100, 311.276700)",
        "(288.672600, 254.189400, 311.148900)",
        "(288.389500, 254.787700, 310.511500)",
        "(288.022800, 255.639100, 309.576300)",
        "(287.820300, 255.996900, 309.274100)",
        "(287.292700, 256.434200, 309.195700)",
        "(286.697400, 256.680100, 309.330700)",
        "(286.228100, 256.758500, 309.495100)",
        "(285.790500, 257.208900, 309.342400)",
        "(285.596400, 257.402900, 309.304700)",
        "(285.240800, 257.738500, 309.277100)",
        "(284.882300, 258.334400, 309.094700)",
        "(284.499000, 258.568300, 309.202200)",
        "(284.167700, 258.589100, 309.481800)",
        "(283.994800, 258.651500, 309.647200)",
        "(283.670800, 258.727800, 310.071700)",
        "(283.416600, 259.376700, 309.937600)",
        "(283.254700, 260.265300, 309.377700)",
        "(283.107200, 261.035800, 309.016700)",
        "(282.979700, 261.159600, 309.124500)",
        "(282.728000, 261.647800, 309.189300)",
        "(282.499100, 262.446600, 308.915200)",
        "(282.344400, 263.287400, 308.520200)",
        "(282.217800, 264.394100, 307.854100)",
        "(282.165900, 264.823100, 307.632300)",
        "(282.036700, 265.912200, 306.974100)",
        "(281.963600, 267.392200, 306.020400)",
        "(281.957800, 269.155200, 304.712600)",
        "(281.953200, 270.960900, 303.222100)",
        "(281.892500, 272.197400, 302.173000)",
        "(281.754900, 274.644200, 300.111500)",
        "(281.689600, 276.874100, 298.320800)",
        "(281.647900, 279.076100, 296.584200)",
        "(281.722400, 281.740000, 294.393700)",
        "(281.782400, 282.884900, 293.398300)",
        "(281.950700, 284.897200, 291.667400)",
        "(282.126300, 287.061500, 289.888500)",
        "(282.348300, 288.793400, 288.662000)",
        "(282.625200, 290.293600, 287.559300)",
        "(282.785800, 290.987700, 287.008400)",
        "(283.091400, 291.862300, 286.445700)",
        "(283.469500, 292.415100, 286.254600)",
        "(283.901700, 293.002300, 286.000100)",
        "(284.333100, 293.525000, 285.561100)",
        "(284.548100, 293.647900, 285.499100)",
        "(284.966700, 293.635600, 285.713400)",
        "(285.380900, 293.733500, 285.845500)",
        "(285.799700, 293.801800, 285.877600)",
        "(286.181700, 293.558400, 286.224900)",
        "(286.372300, 293.346700, 286.500500)",
        "(286.715300, 292.838100, 287.176600)",
        "(287.116000, 292.414500, 287.803200)",
        "(287.590900, 292.197900, 288.033300)",
        "(288.016200, 292.092000, 288.119400)",
        "(288.238700, 291.909900, 288.336500)",
        "(288.611500, 291.537000, 288.716600)",
        "(289.000400, 291.318800, 289.046100)",
        "(289.427000, 291.047000, 289.320500)",
        "(289.897500, 290.884800, 289.408600)",
        "(290.085300, 290.749500, 289.498500)",
        "(290.495600, 290.287200, 289.941000)",
        "(290.872000, 289.822400, 290.373500)",
        "(291.221500, 289.324000, 290.848100)",
        "(291.598500, 288.690000, 291.468300)",
        "(291.783600, 288.349600, 291.759700)",
        "(292.186100, 287.645400, 292.380600)",
        "(292.535800, 287.095900, 292.888500)",
        "(292.947100, 286.746200, 293.154200)",
        "(293.461800, 286.053000, 293.675800)",
        "(293.706000, 285.722400, 293.933100)",
        "(294.190500, 285.165900, 294.294900)",
        "(294.640600, 284.674900, 294.684200)",
        "(295.128000, 284.162400, 295.016000)",
        "(295.672400, 283.947000, 295.009100)",
        "(295.909100, 283.784000, 295.021000)",
        "(296.412000, 283.387200, 295.231600)",
        "(296.892900, 282.856800, 295.604400)",
        "(297.474900, 281.933300, 296.185700)",
        "(298.027500, 281.123900, 296.700700)",
        "(298.287200, 280.788100, 296.901600)",
        "(298.860900, 280.079000, 297.245000)",
        "(299.471100, 279.456800, 297.499000)",
        "(300.008900, 278.689800, 297.890500)",
        "(300.580500, 277.860000, 298.371800)",
        "(300.835800, 277.572700, 298.505300)",
        "(301.327500, 277.079200, 298.668900)",
        "(301.838400, 276.404600, 298.893700)",
        "(302.373900, 275.654100, 299.208400)",
        "(302.867700, 274.670100, 299.782600)",
        "(303.069600, 274.360000, 299.937600)",
        "(303.579900, 273.864500, 299.866900)",
        "(304.170800, 273.129700, 299.921800)",
        "(304.661200, 272.066800, 300.401000)",
        "(304.958500, 271.048800, 300.943200)",
        "(305.048700, 270.682400, 301.075600)",
        "(305.183500, 269.798400, 301.313900)",
        "(305.305700, 268.991700, 301.603700)",
        "(305.324300, 268.271400, 301.778700)",
        "(305.303200, 267.517000, 301.990200)",
        "(305.320800, 267.049100, 302.192900)",
        "(305.349200, 266.032800, 302.701600)",
        "(305.220100, 265.389600, 302.882800)",
        "(305.024300, 264.788000, 302.964600)",
        "(304.810900, 264.138900, 303.135500)",
        "(304.703100, 263.822300, 303.204300)",
        "(304.473200, 263.220000, 303.305400)",
        "(304.216000, 262.633400, 303.495400)",
        "(303.918700, 262.007000, 303.720900)",
        "(303.549700, 261.404100, 303.856700)",
        "(303.382800, 261.153700, 303.944500)",
        "(302.950400, 260.600400, 304.240700)",
        "(302.530600, 260.136200, 304.455100)",
        "(302.105700, 259.743000, 304.555500)",
        "(301.586900, 259.458400, 304.591700)",
        "(301.313800, 259.327600, 304.642900)",
        "(300.743100, 258.957700, 304.808500)",
        "(300.211400, 258.535600, 305.008100)",
        "(299.652800, 258.180000, 305.255200)",
        "(299.081300, 257.856400, 305.421700)",
        "(298.806000, 257.631100, 305.583300)",
        "(298.281000, 257.200100, 305.938000)",
        "(297.717000, 256.882400, 306.124900)",
        "(297.160400, 256.694400, 306.304100)",
        "(296.716900, 256.649300, 306.241400)",
        "(296.519600, 256.522800, 306.272800)",
        "(296.078700, 256.300500, 306.505700)",
        "(295.556900, 256.211500, 306.791700)",
        "(294.911700, 256.075400, 306.992000)",
        "(294.361400, 255.848100, 307.447000)",
        "(294.055600, 255.770600, 307.614900)",
        "(293.488200, 255.511600, 307.982500)",
        "(293.009600, 255.188900, 308.515300)",
        "(292.564400, 254.947100, 308.957900)",
        "(292.155800, 255.035200, 308.994700)",
        "(291.963600, 255.081400, 308.959500)",
        "(291.716700, 255.008600, 309.138300)",
        "(291.343000, 255.092400, 309.375200)",
        "(290.982800, 254.930400, 309.785900)",
        "(290.537600, 254.894600, 310.042400)",
        "(290.306400, 254.932800, 310.043700)",
        "(289.927200, 254.882500, 310.223000)",
        "(289.553500, 254.724500, 310.795300)",
        "(289.106000, 254.648000, 311.312100)",
        "(288.728700, 254.618900, 311.660100)",
        "(288.513500, 254.789600, 311.615500)",
        "(288.082800, 255.235100, 311.391400)",
        "(287.683600, 255.611700, 311.276200)",
        "(287.400800, 256.202800, 311.030200)",
        "(287.213300, 256.999900, 310.460700)",
        "(287.085800, 257.516800, 310.043900)",
        "(286.891300, 258.211400, 309.505200)",
        "(286.606000, 258.832900, 309.091000)",
        "(286.289700, 259.357100, 308.998800)",
        "(285.913600, 259.895800, 309.020600)",
        "(285.756800, 260.134200, 308.999100)",
        "(285.494600, 260.634700, 308.836300)",
        "(285.265400, 261.281700, 308.489900)",
        "(285.078600, 262.078300, 308.085900)",
        "(284.931400, 263.161600, 307.346500)",
        "(284.875000, 263.647400, 307.005400)",
        "(284.769200, 264.643200, 306.294500)",
        "(284.600700, 265.663600, 305.623400)",
        "(284.451100, 266.623900, 305.104100)",
        "(284.313000, 267.377000, 304.701000)",
        "(284.244700, 267.825900, 304.445000)",
        "(284.155700, 268.409700, 304.200700)",
        "(283.995500, 269.329700, 303.613300)",
        "(283.864700, 269.904700, 303.442500)",
        "(283.777900, 270.719600, 303.127200)",
        "(283.775500, 271.005400, 302.983200)",
        "(283.743600, 271.786400, 302.494200)",
        "(283.692300, 272.326900, 302.296500)",
        "(283.656600, 273.027500, 302.006600)",
        "(283.662200, 273.512000, 301.836800)",
        "(283.678400, 273.952100, 301.603500)",
        "(283.711200, 274.931800, 300.892200)",
        "(283.784900, 276.210400, 299.884600)",
        "(283.838000, 277.173300, 299.252200)",
        "(283.944300, 278.350100, 298.410900)",
        "(284.003300, 278.935500, 297.950200)",
        "(284.182600, 280.120800, 297.049300)",
        "(284.294500, 281.277300, 296.173500)",
        "(284.480000, 282.567500, 295.243400)",
        "(284.674000, 283.756300, 294.198400)",
        "(284.782600, 284.181100, 293.855200)",
        "(284.988700, 284.593100, 293.617500)",
        "(285.184100, 284.905100, 293.694300)",
[truncated: 513,399 more chars]
