# Supplementary material for: Playing the mirror game in virtual reality with an autonomous character
Source: Sci Rep. 2022 Dec 9;12:21329. doi: 10.1038/s41598-022-25197-z (PMC9734752; doi:10.1038/s41598-022-25197-z)
Supplement: Supplementary file 2 — Supplementary Information 1. [file 41598_2022_25197_MOESM2_ESM.zip › Data/Couple11/condition3_trial1_player1.json]

{
    "isFemale": false,
    "eyesLevel": 1.6528924703598023,
    "timestamps": [
        0.0,
        0.02001953125,
        0.0400390625,
        0.06005859375,
        0.080078125,
        0.10009765625,
        0.1201171875,
        0.14013671875,
        0.16015625,
        0.18017578125,
        0.2001953125,
        0.22021484375,
        0.239990234375,
        0.260009765625,
        0.280029296875,
        0.300048828125,
        0.320068359375,
        0.340087890625,
        0.360107421875,
        0.380126953125,
        0.400146484375,
        0.420166015625,
        0.440185546875,
        0.460205078125,
        0.47998046875,
        0.5,
        0.52001953125,
        0.5400390625,
        0.56005859375,
        0.580078125,
        0.60009765625,
        0.6201171875,
        0.64013671875,
        0.66015625,
        0.68017578125,
        0.7001953125,
        0.72021484375,
        0.739990234375,
        0.760009765625,
        0.780029296875,
        0.800048828125,
        0.820068359375,
        0.840087890625,
        0.860107421875,
        0.880126953125,
        0.900146484375,
        0.920166015625,
        0.940185546875,
        0.960205078125,
        0.97998046875,
        1.0,
        1.02001953125,
        1.0400390625,
        1.06005859375,
        1.080078125,
        1.10009765625,
        1.1201171875,
        1.14013671875,
        1.16015625,
        1.18017578125,
        1.2001953125,
        1.22021484375,
        1.239990234375,
        1.260009765625,
        1.280029296875,
        1.300048828125,
        1.320068359375,
        1.340087890625,
        1.360107421875,
        1.380126953125,
        1.400146484375,
        1.420166015625,
        1.440185546875,
        1.460205078125,
        1.47998046875,
        1.5,
        1.52001953125,
        1.5400390625,
        1.56005859375,
        1.580078125,
        1.60009765625,
        1.6201171875,
        1.64013671875,
        1.66015625,
        1.68017578125,
        1.7001953125,
        1.72021484375,
        1.739990234375,
        1.760009765625,
        1.780029296875,
        1.800048828125,
        1.820068359375,
        1.840087890625,
        1.860107421875,
        1.880126953125,
        1.900146484375,
        1.920166015625,
        1.940185546875,
        1.960205078125,
        1.97998046875,
        2.0,
        2.02001953125,
        2.0400390625,
        2.06005859375,
        2.080078125,
        2.10009765625,
        2.1201171875,
        2.14013671875,
        2.16015625,
        2.18017578125,
        2.2001953125,
        2.22021484375,
        2.239990234375,
        2.260009765625,
        2.280029296875,
        2.300048828125,
        2.320068359375,
        2.340087890625,
        2.360107421875,
        2.380126953125,
        2.400146484375,
        2.420166015625,
        2.440185546875,
        2.460205078125,
        2.47998046875,
        2.5,
        2.52001953125,
        2.5400390625,
        2.56005859375,
        2.580078125,
        2.60009765625,
        2.6201171875,
        2.64013671875,
        2.66015625,
        2.68017578125,
        2.7001953125,
        2.72021484375,
        2.739990234375,
        2.760009765625,
        2.780029296875,
        2.800048828125,
        2.820068359375,
        2.840087890625,
        2.860107421875,
        2.880126953125,
        2.900146484375,
        2.920166015625,
        2.940185546875,
        2.960205078125,
        2.97998046875,
        3.0,
        3.02001953125,
        3.0400390625,
        3.06005859375,
        3.080078125,
        3.10009765625,
        3.1201171875,
        3.14013671875,
        3.16015625,
        3.18017578125,
        3.2001953125,
        3.22021484375,
        3.239990234375,
        3.260009765625,
        3.280029296875,
        3.300048828125,
        3.320068359375,
        3.340087890625,
        3.360107421875,
        3.380126953125,
        3.400146484375,
        3.420166015625,
        3.440185546875,
        3.460205078125,
        3.47998046875,
        3.5,
        3.52001953125,
        3.5400390625,
        3.56005859375,
        3.580078125,
        3.60009765625,
        3.6201171875,
        3.64013671875,
        3.66015625,
        3.68017578125,
        3.7001953125,
        3.72021484375,
        3.739990234375,
        3.760009765625,
        3.780029296875,
        3.800048828125,
        3.820068359375,
        3.840087890625,
        3.860107421875,
        3.880126953125,
        3.900146484375,
        3.920166015625,
        3.940185546875,
        3.960205078125,
        3.97998046875,
        4.0,
        4.02001953125,
        4.0400390625,
        4.06005859375,
        4.080078125,
        4.10009765625,
        4.1201171875,
        4.14013671875,
        4.16015625,
        4.18017578125,
        4.2001953125,
        4.22021484375,
        4.239990234375,
        4.260009765625,
        4.280029296875,
        4.300048828125,
        4.320068359375,
        4.340087890625,
        4.360107421875,
        4.380126953125,
        4.400146484375,
        4.420166015625,
        4.440185546875,
        4.460205078125,
        4.47998046875,
        4.5,
        4.52001953125,
        4.5400390625,
        4.56005859375,
        4.580078125,
        4.60009765625,
        4.6201171875,
        4.64013671875,
        4.66015625,
        4.68017578125,
        4.7001953125,
        4.72021484375,
        4.739990234375,
        4.760009765625,
        4.780029296875,
        4.800048828125,
        4.820068359375,
        4.840087890625,
        4.860107421875,
        4.880126953125,
        4.900146484375,
        4.920166015625,
        4.940185546875,
        4.960205078125,
        4.97998046875,
        5.0,
        5.02001953125,
        5.0400390625,
        5.06005859375,
        5.080078125,
        5.10009765625,
        5.1201171875,
        5.14013671875,
        5.16015625,
        5.18017578125,
        5.2001953125,
        5.22021484375,
        5.239990234375,
        5.260009765625,
        5.280029296875,
        5.300048828125,
        5.320068359375,
        5.340087890625,
        5.360107421875,
        5.380126953125,
        5.400146484375,
        5.420166015625,
        5.440185546875,
        5.460205078125,
        5.47998046875,
        5.5,
        5.52001953125,
        5.5400390625,
        5.56005859375,
        5.580078125,
        5.60009765625,
        5.6201171875,
        5.64013671875,
        5.66015625,
        5.68017578125,
        5.7001953125,
        5.72021484375,
        5.739990234375,
        5.760009765625,
        5.780029296875,
        5.800048828125,
        5.820068359375,
        5.840087890625,
        5.860107421875,
        5.880126953125,
        5.900146484375,
        5.920166015625,
        5.940185546875,
        5.960205078125,
        5.97998046875,
        6.0,
        6.02001953125,
        6.0400390625,
        6.06005859375,
        6.080078125,
        6.10009765625,
        6.1201171875,
        6.14013671875,
        6.16015625,
        6.18017578125,
        6.2001953125,
        6.22021484375,
        6.239990234375,
        6.260009765625,
        6.280029296875,
        6.300048828125,
        6.320068359375,
        6.340087890625,
        6.360107421875,
        6.380126953125,
        6.400146484375,
        6.420166015625,
        6.440185546875,
        6.460205078125,
        6.47998046875,
        6.5,
        6.52001953125,
        6.5400390625,
        6.56005859375,
        6.580078125,
        6.60009765625,
        6.6201171875,
        6.64013671875,
        6.66015625,
        6.68017578125,
        6.7001953125,
        6.72021484375,
        6.739990234375,
        6.760009765625,
        6.780029296875,
        6.800048828125,
        6.820068359375,
        6.840087890625,
        6.860107421875,
        6.880126953125,
        6.900146484375,
        6.920166015625,
        6.940185546875,
        6.960205078125,
        6.97998046875,
        7.0,
        7.02001953125,
        7.0400390625,
        7.06005859375,
        7.080078125,
        7.10009765625,
        7.1201171875,
        7.14013671875,
        7.16015625,
        7.18017578125,
        7.2001953125,
        7.22021484375,
        7.239990234375,
        7.260009765625,
        7.280029296875,
        7.300048828125,
        7.320068359375,
        7.340087890625,
        7.360107421875,
        7.380126953125,
        7.400146484375,
        7.420166015625,
        7.440185546875,
        7.460205078125,
        7.47998046875,
        7.5,
        7.52001953125,
        7.5400390625,
        7.56005859375,
        7.580078125,
        7.60009765625,
        7.6201171875,
        7.64013671875,
        7.66015625,
        7.68017578125,
        7.7001953125,
        7.72021484375,
        7.739990234375,
        7.760009765625,
        7.780029296875,
        7.800048828125,
        7.820068359375,
        7.840087890625,
        7.860107421875,
        7.880126953125,
        7.900146484375,
        7.920166015625,
        7.940185546875,
        7.960205078125,
        7.97998046875,
        8.0,
        8.02001953125,
        8.0400390625,
        8.06005859375,
        8.080078125,
        8.10009765625,
        8.1201171875,
        8.14013671875,
        8.16015625,
        8.18017578125,
        8.2001953125,
        8.22021484375,
        8.239990234375,
        8.260009765625,
        8.280029296875,
        8.300048828125,
        8.320068359375,
        8.340087890625,
        8.360107421875,
        8.380126953125,
        8.400146484375,
        8.420166015625,
        8.440185546875,
        8.460205078125,
        8.47998046875,
        8.5,
        8.52001953125,
        8.5400390625,
        8.56005859375,
        8.580078125,
        8.60009765625,
        8.6201171875,
        8.64013671875,
        8.66015625,
        8.68017578125,
        8.7001953125,
        8.72021484375,
        8.739990234375,
        8.760009765625,
        8.780029296875,
        8.800048828125,
        8.820068359375,
        8.840087890625,
        8.860107421875,
        8.880126953125,
        8.900146484375,
        8.920166015625,
        8.940185546875,
        8.960205078125,
        8.97998046875,
        9.0,
        9.02001953125,
        9.0400390625,
        9.06005859375,
        9.080078125,
        9.10009765625,
        9.1201171875,
        9.14013671875,
        9.16015625,
        9.18017578125,
        9.2001953125,
        9.22021484375,
        9.239990234375,
        9.260009765625,
        9.280029296875,
        9.300048828125,
        9.320068359375,
        9.340087890625,
        9.360107421875,
        9.380126953125,
        9.400146484375,
        9.420166015625,
        9.440185546875,
        9.460205078125,
        9.47998046875,
        9.5,
        9.52001953125,
        9.5400390625,
        9.56005859375,
        9.580078125,
        9.60009765625,
        9.6201171875,
        9.64013671875,
        9.66015625,
        9.68017578125,
        9.7001953125,
        9.72021484375,
        9.739990234375,
        9.760009765625,
        9.780029296875,
        9.800048828125,
        9.820068359375,
        9.840087890625,
        9.860107421875,
        9.880126953125,
        9.900146484375,
        9.920166015625,
        9.940185546875,
        9.960205078125,
        9.97998046875,
        10.0,
        10.02001953125,
        10.0400390625,
        10.06005859375,
        10.080078125,
        10.10009765625,
        10.1201171875,
        10.14013671875,
        10.16015625,
        10.18017578125,
        10.2001953125,
        10.22021484375,
        10.239990234375,
        10.260009765625,
        10.280029296875,
        10.300048828125,
        10.320068359375,
        10.340087890625,
        10.360107421875,
        10.380126953125,
        10.400146484375,
        10.420166015625,
        10.440185546875,
        10.460205078125,
        10.47998046875,
        10.5,
        10.52001953125,
        10.5400390625,
        10.56005859375,
        10.580078125,
        10.60009765625,
        10.6201171875,
        10.64013671875,
        10.66015625,
        10.68017578125,
        10.7001953125,
        10.72021484375,
        10.739990234375,
        10.760009765625,
        10.780029296875,
        10.800048828125,
        10.820068359375,
        10.840087890625,
        10.860107421875,
        10.880126953125,
        10.900146484375,
        10.920166015625,
        10.940185546875,
        10.960205078125,
        10.97998046875,
        11.0,
        11.02001953125,
        11.0400390625,
        11.06005859375,
        11.080078125,
        11.10009765625,
        11.1201171875,
        11.14013671875,
        11.16015625,
        11.18017578125,
        11.2001953125,
        11.22021484375,
        11.239990234375,
        11.260009765625,
        11.280029296875,
        11.300048828125,
        11.320068359375,
        11.340087890625,
        11.360107421875,
        11.380126953125,
        11.400146484375,
        11.420166015625,
        11.440185546875,
        11.460205078125,
        11.47998046875,
        11.5,
        11.52001953125,
        11.5400390625,
        11.56005859375,
        11.580078125,
        11.60009765625,
        11.6201171875,
        11.64013671875,
        11.66015625,
        11.68017578125,
        11.7001953125,
        11.72021484375,
        11.739990234375,
        11.760009765625,
        11.780029296875,
        11.800048828125,
        11.820068359375,
        11.840087890625,
        11.860107421875,
        11.880126953125,
        11.900146484375,
        11.920166015625,
        11.940185546875,
        11.960205078125,
        11.97998046875,
        12.0,
        12.02001953125,
        12.0400390625,
        12.06005859375,
        12.080078125,
        12.10009765625,
        12.1201171875,
        12.14013671875,
        12.16015625,
        12.18017578125,
        12.2001953125,
        12.22021484375,
        12.239990234375,
        12.260009765625,
        12.280029296875,
        12.300048828125,
        12.320068359375,
        12.340087890625,
        12.360107421875,
        12.380126953125,
        12.400146484375,
        12.420166015625,
        12.440185546875,
        12.460205078125,
        12.47998046875,
        12.5,
        12.52001953125,
        12.5400390625,
        12.56005859375,
        12.580078125,
        12.60009765625,
        12.6201171875,
        12.64013671875,
        12.66015625,
        12.68017578125,
        12.7001953125,
        12.72021484375,
        12.739990234375,
        12.760009765625,
        12.780029296875,
        12.800048828125,
        12.820068359375,
        12.840087890625,
        12.860107421875,
        12.880126953125,
        12.900146484375,
        12.920166015625,
        12.940185546875,
        12.960205078125,
        12.97998046875,
        13.0,
        13.02001953125,
        13.0400390625,
        13.06005859375,
        13.080078125,
        13.10009765625,
        13.1201171875,
        13.14013671875,
        13.16015625,
        13.18017578125,
        13.2001953125,
        13.22021484375,
        13.239990234375,
        13.260009765625,
        13.280029296875,
        13.300048828125,
        13.320068359375,
        13.340087890625,
        13.360107421875,
        13.380126953125,
        13.400146484375,
        13.420166015625,
        13.440185546875,
        13.460205078125,
        13.47998046875,
        13.5,
        13.52001953125,
        13.5400390625,
        13.56005859375,
        13.580078125,
        13.60009765625,
        13.6201171875,
        13.64013671875,
        13.66015625,
        13.68017578125,
        13.7001953125,
        13.72021484375,
        13.739990234375,
        13.760009765625,
        13.780029296875,
        13.800048828125,
        13.820068359375,
        13.840087890625,
        13.860107421875,
        13.880126953125,
        13.900146484375,
        13.920166015625,
        13.940185546875,
        13.960205078125,
        13.97998046875,
        14.0,
        14.02001953125,
        14.0400390625,
        14.06005859375,
        14.080078125,
        14.10009765625,
        14.1201171875,
        14.14013671875,
        14.16015625,
        14.18017578125,
        14.2001953125,
        14.22021484375,
        14.239990234375,
        14.260009765625,
        14.280029296875,
        14.300048828125,
        14.320068359375,
        14.340087890625,
        14.360107421875,
        14.380126953125,
        14.400146484375,
        14.420166015625,
        14.440185546875,
        14.460205078125,
        14.47998046875,
        14.5,
        14.52001953125,
        14.5400390625,
        14.56005859375,
        14.580078125,
        14.60009765625,
        14.6201171875,
        14.64013671875,
        14.66015625,
        14.68017578125,
        14.7001953125,
        14.72021484375,
        14.739990234375,
        14.760009765625,
        14.780029296875,
        14.800048828125,
        14.820068359375,
        14.840087890625,
        14.860107421875,
        14.880126953125,
        14.900146484375,
        14.920166015625,
        14.940185546875,
        14.960205078125,
        14.97998046875,
        15.0,
        15.02001953125,
        15.0400390625,
        15.06005859375,
        15.080078125,
        15.10009765625,
        15.1201171875,
        15.14013671875,
        15.16015625,
        15.18017578125,
        15.2001953125,
        15.22021484375,
        15.239990234375,
        15.260009765625,
        15.280029296875,
        15.300048828125,
        15.320068359375,
        15.340087890625,
        15.360107421875,
        15.380126953125,
        15.400146484375,
        15.420166015625,
        15.440185546875,
        15.460205078125,
        15.47998046875,
        15.5,
        15.52001953125,
        15.5400390625,
        15.56005859375,
        15.580078125,
        15.60009765625,
        15.6201171875,
        15.64013671875,
        15.66015625,
        15.68017578125,
        15.7001953125,
        15.72021484375,
        15.739990234375,
        15.760009765625,
        15.780029296875,
        15.800048828125,
        15.820068359375,
        15.840087890625,
        15.860107421875,
        15.880126953125,
        15.900146484375,
        15.920166015625,
        15.940185546875,
        15.960205078125,
        15.97998046875,
        16.0,
        16.02001953125,
        16.0400390625,
        16.06005859375,
        16.080078125,
        16.10009765625,
        16.1201171875,
        16.14013671875,
        16.16015625,
        16.18017578125,
        16.2001953125,
        16.22021484375,
        16.239990234375,
        16.260009765625,
        16.280029296875,
        16.300048828125,
        16.320068359375,
        16.340087890625,
        16.360107421875,
        16.380126953125,
        16.400146484375,
        16.420166015625,
        16.440185546875,
        16.460205078125,
        16.47998046875,
        16.5,
        16.52001953125,
        16.5400390625,
        16.56005859375,
        16.580078125,
        16.60009765625,
        16.6201171875,
        16.64013671875,
        16.66015625,
        16.68017578125,
        16.7001953125,
        16.72021484375,
        16.739990234375,
        16.760009765625,
        16.780029296875,
        16.800048828125,
        16.820068359375,
        16.840087890625,
        16.860107421875,
        16.880126953125,
        16.900146484375,
        16.920166015625,
        16.940185546875,
        16.960205078125,
        16.97998046875,
        17.0,
        17.02001953125,
        17.0400390625,
        17.06005859375,
        17.080078125,
        17.10009765625,
        17.1201171875,
        17.14013671875,
        17.16015625,
        17.18017578125,
        17.2001953125,
        17.22021484375,
        17.239990234375,
        17.260009765625,
        17.280029296875,
        17.300048828125,
        17.320068359375,
        17.340087890625,
        17.360107421875,
        17.380126953125,
        17.400146484375,
        17.420166015625,
        17.440185546875,
        17.460205078125,
        17.47998046875,
        17.5,
        17.52001953125,
        17.5400390625,
        17.56005859375,
        17.580078125,
        17.60009765625,
        17.6201171875,
        17.64013671875,
        17.66015625,
        17.68017578125,
        17.7001953125,
        17.72021484375,
        17.739990234375,
        17.760009765625,
        17.780029296875,
        17.800048828125,
        17.820068359375,
        17.840087890625,
        17.860107421875,
        17.880126953125,
        17.900146484375,
        17.920166015625,
        17.940185546875,
        17.960205078125,
        17.97998046875,
        18.0,
        18.02001953125,
        18.0400390625,
        18.06005859375,
        18.080078125,
        18.10009765625,
        18.1201171875,
        18.14013671875,
        18.16015625,
        18.18017578125,
        18.2001953125,
        18.22021484375,
        18.239990234375,
        18.260009765625,
        18.280029296875,
        18.300048828125,
        18.320068359375,
        18.340087890625,
        18.360107421875,
        18.380126953125,
        18.400146484375,
        18.420166015625,
        18.440185546875,
        18.460205078125,
        18.47998046875,
        18.5,
        18.52001953125,
        18.5400390625,
        18.56005859375,
        18.580078125,
        18.60009765625,
        18.6201171875,
        18.64013671875,
        18.66015625,
        18.68017578125,
        18.7001953125,
        18.72021484375,
        18.739990234375,
        18.760009765625,
        18.780029296875,
        18.800048828125,
        18.820068359375,
        18.840087890625,
        18.860107421875,
        18.880126953125,
        18.900146484375,
        18.920166015625,
        18.940185546875,
        18.960205078125,
        18.97998046875,
        19.0,
        19.02001953125,
        19.0400390625,
        19.06005859375,
        19.080078125,
        19.10009765625,
        19.1201171875,
        19.14013671875,
        19.16015625,
        19.18017578125,
        19.2001953125,
        19.22021484375,
        19.239990234375,
        19.260009765625,
        19.280029296875,
        19.300048828125,
        19.320068359375,
        19.340087890625,
        19.360107421875,
        19.380126953125,
        19.400146484375,
        19.420166015625,
        19.440185546875,
        19.460205078125,
        19.47998046875,
        19.5,
        19.52001953125,
        19.5400390625,
        19.56005859375,
        19.580078125,
        19.60009765625,
        19.6201171875,
        19.64013671875,
        19.66015625,
        19.68017578125,
        19.7001953125,
        19.72021484375,
        19.739990234375,
        19.760009765625,
        19.780029296875,
        19.800048828125,
        19.820068359375,
        19.840087890625,
        19.860107421875,
        19.880126953125,
        19.900146484375,
        19.920166015625,
        19.940185546875,
        19.960205078125,
        19.97998046875,
        20.0,
        20.02001953125,
        20.0400390625,
        20.06005859375,
        20.080078125,
        20.10009765625,
        20.1201171875,
        20.14013671875,
        20.16015625,
        20.18017578125,
        20.2001953125,
        20.22021484375,
        20.239990234375,
        20.260009765625,
        20.280029296875,
        20.300048828125,
        20.320068359375,
        20.340087890625,
        20.360107421875,
        20.380126953125,
        20.400146484375,
        20.420166015625,
        20.440185546875,
        20.460205078125,
        20.47998046875,
        20.5,
        20.52001953125,
        20.5400390625,
        20.56005859375,
        20.580078125,
        20.60009765625,
        20.6201171875,
        20.64013671875,
        20.66015625,
        20.68017578125,
        20.7001953125,
        20.72021484375,
        20.739990234375,
        20.760009765625,
        20.780029296875,
        20.800048828125,
        20.820068359375,
        20.840087890625,
        20.860107421875,
        20.880126953125,
        20.900146484375,
        20.920166015625,
        20.940185546875,
        20.960205078125,
        20.97998046875,
        21.0,
        21.02001953125,
        21.0400390625,
        21.06005859375,
        21.080078125,
        21.10009765625,
        21.1201171875,
        21.14013671875,
        21.16015625,
        21.18017578125,
        21.2001953125,
        21.22021484375,
        21.239990234375,
        21.260009765625,
        21.280029296875,
        21.300048828125,
        21.320068359375,
        21.340087890625,
        21.360107421875,
        21.380126953125,
        21.400146484375,
        21.420166015625,
        21.440185546875,
        21.460205078125,
        21.47998046875,
        21.5,
        21.52001953125,
        21.5400390625,
        21.56005859375,
        21.580078125,
        21.60009765625,
        21.6201171875,
        21.64013671875,
        21.66015625,
        21.68017578125,
        21.7001953125,
        21.72021484375,
        21.739990234375,
        21.760009765625,
        21.780029296875,
        21.800048828125,
        21.820068359375,
        21.840087890625,
        21.860107421875,
        21.880126953125,
        21.900146484375,
        21.920166015625,
        21.940185546875,
        21.960205078125,
        21.97998046875,
        22.0,
        22.02001953125,
        22.0400390625,
        22.06005859375,
        22.080078125,
        22.10009765625,
        22.1201171875,
        22.14013671875,
        22.16015625,
        22.18017578125,
        22.2001953125,
        22.22021484375,
        22.239990234375,
        22.260009765625,
        22.280029296875,
        22.300048828125,
        22.320068359375,
        22.340087890625,
        22.360107421875,
        22.380126953125,
        22.400146484375,
        22.420166015625,
        22.440185546875,
        22.460205078125,
        22.47998046875,
        22.5,
        22.52001953125,
        22.5400390625,
        22.56005859375,
        22.580078125,
        22.60009765625,
        22.6201171875,
        22.64013671875,
        22.66015625,
        22.68017578125,
        22.7001953125,
        22.72021484375,
        22.739990234375,
        22.760009765625,
        22.780029296875,
        22.800048828125,
        22.820068359375,
        22.840087890625,
        22.860107421875,
        22.880126953125,
        22.900146484375,
        22.920166015625,
        22.940185546875,
        22.960205078125,
        22.97998046875,
        23.0,
        23.02001953125,
        23.0400390625,
        23.06005859375,
        23.080078125,
        23.10009765625,
        23.1201171875,
        23.14013671875,
        23.16015625,
        23.18017578125,
        23.2001953125,
        23.22021484375,
        23.239990234375,
        23.260009765625,
        23.280029296875,
        23.300048828125,
        23.320068359375,
        23.340087890625,
        23.360107421875,
        23.380126953125,
        23.400146484375,
        23.420166015625,
        23.440185546875,
        23.460205078125,
        23.47998046875,
        23.5,
        23.52001953125,
        23.5400390625,
        23.56005859375,
        23.580078125,
        23.60009765625,
        23.6201171875,
        23.64013671875,
        23.66015625,
        23.68017578125,
        23.7001953125,
        23.72021484375,
        23.739990234375,
        23.760009765625,
        23.780029296875,
        23.800048828125,
        23.820068359375,
        23.840087890625,
        23.860107421875,
        23.880126953125,
        23.900146484375,
        23.920166015625,
        23.940185546875,
        23.960205078125,
        23.97998046875,
        24.0,
        24.02001953125,
        24.0400390625,
        24.06005859375,
        24.080078125,
        24.10009765625,
        24.1201171875,
        24.14013671875,
        24.16015625,
        24.18017578125,
        24.2001953125,
        24.22021484375,
        24.239990234375,
        24.260009765625,
        24.280029296875,
        24.300048828125,
        24.320068359375,
        24.340087890625,
        24.360107421875,
        24.380126953125,
        24.400146484375,
        24.420166015625,
        24.440185546875,
        24.460205078125,
        24.47998046875,
        24.5,
        24.52001953125,
        24.5400390625,
        24.56005859375,
        24.580078125,
        24.60009765625,
        24.6201171875,
        24.64013671875,
        24.66015625,
        24.68017578125,
        24.7001953125,
        24.72021484375,
        24.739990234375,
        24.760009765625,
        24.780029296875,
        24.800048828125,
        24.820068359375,
        24.840087890625,
        24.860107421875,
        24.880126953125,
        24.900146484375,
        24.920166015625,
        24.940185546875,
        24.960205078125,
        24.97998046875,
        25.0,
        25.02001953125,
        25.0400390625,
        25.06005859375,
        25.080078125,
        25.10009765625,
        25.1201171875,
        25.14013671875,
        25.16015625,
        25.18017578125,
        25.2001953125,
        25.22021484375,
        25.239990234375,
        25.260009765625,
        25.280029296875,
        25.300048828125,
        25.320068359375,
        25.340087890625,
        25.360107421875,
        25.380126953125,
        25.400146484375,
        25.420166015625,
        25.440185546875,
        25.460205078125,
        25.47998046875,
        25.5,
        25.52001953125,
        25.5400390625,
        25.56005859375,
        25.580078125,
        25.60009765625,
        25.6201171875,
        25.64013671875,
        25.66015625,
        25.68017578125,
        25.7001953125,
        25.72021484375,
        25.739990234375,
        25.760009765625,
        25.780029296875,
        25.800048828125,
        25.820068359375,
        25.840087890625,
        25.860107421875,
        25.880126953125,
        25.900146484375,
        25.920166015625,
        25.940185546875,
        25.960205078125,
        25.97998046875,
        26.0,
        26.02001953125,
        26.0400390625,
        26.06005859375,
        26.080078125,
        26.10009765625,
        26.1201171875,
        26.14013671875,
        26.16015625,
        26.18017578125,
        26.2001953125,
        26.22021484375,
        26.239990234375,
        26.260009765625,
        26.280029296875,
        26.300048828125,
        26.320068359375,
        26.340087890625,
        26.360107421875,
        26.380126953125,
        26.400146484375,
        26.420166015625,
        26.440185546875,
        26.460205078125,
        26.47998046875,
        26.5,
        26.52001953125,
        26.5400390625,
        26.56005859375,
        26.580078125,
        26.60009765625,
        26.6201171875,
        26.64013671875,
        26.66015625,
        26.68017578125,
        26.7001953125,
        26.72021484375,
        26.739990234375,
        26.760009765625,
        26.780029296875,
        26.800048828125,
        26.820068359375,
        26.840087890625,
        26.860107421875,
        26.880126953125,
        26.900146484375,
        26.920166015625,
        26.940185546875,
        26.960205078125,
        26.97998046875,
        27.0,
        27.02001953125,
        27.0400390625,
        27.06005859375,
        27.080078125,
        27.10009765625,
        27.1201171875,
        27.14013671875,
        27.16015625,
        27.18017578125,
        27.2001953125,
        27.22021484375,
        27.239990234375,
        27.260009765625,
        27.280029296875,
        27.300048828125,
        27.320068359375,
        27.340087890625,
        27.360107421875,
        27.380126953125,
        27.400146484375,
        27.420166015625,
        27.440185546875,
        27.460205078125,
        27.47998046875,
        27.5,
        27.52001953125,
        27.5400390625,
        27.56005859375,
        27.580078125,
        27.60009765625,
        27.6201171875,
        27.64013671875,
        27.66015625,
        27.68017578125,
        27.7001953125,
        27.72021484375,
        27.739990234375,
        27.760009765625,
        27.780029296875,
        27.800048828125,
        27.820068359375,
        27.840087890625,
        27.860107421875,
        27.880126953125,
        27.900146484375,
        27.920166015625,
        27.940185546875,
        27.960205078125,
        27.97998046875,
        28.0,
        28.02001953125,
        28.0400390625,
        28.06005859375,
        28.080078125,
        28.10009765625,
        28.1201171875,
        28.14013671875,
        28.16015625,
        28.18017578125,
        28.2001953125,
        28.22021484375,
        28.239990234375,
        28.260009765625,
        28.280029296875,
        28.300048828125,
        28.320068359375,
        28.340087890625,
        28.360107421875,
        28.380126953125,
        28.400146484375,
        28.420166015625,
        28.440185546875,
        28.460205078125,
        28.47998046875,
        28.5,
        28.52001953125,
        28.5400390625,
        28.56005859375,
        28.580078125,
        28.60009765625,
        28.6201171875,
        28.64013671875,
        28.66015625,
        28.68017578125,
        28.7001953125,
        28.72021484375,
        28.739990234375,
        28.760009765625,
        28.780029296875,
        28.800048828125,
        28.820068359375,
        28.840087890625,
        28.860107421875,
        28.880126953125,
        28.900146484375,
        28.920166015625,
        28.940185546875,
        28.960205078125,
        28.97998046875,
        29.0,
        29.02001953125,
        29.0400390625,
        29.06005859375,
        29.080078125,
        29.10009765625,
        29.1201171875,
        29.14013671875,
        29.16015625,
        29.18017578125,
        29.2001953125,
        29.22021484375,
        29.239990234375,
        29.260009765625,
        29.280029296875,
        29.300048828125,
        29.320068359375,
        29.340087890625,
        29.360107421875,
        29.380126953125,
        29.400146484375,
        29.420166015625,
        29.440185546875,
        29.460205078125,
        29.47998046875,
        29.5,
        29.52001953125,
        29.5400390625,
        29.56005859375,
        29.580078125,
        29.60009765625,
        29.6201171875,
        29.64013671875,
        29.66015625,
        29.68017578125,
        29.7001953125,
        29.72021484375,
        29.739990234375,
        29.760009765625,
        29.780029296875,
        29.800048828125,
        29.820068359375,
        29.840087890625,
        29.860107421875,
        29.880126953125,
        29.900146484375,
        29.920166015625,
        29.940185546875,
        29.960205078125,
        29.97998046875,
        30.0,
        30.02001953125,
        30.0400390625,
        30.06005859375,
        30.080078125,
        30.10009765625,
        30.1201171875,
        30.14013671875,
        30.16015625,
        30.18017578125,
        30.2001953125,
        30.22021484375,
        30.239990234375,
        30.260009765625,
        30.280029296875,
        30.300048828125,
        30.320068359375,
        30.340087890625,
        30.360107421875,
        30.380126953125,
        30.400146484375,
        30.420166015625,
        30.440185546875,
        30.460205078125,
        30.47998046875,
        30.5,
        30.52001953125,
        30.5400390625,
        30.56005859375,
        30.580078125,
        30.60009765625,
        30.6201171875,
        30.64013671875,
        30.66015625,
        30.68017578125,
        30.7001953125,
        30.72021484375,
        30.739990234375,
        30.760009765625,
        30.780029296875,
        30.800048828125,
        30.820068359375,
        30.840087890625,
        30.860107421875,
        30.880126953125,
        30.900146484375,
        30.920166015625,
        30.940185546875,
        30.960205078125,
        30.97998046875,
        31.0,
        31.02001953125,
        31.0400390625,
        31.06005859375,
        31.080078125,
        31.10009765625,
        31.1201171875,
        31.14013671875,
        31.16015625,
        31.18017578125,
        31.2001953125,
        31.22021484375,
        31.239990234375,
        31.260009765625,
        31.280029296875,
        31.300048828125,
        31.320068359375,
        31.340087890625,
        31.360107421875,
        31.380126953125,
        31.400146484375,
        31.420166015625,
        31.440185546875,
        31.460205078125,
        31.47998046875,
        31.5,
        31.52001953125,
        31.5400390625,
        31.56005859375,
        31.580078125,
        31.60009765625,
        31.6201171875,
        31.64013671875,
        31.66015625,
        31.68017578125,
        31.7001953125,
        31.72021484375,
        31.739990234375,
        31.760009765625,
        31.780029296875,
        31.800048828125,
        31.820068359375,
        31.840087890625,
        31.860107421875,
        31.880126953125,
        31.900146484375,
        31.920166015625,
        31.940185546875,
        31.960205078125,
        31.97998046875,
        32.0,
        32.02001953125,
        32.0400390625,
        32.06005859375,
        32.080078125,
        32.10009765625,
        32.1201171875,
        32.14013671875,
        32.16015625,
        32.18017578125,
        32.2001953125,
        32.22021484375,
        32.239990234375,
        32.260009765625,
        32.280029296875,
        32.300048828125,
        32.320068359375,
        32.340087890625,
        32.360107421875,
        32.380126953125,
        32.400146484375,
        32.420166015625,
        32.440185546875,
        32.460205078125,
        32.47998046875,
        32.5,
        32.52001953125,
        32.5400390625,
        32.56005859375,
        32.580078125,
        32.60009765625,
        32.6201171875,
        32.64013671875,
        32.66015625,
        32.68017578125,
        32.7001953125,
        32.72021484375,
        32.739990234375,
        32.760009765625,
        32.780029296875,
        32.800048828125,
        32.820068359375,
        32.840087890625,
        32.860107421875,
        32.880126953125,
        32.900146484375,
        32.920166015625,
        32.940185546875,
        32.960205078125,
        32.97998046875,
        33.0,
        33.02001953125,
        33.0400390625,
        33.06005859375,
        33.080078125,
        33.10009765625,
        33.1201171875,
        33.14013671875,
        33.16015625,
        33.18017578125,
        33.2001953125,
        33.22021484375,
        33.239990234375,
        33.260009765625,
        33.280029296875,
        33.300048828125,
        33.320068359375,
        33.340087890625,
        33.360107421875,
        33.380126953125,
        33.400146484375,
        33.420166015625,
        33.440185546875,
        33.460205078125,
        33.47998046875,
        33.5,
        33.52001953125,
        33.5400390625,
        33.56005859375,
        33.580078125,
        33.60009765625,
        33.6201171875,
        33.64013671875,
        33.66015625,
        33.68017578125,
        33.7001953125,
        33.72021484375,
        33.739990234375,
        33.760009765625,
        33.780029296875,
        33.800048828125,
        33.820068359375,
        33.840087890625,
        33.860107421875,
        33.880126953125,
        33.900146484375,
        33.920166015625,
        33.940185546875,
        33.960205078125,
        33.97998046875,
        34.0,
        34.02001953125,
        34.0400390625,
        34.06005859375,
        34.080078125,
        34.10009765625,
        34.1201171875,
        34.14013671875,
        34.16015625,
        34.18017578125,
        34.2001953125,
        34.22021484375,
        34.239990234375,
        34.260009765625,
        34.280029296875,
        34.300048828125,
        34.320068359375,
        34.340087890625,
        34.360107421875,
        34.380126953125,
        34.400146484375,
        34.420166015625,
        34.440185546875,
        34.460205078125,
        34.47998046875,
        34.5,
        34.52001953125,
        34.5400390625,
        34.56005859375,
        34.580078125,
        34.60009765625,
        34.6201171875,
        34.64013671875,
        34.66015625,
        34.68017578125,
        34.7001953125,
        34.72021484375,
        34.739990234375,
        34.760009765625,
        34.780029296875,
        34.800048828125,
        34.820068359375,
        34.840087890625,
        34.860107421875,
        34.880126953125,
        34.900146484375,
        34.920166015625,
        34.940185546875,
        34.960205078125,
        34.97998046875,
        35.0,
        35.02001953125,
        35.0400390625,
        35.06005859375,
        35.080078125,
        35.10009765625,
        35.1201171875,
        35.14013671875,
        35.16015625,
        35.18017578125,
        35.2001953125,
        35.22021484375,
        35.239990234375,
        35.260009765625,
        35.280029296875,
        35.300048828125,
        35.320068359375,
        35.340087890625,
        35.360107421875,
        35.380126953125,
        35.400146484375,
        35.420166015625,
        35.440185546875,
        35.460205078125,
        35.47998046875,
        35.5,
        35.52001953125,
        35.5400390625,
        35.56005859375,
        35.580078125,
        35.60009765625,
        35.6201171875,
        35.64013671875,
        35.66015625,
        35.68017578125,
        35.7001953125,
        35.72021484375,
        35.739990234375,
        35.760009765625,
        35.780029296875,
        35.800048828125,
        35.820068359375,
        35.840087890625,
        35.860107421875,
        35.880126953125,
        35.900146484375,
        35.920166015625,
        35.940185546875,
        35.960205078125,
        35.97998046875,
        36.0,
        36.02001953125,
        36.0400390625,
        36.06005859375,
        36.080078125,
        36.10009765625,
        36.1201171875,
        36.14013671875,
        36.16015625,
        36.18017578125,
        36.2001953125,
        36.22021484375,
        36.239990234375,
        36.260009765625,
        36.280029296875,
        36.300048828125,
        36.320068359375,
        36.340087890625,
        36.360107421875,
        36.380126953125,
        36.400146484375,
        36.420166015625,
        36.440185546875,
        36.460205078125,
        36.47998046875,
        36.5,
        36.52001953125,
        36.5400390625,
        36.56005859375,
        36.580078125,
        36.60009765625,
        36.6201171875,
        36.64013671875,
        36.66015625,
        36.68017578125,
        36.7001953125,
        36.72021484375,
        36.739990234375,
        36.760009765625,
        36.780029296875,
        36.800048828125,
        36.820068359375,
        36.840087890625,
        36.860107421875,
        36.880126953125,
        36.900146484375,
        36.920166015625,
        36.940185546875,
        36.960205078125,
        36.97998046875,
        37.0,
        37.02001953125,
        37.0400390625,
        37.06005859375,
        37.080078125,
        37.10009765625,
        37.1201171875,
        37.14013671875,
        37.16015625,
        37.18017578125,
        37.2001953125,
        37.22021484375,
        37.239990234375,
        37.260009765625,
        37.280029296875,
        37.300048828125,
        37.320068359375,
        37.340087890625,
        37.360107421875,
        37.380126953125,
        37.400146484375,
        37.420166015625,
        37.440185546875,
        37.460205078125,
        37.47998046875,
        37.5,
        37.52001953125,
        37.5400390625,
        37.56005859375,
        37.580078125,
        37.60009765625,
        37.6201171875,
        37.64013671875,
        37.66015625,
        37.68017578125,
        37.7001953125,
        37.72021484375,
        37.739990234375,
        37.760009765625,
        37.780029296875,
        37.800048828125,
        37.820068359375,
        37.840087890625,
        37.860107421875,
        37.880126953125,
        37.900146484375,
        37.920166015625,
        37.940185546875,
        37.960205078125,
        37.97998046875,
        38.0,
        38.02001953125,
        38.0400390625,
        38.06005859375,
        38.080078125,
        38.10009765625,
        38.1201171875,
        38.14013671875,
        38.16015625,
        38.18017578125,
        38.2001953125,
        38.22021484375,
        38.239990234375,
        38.260009765625,
        38.280029296875,
        38.300048828125,
        38.320068359375,
        38.340087890625,
        38.360107421875,
        38.380126953125,
        38.400146484375,
        38.420166015625,
        38.440185546875,
        38.460205078125,
        38.47998046875,
        38.5,
        38.52001953125,
        38.5400390625,
        38.56005859375,
        38.580078125,
        38.60009765625,
        38.6201171875,
        38.64013671875,
        38.66015625,
        38.68017578125,
        38.7001953125,
        38.72021484375,
        38.739990234375,
        38.760009765625,
        38.780029296875,
        38.800048828125,
        38.820068359375,
        38.840087890625,
        38.860107421875,
        38.880126953125,
        38.900146484375,
        38.920166015625,
        38.940185546875,
        38.960205078125,
        38.97998046875,
        39.0,
        39.02001953125,
        39.0400390625,
        39.06005859375,
        39.080078125,
        39.10009765625,
        39.1201171875,
        39.14013671875,
        39.16015625,
        39.18017578125,
        39.2001953125,
        39.22021484375,
        39.239990234375,
        39.260009765625,
        39.280029296875,
        39.300048828125,
        39.320068359375,
        39.340087890625,
        39.360107421875,
        39.380126953125,
        39.400146484375,
        39.420166015625,
        39.440185546875,
        39.460205078125,
        39.47998046875,
        39.5,
        39.52001953125,
        39.5400390625,
        39.56005859375,
        39.580078125,
        39.60009765625,
        39.6201171875,
        39.64013671875,
        39.66015625,
        39.68017578125,
        39.7001953125,
        39.72021484375,
        39.739990234375,
        39.760009765625,
        39.780029296875,
        39.800048828125,
        39.820068359375,
        39.840087890625,
        39.860107421875,
        39.880126953125,
        39.900146484375,
        39.920166015625,
        39.940185546875,
        39.960205078125,
        39.97998046875,
        40.0,
        40.02001953125,
        40.0400390625,
        40.06005859375,
        40.080078125,
        40.10009765625,
        40.1201171875,
        40.14013671875,
        40.16015625,
        40.18017578125,
        40.2001953125,
        40.22021484375,
        40.239990234375,
        40.260009765625,
        40.280029296875,
        40.300048828125,
        40.320068359375,
        40.340087890625,
        40.360107421875,
        40.380126953125,
        40.400146484375,
        40.420166015625,
        40.440185546875,
        40.460205078125,
        40.47998046875,
        40.5,
        40.52001953125,
        40.5400390625,
        40.56005859375,
        40.580078125,
        40.60009765625,
        40.6201171875,
        40.64013671875,
        40.66015625,
        40.68017578125,
        40.7001953125,
        40.72021484375,
        40.739990234375,
        40.760009765625,
        40.780029296875,
        40.800048828125,
        40.820068359375,
        40.840087890625,
        40.860107421875,
        40.880126953125,
        40.900146484375,
        40.920166015625,
        40.940185546875,
        40.960205078125,
        40.97998046875,
        41.0,
        41.02001953125,
        41.0400390625,
        41.06005859375,
        41.080078125,
        41.10009765625,
        41.1201171875,
        41.14013671875,
        41.16015625,
        41.18017578125,
        41.2001953125,
        41.22021484375,
        41.239990234375,
        41.260009765625,
        41.280029296875,
        41.300048828125,
        41.320068359375,
        41.340087890625,
        41.360107421875,
        41.380126953125,
        41.400146484375,
        41.420166015625,
        41.440185546875,
        41.460205078125,
        41.47998046875,
        41.5,
        41.52001953125,
        41.5400390625,
        41.56005859375,
        41.580078125,
        41.60009765625,
        41.6201171875,
        41.64013671875,
        41.66015625,
        41.68017578125,
        41.7001953125,
        41.72021484375,
        41.739990234375,
        41.760009765625,
        41.780029296875,
        41.800048828125,
        41.820068359375,
        41.840087890625,
        41.860107421875,
        41.880126953125,
        41.900146484375,
        41.920166015625,
        41.940185546875,
        41.960205078125,
        41.97998046875,
        42.0,
        42.02001953125,
        42.0400390625,
        42.06005859375,
        42.080078125,
        42.10009765625,
        42.1201171875,
        42.14013671875,
        42.16015625,
        42.18017578125,
        42.2001953125,
        42.22021484375,
        42.239990234375,
        42.260009765625,
        42.280029296875,
        42.300048828125,
        42.320068359375,
        42.340087890625,
        42.360107421875,
        42.380126953125,
        42.400146484375,
        42.420166015625,
        42.440185546875,
        42.460205078125,
        42.47998046875,
        42.5,
        42.52001953125,
        42.5400390625,
        42.56005859375,
        42.580078125,
        42.60009765625,
        42.6201171875,
        42.64013671875,
        42.66015625,
        42.68017578125,
        42.7001953125,
        42.72021484375,
        42.739990234375,
        42.760009765625,
        42.780029296875,
        42.800048828125,
        42.820068359375,
        42.840087890625,
        42.860107421875,
        42.880126953125,
        42.900146484375,
        42.920166015625,
        42.940185546875,
        42.960205078125,
        42.97998046875,
        43.0,
        43.02001953125,
        43.0400390625,
        43.06005859375,
        43.080078125,
        43.10009765625,
        43.1201171875,
        43.14013671875,
        43.16015625,
        43.18017578125,
        43.2001953125,
        43.22021484375,
        43.239990234375,
        43.260009765625,
        43.280029296875,
        43.300048828125,
        43.320068359375,
        43.340087890625,
        43.360107421875,
        43.380126953125,
        43.400146484375,
        43.420166015625,
        43.440185546875,
        43.460205078125,
        43.47998046875,
        43.5,
        43.52001953125,
        43.5400390625,
        43.56005859375,
        43.580078125,
        43.60009765625,
        43.6201171875,
        43.64013671875,
        43.66015625,
        43.68017578125,
        43.7001953125,
        43.72021484375,
        43.739990234375,
        43.760009765625,
        43.780029296875,
        43.800048828125,
        43.820068359375,
        43.840087890625,
        43.860107421875,
        43.880126953125,
        43.900146484375,
        43.920166015625,
        43.940185546875,
        43.960205078125,
        43.97998046875,
        44.0,
        44.02001953125,
        44.0400390625,
        44.06005859375,
        44.080078125,
        44.10009765625,
        44.1201171875,
        44.14013671875,
        44.16015625,
        44.18017578125,
        44.2001953125,
        44.22021484375,
        44.239990234375,
        44.260009765625,
        44.280029296875,
        44.300048828125,
        44.320068359375,
        44.340087890625,
        44.360107421875,
        44.380126953125,
        44.400146484375,
        44.420166015625,
        44.440185546875,
        44.460205078125,
        44.47998046875,
        44.5,
        44.52001953125,
        44.5400390625,
        44.56005859375,
        44.580078125,
        44.60009765625,
        44.6201171875,
        44.64013671875,
        44.66015625,
        44.68017578125,
        44.7001953125,
        44.72021484375,
        44.739990234375,
        44.760009765625,
        44.780029296875,
        44.800048828125,
        44.820068359375,
        44.840087890625,
        44.860107421875,
        44.880126953125,
        44.900146484375,
        44.920166015625,
        44.940185546875,
        44.960205078125,
        44.97998046875,
        45.0,
        45.02001953125,
        45.0400390625,
        45.06005859375,
        45.080078125,
        45.10009765625,
        45.1201171875,
        45.14013671875,
        45.16015625,
        45.18017578125,
        45.2001953125,
        45.22021484375,
        45.239990234375,
        45.260009765625,
        45.280029296875,
        45.300048828125,
        45.320068359375,
        45.340087890625,
        45.360107421875,
        45.380126953125,
        45.400146484375,
        45.420166015625,
        45.440185546875,
        45.460205078125,
        45.47998046875,
        45.5,
        45.52001953125,
        45.5400390625,
        45.56005859375,
        45.580078125,
        45.60009765625,
        45.6201171875,
        45.64013671875,
        45.66015625,
        45.68017578125,
        45.7001953125,
        45.72021484375,
        45.739990234375,
        45.760009765625,
        45.780029296875,
        45.800048828125,
        45.820068359375,
        45.840087890625,
        45.860107421875,
        45.880126953125,
        45.900146484375,
        45.920166015625,
        45.940185546875,
        45.960205078125,
        45.97998046875,
        46.0,
        46.02001953125,
        46.0400390625,
        46.06005859375,
        46.080078125,
        46.10009765625,
        46.1201171875,
        46.14013671875,
        46.16015625,
        46.18017578125,
        46.2001953125,
        46.22021484375,
        46.239990234375,
        46.260009765625,
        46.280029296875,
        46.300048828125,
        46.320068359375,
        46.340087890625,
        46.360107421875,
        46.380126953125,
        46.400146484375,
        46.420166015625,
        46.440185546875,
        46.460205078125,
        46.47998046875,
        46.5,
        46.52001953125,
        46.5400390625,
        46.56005859375,
        46.580078125,
        46.60009765625,
        46.6201171875,
        46.64013671875,
        46.66015625,
        46.68017578125,
        46.7001953125,
        46.72021484375,
        46.739990234375,
        46.760009765625,
        46.780029296875,
        46.800048828125,
        46.820068359375,
        46.840087890625,
        46.860107421875,
        46.880126953125,
        46.900146484375,
        46.920166015625,
        46.940185546875,
        46.960205078125,
        46.97998046875,
        47.0,
        47.02001953125,
        47.0400390625,
        47.06005859375,
        47.080078125,
        47.10009765625,
        47.1201171875,
        47.14013671875,
        47.16015625,
        47.18017578125,
        47.2001953125,
        47.22021484375,
        47.239990234375,
        47.260009765625,
        47.280029296875,
        47.300048828125,
        47.320068359375,
        47.340087890625,
        47.360107421875,
        47.380126953125,
        47.400146484375,
        47.420166015625,
        47.440185546875,
        47.460205078125,
        47.47998046875,
        47.5,
        47.52001953125,
        47.5400390625,
        47.56005859375,
        47.580078125,
        47.60009765625,
        47.6201171875,
        47.64013671875,
        47.66015625,
        47.68017578125,
        47.7001953125,
        47.72021484375,
        47.739990234375,
        47.760009765625,
        47.780029296875,
        47.800048828125,
        47.820068359375,
        47.840087890625,
        47.860107421875,
        47.880126953125,
        47.900146484375,
        47.920166015625,
        47.940185546875,
        47.960205078125,
        47.97998046875,
        48.0,
        48.02001953125,
        48.0400390625,
        48.06005859375,
        48.080078125,
        48.10009765625,
        48.1201171875,
        48.14013671875,
        48.16015625,
        48.18017578125,
        48.2001953125,
        48.22021484375,
        48.239990234375,
        48.260009765625,
        48.280029296875,
        48.300048828125,
        48.320068359375,
        48.340087890625,
        48.360107421875,
        48.380126953125,
        48.400146484375,
        48.420166015625,
        48.440185546875,
        48.460205078125,
        48.47998046875,
        48.5,
        48.52001953125,
        48.5400390625,
        48.56005859375,
        48.580078125,
        48.60009765625,
        48.6201171875,
        48.64013671875,
        48.66015625,
        48.68017578125,
        48.7001953125,
        48.72021484375,
        48.739990234375,
        48.760009765625,
        48.780029296875,
        48.800048828125,
        48.820068359375,
        48.840087890625,
        48.860107421875,
        48.880126953125,
        48.900146484375,
        48.920166015625,
        48.940185546875,
        48.960205078125,
        48.97998046875,
        49.0,
        49.02001953125,
        49.0400390625,
        49.06005859375,
        49.080078125,
        49.10009765625,
        49.1201171875,
        49.14013671875,
        49.16015625,
        49.18017578125,
        49.2001953125,
        49.22021484375,
        49.239990234375,
        49.260009765625,
        49.280029296875,
        49.300048828125,
        49.320068359375,
        49.340087890625,
        49.360107421875,
        49.380126953125,
        49.400146484375,
        49.420166015625,
        49.440185546875,
        49.460205078125,
        49.47998046875,
        49.5,
        49.52001953125,
        49.5400390625,
        49.56005859375,
        49.580078125,
        49.60009765625,
        49.6201171875,
        49.64013671875,
        49.66015625,
        49.68017578125,
        49.7001953125,
        49.72021484375,
        49.739990234375,
        49.760009765625,
        49.780029296875,
        49.800048828125,
        49.820068359375,
        49.840087890625,
        49.860107421875,
        49.880126953125,
        49.900146484375,
        49.920166015625,
        49.940185546875,
        49.960205078125,
        49.97998046875,
        50.0,
        50.02001953125,
        50.0400390625,
        50.06005859375,
        50.080078125,
        50.10009765625,
        50.1201171875,
        50.14013671875,
        50.16015625,
        50.18017578125,
        50.2001953125,
        50.22021484375,
        50.239990234375,
        50.260009765625,
        50.280029296875,
        50.300048828125,
        50.320068359375,
        50.340087890625,
        50.360107421875,
        50.380126953125,
        50.400146484375,
        50.420166015625,
        50.440185546875,
        50.460205078125,
        50.47998046875,
        50.5,
        50.52001953125,
        50.5400390625,
        50.56005859375,
        50.580078125,
        50.60009765625,
        50.6201171875,
        50.64013671875,
        50.66015625,
        50.68017578125,
        50.7001953125,
        50.72021484375,
        50.739990234375,
        50.760009765625,
        50.780029296875,
        50.800048828125,
        50.820068359375,
        50.840087890625,
        50.860107421875,
        50.880126953125,
        50.900146484375,
        50.920166015625,
        50.940185546875,
        50.960205078125,
        50.97998046875,
        51.0,
        51.02001953125,
        51.0400390625,
        51.06005859375,
        51.080078125,
        51.10009765625,
        51.1201171875,
        51.14013671875,
        51.16015625,
        51.18017578125,
        51.2001953125,
        51.22021484375,
        51.239990234375,
        51.260009765625,
        51.280029296875,
        51.300048828125,
        51.320068359375,
        51.340087890625,
        51.360107421875,
        51.380126953125,
        51.400146484375,
        51.420166015625,
        51.440185546875,
        51.460205078125,
        51.47998046875,
        51.5,
        51.52001953125,
        51.5400390625,
        51.56005859375,
        51.580078125,
        51.60009765625,
        51.6201171875,
        51.64013671875,
        51.66015625,
        51.68017578125,
        51.7001953125,
        51.72021484375,
        51.739990234375,
        51.760009765625,
        51.780029296875,
        51.800048828125,
        51.820068359375,
        51.840087890625,
        51.860107421875,
        51.880126953125,
        51.900146484375,
        51.920166015625,
        51.940185546875,
        51.960205078125,
        51.97998046875,
        52.0,
        52.02001953125,
        52.0400390625,
        52.06005859375,
        52.080078125,
        52.10009765625,
        52.1201171875,
        52.14013671875,
        52.16015625,
        52.18017578125,
        52.2001953125,
        52.22021484375,
        52.239990234375,
        52.260009765625,
        52.280029296875,
        52.300048828125,
        52.320068359375,
        52.340087890625,
        52.360107421875,
        52.380126953125,
        52.400146484375,
        52.420166015625,
        52.440185546875,
        52.460205078125,
        52.47998046875,
        52.5,
        52.52001953125,
        52.5400390625,
        52.56005859375,
        52.580078125,
        52.60009765625,
        52.6201171875,
        52.64013671875,
        52.66015625,
        52.68017578125,
        52.7001953125,
        52.72021484375,
        52.739990234375,
        52.760009765625,
        52.780029296875,
        52.800048828125,
        52.820068359375,
        52.840087890625,
        52.860107421875,
        52.880126953125,
        52.900146484375,
        52.920166015625,
        52.940185546875,
        52.960205078125,
        52.97998046875,
        53.0,
        53.02001953125,
        53.0400390625,
        53.06005859375,
        53.080078125,
        53.10009765625,
        53.1201171875,
        53.14013671875,
        53.16015625,
        53.18017578125,
        53.2001953125,
        53.22021484375,
        53.239990234375,
        53.260009765625,
        53.280029296875,
        53.300048828125,
        53.320068359375,
        53.340087890625,
        53.360107421875,
        53.380126953125,
        53.400146484375,
        53.420166015625,
        53.440185546875,
        53.460205078125,
        53.47998046875,
        53.5,
        53.52001953125,
        53.5400390625,
        53.56005859375,
        53.580078125,
        53.60009765625,
        53.6201171875,
        53.64013671875,
        53.66015625,
        53.68017578125,
        53.7001953125,
        53.72021484375,
        53.739990234375,
        53.760009765625,
        53.780029296875,
        53.800048828125,
        53.820068359375,
        53.840087890625,
        53.860107421875,
        53.880126953125,
        53.900146484375,
        53.920166015625,
        53.940185546875,
        53.960205078125,
        53.97998046875,
        54.0,
        54.02001953125,
        54.0400390625,
        54.06005859375,
        54.080078125,
        54.10009765625,
        54.1201171875,
        54.14013671875,
        54.16015625,
        54.18017578125,
        54.2001953125,
        54.22021484375,
        54.239990234375,
        54.260009765625,
        54.280029296875,
        54.300048828125,
        54.320068359375,
        54.340087890625,
        54.360107421875,
        54.380126953125,
        54.400146484375,
        54.420166015625,
        54.440185546875,
        54.460205078125,
        54.47998046875,
        54.5,
        54.52001953125,
        54.5400390625,
        54.56005859375,
        54.580078125,
        54.60009765625,
        54.6201171875,
        54.64013671875,
        54.66015625,
        54.68017578125,
        54.7001953125,
        54.72021484375,
        54.739990234375,
        54.760009765625,
        54.780029296875,
        54.800048828125,
        54.820068359375,
        54.840087890625,
        54.860107421875,
        54.880126953125,
        54.900146484375,
        54.920166015625,
        54.940185546875,
        54.960205078125,
        54.97998046875,
        55.0,
        55.02001953125,
        55.0400390625,
        55.06005859375,
        55.080078125,
        55.10009765625,
        55.1201171875,
        55.14013671875,
        55.16015625,
        55.18017578125,
        55.2001953125,
        55.22021484375,
        55.239990234375,
        55.260009765625,
        55.280029296875,
        55.300048828125,
        55.320068359375,
        55.340087890625,
        55.360107421875,
        55.380126953125,
        55.400146484375,
        55.420166015625,
        55.440185546875,
        55.460205078125,
        55.47998046875,
        55.5,
        55.52001953125,
        55.5400390625,
        55.56005859375,
        55.580078125,
        55.60009765625,
        55.6201171875,
        55.64013671875,
        55.66015625,
        55.68017578125,
        55.7001953125,
        55.72021484375,
        55.739990234375,
        55.760009765625,
        55.780029296875,
        55.800048828125,
        55.820068359375,
        55.840087890625,
        55.860107421875,
        55.880126953125,
        55.900146484375,
        55.920166015625,
        55.940185546875,
        55.960205078125,
        55.97998046875,
        56.0,
        56.02001953125,
        56.0400390625,
        56.06005859375,
        56.080078125,
        56.10009765625,
        56.1201171875,
        56.14013671875,
        56.16015625,
        56.18017578125,
        56.2001953125,
        56.22021484375,
        56.239990234375,
        56.260009765625,
        56.280029296875,
        56.300048828125,
        56.320068359375,
        56.340087890625,
        56.360107421875,
        56.380126953125,
        56.400146484375,
        56.420166015625,
        56.440185546875,
        56.460205078125,
        56.47998046875,
        56.5,
        56.52001953125,
        56.5400390625,
        56.56005859375,
        56.580078125,
        56.60009765625,
        56.6201171875,
        56.64013671875,
        56.66015625,
        56.68017578125,
        56.7001953125,
        56.72021484375,
        56.739990234375,
        56.760009765625,
        56.780029296875,
        56.800048828125,
        56.820068359375,
        56.840087890625,
        56.860107421875,
        56.880126953125,
        56.900146484375,
        56.920166015625,
        56.940185546875,
        56.960205078125,
        56.97998046875,
        57.0,
        57.02001953125,
        57.0400390625,
        57.06005859375,
        57.080078125,
        57.10009765625,
        57.1201171875,
        57.14013671875,
        57.16015625,
        57.18017578125,
        57.2001953125,
        57.22021484375,
        57.239990234375,
        57.260009765625,
        57.280029296875,
        57.300048828125,
        57.320068359375,
        57.340087890625,
        57.360107421875,
        57.380126953125,
        57.400146484375,
        57.420166015625,
        57.440185546875,
        57.460205078125,
        57.47998046875,
        57.5,
        57.52001953125,
        57.5400390625,
        57.56005859375,
        57.580078125,
        57.60009765625,
        57.6201171875,
        57.64013671875,
        57.66015625,
        57.68017578125,
        57.7001953125,
        57.72021484375,
        57.739990234375,
        57.760009765625,
        57.780029296875,
        57.800048828125,
        57.820068359375,
        57.840087890625,
        57.860107421875,
        57.880126953125,
        57.900146484375,
        57.920166015625,
        57.940185546875,
        57.960205078125,
        57.97998046875,
        58.0,
        58.02001953125,
        58.0400390625,
        58.06005859375,
        58.080078125,
        58.10009765625,
        58.1201171875,
        58.14013671875,
        58.16015625,
        58.18017578125,
        58.2001953125,
        58.22021484375,
        58.239990234375,
        58.260009765625,
        58.280029296875,
        58.300048828125,
        58.320068359375,
        58.340087890625,
        58.360107421875,
        58.380126953125,
        58.400146484375,
        58.420166015625,
        58.440185546875,
        58.460205078125,
        58.47998046875,
        58.5,
        58.52001953125,
        58.5400390625,
        58.56005859375,
        58.580078125,
        58.60009765625,
        58.6201171875,
        58.64013671875,
        58.66015625,
        58.68017578125,
        58.7001953125,
        58.72021484375,
        58.739990234375,
        58.760009765625,
        58.780029296875,
        58.800048828125,
        58.820068359375,
        58.840087890625,
        58.860107421875,
        58.880126953125,
        58.900146484375,
        58.920166015625,
        58.940185546875,
        58.960205078125,
        58.97998046875,
        59.0,
        59.02001953125,
        59.0400390625,
        59.06005859375,
        59.080078125,
        59.10009765625,
        59.1201171875,
        59.14013671875,
        59.16015625,
        59.18017578125,
        59.2001953125,
        59.22021484375,
        59.239990234375,
        59.260009765625,
        59.280029296875,
        59.300048828125,
        59.320068359375,
        59.340087890625,
        59.360107421875,
        59.380126953125,
        59.400146484375,
        59.420166015625,
        59.440185546875,
        59.460205078125,
        59.47998046875,
        59.5,
        59.52001953125,
        59.5400390625,
        59.56005859375,
        59.580078125,
        59.60009765625,
        59.6201171875,
        59.64013671875,
        59.66015625,
        59.68017578125,
        59.7001953125,
        59.72021484375,
        59.739990234375,
        59.760009765625,
        59.780029296875,
        59.800048828125,
        59.820068359375,
        59.840087890625,
        59.860107421875,
        59.880126953125,
        59.900146484375,
        59.920166015625,
        59.940185546875,
        59.960205078125,
        59.97998046875,
        60.0
    ],
    "rightHandPositions": [
        "(-0.143352, 1.534626, -0.036622)",
        "(-0.280000, 1.482836, -0.049469)",
        "(-0.280000, 1.459324, -0.060041)",
        "(-0.280000, 1.441098, -0.075237)",
        "(-0.280000, 1.429252, -0.091298)",
        "(-0.280000, 1.422655, -0.105276)",
        "(-0.280000, 1.419374, -0.116122)",
        "(-0.280000, 1.417879, -0.123997)",
        "(-0.280000, 1.417251, -0.129525)",
        "(-0.280000, 1.417017, -0.133303)",
        "(-0.280000, 1.416949, -0.135836)",
        "(-0.280000, 1.416942, -0.137600)",
        "(-0.280000, 1.416957, -0.138787)",
        "(-0.280000, 1.416978, -0.139641)",
        "(-0.280000, 1.416994, -0.140154)",
        "(-0.280000, 1.417007, -0.140523)",
        "(-0.280000, 1.417018, -0.140797)",
        "(-0.280000, 1.417025, -0.140974)",
        "(-0.280000, 1.417031, -0.141103)",
        "(-0.280000, 1.417035, -0.141184)",
        "(-0.280000, 1.417038, -0.141265)",
        "(-0.280000, 1.417042, -0.141346)",
        "(-0.280000, 1.417044, -0.141379)",
        "(-0.280000, 1.417048, -0.141460)",
        "(-0.280000, 1.417049, -0.141493)",
        "(-0.280000, 1.417054, -0.141578)",
        "(-0.280000, 1.417050, -0.141515)",
        "(-0.280000, 1.417047, -0.141453)",
        "(-0.280000, 1.417044, -0.141390)",
        "(-0.280000, 1.417041, -0.141328)",
        "(-0.280000, 1.417038, -0.141265)",
        "(-0.280000, 1.417036, -0.141203)",
        "(-0.280000, 1.417035, -0.141189)",
        "(-0.280000, 1.417032, -0.141127)",
        "(-0.280000, 1.417032, -0.141113)",
        "(-0.280000, 1.417031, -0.141099)",
        "(-0.280000, 1.417030, -0.141085)",
        "(-0.280000, 1.417032, -0.141119)",
        "(-0.280000, 1.417036, -0.141205)",
        "(-0.280000, 1.417037, -0.141239)",
        "(-0.280000, 1.417039, -0.141274)",
        "(-0.280000, 1.417043, -0.141356)",
        "(-0.280000, 1.417047, -0.141439)",
        "(-0.280000, 1.417051, -0.141522)",
        "(-0.280000, 1.417057, -0.141653)",
        "(-0.280000, 1.417064, -0.141784)",
        "(-0.280000, 1.417073, -0.141963)",
        "(-0.280000, 1.417075, -0.142143)",
        "(-0.280000, 1.417027, -0.142326)",
        "(-0.280000, 1.416895, -0.142562)",
        "(-0.280000, 1.416651, -0.142858)",
        "(-0.280000, 1.416261, -0.143113)",
        "(-0.280000, 1.415714, -0.143332)",
        "(-0.280000, 1.415004, -0.143565)",
        "(-0.280000, 1.414130, -0.143813)",
        "(-0.280000, 1.413096, -0.144077)",
        "(-0.280000, 1.411910, -0.144356)",
        "(-0.280000, 1.411327, -0.144541)",
        "(-0.280000, 1.411338, -0.144681)",
        "(-0.280000, 1.411349, -0.144822)",
        "(-0.280000, 1.411361, -0.144962)",
        "(-0.280000, 1.411368, -0.145052)",
        "(-0.280000, 1.411376, -0.145141)",
        "(-0.280000, 1.411388, -0.145285)",
        "(-0.280000, 1.411395, -0.145375)",
        "(-0.280000, 1.411403, -0.145465)",
        "(-0.280000, 1.411416, -0.145606)",
        "(-0.280000, 1.411424, -0.145696)",
        "(-0.280000, 1.411432, -0.145786)",
        "(-0.280000, 1.411440, -0.145876)",
        "(-0.280000, 1.411448, -0.145966)",
        "(-0.280000, 1.411452, -0.146005)",
        "(-0.280000, 1.411456, -0.146044)",
        "(-0.280000, 1.411459, -0.146084)",
        "(-0.280000, 1.411463, -0.146123)",
        "(-0.280000, 1.411467, -0.146166)",
        "(-0.280000, 1.411456, -0.146052)",
        "(-0.280000, 1.411441, -0.145888)",
        "(-0.280000, 1.411426, -0.145723)",
        "(-0.280000, 1.411412, -0.145559)",
        "(-0.280000, 1.411393, -0.145344)",
        "(-0.280000, 1.411374, -0.145128)",
        "(-0.280000, 1.411361, -0.144964)",
        "(-0.280000, 1.411352, -0.144851)",
        "(-0.280000, 1.411343, -0.144738)",
        "(-0.280000, 1.411338, -0.144676)",
        "(-0.280000, 1.411329, -0.144563)",
        "(-0.280000, 1.411320, -0.144450)",
        "(-0.280000, 1.411316, -0.144392)",
        "(-0.280000, 1.411307, -0.144279)",
        "(-0.280000, 1.411299, -0.144166)",
        "(-0.280000, 1.411291, -0.144054)",
        "(-0.280000, 1.411283, -0.143941)",
        "(-0.280000, 1.411278, -0.143880)",
        "(-0.280000, 1.412584, -0.143677)",
        "(-0.280000, 1.414860, -0.143360)",
        "(-0.280000, 1.417133, -0.142956)",
        "(-0.280000, 1.419407, -0.142564)",
        "(-0.280000, 1.421675, -0.142093)",
        "(-0.280000, 1.423930, -0.141507)",
        "(-0.280000, 1.426136, -0.140777)",
        "(-0.280000, 1.428338, -0.139824)",
        "(-0.280000, 1.430511, -0.139003)",
        "(-0.280000, 1.432631, -0.137985)",
        "(-0.280000, 1.434691, -0.136866)",
        "(-0.280000, 1.436680, -0.135619)",
        "(-0.280000, 1.438588, -0.134327)",
        "(-0.280000, 1.440383, -0.133315)",
        "(-0.280000, 1.442070, -0.132106)",
        "(-0.280000, 1.443632, -0.130879)",
        "(-0.280000, 1.445052, -0.129662)",
        "(-0.280000, 1.446320, -0.128445)",
        "(-0.280000, 1.447386, -0.127473)",
        "(-0.280000, 1.448297, -0.126314)",
        "(-0.280000, 1.449108, -0.124805)",
        "(-0.280000, 1.449810, -0.123037)",
        "(-0.280000, 1.450411, -0.121063)",
        "(-0.280000, 1.450782, -0.119352)",
        "(-0.280000, 1.451132, -0.117221)",
        "(-0.280000, 1.451430, -0.114868)",
        "(-0.280000, 1.451673, -0.112373)",
        "(-0.280000, 1.451902, -0.109693)",
        "(-0.280000, 1.451900, -0.107296)",
        "(-0.280000, 1.452032, -0.104492)",
        "(-0.280000, 1.452369, -0.101284)",
        "(-0.280000, 1.452963, -0.097753)",
        "(-0.280000, 1.453884, -0.093862)",
        "(-0.280000, 1.454636, -0.090331)",
        "(-0.280000, 1.455852, -0.086437)",
        "(-0.280000, 1.457482, -0.082363)",
        "(-0.280000, 1.459460, -0.078263)",
        "(-0.280000, 1.461685, -0.074280)",
        "(-0.280000, 1.463557, -0.070846)",
        "(-0.280000, 1.465605, -0.067557)",
        "(-0.280000, 1.467706, -0.064505)",
        "(-0.280000, 1.469636, -0.061809)",
        "(-0.280000, 1.471515, -0.059390)",
        "(-0.280000, 1.473059, -0.057364)",
        "(-0.280000, 1.474573, -0.055592)",
        "(-0.280000, 1.476250, -0.053966)",
        "(-0.280000, 1.477998, -0.052547)",
        "(-0.280000, 1.479710, -0.051363)",
        "(-0.280000, 1.481140, -0.050477)",
        "(-0.280000, 1.482356, -0.049831)",
        "(-0.280000, 1.483292, -0.049408)",
        "(-0.280000, 1.483886, -0.049182)",
        "(-0.280000, 1.484076, -0.049121)",
        "(-0.280000, 1.484126, -0.049098)",
        "(-0.280000, 1.483978, -0.049079)",
        "(-0.280000, 1.483806, -0.048974)",
        "(-0.280000, 1.483739, -0.048721)",
        "(-0.280000, 1.483919, -0.048252)",
        "(-0.280000, 1.484062, -0.047633)",
        "(-0.280000, 1.484309, -0.046818)",
        "(-0.280000, 1.484570, -0.045831)",
        "(-0.280000, 1.484899, -0.044663)",
        "(-0.280000, 1.485256, -0.043334)",
        "(-0.280000, 1.485670, -0.042623)",
        "(-0.280000, 1.486225, -0.042493)",
        "(-0.280000, 1.486731, -0.042377)",
        "(-0.280000, 1.487188, -0.042275)",
        "(-0.280000, 1.487645, -0.042176)",
        "(-0.280000, 1.488001, -0.042100)",
        "(-0.280000, 1.488305, -0.042036)",
        "(-0.280000, 1.488512, -0.041993)",
        "(-0.280000, 1.488618, -0.041971)",
        "(-0.280000, 1.488724, -0.041950)",
        "(-0.280000, 1.488830, -0.041928)",
        "(-0.280000, 1.488986, -0.041897)",
        "(-0.280000, 1.489243, -0.041846)",
        "(-0.280000, 1.489802, -0.041737)",
        "(-0.280000, 1.490462, -0.041612)",
        "(-0.280000, 1.490972, -0.041520)",
        "(-0.280000, 1.491583, -0.041412)",
        "(-0.280000, 1.492195, -0.041309)",
        "(-0.280000, 1.492551, -0.041250)",
        "(-0.280000, 1.492809, -0.041209)",
        "(-0.280000, 1.492915, -0.041192)",
        "(-0.280000, 1.492818, -0.041207)",
        "(-0.280000, 1.492468, -0.041264)",
        "(-0.280000, 1.491865, -0.041364)",
        "(-0.280000, 1.491010, -0.041513)",
        "(-0.280000, 1.490207, -0.041660)",
        "(-0.280000, 1.489304, -0.041833)",
        "(-0.280000, 1.488352, -0.042026)",
        "(-0.280000, 1.487302, -0.042250)",
        "(-0.280000, 1.486305, -0.042474)",
        "(-0.280000, 1.485459, -0.042673)",
        "(-0.280000, 1.484662, -0.042867)",
        "(-0.280000, 1.484069, -0.043017)",
        "(-0.280000, 1.483575, -0.043144)",
        "(-0.280000, 1.483231, -0.043235)",
        "(-0.280000, 1.482888, -0.043327)",
        "(-0.280000, 1.482643, -0.043393)",
        "(-0.280000, 1.482796, -0.044716)",
        "(-0.280000, 1.483166, -0.046991)",
        "(-0.280000, 1.483502, -0.049280)",
        "(-0.280000, 1.483807, -0.051578)",
        "(-0.280000, 1.484040, -0.053896)",
        "(-0.280000, 1.484249, -0.056214)",
        "(-0.280000, 1.484300, -0.058536)",
        "(-0.280000, 1.484467, -0.060826)",
        "(-0.280000, 1.484805, -0.063021)",
        "(-0.280000, 1.484916, -0.065231)",
        "(-0.280000, 1.485109, -0.067340)",
        "(-0.280000, 1.485371, -0.069335)",
        "(-0.280000, 1.485548, -0.071248)",
        "(-0.280000, 1.485810, -0.073004)",
        "(-0.280000, 1.486042, -0.074625)",
        "(-0.280000, 1.486236, -0.076097)",
        "(-0.280000, 1.486418, -0.077396)",
        "(-0.280000, 1.486547, -0.078523)",
        "(-0.280000, 1.486681, -0.079446)",
        "(-0.280000, 1.486745, -0.080175)",
        "(-0.280000, 1.486746, -0.080719)",
        "(-0.280000, 1.486675, -0.081066)",
        "(-0.280000, 1.486470, -0.081239)",
        "(-0.280000, 1.486190, -0.081215)",
        "(-0.280000, 1.485772, -0.081022)",
        "(-0.280000, 1.485246, -0.080655)",
        "(-0.280000, 1.484671, -0.080101)",
        "(-0.280000, 1.484049, -0.079367)",
        "(-0.280000, 1.483414, -0.078454)",
        "(-0.280000, 1.482742, -0.077386)",
        "(-0.280000, 1.482040, -0.076180)",
        "(-0.280000, 1.481321, -0.074869)",
        "(-0.280000, 1.480619, -0.073422)",
        "(-0.280000, 1.479848, -0.071918)",
        "(-0.280000, 1.479120, -0.070335)",
        "(-0.280000, 1.478413, -0.068706)",
        "(-0.280000, 1.477666, -0.067086)",
        "(-0.280000, 1.476848, -0.065515)",
        "(-0.280000, 1.476002, -0.064000)",
        "(-0.280000, 1.475175, -0.062547)",
        "(-0.280000, 1.474298, -0.061211)",
        "(-0.280000, 1.473454, -0.059978)",
        "(-0.280000, 1.472696, -0.058844)",
        "(-0.280000, 1.472032, -0.057824)",
        "(-0.280000, 1.471471, -0.056938)",
        "(-0.280000, 1.471186, -0.056088)",
        "(-0.280000, 1.471100, -0.055329)",
        "(-0.280000, 1.471172, -0.054680)",
        "(-0.280000, 1.471268, -0.054191)",
        "(-0.280000, 1.471600, -0.053755)",
        "(-0.280000, 1.472026, -0.053410)",
        "(-0.280000, 1.472534, -0.053130)",
        "(-0.280000, 1.473242, -0.052824)",
        "(-0.280000, 1.473955, -0.052533)",
        "(-0.280000, 1.474715, -0.052230)",
        "(-0.280000, 1.475568, -0.051899)",
        "(-0.280000, 1.476422, -0.051578)",
        "(-0.280000, 1.477372, -0.051232)",
        "(-0.280000, 1.478189, -0.050944)",
        "(-0.280000, 1.478963, -0.050679)",
        "(-0.280000, 1.479648, -0.050451)",
        "(-0.280000, 1.480335, -0.050229)",
        "(-0.280000, 1.480931, -0.050041)",
        "(-0.280000, 1.481436, -0.049885)",
        "(-0.280000, 1.481896, -0.049745)",
        "(-0.280000, 1.482310, -0.049622)",
        "(-0.280000, 1.482678, -0.049515)",
        "(-0.280000, 1.483047, -0.049408)",
        "(-0.280000, 1.483323, -0.049330)",
        "(-0.280000, 1.483458, -0.049292)",
        "(-0.280000, 1.483641, -0.049241)",
        "(-0.280000, 1.483825, -0.049190)",
        "(-0.280000, 1.484055, -0.049127)",
        "(-0.280000, 1.484239, -0.049077)",
        "(-0.280000, 1.484469, -0.049015)",
        "(-0.280000, 1.484700, -0.048953)",
        "(-0.280000, 1.484977, -0.048880)",
        "(-0.280000, 1.485254, -0.048808)",
        "(-0.280000, 1.485485, -0.048748)",
        "(-0.280000, 1.485809, -0.048666)",
        "(-0.280000, 1.486134, -0.048585)",
        "(-0.280000, 1.486456, -0.048506)",
        "(-0.280000, 1.486781, -0.048427)",
        "(-0.280000, 1.487059, -0.048361)",
        "(-0.280000, 1.487385, -0.048284)",
        "(-0.280000, 1.487663, -0.048220)",
        "(-0.280000, 1.487848, -0.048177)",
        "(-0.280000, 1.487986, -0.048146)",
        "(-0.280000, 1.488029, -0.048136)",
        "(-0.280000, 1.487979, -0.048148)",
        "(-0.280000, 1.487787, -0.048191)",
        "(-0.280000, 1.487501, -0.048257)",
        "(-0.280000, 1.487168, -0.048335)",
        "(-0.280000, 1.486930, -0.048391)",
        "(-0.280000, 1.486408, -0.048518)",
        "(-0.280000, 1.486029, -0.048611)",
        "(-0.280000, 1.485697, -0.048694)",
        "(-0.280000, 1.485413, -0.048767)",
        "(-0.280000, 1.485175, -0.048828)",
        "(-0.280000, 1.484984, -0.048878)",
        "(-0.280000, 1.484840, -0.048916)",
        "(-0.280000, 1.484788, -0.048930)",
        "(-0.280000, 1.484784, -0.048931)",
        "(-0.280000, 1.484782, -0.048941)",
        "(-0.280000, 1.484838, -0.048985)",
        "(-0.280000, 1.484917, -0.049116)",
        "(-0.280000, 1.484930, -0.049383)",
        "(-0.280000, 1.485075, -0.049764)",
        "(-0.280000, 1.485259, -0.050295)",
        "(-0.280000, 1.485484, -0.050985)",
        "(-0.280000, 1.485705, -0.051846)",
        "(-0.280000, 1.485922, -0.052876)",
        "(-0.280000, 1.486180, -0.054053)",
        "(-0.280000, 1.486475, -0.055366)",
        "(-0.280000, 1.486760, -0.056811)",
        "(-0.280000, 1.487077, -0.058358)",
        "(-0.280000, 1.487379, -0.059999)",
        "(-0.280000, 1.487702, -0.061701)",
        "(-0.280000, 1.488081, -0.063429)",
        "(-0.280000, 1.488422, -0.065162)",
        "(-0.280000, 1.488848, -0.066886)",
        "(-0.280000, 1.489232, -0.068589)",
        "(-0.280000, 1.489676, -0.070217)",
        "(-0.280000, 1.490098, -0.071768)",
        "(-0.280000, 1.490527, -0.073213)",
        "(-0.280000, 1.490923, -0.074540)",
        "(-0.280000, 1.491281, -0.075733)",
        "(-0.280000, 1.491564, -0.076784)",
        "(-0.280000, 1.491802, -0.077668)",
        "(-0.280000, 1.491960, -0.078383)",
        "(-0.280000, 1.492067, -0.078909)",
        "(-0.280000, 1.492117, -0.079237)",
        "(-0.280000, 1.492208, -0.079344)",
        "(-0.280000, 1.492242, -0.079247)",
        "(-0.280000, 1.492190, -0.078953)",
        "(-0.280000, 1.492082, -0.078457)",
        "(-0.280000, 1.491859, -0.077779)",
        "(-0.280000, 1.491581, -0.076909)",
        "(-0.280000, 1.491220, -0.075865)",
        "(-0.280000, 1.490774, -0.074656)",
        "(-0.280000, 1.490246, -0.073296)",
        "(-0.280000, 1.489704, -0.071780)",
        "(-0.280000, 1.489084, -0.070142)",
        "(-0.280000, 1.488458, -0.068377)",
        "(-0.280000, 1.487690, -0.066568)",
        "(-0.280000, 1.486918, -0.064642)",
        "(-0.280000, 1.486115, -0.062650)",
        "(-0.280000, 1.485243, -0.060618)",
        "(-0.280000, 1.484429, -0.058526)",
        "(-0.280000, 1.483469, -0.056448)",
        "(-0.280000, 1.482575, -0.054333)",
        "(-0.280000, 1.481802, -0.052173)",
        "(-0.280000, 1.481162, -0.049969)",
        "(-0.280000, 1.480620, -0.047744)",
        "(-0.280000, 1.480342, -0.045492)",
        "(-0.280000, 1.480523, -0.043995)",
        "(-0.280000, 1.481251, -0.043782)",
        "(-0.280000, 1.482231, -0.043506)",
        "(-0.280000, 1.483114, -0.043266)",
        "(-0.280000, 1.484050, -0.043022)",
        "(-0.280000, 1.484988, -0.042787)",
        "(-0.280000, 1.485928, -0.042562)",
        "(-0.280000, 1.486820, -0.042357)",
        "(-0.280000, 1.487563, -0.042193)",
        "(-0.280000, 1.488207, -0.042056)",
        "(-0.280000, 1.488751, -0.041944)",
        "(-0.280000, 1.489194, -0.041855)",
        "(-0.280000, 1.489537, -0.041788)",
        "(-0.280000, 1.489830, -0.041731)",
        "(-0.280000, 1.489918, -0.041714)",
        "(-0.280000, 1.490009, -0.041697)",
        "(-0.280000, 1.489998, -0.041699)",
        "(-0.280000, 1.489988, -0.041701)",
        "(-0.280000, 1.489978, -0.041703)",
        "(-0.280000, 1.489917, -0.041718)",
        "(-0.280000, 1.490217, -0.043616)",
        "(-0.280000, 1.490529, -0.045568)",
        "(-0.280000, 1.490849, -0.047547)",
        "(-0.280000, 1.491218, -0.049516)",
        "(-0.280000, 1.491627, -0.051450)",
        "(-0.280000, 1.492069, -0.053321)",
        "(-0.280000, 1.492485, -0.055092)",
        "(-0.280000, 1.492970, -0.056765)",
        "(-0.280000, 1.493382, -0.058317)",
        "(-0.280000, 1.493843, -0.059702)",
        "(-0.280000, 1.494265, -0.060915)",
        "(-0.280000, 1.494646, -0.061934)",
        "(-0.280000, 1.494945, -0.062749)",
        "(-0.280000, 1.495083, -0.063358)",
        "(-0.280000, 1.494985, -0.063761)",
        "(-0.280000, 1.494688, -0.063942)",
        "(-0.280000, 1.494151, -0.063904)",
        "(-0.280000, 1.493444, -0.063634)",
        "(-0.280000, 1.492716, -0.063103)",
        "(-0.280000, 1.491846, -0.062356)",
        "(-0.280000, 1.490985, -0.061345)",
        "(-0.280000, 1.490174, -0.060082)",
        "(-0.280000, 1.489378, -0.058592)",
        "(-0.280000, 1.488646, -0.056885)",
        "(-0.280000, 1.488077, -0.054964)",
        "(-0.280000, 1.487604, -0.052879)",
        "(-0.280000, 1.487201, -0.050677)",
        "(-0.280000, 1.486934, -0.048390)",
        "(-0.280000, 1.486680, -0.046101)",
        "(-0.280000, 1.486600, -0.043825)",
        "(-0.280000, 1.486778, -0.042367)",
        "(-0.280000, 1.487364, -0.042237)",
        "(-0.280000, 1.487954, -0.042110)",
        "(-0.280000, 1.488394, -0.042017)",
        "(-0.280000, 1.488784, -0.041937)",
        "(-0.280000, 1.489073, -0.041879)",
        "(-0.280000, 1.489362, -0.041822)",
        "(-0.280000, 1.489702, -0.041756)",
        "(-0.280000, 1.490042, -0.041691)",
        "(-0.280000, 1.490432, -0.041618)",
        "(-0.280000, 1.490874, -0.041537)",
        "(-0.280000, 1.491366, -0.041450)",
        "(-0.280000, 1.491910, -0.041356)",
        "(-0.280000, 1.492403, -0.041274)",
        "(-0.280000, 1.492842, -0.041204)",
        "(-0.280000, 1.493336, -0.041126)",
        "(-0.280000, 1.493830, -0.041052)",
        "(-0.280000, 1.494376, -0.040972)",
        "(-0.280000, 1.494820, -0.040910)",
        "(-0.280000, 1.495264, -0.040853)",
        "(-0.280000, 1.495903, -0.042707)",
        "(-0.280000, 1.496534, -0.044618)",
        "(-0.280000, 1.497151, -0.046561)",
        "(-0.280000, 1.497706, -0.048513)",
        "(-0.280000, 1.498336, -0.050429)",
        "(-0.280000, 1.498986, -0.052290)",
        "(-0.280000, 1.499604, -0.054053)",
        "(-0.280000, 1.500241, -0.055732)",
        "(-0.280000, 1.500805, -0.057288)",
        "(-0.280000, 1.501380, -0.058689)",
        "(-0.280000, 1.501925, -0.059916)",
        "(-0.280000, 1.502482, -0.060948)",
        "(-0.280000, 1.503051, -0.061765)",
        "(-0.280000, 1.503555, -0.062358)",
        "(-0.280000, 1.503960, -0.062715)",
        "(-0.280000, 1.504269, -0.062823)",
        "(-0.280000, 1.504526, -0.062675)",
        "(-0.280000, 1.504772, -0.062262)",
        "(-0.280000, 1.504930, -0.061590)",
        "(-0.280000, 1.505079, -0.060671)",
        "(-0.280000, 1.505308, -0.059489)",
        "(-0.280000, 1.505621, -0.058065)",
        "(-0.280000, 1.506069, -0.056419)",
        "(-0.280000, 1.506446, -0.054579)",
        "(-0.280000, 1.506974, -0.052569)",
        "(-0.280000, 1.507620, -0.050425)",
        "(-0.280000, 1.508205, -0.048190)",
        "(-0.280000, 1.508724, -0.045906)",
        "(-0.280000, 1.509120, -0.043623)",
        "(-0.280000, 1.509432, -0.041393)",
        "(-0.280000, 1.509641, -0.040013)",
        "(-0.280000, 1.509620, -0.040012)",
        "(-0.280000, 1.509243, -0.040007)",
        "(-0.280000, 1.508866, -0.040003)",
        "(-0.280000, 1.508231, -0.040000)",
        "(-0.280000, 1.507391, -0.040002)",
        "(-0.280000, 1.506448, -0.040014)",
        "(-0.280000, 1.505504, -0.040034)",
        "(-0.280000, 1.504767, -0.040057)",
        "(-0.280000, 1.503978, -0.040087)",
        "(-0.280000, 1.503241, -0.040121)",
        "(-0.280000, 1.502555, -0.040157)",
        "(-0.280000, 1.501972, -0.040192)",
        "(-0.280000, 1.501492, -0.040224)",
        "(-0.280000, 1.501009, -0.040258)",
        "(-0.280000, 1.500734, -0.040278)",
        "(-0.280000, 1.500511, -0.040296)",
        "(-0.280000, 1.500390, -0.040305)",
        "(-0.280000, 1.500320, -0.040311)",
        "(-0.280000, 1.500302, -0.040315)",
        "(-0.280000, 1.500538, -0.042224)",
        "(-0.280000, 1.500824, -0.044183)",
        "(-0.280000, 1.501155, -0.046167)",
        "(-0.280000, 1.501384, -0.048159)",
        "(-0.280000, 1.501700, -0.050117)",
        "(-0.280000, 1.502049, -0.052018)",
        "(-0.280000, 1.502335, -0.053820)",
        "(-0.280000, 1.502654, -0.055536)",
        "(-0.280000, 1.502872, -0.057126)",
        "(-0.280000, 1.503200, -0.058554)",
        "(-0.280000, 1.503672, -0.059797)",
        "(-0.280000, 1.504445, -0.060829)",
        "(-0.280000, 1.505629, -0.061637)",
        "(-0.280000, 1.506864, -0.062231)",
        "(-0.280000, 1.508789, -0.062604)",
        "(-0.280000, 1.511372, -0.062799)",
        "(-0.280000, 1.514435, -0.062862)",
        "(-0.280000, 1.517728, -0.062814)",
        "(-0.280000, 1.520610, -0.062571)",
        "(-0.280000, 1.523809, -0.062249)",
        "(-0.280000, 1.527361, -0.061873)",
        "(-0.280000, 1.531204, -0.061487)",
        "(-0.280000, 1.535278, -0.061119)",
        "(-0.280000, 1.539066, -0.060605)",
        "(-0.280000, 1.543093, -0.060160)",
        "(-0.280000, 1.547396, -0.059862)",
        "(-0.280000, 1.552002, -0.059806)",
        "(-0.280000, 1.556763, -0.059996)",
        "(-0.280000, 1.561236, -0.060205)",
        "(-0.280000, 1.565530, -0.060474)",
        "(-0.280000, 1.569104, -0.061590)",
        "(-0.280000, 1.571573, -0.063655)",
        "(-0.280000, 1.573784, -0.065629)",
        "(-0.280000, 1.576411, -0.068138)",
        "(-0.280000, 1.577914, -0.069662)",
        "(-0.280000, 1.579348, -0.071181)",
        "(-0.280000, 1.577885, -0.069632)",
        "(-0.280000, 1.574010, -0.065837)",
        "(-0.280000, 1.569012, -0.061516)",
        "(-0.280000, 1.561819, -0.056240)",
        "(-0.280000, 1.552259, -0.050640)",
        "(-0.280000, 1.540478, -0.045568)",
        "(-0.280000, 1.527526, -0.041969)",
        "(-0.280000, 1.515074, -0.040252)",
        "(-0.280000, 1.504917, -0.040052)",
        "(-0.280000, 1.498119, -0.040512)",
        "(-0.280000, 1.494572, -0.040945)",
        "(-0.280000, 1.493531, -0.041097)",
        "(-0.280000, 1.493763, -0.041062)",
        "(-0.280000, 1.495320, -0.040842)",
        "(-0.280000, 1.497904, -0.040535)",
        "(-0.280000, 1.501316, -0.040236)",
        "(-0.280000, 1.505508, -0.040034)",
        "(-0.280000, 1.509499, -0.040010)",
        "(-0.280000, 1.514002, -0.040181)",
        "(-0.280000, 1.518952, -0.040611)",
        "(-0.280000, 1.524125, -0.041336)",
        "(-0.280000, 1.529605, -0.042418)",
        "(-0.280000, 1.534420, -0.043644)",
        "(-0.280000, 1.539557, -0.045247)",
        "(-0.280000, 1.545072, -0.047328)",
        "(-0.280000, 1.550914, -0.049966)",
        "(-0.280000, 1.556925, -0.053190)",
        "(-0.280000, 1.561969, -0.056339)",
        "(-0.280000, 1.567097, -0.060010)",
        "(-0.280000, 1.572131, -0.064142)",
        "(-0.280000, 1.576949, -0.068676)",
        "(-0.280000, 1.580963, -0.073878)",
        "(-0.280000, 1.583493, -0.078871)",
        "(-0.280000, 1.585828, -0.083850)",
        "(-0.280000, 1.588022, -0.088915)",
        "(-0.280000, 1.590016, -0.093933)",
        "(-0.280000, 1.591808, -0.098864)",
        "(-0.280000, 1.593131, -0.102988)",
        "(-0.280000, 1.594401, -0.107152)",
        "(-0.280000, 1.595582, -0.111326)",
        "(-0.280000, 1.596637, -0.115476)",
        "(-0.280000, 1.597552, -0.119707)",
        "(-0.280000, 1.598159, -0.123259)",
        "(-0.280000, 1.598603, -0.127077)",
        "(-0.280000, 1.598806, -0.131059)",
        "(-0.280000, 1.598719, -0.135039)",
        "(-0.280000, 1.598313, -0.139095)",
        "(-0.280000, 1.597610, -0.142484)",
        "(-0.280000, 1.596600, -0.145993)",
        "(-0.280000, 1.595270, -0.149546)",
        "(-0.280000, 1.593607, -0.153156)",
        "(-0.280000, 1.591647, -0.156610)",
        "(-0.280000, 1.589571, -0.159324)",
        "(-0.280000, 1.587225, -0.162084)",
        "(-0.280000, 1.584646, -0.164781)",
        "(-0.280000, 1.581885, -0.167315)",
        "(-0.280000, 1.578974, -0.169679)",
        "(-0.280000, 1.576200, -0.171365)",
        "(-0.280000, 1.573346, -0.173002)",
        "(-0.280000, 1.570353, -0.174636)",
        "(-0.280000, 1.567321, -0.176172)",
        "(-0.280000, 1.564272, -0.177618)",
        "(-0.280000, 1.561558, -0.178561)",
        "(-0.280000, 1.558745, -0.179645)",
        "(-0.280000, 1.555904, -0.180783)",
        "(-0.280000, 1.553063, -0.181955)",
        "(-0.280000, 1.550245, -0.183147)",
        "(-0.280000, 1.547849, -0.184036)",
        "(-0.280000, 1.545357, -0.185114)",
        "(-0.280000, 1.542803, -0.186336)",
        "(-0.280000, 1.540248, -0.187650)",
        "(-0.280000, 1.537553, -0.189120)",
        "(-0.280000, 1.535312, -0.190421)",
        "(-0.280000, 1.532840, -0.191937)",
        "(-0.280000, 1.530152, -0.193617)",
        "(-0.280000, 1.527204, -0.195431)",
        "(-0.280000, 1.524013, -0.197325)",
        "(-0.280000, 1.521199, -0.199127)",
        "(-0.280000, 1.517933, -0.201028)",
        "(-0.280000, 1.514198, -0.202950)",
        "(-0.280000, 1.510019, -0.204812)",
        "(-0.280000, 1.505475, -0.206536)",
        "(-0.280000, 1.501642, -0.208163)",
        "(-0.280000, 1.497005, -0.209564)",
        "(-0.280000, 1.491990, -0.210734)",
        "(-0.280000, 1.486686, -0.211599)",
        "(-0.280000, 1.481146, -0.212119)",
        "(-0.280000, 1.476314, -0.212639)",
        "(-0.280000, 1.471019, -0.212722)",
        "(-0.280000, 1.465484, -0.212386)",
        "(-0.280000, 1.459898, -0.211686)",
        "(-0.280000, 1.454290, -0.210614)",
        "(-0.280000, 1.449494, -0.209825)",
        "(-0.280000, 1.444545, -0.208643)",
        "(-0.280000, 1.440334, -0.206524)",
        "(-0.280000, 1.437289, -0.203419)",
        "(-0.280000, 1.434351, -0.200139)",
        "(-0.280000, 1.432074, -0.197377)",
        "(-0.280000, 1.429749, -0.194326)",
        "(-0.280000, 1.427488, -0.191099)",
        "(-0.280000, 1.425333, -0.187740)",
        "(-0.280000, 1.423344, -0.184339)",
        "(-0.280000, 1.421822, -0.181503)",
        "(-0.280000, 1.420351, -0.178525)",
        "(-0.280000, 1.418962, -0.175451)",
        "(-0.280000, 1.417681, -0.172331)",
        "(-0.280000, 1.416526, -0.169216)",
        "(-0.280000, 1.415650, -0.166604)",
        "(-0.280000, 1.414820, -0.163872)",
        "(-0.280000, 1.414045, -0.161014)",
        "(-0.280000, 1.413335, -0.158034)",
        "(-0.280000, 1.412729, -0.155083)",
        "(-0.280000, 1.412288, -0.152572)",
        "(-0.280000, 1.411899, -0.149949)",
        "(-0.280000, 1.411566, -0.147163)",
        "(-0.280000, 1.411306, -0.144265)",
        "(-0.280000, 1.411133, -0.141361)",
        "(-0.280000, 1.411054, -0.138865)",
        "(-0.280000, 1.411041, -0.136213)",
        "(-0.280000, 1.411103, -0.133459)",
        "(-0.280000, 1.411244, -0.130711)",
        "(-0.280000, 1.411477, -0.127811)",
        "(-0.280000, 1.411753, -0.125277)",
        "(-0.280000, 1.412118, -0.122599)",
        "(-0.280000, 1.412585, -0.119780)",
        "(-0.280000, 1.413166, -0.116825)",
        "(-0.280000, 1.413852, -0.113839)",
        "(-0.280000, 1.414493, -0.111372)",
        "(-0.280000, 1.415245, -0.108776)",
        "(-0.280000, 1.416101, -0.106104)",
        "(-0.280000, 1.417051, -0.103409)",
        "(-0.280000, 1.418671, -0.100871)",
        "(-0.280000, 1.420756, -0.099017)",
        "(-0.280000, 1.422809, -0.096998)",
        "(-0.280000, 1.424910, -0.094731)",
        "(-0.280000, 1.427018, -0.092304)",
        "(-0.280000, 1.429155, -0.089720)",
        "(-0.280000, 1.431030, -0.087472)",
        "(-0.280000, 1.433100, -0.084857)",
        "(-0.280000, 1.435396, -0.081946)",
        "(-0.280000, 1.438076, -0.078668)",
        "(-0.280000, 1.441294, -0.075025)",
        "(-0.280000, 1.444320, -0.071931)",
        "(-0.280000, 1.448320, -0.068317)",
        "(-0.280000, 1.453347, -0.064434)",
        "(-0.280000, 1.459454, -0.060520)",
        "(-0.280000, 1.466797, -0.056777)",
        "(-0.280000, 1.473462, -0.054293)",
        "(-0.280000, 1.481707, -0.052066)",
        "(-0.280000, 1.491101, -0.050609)",
        "(-0.280000, 1.501208, -0.050280)",
        "(-0.280000, 1.511616, -0.051285)",
        "(-0.280000, 1.520021, -0.053405)",
        "(-0.280000, 1.528435, -0.056561)",
        "(-0.280000, 1.536364, -0.060674)",
        "(-0.280000, 1.543387, -0.065506)",
        "(-0.280000, 1.549337, -0.070791)",
        "(-0.280000, 1.553507, -0.075764)",
        "(-0.280000, 1.557003, -0.080833)",
        "(-0.280000, 1.559928, -0.086021)",
        "(-0.280000, 1.562183, -0.091067)",
        "(-0.280000, 1.563790, -0.095805)",
        "(-0.280000, 1.564587, -0.099750)",
        "(-0.280000, 1.565106, -0.103427)",
        "(-0.280000, 1.565413, -0.106819)",
        "(-0.280000, 1.565569, -0.109920)",
        "(-0.280000, 1.565673, -0.112822)",
        "(-0.280000, 1.565635, -0.115194)",
        "(-0.280000, 1.565678, -0.117473)",
        "(-0.280000, 1.565829, -0.119702)",
        "(-0.280000, 1.566085, -0.121833)",
        "(-0.280000, 1.566476, -0.123979)",
        "(-0.280000, 1.566936, -0.125781)",
        "(-0.280000, 1.567565, -0.127661)",
        "(-0.280000, 1.568347, -0.129577)",
        "(-0.280000, 1.569277, -0.131580)",
        "(-0.280000, 1.570341, -0.133660)",
        "(-0.280000, 1.571517, -0.135501)",
        "(-0.280000, 1.572817, -0.137583)",
        "(-0.280000, 1.574208, -0.139929)",
        "(-0.280000, 1.575657, -0.142495)",
        "(-0.280000, 1.577134, -0.145261)",
        "(-0.280000, 1.578677, -0.147791)",
        "(-0.280000, 1.580171, -0.150634)",
        "(-0.280000, 1.581599, -0.153896)",
        "(-0.280000, 1.582907, -0.157468)",
        "(-0.280000, 1.584045, -0.161354)",
        "(-0.280000, 1.585187, -0.164939)",
        "(-0.280000, 1.586089, -0.168903)",
        "(-0.280000, 1.586733, -0.173159)",
        "(-0.280000, 1.587073, -0.177698)",
        "(-0.280000, 1.587090, -0.182465)",
        "(-0.280000, 1.587228, -0.186689)",
        "(-0.280000, 1.586924, -0.191324)",
        "(-0.280000, 1.585461, -0.195599)",
        "(-0.280000, 1.582694, -0.199086)",
        "(-0.280000, 1.579698, -0.202522)",
        "(-0.280000, 1.577054, -0.205301)",
        "(-0.280000, 1.574114, -0.208150)",
        "(-0.280000, 1.570938, -0.210972)",
        "(-0.280000, 1.567560, -0.213715)",
        "(-0.280000, 1.564063, -0.216305)",
        "(-0.280000, 1.561060, -0.218343)",
        "(-0.280000, 1.557716, -0.220427)",
        "(-0.280000, 1.554201, -0.222422)",
        "(-0.280000, 1.550466, -0.224336)",
        "(-0.280000, 1.546557, -0.226128)",
        "(-0.280000, 1.543198, -0.227505)",
        "(-0.280000, 1.539598, -0.228821)",
        "(-0.280000, 1.535600, -0.230098)",
        "(-0.280000, 1.531301, -0.231263)",
        "(-0.280000, 1.526699, -0.232279)",
        "(-0.280000, 1.522717, -0.232972)",
        "(-0.280000, 1.518196, -0.233554)",
        "(-0.280000, 1.513190, -0.233948)",
        "(-0.280000, 1.507758, -0.234082)",
        "(-0.280000, 1.502275, -0.233909)",
        "(-0.280000, 1.497221, -0.233473)",
        "(-0.280000, 1.491738, -0.232697)",
        "(-0.280000, 1.485908, -0.231516)",
        "(-0.280000, 1.479916, -0.229906)",
        "(-0.280000, 1.473699, -0.227789)",
        "(-0.280000, 1.468532, -0.225659)",
        "(-0.280000, 1.462947, -0.222949)",
        "(-0.280000, 1.457283, -0.219727)",
        "(-0.280000, 1.451723, -0.216042)",
        "(-0.280000, 1.446428, -0.211983)",
        "(-0.280000, 1.442292, -0.208380)",
        "(-0.280000, 1.438079, -0.204251)",
        "(-0.280000, 1.434026, -0.199757)",
        "(-0.280000, 1.430260, -0.195018)",
        "(-0.280000, 1.427323, -0.189772)",
        "(-0.280000, 1.425770, -0.184962)",
        "(-0.280000, 1.424257, -0.180033)",
        "(-0.280000, 1.422817, -0.174957)",
        "(-0.280000, 1.421542, -0.169959)",
        "(-0.280000, 1.420416, -0.165033)",
        "(-0.280000, 1.419642, -0.160968)",
        "(-0.280000, 1.418865, -0.156684)",
        "(-0.280000, 1.418152, -0.152258)",
        "(-0.280000, 1.417566, -0.147771)",
        "(-0.280000, 1.417157, -0.143315)",
        "(-0.280000, 1.416968, -0.139620)",
        "(-0.280000, 1.416884, -0.135726)",
        "(-0.280000, 1.416882, -0.131727)",
        "(-0.280000, 1.416937, -0.127764)",
        "(-0.280000, 1.417022, -0.123774)",
        "(-0.280000, 1.417013, -0.120373)",
        "(-0.280000, 1.417015, -0.116725)",
        "(-0.280000, 1.417055, -0.112817)",
        "(-0.280000, 1.417125, -0.108783)",
        "(-0.280000, 1.417264, -0.104567)",
        "(-0.280000, 1.417951, -0.101068)",
        "(-0.280000, 1.419464, -0.097487)",
        "(-0.280000, 1.421304, -0.093600)",
        "(-0.280000, 1.423515, -0.089438)",
        "(-0.280000, 1.426229, -0.084910)",
        "(-0.280000, 1.428827, -0.081040)",
        "(-0.280000, 1.432213, -0.076532)",
        "(-0.280000, 1.436724, -0.071272)",
        "(-0.280000, 1.442583, -0.065435)",
        "(-0.280000, 1.450234, -0.059124)",
        "(-0.280000, 1.457783, -0.054051)",
        "(-0.280000, 1.468014, -0.048657)",
        "(-0.280000, 1.481036, -0.043844)",
        "(-0.280000, 1.496454, -0.040699)",
        "(-0.280000, 1.513259, -0.040138)",
        "(-0.280000, 1.527388, -0.041941)",
        "(-0.280000, 1.541731, -0.046022)",
        "(-0.280000, 1.554919, -0.052053)",
        "(-0.280000, 1.566112, -0.059265)",
        "(-0.280000, 1.575253, -0.067008)",
        "(-0.280000, 1.581683, -0.073801)",
        "(-0.280000, 1.586982, -0.080550)",
        "(-0.280000, 1.591188, -0.086943)",
        "(-0.280000, 1.594552, -0.093003)",
        "(-0.280000, 1.597170, -0.098576)",
        "(-0.280000, 1.598988, -0.103092)",
        "(-0.280000, 1.600482, -0.107400)",
        "(-0.280000, 1.601718, -0.111573)",
        "(-0.280000, 1.602709, -0.115546)",
        "(-0.280000, 1.603494, -0.119355)",
        "(-0.280000, 1.604028, -0.122528)",
        "(-0.280000, 1.604462, -0.125766)",
        "(-0.280000, 1.604800, -0.129174)",
        "(-0.280000, 1.605015, -0.132539)",
        "(-0.280000, 1.605114, -0.135962)",
        "(-0.280000, 1.605104, -0.138767)",
        "(-0.280000, 1.605002, -0.141829)",
        "(-0.280000, 1.603477, -0.144931)",
        "(-0.280000, 1.600869, -0.147973)",
        "(-0.280000, 1.598143, -0.150987)",
        "(-0.280000, 1.595428, -0.153309)",
        "(-0.280000, 1.592639, -0.155804)",
        "(-0.280000, 1.589833, -0.158326)",
        "(-0.280000, 1.587086, -0.160798)",
        "(-0.280000, 1.584366, -0.163265)",
        "(-0.280000, 1.581926, -0.165197)",
        "(-0.280000, 1.579567, -0.167272)",
        "(-0.280000, 1.577304, -0.169463)",
        "(-0.280000, 1.575147, -0.171749)",
        "(-0.280000, 1.573105, -0.174114)",
        "(-0.280000, 1.571478, -0.176073)",
        "(-0.280000, 1.569883, -0.178309)",
        "(-0.280000, 1.568328, -0.180761)",
        "(-0.280000, 1.566801, -0.183406)",
        "(-0.280000, 1.565266, -0.186249)",
        "(-0.280000, 1.564068, -0.188875)",
        "(-0.280000, 1.562752, -0.191765)",
        "(-0.280000, 1.561189, -0.195012)",
        "(-0.280000, 1.559398, -0.198497)",
        "(-0.280000, 1.557422, -0.202115)",
        "(-0.280000, 1.555693, -0.205511)",
        "(-0.280000, 1.553518, -0.209157)",
        "(-0.280000, 1.550826, -0.212997)",
        "(-0.280000, 1.547589, -0.216940)",
        "(-0.280000, 1.543795, -0.220889)",
        "(-0.280000, 1.540329, -0.224421)",
        "(-0.280000, 1.536111, -0.227934)",
        "(-0.280000, 1.531189, -0.231287)",
        "(-0.280000, 1.525270, -0.232548)",
        "(-0.280000, 1.518870, -0.233481)",
        "(-0.280000, 1.513349, -0.233940)",
        "(-0.280000, 1.507296, -0.234080)",
        "(-0.280000, 1.501143, -0.233835)",
        "(-0.280000, 1.494250, -0.233093)",
        "(-0.280000, 1.487378, -0.231849)",
        "(-0.280000, 1.481754, -0.230444)",
        "(-0.280000, 1.475785, -0.228552)",
        "(-0.280000, 1.469714, -0.226177)",
        "(-0.280000, 1.463632, -0.223306)",
        "(-0.280000, 1.457719, -0.219993)",
        "(-0.280000, 1.452983, -0.216926)",
        "(-0.280000, 1.448191, -0.213399)",
        "(-0.280000, 1.443468, -0.209447)",
        "(-0.280000, 1.439041, -0.205239)",
        "(-0.280000, 1.434956, -0.200840)",
        "(-0.280000, 1.431817, -0.197051)",
        "(-0.280000, 1.428724, -0.192898)",
        "(-0.280000, 1.427002, -0.187807)",
        "(-0.280000, 1.426340, -0.182283)",
        "(-0.280000, 1.426120, -0.176904)",
        "(-0.280000, 1.426559, -0.172365)",
        "(-0.280000, 1.427199, -0.167857)",
        "(-0.280000, 1.428067, -0.163483)",
        "(-0.280000, 1.429130, -0.159306)",
        "(-0.280000, 1.430400, -0.155274)",
        "(-0.280000, 1.431944, -0.152015)",
        "(-0.280000, 1.433557, -0.148863)",
        "(-0.280000, 1.435217, -0.145820)",
        "(-0.280000, 1.436906, -0.142888)",
        "(-0.280000, 1.438604, -0.140139)",
        "(-0.280000, 1.440286, -0.137958)",
        "(-0.280000, 1.441898, -0.135813)",
        "(-0.280000, 1.443423, -0.133729)",
        "(-0.280000, 1.444844, -0.131729)",
        "(-0.280000, 1.446147, -0.129798)",
        "(-0.280000, 1.447275, -0.128208)",
        "(-0.280000, 1.448256, -0.126546)",
        "(-0.280000, 1.449122, -0.124737)",
        "(-0.280000, 1.449868, -0.122798)",
        "(-0.280000, 1.450499, -0.120747)",
        "(-0.280000, 1.450924, -0.118900)",
        "(-0.280000, 1.451307, -0.116723)",
        "(-0.280000, 1.451719, -0.114145)",
        "(-0.280000, 1.452234, -0.111127)",
        "(-0.280000, 1.452981, -0.107580)",
        "(-0.280000, 1.453648, -0.104206)",
        "(-0.280000, 1.454876, -0.100025)",
        "(-0.280000, 1.456844, -0.095123)",
        "(-0.280000, 1.459885, -0.089515)",
        "(-0.280000, 1.464425, -0.083228)",
        "(-0.280000, 1.469006, -0.077785)",
        "(-0.280000, 1.475872, -0.071840)",
        "(-0.280000, 1.485000, -0.066210)",
        "(-0.280000, 1.496048, -0.061716)",
        "(-0.280000, 1.508355, -0.058994)",
        "(-0.280000, 1.518868, -0.058000)",
        "(-0.280000, 1.530128, -0.058646)",
        "(-0.280000, 1.540968, -0.060820)",
        "(-0.280000, 1.550782, -0.064144)",
        "(-0.280000, 1.559278, -0.068156)",
        "(-0.280000, 1.565690, -0.071806)",
        "(-0.280000, 1.571366, -0.075793)",
        "(-0.280000, 1.576353, -0.080005)",
        "(-0.280000, 1.580561, -0.084216)",
        "(-0.280000, 1.584086, -0.088376)",
        "(-0.280000, 1.586665, -0.091839)",
        "(-0.280000, 1.588849, -0.095288)",
        "(-0.280000, 1.590631, -0.098583)",
        "(-0.280000, 1.592046, -0.101631)",
        "(-0.280000, 1.593200, -0.104477)",
        "(-0.280000, 1.594041, -0.106767)",
        "(-0.280000, 1.594791, -0.108987)",
        "(-0.280000, 1.595456, -0.111132)",
        "(-0.280000, 1.596029, -0.113150)",
        "(-0.280000, 1.596568, -0.115231)",
        "(-0.280000, 1.596983, -0.116992)",
        "(-0.280000, 1.597374, -0.118808)",
        "(-0.280000, 1.597735, -0.120680)",
        "(-0.280000, 1.598073, -0.122654)",
        "(-0.280000, 1.598394, -0.124828)",
        "(-0.280000, 1.598635, -0.126768)",
        "(-0.280000, 1.598852, -0.128905)",
        "(-0.280000, 1.599034, -0.131289)",
        "(-0.280000, 1.599161, -0.133871)",
        "(-0.280000, 1.599215, -0.136601)",
        "(-0.280000, 1.599196, -0.138944)",
        "(-0.280000, 1.599103, -0.141573)",
        "(-0.280000, 1.598911, -0.144491)",
        "(-0.280000, 1.598609, -0.147546)",
        "(-0.280000, 1.598182, -0.150733)",
        "(-0.280000, 1.597731, -0.153426)",
        "(-0.280000, 1.597129, -0.156436)",
        "(-0.280000, 1.596353, -0.159707)",
        "(-0.280000, 1.595402, -0.163132)",
        "(-0.280000, 1.594271, -0.166655)",
        "(-0.280000, 1.593207, -0.169586)",
        "(-0.280000, 1.591911, -0.172792)",
        "(-0.280000, 1.590412, -0.176122)",
        "(-0.280000, 1.588714, -0.179516)",
        "(-0.280000, 1.586776, -0.183005)",
        "(-0.280000, 1.585028, -0.185876)",
        "(-0.280000, 1.583038, -0.188879)",
        "(-0.280000, 1.580843, -0.191918)",
        "(-0.280000, 1.578463, -0.194939)",
        "(-0.280000, 1.575893, -0.197929)",
        "(-0.280000, 1.573635, -0.200353)",
        "(-0.280000, 1.571117, -0.202861)",
        "(-0.280000, 1.568393, -0.205366)",
        "(-0.280000, 1.565494, -0.207819)",
        "(-0.280000, 1.562379, -0.210236)",
        "(-0.280000, 1.559644, -0.212188)",
        "(-0.280000, 1.556759, -0.214089)",
        "(-0.280000, 1.553549, -0.216026)",
        "(-0.280000, 1.550176, -0.217874)",
        "(-0.280000, 1.546685, -0.219598)",
        "(-0.280000, 1.543659, -0.220947)",
        "(-0.280000, 1.540361, -0.222270)",
        "(-0.280000, 1.536828, -0.223526)",
        "(-0.280000, 1.533108, -0.224675)",
        "(-0.280000, 1.529247, -0.225687)",
        "(-0.280000, 1.525917, -0.226416)",
        "(-0.280000, 1.522322, -0.227059)",
        "(-0.280000, 1.518464, -0.227586)",
        "(-0.280000, 1.514492, -0.227953)",
        "(-0.280000, 1.510312, -0.228152)",
        "(-0.280000, 1.506757, -0.228170)",
        "(-0.280000, 1.502865, -0.228030)",
        "(-0.280000, 1.498839, -0.227710)",
        "(-0.280000, 1.494446, -0.227154)",
        "(-0.280000, 1.489943, -0.226357)",
        "(-0.280000, 1.486144, -0.225500)",
        "(-0.280000, 1.482013, -0.224372)",
        "(-0.280000, 1.477665, -0.222955)",
        "(-0.280000, 1.473259, -0.221265)",
        "(-0.280000, 1.468858, -0.219309)",
        "(-0.280000, 1.465251, -0.217490)",
        "(-0.280000, 1.461522, -0.215390)",
        "(-0.280000, 1.457731, -0.213010)",
        "(-0.280000, 1.454022, -0.210417)",
        "(-0.280000, 1.450372, -0.207583)",
        "(-0.280000, 1.447411, -0.205053)",
        "(-0.280000, 1.444353, -0.202196)",
        "(-0.280000, 1.441296, -0.199060)",
        "(-0.280000, 1.438363, -0.195743)",
        "(-0.280000, 1.435506, -0.192172)",
        "(-0.280000, 1.433300, -0.189141)",
        "(-0.280000, 1.431091, -0.185817)",
        "(-0.280000, 1.428981, -0.182315)",
        "(-0.280000, 1.427054, -0.178768)",
        "(-0.280000, 1.425264, -0.175092)",
        "(-0.280000, 1.423918, -0.172014)",
        "(-0.280000, 1.422601, -0.168660)",
        "(-0.280000, 1.421403, -0.165211)",
        "(-0.280000, 1.420344, -0.161716)",
        "(-0.280000, 1.419449, -0.158276)",
        "(-0.280000, 1.418804, -0.155375)",
        "(-0.280000, 1.418237, -0.152359)",
        "(-0.280000, 1.417759, -0.149229)",
        "(-0.280000, 1.417390, -0.146085)",
        "(-0.280000, 1.417137, -0.143026)",
        "(-0.280000, 1.417006, -0.140494)",
        "(-0.280000, 1.416945, -0.137962)",
        "(-0.280000, 1.416957, -0.135330)",
        "(-0.280000, 1.417044, -0.132700)",
        "(-0.280000, 1.417211, -0.130024)",
        "(-0.280000, 1.417411, -0.127789)",
        "(-0.280000, 1.417679, -0.125464)",
        "(-0.280000, 1.418021, -0.123050)",
        "(-0.280000, 1.418436, -0.120599)",
        "(-0.280000, 1.418928, -0.118112)",
        "(-0.280000, 1.419418, -0.115973)",
        "(-0.280000, 1.420044, -0.113718)",
        "(-0.280000, 1.420881, -0.111273)",
        "(-0.280000, 1.421924, -0.108804)",
        "(-0.280000, 1.423255, -0.106194)",
        "(-0.280000, 1.424649, -0.104098)",
        "(-0.280000, 1.426395, -0.101771)",
        "(-0.280000, 1.428453, -0.099378)",
        "(-0.280000, 1.430849, -0.096912)",
        "(-0.280000, 1.433586, -0.094408)",
        "(-0.280000, 1.436255, -0.092555)",
        "(-0.280000, 1.439337, -0.090501)",
        "(-0.280000, 1.442784, -0.088372)",
        "(-0.280000, 1.446589, -0.086218)",
        "(-0.280000, 1.450800, -0.084026)",
        "(-0.280000, 1.454708, -0.082541)",
        "(-0.280000, 1.459123, -0.080860)",
        "(-0.280000, 1.464113, -0.079088)",
        "(-0.280000, 1.469634, -0.077351)",
        "(-0.280000, 1.475684, -0.075765)",
        "(-0.280000, 1.480891, -0.075035)",
        "(-0.280000, 1.486961, -0.074302)",
        "(-0.280000, 1.493487, -0.073893)",
        "(-0.280000, 1.500106, -0.073976)",
        "(-0.280000, 1.506653, -0.074578)",
        "(-0.280000, 1.511762, -0.075588)",
        "(-0.280000, 1.517009, -0.076867)",
        "(-0.280000, 1.522077, -0.078391)",
        "(-0.280000, 1.526829, -0.080081)",
        "(-0.280000, 1.531303, -0.081891)",
        "(-0.280000, 1.534880, -0.083444)",
        "(-0.280000, 1.538487, -0.085061)",
        "(-0.280000, 1.542089, -0.086730)",
        "(-0.280000, 1.545623, -0.088406)",
        "(-0.280000, 1.549137, -0.090114)",
        "(-0.280000, 1.552255, -0.091487)",
        "(-0.280000, 1.555517, -0.092986)",
        "(-0.280000, 1.558916, -0.094650)",
        "(-0.280000, 1.562327, -0.096376)",
        "(-0.280000, 1.565725, -0.098142)",
        "(-0.280000, 1.568867, -0.099565)",
        "(-0.280000, 1.572019, -0.101072)",
        "(-0.280000, 1.575228, -0.102687)",
        "(-0.280000, 1.578387, -0.104282)",
        "(-0.280000, 1.581504, -0.105886)",
        "(-0.280000, 1.584442, -0.107164)",
        "(-0.280000, 1.587391, -0.108574)",
        "(-0.280000, 1.590322, -0.110079)",
        "(-0.280000, 1.593238, -0.111723)",
        "(-0.280000, 1.596100, -0.113415)",
        "(-0.280000, 1.598835, -0.114804)",
        "(-0.280000, 1.601595, -0.116292)",
        "(-0.280000, 1.603234, -0.118004)",
        "(-0.280000, 1.603592, -0.119891)",
        "(-0.280000, 1.603921, -0.121837)",
        "(-0.280000, 1.604161, -0.123432)",
        "(-0.280000, 1.604380, -0.125082)",
        "(-0.280000, 1.604576, -0.126786)",
        "(-0.280000, 1.604752, -0.128597)",
        "(-0.280000, 1.604896, -0.130462)",
        "(-0.280000, 1.604992, -0.132071)",
        "(-0.280000, 1.605067, -0.133837)",
        "(-0.280000, 1.605111, -0.135707)",
        "(-0.280000, 1.605117, -0.137733)",
        "(-0.280000, 1.605080, -0.139810)",
        "(-0.280000, 1.605014, -0.141576)",
        "(-0.280000, 1.604902, -0.143544)",
        "(-0.280000, 1.604726, -0.145770)",
        "(-0.280000, 1.604482, -0.148145)",
        "(-0.280000, 1.604158, -0.150667)",
        "(-0.280000, 1.603836, -0.152771)",
        "(-0.280000, 1.603420, -0.155122)",
        "(-0.280000, 1.602903, -0.157664)",
        "(-0.280000, 1.602268, -0.160393)",
        "(-0.280000, 1.601513, -0.163251)",
        "(-0.280000, 1.600795, -0.165690)",
        "(-0.280000, 1.599912, -0.168403)",
        "(-0.280000, 1.598860, -0.171330)",
        "(-0.280000, 1.597655, -0.174364)",
        "(-0.280000, 1.596262, -0.177546)",
        "(-0.280000, 1.594988, -0.180213)",
        "(-0.280000, 1.593510, -0.183068)",
        "(-0.280000, 1.591835, -0.186051)",
        "(-0.280000, 1.589999, -0.189060)",
        "(-0.280000, 1.588027, -0.192044)",
        "(-0.280000, 1.586253, -0.194537)",
        "(-0.280000, 1.584274, -0.197135)",
        "(-0.280000, 1.582142, -0.199744)",
        "(-0.280000, 1.579816, -0.202393)",
        "(-0.280000, 1.577323, -0.205029)",
        "(-0.280000, 1.575070, -0.207249)",
        "(-0.280000, 1.572594, -0.209531)",
        "(-0.280000, 1.569760, -0.211958)",
        "(-0.280000, 1.566628, -0.214430)",
        "(-0.280000, 1.563227, -0.216889)",
        "(-0.280000, 1.560203, -0.218895)",
        "(-0.280000, 1.556749, -0.220995)",
        "(-0.280000, 1.552268, -0.222031)",
        "(-0.280000, 1.547016, -0.221983)",
        "(-0.280000, 1.541672, -0.221762)",
        "(-0.280000, 1.537087, -0.221006)",
        "(-0.280000, 1.532139, -0.220111)",
        "(-0.280000, 1.527035, -0.218930)",
        "(-0.280000, 1.521907, -0.217413)",
        "(-0.280000, 1.516705, -0.215478)",
        "(-0.280000, 1.512475, -0.213067)",
        "(-0.280000, 1.508165, -0.210330)",
        "(-0.280000, 1.503809, -0.207246)",
        "(-0.280000, 1.499808, -0.203839)",
        "(-0.280000, 1.496088, -0.200148)",
        "(-0.280000, 1.493476, -0.196417)",
        "(-0.280000, 1.490955, -0.192528)",
        "(-0.280000, 1.488735, -0.188571)",
        "(-0.280000, 1.486864, -0.184620)",
        "(-0.280000, 1.485341, -0.180744)",
        "(-0.280000, 1.484574, -0.177261)",
        "(-0.280000, 1.483839, -0.173903)",
        "(-0.280000, 1.483190, -0.170664)",
        "(-0.280000, 1.482635, -0.167632)",
        "(-0.280000, 1.482155, -0.164847)",
        "(-0.280000, 1.481953, -0.162576)",
        "(-0.280000, 1.481610, -0.160484)",
        "(-0.280000, 1.481119, -0.158582)",
        "(-0.280000, 1.480490, -0.156902)",
        "(-0.280000, 1.479673, -0.155399)",
        "(-0.280000, 1.478775, -0.154272)",
        "(-0.280000, 1.477612, -0.153246)",
        "(-0.280000, 1.476165, -0.152263)",
        "(-0.280000, 1.474456, -0.151286)",
        "(-0.280000, 1.472450, -0.150242)",
        "(-0.280000, 1.470273, -0.149373)",
        "(-0.280000, 1.467817, -0.148297)",
        "(-0.280000, 1.465129, -0.146995)",
        "(-0.280000, 1.462262, -0.145465)",
        "(-0.280000, 1.459269, -0.143715)",
        "(-0.280000, 1.456229, -0.142082)",
        "(-0.280000, 1.453125, -0.140139)",
        "(-0.280000, 1.450016, -0.137893)",
        "(-0.280000, 1.446956, -0.135391)",
        "(-0.280000, 1.443995, -0.132635)",
        "(-0.280000, 1.441130, -0.130096)",
        "(-0.280000, 1.438476, -0.127181)",
        "(-0.280000, 1.436019, -0.123870)",
        "(-0.280000, 1.433818, -0.120328)",
        "(-0.280000, 1.431904, -0.116574)",
        "(-0.280000, 1.430131, -0.113167)",
        "(-0.280000, 1.428701, -0.109396)",
        "(-0.280000, 1.427627, -0.105307)",
        "(-0.280000, 1.426928, -0.100901)",
        "(-0.280000, 1.426635, -0.096138)",
        "(-0.280000, 1.426371, -0.091707)",
        "(-0.280000, 1.426618, -0.086641)",
        "(-0.280000, 1.428457, -0.081567)",
        "(-0.280000, 1.432040, -0.076748)",
        "(-0.280000, 1.436613, -0.071392)",
        "(-0.280000, 1.441074, -0.066845)",
        "(-0.280000, 1.447144, -0.061516)",
        "(-0.280000, 1.455102, -0.055736)",
        "(-0.280000, 1.465082, -0.050045)",
        "(-0.280000, 1.477182, -0.045050)",
        "(-0.280000, 1.488119, -0.042075)",
        "(-0.280000, 1.501444, -0.040227)",
        "(-0.280000, 1.515928, -0.040318)",
        "(-0.280000, 1.530289, -0.042576)",
        "(-0.280000, 1.543525, -0.046706)",
        "(-0.280000, 1.553543, -0.051309)",
        "(-0.280000, 1.562544, -0.056726)",
        "(-0.280000, 1.570395, -0.062653)",
        "(-0.280000, 1.576989, -0.068716)",
        "(-0.280000, 1.582366, -0.074605)",
        "(-0.280000, 1.586242, -0.079531)",
        "(-0.280000, 1.589511, -0.084261)",
        "(-0.280000, 1.592212, -0.088683)",
        "(-0.280000, 1.594438, -0.092781)",
        "(-0.280000, 1.596315, -0.096651)",
        "(-0.280000, 1.597743, -0.099931)",
        "(-0.280000, 1.599032, -0.103212)",
        "(-0.280000, 1.600168, -0.106439)",
        "(-0.280000, 1.601160, -0.109603)",
        "(-0.280000, 1.602030, -0.112751)",
        "(-0.280000, 1.602681, -0.115421)",
        "(-0.280000, 1.603265, -0.118160)",
        "(-0.280000, 1.603770, -0.120914)",
        "(-0.280000, 1.604196, -0.123682)",
        "(-0.280000, 1.604541, -0.126461)",
        "(-0.280000, 1.604768, -0.128784)",
        "(-0.280000, 1.604945, -0.131216)",
        "(-0.280000, 1.605064, -0.133754)",
        "(-0.280000, 1.605118, -0.136398)",
        "(-0.280000, 1.605097, -0.139146)",
        "(-0.280000, 1.605016, -0.141531)",
        "(-0.280000, 1.604869, -0.144013)",
        "(-0.280000, 1.604627, -0.146803)",
        "(-0.280000, 1.604292, -0.149687)",
        "(-0.280000, 1.603854, -0.152662)",
        "(-0.280000, 1.603403, -0.155215)",
        "(-0.280000, 1.602828, -0.158008)",
        "(-0.280000, 1.600908, -0.160675)",
        "(-0.280000, 1.597818, -0.163081)",
        "(-0.280000, 1.594686, -0.165416)",
        "(-0.280000, 1.591649, -0.167218)",
        "(-0.280000, 1.588562, -0.169055)",
        "(-0.280000, 1.585463, -0.170930)",
        "(-0.280000, 1.582420, -0.172817)",
        "(-0.280000, 1.579409, -0.174715)",
        "(-0.280000, 1.576744, -0.176172)",
        "(-0.280000, 1.574140, -0.177789)",
        "(-0.280000, 1.571594, -0.179575)",
        "(-0.280000, 1.569140, -0.181475)",
        "(-0.280000, 1.566790, -0.183472)",
        "(-0.280000, 1.564837, -0.185223)",
        "(-0.280000, 1.562870, -0.187248)",
        "(-0.280000, 1.560876, -0.189518)",
        "(-0.280000, 1.558815, -0.192031)",
        "(-0.280000, 1.556669, -0.194754)",
        "(-0.280000, 1.554907, -0.197279)",
        "(-0.280000, 1.552872, -0.200108)",
        "(-0.280000, 1.550509, -0.203231)",
        "(-0.280000, 1.547814, -0.206551)",
        "(-0.280000, 1.544728, -0.210021)",
        "(-0.280000, 1.542004, -0.213227)",
        "(-0.280000, 1.538589, -0.216631)",
        "(-0.280000, 1.534534, -0.220088)",
        "(-0.280000, 1.529871, -0.223471)",
        "(-0.280000, 1.524514, -0.226685)",
        "(-0.280000, 1.519715, -0.229453)",
        "(-0.280000, 1.513996, -0.231974)",
        "(-0.280000, 1.507540, -0.234078)",
        "(-0.280000, 1.500607, -0.233795)",
        "(-0.280000, 1.493454, -0.232974)",
        "(-0.280000, 1.487493, -0.231874)",
        "(-0.280000, 1.481164, -0.230276)",
        "(-0.280000, 1.474763, -0.228185)",
        "(-0.280000, 1.468474, -0.225633)",
        "(-0.280000, 1.462334, -0.222624)",
        "(-0.280000, 1.457477, -0.219846)",
        "(-0.280000, 1.452576, -0.216643)",
        "(-0.280000, 1.447958, -0.213216)",
        "(-0.280000, 1.443706, -0.209658)",
        "(-0.280000, 1.439811, -0.206010)",
        "(-0.280000, 1.436752, -0.202841)",
        "(-0.280000, 1.433841, -0.199538)",
        "(-0.280000, 1.431050, -0.196064)",
        "(-0.280000, 1.428510, -0.192592)",
        "(-0.280000, 1.426238, -0.189187)",
        "(-0.280000, 1.424477, -0.186315)",
        "(-0.280000, 1.422792, -0.183337)",
        "(-0.280000, 1.422474, -0.179732)",
        "(-0.280000, 1.423098, -0.175853)",
        "(-0.280000, 1.423950, -0.172093)",
        "(-0.280000, 1.425151, -0.168919)",
        "(-0.280000, 1.426460, -0.165841)",
        "(-0.280000, 1.427907, -0.162992)",
        "(-0.280000, 1.429466, -0.160463)",
        "(-0.280000, 1.431142, -0.158184)",
        "(-0.280000, 1.432909, -0.156280)",
        "(-0.280000, 1.434700, -0.154615)",
        "(-0.280000, 1.436495, -0.153217)",
        "(-0.280000, 1.438274, -0.152110)",
        "(-0.280000, 1.440000, -0.151243)",
        "(-0.280000, 1.441636, -0.150531)",
        "(-0.280000, 1.443209, -0.150211)",
        "(-0.280000, 1.444702, -0.150260)",
        "(-0.280000, 1.446136, -0.150825)",
        "(-0.280000, 1.447564, -0.152075)",
        "(-0.280000, 1.448796, -0.153188)",
        "(-0.280000, 1.450372, -0.155985)",
        "(-0.280000, 1.452630, -0.160551)",
        "(-0.280000, 1.456138, -0.166933)",
        "(-0.280000, 1.460706, -0.173602)",
        "(-0.280000, 1.464650, -0.178390)",
        "(-0.280000, 1.468019, -0.182108)",
        "(-0.280000, 1.470555, -0.184923)",
        "(-0.280000, 1.472826, -0.187513)",
        "(-0.280000, 1.475398, -0.190293)",
        "(-0.280000, 1.479120, -0.193630)",
        "(-0.280000, 1.485097, -0.197643)",
        "(-0.280000, 1.495369, -0.202008)",
        "(-0.280000, 1.512999, -0.204548)",
        "(-0.280000, 1.538967, -0.199068)",
        "(-0.280000, 1.564072, -0.180661)",
        "(-0.280000, 1.576081, -0.162811)",
        "(-0.280000, 1.580108, -0.156054)",
        "(-0.280000, 1.582354, -0.154412)",
        "(-0.280000, 1.584179, -0.154366)",
        "(-0.280000, 1.585844, -0.154830)",
        "(-0.280000, 1.587398, -0.155494)",
        "(-0.280000, 1.588822, -0.156324)",
        "(-0.280000, 1.590104, -0.157276)",
        "(-0.280000, 1.591232, -0.158306)",
        "(-0.280000, 1.592211, -0.159321)",
        "(-0.280000, 1.593022, -0.160309)",
        "(-0.280000, 1.593639, -0.161410)",
        "(-0.280000, 1.594058, -0.162572)",
        "(-0.280000, 1.594290, -0.163743)",
        "(-0.280000, 1.594374, -0.164830)",
        "(-0.280000, 1.594295, -0.165922)",
        "(-0.280000, 1.594057, -0.167070)",
        "(-0.280000, 1.593704, -0.168231)",
        "(-0.280000, 1.593255, -0.169462)",
        "(-0.280000, 1.592834, -0.170547)",
        "(-0.280000, 1.592380, -0.171672)",
        "(-0.280000, 1.591854, -0.172925)",
        "(-0.280000, 1.591291, -0.174213)",
        "(-0.280000, 1.590604, -0.175714)",
        "(-0.280000, 1.589955, -0.177071)",
        "(-0.280000, 1.589216, -0.178547)",
        "(-0.280000, 1.588382, -0.180138)",
        "(-0.280000, 1.587446, -0.181840)",
        "(-0.280000, 1.586398, -0.183647)",
        "(-0.280000, 1.585439, -0.185223)",
        "(-0.280000, 1.584288, -0.187024)",
        "(-0.280000, 1.582956, -0.188997)",
        "(-0.280000, 1.581487, -0.191053)",
        "(-0.280000, 1.579872, -0.193182)",
        "(-0.280000, 1.578443, -0.194963)",
        "(-0.280000, 1.576812, -0.196889)",
        "(-0.280000, 1.574929, -0.198986)",
        "(-0.280000, 1.572845, -0.201162)",
        "(-0.280000, 1.570583, -0.203368)",
        "(-0.280000, 1.568612, -0.205172)",
        "(-0.280000, 1.566364, -0.207105)",
        "(-0.280000, 1.563901, -0.209083)",
        "(-0.280000, 1.561213, -0.211088)",
        "(-0.280000, 1.558331, -0.213073)",
        "(-0.280000, 1.555831, -0.214667)",
        "(-0.280000, 1.552985, -0.216347)",
        "(-0.280000, 1.549821, -0.218058)",
        "(-0.280000, 1.546461, -0.219703)",
        "(-0.280000, 1.542810, -0.221302)",
        "(-0.280000, 1.539732, -0.222506)",
        "(-0.280000, 1.536196, -0.223733)",
        "(-0.280000, 1.532425, -0.224867)",
        "(-0.280000, 1.528466, -0.225870)",
        "(-0.280000, 1.524322, -0.226720)",
        "(-0.280000, 1.520819, -0.227284)",
        "(-0.280000, 1.517006, -0.227741)",
        "(-0.280000, 1.512983, -0.228047)",
        "(-0.280000, 1.508901, -0.228175)",
        "(-0.280000, 1.504720, -0.228117)",
        "(-0.280000, 1.500935, -0.227899)",
        "(-0.280000, 1.497358, -0.227546)",
        "(-0.280000, 1.493458, -0.226999)",
        "(-0.280000, 1.489443, -0.226254)",
        "(-0.280000, 1.485324, -0.225293)",
        "(-0.280000, 1.481859, -0.224326)",
        "(-0.280000, 1.478113, -0.223112)",
        "(-0.280000, 1.474242, -0.221665)",
        "(-0.280000, 1.470264, -0.219964)",
        "(-0.280000, 1.466284, -0.218031)",
        "(-0.280000, 1.463040, -0.216263)",
        "(-0.280000, 1.459650, -0.214169)",
        "(-0.280000, 1.456207, -0.211719)",
        "(-0.280000, 1.452920, -0.208996)",
        "(-0.280000, 1.449755, -0.205925)",
        "(-0.280000, 1.447426, -0.203124)",
        "(-0.280000, 1.445174, -0.199964)",
        "(-0.280000, 1.443170, -0.196587)",
        "(-0.280000, 1.441433, -0.193016)",
        "(-0.280000, 1.440004, -0.189315)",
        "(-0.280000, 1.439275, -0.186069)",
        "(-0.280000, 1.438697, -0.182623)",
        "(-0.280000, 1.438304, -0.179036)",
        "(-0.280000, 1.438097, -0.175338)",
        "(-0.280000, 1.438131, -0.171666)",
        "(-0.280000, 1.438601, -0.168530)",
        "(-0.280000, 1.439135, -0.165323)",
        "(-0.280000, 1.439755, -0.162009)",
        "(-0.280000, 1.440482, -0.158760)",
        "(-0.280000, 1.441293, -0.155588)",
        "(-0.280000, 1.442280, -0.152992)",
        "(-0.280000, 1.443242, -0.150399)",
        "(-0.280000, 1.444184, -0.147912)",
        "(-0.280000, 1.445084, -0.145559)",
        "(-0.280000, 1.445909, -0.143263)",
        "(-0.280000, 1.446667, -0.141373)",
        "(-0.280000, 1.447293, -0.139444)",
        "(-0.280000, 1.447783, -0.137527)",
        "(-0.280000, 1.448127, -0.135640)",
        "(-0.280000, 1.448335, -0.133635)",
        "(-0.280000, 1.448370, -0.131942)",
        "(-0.280000, 1.448266, -0.130033)",
        "(-0.280000, 1.448034, -0.127953)",
        "(-0.280000, 1.447708, -0.125618)",
        "(-0.280000, 1.447317, -0.123040)",
        "(-0.280000, 1.446773, -0.120658)",
        "(-0.280000, 1.446282, -0.117740)",
        "(-0.280000, 1.445965, -0.114164)",
        "(-0.280000, 1.445971, -0.109851)",
        "(-0.280000, 1.446598, -0.104537)",
        "(-0.280000, 1.447332, -0.099496)",
        "(-0.280000, 1.449449, -0.092942)",
        "(-0.280000, 1.453474, -0.085006)",
        "(-0.280000, 1.460005, -0.076169)",
        "(-0.280000, 1.469565, -0.067194)",
        "(-0.280000, 1.479462, -0.060197)",
        "(-0.280000, 1.492535, -0.054221)",
        "(-0.280000, 1.507744, -0.050491)",
        "(-0.280000, 1.523744, -0.049590)",
        "(-0.280000, 1.539315, -0.051424)",
        "(-0.280000, 1.552073, -0.054625)",
        "(-0.280000, 1.563545, -0.059106)",
        "(-0.280000, 1.572959, -0.064878)",
        "(-0.280000, 1.579760, -0.071629)",
        "(-0.280000, 1.585144, -0.078068)",
        "(-0.280000, 1.588934, -0.083382)",
        "(-0.280000, 1.591970, -0.088264)",
        "(-0.280000, 1.594476, -0.092855)",
        "(-0.280000, 1.596519, -0.097101)",
        "(-0.280000, 1.598220, -0.101104)",
        "(-0.280000, 1.599464, -0.104396)",
        "(-0.280000, 1.600588, -0.107732)",
        "(-0.280000, 1.601576, -0.111055)",
        "(-0.280000, 1.602432, -0.114362)",
        "(-0.280000, 1.603151, -0.117594)",
        "(-0.280000, 1.603671, -0.120338)",
        "(-0.280000, 1.604120, -0.123145)",
        "(-0.280000, 1.604509, -0.126173)",
        "(-0.280000, 1.604807, -0.129262)",
        "(-0.280000, 1.605007, -0.132360)",
        "(-0.280000, 1.605098, -0.134996)",
        "(-0.280000, 1.605113, -0.137840)",
        "(-0.280000, 1.603123, -0.140765)",
        "(-0.280000, 1.600984, -0.143662)",
        "(-0.280000, 1.598732, -0.146424)",
        "(-0.280000, 1.596457, -0.148623)",
        "(-0.280000, 1.594129, -0.150894)",
        "(-0.280000, 1.591773, -0.153184)",
        "(-0.280000, 1.589451, -0.155406)",
        "(-0.280000, 1.587122, -0.157648)",
        "(-0.280000, 1.584983, -0.159383)",
        "(-0.280000, 1.582906, -0.161223)",
        "(-0.280000, 1.580901, -0.163176)",
        "(-0.280000, 1.578972, -0.165249)",
        "(-0.280000, 1.577136, -0.167419)",
        "(-0.280000, 1.575636, -0.169198)",
        "(-0.280000, 1.574181, -0.171274)",
        "(-0.280000, 1.572846, -0.173483)",
        "(-0.280000, 1.571619, -0.175844)",
        "(-0.280000, 1.570482, -0.178377)",
        "(-0.280000, 1.569717, -0.180670)",
        "(-0.280000, 1.568994, -0.183200)",
        "(-0.280000, 1.568269, -0.186024)",
        "(-0.280000, 1.567571, -0.189040)",
        "(-0.280000, 1.566866, -0.192250)",
        "(-0.280000, 1.566489, -0.195272)",
        "(-0.280000, 1.565969, -0.198568)",
        "(-0.280000, 1.565316, -0.202052)",
        "(-0.280000, 1.564447, -0.205723)",
        "(-0.280000, 1.563305, -0.209540)",
        "(-0.280000, 1.562377, -0.213087)",
        "(-0.280000, 1.561179, -0.216768)",
        "(-0.280000, 1.558997, -0.219651)",
        "(-0.280000, 1.555971, -0.221441)",
        "(-0.280000, 1.552649, -0.223241)",
        "(-0.280000, 1.549777, -0.224667)",
        "(-0.280000, 1.546620, -0.226101)",
        "(-0.280000, 1.543221, -0.227496)",
        "(-0.280000, 1.539625, -0.228812)",
        "(-0.280000, 1.535930, -0.230000)",
        "(-0.280000, 1.532743, -0.230896)",
        "(-0.280000, 1.529324, -0.231728)",
        "(-0.280000, 1.525725, -0.232465)",
        "(-0.280000, 1.521997, -0.233079)",
        "(-0.280000, 1.518146, -0.233559)",
        "(-0.280000, 1.514847, -0.233846)",
        "(-0.280000, 1.511388, -0.234026)",
        "(-0.280000, 1.507663, -0.234082)",
        "(-0.280000, 1.503782, -0.233988)",
        "(-0.280000, 1.499702, -0.233721)",
        "(-0.280000, 1.495843, -0.233308)",
        "(-0.280000, 1.492208, -0.232776)",
        "(-0.280000, 1.488087, -0.232001)",
        "(-0.280000, 1.483702, -0.230971)",
        "(-0.280000, 1.479072, -0.229646)",
        "(-0.280000, 1.475148, -0.228325)",
        "(-0.280000, 1.470756, -0.226619)",
        "(-0.280000, 1.466077, -0.224523)",
        "(-0.280000, 1.461290, -0.222059)",
        "(-0.280000, 1.456469, -0.219221)",
        "(-0.280000, 1.452626, -0.216679)",
        "(-0.280000, 1.448580, -0.213703)",
        "(-0.280000, 1.444457, -0.210317)",
        "(-0.280000, 1.440341, -0.206530)",
        "(-0.280000, 1.436379, -0.202434)",
        "(-0.280000, 1.433323, -0.198917)",
        "(-0.280000, 1.430283, -0.195049)",
        "(-0.280000, 1.427385, -0.190946)",
        "(-0.280000, 1.424731, -0.186743)",
        "(-0.280000, 1.422343, -0.182501)",
        "(-0.280000, 1.420549, -0.178942)",
        "(-0.280000, 1.418863, -0.175220)",
        "(-0.280000, 1.417297, -0.171331)",
        "(-0.280000, 1.415917, -0.167426)",
        "(-0.280000, 1.414704, -0.163467)",
        "(-0.280000, 1.413832, -0.160166)",
        "(-0.280000, 1.413046, -0.156684)",
        "(-0.280000, 1.413595, -0.152816)",
        "(-0.280000, 1.415384, -0.148830)",
        "(-0.280000, 1.417285, -0.144963)",
        "(-0.280000, 1.419373, -0.141835)",
        "(-0.280000, 1.421609, -0.138668)",
        "(-0.280000, 1.424038, -0.135530)",
        "(-0.280000, 1.426652, -0.132492)",
        "(-0.280000, 1.429523, -0.129576)",
        "(-0.280000, 1.432542, -0.127377)",
        "(-0.280000, 1.435754, -0.125189)",
        "(-0.280000, 1.439128, -0.123158)",
        "(-0.280000, 1.442636, -0.121303)",
        "(-0.280000, 1.446247, -0.119635)",
        "(-0.280000, 1.449811, -0.118506)",
        "(-0.280000, 1.453427, -0.117415)",
        "(-0.280000, 1.457062, -0.116382)",
        "(-0.280000, 1.460695, -0.115396)",
        "(-0.280000, 1.464291, -0.114468)",
        "(-0.280000, 1.467633, -0.113927)",
        "(-0.280000, 1.470908, -0.113279)",
        "(-0.280000, 1.474216, -0.112480)",
        "(-0.280000, 1.477527, -0.111550)",
        "(-0.280000, 1.480890, -0.110472)",
        "(-0.280000, 1.483858, -0.109693)",
        "(-0.280000, 1.487104, -0.108577)",
        "(-0.280000, 1.490752, -0.107199)",
        "(-0.280000, 1.494929, -0.105694)",
        "(-0.280000, 1.499776, -0.104255)",
        "(-0.280000, 1.504072, -0.103285)",
        "(-0.280000, 1.509242, -0.102553)",
        "(-0.280000, 1.514881, -0.102345)",
        "(-0.280000, 1.520681, -0.102770)",
        "(-0.280000, 1.526453, -0.103785)",
        "(-0.280000, 1.531312, -0.104769)",
        "(-0.280000, 1.536217, -0.106124)",
        "(-0.280000, 1.540984, -0.107700)",
        "(-0.280000, 1.545561, -0.109381)",
        "(-0.280000, 1.549973, -0.111124)",
        "(-0.280000, 1.554031, -0.112504)",
        "(-0.280000, 1.558081, -0.114038)",
        "(-0.280000, 1.562075, -0.115680)",
        "(-0.280000, 1.565982, -0.117397)",
        "(-0.280000, 1.569810, -0.119283)",
        "(-0.280000, 1.573421, -0.120896)",
        "(-0.280000, 1.576905, -0.122736)",
        "(-0.280000, 1.580312, -0.124860)",
        "(-0.280000, 1.583546, -0.127113)",
        "(-0.280000, 1.586594, -0.129511)",
        "(-0.280000, 1.589420, -0.131639)",
        "(-0.280000, 1.592078, -0.134021)",
        "(-0.280000, 1.594562, -0.136652)",
        "(-0.280000, 1.596879, -0.139482)",
        "(-0.280000, 1.599052, -0.142505)",
        "(-0.280000, 1.601143, -0.145223)",
        "(-0.280000, 1.603077, -0.148257)",
        "(-0.280000, 1.604053, -0.151392)",
        "(-0.280000, 1.603545, -0.154450)",
        "(-0.280000, 1.602907, -0.157646)",
        "(-0.280000, 1.602288, -0.160314)",
        "(-0.280000, 1.601524, -0.163214)",
        "(-0.280000, 1.600592, -0.166337)",
        "(-0.280000, 1.599504, -0.169573)",
        "(-0.280000, 1.598246, -0.172914)",
        "(-0.280000, 1.597074, -0.175731)",
        "(-0.280000, 1.595702, -0.178744)",
        "(-0.280000, 1.594133, -0.181892)",
        "(-0.280000, 1.592374, -0.185118)",
        "(-0.280000, 1.590411, -0.188406)",
        "(-0.280000, 1.588640, -0.191142)",
        "(-0.280000, 1.586628, -0.194024)",
        "(-0.280000, 1.584286, -0.197120)",
        "(-0.280000, 1.581687, -0.200277)",
        "(-0.280000, 1.578815, -0.203474)",
        "(-0.280000, 1.576250, -0.206104)",
        "(-0.280000, 1.573316, -0.208878)",
        "(-0.280000, 1.568805, -0.210250)",
        "(-0.280000, 1.564113, -0.211442)",
        "(-0.280000, 1.559228, -0.212472)",
        "(-0.280000, 1.554911, -0.212881)",
        "(-0.280000, 1.550341, -0.213268)",
        "(-0.280000, 1.545618, -0.213567)",
        "(-0.280000, 1.540853, -0.213753)",
        "(-0.280000, 1.536036, -0.213794)",
        "(-0.280000, 1.531966, -0.213480)",
        "(-0.280000, 1.527700, -0.213193)",
        "(-0.280000, 1.523398, -0.212879)",
        "(-0.280000, 1.519133, -0.212535)",
        "(-0.280000, 1.514890, -0.212177)",
        "(-0.280000, 1.511328, -0.211791)",
        "(-0.280000, 1.507538, -0.211480)",
        "(-0.280000, 1.503216, -0.211198)",
        "(-0.280000, 1.499171, -0.210958)",
        "(-0.280000, 1.494815, -0.210709)",
        "(-0.280000, 1.491065, -0.210617)",
        "(-0.280000, 1.486912, -0.210481)",
        "(-0.280000, 1.482286, -0.210232)",
        "(-0.280000, 1.477331, -0.209828)",
        "(-0.280000, 1.472078, -0.209208)",
        "(-0.280000, 1.467413, -0.208798)",
        "(-0.280000, 1.462259, -0.208016)",
        "(-0.280000, 1.456797, -0.206846)",
        "(-0.280000, 1.451214, -0.205313)",
        "(-0.280000, 1.445669, -0.203458)",
        "(-0.280000, 1.440896, -0.201986)",
        "(-0.280000, 1.435886, -0.200004)",
        "(-0.280000, 1.431708, -0.196913)",
        "(-0.280000, 1.428743, -0.192925)",
        "(-0.280000, 1.425957, -0.188743)",
        "(-0.280000, 1.423851, -0.185237)",
        "(-0.280000, 1.421776, -0.181415)",
        "(-0.280000, 1.419853, -0.177456)",
        "(-0.280000, 1.418111, -0.173414)",
        "(-0.280000, 1.416555, -0.169298)",
        "(-0.280000, 1.415399, -0.165810)",
        "(-0.280000, 1.414310, -0.162031)",
        "(-0.280000, 1.413318, -0.157956)",
        "(-0.280000, 1.412476, -0.153689)",
        "(-0.280000, 1.411806, -0.149234)",
        "(-0.280000, 1.411400, -0.145426)",
        "(-0.280000, 1.411137, -0.141452)",
        "(-0.280000, 1.411037, -0.137156)",
        "(-0.280000, 1.411132, -0.132756)",
        "(-0.280000, 1.411430, -0.128313)",
        "(-0.280000, 1.411843, -0.124558)",
        "(-0.280000, 1.412437, -0.120617)",
        "(-0.280000, 1.413225, -0.116551)",
        "(-0.280000, 1.414212, -0.112422)",
        "(-0.280000, 1.415394, -0.108291)",
        "(-0.280000, 1.416548, -0.104803)",
        "(-0.280000, 1.417949, -0.101072)",
        "(-0.280000, 1.419630, -0.097117)",
        "(-0.280000, 1.421625, -0.092965)",
        "(-0.280000, 1.424048, -0.088504)",
        "(-0.280000, 1.426363, -0.084700)",
        "(-0.280000, 1.429333, -0.080329)",
        "(-0.280000, 1.433095, -0.075441)",
        "(-0.280000, 1.437945, -0.069971)",
        "(-0.280000, 1.444205, -0.063985)",
        "(-0.280000, 1.450345, -0.059042)",
        "(-0.280000, 1.458777, -0.053456)",
        "(-0.280000, 1.469646, -0.047935)",
        "(-0.280000, 1.482824, -0.043344)",
        "(-0.280000, 1.497609, -0.040566)",
        "(-0.280000, 1.510255, -0.040024)",
        "(-0.280000, 1.523787, -0.041280)",
        "(-0.280000, 1.537013, -0.044414)",
        "(-0.280000, 1.548965, -0.049034)",
        "(-0.280000, 1.559237, -0.054580)",
        "(-0.280000, 1.566801, -0.059784)",
        "(-0.280000, 1.573495, -0.065364)",
        "(-0.280000, 1.578252, -0.071837)",
        "(-0.280000, 1.581094, -0.078732)",
        "(-0.280000, 1.582959, -0.085090)",
        "(-0.280000, 1.583680, -0.090362)",
        "(-0.280000, 1.583992, -0.095331)",
        "(-0.280000, 1.583947, -0.099882)",
        "(-0.280000, 1.583668, -0.103986)",
        "(-0.280000, 1.583238, -0.107743)",
        "(-0.280000, 1.582594, -0.110705)",
        "(-0.280000, 1.582012, -0.113411)",
        "(-0.280000, 1.581542, -0.115911)",
        "(-0.280000, 1.581223, -0.118262)",
        "(-0.280000, 1.581067, -0.120442)",
        "(-0.280000, 1.581035, -0.122195)",
        "(-0.280000, 1.581228, -0.123930)",
        "(-0.280000, 1.581645, -0.125665)",
        "(-0.280000, 1.582277, -0.127419)",
        "(-0.280000, 1.583119, -0.129253)",
        "(-0.280000, 1.584123, -0.130820)",
        "(-0.280000, 1.585300, -0.132496)",
        "(-0.280000, 1.586657, -0.134427)",
        "(-0.280000, 1.588142, -0.136510)",
        "(-0.280000, 1.589726, -0.138760)",
        "(-0.280000, 1.591392, -0.140791)",
        "(-0.280000, 1.593101, -0.143092)",
        "(-0.280000, 1.594812, -0.145632)",
        "(-0.280000, 1.596496, -0.148326)",
        "(-0.280000, 1.598106, -0.151222)",
        "(-0.280000, 1.599694, -0.153829)",
        "(-0.280000, 1.601138, -0.156718)",
        "(-0.280000, 1.602389, -0.159887)",
        "(-0.280000, 1.601669, -0.162688)",
        "(-0.280000, 1.600802, -0.165666)",
        "(-0.280000, 1.599991, -0.168172)",
        "(-0.280000, 1.599022, -0.170899)",
        "(-0.280000, 1.597913, -0.173740)",
        "(-0.280000, 1.596652, -0.176687)",
        "(-0.280000, 1.595271, -0.179638)",
        "(-0.280000, 1.594035, -0.182080)",
        "(-0.280000, 1.592603, -0.184714)",
        "(-0.280000, 1.590982, -0.187480)",
        "(-0.280000, 1.589157, -0.190364)",
        "(-0.280000, 1.587171, -0.193268)",
        "(-0.280000, 1.585397, -0.195684)",
        "(-0.280000, 1.583419, -0.198204)",
        "(-0.280000, 1.581153, -0.200894)",
        "(-0.280000, 1.578648, -0.203652)",
        "(-0.280000, 1.575928, -0.206421)",
        "(-0.280000, 1.573523, -0.208694)",
        "(-0.280000, 1.570764, -0.211119)",
        "(-0.280000, 1.566860, -0.212508)",
        "(-0.280000, 1.562209, -0.213185)",
        "(-0.280000, 1.557379, -0.213693)",
        "(-0.280000, 1.553116, -0.213633)",
        "(-0.280000, 1.548594, -0.213599)",
        "(-0.280000, 1.543921, -0.213540)",
        "(-0.280000, 1.539210, -0.213444)",
        "(-0.280000, 1.534365, -0.213307)",
        "(-0.280000, 1.530255, -0.212899)",
        "(-0.280000, 1.525851, -0.212597)",
        "(-0.280000, 1.521302, -0.212331)",
        "(-0.280000, 1.516631, -0.212072)",
        "(-0.280000, 1.511813, -0.211800)",
        "(-0.280000, 1.507779, -0.211492)",
        "(-0.280000, 1.503336, -0.211206)",
        "(-0.280000, 1.498578, -0.210873)",
        "(-0.280000, 1.493636, -0.210455)",
        "(-0.280000, 1.488529, -0.209909)",
        "(-0.280000, 1.484208, -0.209510)",
        "(-0.280000, 1.479605, -0.208966)",
        "(-0.280000, 1.474743, -0.208247)",
        "(-0.280000, 1.469780, -0.207353)",
        "(-0.280000, 1.464759, -0.206271)",
        "(-0.280000, 1.460386, -0.205457)",
        "(-0.280000, 1.455743, -0.204320)",
        "(-0.280000, 1.450968, -0.202882)",
        "(-0.280000, 1.446128, -0.201128)",
        "(-0.280000, 1.441328, -0.199094)",
        "(-0.280000, 1.437120, -0.197375)",
        "(-0.280000, 1.432833, -0.195225)",
        "(-0.280000, 1.428551, -0.192645)",
        "(-0.280000, 1.425915, -0.188677)",
        "(-0.280000, 1.423378, -0.184400)",
        "(-0.280000, 1.421457, -0.180789)",
        "(-0.280000, 1.419520, -0.176721)",
        "(-0.280000, 1.417717, -0.172422)",
        "(-0.280000, 1.416089, -0.167943)",
        "(-0.280000, 1.414654, -0.163290)",
        "(-0.280000, 1.413643, -0.159381)",
        "(-0.280000, 1.412718, -0.155024)",
        "(-0.280000, 1.411957, -0.150372)",
        "(-0.280000, 1.411409, -0.145533)",
        "(-0.280000, 1.411099, -0.140517)",
        "(-0.280000, 1.411040, -0.136272)",
        "(-0.280000, 1.411186, -0.131667)",
        "(-0.280000, 1.411589, -0.126709)",
        "(-0.280000, 1.412294, -0.121471)",
        "(-0.280000, 1.413374, -0.115872)",
        "(-0.280000, 1.414583, -0.111047)",
        "(-0.280000, 1.416373, -0.105305)",
        "(-0.280000, 1.420212, -0.099226)",
        "(-0.280000, 1.425735, -0.092910)",
        "(-0.280000, 1.432507, -0.086100)",
        "(-0.280000, 1.439217, -0.080892)",
        "(-0.280000, 1.447911, -0.074732)",
        "(-0.280000, 1.458873, -0.068371)",
        "(-0.280000, 1.472124, -0.062786)",
        "(-0.280000, 1.487363, -0.059078)",
        "(-0.280000, 1.500812, -0.058343)",
        "(-0.280000, 1.515099, -0.059741)",
        "(-0.280000, 1.528823, -0.063468)",
        "(-0.280000, 1.540960, -0.069059)",
        "(-0.280000, 1.550965, -0.075694)",
        "(-0.280000, 1.558174, -0.081964)",
        "(-0.280000, 1.564091, -0.088201)",
        "(-0.280000, 1.568861, -0.094066)",
        "(-0.280000, 1.572721, -0.099367)",
        "(-0.280000, 1.575902, -0.103999)",
        "(-0.280000, 1.578452, -0.107561)",
        "(-0.280000, 1.580807, -0.110691)",
        "(-0.280000, 1.583099, -0.113519)",
        "(-0.280000, 1.585329, -0.115997)",
        "(-0.280000, 1.587539, -0.118191)",
        "(-0.280000, 1.589698, -0.119913)",
        "(-0.280000, 1.591910, -0.121626)",
        "(-0.280000, 1.594152, -0.123333)",
        "(-0.280000, 1.596401, -0.125037)",
        "(-0.280000, 1.598637, -0.126785)",
        "(-0.280000, 1.600806, -0.128279)",
        "(-0.280000, 1.602927, -0.129903)",
        "(-0.280000, 1.604967, -0.131660)",
        "(-0.280000, 1.605059, -0.133612)",
        "(-0.280000, 1.605112, -0.135829)",
        "(-0.280000, 1.605117, -0.137734)",
        "(-0.280000, 1.605079, -0.139846)",
        "(-0.280000, 1.604984, -0.142165)",
        "(-0.280000, 1.604822, -0.144637)",
        "(-0.280000, 1.604580, -0.147260)",
        "(-0.280000, 1.604322, -0.149461)",
        "(-0.280000, 1.603981, -0.151862)",
        "(-0.280000, 1.603544, -0.154459)",
        "(-0.280000, 1.603015, -0.157145)",
        "(-0.280000, 1.602361, -0.160016)",
        "(-0.280000, 1.601744, -0.162415)",
        "(-0.280000, 1.600991, -0.165045)",
        "(-0.280000, 1.600066, -0.167950)",
        "(-0.280000, 1.598995, -0.170972)",
        "(-0.280000, 1.597785, -0.174052)",
        "(-0.280000, 1.596663, -0.176662)",
        "(-0.280000, 1.595329, -0.179520)",
        "(-0.280000, 1.592535, -0.181959)",
        "(-0.280000, 1.588868, -0.183957)",
        "(-0.280000, 1.585050, -0.185842)",
        "(-0.280000, 1.581480, -0.187110)",
        "(-0.280000, 1.577763, -0.188487)",
        "(-0.280000, 1.573982, -0.189895)",
        "(-0.280000, 1.570179, -0.191356)",
        "(-0.280000, 1.566328, -0.192848)",
        "(-0.280000, 1.562975, -0.193897)",
        "(-0.280000, 1.559498, -0.195184)",
        "(-0.280000, 1.555942, -0.196644)",
        "(-0.280000, 1.552316, -0.198245)",
        "(-0.280000, 1.548591, -0.199982)",
        "(-0.280000, 1.545390, -0.201469)",
        "(-0.280000, 1.541941, -0.203194)",
        "(-0.280000, 1.538230, -0.205103)",
        "(-0.280000, 1.534274, -0.207126)",
        "(-0.280000, 1.530102, -0.209199)",
        "(-0.280000, 1.526542, -0.211073)",
        "(-0.280000, 1.522521, -0.213037)",
        "(-0.280000, 1.518069, -0.215026)",
        "(-0.280000, 1.513226, -0.216942)",
        "(-0.280000, 1.508006, -0.218707)",
        "(-0.280000, 1.503417, -0.220309)",
        "(-0.280000, 1.498187, -0.221703)",
        "(-0.280000, 1.492573, -0.222810)",
        "(-0.280000, 1.486631, -0.223557)",
        "(-0.280000, 1.480476, -0.223899)",
        "(-0.280000, 1.475170, -0.224175)",
        "(-0.280000, 1.469395, -0.223937)",
        "(-0.280000, 1.463335, -0.223149)",
        "(-0.280000, 1.458041, -0.220187)",
        "(-0.280000, 1.452685, -0.216719)",
        "(-0.280000, 1.448468, -0.213616)",
        "(-0.280000, 1.443994, -0.209913)",
        "(-0.280000, 1.439564, -0.205765)",
        "(-0.280000, 1.435300, -0.201231)",
        "(-0.280000, 1.431366, -0.196474)",
        "(-0.280000, 1.428391, -0.192421)",
        "(-0.280000, 1.425438, -0.187910)",
        "(-0.280000, 1.422716, -0.183196)",
        "(-0.280000, 1.420306, -0.178430)",
        "(-0.280000, 1.418241, -0.173733)",
        "(-0.280000, 1.416757, -0.169865)",
        "(-0.280000, 1.415393, -0.165791)",
        "(-0.280000, 1.414185, -0.161557)",
        "(-0.280000, 1.413191, -0.157375)",
        "(-0.280000, 1.412401, -0.153256)",
        "(-0.280000, 1.411890, -0.149881)",
        "(-0.280000, 1.411488, -0.146386)",
        "(-0.280000, 1.412590, -0.142745)",
        "(-0.280000, 1.414680, -0.139228)",
        "(-0.280000, 1.416948, -0.135871)",
        "(-0.280000, 1.419307, -0.133253)",
        "(-0.280000, 1.421695, -0.130678)",
        "(-0.280000, 1.424064, -0.128191)",
        "(-0.280000, 1.426342, -0.125827)",
        "(-0.280000, 1.428550, -0.123528)",
        "(-0.280000, 1.430542, -0.121736)",
        "(-0.280000, 1.432384, -0.119869)",
        "(-0.280000, 1.434048, -0.117994)",
        "(-0.280000, 1.435503, -0.116170)",
        "(-0.280000, 1.436729, -0.114411)",
        "(-0.280000, 1.437631, -0.112955)",
        "(-0.280000, 1.438354, -0.111326)",
        "(-0.280000, 1.438916, -0.109509)",
        "(-0.280000, 1.439324, -0.107531)",
        "(-0.280000, 1.439634, -0.105305)",
        "(-0.280000, 1.439681, -0.103227)",
        "(-0.280000, 1.439747, -0.100782)",
        "(-0.280000, 1.439946, -0.097806)",
        "(-0.280000, 1.440348, -0.094343)",
        "(-0.280000, 1.441092, -0.090329)",
        "(-0.280000, 1.441742, -0.086498)",
        "(-0.280000, 1.443193, -0.081767)",
        "(-0.280000, 1.445784, -0.076082)",
        "(-0.280000, 1.449865, -0.069542)",
        "(-0.280000, 1.455994, -0.062253)",
        "(-0.280000, 1.462363, -0.055891)",
        "(-0.280000, 1.472026, -0.049021)",
        "(-0.280000, 1.485084, -0.042767)",
        "(-0.280000, 1.501095, -0.040252)",
        "(-0.280000, 1.518288, -0.040539)",
        "(-0.280000, 1.532752, -0.043189)",
        "(-0.280000, 1.546744, -0.048036)",
        "(-0.280000, 1.559218, -0.054568)",
        "(-0.280000, 1.569775, -0.062137)",
        "(-0.280000, 1.578190, -0.069949)",
        "(-0.280000, 1.584062, -0.076680)",
        "(-0.280000, 1.588803, -0.083184)",
        "(-0.280000, 1.592530, -0.089241)",
        "(-0.280000, 1.595399, -0.094708)",
        "(-0.280000, 1.597596, -0.099576)",
        "(-0.280000, 1.599077, -0.103333)",
        "(-0.280000, 1.600239, -0.106652)",
        "(-0.280000, 1.601207, -0.109762)",
        "(-0.280000, 1.601978, -0.112550)",
        "(-0.280000, 1.602620, -0.115157)",
        "(-0.280000, 1.603084, -0.117270)",
        "(-0.280000, 1.603492, -0.119341)",
        "(-0.280000, 1.602481, -0.121593)",
        "(-0.280000, 1.600582, -0.123963)",
        "(-0.280000, 1.598569, -0.126201)",
        "(-0.280000, 1.596462, -0.128015)",
        "(-0.280000, 1.594326, -0.129799)",
        "(-0.280000, 1.592166, -0.131547)",
        "(-0.280000, 1.590018, -0.133253)",
        "(-0.280000, 1.587841, -0.135006)",
        "(-0.280000, 1.585669, -0.136458)",
        "(-0.280000, 1.583526, -0.137993)",
        "(-0.280000, 1.581423, -0.139563)",
        "(-0.280000, 1.579374, -0.141124)",
        "(-0.280000, 1.577390, -0.142712)",
        "(-0.280000, 1.575518, -0.144002)",
        "(-0.280000, 1.573744, -0.145373)",
        "(-0.280000, 1.572075, -0.146826)",
        "(-0.280000, 1.570529, -0.148296)",
        "(-0.280000, 1.569114, -0.149793)",
        "(-0.280000, 1.567904, -0.151040)",
        "(-0.280000, 1.566854, -0.152350)",
        "(-0.280000, 1.565928, -0.153796)",
        "(-0.280000, 1.565138, -0.155359)",
        "(-0.280000, 1.564473, -0.157053)",
        "(-0.280000, 1.564049, -0.158559)",
        "(-0.280000, 1.563728, -0.160256)",
        "(-0.280000, 1.563486, -0.162155)",
        "(-0.280000, 1.563326, -0.164205)",
        "(-0.280000, 1.563207, -0.166445)",
        "(-0.280000, 1.563301, -0.168526)",
        "(-0.280000, 1.563347, -0.170895)",
        "(-0.280000, 1.563316, -0.173523)",
        "(-0.280000, 1.563191, -0.176334)",
        "(-0.280000, 1.562937, -0.179374)",
        "(-0.280000, 1.562809, -0.182235)",
        "(-0.280000, 1.562464, -0.185317)",
        "(-0.280000, 1.561880, -0.188569)",
        "(-0.280000, 1.560985, -0.191992)",
        "(-0.280000, 1.559762, -0.195524)",
        "(-0.280000, 1.558639, -0.198747)",
        "(-0.280000, 1.557062, -0.202100)",
        "(-0.280000, 1.554988, -0.205531)",
        "(-0.280000, 1.552338, -0.209005)",
        "(-0.280000, 1.549114, -0.212425)",
        "(-0.280000, 1.546054, -0.215353)",
        "(-0.280000, 1.542396, -0.218152)",
        "(-0.280000, 1.538049, -0.220805)",
        "(-0.280000, 1.533186, -0.223145)",
        "(-0.280000, 1.527830, -0.225106)",
        "(-0.280000, 1.523166, -0.226436)",
        "(-0.280000, 1.518012, -0.227422)",
        "(-0.280000, 1.512446, -0.228008)",
        "(-0.280000, 1.506603, -0.228159)",
        "(-0.280000, 1.500566, -0.227869)",
        "(-0.280000, 1.495340, -0.227276)",
        "(-0.280000, 1.489591, -0.226217)",
        "(-0.280000, 1.483384, -0.224549)",
        "(-0.280000, 1.476904, -0.222176)",
        "(-0.280000, 1.470213, -0.218973)",
        "(-0.280000, 1.464965, -0.215698)",
        "(-0.280000, 1.459273, -0.211434)",
        "(-0.280000, 1.453711, -0.206345)",
        "(-0.280000, 1.448595, -0.200575)",
        "(-0.280000, 1.444149, -0.194310)",
        "(-0.280000, 1.441357, -0.188868)",
        "(-0.280000, 1.438890, -0.182915)",
        "(-0.280000, 1.437091, -0.176952)",
        "(-0.280000, 1.435955, -0.171132)",
        "(-0.280000, 1.435476, -0.165683)",
        "(-0.280000, 1.435765, -0.161321)",
        "(-0.280000, 1.436313, -0.157109)",
        "(-0.280000, 1.437102, -0.152975)",
        "(-0.280000, 1.438097, -0.149022)",
        "(-0.280000, 1.439254, -0.145256)",
        "(-0.280000, 1.440578, -0.142298)",
        "(-0.280000, 1.441921, -0.139359)",
        "(-0.280000, 1.443268, -0.136509)",
        "(-0.280000, 1.444592, -0.133841)",
        "(-0.280000, 1.445860, -0.131336)",
        "(-0.280000, 1.446995, -0.129366)",
        "(-0.280000, 1.448019, -0.127372)",
        "(-0.280000, 1.448922, -0.125369)",
        "(-0.280000, 1.449682, -0.123404)",
        "(-0.280000, 1.450337, -0.121331)",
        "(-0.280000, 1.450768, -0.119531)",
        "(-0.280000, 1.451108, -0.117522)",
        "(-0.280000, 1.451402, -0.115228)",
        "(-0.280000, 1.451705, -0.112606)",
        "(-0.280000, 1.452081, -0.109613)",
        "(-0.280000, 1.452285, -0.106811)",
        "(-0.280000, 1.452794, -0.103351)",
        "(-0.280000, 1.453799, -0.099158)",
        "(-0.280000, 1.455635, -0.094073)",
        "(-0.280000, 1.458725, -0.088045)",
        "(-0.280000, 1.462125, -0.082378)",
        "(-0.280000, 1.468001, -0.075592)",
        "(-0.280000, 1.477121, -0.068259)",
        "(-0.280000, 1.489723, -0.061678)",
        "(-0.280000, 1.505373, -0.057325)",
        "(-0.280000, 1.519730, -0.055874)",
        "(-0.280000, 1.535328, -0.057302)",
        "(-0.280000, 1.550176, -0.061418)",
        "(-0.280000, 1.563096, -0.067283)",
        "(-0.280000, 1.573880, -0.073984)",
        "(-0.280000, 1.582073, -0.079979)",
        "(-0.280000, 1.589159, -0.086033)",
        "(-0.280000, 1.594219, -0.092356)",
        "(-0.280000, 1.597220, -0.098690)",
        "(-0.280000, 1.599514, -0.104537)",
        "(-0.280000, 1.601046, -0.109218)",
        "(-0.280000, 1.602263, -0.113668)",
        "(-0.280000, 1.603206, -0.117863)",
        "(-0.280000, 1.603913, -0.121787)",
        "(-0.280000, 1.604434, -0.125530)",
        "(-0.280000, 1.604758, -0.128666)",
        "(-0.280000, 1.604979, -0.131811)",
        "(-0.280000, 1.605100, -0.135066)",
        "(-0.280000, 1.605111, -0.138323)",
        "(-0.280000, 1.605014, -0.141579)",
        "(-0.280000, 1.604847, -0.144309)",
        "(-0.280000, 1.604599, -0.147083)",
        "(-0.280000, 1.604236, -0.150110)",
        "(-0.280000, 1.603760, -0.153227)",
        "(-0.280000, 1.603174, -0.156377)",
        "(-0.280000, 1.602603, -0.158999)",
        "(-0.280000, 1.601893, -0.161856)",
        "(-0.280000, 1.601068, -0.164791)",
        "(-0.280000, 1.600101, -0.167846)",
        "(-0.280000, 1.598997, -0.170966)",
        "(-0.280000, 1.597965, -0.173611)",
        "(-0.280000, 1.596751, -0.176464)",
        "(-0.280000, 1.595333, -0.179511)",
        "(-0.280000, 1.593762, -0.182597)",
        "(-0.280000, 1.591950, -0.185853)",
        "(-0.280000, 1.590320, -0.188552)",
        "(-0.280000, 1.588458, -0.191412)",
        "(-0.280000, 1.586342, -0.194416)",
        "(-0.280000, 1.584017, -0.197460)",
        "(-0.280000, 1.581505, -0.200488)",
        "(-0.280000, 1.579264, -0.202993)",
        "(-0.280000, 1.576717, -0.205640)",
        "(-0.280000, 1.573956, -0.208295)",
        "(-0.280000, 1.571014, -0.210907)",
        "(-0.280000, 1.567885, -0.213462)",
        "(-0.280000, 1.565119, -0.215549)",
        "(-0.280000, 1.562108, -0.217650)",
        "(-0.280000, 1.558752, -0.219802)",
        "(-0.280000, 1.555127, -0.221914)",
        "(-0.280000, 1.551275, -0.223939)",
        "(-0.280000, 1.547907, -0.225533)",
        "(-0.280000, 1.544142, -0.227133)",
        "(-0.280000, 1.539606, -0.227496)",
        "(-0.280000, 1.534653, -0.226624)",
        "(-0.280000, 1.529721, -0.225572)",
        "(-0.280000, 1.525567, -0.224146)",
        "(-0.280000, 1.521340, -0.222570)",
        "(-0.280000, 1.517064, -0.220828)",
        "(-0.280000, 1.512985, -0.218922)",
        "(-0.280000, 1.508847, -0.216827)",
        "(-0.280000, 1.505513, -0.214592)",
        "(-0.280000, 1.501963, -0.212247)",
        "(-0.280000, 1.498309, -0.209776)",
        "(-0.280000, 1.494502, -0.207151)",
        "(-0.280000, 1.490649, -0.204365)",
        "(-0.280000, 1.487639, -0.201685)",
        "(-0.280000, 1.484281, -0.198808)",
        "(-0.280000, 1.480785, -0.195747)",
        "(-0.280000, 1.477241, -0.192502)",
        "(-0.280000, 1.473725, -0.189078)",
        "(-0.280000, 1.471086, -0.186099)",
        "(-0.280000, 1.468228, -0.182877)",
        "(-0.280000, 1.465384, -0.179520)",
        "(-0.280000, 1.462634, -0.176107)",
        "(-0.280000, 1.460001, -0.172671)",
        "(-0.280000, 1.457903, -0.169878)",
        "(-0.280000, 1.455642, -0.166811)",
        "(-0.280000, 1.453372, -0.163648)",
        "(-0.280000, 1.451114, -0.160391)",
        "(-0.280000, 1.448908, -0.157107)",
        "(-0.280000, 1.446939, -0.154441)",
        "(-0.280000, 1.444906, -0.151528)",
        "(-0.280000, 1.442863, -0.148404)",
        "(-0.280000, 1.440881, -0.145153)",
        "(-0.280000, 1.438948, -0.141770)",
        "(-0.280000, 1.437123, -0.138858)",
        "(-0.280000, 1.435369, -0.135719)",
        "(-0.280000, 1.433722, -0.132469)",
        "(-0.280000, 1.432207, -0.129154)",
        "(-0.280000, 1.430852, -0.125748)",
        "(-0.280000, 1.429590, -0.122772)",
        "(-0.280000, 1.428535, -0.119580)",
        "(-0.280000, 1.427715, -0.116229)",
        "(-0.280000, 1.427179, -0.112693)",
        "(-0.280000, 1.426961, -0.108994)",
        "(-0.280000, 1.426841, -0.105813)",
        "(-0.280000, 1.427125, -0.102353)",
        "(-0.280000, 1.427876, -0.098544)",
        "(-0.280000, 1.429134, -0.094473)",
        "(-0.280000, 1.430965, -0.090147)",
        "(-0.280000, 1.432808, -0.086510)",
        "(-0.280000, 1.435403, -0.082401)",
        "(-0.280000, 1.438789, -0.077941)",
        "(-0.280000, 1.442990, -0.073260)",
        "(-0.280000, 1.448055, -0.068460)",
        "(-0.280000, 1.452769, -0.064594)",
        "(-0.280000, 1.458608, -0.060420)",
        "(-0.280000, 1.465542, -0.056198)",
        "(-0.280000, 1.473382, -0.052253)",
        "(-0.280000, 1.482260, -0.048720)",
        "(-0.280000, 1.490296, -0.046187)",
        "(-0.280000, 1.499461, -0.044138)",
        "(-0.280000, 1.509570, -0.042862)",
        "(-0.280000, 1.520128, -0.042564)",
        "(-0.280000, 1.530805, -0.043311)",
        "(-0.280000, 1.539629, -0.045272)",
        "(-0.280000, 1.548419, -0.048782)",
        "(-0.280000, 1.557051, -0.053264)",
        "(-0.280000, 1.565149, -0.058556)",
        "(-0.280000, 1.572445, -0.064419)",
        "(-0.280000, 1.578031, -0.069783)",
        "(-0.280000, 1.583236, -0.075655)",
        "(-0.280000, 1.588070, -0.082101)",
        "(-0.280000, 1.592352, -0.088927)",
        "(-0.280000, 1.596075, -0.096131)",
        "(-0.280000, 1.598726, -0.102399)",
        "(-0.280000, 1.601051, -0.109238)",
        "(-0.280000, 1.602929, -0.116536)",
        "(-0.280000, 1.604255, -0.124113)",
        "(-0.280000, 1.604979, -0.131824)",
        "(-0.280000, 1.605113, -0.138211)",
        "(-0.280000, 1.604792, -0.145009)",
        "(-0.280000, 1.603956, -0.152026)",
        "(-0.280000, 1.602611, -0.158962)",
        "(-0.280000, 1.600735, -0.165883)",
        "(-0.280000, 1.598804, -0.171478)",
        "(-0.280000, 1.596428, -0.177183)",
        "(-0.280000, 1.593645, -0.182817)",
        "(-0.280000, 1.590530, -0.188215)",
        "(-0.280000, 1.587106, -0.193360)",
        "(-0.280000, 1.584048, -0.197421)",
        "(-0.280000, 1.580643, -0.201473)",
        "(-0.280000, 1.576948, -0.205408)",
        "(-0.280000, 1.573002, -0.209166)",
        "(-0.280000, 1.568851, -0.212696)",
        "(-0.280000, 1.565186, -0.215500)",
        "(-0.280000, 1.561263, -0.218211)",
        "(-0.280000, 1.556984, -0.220858)",
        "(-0.280000, 1.552388, -0.223376)",
        "(-0.280000, 1.547615, -0.225664)",
        "(-0.280000, 1.543455, -0.227405)",
        "(-0.280000, 1.538921, -0.229051)",
        "(-0.280000, 1.533708, -0.229271)",
        "(-0.280000, 1.528198, -0.228282)",
        "(-0.280000, 1.522628, -0.227010)",
        "(-0.280000, 1.518028, -0.225317)",
        "(-0.280000, 1.513297, -0.223368)",
        "(-0.280000, 1.508568, -0.221094)",
        "(-0.280000, 1.503977, -0.218491)",
        "(-0.280000, 1.499481, -0.215481)",
        "(-0.280000, 1.496031, -0.212235)",
        "(-0.280000, 1.492517, -0.208659)",
        "(-0.280000, 1.489091, -0.204764)",
        "(-0.280000, 1.485853, -0.200574)",
        "(-0.280000, 1.483019, -0.196187)",
        "(-0.280000, 1.481250, -0.191986)",
        "(-0.280000, 1.479547, -0.187618)",
        "(-0.280000, 1.478088, -0.183193)",
        "(-0.280000, 1.476925, -0.178794)",
        "(-0.280000, 1.476124, -0.174535)",
        "(-0.280000, 1.476028, -0.170847)",
        "(-0.280000, 1.475977, -0.167303)",
        "(-0.280000, 1.476033, -0.163930)",
        "(-0.280000, 1.476146, -0.160780)",
        "(-0.280000, 1.476300, -0.157905)",
        "(-0.280000, 1.476632, -0.155633)",
        "(-0.280000, 1.476768, -0.153467)",
        "(-0.280000, 1.476715, -0.151433)",
        "(-0.280000, 1.476462, -0.149530)",
        "(-0.280000, 1.475985, -0.147716)",
        "(-0.280000, 1.475378, -0.146330)",
        "(-0.280000, 1.474452, -0.144791)",
        "(-0.280000, 1.473246, -0.143111)",
        "(-0.280000, 1.471803, -0.141222)",
        "(-0.280000, 1.470136, -0.139041)",
        "(-0.280000, 1.468312, -0.137073)",
        "(-0.280000, 1.466356, -0.134413)",
        "(-0.280000, 1.464396, -0.131074)",
        "(-0.280000, 1.462584, -0.127025)",
        "(-0.280000, 1.461123, -0.122139)",
        "(-0.280000, 1.459798, -0.117476)",
        "(-0.280000, 1.459229, -0.111680)",
        "(-0.280000, 1.459669, -0.104971)",
        "(-0.280000, 1.461374, -0.097577)",
        "(-0.280000, 1.464569, -0.089786)",
        "(-0.280000, 1.468199, -0.082820)",
        "(-0.280000, 1.473487, -0.075844)",
        "(-0.280000, 1.480561, -0.069152)",
        "(-0.280000, 1.489184, -0.063306)",
        "(-0.280000, 1.499027, -0.058686)",
        "(-0.280000, 1.508286, -0.055520)",
        "(-0.280000, 1.517834, -0.053556)",
        "(-0.280000, 1.527622, -0.052794)",
        "(-0.280000, 1.537172, -0.053106)",
        "(-0.280000, 1.546223, -0.054270)",
        "(-0.280000, 1.553737, -0.055535)",
        "(-0.280000, 1.560910, -0.057296)",
        "(-0.280000, 1.567132, -0.060036)",
        "(-0.280000, 1.571795, -0.063849)",
        "(-0.280000, 1.575917, -0.067652)",
        "(-0.280000, 1.578962, -0.070765)",
        "(-0.280000, 1.581728, -0.073853)",
        "(-0.280000, 1.584197, -0.076851)",
        "(-0.280000, 1.586484, -0.079861)",
        "(-0.280000, 1.588564, -0.082828)",
        "(-0.280000, 1.590199, -0.085338)",
        "(-0.280000, 1.591756, -0.087898)",
        "(-0.280000, 1.593259, -0.090551)",
        "(-0.280000, 1.594677, -0.093249)",
        "(-0.280000, 1.596010, -0.095991)",
        "(-0.280000, 1.597027, -0.098246)",
        "(-0.280000, 1.598045, -0.100669)",
        "(-0.280000, 1.599053, -0.103268)",
        "(-0.280000, 1.600002, -0.105944)",
        "(-0.280000, 1.600872, -0.108646)",
        "(-0.280000, 1.601524, -0.110870)",
        "(-0.280000, 1.602170, -0.113311)",
        "(-0.280000, 1.600882, -0.116189)",
        "(-0.280000, 1.599455, -0.118995)",
        "(-0.280000, 1.597910, -0.121667)",
        "(-0.280000, 1.596241, -0.123917)",
        "(-0.280000, 1.594563, -0.126223)",
        "(-0.280000, 1.592890, -0.128529)",
        "(-0.280000, 1.591256, -0.130692)",
        "(-0.280000, 1.589657, -0.132858)",
        "(-0.280000, 1.588125, -0.134592)",
        "(-0.280000, 1.586714, -0.136386)",
        "(-0.280000, 1.585439, -0.138243)",
        "(-0.280000, 1.584313, -0.140170)",
        "(-0.280000, 1.583347, -0.142177)",
        "(-0.280000, 1.582586, -0.143874)",
        "(-0.280000, 1.582011, -0.145726)",
        "(-0.280000, 1.581613, -0.147788)",
        "(-0.280000, 1.581380, -0.150076)",
        "(-0.280000, 1.581302, -0.152572)",
        "(-0.280000, 1.581462, -0.154864)",
        "(-0.280000, 1.581713, -0.157520)",
        "(-0.280000, 1.581990, -0.160690)",
        "(-0.280000, 1.582267, -0.164232)",
        "(-0.280000, 1.582496, -0.168123)",
        "(-0.280000, 1.582909, -0.171727)",
        "(-0.280000, 1.583137, -0.175810)",
        "(-0.280000, 1.583106, -0.180324)",
        "(-0.280000, 1.582740, -0.185210)",
        "(-0.280000, 1.581996, -0.190354)",
        "(-0.280000, 1.581354, -0.194996)",
        "(-0.280000, 1.580133, -0.199960)",
        "(-0.280000, 1.577694, -0.204648)",
        "(-0.280000, 1.573905, -0.208343)",
        "(-0.280000, 1.569716, -0.211993)",
        "(-0.280000, 1.565915, -0.214964)",
        "(-0.280000, 1.561623, -0.217974)",
        "(-0.280000, 1.556858, -0.220931)",
        "(-0.280000, 1.551651, -0.223750)",
        "(-0.280000, 1.545945, -0.226390)",
        "(-0.280000, 1.540868, -0.228375)",
        "(-0.280000, 1.535085, -0.230249)",
        "(-0.280000, 1.528533, -0.231903)",
        "(-0.280000, 1.521416, -0.233162)",
        "(-0.280000, 1.513755, -0.233917)",
        "(-0.280000, 1.507156, -0.234078)",
        "(-0.280000, 1.499886, -0.233736)",
        "(-0.280000, 1.492093, -0.232757)",
        "(-0.280000, 1.483999, -0.231048)",
        "(-0.280000, 1.475734, -0.228534)",
        "(-0.280000, 1.469014, -0.225873)",
        "(-0.280000, 1.462005, -0.222444)",
        "(-0.280000, 1.456123, -0.216715)",
        "(-0.280000, 1.450781, -0.210474)",
        "(-0.280000, 1.446134, -0.203892)",
        "(-0.280000, 1.443125, -0.198082)",
        "(-0.280000, 1.440386, -0.191945)",
        "(-0.280000, 1.438144, -0.185771)",
        "(-0.280000, 1.436345, -0.179623)",
        "(-0.280000, 1.435005, -0.173551)",
        "(-0.280000, 1.434456, -0.168557)",
        "(-0.280000, 1.434018, -0.163480)",
        "(-0.280000, 1.433727, -0.158441)",
        "(-0.280000, 1.433569, -0.153472)",
        "(-0.280000, 1.433525, -0.148603)",
        "(-0.280000, 1.433651, -0.144697)",
        "(-0.280000, 1.433723, -0.140608)",
        "(-0.280000, 1.433766, -0.136347)",
        "(-0.280000, 1.433817, -0.131726)",
        "(-0.280000, 1.433953, -0.126633)",
        "(-0.280000, 1.434059, -0.122078)",
        "(-0.280000, 1.434455, -0.116523)",
        "(-0.280000, 1.435474, -0.109642)",
        "(-0.280000, 1.437646, -0.101229)",
        "(-0.280000, 1.442006, -0.090799)",
        "(-0.280000, 1.447477, -0.081093)",
        "(-0.280000, 1.457679, -0.069243)",
        "(-0.280000, 1.473588, -0.057587)",
        "(-0.280000, 1.494166, -0.049285)",
        "(-0.280000, 1.516636, -0.046306)",
        "(-0.280000, 1.535788, -0.047813)",
        "(-0.280000, 1.553436, -0.052745)",
        "(-0.280000, 1.567970, -0.060687)",
        "(-0.280000, 1.578561, -0.070339)",
        "(-0.280000, 1.586399, -0.079745)",
        "(-0.280000, 1.591561, -0.087568)",
        "(-0.280000, 1.595473, -0.094861)",
        "(-0.280000, 1.598429, -0.101632)",
        "(-0.280000, 1.600628, -0.107859)",
        "(-0.280000, 1.602261, -0.113662)",
        "(-0.280000, 1.603307, -0.118374)",
        "(-0.280000, 1.604103, -0.123029)",
        "(-0.280000, 1.604676, -0.127769)",
        "(-0.280000, 1.605015, -0.132531)",
        "(-0.280000, 1.605119, -0.137304)",
        "(-0.280000, 1.605026, -0.141293)",
        "(-0.280000, 1.604752, -0.145482)",
        "(-0.280000, 1.604248, -0.150019)",
        "(-0.280000, 1.603512, -0.154631)",
        "(-0.280000, 1.602520, -0.159354)",
        "(-0.280000, 1.601508, -0.163268)",
        "(-0.280000, 1.600204, -0.167534)",
        "(-0.280000, 1.598612, -0.171980)",
        "(-0.280000, 1.596720, -0.176534)",
        "(-0.280000, 1.594505, -0.181172)",
        "(-0.280000, 1.592489, -0.184915)",
        "(-0.280000, 1.590032, -0.189009)",
        "(-0.280000, 1.587165, -0.193276)",
        "(-0.280000, 1.583915, -0.197588)",
        "(-0.280000, 1.580254, -0.201909)",
        "(-0.280000, 1.576939, -0.205417)",
        "(-0.280000, 1.573066, -0.209108)",
        "(-0.280000, 1.568629, -0.212874)",
        "(-0.280000, 1.563674, -0.216578)",
        "(-0.280000, 1.558180, -0.220149)",
        "(-0.280000, 1.553293, -0.222906)",
        "(-0.280000, 1.547539, -0.225697)",
        "(-0.280000, 1.541073, -0.228301)",
        "(-0.280000, 1.533984, -0.230561)",
        "(-0.280000, 1.526219, -0.231766)",
        "(-0.280000, 1.519487, -0.231598)",
        "(-0.280000, 1.512266, -0.231152)",
        "(-0.280000, 1.504619, -0.230289)",
        "(-0.280000, 1.496823, -0.228941)",
        "(-0.280000, 1.488954, -0.227055)",
        "(-0.280000, 1.482465, -0.225004)",
        "(-0.280000, 1.475663, -0.222447)",
        "(-0.280000, 1.468743, -0.219327)",
        "(-0.280000, 1.461988, -0.215676)",
        "(-0.280000, 1.455459, -0.211454)",
        "(-0.280000, 1.450334, -0.207540)",
        "(-0.280000, 1.445141, -0.202866)",
        "(-0.280000, 1.440228, -0.197569)",
        "(-0.280000, 1.435880, -0.191879)",
        "(-0.280000, 1.432125, -0.185802)",
        "(-0.280000, 1.429615, -0.180506)",
        "(-0.280000, 1.427476, -0.174717)",
        "(-0.280000, 1.425861, -0.168649)",
        "(-0.280000, 1.424822, -0.162404)",
        "(-0.280000, 1.424390, -0.156094)",
        "(-0.280000, 1.424725, -0.150822)",
        "(-0.280000, 1.425479, -0.145335)",
        "(-0.280000, 1.426690, -0.139866)",
        "(-0.280000, 1.428342, -0.134593)",
        "(-0.280000, 1.430403, -0.129428)",
        "(-0.280000, 1.432694, -0.125387)",
        "(-0.280000, 1.435301, -0.121027)",
        "(-0.280000, 1.438363, -0.116273)",
        "(-0.280000, 1.442080, -0.110866)",
        "(-0.280000, 1.446882, -0.104495)",
        "(-0.280000, 1.452097, -0.098963)",
        "(-0.280000, 1.460307, -0.091215)",
        "(-0.280000, 1.473052, -0.082509)",
        "(-0.280000, 1.489941, -0.076116)",
        "(-0.280000, 1.508201, -0.074562)",
        "(-0.280000, 1.523479, -0.077435)",
        "(-0.280000, 1.536722, -0.083374)",
        "(-0.280000, 1.546980, -0.090972)",
        "(-0.280000, 1.554292, -0.098827)",
        "(-0.280000, 1.559311, -0.106120)",
        "(-0.280000, 1.562503, -0.111963)",
        "(-0.280000, 1.564886, -0.117052)",
        "(-0.280000, 1.566774, -0.121461)",
        "(-0.280000, 1.568398, -0.125356)",
        "(-0.280000, 1.569895, -0.128876)",
        "(-0.280000, 1.571313, -0.131735)",
        "(-0.280000, 1.572772, -0.134565)",
        "(-0.280000, 1.574269, -0.137447)",
        "(-0.280000, 1.575796, -0.140354)",
        "(-0.280000, 1.577330, -0.143406)",
        "(-0.280000, 1.578912, -0.146115)",
        "(-0.280000, 1.580455, -0.149034)",
        "(-0.280000, 1.581938, -0.152342)",
        "(-0.280000, 1.583310, -0.155927)",
        "(-0.280000, 1.584527, -0.159792)",
        "(-0.280000, 1.585757, -0.163309)",
        "(-0.280000, 1.586743, -0.167253)",
        "(-0.280000, 1.587438, -0.171583)",
        "(-0.280000, 1.587802, -0.176249)",
        "(-0.280000, 1.587735, -0.181324)",
        "(-0.280000, 1.587672, -0.185974)",
        "(-0.280000, 1.587088, -0.191085)",
        "(-0.280000, 1.585160, -0.195995)",
        "(-0.280000, 1.581691, -0.200273)",
        "(-0.280000, 1.577620, -0.204725)",
        "(-0.280000, 1.573936, -0.208314)",
        "(-0.280000, 1.569542, -0.212136)",
        "(-0.280000, 1.564502, -0.215993)",
        "(-0.280000, 1.558864, -0.219733)",
        "(-0.280000, 1.552654, -0.223239)",
        "(-0.280000, 1.547116, -0.225884)",
        "(-0.280000, 1.540782, -0.228406)",
        "(-0.280000, 1.533731, -0.230631)",
        "(-0.280000, 1.526018, -0.232410)",
        "(-0.280000, 1.517769, -0.233598)",
        "(-0.280000, 1.510651, -0.234049)",
        "(-0.280000, 1.502790, -0.233939)",
        "(-0.280000, 1.494391, -0.233113)",
        "(-0.280000, 1.485790, -0.231489)",
        "(-0.280000, 1.477271, -0.229063)",
        "(-0.280000, 1.470306, -0.226430)",
        "(-0.280000, 1.463145, -0.223053)",
        "(-0.280000, 1.456063, -0.218965)",
        "(-0.280000, 1.449308, -0.214262)",
        "(-0.280000, 1.442976, -0.209004)",
        "(-0.280000, 1.438119, -0.204293)",
        "(-0.280000, 1.433335, -0.198933)",
        "(-0.280000, 1.428780, -0.192977)",
        "(-0.280000, 1.424645, -0.186599)",
        "(-0.280000, 1.421044, -0.179961)",
        "(-0.280000, 1.418485, -0.174325)",
        "(-0.280000, 1.416138, -0.168090)",
        "(-0.280000, 1.414171, -0.161506)",
        "(-0.280000, 1.412638, -0.154594)",
        "(-0.280000, 1.411589, -0.147380)",
        "(-0.280000, 1.411136, -0.141416)",
        "(-0.280000, 1.411068, -0.134597)",
        "(-0.280000, 1.411562, -0.126957)",
        "(-0.280000, 1.412854, -0.118352)",
        "(-0.280000, 1.415870, -0.108766)",
        "(-0.280000, 1.420025, -0.100741)",
        "(-0.280000, 1.426281, -0.090314)",
        "(-0.280000, 1.435995, -0.077787)",
        "(-0.280000, 1.450346, -0.064660)",
        "(-0.280000, 1.469597, -0.053450)",
        "(-0.280000, 1.488973, -0.047439)",
        "(-0.280000, 1.510587, -0.045725)",
        "(-0.280000, 1.531967, -0.049021)",
        "(-0.280000, 1.550770, -0.056511)",
        "(-0.280000, 1.565745, -0.066468)",
        "(-0.280000, 1.575976, -0.076260)",
        "(-0.280000, 1.583576, -0.086109)",
        "(-0.280000, 1.589020, -0.095619)",
        "(-0.280000, 1.592665, -0.104409)",
        "(-0.280000, 1.594926, -0.112465)",
        "(-0.280000, 1.595928, -0.118931)",
        "(-0.280000, 1.596234, -0.125005)",
        "(-0.280000, 1.595932, -0.130669)",
        "(-0.280000, 1.595104, -0.135919)",
        "(-0.280000, 1.593823, -0.140856)",
        "(-0.280000, 1.592217, -0.144675)",
        "(-0.280000, 1.590296, -0.148516)",
        "(-0.280000, 1.588082, -0.152256)",
        "(-0.280000, 1.585619, -0.155786)",
        "(-0.280000, 1.582934, -0.159134)",
        "(-0.280000, 1.580288, -0.161627)",
        "(-0.280000, 1.577485, -0.164165)",
        "(-0.280000, 1.574510, -0.166680)",
        "(-0.280000, 1.571397, -0.169161)",
        "(-0.280000, 1.568199, -0.171534)",
        "(-0.280000, 1.565290, -0.173245)",
        "(-0.280000, 1.562267, -0.175064)",
        "(-0.280000, 1.559171, -0.176918)",
        "(-0.280000, 1.556046, -0.178754)",
        "(-0.280000, 1.552915, -0.180554)",
        "(-0.280000, 1.550214, -0.181927)",
        "(-0.280000, 1.547404, -0.183454)",
        "(-0.280000, 1.544486, -0.185106)",
        "(-0.280000, 1.541488, -0.186839)",
        "(-0.280000, 1.538291, -0.188695)",
        "(-0.280000, 1.535521, -0.190314)",
        "(-0.280000, 1.532423, -0.192123)",
        "(-0.280000, 1.529004, -0.194051)",
        "(-0.280000, 1.525209, -0.196047)",
        "(-0.280000, 1.520983, -0.198045)",
        "(-0.280000, 1.517190, -0.199841)",
        "(-0.280000, 1.512781, -0.201611)",
        "(-0.280000, 1.507700, -0.203233)",
        "(-0.280000, 1.502053, -0.204571)",
        "(-0.280000, 1.495900, -0.205510)",
        "(-0.280000, 1.490440, -0.206241)",
        "(-0.280000, 1.484371, -0.206469)",
        "(-0.280000, 1.477889, -0.206164)",
        "(-0.280000, 1.471155, -0.205255)",
        "(-0.280000, 1.464299, -0.203714)",
        "(-0.280000, 1.458436, -0.202307)",
        "(-0.280000, 1.452273, -0.200181)",
        "(-0.280000, 1.446051, -0.197404)",
        "(-0.280000, 1.439996, -0.194120)",
        "(-0.280000, 1.434181, -0.190383)",
        "(-0.280000, 1.429263, -0.187202)",
        "(-0.280000, 1.424365, -0.183330)",
        "(-0.280000, 1.420377, -0.178580)",
        "(-0.280000, 1.417925, -0.172951)",
        "(-0.280000, 1.415802, -0.167076)",
        "(-0.280000, 1.414339, -0.162141)",
        "(-0.280000, 1.413044, -0.156674)",
        "(-0.280000, 1.412052, -0.151037)",
        "(-0.280000, 1.411389, -0.145299)",
        "(-0.280000, 1.411069, -0.139533)",
        "(-0.280000, 1.411063, -0.134804)",
        "(-0.280000, 1.411318, -0.129663)",
        "(-0.280000, 1.411879, -0.124283)",
        "(-0.280000, 1.412809, -0.118583)",
        "(-0.280000, 1.414167, -0.112592)",
        "(-0.280000, 1.415612, -0.107597)",
        "(-0.280000, 1.417716, -0.101662)",
        "(-0.280000, 1.420857, -0.094503)",
        "(-0.280000, 1.425541, -0.086006)",
        "(-0.280000, 1.432869, -0.075718)",
        "(-0.280000, 1.441015, -0.066902)",
        "(-0.280000, 1.454433, -0.056180)",
        "(-0.280000, 1.473953, -0.048257)",
        "(-0.280000, 1.496571, -0.044614)",
        "(-0.280000, 1.519360, -0.046604)",
        "(-0.280000, 1.537594, -0.052936)",
        "(-0.280000, 1.552818, -0.062242)",
        "(-0.280000, 1.564356, -0.073024)",
        "(-0.280000, 1.572345, -0.083857)",
        "(-0.280000, 1.577405, -0.093840)",
        "(-0.280000, 1.579993, -0.101803)",
        "(-0.280000, 1.581391, -0.108594)",
        "(-0.280000, 1.582059, -0.114391)",
        "(-0.280000, 1.582302, -0.119366)",
        "(-0.280000, 1.582330, -0.123682)",
        "(-0.280000, 1.582227, -0.127036)",
        "(-0.280000, 1.582205, -0.130213)",
        "(-0.280000, 1.582299, -0.133277)",
        "(-0.280000, 1.582526, -0.136295)",
        "(-0.280000, 1.582895, -0.139333)",
        "(-0.280000, 1.583439, -0.141890)",
        "(-0.280000, 1.584129, -0.144632)",
        "(-0.280000, 1.584949, -0.147672)",
        "(-0.280000, 1.585851, -0.150995)",
        "(-0.280000, 1.586795, -0.154583)",
        "(-0.280000, 1.587900, -0.157807)",
        "(-0.280000, 1.588931, -0.161528)",
        "(-0.280000, 1.589811, -0.165716)",
        "(-0.280000, 1.590459, -0.170328)",
        "(-0.280000, 1.590773, -0.175351)",
        "(-0.280000, 1.591051, -0.179997)",
        "(-0.280000, 1.590815, -0.185186)",
        "(-0.280000, 1.589160, -0.190360)",
        "(-0.280000, 1.585907, -0.195005)",
        "(-0.280000, 1.582116, -0.199774)",
        "(-0.280000, 1.578577, -0.203727)",
        "(-0.280000, 1.574407, -0.207876)",
        "(-0.280000, 1.569588, -0.212098)",
        "(-0.280000, 1.564118, -0.216267)",
        "(-0.280000, 1.558141, -0.220172)",
        "(-0.280000, 1.552826, -0.223150)",
        "(-0.280000, 1.546758, -0.226041)",
        "(-0.280000, 1.540061, -0.228661)",
        "(-0.280000, 1.532934, -0.230846)",
        "(-0.280000, 1.525402, -0.232524)",
        "(-0.280000, 1.519064, -0.233459)",
        "(-0.280000, 1.512261, -0.233993)",
        "(-0.280000, 1.505069, -0.234036)",
        "(-0.280000, 1.497685, -0.233525)",
        "(-0.280000, 1.490309, -0.232442)",
        "(-0.280000, 1.484205, -0.231100)",
        "(-0.280000, 1.477801, -0.229239)",
        "(-0.280000, 1.471249, -0.226823)",
        "(-0.280000, 1.464794, -0.223895)",
        "(-0.280000, 1.458570, -0.220504)",
        "(-0.280000, 1.453647, -0.217380)",
        "(-0.280000, 1.448464, -0.213613)",
        "(-0.280000, 1.443307, -0.209302)",
        "(-0.280000, 1.438425, -0.204609)",
        "(-0.280000, 1.433881, -0.199585)",
        "(-0.280000, 1.430447, -0.195268)",
        "(-0.280000, 1.427061, -0.190457)",
        "(-0.280000, 1.423894, -0.185312)",
        "(-0.280000, 1.421054, -0.179981)",
        "(-0.280000, 1.418551, -0.174484)",
        "(-0.280000, 1.416744, -0.169829)",
        "(-0.280000, 1.415073, -0.164737)",
        "(-0.280000, 1.413674, -0.159509)",
        "(-0.280000, 1.412568, -0.154211)",
        "(-0.280000, 1.412337, -0.148684)",
        "(-0.280000, 1.413092, -0.144020)",
        "(-0.280000, 1.413898, -0.139105)",
        "(-0.280000, 1.414815, -0.134032)",
        "(-0.280000, 1.415838, -0.129051)",
        "(-0.280000, 1.416956, -0.124198)",
        "(-0.280000, 1.417998, -0.120335)",
        "(-0.280000, 1.419110, -0.116314)",
        "(-0.280000, 1.420326, -0.112185)",
        "(-0.280000, 1.421728, -0.107863)",
        "(-0.280000, 1.423461, -0.103189)",
        "(-0.280000, 1.425109, -0.099330)",
        "(-0.280000, 1.427478, -0.094501)",
        "(-0.280000, 1.430720, -0.088856)",
        "(-0.280000, 1.435028, -0.082546)",
        "(-0.280000, 1.440905, -0.075448)",
        "(-0.280000, 1.446591, -0.069770)",
        "(-0.280000, 1.455493, -0.062604)",
        "(-0.280000, 1.468561, -0.054917)",
        "(-0.280000, 1.486337, -0.048535)",
        "(-0.280000, 1.511496, -0.045968)",
        "(-0.280000, 1.534467, -0.049807)",
        "(-0.280000, 1.558290, -0.060983)",
        "(-0.280000, 1.578898, -0.079677)",
        "(-0.280000, 1.593279, -0.104684)",
        "(-0.280000, 1.599142, -0.133375)",
        "(-0.280000, 1.596258, -0.160071)",
        "(-0.280000, 1.586509, -0.183460)",
        "(-0.280000, 1.572670, -0.201338)",
        "(-0.280000, 1.557615, -0.213541)",
        "(-0.280000, 1.542975, -0.221233)",
        "(-0.280000, 1.530972, -0.225257)",
        "(-0.280000, 1.519358, -0.227479)",
        "(-0.280000, 1.508243, -0.228179)",
        "(-0.280000, 1.497664, -0.227582)",
        "(-0.280000, 1.487609, -0.225851)",
        "(-0.280000, 1.479675, -0.223640)",
        "(-0.280000, 1.471748, -0.220625)",
        "(-0.280000, 1.464049, -0.216838)",
        "(-0.280000, 1.456904, -0.212456)",
        "(-0.280000, 1.450343, -0.207559)",
        "(-0.280000, 1.445275, -0.203086)",
        "(-0.280000, 1.440454, -0.198140)",
        "(-0.280000, 1.435930, -0.192726)",
        "(-0.280000, 1.431758, -0.186854)",
        "(-0.280000, 1.428016, -0.180585)",
        "(-0.280000, 1.425233, -0.175024)",
        "(-0.280000, 1.422594, -0.168640)",
        "(-0.280000, 1.420259, -0.161411)",
        "(-0.280000, 1.418409, -0.153335)",
        "(-0.280000, 1.417241, -0.144437)",
        "(-0.280000, 1.416941, -0.136797)",
        "(-0.280000, 1.417382, -0.128081)",
        "(-0.280000, 1.418801, -0.118721)",
        "(-0.280000, 1.421333, -0.109090)",
        "(-0.280000, 1.425184, -0.099164)",
        "(-0.280000, 1.429312, -0.091194)",
        "(-0.280000, 1.435138, -0.082400)",
        "(-0.280000, 1.442794, -0.073449)",
        "(-0.280000, 1.452589, -0.064743)",
        "(-0.280000, 1.464611, -0.056937)",
        "(-0.280000, 1.476042, -0.051720)",
        "(-0.280000, 1.490299, -0.047655)",
        "(-0.280000, 1.506897, -0.045911)",
        "(-0.280000, 1.524988, -0.047486)",
        "(-0.280000, 1.543502, -0.053070)",
        "(-0.280000, 1.558673, -0.061237)",
        "(-0.280000, 1.572734, -0.072810)",
        "(-0.280000, 1.584457, -0.087318)",
        "(-0.280000, 1.592927, -0.103772)",
        "(-0.280000, 1.597856, -0.121355)",
        "(-0.280000, 1.599215, -0.136612)",
        "(-0.280000, 1.597943, -0.152222)",
        "(-0.280000, 1.594099, -0.167151)",
        "(-0.280000, 1.588078, -0.180701)",
        "(-0.280000, 1.580361, -0.192550)",
        "(-0.280000, 1.572840, -0.201167)",
        "(-0.280000, 1.564183, -0.208863)",
        "(-0.280000, 1.554534, -0.215450)",
        "(-0.280000, 1.544076, -0.220769)",
        "(-0.280000, 1.533022, -0.224699)",
        "(-0.280000, 1.523499, -0.226865)",
        "(-0.280000, 1.513111, -0.228040)",
        "(-0.280000, 1.502312, -0.227997)",
        "(-0.280000, 1.491449, -0.226649)",
        "(-0.280000, 1.480778, -0.223994)",
        "(-0.280000, 1.472264, -0.220847)",
        "(-0.280000, 1.463803, -0.216702)",
        "(-0.280000, 1.455815, -0.211705)",
        "(-0.280000, 1.448611, -0.206105)",
        "(-0.280000, 1.442240, -0.200061)",
        "(-0.280000, 1.437591, -0.194814)",
        "(-0.280000, 1.433331, -0.189184)",
        "(-0.280000, 1.429569, -0.183327)",
        "(-0.280000, 1.426330, -0.177333)",
        "(-0.280000, 1.423623, -0.171295)",
        "(-0.280000, 1.421731, -0.166201)",
        "(-0.280000, 1.420082, -0.160764)",
        "(-0.280000, 1.418756, -0.155139)",
        "(-0.280000, 1.417795, -0.149490)",
        "(-0.280000, 1.417198, -0.143890)",
        "(-0.280000, 1.416968, -0.139298)",
        "(-0.280000, 1.416972, -0.134654)",
        "(-0.280000, 1.417227, -0.129817)",
        "(-0.280000, 1.417733, -0.125049)",
        "(-0.280000, 1.418453, -0.120508)",
        "(-0.280000, 1.419211, -0.116826)",
        "(-0.280000, 1.420159, -0.113035)",
        "(-0.280000, 1.421299, -0.109194)",
        "(-0.280000, 1.422658, -0.105269)",
        "(-0.280000, 1.424311, -0.101137)",
        "(-0.280000, 1.425892, -0.097672)",
        "(-0.280000, 1.427986, -0.093692)",
        "(-0.280000, 1.430733, -0.089239)",
        "(-0.280000, 1.434358, -0.084266)",
        "(-0.280000, 1.439227, -0.078680)",
        "(-0.280000, 1.444043, -0.074231)",
        "(-0.280000, 1.450706, -0.069037)",
        "(-0.280000, 1.459246, -0.063732)",
        "(-0.280000, 1.469706, -0.058924)",
        "(-0.280000, 1.482038, -0.055258)",
        "(-0.280000, 1.492734, -0.053962)",
        "(-0.280000, 1.505277, -0.054074)",
        "(-0.280000, 1.518176, -0.056232)",
        "(-0.280000, 1.530267, -0.060415)",
        "(-0.280000, 1.540896, -0.066229)",
        "(-0.280000, 1.548467, -0.072331)",
        "(-0.280000, 1.555081, -0.079216)",
        "(-0.280000, 1.560482, -0.086589)",
        "(-0.280000, 1.564554, -0.094013)",
        "(-0.280000, 1.566961, -0.100475)",
        "(-0.280000, 1.568685, -0.106863)",
        "(-0.280000, 1.569838, -0.113211)",
        "(-0.280000, 1.570435, -0.119370)",
        "(-0.280000, 1.570553, -0.125307)",
        "(-0.280000, 1.570275, -0.131104)",
        "(-0.280000, 1.569632, -0.135920)",
        "(-0.280000, 1.568803, -0.140679)",
        "(-0.280000, 1.567785, -0.145458)",
        "(-0.280000, 1.566583, -0.150205)",
        "(-0.280000, 1.565151, -0.155029)",
        "(-0.280000, 1.563774, -0.159155)",
        "(-0.280000, 1.562175, -0.163503)",
        "(-0.280000, 1.560283, -0.168068)",
        "(-0.280000, 1.558018, -0.172834)",
        "(-0.280000, 1.555314, -0.177746)",
        "(-0.280000, 1.552797, -0.182064)",
        "(-0.280000, 1.549741, -0.186595)",
        "(-0.280000, 1.546010, -0.191287)",
        "(-0.280000, 1.541527, -0.196014)",
        "(-0.280000, 1.536197, -0.200647)",
        "(-0.280000, 1.531188, -0.204611)",
        "(-0.280000, 1.525141, -0.208393)",
        "(-0.280000, 1.518031, -0.211810)",
        "(-0.280000, 1.510064, -0.214582)",
        "(-0.280000, 1.501442, -0.216527)",
        "(-0.280000, 1.493855, -0.217798)",
        "(-0.280000, 1.485537, -0.218237)",
        "(-0.280000, 1.476959, -0.217804)",
        "(-0.280000, 1.468385, -0.216524)",
        "(-0.280000, 1.459906, -0.214407)",
        "(-0.280000, 1.452826, -0.212375)",
        "(-0.280000, 1.445661, -0.209530)",
        "(-0.280000, 1.439291, -0.205491)",
        "(-0.280000, 1.434402, -0.200199)",
        "(-0.280000, 1.429950, -0.194599)",
        "(-0.280000, 1.426656, -0.189837)",
        "(-0.280000, 1.423497, -0.184613)",
        "(-0.280000, 1.420651, -0.179154)",
        "(-0.280000, 1.418176, -0.173573)",
        "(-0.280000, 1.416090, -0.167947)",
        "(-0.280000, 1.414662, -0.163317)",
        "(-0.280000, 1.413420, -0.158417)",
        "(-0.280000, 1.412418, -0.153355)",
        "(-0.280000, 1.411698, -0.148351)",
        "(-0.280000, 1.411243, -0.143369)",
        "(-0.280000, 1.411061, -0.139210)",
        "(-0.280000, 1.411063, -0.134786)",
        "(-0.280000, 1.411285, -0.130104)",
        "(-0.280000, 1.411733, -0.125437)",
        "(-0.280000, 1.412397, -0.120850)",
        "(-0.280000, 1.413104, -0.117120)",
        "(-0.280000, 1.413997, -0.113270)",
        "(-0.280000, 1.416914, -0.109905)",
        "(-0.280000, 1.420046, -0.106617)",
        "(-0.280000, 1.423368, -0.103421)",
        "(-0.280000, 1.426560, -0.100990)",
        "(-0.280000, 1.430036, -0.098233)",
        "(-0.280000, 1.433791, -0.095246)",
        "(-0.280000, 1.437846, -0.092028)",
        "(-0.280000, 1.442449, -0.088405)",
        "(-0.280000, 1.446750, -0.085540)",
        "(-0.280000, 1.452045, -0.081866)",
        "(-0.280000, 1.458692, -0.077484)",
        "(-0.280000, 1.467053, -0.072710)",
        "(-0.280000, 1.477515, -0.068065)",
        "(-0.280000, 1.487126, -0.065215)",
        "(-0.280000, 1.499348, -0.063114)",
        "(-0.280000, 1.512784, -0.062875)",
        "(-0.280000, 1.526044, -0.064790)",
        "(-0.280000, 1.538176, -0.068507)",
        "(-0.280000, 1.547571, -0.072674)",
        "(-0.280000, 1.555932, -0.077447)",
        "(-0.280000, 1.563371, -0.082591)",
        "(-0.280000, 1.569805, -0.087715)",
        "(-0.280000, 1.575398, -0.092634)",
        "(-0.280000, 1.580043, -0.096745)",
        "(-0.280000, 1.584338, -0.100692)",
        "(-0.280000, 1.588387, -0.104590)",
        "(-0.280000, 1.592205, -0.108453)",
        "(-0.280000, 1.595645, -0.111778)",
        "(-0.280000, 1.598934, -0.115211)",
        "(-0.280000, 1.602123, -0.118831)",
        "(-0.280000, 1.604069, -0.122802)",
        "(-0.280000, 1.604591, -0.126931)",
        "(-0.280000, 1.604933, -0.131028)",
        "(-0.280000, 1.605087, -0.134506)",
        "(-0.280000, 1.605114, -0.138092)",
        "(-0.280000, 1.605001, -0.141834)",
        "(-0.280000, 1.604730, -0.145726)",
        "(-0.280000, 1.604289, -0.149708)",
        "(-0.280000, 1.603764, -0.153203)",
        "(-0.280000, 1.603059, -0.156933)",
        "(-0.280000, 1.602131, -0.160939)",
        "(-0.280000, 1.600944, -0.165203)",
        "(-0.280000, 1.599510, -0.169557)",
        "(-0.280000, 1.598110, -0.173255)",
        "(-0.280000, 1.596431, -0.177177)",
        "(-0.280000, 1.594389, -0.181398)",
        "(-0.280000, 1.591987, -0.185789)",
        "(-0.280000, 1.589133, -0.190401)",
        "(-0.280000, 1.586429, -0.194296)",
        "(-0.280000, 1.583141, -0.198544)",
        "(-0.280000, 1.579088, -0.203182)",
        "(-0.280000, 1.574098, -0.208165)",
        "(-0.280000, 1.569371, -0.212276)",
        "(-0.280000, 1.563358, -0.216799)",
        "(-0.280000, 1.555827, -0.221522)",
        "(-0.280000, 1.546695, -0.226068)",
        "(-0.280000, 1.536084, -0.229954)",
        "(-0.280000, 1.524055, -0.232759)",
        "(-0.280000, 1.513499, -0.233931)",
        "(-0.280000, 1.501724, -0.233875)",
        "(-0.280000, 1.489682, -0.232323)",
        "(-0.280000, 1.477977, -0.229296)",
        "(-0.280000, 1.467120, -0.225016)",
        "(-0.280000, 1.458879, -0.220686)",
        "(-0.280000, 1.451175, -0.215648)",
        "(-0.280000, 1.444378, -0.210249)",
        "(-0.280000, 1.438419, -0.204604)",
        "(-0.280000, 1.434035, -0.199768)",
        "(-0.280000, 1.430016, -0.194690)",
        "(-0.280000, 1.426460, -0.189534)",
        "(-0.280000, 1.423370, -0.184387)",
        "(-0.280000, 1.420742, -0.179343)",
        "(-0.280000, 1.418575, -0.174541)",
        "(-0.280000, 1.417067, -0.170716)",
        "(-0.280000, 1.415836, -0.167180)",
        "(-0.280000, 1.416102, -0.163805)",
        "(-0.280000, 1.417771, -0.161039)",
        "(-0.280000, 1.419697, -0.159288)",
        "(-0.280000, 1.421908, -0.158669)",
        "(-0.280000, 1.424469, -0.159414)",
        "(-0.280000, 1.427516, -0.161751)",
        "(-0.280000, 1.431459, -0.166333)",
        "(-0.280000, 1.437101, -0.173489)",
        "(-0.280000, 1.443330, -0.179800)",
        "(-0.280000, 1.452303, -0.187858)",
        "(-0.280000, 1.463281, -0.195171)",
        "(-0.280000, 1.475916, -0.200801)",
        "(-0.280000, 1.489333, -0.204011)",
        "(-0.280000, 1.502898, -0.204641)",
        "(-0.280000, 1.515465, -0.202820)",
        "(-0.280000, 1.525876, -0.199288)",
        "(-0.280000, 1.533623, -0.195130)",
        "(-0.280000, 1.538931, -0.191227)",
        "(-0.280000, 1.542292, -0.188075)",
        "(-0.280000, 1.544366, -0.185746)",
        "(-0.280000, 1.545478, -0.184249)",
        "(-0.280000, 1.545945, -0.183490)",
        "(-0.280000, 1.546135, -0.183221)",
        "(-0.280000, 1.545958, -0.183527)",
        "(-0.280000, 1.545526, -0.184300)",
        "(-0.280000, 1.544839, -0.185512)",
        "(-0.280000, 1.543933, -0.187087)",
        "(-0.280000, 1.542848, -0.188953)",
        "(-0.280000, 1.541946, -0.190835)",
        "(-0.280000, 1.540743, -0.193021)",
        "(-0.280000, 1.539275, -0.195427)",
        "(-0.280000, 1.537587, -0.197956)",
        "(-0.280000, 1.536067, -0.200430)",
        "(-0.280000, 1.534224, -0.203029)",
        "(-0.280000, 1.532016, -0.205710)",
        "(-0.280000, 1.529407, -0.208419)",
        "(-0.280000, 1.526403, -0.211088)",
        "(-0.280000, 1.523728, -0.213504)",
        "(-0.280000, 1.520580, -0.215830)",
        "(-0.280000, 1.516899, -0.218000)",
        "(-0.280000, 1.512759, -0.219924)",
        "(-0.280000, 1.508123, -0.221526)",
        "(-0.280000, 1.503979, -0.222773)",
        "(-0.280000, 1.499213, -0.223622)",
        "(-0.280000, 1.493993, -0.223980)",
        "(-0.280000, 1.488309, -0.223780)",
        "(-0.280000, 1.482361, -0.222965)",
        "(-0.280000, 1.476309, -0.221518)",
        "(-0.280000, 1.471251, -0.219884)",
        "(-0.280000, 1.465947, -0.217616)",
        "(-0.280000, 1.460550, -0.214727)",
        "(-0.280000, 1.455241, -0.211290)",
        "(-0.280000, 1.451017, -0.208105)",
        "(-0.280000, 1.446691, -0.204415)",
        "(-0.280000, 1.442396, -0.200319)",
        "(-0.280000, 1.438211, -0.195893)",
        "(-0.280000, 1.434262, -0.191300)",
        "(-0.280000, 1.431034, -0.187355)",
        "(-0.280000, 1.427708, -0.182991)",
        "(-0.280000, 1.424372, -0.178255)",
        "(-0.280000, 1.421066, -0.173109)",
        "(-0.280000, 1.417843, -0.167515)",
        "(-0.280000, 1.414768, -0.161435)",
        "(-0.280000, 1.412926, -0.156096)",
        "(-0.280000, 1.411867, -0.149709)",
        "(-0.280000, 1.411189, -0.142478)",
        "(-0.280000, 1.411088, -0.133903)",
        "(-0.280000, 1.411676, -0.125927)",
        "(-0.280000, 1.413745, -0.114278)",
        "(-0.280000, 1.419427, -0.097570)",
        "(-0.280000, 1.432828, -0.075768)",
        "(-0.280000, 1.455327, -0.055590)",
        "(-0.280000, 1.483349, -0.043204)",
        "(-0.280000, 1.511210, -0.040051)",
        "(-0.280000, 1.537260, -0.044492)",
        "(-0.280000, 1.559329, -0.054638)",
        "(-0.280000, 1.575932, -0.067666)",
        "(-0.280000, 1.587286, -0.080977)",
        "(-0.280000, 1.594233, -0.092382)",
        "(-0.280000, 1.598694, -0.102315)",
        "(-0.280000, 1.601506, -0.110807)",
        "(-0.280000, 1.603217, -0.117920)",
        "(-0.280000, 1.604174, -0.123527)",
        "(-0.280000, 1.604729, -0.128343)",
        "(-0.280000, 1.605023, -0.132707)",
        "(-0.280000, 1.605119, -0.136765)",
        "(-0.280000, 1.605056, -0.140560)",
        "(-0.280000, 1.604893, -0.143669)",
        "(-0.280000, 1.604631, -0.146770)",
        "(-0.280000, 1.604262, -0.149914)",
        "(-0.280000, 1.603783, -0.153095)",
        "(-0.280000, 1.603187, -0.156311)",
        "(-0.280000, 1.602604, -0.158993)",
        "(-0.280000, 1.601879, -0.161911)",
        "(-0.280000, 1.601034, -0.164905)",
        "(-0.280000, 1.600008, -0.168120)",
        "(-0.280000, 1.598816, -0.171446)",
        "(-0.280000, 1.597707, -0.174241)",
        "(-0.280000, 1.596380, -0.177288)",
        "(-0.280000, 1.594810, -0.180569)",
        "(-0.280000, 1.591889, -0.183292)",
        "(-0.280000, 1.587975, -0.185479)",
        "(-0.280000, 1.584322, -0.186971)",
        "(-0.280000, 1.580415, -0.188622)",
        "(-0.280000, 1.576328, -0.190268)",
        "(-0.280000, 1.572064, -0.191874)",
        "(-0.280000, 1.567653, -0.193427)",
        "(-0.280000, 1.563621, -0.194324)",
        "(-0.280000, 1.559369, -0.195264)",
        "(-0.280000, 1.554906, -0.196206)",
        "(-0.280000, 1.550304, -0.197065)",
        "(-0.280000, 1.545608, -0.197797)",
        "(-0.280000, 1.541527, -0.198013)",
        "(-0.280000, 1.537182, -0.198275)",
        "(-0.280000, 1.532641, -0.198508)",
        "(-0.280000, 1.527972, -0.198650)",
        "(-0.280000, 1.523272, -0.198653)",
        "(-0.280000, 1.519368, -0.198365)",
        "(-0.280000, 1.515147, -0.198075)",
        "(-0.280000, 1.510797, -0.197717)",
        "(-0.280000, 1.506526, -0.197248)",
        "(-0.280000, 1.501797, -0.196639)",
        "(-0.280000, 1.497946, -0.196018)",
        "(-0.280000, 1.493752, -0.195269)",
        "(-0.280000, 1.489394, -0.194371)",
        "(-0.280000, 1.484954, -0.193308)",
        "(-0.280000, 1.480510, -0.192088)",
        "(-0.280000, 1.476728, -0.191087)",
        "(-0.280000, 1.472671, -0.189835)",
        "(-0.280000, 1.468467, -0.188340)",
        "(-0.280000, 1.464188, -0.186597)",
        "(-0.280000, 1.459896, -0.184579)",
        "(-0.280000, 1.456109, -0.182874)",
        "(-0.280000, 1.452161, -0.180759)",
        "(-0.280000, 1.448173, -0.178269)",
        "(-0.280000, 1.444216, -0.175399)",
        "(-0.280000, 1.440364, -0.172161)",
        "(-0.280000, 1.437034, -0.169354)",
        "(-0.280000, 1.433761, -0.166039)",
        "(-0.280000, 1.430634, -0.162231)",
        "(-0.280000, 1.427766, -0.158048)",
        "(-0.280000, 1.425213, -0.153504)",
        "(-0.280000, 1.423164, -0.149540)",
        "(-0.280000, 1.421412, -0.145024)",
        "(-0.280000, 1.420061, -0.140159)",
        "(-0.280000, 1.419139, -0.134974)",
        "(-0.280000, 1.418705, -0.129513)",
        "(-0.280000, 1.418642, -0.124935)",
        "(-0.280000, 1.419087, -0.119733)",
        "(-0.280000, 1.420183, -0.113766)",
        "(-0.280000, 1.422180, -0.106786)",
        "(-0.280000, 1.425613, -0.098261)",
        "(-0.280000, 1.429654, -0.090611)",
        "(-0.280000, 1.437053, -0.079932)",
        "(-0.280000, 1.449597, -0.067141)",
        "(-0.280000, 1.468266, -0.055059)",
        "(-0.280000, 1.492020, -0.047329)"
    ],
    "leftHandPositions": [
        "(-0.161932, 1.548703, 0.038946)",
        "(-0.280000, 1.492958, 0.049082)",
        "(-0.280000, 1.471514, 0.058697)",
        "(-0.280000, 1.454785, 0.072705)",
        "(-0.280000, 1.443975, 0.087549)",
        "(-0.280000, 1.438017, 0.100491)",
        "(-0.280000, 1.435128, 0.110465)",
        "(-0.280000, 1.433860, 0.117652)",
        "(-0.280000, 1.433358, 0.122662)",
        "(-0.280000, 1.433191, 0.126083)",
        "(-0.280000, 1.433159, 0.128419)",
        "(-0.280000, 1.433175, 0.129972)",
        "(-0.280000, 1.433203, 0.131046)",
        "(-0.280000, 1.433229, 0.131775)",
        "(-0.280000, 1.433250, 0.132239)",
        "(-0.280000, 1.433264, 0.132530)",
        "(-0.280000, 1.433274, 0.132733)",
        "(-0.280000, 1.433281, 0.132850)",
        "(-0.280000, 1.433285, 0.132923)",
        "(-0.280000, 1.433289, 0.132996)",
        "(-0.280000, 1.433288, 0.132983)",
        "(-0.280000, 1.433287, 0.132969)",
        "(-0.280000, 1.433286, 0.132956)",
        "(-0.280000, 1.433286, 0.132942)",
        "(-0.280000, 1.433283, 0.132885)",
        "(-0.280000, 1.433282, 0.132875)",
        "(-0.280000, 1.433279, 0.132818)",
        "(-0.280000, 1.433276, 0.132762)",
        "(-0.280000, 1.433271, 0.132661)",
        "(-0.280000, 1.433268, 0.132605)",
        "(-0.280000, 1.433267, 0.132592)",
        "(-0.280000, 1.433266, 0.132579)",
        "(-0.280000, 1.433266, 0.132566)",
        "(-0.280000, 1.433267, 0.132597)",
        "(-0.280000, 1.433271, 0.132671)",
        "(-0.280000, 1.433275, 0.132746)",
        "(-0.280000, 1.433279, 0.132820)",
        "(-0.280000, 1.433281, 0.132851)",
        "(-0.280000, 1.433287, 0.132972)",
        "(-0.280000, 1.433292, 0.133047)",
        "(-0.280000, 1.433293, 0.133078)",
        "(-0.280000, 1.433298, 0.133153)",
        "(-0.280000, 1.433300, 0.133184)",
        "(-0.280000, 1.433301, 0.133216)",
        "(-0.280000, 1.433303, 0.133247)",
        "(-0.280000, 1.433305, 0.133279)",
        "(-0.280000, 1.433307, 0.133310)",
        "(-0.280000, 1.433303, 0.133386)",
        "(-0.280000, 1.433247, 0.133421)",
        "(-0.280000, 1.433103, 0.133462)",
        "(-0.280000, 1.432847, 0.133557)",
        "(-0.280000, 1.432444, 0.133615)",
        "(-0.280000, 1.431887, 0.133682)",
        "(-0.280000, 1.431166, 0.133761)",
        "(-0.280000, 1.430278, 0.133806)",
        "(-0.280000, 1.429231, 0.133907)",
        "(-0.280000, 1.428029, 0.133972)",
        "(-0.280000, 1.427438, 0.134044)",
        "(-0.280000, 1.427440, 0.134079)",
        "(-0.280000, 1.427439, 0.134067)",
        "(-0.280000, 1.427438, 0.134056)",
        "(-0.280000, 1.427438, 0.134044)",
        "(-0.280000, 1.427437, 0.134033)",
        "(-0.280000, 1.427439, 0.134071)",
        "(-0.280000, 1.427436, 0.134013)",
        "(-0.280000, 1.427432, 0.133955)",
        "(-0.280000, 1.427431, 0.133944)",
        "(-0.280000, 1.427431, 0.133932)",
        "(-0.280000, 1.427430, 0.133921)",
        "(-0.280000, 1.427429, 0.133910)",
        "(-0.280000, 1.427428, 0.133900)",
        "(-0.280000, 1.427428, 0.133889)",
        "(-0.280000, 1.427424, 0.133831)",
        "(-0.280000, 1.427421, 0.133774)",
        "(-0.280000, 1.427414, 0.133670)",
        "(-0.280000, 1.427408, 0.133569)",
        "(-0.280000, 1.427400, 0.133419)",
        "(-0.280000, 1.427391, 0.133269)",
        "(-0.280000, 1.427378, 0.133025)",
        "(-0.280000, 1.427363, 0.132735)",
        "(-0.280000, 1.427347, 0.132399)",
        "(-0.280000, 1.427333, 0.132062)",
        "(-0.280000, 1.427321, 0.131772)",
        "(-0.280000, 1.427309, 0.131436)",
        "(-0.280000, 1.427298, 0.131099)",
        "(-0.280000, 1.427288, 0.130762)",
        "(-0.280000, 1.427281, 0.130473)",
        "(-0.280000, 1.427275, 0.130229)",
        "(-0.280000, 1.427270, 0.129989)",
        "(-0.280000, 1.427266, 0.129700)",
        "(-0.280000, 1.427262, 0.129410)",
        "(-0.280000, 1.427259, 0.129121)",
        "(-0.280000, 1.427257, 0.128924)",
        "(-0.280000, 1.427256, 0.128682)",
        "(-0.280000, 1.428572, 0.128438)",
        "(-0.280000, 1.430865, 0.128114)",
        "(-0.280000, 1.433162, 0.127764)",
        "(-0.280000, 1.435460, 0.127434)",
        "(-0.280000, 1.437758, 0.127042)",
        "(-0.280000, 1.440051, 0.126594)",
        "(-0.280000, 1.442303, 0.126177)",
        "(-0.280000, 1.444560, 0.125674)",
        "(-0.280000, 1.446776, 0.125241)",
        "(-0.280000, 1.448937, 0.124839)",
        "(-0.280000, 1.451032, 0.124396)",
        "(-0.280000, 1.453041, 0.123949)",
        "(-0.280000, 1.454952, 0.123466)",
        "(-0.280000, 1.456743, 0.123009)",
        "(-0.280000, 1.458398, 0.122575)",
        "(-0.280000, 1.459916, 0.122038)",
        "(-0.280000, 1.461286, 0.121403)",
        "(-0.280000, 1.462492, 0.120723)",
        "(-0.280000, 1.463508, 0.120104)",
        "(-0.280000, 1.464341, 0.119397)",
        "(-0.280000, 1.465027, 0.118489)",
        "(-0.280000, 1.465564, 0.117375)",
        "(-0.280000, 1.465952, 0.116099)",
        "(-0.280000, 1.466139, 0.114884)",
        "(-0.280000, 1.466203, 0.113455)",
        "(-0.280000, 1.466169, 0.111799)",
        "(-0.280000, 1.466065, 0.109902)",
        "(-0.280000, 1.465916, 0.107778)",
        "(-0.280000, 1.465605, 0.105760)",
        "(-0.280000, 1.465324, 0.103446)",
        "(-0.280000, 1.465152, 0.100778)",
        "(-0.280000, 1.465155, 0.097791)",
        "(-0.280000, 1.465426, 0.094392)",
        "(-0.280000, 1.465634, 0.091187)",
        "(-0.280000, 1.466201, 0.087637)",
        "(-0.280000, 1.467164, 0.083828)",
        "(-0.280000, 1.468495, 0.079901)",
        "(-0.280000, 1.470129, 0.076000)",
        "(-0.280000, 1.471517, 0.072606)",
        "(-0.280000, 1.473255, 0.069216)",
        "(-0.280000, 1.475199, 0.065983)",
        "(-0.280000, 1.477304, 0.062959)",
        "(-0.280000, 1.479514, 0.060187)",
        "(-0.280000, 1.481245, 0.057956)",
        "(-0.280000, 1.483187, 0.055901)",
        "(-0.280000, 1.485287, 0.054033)",
        "(-0.280000, 1.487332, 0.052455)",
        "(-0.280000, 1.489335, 0.051144)",
        "(-0.280000, 1.490898, 0.050202)",
        "(-0.280000, 1.492487, 0.049440)",
        "(-0.280000, 1.493919, 0.048883)",
        "(-0.280000, 1.495005, 0.048534)",
        "(-0.280000, 1.495684, 0.048353)",
        "(-0.280000, 1.496069, 0.048249)",
        "(-0.280000, 1.496230, 0.048150)",
        "(-0.280000, 1.496287, 0.047986)",
        "(-0.280000, 1.496314, 0.047710)",
        "(-0.280000, 1.496525, 0.047244)",
        "(-0.280000, 1.496748, 0.046616)",
        "(-0.280000, 1.497114, 0.045790)",
        "(-0.280000, 1.497587, 0.044775)",
        "(-0.280000, 1.498088, 0.043596)",
        "(-0.280000, 1.498577, 0.042268)",
        "(-0.280000, 1.499017, 0.041576)",
        "(-0.280000, 1.499528, 0.041480)",
        "(-0.280000, 1.499947, 0.041403)",
        "(-0.280000, 1.500274, 0.041345)",
        "(-0.280000, 1.500510, 0.041304)",
        "(-0.280000, 1.500745, 0.041263)",
        "(-0.280000, 1.500839, 0.041247)",
        "(-0.280000, 1.500937, 0.041231)",
        "(-0.280000, 1.500988, 0.041222)",
        "(-0.280000, 1.501039, 0.041213)",
        "(-0.280000, 1.501090, 0.041205)",
        "(-0.280000, 1.501187, 0.041189)",
        "(-0.280000, 1.501284, 0.041173)",
        "(-0.280000, 1.501473, 0.041142)",
        "(-0.280000, 1.501708, 0.041104)",
        "(-0.280000, 1.501990, 0.041060)",
        "(-0.280000, 1.502272, 0.041016)",
        "(-0.280000, 1.502507, 0.040980)",
        "(-0.280000, 1.502693, 0.040953)",
        "(-0.280000, 1.502882, 0.040925)",
        "(-0.280000, 1.502933, 0.040917)",
        "(-0.280000, 1.502706, 0.040951)",
        "(-0.280000, 1.502294, 0.041013)",
        "(-0.280000, 1.501652, 0.041113)",
        "(-0.280000, 1.500734, 0.041265)",
        "(-0.280000, 1.499909, 0.041410)",
        "(-0.280000, 1.498811, 0.041616)",
        "(-0.280000, 1.497532, 0.041874)",
        "(-0.280000, 1.496120, 0.042181)",
        "(-0.280000, 1.494713, 0.042512)",
        "(-0.280000, 1.493628, 0.042783)",
        "(-0.280000, 1.492499, 0.043082)",
        "(-0.280000, 1.491557, 0.043343)",
        "(-0.280000, 1.490752, 0.043575)",
        "(-0.280000, 1.490038, 0.043788)",
        "(-0.280000, 1.489549, 0.043937)",
        "(-0.280000, 1.489061, 0.044089)",
        "(-0.280000, 1.489021, 0.045484)",
        "(-0.280000, 1.489255, 0.047818)",
        "(-0.280000, 1.489516, 0.050148)",
        "(-0.280000, 1.489884, 0.052446)",
        "(-0.280000, 1.490193, 0.054763)",
        "(-0.280000, 1.490489, 0.057079)",
        "(-0.280000, 1.490758, 0.059360)",
        "(-0.280000, 1.491130, 0.061607)",
        "(-0.280000, 1.491546, 0.063794)",
        "(-0.280000, 1.491998, 0.065910)",
        "(-0.280000, 1.492378, 0.067976)",
        "(-0.280000, 1.492780, 0.069939)",
        "(-0.280000, 1.493222, 0.071773)",
        "(-0.280000, 1.493634, 0.073488)",
        "(-0.280000, 1.494007, 0.075069)",
        "(-0.280000, 1.494334, 0.076504)",
        "(-0.280000, 1.494635, 0.077768)",
        "(-0.280000, 1.494875, 0.078863)",
        "(-0.280000, 1.495074, 0.079769)",
        "(-0.280000, 1.495120, 0.080516)",
        "(-0.280000, 1.495121, 0.081070)",
        "(-0.280000, 1.495042, 0.081431)",
        "(-0.280000, 1.494805, 0.081631)",
        "(-0.280000, 1.494508, 0.081629)",
        "(-0.280000, 1.494073, 0.081461)",
        "(-0.280000, 1.493474, 0.081148)",
        "(-0.280000, 1.492760, 0.080678)",
        "(-0.280000, 1.491980, 0.080039)",
        "(-0.280000, 1.491190, 0.079215)",
        "(-0.280000, 1.490264, 0.078287)",
        "(-0.280000, 1.489259, 0.077245)",
        "(-0.280000, 1.488161, 0.076140)",
        "(-0.280000, 1.487016, 0.074928)",
        "(-0.280000, 1.485931, 0.073597)",
        "(-0.280000, 1.484714, 0.072277)",
        "(-0.280000, 1.483461, 0.070942)",
        "(-0.280000, 1.482153, 0.069632)",
        "(-0.280000, 1.480865, 0.068334)",
        "(-0.280000, 1.479674, 0.067029)",
        "(-0.280000, 1.478402, 0.065849)",
        "(-0.280000, 1.477157, 0.064757)",
        "(-0.280000, 1.476019, 0.063729)",
        "(-0.280000, 1.475003, 0.062775)",
        "(-0.280000, 1.474158, 0.061883)",
        "(-0.280000, 1.473356, 0.061159)",
        "(-0.280000, 1.472809, 0.060450)",
        "(-0.280000, 1.472494, 0.059791)",
        "(-0.280000, 1.472377, 0.059200)",
        "(-0.280000, 1.472308, 0.058764)",
        "(-0.280000, 1.472425, 0.058378)",
        "(-0.280000, 1.472682, 0.058049)",
        "(-0.280000, 1.473174, 0.057683)",
        "(-0.280000, 1.473994, 0.057187)",
        "(-0.280000, 1.474711, 0.056773)",
        "(-0.280000, 1.475622, 0.056259)",
        "(-0.280000, 1.476655, 0.055696)",
        "(-0.280000, 1.477694, 0.055148)",
        "(-0.280000, 1.478821, 0.054575)",
        "(-0.280000, 1.479721, 0.054133)",
        "(-0.280000, 1.480665, 0.053684)",
        "(-0.280000, 1.481615, 0.053247)",
        "(-0.280000, 1.482490, 0.052856)",
        "(-0.280000, 1.483290, 0.052510)",
        "(-0.280000, 1.483932, 0.052240)",
        "(-0.280000, 1.484535, 0.051991)",
        "(-0.280000, 1.485141, 0.051748)",
        "(-0.280000, 1.485626, 0.051556)",
        "(-0.280000, 1.485991, 0.051415)",
        "(-0.280000, 1.486274, 0.051306)",
        "(-0.280000, 1.486474, 0.051231)",
        "(-0.280000, 1.486676, 0.051155)",
        "(-0.280000, 1.486837, 0.051094)",
        "(-0.280000, 1.486999, 0.051034)",
        "(-0.280000, 1.487119, 0.050990)",
        "(-0.280000, 1.487281, 0.050930)",
        "(-0.280000, 1.487402, 0.050886)",
        "(-0.280000, 1.487563, 0.050827)",
        "(-0.280000, 1.487725, 0.050769)",
        "(-0.280000, 1.487887, 0.050711)",
        "(-0.280000, 1.488008, 0.050668)",
        "(-0.280000, 1.488170, 0.050611)",
        "(-0.280000, 1.488288, 0.050569)",
        "(-0.280000, 1.488491, 0.050498)",
        "(-0.280000, 1.488653, 0.050442)",
        "(-0.280000, 1.488774, 0.050400)",
        "(-0.280000, 1.488854, 0.050372)",
        "(-0.280000, 1.488933, 0.050345)",
        "(-0.280000, 1.488971, 0.050332)",
        "(-0.280000, 1.488968, 0.050333)",
        "(-0.280000, 1.488924, 0.050348)",
        "(-0.280000, 1.488797, 0.050392)",
        "(-0.280000, 1.488546, 0.050479)",
        "(-0.280000, 1.488254, 0.050581)",
        "(-0.280000, 1.487963, 0.050684)",
        "(-0.280000, 1.487669, 0.050789)",
        "(-0.280000, 1.487378, 0.050895)",
        "(-0.280000, 1.487047, 0.051017)",
        "(-0.280000, 1.486756, 0.051124)",
        "(-0.280000, 1.486548, 0.051202)",
        "(-0.280000, 1.486340, 0.051281)",
        "(-0.280000, 1.486173, 0.051345)",
        "(-0.280000, 1.486088, 0.051378)",
        "(-0.280000, 1.486002, 0.051410)",
        "(-0.280000, 1.486001, 0.051420)",
        "(-0.280000, 1.485977, 0.051491)",
        "(-0.280000, 1.486026, 0.051630)",
        "(-0.280000, 1.486113, 0.051876)",
        "(-0.280000, 1.486335, 0.052225)",
        "(-0.280000, 1.486572, 0.052734)",
        "(-0.280000, 1.486867, 0.053397)",
        "(-0.280000, 1.487221, 0.054214)",
        "(-0.280000, 1.487631, 0.055182)",
        "(-0.280000, 1.488057, 0.056308)",
        "(-0.280000, 1.488496, 0.057580)",
        "(-0.280000, 1.488981, 0.058968)",
        "(-0.280000, 1.489506, 0.060456)",
        "(-0.280000, 1.490028, 0.062037)",
        "(-0.280000, 1.490578, 0.063676)",
        "(-0.280000, 1.491145, 0.065352)",
        "(-0.280000, 1.491712, 0.067021)",
        "(-0.280000, 1.492353, 0.068677)",
        "(-0.280000, 1.493013, 0.070291)",
        "(-0.280000, 1.493621, 0.071865)",
        "(-0.280000, 1.494201, 0.073364)",
        "(-0.280000, 1.494744, 0.074770)",
        "(-0.280000, 1.495244, 0.076062)",
        "(-0.280000, 1.495692, 0.077224)",
        "(-0.280000, 1.496083, 0.078238)",
        "(-0.280000, 1.496412, 0.079093)",
        "(-0.280000, 1.496649, 0.079785)",
        "(-0.280000, 1.496814, 0.080296)",
        "(-0.280000, 1.496879, 0.080625)",
        "(-0.280000, 1.496922, 0.080744)",
        "(-0.280000, 1.496887, 0.080667)",
        "(-0.280000, 1.496749, 0.080402)",
        "(-0.280000, 1.496508, 0.079953)",
        "(-0.280000, 1.496191, 0.079312)",
        "(-0.280000, 1.495771, 0.078497)",
        "(-0.280000, 1.495278, 0.077506)",
        "(-0.280000, 1.494714, 0.076349)",
        "(-0.280000, 1.494055, 0.075049)",
        "(-0.280000, 1.493332, 0.073610)",
        "(-0.280000, 1.492550, 0.072044)",
        "(-0.280000, 1.491744, 0.070355)",
        "(-0.280000, 1.490804, 0.068632)",
        "(-0.280000, 1.489811, 0.066810)",
        "(-0.280000, 1.488709, 0.064954)",
        "(-0.280000, 1.487568, 0.063053)",
        "(-0.280000, 1.486465, 0.061092)",
        "(-0.280000, 1.485337, 0.059111)",
        "(-0.280000, 1.484188, 0.057121)",
        "(-0.280000, 1.483023, 0.055130)",
        "(-0.280000, 1.482003, 0.053072)",
        "(-0.280000, 1.481104, 0.050970)",
        "(-0.280000, 1.480608, 0.048746)",
        "(-0.280000, 1.480859, 0.047129)",
        "(-0.280000, 1.481927, 0.046680)",
        "(-0.280000, 1.483221, 0.046158)",
        "(-0.280000, 1.484348, 0.045723)",
        "(-0.280000, 1.485656, 0.045239)",
        "(-0.280000, 1.487017, 0.044761)",
        "(-0.280000, 1.488340, 0.044320)",
        "(-0.280000, 1.489626, 0.043913)",
        "(-0.280000, 1.490603, 0.043619)",
        "(-0.280000, 1.491583, 0.043335)",
        "(-0.280000, 1.492477, 0.043088)",
        "(-0.280000, 1.493282, 0.042873)",
        "(-0.280000, 1.493907, 0.042712)",
        "(-0.280000, 1.494307, 0.042612)",
        "(-0.280000, 1.494659, 0.042525)",
        "(-0.280000, 1.494968, 0.042450)",
        "(-0.280000, 1.495186, 0.042398)",
        "(-0.280000, 1.495359, 0.042357)",
        "(-0.280000, 1.495440, 0.042338)",
        "(-0.280000, 1.495477, 0.042332)",
        "(-0.280000, 1.495906, 0.044205)",
        "(-0.280000, 1.496304, 0.046141)",
        "(-0.280000, 1.496668, 0.048114)",
        "(-0.280000, 1.497037, 0.050085)",
        "(-0.280000, 1.497404, 0.052029)",
        "(-0.280000, 1.497802, 0.053909)",
        "(-0.280000, 1.498176, 0.055689)",
        "(-0.280000, 1.498573, 0.057376)",
        "(-0.280000, 1.498976, 0.058927)",
        "(-0.280000, 1.499341, 0.060326)",
        "(-0.280000, 1.499663, 0.061553)",
        "(-0.280000, 1.499974, 0.062580)",
        "(-0.280000, 1.500164, 0.063414)",
        "(-0.280000, 1.500267, 0.064031)",
        "(-0.280000, 1.500110, 0.064459)",
        "(-0.280000, 1.499625, 0.064707)",
        "(-0.280000, 1.498976, 0.064734)",
        "(-0.280000, 1.498122, 0.064548)",
        "(-0.280000, 1.497290, 0.064090)",
        "(-0.280000, 1.496202, 0.063458)",
        "(-0.280000, 1.495019, 0.062593)",
        "(-0.280000, 1.493737, 0.061522)",
        "(-0.280000, 1.492388, 0.060251)",
        "(-0.280000, 1.491159, 0.058739)",
        "(-0.280000, 1.489881, 0.057070)",
        "(-0.280000, 1.488641, 0.055247)",
        "(-0.280000, 1.487498, 0.053288)",
        "(-0.280000, 1.486481, 0.051228)",
        "(-0.280000, 1.485663, 0.049093)",
        "(-0.280000, 1.484948, 0.046975)",
        "(-0.280000, 1.484624, 0.045619)",
        "(-0.280000, 1.484873, 0.045526)",
        "(-0.280000, 1.485301, 0.045369)",
        "(-0.280000, 1.485685, 0.045229)",
        "(-0.280000, 1.486158, 0.045060)",
        "(-0.280000, 1.486854, 0.044817)",
        "(-0.280000, 1.487640, 0.044551)",
        "(-0.280000, 1.488473, 0.044277)",
        "(-0.280000, 1.489175, 0.044054)",
        "(-0.280000, 1.490058, 0.043782)",
        "(-0.280000, 1.490988, 0.043506)",
        "(-0.280000, 1.491922, 0.043240)",
        "(-0.280000, 1.492813, 0.042997)",
        "(-0.280000, 1.493525, 0.042810)",
        "(-0.280000, 1.494190, 0.042641)",
        "(-0.280000, 1.494905, 0.042465)",
        "(-0.280000, 1.495530, 0.042317)",
        "(-0.280000, 1.496110, 0.042183)",
        "(-0.280000, 1.496600, 0.042074)",
        "(-0.280000, 1.497045, 0.041980)",
        "(-0.280000, 1.497839, 0.043775)",
        "(-0.280000, 1.498628, 0.045630)",
        "(-0.280000, 1.499404, 0.047516)",
        "(-0.280000, 1.500079, 0.049425)",
        "(-0.280000, 1.500816, 0.051294)",
        "(-0.280000, 1.501566, 0.053107)",
        "(-0.280000, 1.502275, 0.054825)",
        "(-0.280000, 1.503069, 0.056445)",
        "(-0.280000, 1.503744, 0.057954)",
        "(-0.280000, 1.504412, 0.059309)",
        "(-0.280000, 1.505036, 0.060494)",
        "(-0.280000, 1.505616, 0.061488)",
        "(-0.280000, 1.506117, 0.062279)",
        "(-0.280000, 1.506542, 0.062849)",
        "(-0.280000, 1.506895, 0.063184)",
        "(-0.280000, 1.507142, 0.063277)",
        "(-0.280000, 1.507252, 0.063126)",
        "(-0.280000, 1.507225, 0.062726)",
        "(-0.280000, 1.507129, 0.062068)",
        "(-0.280000, 1.506893, 0.061178)",
        "(-0.280000, 1.506658, 0.060026)",
        "(-0.280000, 1.506462, 0.058627)",
        "(-0.280000, 1.506313, 0.057000)",
        "(-0.280000, 1.506218, 0.055166)",
        "(-0.280000, 1.506149, 0.053157)",
        "(-0.280000, 1.506156, 0.051002)",
        "(-0.280000, 1.506208, 0.048746)",
        "(-0.280000, 1.506272, 0.046437)",
        "(-0.280000, 1.506310, 0.044132)",
        "(-0.280000, 1.506324, 0.041883)",
        "(-0.280000, 1.506394, 0.040484)",
        "(-0.280000, 1.506468, 0.040477)",
        "(-0.280000, 1.506546, 0.040468)",
        "(-0.280000, 1.506484, 0.040475)",
        "(-0.280000, 1.506328, 0.040491)",
        "(-0.280000, 1.506033, 0.040523)",
        "(-0.280000, 1.505644, 0.040566)",
        "(-0.280000, 1.505163, 0.040622)",
        "(-0.280000, 1.504728, 0.040675)",
        "(-0.280000, 1.504294, 0.040731)",
        "(-0.280000, 1.503906, 0.040782)",
        "(-0.280000, 1.503518, 0.040834)",
        "(-0.280000, 1.503131, 0.040889)",
        "(-0.280000, 1.502790, 0.040938)",
        "(-0.280000, 1.502400, 0.040996)",
        "(-0.280000, 1.502106, 0.041042)",
        "(-0.280000, 1.501858, 0.041080)",
        "(-0.280000, 1.501517, 0.041135)",
        "(-0.280000, 1.501315, 0.041168)",
        "(-0.280000, 1.501114, 0.041204)",
        "(-0.280000, 1.501187, 0.043140)",
        "(-0.280000, 1.501325, 0.045121)",
        "(-0.280000, 1.501519, 0.047120)",
        "(-0.280000, 1.501804, 0.049104)",
        "(-0.280000, 1.502047, 0.051068)",
        "(-0.280000, 1.502284, 0.052977)",
        "(-0.280000, 1.502506, 0.054783)",
        "(-0.280000, 1.502796, 0.056493)",
        "(-0.280000, 1.503138, 0.058059)",
        "(-0.280000, 1.503523, 0.059459)",
        "(-0.280000, 1.503981, 0.060667)",
        "(-0.280000, 1.504785, 0.061618)",
        "(-0.280000, 1.506029, 0.062292)",
        "(-0.280000, 1.507252, 0.062754)",
        "(-0.280000, 1.508950, 0.062941)",
        "(-0.280000, 1.511168, 0.062878)",
        "(-0.280000, 1.513758, 0.062617)",
        "(-0.280000, 1.516646, 0.062197)",
        "(-0.280000, 1.519192, 0.061619)",
        "(-0.280000, 1.522163, 0.060928)",
        "(-0.280000, 1.525672, 0.060174)",
        "(-0.280000, 1.529647, 0.059437)",
        "(-0.280000, 1.534119, 0.058808)",
        "(-0.280000, 1.538142, 0.058078)",
        "(-0.280000, 1.543020, 0.057681)",
        "(-0.280000, 1.548605, 0.057740)",
        "(-0.280000, 1.554757, 0.058381)",
        "(-0.280000, 1.561523, 0.059849)",
        "(-0.280000, 1.567383, 0.061238)",
        "(-0.280000, 1.574523, 0.064255)",
        "(-0.280000, 1.581800, 0.069789)",
        "(-0.280000, 1.588425, 0.078257)",
        "(-0.280000, 1.595276, 0.090065)",
        "(-0.280000, 1.600130, 0.102475)",
        "(-0.280000, 1.603919, 0.124332)",
        "(-0.280000, 1.603991, 0.126468)",
        "(-0.280000, 1.603736, 0.121396)",
        "(-0.280000, 1.602200, 0.110573)",
        "(-0.280000, 1.597822, 0.095886)",
        "(-0.280000, 1.587775, 0.077326)",
        "(-0.280000, 1.569922, 0.058640)",
        "(-0.280000, 1.545670, 0.045261)",
        "(-0.280000, 1.520856, 0.040154)",
        "(-0.280000, 1.501034, 0.041214)",
        "(-0.280000, 1.488321, 0.044326)",
        "(-0.280000, 1.481666, 0.046788)",
        "(-0.280000, 1.479112, 0.047899)",
        "(-0.280000, 1.479349, 0.047792)",
        "(-0.280000, 1.480358, 0.047345)",
        "(-0.280000, 1.483066, 0.046220)",
        "(-0.280000, 1.486870, 0.044812)",
        "(-0.280000, 1.491455, 0.043372)",
        "(-0.280000, 1.496615, 0.042071)",
        "(-0.280000, 1.501012, 0.041218)",
        "(-0.280000, 1.506331, 0.040491)",
        "(-0.280000, 1.512153, 0.040069)",
        "(-0.280000, 1.518268, 0.040039)",
        "(-0.280000, 1.524700, 0.040466)",
        "(-0.280000, 1.530021, 0.041179)",
        "(-0.280000, 1.536111, 0.042405)",
        "(-0.280000, 1.542636, 0.044226)",
        "(-0.280000, 1.549349, 0.046684)",
        "(-0.280000, 1.556092, 0.049804)",
        "(-0.280000, 1.561471, 0.052816)",
        "(-0.280000, 1.567200, 0.056604)",
        "(-0.280000, 1.572833, 0.061006)",
        "(-0.280000, 1.578124, 0.065883)",
        "(-0.280000, 1.582518, 0.071524)",
        "(-0.280000, 1.585131, 0.076744)",
        "(-0.280000, 1.587636, 0.082196)",
        "(-0.280000, 1.589877, 0.087717)",
        "(-0.280000, 1.591797, 0.093135)",
        "(-0.280000, 1.593401, 0.098359)",
        "(-0.280000, 1.594463, 0.102548)",
        "(-0.280000, 1.595448, 0.106772)",
        "(-0.280000, 1.596316, 0.110960)",
        "(-0.280000, 1.597045, 0.115122)",
        "(-0.280000, 1.597593, 0.119177)",
        "(-0.280000, 1.597894, 0.122556)",
        "(-0.280000, 1.598012, 0.126164)",
        "(-0.280000, 1.597882, 0.129857)",
        "(-0.280000, 1.597469, 0.133567)",
        "(-0.280000, 1.596742, 0.137273)",
        "(-0.280000, 1.595792, 0.140262)",
        "(-0.280000, 1.594532, 0.143371)",
        "(-0.280000, 1.592963, 0.146483)",
        "(-0.280000, 1.591096, 0.149526)",
        "(-0.280000, 1.588954, 0.152434)",
        "(-0.280000, 1.586770, 0.154618)",
        "(-0.280000, 1.584334, 0.156810)",
        "(-0.280000, 1.581708, 0.158878)",
        "(-0.280000, 1.578918, 0.160811)",
        "(-0.280000, 1.576046, 0.162504)",
        "(-0.280000, 1.573353, 0.163600)",
        "(-0.280000, 1.570585, 0.164672)",
        "(-0.280000, 1.567745, 0.165669)",
        "(-0.280000, 1.564874, 0.166604)",
        "(-0.280000, 1.561992, 0.167483)",
        "(-0.280000, 1.559413, 0.167992)",
        "(-0.280000, 1.556757, 0.168616)",
        "(-0.280000, 1.554075, 0.169305)",
        "(-0.280000, 1.551391, 0.170042)",
        "(-0.280000, 1.548749, 0.170800)",
        "(-0.280000, 1.546512, 0.171332)",
        "(-0.280000, 1.544225, 0.172016)",
        "(-0.280000, 1.541896, 0.172835)",
        "(-0.280000, 1.539530, 0.173777)",
        "(-0.280000, 1.537072, 0.174848)",
        "(-0.280000, 1.535025, 0.175831)",
        "(-0.280000, 1.532771, 0.177005)",
        "(-0.280000, 1.530297, 0.178336)",
        "(-0.280000, 1.527559, 0.179791)",
        "(-0.280000, 1.524595, 0.181316)",
        "(-0.280000, 1.522001, 0.182801)",
        "(-0.280000, 1.518993, 0.184355)",
        "(-0.280000, 1.515648, 0.185907)",
        "(-0.280000, 1.511994, 0.187401)",
        "(-0.280000, 1.508107, 0.188791)",
        "(-0.280000, 1.504633, 0.190155)",
        "(-0.280000, 1.500847, 0.191366)",
        "(-0.280000, 1.496693, 0.192400)",
        "(-0.280000, 1.492316, 0.193216)",
        "(-0.280000, 1.487832, 0.193816)",
        "(-0.280000, 1.483784, 0.194438)",
        "(-0.280000, 1.479533, 0.194805)",
        "(-0.280000, 1.475164, 0.194926)",
        "(-0.280000, 1.470661, 0.194758)",
        "(-0.280000, 1.466114, 0.194332)",
        "(-0.280000, 1.461992, 0.194016)",
        "(-0.280000, 1.457816, 0.193469)",
        "(-0.280000, 1.454274, 0.191984)",
        "(-0.280000, 1.451777, 0.189477)",
        "(-0.280000, 1.449350, 0.186834)",
        "(-0.280000, 1.447388, 0.184531)",
        "(-0.280000, 1.445421, 0.182051)",
        "(-0.280000, 1.443462, 0.179387)",
        "(-0.280000, 1.441553, 0.176573)",
        "(-0.280000, 1.439730, 0.173647)",
        "(-0.280000, 1.438316, 0.171187)",
        "(-0.280000, 1.436917, 0.168558)",
        "(-0.280000, 1.435588, 0.165840)",
        "(-0.280000, 1.434335, 0.163036)",
        "(-0.280000, 1.433163, 0.160146)",
        "(-0.280000, 1.432247, 0.157659)",
        "(-0.280000, 1.431365, 0.155014)",
        "(-0.280000, 1.430516, 0.152160)",
        "(-0.280000, 1.429752, 0.149233)",
        "(-0.280000, 1.429088, 0.146282)",
        "(-0.280000, 1.428623, 0.143864)",
        "(-0.280000, 1.428198, 0.141248)",
        "(-0.280000, 1.427841, 0.138528)",
        "(-0.280000, 1.427564, 0.135752)",
        "(-0.280000, 1.427368, 0.132827)",
        "(-0.280000, 1.427279, 0.130414)",
        "(-0.280000, 1.427258, 0.127765)",
        "(-0.280000, 1.427321, 0.124975)",
        "(-0.280000, 1.427479, 0.122098)",
        "(-0.280000, 1.427751, 0.119038)",
        "(-0.280000, 1.428057, 0.116501)",
        "(-0.280000, 1.428484, 0.113696)",
        "(-0.280000, 1.429037, 0.110723)",
        "(-0.280000, 1.429703, 0.107724)",
        "(-0.280000, 1.430485, 0.104705)",
        "(-0.280000, 1.431219, 0.102208)",
        "(-0.280000, 1.432103, 0.099513)",
        "(-0.280000, 1.433122, 0.096715)",
        "(-0.280000, 1.434273, 0.093867)",
        "(-0.280000, 1.436060, 0.091312)",
        "(-0.280000, 1.438241, 0.089566)",
        "(-0.280000, 1.440417, 0.087640)",
        "(-0.280000, 1.442624, 0.085541)",
        "(-0.280000, 1.444818, 0.083344)",
        "(-0.280000, 1.447040, 0.081010)",
        "(-0.280000, 1.448923, 0.079075)",
        "(-0.280000, 1.450966, 0.076849)",
        "(-0.280000, 1.453221, 0.074362)",
        "(-0.280000, 1.455717, 0.071691)",
        "(-0.280000, 1.458545, 0.068855)",
        "(-0.280000, 1.461211, 0.066420)",
        "(-0.280000, 1.464524, 0.063734)",
        "(-0.280000, 1.468521, 0.060944)",
        "(-0.280000, 1.473284, 0.058160)",
        "(-0.280000, 1.478971, 0.055484)",
        "(-0.280000, 1.484361, 0.053622)",
        "(-0.280000, 1.490773, 0.052013)",
        "(-0.280000, 1.498222, 0.050890)",
        "(-0.280000, 1.506590, 0.050532)",
        "(-0.280000, 1.515496, 0.051212)",
        "(-0.280000, 1.523034, 0.052919)",
        "(-0.280000, 1.530943, 0.055620)",
        "(-0.280000, 1.538613, 0.059327)",
        "(-0.280000, 1.545610, 0.063894)",
        "(-0.280000, 1.551559, 0.069019)",
        "(-0.280000, 1.555527, 0.073783)",
        "(-0.280000, 1.558923, 0.078750)",
        "(-0.280000, 1.561618, 0.083750)",
        "(-0.280000, 1.563626, 0.088597)",
        "(-0.280000, 1.565025, 0.093182)",
        "(-0.280000, 1.565609, 0.096939)",
        "(-0.280000, 1.565986, 0.100542)",
        "(-0.280000, 1.566166, 0.103898)",
        "(-0.280000, 1.566195, 0.106975)",
        "(-0.280000, 1.566153, 0.109830)",
        "(-0.280000, 1.565975, 0.112123)",
        "(-0.280000, 1.565897, 0.114402)",
        "(-0.280000, 1.565914, 0.116630)",
        "(-0.280000, 1.566030, 0.118768)",
        "(-0.280000, 1.566257, 0.120867)",
        "(-0.280000, 1.566565, 0.122567)",
        "(-0.280000, 1.567034, 0.124344)",
        "(-0.280000, 1.567655, 0.126221)",
        "(-0.280000, 1.568411, 0.128138)",
        "(-0.280000, 1.569294, 0.130170)",
        "(-0.280000, 1.570312, 0.131935)",
        "(-0.280000, 1.571430, 0.133990)",
        "(-0.280000, 1.572623, 0.136242)",
        "(-0.280000, 1.573859, 0.138709)",
        "(-0.280000, 1.575111, 0.141375)",
        "(-0.280000, 1.576458, 0.143799)",
        "(-0.280000, 1.577740, 0.146512)",
        "(-0.280000, 1.578955, 0.149542)",
        "(-0.280000, 1.580030, 0.152889)",
        "(-0.280000, 1.580956, 0.156450)",
        "(-0.280000, 1.581932, 0.159728)",
        "(-0.280000, 1.582669, 0.163337)",
        "(-0.280000, 1.583155, 0.167203)",
        "(-0.280000, 1.583372, 0.171278)",
        "(-0.280000, 1.583312, 0.175513)",
        "(-0.280000, 1.583335, 0.179392)",
        "(-0.280000, 1.583011, 0.183515)",
        "(-0.280000, 1.581639, 0.187148)",
        "(-0.280000, 1.579071, 0.189912)",
        "(-0.280000, 1.576248, 0.192694)",
        "(-0.280000, 1.573801, 0.194916)",
        "(-0.280000, 1.571089, 0.197193)",
        "(-0.280000, 1.568212, 0.199415)",
        "(-0.280000, 1.565130, 0.201595)",
        "(-0.280000, 1.561918, 0.203667)",
        "(-0.280000, 1.559152, 0.205299)",
        "(-0.280000, 1.556119, 0.206938)",
        "(-0.280000, 1.552898, 0.208516)",
        "(-0.280000, 1.549484, 0.210016)",
        "(-0.280000, 1.545923, 0.211404)",
        "(-0.280000, 1.542886, 0.212450)",
        "(-0.280000, 1.539544, 0.213460)",
        "(-0.280000, 1.535843, 0.214415)",
        "(-0.280000, 1.531873, 0.215251)",
        "(-0.280000, 1.527637, 0.215937)",
        "(-0.280000, 1.523980, 0.216361)",
        "(-0.280000, 1.519933, 0.216652)",
        "(-0.280000, 1.515549, 0.216756)",
        "(-0.280000, 1.510696, 0.216618)",
        "(-0.280000, 1.505625, 0.216188)",
        "(-0.280000, 1.501374, 0.215598)",
        "(-0.280000, 1.496606, 0.214683)",
        "(-0.280000, 1.491533, 0.213407)",
        "(-0.280000, 1.486282, 0.211740)",
        "(-0.280000, 1.480883, 0.209637)",
        "(-0.280000, 1.476389, 0.207565)",
        "(-0.280000, 1.471691, 0.205058)",
        "(-0.280000, 1.466918, 0.202117)",
        "(-0.280000, 1.462229, 0.198795)",
        "(-0.280000, 1.457623, 0.195052)",
        "(-0.280000, 1.453982, 0.191700)",
        "(-0.280000, 1.450312, 0.187907)",
        "(-0.280000, 1.446757, 0.183756)",
        "(-0.280000, 1.443412, 0.179316)",
        "(-0.280000, 1.440908, 0.174442)",
        "(-0.280000, 1.439703, 0.169977)",
        "(-0.280000, 1.438530, 0.165421)",
        "(-0.280000, 1.437470, 0.160873)",
        "(-0.280000, 1.436518, 0.156374)",
        "(-0.280000, 1.435678, 0.151956)",
        "(-0.280000, 1.435096, 0.148250)",
        "(-0.280000, 1.434504, 0.144352)",
        "(-0.280000, 1.433963, 0.140329)",
        "(-0.280000, 1.433532, 0.136301)",
        "(-0.280000, 1.433251, 0.132261)",
        "(-0.280000, 1.433152, 0.128915)",
        "(-0.280000, 1.433147, 0.125389)",
        "(-0.280000, 1.433214, 0.121726)",
        "(-0.280000, 1.433330, 0.118051)",
        "(-0.280000, 1.433477, 0.114303)",
        "(-0.280000, 1.433512, 0.111125)",
        "(-0.280000, 1.433567, 0.107672)",
        "(-0.280000, 1.433648, 0.104019)",
        "(-0.280000, 1.433784, 0.100154)",
        "(-0.280000, 1.433978, 0.096157)",
        "(-0.280000, 1.434695, 0.092887)",
        "(-0.280000, 1.436264, 0.089504)",
        "(-0.280000, 1.438177, 0.085820)",
        "(-0.280000, 1.440483, 0.081870)",
        "(-0.280000, 1.443285, 0.077621)",
        "(-0.280000, 1.445921, 0.074057)",
        "(-0.280000, 1.449348, 0.069924)",
        "(-0.280000, 1.453790, 0.065244)",
        "(-0.280000, 1.459462, 0.060148)",
        "(-0.280000, 1.466681, 0.054796)",
        "(-0.280000, 1.473743, 0.050559)",
        "(-0.280000, 1.483037, 0.046231)",
        "(-0.280000, 1.494591, 0.042542)",
        "(-0.280000, 1.507990, 0.040331)",
        "(-0.280000, 1.522414, 0.040260)",
        "(-0.280000, 1.534736, 0.042089)",
        "(-0.280000, 1.547250, 0.045849)",
        "(-0.280000, 1.558949, 0.051343)",
        "(-0.280000, 1.569162, 0.058054)",
        "(-0.280000, 1.577587, 0.065350)",
        "(-0.280000, 1.583457, 0.071715)",
        "(-0.280000, 1.588251, 0.078005)",
        "(-0.280000, 1.592112, 0.084087)",
        "(-0.280000, 1.595120, 0.089743)",
        "(-0.280000, 1.597463, 0.094992)",
        "(-0.280000, 1.599050, 0.099183)",
        "(-0.280000, 1.600383, 0.103313)",
        "(-0.280000, 1.601456, 0.107276)",
        "(-0.280000, 1.602297, 0.111053)",
        "(-0.280000, 1.602951, 0.114725)",
        "(-0.280000, 1.603361, 0.117674)",
        "(-0.280000, 1.603676, 0.120680)",
        "(-0.280000, 1.603890, 0.123744)",
        "(-0.280000, 1.603999, 0.126861)",
        "(-0.280000, 1.603998, 0.129932)",
        "(-0.280000, 1.603914, 0.132533)",
        "(-0.280000, 1.603743, 0.135270)",
        "(-0.280000, 1.602157, 0.138042)",
        "(-0.280000, 1.599508, 0.140664)",
        "(-0.280000, 1.596757, 0.143246)",
        "(-0.280000, 1.594031, 0.145233)",
        "(-0.280000, 1.591261, 0.147281)",
        "(-0.280000, 1.588493, 0.149346)",
        "(-0.280000, 1.585792, 0.151400)",
        "(-0.280000, 1.583135, 0.153443)",
        "(-0.280000, 1.580768, 0.155013)",
        "(-0.280000, 1.578513, 0.156680)",
        "(-0.280000, 1.576357, 0.158489)",
        "(-0.280000, 1.574341, 0.160360)",
        "(-0.280000, 1.572442, 0.162345)",
        "(-0.280000, 1.570910, 0.164052)",
        "(-0.280000, 1.569446, 0.165988)",
        "(-0.280000, 1.568017, 0.168161)",
        "(-0.280000, 1.566584, 0.170578)",
        "(-0.280000, 1.565150, 0.173186)",
        "(-0.280000, 1.564052, 0.175604)",
        "(-0.280000, 1.562769, 0.178347)",
        "(-0.280000, 1.561251, 0.181418)",
        "(-0.280000, 1.559479, 0.184733)",
        "(-0.280000, 1.557420, 0.188238)",
        "(-0.280000, 1.555654, 0.191494)",
        "(-0.280000, 1.553344, 0.195023)",
        "(-0.280000, 1.550517, 0.198697)",
        "(-0.280000, 1.547105, 0.202440)",
        "(-0.280000, 1.543133, 0.206133)",
        "(-0.280000, 1.539599, 0.209385)",
        "(-0.280000, 1.535211, 0.212586)",
        "(-0.280000, 1.530053, 0.215569)",
        "(-0.280000, 1.524122, 0.216348)",
        "(-0.280000, 1.517915, 0.216727)",
        "(-0.280000, 1.512682, 0.216707)",
        "(-0.280000, 1.506898, 0.216323)",
        "(-0.280000, 1.500781, 0.215499)",
        "(-0.280000, 1.494645, 0.214228)",
        "(-0.280000, 1.488481, 0.212482)",
        "(-0.280000, 1.483419, 0.210676)",
        "(-0.280000, 1.478136, 0.208407)",
        "(-0.280000, 1.472889, 0.205731)",
        "(-0.280000, 1.467791, 0.202687)",
        "(-0.280000, 1.462909, 0.199306)",
        "(-0.280000, 1.459056, 0.196273)",
        "(-0.280000, 1.455242, 0.192903)",
        "(-0.280000, 1.451496, 0.189182)",
        "(-0.280000, 1.447950, 0.185207)",
        "(-0.280000, 1.444677, 0.181064)",
        "(-0.280000, 1.442176, 0.177517)",
        "(-0.280000, 1.439755, 0.173690)",
        "(-0.280000, 1.438713, 0.169015)",
        "(-0.280000, 1.438702, 0.163957)",
        "(-0.280000, 1.439053, 0.158996)",
        "(-0.280000, 1.439952, 0.154856)",
        "(-0.280000, 1.441025, 0.150737)",
        "(-0.280000, 1.442302, 0.146773)",
        "(-0.280000, 1.443738, 0.142982)",
        "(-0.280000, 1.445355, 0.139322)",
        "(-0.280000, 1.447172, 0.136393)",
        "(-0.280000, 1.449039, 0.133480)",
        "(-0.280000, 1.450951, 0.130699)",
        "(-0.280000, 1.452886, 0.128080)",
        "(-0.280000, 1.454816, 0.125618)",
        "(-0.280000, 1.456681, 0.123741)",
        "(-0.280000, 1.458473, 0.121877)",
        "(-0.280000, 1.460178, 0.120050)",
        "(-0.280000, 1.461774, 0.118305)",
        "(-0.280000, 1.463246, 0.116625)",
        "(-0.280000, 1.464498, 0.115314)",
        "(-0.280000, 1.465621, 0.113878)",
        "(-0.280000, 1.466639, 0.112308)",
        "(-0.280000, 1.467555, 0.110590)",
        "(-0.280000, 1.468386, 0.108712)",
        "(-0.280000, 1.468974, 0.107055)",
        "(-0.280000, 1.469581, 0.105029)",
        "(-0.280000, 1.470276, 0.102603)",
        "(-0.280000, 1.471116, 0.099801)",
        "(-0.280000, 1.472213, 0.096585)",
        "(-0.280000, 1.473147, 0.093603)",
        "(-0.280000, 1.474629, 0.090020)",
        "(-0.280000, 1.476801, 0.085925)",
        "(-0.280000, 1.479800, 0.081478)",
        "(-0.280000, 1.483828, 0.076761)",
        "(-0.280000, 1.487879, 0.072585)",
        "(-0.280000, 1.493333, 0.068327)",
        "(-0.280000, 1.500227, 0.064373)",
        "(-0.280000, 1.508428, 0.061146)",
        "(-0.280000, 1.517578, 0.059021)",
        "(-0.280000, 1.525889, 0.058010)",
        "(-0.280000, 1.534554, 0.058106)",
        "(-0.280000, 1.543192, 0.059323)",
        "(-0.280000, 1.551389, 0.061517)",
        "(-0.280000, 1.558852, 0.064450)",
        "(-0.280000, 1.564736, 0.067298)",
        "(-0.280000, 1.570018, 0.070515)",
        "(-0.280000, 1.574724, 0.074005)",
        "(-0.280000, 1.578809, 0.077642)",
        "(-0.280000, 1.582311, 0.081358)",
        "(-0.280000, 1.584883, 0.084471)",
        "(-0.280000, 1.587100, 0.087641)",
        "(-0.280000, 1.588986, 0.090821)",
        "(-0.280000, 1.590521, 0.093845)",
        "(-0.280000, 1.591802, 0.096748)",
        "(-0.280000, 1.592716, 0.099045)",
        "(-0.280000, 1.593560, 0.101367)",
        "(-0.280000, 1.594308, 0.103631)",
        "(-0.280000, 1.594966, 0.105828)",
        "(-0.280000, 1.595562, 0.108045)",
        "(-0.280000, 1.596000, 0.109849)",
        "(-0.280000, 1.596423, 0.111792)",
        "(-0.280000, 1.596815, 0.113831)",
        "(-0.280000, 1.597169, 0.115966)",
        "(-0.280000, 1.597477, 0.118196)",
        "(-0.280000, 1.597690, 0.120085)",
        "(-0.280000, 1.597876, 0.122196)",
        "(-0.280000, 1.598019, 0.124532)",
        "(-0.280000, 1.598097, 0.127001)",
        "(-0.280000, 1.598099, 0.129604)",
        "(-0.280000, 1.598037, 0.131811)",
        "(-0.280000, 1.597900, 0.134232)",
        "(-0.280000, 1.597666, 0.136912)",
        "(-0.280000, 1.597326, 0.139713)",
        "(-0.280000, 1.596867, 0.142631)",
        "(-0.280000, 1.596395, 0.145101)",
        "(-0.280000, 1.595786, 0.147812)",
        "(-0.280000, 1.595027, 0.150712)",
        "(-0.280000, 1.594109, 0.153749)",
        "(-0.280000, 1.593045, 0.156831)",
        "(-0.280000, 1.592026, 0.159463)",
        "(-0.280000, 1.590810, 0.162298)",
        "(-0.280000, 1.589391, 0.165283)",
        "(-0.280000, 1.587812, 0.168283)",
        "(-0.280000, 1.586018, 0.171367)",
        "(-0.280000, 1.584434, 0.173860)",
        "(-0.280000, 1.582608, 0.176508)",
        "(-0.280000, 1.580572, 0.179222)",
        "(-0.280000, 1.578312, 0.181983)",
        "(-0.280000, 1.575845, 0.184740)",
        "(-0.280000, 1.573695, 0.186953)",
        "(-0.280000, 1.571269, 0.189261)",
        "(-0.280000, 1.568584, 0.191610)",
        "(-0.280000, 1.565695, 0.193922)",
        "(-0.280000, 1.562597, 0.196176)",
        "(-0.280000, 1.559954, 0.197932)",
        "(-0.280000, 1.556982, 0.199739)",
        "(-0.280000, 1.553779, 0.201501)",
        "(-0.280000, 1.550382, 0.203175)",
        "(-0.280000, 1.546871, 0.204708)",
        "(-0.280000, 1.543912, 0.205853)",
        "(-0.280000, 1.540660, 0.206964)",
        "(-0.280000, 1.537195, 0.207984)",
        "(-0.280000, 1.533604, 0.208871)",
        "(-0.280000, 1.529889, 0.209611)",
        "(-0.280000, 1.526754, 0.210099)",
        "(-0.280000, 1.523253, 0.210500)",
        "(-0.280000, 1.519518, 0.210761)",
        "(-0.280000, 1.515690, 0.210853)",
        "(-0.280000, 1.511641, 0.210756)",
        "(-0.280000, 1.508257, 0.210522)",
        "(-0.280000, 1.504537, 0.210103)",
        "(-0.280000, 1.500580, 0.209467)",
        "(-0.280000, 1.496446, 0.208590)",
        "(-0.280000, 1.492236, 0.207464)",
        "(-0.280000, 1.488754, 0.206349)",
        "(-0.280000, 1.484958, 0.204936)",
        "(-0.280000, 1.480997, 0.203227)",
        "(-0.280000, 1.476936, 0.201210)",
        "(-0.280000, 1.472917, 0.198928)",
        "(-0.280000, 1.469650, 0.196844)",
        "(-0.280000, 1.466311, 0.194478)",
        "(-0.280000, 1.462922, 0.191809)",
        "(-0.280000, 1.459612, 0.188906)",
        "(-0.280000, 1.456493, 0.185862)",
        "(-0.280000, 1.454062, 0.183250)",
        "(-0.280000, 1.451636, 0.180400)",
        "(-0.280000, 1.449262, 0.177336)",
        "(-0.280000, 1.446987, 0.174091)",
        "(-0.280000, 1.444916, 0.170816)",
        "(-0.280000, 1.443293, 0.167988)",
        "(-0.280000, 1.441726, 0.164979)",
        "(-0.280000, 1.440265, 0.161869)",
        "(-0.280000, 1.438937, 0.158703)",
        "(-0.280000, 1.437726, 0.155440)",
        "(-0.280000, 1.436807, 0.152633)",
        "(-0.280000, 1.435955, 0.149669)",
        "(-0.280000, 1.435195, 0.146588)",
        "(-0.280000, 1.434554, 0.143481)",
        "(-0.280000, 1.434033, 0.140351)",
        "(-0.280000, 1.433696, 0.137772)",
        "(-0.280000, 1.433430, 0.135051)",
        "(-0.280000, 1.433252, 0.132279)",
        "(-0.280000, 1.433166, 0.129459)",
        "(-0.280000, 1.433178, 0.126638)",
        "(-0.280000, 1.433258, 0.124345)",
        "(-0.280000, 1.433412, 0.121927)",
        "(-0.280000, 1.433656, 0.119336)",
        "(-0.280000, 1.433982, 0.116755)",
        "(-0.280000, 1.434397, 0.114143)",
        "(-0.280000, 1.434798, 0.112018)",
        "(-0.280000, 1.435295, 0.109733)",
        "(-0.280000, 1.435889, 0.107336)",
        "(-0.280000, 1.436567, 0.104916)",
        "(-0.280000, 1.437333, 0.102475)",
        "(-0.280000, 1.438032, 0.100476)",
        "(-0.280000, 1.438908, 0.098309)",
        "(-0.280000, 1.439977, 0.096082)",
        "(-0.280000, 1.441251, 0.093864)",
        "(-0.280000, 1.442817, 0.091563)",
        "(-0.280000, 1.444382, 0.089781)",
        "(-0.280000, 1.446282, 0.087881)",
        "(-0.280000, 1.448482, 0.085971)",
        "(-0.280000, 1.450982, 0.084084)",
        "(-0.280000, 1.453748, 0.082283)",
        "(-0.280000, 1.456411, 0.081033)",
        "(-0.280000, 1.459388, 0.079752)",
        "(-0.280000, 1.462638, 0.078503)",
        "(-0.280000, 1.466168, 0.077291)",
        "(-0.280000, 1.469930, 0.076173)",
        "(-0.280000, 1.473392, 0.075579)",
        "(-0.280000, 1.477095, 0.074978)",
        "(-0.280000, 1.481103, 0.074398)",
        "(-0.280000, 1.485355, 0.073889)",
        "(-0.280000, 1.489803, 0.073505)",
        "(-0.280000, 1.493782, 0.073529)",
        "(-0.280000, 1.498008, 0.073610)",
        "(-0.280000, 1.502440, 0.073801)",
        "(-0.280000, 1.507040, 0.074151)",
        "(-0.280000, 1.511628, 0.074711)",
        "(-0.280000, 1.515532, 0.075477)",
        "(-0.280000, 1.519510, 0.076352)",
        "(-0.280000, 1.523492, 0.077346)",
        "(-0.280000, 1.527362, 0.078433)",
        "(-0.280000, 1.531175, 0.079618)",
        "(-0.280000, 1.534320, 0.080643)",
        "(-0.280000, 1.537661, 0.081761)",
        "(-0.280000, 1.541062, 0.082945)",
        "(-0.280000, 1.544517, 0.084205)",
        "(-0.280000, 1.548015, 0.085551)",
        "(-0.280000, 1.551032, 0.086554)",
        "(-0.280000, 1.554289, 0.087753)",
        "(-0.280000, 1.557667, 0.089100)",
        "(-0.280000, 1.561095, 0.090560)",
        "(-0.280000, 1.564525, 0.092101)",
        "(-0.280000, 1.567634, 0.093257)",
        "(-0.280000, 1.570801, 0.094575)",
        "(-0.280000, 1.574034, 0.096023)",
        "(-0.280000, 1.577260, 0.097559)",
        "(-0.280000, 1.580462, 0.099184)",
        "(-0.280000, 1.583419, 0.100388)",
        "(-0.280000, 1.586418, 0.101817)",
        "(-0.280000, 1.589383, 0.103327)",
        "(-0.280000, 1.592304, 0.104915)",
        "(-0.280000, 1.595162, 0.106531)",
        "(-0.280000, 1.597878, 0.107808)",
        "(-0.280000, 1.600622, 0.109188)",
        "(-0.280000, 1.602257, 0.110856)",
        "(-0.280000, 1.602612, 0.112712)",
        "(-0.280000, 1.602935, 0.114624)",
        "(-0.280000, 1.603165, 0.116170)",
        "(-0.280000, 1.603378, 0.117813)",
        "(-0.280000, 1.603570, 0.119554)",
        "(-0.280000, 1.603728, 0.121298)",
        "(-0.280000, 1.603854, 0.123091)",
        "(-0.280000, 1.603931, 0.124605)",
        "(-0.280000, 1.603987, 0.126260)",
        "(-0.280000, 1.604011, 0.128011)",
        "(-0.280000, 1.603999, 0.129856)",
        "(-0.280000, 1.603946, 0.131794)",
        "(-0.280000, 1.603866, 0.133449)",
        "(-0.280000, 1.603745, 0.135240)",
        "(-0.280000, 1.603559, 0.137312)",
        "(-0.280000, 1.603307, 0.139519)",
        "(-0.280000, 1.602978, 0.141859)",
        "(-0.280000, 1.602653, 0.143818)",
        "(-0.280000, 1.602228, 0.146046)",
        "(-0.280000, 1.601703, 0.148447)",
        "(-0.280000, 1.601064, 0.151013)",
        "(-0.280000, 1.600308, 0.153695)",
        "(-0.280000, 1.599586, 0.155995)",
        "(-0.280000, 1.598690, 0.158583)",
        "(-0.280000, 1.597626, 0.161361)",
        "(-0.280000, 1.596414, 0.164229)",
        "(-0.280000, 1.595017, 0.167224)",
        "(-0.280000, 1.593753, 0.169707)",
        "(-0.280000, 1.592271, 0.172395)",
        "(-0.280000, 1.590597, 0.175189)",
        "(-0.280000, 1.588768, 0.177998)",
        "(-0.280000, 1.586778, 0.180811)",
        "(-0.280000, 1.585032, 0.183101)",
        "(-0.280000, 1.583029, 0.185550)",
        "(-0.280000, 1.580813, 0.188064)",
        "(-0.280000, 1.578403, 0.190593)",
        "(-0.280000, 1.575793, 0.193121)",
        "(-0.280000, 1.573509, 0.195170)",
        "(-0.280000, 1.570863, 0.197374)",
        "(-0.280000, 1.567904, 0.199642)",
        "(-0.280000, 1.564656, 0.201914)",
        "(-0.280000, 1.561107, 0.204160)",
        "(-0.280000, 1.558036, 0.205920)",
        "(-0.280000, 1.554432, 0.207784)",
        "(-0.280000, 1.549994, 0.208445)",
        "(-0.280000, 1.545032, 0.207896)",
        "(-0.280000, 1.540023, 0.207164)",
        "(-0.280000, 1.535801, 0.205971)",
        "(-0.280000, 1.531366, 0.204592)",
        "(-0.280000, 1.526874, 0.202926)",
        "(-0.280000, 1.522448, 0.200948)",
        "(-0.280000, 1.517973, 0.198585)",
        "(-0.280000, 1.514567, 0.195859)",
        "(-0.280000, 1.511166, 0.192849)",
        "(-0.280000, 1.507897, 0.189562)",
        "(-0.280000, 1.504906, 0.186033)",
        "(-0.280000, 1.502280, 0.182322)",
        "(-0.280000, 1.500510, 0.178633)",
        "(-0.280000, 1.498966, 0.174887)",
        "(-0.280000, 1.497681, 0.171139)",
        "(-0.280000, 1.496667, 0.167448)",
        "(-0.280000, 1.495941, 0.163883)",
        "(-0.280000, 1.495721, 0.160650)",
        "(-0.280000, 1.495605, 0.157632)",
        "(-0.280000, 1.495533, 0.154762)",
        "(-0.280000, 1.495489, 0.152106)",
        "(-0.280000, 1.495459, 0.149697)",
        "(-0.280000, 1.495570, 0.147719)",
        "(-0.280000, 1.495528, 0.145938)",
        "(-0.280000, 1.495323, 0.144359)",
        "(-0.280000, 1.494920, 0.142957)",
        "(-0.280000, 1.494310, 0.141728)",
        "(-0.280000, 1.493583, 0.140843)",
        "(-0.280000, 1.492538, 0.139976)",
        "(-0.280000, 1.491202, 0.139132)",
        "(-0.280000, 1.489601, 0.138279)",
        "(-0.280000, 1.487715, 0.137372)",
        "(-0.280000, 1.485653, 0.136658)",
        "(-0.280000, 1.483320, 0.135742)",
        "(-0.280000, 1.480764, 0.134618)",
        "(-0.280000, 1.478034, 0.133297)",
        "(-0.280000, 1.475172, 0.131727)",
        "(-0.280000, 1.472245, 0.130270)",
        "(-0.280000, 1.469257, 0.128467)",
        "(-0.280000, 1.466268, 0.126389)",
        "(-0.280000, 1.463333, 0.124028)",
        "(-0.280000, 1.460497, 0.121440)",
        "(-0.280000, 1.457742, 0.119010)",
        "(-0.280000, 1.455208, 0.116234)",
        "(-0.280000, 1.452870, 0.113126)",
        "(-0.280000, 1.450797, 0.109769)",
        "(-0.280000, 1.449023, 0.106179)",
        "(-0.280000, 1.447382, 0.102884)",
        "(-0.280000, 1.446091, 0.099265)",
        "(-0.280000, 1.445198, 0.095288)",
        "(-0.280000, 1.444713, 0.090994)",
        "(-0.280000, 1.444651, 0.086384)",
        "(-0.280000, 1.444530, 0.082210)",
        "(-0.280000, 1.444977, 0.077399)",
        "(-0.280000, 1.446943, 0.072770)",
        "(-0.280000, 1.450482, 0.068663)",
        "(-0.280000, 1.454779, 0.064289)",
        "(-0.280000, 1.458862, 0.060646)",
        "(-0.280000, 1.464077, 0.056597)",
        "(-0.280000, 1.470468, 0.052413)",
        "(-0.280000, 1.478175, 0.048331)",
        "(-0.280000, 1.487183, 0.044705)",
        "(-0.280000, 1.495661, 0.042286)",
        "(-0.280000, 1.505461, 0.040587)",
        "(-0.280000, 1.516333, 0.040003)",
        "(-0.280000, 1.527661, 0.040822)",
        "(-0.280000, 1.538836, 0.043100)",
        "(-0.280000, 1.547833, 0.046074)",
        "(-0.280000, 1.556416, 0.049972)",
        "(-0.280000, 1.564222, 0.054555)",
        "(-0.280000, 1.571006, 0.059497)",
        "(-0.280000, 1.576782, 0.064569)",
        "(-0.280000, 1.580996, 0.068893)",
        "(-0.280000, 1.584729, 0.073273)",
        "(-0.280000, 1.587953, 0.077578)",
        "(-0.280000, 1.590686, 0.081711)",
        "(-0.280000, 1.593002, 0.085659)",
        "(-0.280000, 1.594693, 0.088876)",
        "(-0.280000, 1.596250, 0.092160)",
        "(-0.280000, 1.597653, 0.095462)",
        "(-0.280000, 1.598873, 0.098682)",
        "(-0.280000, 1.599954, 0.101905)",
        "(-0.280000, 1.600734, 0.104530)",
        "(-0.280000, 1.601465, 0.107316)",
        "(-0.280000, 1.602106, 0.110124)",
        "(-0.280000, 1.602647, 0.112905)",
        "(-0.280000, 1.603098, 0.115702)",
        "(-0.280000, 1.603406, 0.118044)",
        "(-0.280000, 1.603663, 0.120533)",
        "(-0.280000, 1.603858, 0.123171)",
        "(-0.280000, 1.603976, 0.125859)",
        "(-0.280000, 1.604012, 0.128598)",
        "(-0.280000, 1.603977, 0.130865)",
        "(-0.280000, 1.603871, 0.133363)",
        "(-0.280000, 1.603670, 0.136141)",
        "(-0.280000, 1.603371, 0.139006)",
        "(-0.280000, 1.602963, 0.141952)",
        "(-0.280000, 1.602544, 0.144419)",
        "(-0.280000, 1.601995, 0.147151)",
        "(-0.280000, 1.600091, 0.149784)",
        "(-0.280000, 1.597003, 0.152178)",
        "(-0.280000, 1.593857, 0.154515)",
        "(-0.280000, 1.590850, 0.156175)",
        "(-0.280000, 1.587756, 0.157961)",
        "(-0.280000, 1.584637, 0.159789)",
        "(-0.280000, 1.581612, 0.161529)",
        "(-0.280000, 1.578609, 0.163290)",
        "(-0.280000, 1.575996, 0.164548)",
        "(-0.280000, 1.573416, 0.166007)",
        "(-0.280000, 1.570925, 0.167581)",
        "(-0.280000, 1.568513, 0.169283)",
        "(-0.280000, 1.566164, 0.171130)",
        "(-0.280000, 1.564282, 0.172667)",
        "(-0.280000, 1.562348, 0.174509)",
        "(-0.280000, 1.560369, 0.176601)",
        "(-0.280000, 1.558326, 0.178917)",
        "(-0.280000, 1.556228, 0.181405)",
        "(-0.280000, 1.554505, 0.183729)",
        "(-0.280000, 1.552522, 0.186326)",
        "(-0.280000, 1.550226, 0.189186)",
        "(-0.280000, 1.547577, 0.192237)",
        "(-0.280000, 1.544547, 0.195411)",
        "(-0.280000, 1.541902, 0.198344)",
        "(-0.280000, 1.538645, 0.201413)",
        "(-0.280000, 1.534747, 0.204511)",
        "(-0.280000, 1.530232, 0.207514)",
        "(-0.280000, 1.525197, 0.210296)",
        "(-0.280000, 1.520667, 0.212706)",
        "(-0.280000, 1.515341, 0.214831)",
        "(-0.280000, 1.509347, 0.216529)",
        "(-0.280000, 1.503204, 0.215878)",
        "(-0.280000, 1.496888, 0.214745)",
        "(-0.280000, 1.491624, 0.213432)",
        "(-0.280000, 1.486093, 0.211673)",
        "(-0.280000, 1.480517, 0.209480)",
        "(-0.280000, 1.475019, 0.206871)",
        "(-0.280000, 1.469753, 0.203914)",
        "(-0.280000, 1.465553, 0.201197)",
        "(-0.280000, 1.461402, 0.198161)",
        "(-0.280000, 1.457399, 0.194857)",
        "(-0.280000, 1.453698, 0.191422)",
        "(-0.280000, 1.450294, 0.187887)",
        "(-0.280000, 1.447661, 0.184861)",
        "(-0.280000, 1.445083, 0.181607)",
        "(-0.280000, 1.442634, 0.178195)",
        "(-0.280000, 1.440399, 0.174751)",
        "(-0.280000, 1.438372, 0.171289)",
        "(-0.280000, 1.436844, 0.168413)",
        "(-0.280000, 1.435382, 0.165397)",
        "(-0.280000, 1.435296, 0.161754)",
        "(-0.280000, 1.436183, 0.157905)",
        "(-0.280000, 1.437306, 0.154199)",
        "(-0.280000, 1.438768, 0.151192)",
        "(-0.280000, 1.440305, 0.148176)",
        "(-0.280000, 1.441944, 0.145282)",
        "(-0.280000, 1.443669, 0.142637)",
        "(-0.280000, 1.445489, 0.140147)",
        "(-0.280000, 1.447411, 0.138219)",
        "(-0.280000, 1.449318, 0.136322)",
        "(-0.280000, 1.451205, 0.134563)",
        "(-0.280000, 1.453051, 0.132938)",
        "(-0.280000, 1.454832, 0.131472)",
        "(-0.280000, 1.456534, 0.130404)",
        "(-0.280000, 1.458111, 0.129243)",
        "(-0.280000, 1.459558, 0.128053)",
        "(-0.280000, 1.460860, 0.126890)",
        "(-0.280000, 1.462009, 0.125716)",
        "(-0.280000, 1.462962, 0.125029)",
        "(-0.280000, 1.463760, 0.123828)",
        "(-0.280000, 1.464452, 0.122119)",
        "(-0.280000, 1.465168, 0.119368)",
        "(-0.280000, 1.466553, 0.113881)",
        "(-0.280000, 1.468563, 0.107978)",
        "(-0.280000, 1.472575, 0.099882)",
        "(-0.280000, 1.476791, 0.093552)",
        "(-0.280000, 1.481362, 0.088081)",
        "(-0.280000, 1.486996, 0.082814)",
        "(-0.280000, 1.494720, 0.077613)",
        "(-0.280000, 1.505441, 0.073162)",
        "(-0.280000, 1.520425, 0.071043)",
        "(-0.280000, 1.540233, 0.074727)",
        "(-0.280000, 1.561929, 0.089229)",
        "(-0.280000, 1.575984, 0.112852)",
        "(-0.280000, 1.579667, 0.130173)",
        "(-0.280000, 1.581003, 0.136182)",
        "(-0.280000, 1.582541, 0.138149)",
        "(-0.280000, 1.584155, 0.139285)",
        "(-0.280000, 1.585769, 0.140120)",
        "(-0.280000, 1.587276, 0.141162)",
        "(-0.280000, 1.588670, 0.142300)",
        "(-0.280000, 1.589926, 0.143530)",
        "(-0.280000, 1.591022, 0.144849)",
        "(-0.280000, 1.591996, 0.146005)",
        "(-0.280000, 1.592763, 0.147270)",
        "(-0.280000, 1.593334, 0.148647)",
        "(-0.280000, 1.593710, 0.150044)",
        "(-0.280000, 1.593880, 0.151494)",
        "(-0.280000, 1.593939, 0.152700)",
        "(-0.280000, 1.593792, 0.154036)",
        "(-0.280000, 1.593465, 0.155458)",
        "(-0.280000, 1.592999, 0.156929)",
        "(-0.280000, 1.592428, 0.158457)",
        "(-0.280000, 1.591936, 0.159684)",
        "(-0.280000, 1.591337, 0.161106)",
        "(-0.280000, 1.590657, 0.162636)",
        "(-0.280000, 1.589927, 0.164190)",
        "(-0.280000, 1.589085, 0.165888)",
        "(-0.280000, 1.588350, 0.167293)",
        "(-0.280000, 1.587480, 0.168877)",
        "(-0.280000, 1.586508, 0.170555)",
        "(-0.280000, 1.585427, 0.172321)",
        "(-0.280000, 1.584228, 0.174169)",
        "(-0.280000, 1.583184, 0.175697)",
        "(-0.280000, 1.581974, 0.177378)",
        "(-0.280000, 1.580588, 0.179202)",
        "(-0.280000, 1.579067, 0.181088)",
        "(-0.280000, 1.577403, 0.183028)",
        "(-0.280000, 1.575952, 0.184626)",
        "(-0.280000, 1.574337, 0.186309)",
        "(-0.280000, 1.572546, 0.188069)",
        "(-0.280000, 1.570604, 0.189863)",
        "(-0.280000, 1.568538, 0.191649)",
        "(-0.280000, 1.566725, 0.193121)",
        "(-0.280000, 1.564731, 0.194647)",
        "(-0.280000, 1.562546, 0.196211)",
        "(-0.280000, 1.560163, 0.197799)",
        "(-0.280000, 1.557613, 0.199370)",
        "(-0.280000, 1.555393, 0.200636)",
        "(-0.280000, 1.552900, 0.201953)",
        "(-0.280000, 1.550124, 0.203295)",
        "(-0.280000, 1.547179, 0.204581)",
        "(-0.280000, 1.544019, 0.205814)",
        "(-0.280000, 1.541230, 0.206780)",
        "(-0.280000, 1.538112, 0.207730)",
        "(-0.280000, 1.534745, 0.208608)",
        "(-0.280000, 1.531213, 0.209368)",
        "(-0.280000, 1.527521, 0.209991)",
        "(-0.280000, 1.524375, 0.210388)",
        "(-0.280000, 1.520907, 0.210684)",
        "(-0.280000, 1.517254, 0.210837)",
        "(-0.280000, 1.513554, 0.210826)",
        "(-0.280000, 1.509682, 0.210638)",
        "(-0.280000, 1.506436, 0.210338)",
        "(-0.280000, 1.502946, 0.209871)",
        "(-0.280000, 1.499346, 0.209228)",
        "(-0.280000, 1.495694, 0.208406)",
        "(-0.280000, 1.491998, 0.207393)",
        "(-0.280000, 1.488935, 0.206412)",
        "(-0.280000, 1.485626, 0.205200)",
        "(-0.280000, 1.482170, 0.203759)",
        "(-0.280000, 1.478665, 0.202103)",
        "(-0.280000, 1.475127, 0.200220)",
        "(-0.280000, 1.472249, 0.198509)",
        "(-0.280000, 1.469253, 0.196495)",
        "(-0.280000, 1.466262, 0.194176)",
        "(-0.280000, 1.463393, 0.191583)",
        "(-0.280000, 1.460721, 0.188729)",
        "(-0.280000, 1.458772, 0.186113)",
        "(-0.280000, 1.456946, 0.183200)",
        "(-0.280000, 1.455305, 0.180032)",
        "(-0.280000, 1.453903, 0.176660)",
        "(-0.280000, 1.452828, 0.173211)",
        "(-0.280000, 1.452364, 0.170160)",
        "(-0.280000, 1.452082, 0.166968)",
        "(-0.280000, 1.452004, 0.163697)",
        "(-0.280000, 1.452178, 0.160474)",
        "(-0.280000, 1.452545, 0.157257)",
        "(-0.280000, 1.453254, 0.154470)",
        "(-0.280000, 1.454035, 0.151668)",
        "(-0.280000, 1.454890, 0.148784)",
        "(-0.280000, 1.455823, 0.145943)",
        "(-0.280000, 1.456820, 0.143186)",
        "(-0.280000, 1.457934, 0.140890)",
        "(-0.280000, 1.459011, 0.138582)",
        "(-0.280000, 1.460045, 0.136293)",
        "(-0.280000, 1.461027, 0.134081)",
        "(-0.280000, 1.461937, 0.131963)",
        "(-0.280000, 1.462768, 0.130294)",
        "(-0.280000, 1.463464, 0.128569)",
        "(-0.280000, 1.464024, 0.126802)",
        "(-0.280000, 1.464434, 0.125117)",
        "(-0.280000, 1.464698, 0.123409)",
        "(-0.280000, 1.464775, 0.121959)",
        "(-0.280000, 1.464705, 0.120341)",
        "(-0.280000, 1.464502, 0.118564)",
        "(-0.280000, 1.464178, 0.116637)",
        "(-0.280000, 1.463779, 0.114458)",
        "(-0.280000, 1.463213, 0.112428)",
        "(-0.280000, 1.462642, 0.110033)",
        "(-0.280000, 1.462158, 0.107167)",
        "(-0.280000, 1.461868, 0.103758)",
        "(-0.280000, 1.461926, 0.099709)",
        "(-0.280000, 1.462091, 0.095658)",
        "(-0.280000, 1.463081, 0.090638)",
        "(-0.280000, 1.465394, 0.084406)",
        "(-0.280000, 1.469630, 0.077082)",
        "(-0.280000, 1.476553, 0.068984)",
        "(-0.280000, 1.484267, 0.062088)",
        "(-0.280000, 1.495555, 0.055490)",
        "(-0.280000, 1.509689, 0.050718)",
        "(-0.280000, 1.525254, 0.048778)",
        "(-0.280000, 1.540710, 0.049808)",
        "(-0.280000, 1.553196, 0.052395)",
        "(-0.280000, 1.564846, 0.056641)",
        "(-0.280000, 1.574364, 0.062337)",
        "(-0.280000, 1.581168, 0.069082)",
        "(-0.280000, 1.586419, 0.075461)",
        "(-0.280000, 1.589972, 0.080582)",
        "(-0.280000, 1.592905, 0.085485)",
        "(-0.280000, 1.595230, 0.089970)",
        "(-0.280000, 1.597113, 0.094145)",
        "(-0.280000, 1.598615, 0.097968)",
        "(-0.280000, 1.599679, 0.101046)",
        "(-0.280000, 1.600604, 0.104071)",
        "(-0.280000, 1.601419, 0.107127)",
        "(-0.280000, 1.602115, 0.110164)",
        "(-0.280000, 1.602695, 0.113177)",
        "(-0.280000, 1.603090, 0.115647)",
        "(-0.280000, 1.603431, 0.118266)",
        "(-0.280000, 1.603703, 0.120990)",
        "(-0.280000, 1.603894, 0.123815)",
        "(-0.280000, 1.603996, 0.126693)",
        "(-0.280000, 1.604009, 0.129052)",
        "(-0.280000, 1.603948, 0.131647)",
        "(-0.280000, 1.601891, 0.134204)",
        "(-0.280000, 1.599699, 0.136724)",
        "(-0.280000, 1.597407, 0.139107)",
        "(-0.280000, 1.595120, 0.140930)",
        "(-0.280000, 1.592798, 0.142770)",
        "(-0.280000, 1.590474, 0.144582)",
        "(-0.280000, 1.588211, 0.146295)",
        "(-0.280000, 1.585963, 0.148029)",
        "(-0.280000, 1.583905, 0.149355)",
        "(-0.280000, 1.581926, 0.150779)",
        "(-0.280000, 1.580038, 0.152309)",
        "(-0.280000, 1.578261, 0.153922)",
        "(-0.280000, 1.576615, 0.155599)",
        "(-0.280000, 1.575258, 0.157044)",
        "(-0.280000, 1.574005, 0.158701)",
        "(-0.280000, 1.572843, 0.160586)",
        "(-0.280000, 1.571806, 0.162623)",
        "(-0.280000, 1.570860, 0.164861)",
        "(-0.280000, 1.570247, 0.166937)",
        "(-0.280000, 1.569669, 0.169273)",
        "(-0.280000, 1.569104, 0.171892)",
        "(-0.280000, 1.568527, 0.174764)",
        "(-0.280000, 1.567916, 0.177858)",
        "(-0.280000, 1.567621, 0.180780)",
        "(-0.280000, 1.567130, 0.184022)",
        "(-0.280000, 1.566407, 0.187530)",
        "(-0.280000, 1.565451, 0.191215)",
        "(-0.280000, 1.564206, 0.195032)",
        "(-0.280000, 1.563230, 0.198535)",
        "(-0.280000, 1.561780, 0.202282)",
        "(-0.280000, 1.559320, 0.205204)",
        "(-0.280000, 1.556001, 0.206999)",
        "(-0.280000, 1.552476, 0.208711)",
        "(-0.280000, 1.549492, 0.210013)",
        "(-0.280000, 1.546106, 0.211337)",
        "(-0.280000, 1.542445, 0.212591)",
        "(-0.280000, 1.538640, 0.213709)",
        "(-0.280000, 1.534697, 0.214676)",
        "(-0.280000, 1.531458, 0.215328)",
        "(-0.280000, 1.527870, 0.215905)",
        "(-0.280000, 1.524119, 0.216348)",
        "(-0.280000, 1.520259, 0.216635)",
        "(-0.280000, 1.516438, 0.216752)",
        "(-0.280000, 1.513181, 0.216722)",
        "(-0.280000, 1.509836, 0.216566)",
        "(-0.280000, 1.506309, 0.216263)",
        "(-0.280000, 1.502704, 0.215805)",
        "(-0.280000, 1.499027, 0.215182)",
        "(-0.280000, 1.495933, 0.214532)",
        "(-0.280000, 1.492498, 0.213674)",
        "(-0.280000, 1.489011, 0.212651)",
        "(-0.280000, 1.485391, 0.211420)",
        "(-0.280000, 1.481696, 0.209980)",
        "(-0.280000, 1.478584, 0.208615)",
        "(-0.280000, 1.475232, 0.206981)",
        "(-0.280000, 1.471706, 0.205066)",
        "(-0.280000, 1.468073, 0.202867)",
        "(-0.280000, 1.464355, 0.200359)",
        "(-0.280000, 1.461253, 0.198044)",
        "(-0.280000, 1.458039, 0.195412)",
        "(-0.280000, 1.454781, 0.192469)",
        "(-0.280000, 1.451542, 0.189230)",
        "(-0.280000, 1.448384, 0.185721)",
        "(-0.280000, 1.445880, 0.182646)",
        "(-0.280000, 1.443379, 0.179270)",
        "(-0.280000, 1.440992, 0.175698)",
        "(-0.280000, 1.438757, 0.171974)",
        "(-0.280000, 1.436708, 0.168144)",
        "(-0.280000, 1.435159, 0.164909)",
        "(-0.280000, 1.433690, 0.161483)",
        "(-0.280000, 1.432335, 0.157908)",
        "(-0.280000, 1.431122, 0.154232)",
        "(-0.280000, 1.430083, 0.150553)",
        "(-0.280000, 1.429345, 0.147479)",
        "(-0.280000, 1.428682, 0.144194)",
        "(-0.280000, 1.429370, 0.140617)",
        "(-0.280000, 1.431287, 0.136916)",
        "(-0.280000, 1.433312, 0.133392)",
        "(-0.280000, 1.435492, 0.130558)",
        "(-0.280000, 1.437816, 0.127669)",
        "(-0.280000, 1.440329, 0.124793)",
        "(-0.280000, 1.443017, 0.122079)",
        "(-0.280000, 1.445955, 0.119473)",
        "(-0.280000, 1.449021, 0.117540)",
        "(-0.280000, 1.452272, 0.115657)",
        "(-0.280000, 1.455704, 0.113828)",
        "(-0.280000, 1.459271, 0.112180)",
        "(-0.280000, 1.462947, 0.110705)",
        "(-0.280000, 1.466525, 0.109866)",
        "(-0.280000, 1.470190, 0.108992)",
        "(-0.280000, 1.473900, 0.108152)",
        "(-0.280000, 1.477596, 0.107417)",
        "(-0.280000, 1.481276, 0.106746)",
        "(-0.280000, 1.484587, 0.106605)",
        "(-0.280000, 1.487899, 0.106293)",
        "(-0.280000, 1.491244, 0.105899)",
        "(-0.280000, 1.494570, 0.105462)",
        "(-0.280000, 1.497877, 0.105007)",
        "(-0.280000, 1.500644, 0.104885)",
        "(-0.280000, 1.503581, 0.104560)",
        "(-0.280000, 1.506635, 0.104151)",
        "(-0.280000, 1.509834, 0.103721)",
        "(-0.280000, 1.513162, 0.103342)",
        "(-0.280000, 1.516094, 0.103052)",
        "(-0.280000, 1.519325, 0.102799)",
        "(-0.280000, 1.522866, 0.102683)",
        "(-0.280000, 1.526645, 0.102795)",
        "(-0.280000, 1.530610, 0.103158)",
        "(-0.280000, 1.534292, 0.103493)",
        "(-0.280000, 1.538115, 0.104027)",
        "(-0.280000, 1.542028, 0.104752)",
        "(-0.280000, 1.545983, 0.105642)",
        "(-0.280000, 1.549950, 0.106680)",
        "(-0.280000, 1.553721, 0.107508)",
        "(-0.280000, 1.557544, 0.108520)",
        "(-0.280000, 1.561367, 0.109687)",
        "(-0.280000, 1.565169, 0.111041)",
        "(-0.280000, 1.568916, 0.112591)",
        "(-0.280000, 1.572461, 0.113893)",
        "(-0.280000, 1.575899, 0.115460)",
        "(-0.280000, 1.579263, 0.117279)",
        "(-0.280000, 1.582482, 0.119350)",
        "(-0.280000, 1.585518, 0.121588)",
        "(-0.280000, 1.588334, 0.123581)",
        "(-0.280000, 1.590983, 0.125866)",
        "(-0.280000, 1.593455, 0.128403)",
        "(-0.280000, 1.595757, 0.131143)",
        "(-0.280000, 1.597911, 0.134081)",
        "(-0.280000, 1.599987, 0.136673)",
        "(-0.280000, 1.601900, 0.139614)",
        "(-0.280000, 1.602838, 0.142733)",
        "(-0.280000, 1.602297, 0.145702)",
        "(-0.280000, 1.601622, 0.148791)",
        "(-0.280000, 1.600974, 0.151352)",
        "(-0.280000, 1.600180, 0.154119)",
        "(-0.280000, 1.599236, 0.157037)",
        "(-0.280000, 1.598141, 0.160053)",
        "(-0.280000, 1.596881, 0.163158)",
        "(-0.280000, 1.595725, 0.165742)",
        "(-0.280000, 1.594359, 0.168541)",
        "(-0.280000, 1.592780, 0.171497)",
        "(-0.280000, 1.591016, 0.174511)",
        "(-0.280000, 1.589081, 0.177533)",
        "(-0.280000, 1.587359, 0.180013)",
        "(-0.280000, 1.585381, 0.182656)",
        "(-0.280000, 1.583090, 0.185478)",
        "(-0.280000, 1.580524, 0.188377)",
        "(-0.280000, 1.577700, 0.191294)",
        "(-0.280000, 1.575201, 0.193666)",
        "(-0.280000, 1.572282, 0.196209)",
        "(-0.280000, 1.567871, 0.197266)",
        "(-0.280000, 1.563270, 0.198144)",
        "(-0.280000, 1.558549, 0.198808)",
        "(-0.280000, 1.554457, 0.198865)",
        "(-0.280000, 1.550079, 0.198912)",
        "(-0.280000, 1.545626, 0.198834)",
        "(-0.280000, 1.541162, 0.198641)",
        "(-0.280000, 1.536644, 0.198313)",
        "(-0.280000, 1.532908, 0.197679)",
        "(-0.280000, 1.529054, 0.197054)",
        "(-0.280000, 1.525154, 0.196422)",
        "(-0.280000, 1.521270, 0.195779)",
        "(-0.280000, 1.517207, 0.195140)",
        "(-0.280000, 1.514152, 0.194519)",
        "(-0.280000, 1.510791, 0.193977)",
        "(-0.280000, 1.507239, 0.193492)",
        "(-0.280000, 1.503541, 0.193045)",
        "(-0.280000, 1.499768, 0.192637)",
        "(-0.280000, 1.496507, 0.192437)",
        "(-0.280000, 1.492978, 0.192244)",
        "(-0.280000, 1.489148, 0.192026)",
        "(-0.280000, 1.485106, 0.191760)",
        "(-0.280000, 1.480843, 0.191396)",
        "(-0.280000, 1.476960, 0.191251)",
        "(-0.280000, 1.472719, 0.190879)",
        "(-0.280000, 1.468238, 0.190269)",
        "(-0.280000, 1.463581, 0.189375)",
        "(-0.280000, 1.458886, 0.188226)",
        "(-0.280000, 1.454631, 0.187251)",
        "(-0.280000, 1.450227, 0.185939)",
        "(-0.280000, 1.446559, 0.183508)",
        "(-0.280000, 1.443962, 0.180087)",
        "(-0.280000, 1.441456, 0.176423)",
        "(-0.280000, 1.439495, 0.173251)",
        "(-0.280000, 1.437581, 0.169832)",
        "(-0.280000, 1.435759, 0.166203)",
        "(-0.280000, 1.434070, 0.162407)",
        "(-0.280000, 1.432560, 0.158536)",
        "(-0.280000, 1.431434, 0.155230)",
        "(-0.280000, 1.430363, 0.151608)",
        "(-0.280000, 1.429407, 0.147759)",
        "(-0.280000, 1.428591, 0.143685)",
        "(-0.280000, 1.427950, 0.139436)",
        "(-0.280000, 1.427574, 0.135868)",
        "(-0.280000, 1.427328, 0.131959)",
        "(-0.280000, 1.427258, 0.127758)",
        "(-0.280000, 1.427390, 0.123510)",
        "(-0.280000, 1.427736, 0.119179)",
        "(-0.280000, 1.428182, 0.115620)",
        "(-0.280000, 1.428833, 0.111756)",
        "(-0.280000, 1.429699, 0.107740)",
        "(-0.280000, 1.430777, 0.103678)",
        "(-0.280000, 1.432078, 0.099583)",
        "(-0.280000, 1.433316, 0.096216)",
        "(-0.280000, 1.434880, 0.092468)",
        "(-0.280000, 1.436764, 0.088501)",
        "(-0.280000, 1.438982, 0.084388)",
        "(-0.280000, 1.441648, 0.080038)",
        "(-0.280000, 1.444113, 0.076461)",
        "(-0.280000, 1.447288, 0.072347)",
        "(-0.280000, 1.451280, 0.067804)",
        "(-0.280000, 1.456271, 0.062905)",
        "(-0.280000, 1.462425, 0.057812)",
        "(-0.280000, 1.468292, 0.053749)",
        "(-0.280000, 1.475856, 0.049458)",
        "(-0.280000, 1.485090, 0.045446)",
        "(-0.280000, 1.495826, 0.042248)",
        "(-0.280000, 1.507682, 0.040358)",
        "(-0.280000, 1.518171, 0.040036)",
        "(-0.280000, 1.529230, 0.041052)",
        "(-0.280000, 1.540259, 0.043500)",
        "(-0.280000, 1.550581, 0.047203)",
        "(-0.280000, 1.559711, 0.051776)",
        "(-0.280000, 1.566603, 0.056178)",
        "(-0.280000, 1.572770, 0.060953)",
        "(-0.280000, 1.577273, 0.066800)",
        "(-0.280000, 1.580044, 0.073254)",
        "(-0.280000, 1.581921, 0.079306)",
        "(-0.280000, 1.582635, 0.084321)",
        "(-0.280000, 1.582964, 0.089090)",
        "(-0.280000, 1.582954, 0.093505)",
        "(-0.280000, 1.582705, 0.097497)",
        "(-0.280000, 1.582296, 0.101157)",
        "(-0.280000, 1.581652, 0.104017)",
        "(-0.280000, 1.581091, 0.106696)",
        "(-0.280000, 1.580634, 0.109172)",
        "(-0.280000, 1.580312, 0.111462)",
        "(-0.280000, 1.580148, 0.113586)",
        "(-0.280000, 1.580099, 0.115252)",
        "(-0.280000, 1.580274, 0.116895)",
        "(-0.280000, 1.580671, 0.118535)",
        "(-0.280000, 1.581282, 0.120191)",
        "(-0.280000, 1.582098, 0.121883)",
        "(-0.280000, 1.583079, 0.123308)",
        "(-0.280000, 1.584239, 0.124909)",
        "(-0.280000, 1.585572, 0.126672)",
        "(-0.280000, 1.587036, 0.128617)",
        "(-0.280000, 1.588598, 0.130725)",
        "(-0.280000, 1.590250, 0.132572)",
        "(-0.280000, 1.591949, 0.134671)",
        "(-0.280000, 1.593659, 0.136954)",
        "(-0.280000, 1.595337, 0.139470)",
        "(-0.280000, 1.596952, 0.142138)",
        "(-0.280000, 1.598557, 0.144510)",
        "(-0.280000, 1.600026, 0.147144)",
        "(-0.280000, 1.601313, 0.150038)",
        "(-0.280000, 1.600631, 0.152587)",
        "(-0.280000, 1.599827, 0.155251)",
        "(-0.280000, 1.599081, 0.157486)",
        "(-0.280000, 1.598191, 0.159921)",
        "(-0.280000, 1.597157, 0.162505)",
        "(-0.280000, 1.596003, 0.165140)",
        "(-0.280000, 1.594701, 0.167864)",
        "(-0.280000, 1.593531, 0.170125)",
        "(-0.280000, 1.592130, 0.172638)",
        "(-0.280000, 1.590549, 0.175265)",
        "(-0.280000, 1.588797, 0.177954)",
        "(-0.280000, 1.586838, 0.180730)",
        "(-0.280000, 1.585096, 0.183020)",
        "(-0.280000, 1.583068, 0.185503)",
        "(-0.280000, 1.580758, 0.188123)",
        "(-0.280000, 1.578180, 0.190817)",
        "(-0.280000, 1.575350, 0.193529)",
        "(-0.280000, 1.572910, 0.195684)",
        "(-0.280000, 1.570057, 0.198011)",
        "(-0.280000, 1.566038, 0.199283)",
        "(-0.280000, 1.561365, 0.199743)",
        "(-0.280000, 1.556588, 0.199965)",
        "(-0.280000, 1.552443, 0.199619)",
        "(-0.280000, 1.548008, 0.199291)",
        "(-0.280000, 1.543428, 0.198916)",
        "(-0.280000, 1.538808, 0.198486)",
        "(-0.280000, 1.534100, 0.197975)",
        "(-0.280000, 1.530205, 0.197223)",
        "(-0.280000, 1.526068, 0.196539)",
        "(-0.280000, 1.521789, 0.195876)",
        "(-0.280000, 1.517423, 0.195208)",
        "(-0.280000, 1.513016, 0.194515)",
        "(-0.280000, 1.509418, 0.193872)",
        "(-0.280000, 1.505530, 0.193248)",
        "(-0.280000, 1.501432, 0.192604)",
        "(-0.280000, 1.497237, 0.191926)",
        "(-0.280000, 1.492954, 0.191190)",
        "(-0.280000, 1.489264, 0.190662)",
        "(-0.280000, 1.485280, 0.190000)",
        "(-0.280000, 1.481052, 0.189192)",
        "(-0.280000, 1.476719, 0.188244)",
        "(-0.280000, 1.472380, 0.187187)",
        "(-0.280000, 1.468511, 0.186384)",
        "(-0.280000, 1.464427, 0.185311)",
        "(-0.280000, 1.460158, 0.183911)",
        "(-0.280000, 1.455858, 0.182253)",
        "(-0.280000, 1.451619, 0.180379)",
        "(-0.280000, 1.447875, 0.178828)",
        "(-0.280000, 1.444095, 0.176922)",
        "(-0.280000, 1.440353, 0.174669)",
        "(-0.280000, 1.438327, 0.171207)",
        "(-0.280000, 1.436399, 0.167526)",
        "(-0.280000, 1.434914, 0.164364)",
        "(-0.280000, 1.433468, 0.160927)",
        "(-0.280000, 1.432106, 0.157252)",
        "(-0.280000, 1.430867, 0.153385)",
        "(-0.280000, 1.429797, 0.149418)",
        "(-0.280000, 1.429032, 0.146010)",
        "(-0.280000, 1.428366, 0.142341)",
        "(-0.280000, 1.427832, 0.138458)",
        "(-0.280000, 1.427462, 0.134414)",
        "(-0.280000, 1.427275, 0.130215)",
        "(-0.280000, 1.427273, 0.126628)",
        "(-0.280000, 1.427431, 0.122809)",
        "(-0.280000, 1.427791, 0.118669)",
        "(-0.280000, 1.428389, 0.114269)",
        "(-0.280000, 1.429278, 0.109581)",
        "(-0.280000, 1.430257, 0.105543)",
        "(-0.280000, 1.431643, 0.100878)",
        "(-0.280000, 1.434830, 0.096148)",
        "(-0.280000, 1.439456, 0.091212)",
        "(-0.280000, 1.444966, 0.085856)",
        "(-0.280000, 1.450537, 0.081553)",
        "(-0.280000, 1.457439, 0.076511)",
        "(-0.280000, 1.466091, 0.070988)",
        "(-0.280000, 1.476813, 0.065568)",
        "(-0.280000, 1.489679, 0.061214)",
        "(-0.280000, 1.501431, 0.059457)",
        "(-0.280000, 1.514588, 0.059431)",
        "(-0.280000, 1.527760, 0.061693)",
        "(-0.280000, 1.539815, 0.066051)",
        "(-0.280000, 1.550024, 0.071825)",
        "(-0.280000, 1.557124, 0.077323)",
        "(-0.280000, 1.563059, 0.082979)",
        "(-0.280000, 1.567804, 0.088316)",
        "(-0.280000, 1.571607, 0.093110)",
        "(-0.280000, 1.574774, 0.097361)",
        "(-0.280000, 1.577305, 0.100606)",
        "(-0.280000, 1.579686, 0.103559)",
        "(-0.280000, 1.581995, 0.106233)",
        "(-0.280000, 1.584247, 0.108617)",
        "(-0.280000, 1.586481, 0.110773)",
        "(-0.280000, 1.588643, 0.112413)",
        "(-0.280000, 1.590865, 0.114100)",
        "(-0.280000, 1.593108, 0.115761)",
        "(-0.280000, 1.595352, 0.117395)",
        "(-0.280000, 1.597578, 0.119039)",
        "(-0.280000, 1.599736, 0.120422)",
        "(-0.280000, 1.601847, 0.121932)",
        "(-0.280000, 1.603881, 0.123619)",
        "(-0.280000, 1.603963, 0.125450)",
        "(-0.280000, 1.604007, 0.127473)",
        "(-0.280000, 1.604008, 0.129166)",
        "(-0.280000, 1.603970, 0.131095)",
        "(-0.280000, 1.603880, 0.133211)",
        "(-0.280000, 1.603727, 0.135467)",
        "(-0.280000, 1.603502, 0.137860)",
        "(-0.280000, 1.603262, 0.139869)",
        "(-0.280000, 1.602932, 0.142154)",
        "(-0.280000, 1.602516, 0.144569)",
        "(-0.280000, 1.601994, 0.147157)",
        "(-0.280000, 1.601360, 0.149866)",
        "(-0.280000, 1.600744, 0.152189)",
        "(-0.280000, 1.600010, 0.154673)",
        "(-0.280000, 1.599093, 0.157450)",
        "(-0.280000, 1.598035, 0.160328)",
        "(-0.280000, 1.596802, 0.163342)",
        "(-0.280000, 1.595681, 0.165836)",
        "(-0.280000, 1.594334, 0.168591)",
        "(-0.280000, 1.591546, 0.170870)",
        "(-0.280000, 1.587878, 0.172707)",
        "(-0.280000, 1.584023, 0.174476)",
        "(-0.280000, 1.580481, 0.175548)",
        "(-0.280000, 1.576787, 0.176721)",
        "(-0.280000, 1.573020, 0.177925)",
        "(-0.280000, 1.569303, 0.179091)",
        "(-0.280000, 1.565503, 0.180318)",
        "(-0.280000, 1.562242, 0.181100)",
        "(-0.280000, 1.558854, 0.182107)",
        "(-0.280000, 1.555381, 0.183279)",
        "(-0.280000, 1.551858, 0.184567)",
        "(-0.280000, 1.548288, 0.185951)",
        "(-0.280000, 1.545332, 0.187082)",
        "(-0.280000, 1.542065, 0.188475)",
        "(-0.280000, 1.538562, 0.190030)",
        "(-0.280000, 1.534838, 0.191686)",
        "(-0.280000, 1.530844, 0.193404)",
        "(-0.280000, 1.527390, 0.194985)",
        "(-0.280000, 1.523539, 0.196614)",
        "(-0.280000, 1.519285, 0.198241)",
        "(-0.280000, 1.514701, 0.199774)",
        "(-0.280000, 1.509842, 0.201150)",
        "(-0.280000, 1.505572, 0.202432)",
        "(-0.280000, 1.500920, 0.203525)",
        "(-0.280000, 1.495925, 0.204359)",
        "(-0.280000, 1.490718, 0.204895)",
        "(-0.280000, 1.485407, 0.205114)",
        "(-0.280000, 1.480722, 0.205305)",
        "(-0.280000, 1.475789, 0.205103)",
        "(-0.280000, 1.470648, 0.204446)",
        "(-0.280000, 1.466488, 0.201831)",
        "(-0.280000, 1.462367, 0.198900)",
        "(-0.280000, 1.459000, 0.196226)",
        "(-0.280000, 1.455629, 0.193263)",
        "(-0.280000, 1.452246, 0.189963)",
        "(-0.280000, 1.448951, 0.186379)",
        "(-0.280000, 1.445801, 0.182545)",
        "(-0.280000, 1.443304, 0.179162)",
        "(-0.280000, 1.440894, 0.175545)",
        "(-0.280000, 1.438596, 0.171689)",
        "(-0.280000, 1.436475, 0.167679)",
        "(-0.280000, 1.434620, 0.163696)",
        "(-0.280000, 1.433236, 0.160335)",
        "(-0.280000, 1.431977, 0.156876)",
        "(-0.280000, 1.430822, 0.153230)",
        "(-0.280000, 1.429826, 0.149537)",
        "(-0.280000, 1.429000, 0.145850)",
        "(-0.280000, 1.428446, 0.142835)",
        "(-0.280000, 1.427979, 0.139660)",
        "(-0.280000, 1.429004, 0.136345)",
        "(-0.280000, 1.431003, 0.133071)",
        "(-0.280000, 1.433175, 0.129997)",
        "(-0.280000, 1.435449, 0.127557)",
        "(-0.280000, 1.437746, 0.125169)",
        "(-0.280000, 1.440017, 0.122875)",
        "(-0.280000, 1.442191, 0.120745)",
        "(-0.280000, 1.444279, 0.118722)",
        "(-0.280000, 1.446164, 0.117162)",
        "(-0.280000, 1.447871, 0.115614)",
        "(-0.280000, 1.449392, 0.114026)",
        "(-0.280000, 1.450705, 0.112452)",
        "(-0.280000, 1.451793, 0.110903)",
        "(-0.280000, 1.452574, 0.109629)",
        "(-0.280000, 1.453159, 0.108200)",
        "(-0.280000, 1.453543, 0.106667)",
        "(-0.280000, 1.453763, 0.104953)",
        "(-0.280000, 1.453818, 0.103110)",
        "(-0.280000, 1.453628, 0.101361)",
        "(-0.280000, 1.453397, 0.099306)",
        "(-0.280000, 1.453179, 0.096857)",
        "(-0.280000, 1.453081, 0.093948)",
        "(-0.280000, 1.453222, 0.090509)",
        "(-0.280000, 1.453300, 0.087150)",
        "(-0.280000, 1.453944, 0.083013)",
        "(-0.280000, 1.455430, 0.078010)",
        "(-0.280000, 1.458105, 0.072111)",
        "(-0.280000, 1.462464, 0.065330)",
        "(-0.280000, 1.467233, 0.059140)",
        "(-0.280000, 1.474902, 0.052121)",
        "(-0.280000, 1.485989, 0.045124)",
        "(-0.280000, 1.500683, 0.041274)",
        "(-0.280000, 1.517056, 0.040011)",
        "(-0.280000, 1.530863, 0.041322)",
        "(-0.280000, 1.544878, 0.044979)",
        "(-0.280000, 1.557607, 0.050603)",
        "(-0.280000, 1.568311, 0.057415)",
        "(-0.280000, 1.576843, 0.064627)",
        "(-0.280000, 1.582697, 0.070817)",
        "(-0.280000, 1.587433, 0.076846)",
        "(-0.280000, 1.591115, 0.082408)",
        "(-0.280000, 1.593954, 0.087432)",
        "(-0.280000, 1.596110, 0.091850)",
        "(-0.280000, 1.597580, 0.095279)",
        "(-0.280000, 1.598775, 0.098408)",
        "(-0.280000, 1.599765, 0.101310)",
        "(-0.280000, 1.600588, 0.104017)",
        "(-0.280000, 1.601266, 0.106519)",
        "(-0.280000, 1.601744, 0.108484)",
        "(-0.280000, 1.602176, 0.110460)",
        "(-0.280000, 1.601195, 0.112649)",
        "(-0.280000, 1.599312, 0.114874)",
        "(-0.280000, 1.597322, 0.117017)",
        "(-0.280000, 1.595236, 0.118769)",
        "(-0.280000, 1.593128, 0.120566)",
        "(-0.280000, 1.590997, 0.122356)",
        "(-0.280000, 1.588870, 0.124050)",
        "(-0.280000, 1.586712, 0.125770)",
        "(-0.280000, 1.584552, 0.127131)",
        "(-0.280000, 1.582424, 0.128519)",
        "(-0.280000, 1.580340, 0.129926)",
        "(-0.280000, 1.578313, 0.131347)",
        "(-0.280000, 1.576357, 0.132747)",
        "(-0.280000, 1.574516, 0.133843)",
        "(-0.280000, 1.572776, 0.135035)",
        "(-0.280000, 1.571150, 0.136289)",
        "(-0.280000, 1.569650, 0.137579)",
        "(-0.280000, 1.568286, 0.138885)",
        "(-0.280000, 1.567123, 0.139970)",
        "(-0.280000, 1.566106, 0.141190)",
        "(-0.280000, 1.565211, 0.142551)",
        "(-0.280000, 1.564456, 0.144013)",
        "(-0.280000, 1.563830, 0.145590)",
        "(-0.280000, 1.563450, 0.146964)",
        "(-0.280000, 1.563159, 0.148564)",
        "(-0.280000, 1.562939, 0.150375)",
        "(-0.280000, 1.562774, 0.152385)",
        "(-0.280000, 1.562644, 0.154575)",
        "(-0.280000, 1.562714, 0.156625)",
        "(-0.280000, 1.562685, 0.159020)",
        "(-0.280000, 1.562532, 0.161707)",
        "(-0.280000, 1.562240, 0.164592)",
        "(-0.280000, 1.561728, 0.167763)",
        "(-0.280000, 1.561419, 0.170650)",
        "(-0.280000, 1.560727, 0.173876)",
        "(-0.280000, 1.559647, 0.177336)",
        "(-0.280000, 1.558200, 0.180916)",
        "(-0.280000, 1.556368, 0.184547)",
        "(-0.280000, 1.554756, 0.187760)",
        "(-0.280000, 1.552500, 0.191124)",
        "(-0.280000, 1.549640, 0.194497)",
        "(-0.280000, 1.546212, 0.197760)",
        "(-0.280000, 1.542235, 0.200814)",
        "(-0.280000, 1.538719, 0.203271)",
        "(-0.280000, 1.534522, 0.205508)",
        "(-0.280000, 1.529731, 0.207431)",
        "(-0.280000, 1.524407, 0.208928)",
        "(-0.280000, 1.519156, 0.209891)",
        "(-0.280000, 1.514700, 0.210369)",
        "(-0.280000, 1.509772, 0.210431)",
        "(-0.280000, 1.504673, 0.210054)",
        "(-0.280000, 1.499572, 0.209265)",
        "(-0.280000, 1.494496, 0.208098)",
        "(-0.280000, 1.490267, 0.206845)",
        "(-0.280000, 1.485757, 0.205180)",
        "(-0.280000, 1.481191, 0.203082)",
        "(-0.280000, 1.476710, 0.200551)",
        "(-0.280000, 1.472298, 0.197514)",
        "(-0.280000, 1.468702, 0.194438)",
        "(-0.280000, 1.465182, 0.190863)",
        "(-0.280000, 1.461783, 0.186754)",
        "(-0.280000, 1.458676, 0.182208)",
        "(-0.280000, 1.456027, 0.177384)",
        "(-0.280000, 1.454310, 0.172968)",
        "(-0.280000, 1.452988, 0.168423)",
        "(-0.280000, 1.452041, 0.163762)",
        "(-0.280000, 1.451518, 0.159134)",
        "(-0.280000, 1.451404, 0.154620)",
        "(-0.280000, 1.451858, 0.150843)",
        "(-0.280000, 1.452519, 0.147178)",
        "(-0.280000, 1.453387, 0.143596)",
        "(-0.280000, 1.454420, 0.140153)",
        "(-0.280000, 1.455581, 0.136859)",
        "(-0.280000, 1.456883, 0.134223)",
        "(-0.280000, 1.458191, 0.131622)",
        "(-0.280000, 1.459489, 0.129085)",
        "(-0.280000, 1.460756, 0.126664)",
        "(-0.280000, 1.461967, 0.124372)",
        "(-0.280000, 1.463054, 0.122556)",
        "(-0.280000, 1.464032, 0.120703)",
        "(-0.280000, 1.464891, 0.118825)",
        "(-0.280000, 1.465611, 0.116983)",
        "(-0.280000, 1.466223, 0.115048)",
        "(-0.280000, 1.466602, 0.113423)",
        "(-0.280000, 1.466888, 0.111583)",
        "(-0.280000, 1.467117, 0.109486)",
        "(-0.280000, 1.467339, 0.107091)",
        "(-0.280000, 1.467615, 0.104359)",
        "(-0.280000, 1.467735, 0.101768)",
        "(-0.280000, 1.468156, 0.098537)",
        "(-0.280000, 1.469065, 0.094601)",
        "(-0.280000, 1.470706, 0.089927)",
        "(-0.280000, 1.473527, 0.084407)",
        "(-0.280000, 1.476538, 0.079297)",
        "(-0.280000, 1.481587, 0.073361)",
        "(-0.280000, 1.489097, 0.067114)",
        "(-0.280000, 1.499201, 0.061463)",
        "(-0.280000, 1.511564, 0.057396)",
        "(-0.280000, 1.523265, 0.055440)",
        "(-0.280000, 1.536078, 0.055591)",
        "(-0.280000, 1.548859, 0.057933)",
        "(-0.280000, 1.560698, 0.062061)",
        "(-0.280000, 1.571055, 0.067300)",
        "(-0.280000, 1.579057, 0.072121)",
        "(-0.280000, 1.586164, 0.077224)",
        "(-0.280000, 1.591406, 0.082890)",
        "(-0.280000, 1.594665, 0.088821)",
        "(-0.280000, 1.597207, 0.094371)",
        "(-0.280000, 1.598909, 0.098782)",
        "(-0.280000, 1.600291, 0.103005)",
        "(-0.280000, 1.601391, 0.107016)",
        "(-0.280000, 1.602254, 0.110841)",
        "(-0.280000, 1.602925, 0.114559)",
        "(-0.280000, 1.603340, 0.117502)",
        "(-0.280000, 1.603669, 0.120598)",
        "(-0.280000, 1.603891, 0.123751)",
        "(-0.280000, 1.604000, 0.126911)",
        "(-0.280000, 1.603996, 0.130072)",
        "(-0.280000, 1.603908, 0.132662)",
        "(-0.280000, 1.603730, 0.135435)",
        "(-0.280000, 1.603448, 0.138345)",
        "(-0.280000, 1.603056, 0.141338)",
        "(-0.280000, 1.602554, 0.144363)",
        "(-0.280000, 1.602058, 0.146858)",
        "(-0.280000, 1.601434, 0.149568)",
        "(-0.280000, 1.600673, 0.152440)",
        "(-0.280000, 1.599773, 0.155420)",
        "(-0.280000, 1.598736, 0.158456)",
        "(-0.280000, 1.597766, 0.161012)",
        "(-0.280000, 1.596604, 0.163798)",
        "(-0.280000, 1.595265, 0.166713)",
        "(-0.280000, 1.593733, 0.169745)",
        "(-0.280000, 1.591989, 0.172881)",
        "(-0.280000, 1.590425, 0.175463)",
        "(-0.280000, 1.588560, 0.178303)",
        "(-0.280000, 1.586444, 0.181260)",
        "(-0.280000, 1.584059, 0.184312)",
        "(-0.280000, 1.581448, 0.187363)",
        "(-0.280000, 1.579164, 0.189815)",
        "(-0.280000, 1.576515, 0.192442)",
        "(-0.280000, 1.573613, 0.195079)",
        "(-0.280000, 1.570412, 0.197733)",
        "(-0.280000, 1.567050, 0.200260)",
        "(-0.280000, 1.564169, 0.202236)",
        "(-0.280000, 1.560970, 0.204242)",
        "(-0.280000, 1.557393, 0.206268)",
        "(-0.280000, 1.553597, 0.208187)",
        "(-0.280000, 1.549538, 0.209994)",
        "(-0.280000, 1.546063, 0.211352)",
        "(-0.280000, 1.542127, 0.212692)",
        "(-0.280000, 1.537541, 0.212707)",
        "(-0.280000, 1.532665, 0.211428)",
        "(-0.280000, 1.527902, 0.209935)",
        "(-0.280000, 1.524118, 0.208108)",
        "(-0.280000, 1.520223, 0.206130)",
        "(-0.280000, 1.516737, 0.203973)",
        "(-0.280000, 1.512938, 0.201693)",
        "(-0.280000, 1.509413, 0.199231)",
        "(-0.280000, 1.506713, 0.196728)",
        "(-0.280000, 1.503990, 0.194146)",
        "(-0.280000, 1.501297, 0.191495)",
        "(-0.280000, 1.498644, 0.188783)",
        "(-0.280000, 1.495977, 0.185998)",
        "(-0.280000, 1.493900, 0.183374)",
        "(-0.280000, 1.491743, 0.180712)",
        "(-0.280000, 1.489544, 0.178017)",
        "(-0.280000, 1.487306, 0.175281)",
        "(-0.280000, 1.485077, 0.172525)",
        "(-0.280000, 1.483296, 0.170089)",
        "(-0.280000, 1.481447, 0.167657)",
        "(-0.280000, 1.479511, 0.165174)",
        "(-0.280000, 1.477538, 0.162681)",
        "(-0.280000, 1.475567, 0.160217)",
        "(-0.280000, 1.473852, 0.158146)",
        "(-0.280000, 1.472039, 0.156047)",
        "(-0.280000, 1.470100, 0.153840)",
        "(-0.280000, 1.468072, 0.151537)",
        "(-0.280000, 1.465990, 0.149156)",
        "(-0.280000, 1.464046, 0.147170)",
        "(-0.280000, 1.462004, 0.145007)",
        "(-0.280000, 1.459909, 0.142694)",
        "(-0.280000, 1.457815, 0.140235)",
        "(-0.280000, 1.455704, 0.137557)",
        "(-0.280000, 1.453697, 0.135238)",
        "(-0.280000, 1.451722, 0.132702)",
        "(-0.280000, 1.449819, 0.129939)",
        "(-0.280000, 1.448030, 0.127055)",
        "(-0.280000, 1.446384, 0.124056)",
        "(-0.280000, 1.444857, 0.121490)",
        "(-0.280000, 1.443505, 0.118705)",
        "(-0.280000, 1.442363, 0.115748)",
        "(-0.280000, 1.441457, 0.112675)",
        "(-0.280000, 1.440811, 0.109507)",
        "(-0.280000, 1.440307, 0.106750)",
        "(-0.280000, 1.440114, 0.103832)",
        "(-0.280000, 1.440292, 0.100598)",
        "(-0.280000, 1.440878, 0.097123)",
        "(-0.280000, 1.441923, 0.093400)",
        "(-0.280000, 1.443105, 0.090130)",
        "(-0.280000, 1.444868, 0.086436)",
        "(-0.280000, 1.447313, 0.082298)",
        "(-0.280000, 1.450476, 0.077830)",
        "(-0.280000, 1.454502, 0.073016)",
        "(-0.280000, 1.458369, 0.069013)",
        "(-0.280000, 1.463354, 0.064504)",
        "(-0.280000, 1.469525, 0.059740)",
        "(-0.280000, 1.476900, 0.055028)",
        "(-0.280000, 1.485454, 0.050679)",
        "(-0.280000, 1.493020, 0.047568)",
        "(-0.280000, 1.502180, 0.044815)",
        "(-0.280000, 1.512401, 0.042911)",
        "(-0.280000, 1.523132, 0.042124)",
        "(-0.280000, 1.533993, 0.042536)",
        "(-0.280000, 1.542725, 0.044255)",
        "(-0.280000, 1.551536, 0.047621)",
        "(-0.280000, 1.560102, 0.052003)",
        "(-0.280000, 1.567950, 0.057149)",
        "(-0.280000, 1.574998, 0.062906)",
        "(-0.280000, 1.580260, 0.068095)",
        "(-0.280000, 1.585217, 0.073890)",
        "(-0.280000, 1.589708, 0.080173)",
        "(-0.280000, 1.593633, 0.086824)",
        "(-0.280000, 1.596926, 0.093705)",
        "(-0.280000, 1.599174, 0.099537)",
        "(-0.280000, 1.601089, 0.105835)",
        "(-0.280000, 1.602547, 0.112352)",
        "(-0.280000, 1.603519, 0.119056)",
        "(-0.280000, 1.603975, 0.125813)",
        "(-0.280000, 1.603957, 0.131494)",
        "(-0.280000, 1.603541, 0.137492)",
        "(-0.280000, 1.602685, 0.143636)",
        "(-0.280000, 1.601377, 0.149795)",
        "(-0.280000, 1.599605, 0.155938)",
        "(-0.280000, 1.597784, 0.160966)",
        "(-0.280000, 1.595541, 0.166134)",
        "(-0.280000, 1.592905, 0.171272)",
        "(-0.280000, 1.589886, 0.176308)",
        "(-0.280000, 1.586512, 0.181170)",
        "(-0.280000, 1.583495, 0.184996)",
        "(-0.280000, 1.580076, 0.188858)",
        "(-0.280000, 1.576335, 0.192613)",
        "(-0.280000, 1.572302, 0.196197)",
        "(-0.280000, 1.568019, 0.199557)",
        "(-0.280000, 1.564335, 0.202127)",
        "(-0.280000, 1.560239, 0.204674)",
        "(-0.280000, 1.555796, 0.207103)",
        "(-0.280000, 1.551092, 0.209331)",
        "(-0.280000, 1.546175, 0.211311)",
        "(-0.280000, 1.542012, 0.212728)",
        "(-0.280000, 1.537369, 0.214042)",
        "(-0.280000, 1.532223, 0.213844)",
        "(-0.280000, 1.526859, 0.212401)",
        "(-0.280000, 1.521590, 0.210637)",
        "(-0.280000, 1.517353, 0.208531)",
        "(-0.280000, 1.513096, 0.206158)",
        "(-0.280000, 1.508904, 0.203468)",
        "(-0.280000, 1.504983, 0.200485)",
        "(-0.280000, 1.501258, 0.197137)",
        "(-0.280000, 1.498553, 0.193670)",
        "(-0.280000, 1.495956, 0.189935)",
        "(-0.280000, 1.493585, 0.185973)",
        "(-0.280000, 1.491593, 0.181869)",
        "(-0.280000, 1.490014, 0.177692)",
        "(-0.280000, 1.489225, 0.173731)",
        "(-0.280000, 1.488658, 0.169769)",
        "(-0.280000, 1.488309, 0.165851)",
        "(-0.280000, 1.488204, 0.162050)",
        "(-0.280000, 1.488312, 0.158410)",
        "(-0.280000, 1.488838, 0.155210)",
        "(-0.280000, 1.489429, 0.152258)",
        "(-0.280000, 1.490071, 0.149513)",
        "(-0.280000, 1.490718, 0.147034)",
        "(-0.280000, 1.491310, 0.144806)",
        "(-0.280000, 1.491918, 0.143013)",
        "(-0.280000, 1.492345, 0.141425)",
        "(-0.280000, 1.492567, 0.140034)",
        "(-0.280000, 1.492547, 0.138800)",
        "(-0.280000, 1.492272, 0.137714)",
        "(-0.280000, 1.491777, 0.136892)",
        "(-0.280000, 1.490973, 0.136110)",
        "(-0.280000, 1.489852, 0.135295)",
        "(-0.280000, 1.488449, 0.134439)",
        "(-0.280000, 1.486745, 0.133454)",
        "(-0.280000, 1.484805, 0.132495)",
        "(-0.280000, 1.482620, 0.131285)",
        "(-0.280000, 1.480234, 0.129688)",
        "(-0.280000, 1.477722, 0.127567)",
        "(-0.280000, 1.475194, 0.124773)",
        "(-0.280000, 1.472705, 0.121796)",
        "(-0.280000, 1.470466, 0.117859)",
        "(-0.280000, 1.468787, 0.112684)",
        "(-0.280000, 1.468086, 0.106163)",
        "(-0.280000, 1.468921, 0.098276)",
        "(-0.280000, 1.470547, 0.090877)",
        "(-0.280000, 1.474788, 0.082222)",
        "(-0.280000, 1.481886, 0.073306)",
        "(-0.280000, 1.491462, 0.065403)",
        "(-0.280000, 1.502544, 0.059396)",
        "(-0.280000, 1.512148, 0.055603)",
        "(-0.280000, 1.522627, 0.053313)",
        "(-0.280000, 1.532999, 0.052519)",
        "(-0.280000, 1.542692, 0.052911)",
        "(-0.280000, 1.551549, 0.054134)",
        "(-0.280000, 1.558676, 0.055360)",
        "(-0.280000, 1.565538, 0.057120)",
        "(-0.280000, 1.571361, 0.059784)",
        "(-0.280000, 1.575653, 0.063506)",
        "(-0.280000, 1.579336, 0.067119)",
        "(-0.280000, 1.582118, 0.070149)",
        "(-0.280000, 1.584666, 0.073194)",
        "(-0.280000, 1.586991, 0.076236)",
        "(-0.280000, 1.589103, 0.079256)",
        "(-0.280000, 1.590988, 0.082199)",
        "(-0.280000, 1.592403, 0.084593)",
        "(-0.280000, 1.593765, 0.087073)",
        "(-0.280000, 1.595047, 0.089594)",
        "(-0.280000, 1.596228, 0.092112)",
        "(-0.280000, 1.597293, 0.094578)",
        "(-0.280000, 1.598130, 0.096676)",
        "(-0.280000, 1.598912, 0.098791)",
        "(-0.280000, 1.599685, 0.101064)",
        "(-0.280000, 1.600396, 0.103357)",
        "(-0.280000, 1.601044, 0.105668)",
        "(-0.280000, 1.601541, 0.107626)",
        "(-0.280000, 1.602010, 0.109688)",
        "(-0.280000, 1.600572, 0.112259)",
        "(-0.280000, 1.599006, 0.114753)",
        "(-0.280000, 1.597348, 0.117203)",
        "(-0.280000, 1.595581, 0.119213)",
        "(-0.280000, 1.593802, 0.121222)",
        "(-0.280000, 1.592034, 0.123224)",
        "(-0.280000, 1.590318, 0.125091)",
        "(-0.280000, 1.588643, 0.126952)",
        "(-0.280000, 1.587055, 0.128423)",
        "(-0.280000, 1.585591, 0.129946)",
        "(-0.280000, 1.584272, 0.131450)",
        "(-0.280000, 1.583108, 0.133054)",
        "(-0.280000, 1.582115, 0.134694)",
        "(-0.280000, 1.581338, 0.136103)",
        "(-0.280000, 1.580749, 0.137690)",
        "(-0.280000, 1.580349, 0.139433)",
        "(-0.280000, 1.580123, 0.141386)",
        "(-0.280000, 1.580047, 0.143604)",
        "(-0.280000, 1.580216, 0.145657)",
        "(-0.280000, 1.580461, 0.148117)",
        "(-0.280000, 1.580750, 0.151015)",
        "(-0.280000, 1.581022, 0.154334)",
        "(-0.280000, 1.581231, 0.158021)",
        "(-0.280000, 1.581646, 0.161410)",
        "(-0.280000, 1.581803, 0.165388)",
        "(-0.280000, 1.581692, 0.169769)",
        "(-0.280000, 1.581234, 0.174496)",
        "(-0.280000, 1.580359, 0.179493)",
        "(-0.280000, 1.579637, 0.183948)",
        "(-0.280000, 1.578210, 0.188813)",
        "(-0.280000, 1.575584, 0.193314)",
        "(-0.280000, 1.571583, 0.196791)",
        "(-0.280000, 1.567109, 0.200218)",
        "(-0.280000, 1.563190, 0.202870)",
        "(-0.280000, 1.558637, 0.205588)",
        "(-0.280000, 1.553500, 0.208233)",
        "(-0.280000, 1.547934, 0.210642)",
        "(-0.280000, 1.541990, 0.212735)",
        "(-0.280000, 1.536930, 0.214152)",
        "(-0.280000, 1.531045, 0.215402)",
        "(-0.280000, 1.524662, 0.216294)",
        "(-0.280000, 1.517898, 0.216727)",
        "(-0.280000, 1.510741, 0.216621)",
        "(-0.280000, 1.504701, 0.216077)",
        "(-0.280000, 1.498154, 0.215010)",
        "(-0.280000, 1.491246, 0.213325)",
        "(-0.280000, 1.484184, 0.210971)",
        "(-0.280000, 1.477173, 0.207949)",
        "(-0.280000, 1.471518, 0.204958)",
        "(-0.280000, 1.465741, 0.201322)",
        "(-0.280000, 1.461355, 0.195669)",
        "(-0.280000, 1.457547, 0.189717)",
        "(-0.280000, 1.454412, 0.183641)",
        "(-0.280000, 1.452503, 0.178279)",
        "(-0.280000, 1.450908, 0.172786)",
        "(-0.280000, 1.449670, 0.167267)",
        "(-0.280000, 1.448820, 0.161911)",
        "(-0.280000, 1.448307, 0.156653)",
        "(-0.280000, 1.448334, 0.152287)",
        "(-0.280000, 1.448441, 0.147914)",
        "(-0.280000, 1.448636, 0.143605)",
        "(-0.280000, 1.448900, 0.139384)",
        "(-0.280000, 1.449214, 0.135309)",
        "(-0.280000, 1.449574, 0.131961)",
        "(-0.280000, 1.449857, 0.128526)",
        "(-0.280000, 1.450073, 0.124906)",
        "(-0.280000, 1.450257, 0.121035)",
        "(-0.280000, 1.450482, 0.116707)",
        "(-0.280000, 1.450620, 0.112803)",
        "(-0.280000, 1.451014, 0.107970)",
        "(-0.280000, 1.451990, 0.101883)",
        "(-0.280000, 1.454069, 0.094333)",
        "(-0.280000, 1.458084, 0.085138)",
        "(-0.280000, 1.463009, 0.076616)",
        "(-0.280000, 1.471951, 0.066411)",
        "(-0.280000, 1.485672, 0.056412)",
        "(-0.280000, 1.503591, 0.049099)",
        "(-0.280000, 1.523604, 0.046290)",
        "(-0.280000, 1.541089, 0.047521)",
        "(-0.280000, 1.557724, 0.052167)",
        "(-0.280000, 1.571533, 0.059924)",
        "(-0.280000, 1.581486, 0.069436)",
        "(-0.280000, 1.588736, 0.078712)",
        "(-0.280000, 1.593348, 0.086293)",
        "(-0.280000, 1.596824, 0.093466)",
        "(-0.280000, 1.599369, 0.100109)",
        "(-0.280000, 1.601183, 0.106197)",
        "(-0.280000, 1.602441, 0.111791)",
        "(-0.280000, 1.603179, 0.116274)",
        "(-0.280000, 1.603685, 0.120789)",
        "(-0.280000, 1.603956, 0.125229)",
        "(-0.280000, 1.604003, 0.129630)",
        "(-0.280000, 1.603834, 0.133980)",
        "(-0.280000, 1.603534, 0.137558)",
        "(-0.280000, 1.603061, 0.141308)",
        "(-0.280000, 1.602401, 0.145177)",
        "(-0.280000, 1.601524, 0.149198)",
        "(-0.280000, 1.600449, 0.153219)",
        "(-0.280000, 1.599400, 0.156554)",
        "(-0.280000, 1.598118, 0.160112)",
        "(-0.280000, 1.596590, 0.163830)",
        "(-0.280000, 1.594809, 0.167646)",
        "(-0.280000, 1.592780, 0.171497)",
        "(-0.280000, 1.590889, 0.174717)",
        "(-0.280000, 1.588704, 0.178091)",
        "(-0.280000, 1.586139, 0.181667)",
        "(-0.280000, 1.583247, 0.185291)",
        "(-0.280000, 1.579907, 0.189038)",
        "(-0.280000, 1.576910, 0.192064)",
        "(-0.280000, 1.573376, 0.195285)",
        "(-0.280000, 1.569295, 0.198600)",
        "(-0.280000, 1.564668, 0.201906)",
        "(-0.280000, 1.559466, 0.205120)",
        "(-0.280000, 1.554825, 0.207591)",
        "(-0.280000, 1.549386, 0.210057)",
        "(-0.280000, 1.543205, 0.212346)",
        "(-0.280000, 1.536361, 0.214291)",
        "(-0.280000, 1.528870, 0.215157)",
        "(-0.280000, 1.522459, 0.214688)",
        "(-0.280000, 1.515544, 0.213918)",
        "(-0.280000, 1.508281, 0.212707)",
        "(-0.280000, 1.500929, 0.211003)",
        "(-0.280000, 1.493649, 0.208787)",
        "(-0.280000, 1.487769, 0.206511)",
        "(-0.280000, 1.481602, 0.203737)",
        "(-0.280000, 1.475487, 0.200498)",
        "(-0.280000, 1.469552, 0.196788)",
        "(-0.280000, 1.463926, 0.192630)",
        "(-0.280000, 1.459547, 0.188834)",
        "(-0.280000, 1.455270, 0.184478)",
        "(-0.280000, 1.451315, 0.179662)",
        "(-0.280000, 1.447814, 0.174470)",
        "(-0.280000, 1.444831, 0.168932)",
        "(-0.280000, 1.442892, 0.164087)",
        "(-0.280000, 1.441316, 0.158817)",
        "(-0.280000, 1.440220, 0.153284)",
        "(-0.280000, 1.439675, 0.147667)",
        "(-0.280000, 1.439692, 0.142071)",
        "(-0.280000, 1.440362, 0.137492)",
        "(-0.280000, 1.441416, 0.132829)",
        "(-0.280000, 1.442860, 0.128132)",
        "(-0.280000, 1.444686, 0.123564)",
        "(-0.280000, 1.446874, 0.119090)",
        "(-0.280000, 1.449241, 0.115571)",
        "(-0.280000, 1.451907, 0.111773)",
        "(-0.280000, 1.455024, 0.107578)",
        "(-0.280000, 1.458736, 0.102912)",
        "(-0.280000, 1.463387, 0.097579)",
        "(-0.280000, 1.468282, 0.093112)",
        "(-0.280000, 1.475303, 0.087346)",
        "(-0.280000, 1.485407, 0.081059)",
        "(-0.280000, 1.498858, 0.076100)",
        "(-0.280000, 1.514140, 0.074582)",
        "(-0.280000, 1.527175, 0.076752)",
        "(-0.280000, 1.538925, 0.081696)",
        "(-0.280000, 1.548178, 0.088291)",
        "(-0.280000, 1.554785, 0.095223)",
        "(-0.280000, 1.559325, 0.101729)",
        "(-0.280000, 1.562173, 0.106887)",
        "(-0.280000, 1.564348, 0.111490)",
        "(-0.280000, 1.566082, 0.115501)",
        "(-0.280000, 1.567578, 0.119034)",
        "(-0.280000, 1.568972, 0.122234)",
        "(-0.280000, 1.570308, 0.124768)",
        "(-0.280000, 1.571701, 0.127324)",
        "(-0.280000, 1.573142, 0.129915)",
        "(-0.280000, 1.574617, 0.132614)",
        "(-0.280000, 1.576104, 0.135432)",
        "(-0.280000, 1.577655, 0.137909)",
        "(-0.280000, 1.579151, 0.140692)",
        "(-0.280000, 1.580591, 0.143809)",
        "(-0.280000, 1.581908, 0.147230)",
        "(-0.280000, 1.583076, 0.150885)",
        "(-0.280000, 1.584267, 0.154217)",
        "(-0.280000, 1.585200, 0.157983)",
        "(-0.280000, 1.585840, 0.162106)",
        "(-0.280000, 1.586149, 0.166541)",
        "(-0.280000, 1.586098, 0.171236)",
        "(-0.280000, 1.586082, 0.175526)",
        "(-0.280000, 1.585485, 0.180344)",
        "(-0.280000, 1.583552, 0.184927)",
        "(-0.280000, 1.580101, 0.188832)",
        "(-0.280000, 1.576147, 0.192789)",
        "(-0.280000, 1.572573, 0.195970)",
        "(-0.280000, 1.568259, 0.199380)",
        "(-0.280000, 1.563260, 0.202825)",
        "(-0.280000, 1.557660, 0.206124)",
        "(-0.280000, 1.551528, 0.209139)",
        "(-0.280000, 1.546167, 0.211314)",
        "(-0.280000, 1.539897, 0.213360)",
        "(-0.280000, 1.532979, 0.215037)",
        "(-0.280000, 1.525569, 0.216196)",
        "(-0.280000, 1.517753, 0.216731)",
        "(-0.280000, 1.511063, 0.216638)",
        "(-0.280000, 1.503787, 0.215959)",
        "(-0.280000, 1.496078, 0.214565)",
        "(-0.280000, 1.488342, 0.212436)",
        "(-0.280000, 1.480655, 0.209539)",
        "(-0.280000, 1.474488, 0.206594)",
        "(-0.280000, 1.468245, 0.202977)",
        "(-0.280000, 1.462204, 0.198777)",
        "(-0.280000, 1.456569, 0.194120)",
        "(-0.280000, 1.451371, 0.189049)",
        "(-0.280000, 1.447387, 0.184530)",
        "(-0.280000, 1.443554, 0.179517)",
        "(-0.280000, 1.440064, 0.174203)",
        "(-0.280000, 1.436988, 0.168696)",
        "(-0.280000, 1.434256, 0.162850)",
        "(-0.280000, 1.432301, 0.157811)",
        "(-0.280000, 1.430579, 0.152387)",
        "(-0.280000, 1.429181, 0.146723)",
        "(-0.280000, 1.428166, 0.141027)",
        "(-0.280000, 1.427522, 0.135229)",
        "(-0.280000, 1.427276, 0.130259)",
        "(-0.280000, 1.427328, 0.124807)",
        "(-0.280000, 1.427776, 0.118799)",
        "(-0.280000, 1.428753, 0.112179)",
        "(-0.280000, 1.431064, 0.104845)",
        "(-0.280000, 1.434363, 0.098528)",
        "(-0.280000, 1.438845, 0.090687)",
        "(-0.280000, 1.445642, 0.080770)",
        "(-0.280000, 1.456476, 0.068852)",
        "(-0.280000, 1.473173, 0.056643)",
        "(-0.280000, 1.491027, 0.049159)",
        "(-0.280000, 1.513367, 0.045722)",
        "(-0.280000, 1.535718, 0.048318)",
        "(-0.280000, 1.554758, 0.055764)",
        "(-0.280000, 1.569340, 0.065787)",
        "(-0.280000, 1.578844, 0.075416)",
        "(-0.280000, 1.585753, 0.085084)",
        "(-0.280000, 1.590447, 0.094174)",
        "(-0.280000, 1.593397, 0.102360)",
        "(-0.280000, 1.595073, 0.109745)",
        "(-0.280000, 1.595646, 0.115551)",
        "(-0.280000, 1.595597, 0.120927)",
        "(-0.280000, 1.595016, 0.125902)",
        "(-0.280000, 1.593976, 0.130475)",
        "(-0.280000, 1.592544, 0.134659)",
        "(-0.280000, 1.590849, 0.137942)",
        "(-0.280000, 1.588881, 0.141145)",
        "(-0.280000, 1.586658, 0.144240)",
        "(-0.280000, 1.584228, 0.147132)",
        "(-0.280000, 1.581613, 0.149847)",
        "(-0.280000, 1.579054, 0.151829)",
        "(-0.280000, 1.576381, 0.153809)",
        "(-0.280000, 1.573555, 0.155788)",
        "(-0.280000, 1.570628, 0.157728)",
        "(-0.280000, 1.567650, 0.159565)",
        "(-0.280000, 1.564924, 0.160879)",
        "(-0.280000, 1.562101, 0.162304)",
        "(-0.280000, 1.559219, 0.163777)",
        "(-0.280000, 1.556316, 0.165249)",
        "(-0.280000, 1.553370, 0.166747)",
        "(-0.280000, 1.550866, 0.167839)",
        "(-0.280000, 1.548199, 0.169136)",
        "(-0.280000, 1.545383, 0.170580)",
        "(-0.280000, 1.542457, 0.172112)",
        "(-0.280000, 1.539306, 0.173751)",
        "(-0.280000, 1.536648, 0.175135)",
        "(-0.280000, 1.533541, 0.176727)",
        "(-0.280000, 1.530077, 0.178400)",
        "(-0.280000, 1.526284, 0.180071)",
        "(-0.280000, 1.522111, 0.181676)",
        "(-0.280000, 1.518581, 0.183093)",
        "(-0.280000, 1.514221, 0.184438)",
        "(-0.280000, 1.509403, 0.185569)",
        "(-0.280000, 1.504139, 0.186385)",
        "(-0.280000, 1.498523, 0.186805)",
        "(-0.280000, 1.493554, 0.187114)",
        "(-0.280000, 1.488191, 0.186970)",
        "(-0.280000, 1.482475, 0.186327)",
        "(-0.280000, 1.476616, 0.185169)",
        "(-0.280000, 1.470754, 0.183521)",
        "(-0.280000, 1.465630, 0.182024)",
        "(-0.280000, 1.460406, 0.180009)",
        "(-0.280000, 1.455191, 0.177502)",
        "(-0.280000, 1.450035, 0.174483)",
        "(-0.280000, 1.445059, 0.171055)",
        "(-0.280000, 1.440748, 0.168084)",
        "(-0.280000, 1.436543, 0.164609)",
        "(-0.280000, 1.433253, 0.160380)",
        "(-0.280000, 1.431509, 0.155465)",
        "(-0.280000, 1.430045, 0.150408)",
        "(-0.280000, 1.429054, 0.146114)",
        "(-0.280000, 1.428249, 0.141588)",
        "(-0.280000, 1.427671, 0.136931)",
        "(-0.280000, 1.427339, 0.132202)",
        "(-0.280000, 1.427261, 0.127415)",
        "(-0.280000, 1.427397, 0.123392)",
        "(-0.280000, 1.427730, 0.119237)",
        "(-0.280000, 1.428280, 0.114961)",
        "(-0.280000, 1.429096, 0.110437)",
        "(-0.280000, 1.430231, 0.105638)",
        "(-0.280000, 1.431471, 0.101410)",
        "(-0.280000, 1.433191, 0.096537)",
        "(-0.280000, 1.435634, 0.090818)",
        "(-0.280000, 1.439182, 0.084041)",
        "(-0.280000, 1.444500, 0.075931)",
        "(-0.280000, 1.450579, 0.068558)",
        "(-0.280000, 1.460270, 0.059494)",
        "(-0.280000, 1.476187, 0.051448)",
        "(-0.280000, 1.496809, 0.046024)",
        "(-0.280000, 1.519558, 0.045997)",
        "(-0.280000, 1.537827, 0.051028)",
        "(-0.280000, 1.553816, 0.059795)",
        "(-0.280000, 1.565618, 0.070368)",
        "(-0.280000, 1.573373, 0.080894)",
        "(-0.280000, 1.578038, 0.090457)",
        "(-0.280000, 1.580252, 0.097957)",
        "(-0.280000, 1.581375, 0.104408)",
        "(-0.280000, 1.581781, 0.109799)",
        "(-0.280000, 1.581785, 0.114285)",
        "(-0.280000, 1.581623, 0.118129)",
        "(-0.280000, 1.581390, 0.121106)",
        "(-0.280000, 1.581260, 0.123921)",
        "(-0.280000, 1.581263, 0.126634)",
        "(-0.280000, 1.581416, 0.129308)",
        "(-0.280000, 1.581725, 0.131970)",
        "(-0.280000, 1.582229, 0.134252)",
        "(-0.280000, 1.582881, 0.136746)",
        "(-0.280000, 1.583660, 0.139557)",
        "(-0.280000, 1.584532, 0.142602)",
        "(-0.280000, 1.585443, 0.145939)",
        "(-0.280000, 1.586516, 0.148978)",
        "(-0.280000, 1.587504, 0.152520)",
        "(-0.280000, 1.588338, 0.156501)",
        "(-0.280000, 1.588922, 0.160922)",
        "(-0.280000, 1.589168, 0.165725)",
        "(-0.280000, 1.589410, 0.170127)",
        "(-0.280000, 1.589072, 0.175139)",
        "(-0.280000, 1.587334, 0.180048)",
        "(-0.280000, 1.584039, 0.184337)",
        "(-0.280000, 1.580162, 0.188767)",
        "(-0.280000, 1.576658, 0.192306)",
        "(-0.280000, 1.572413, 0.196104)",
        "(-0.280000, 1.567546, 0.199903)",
        "(-0.280000, 1.562102, 0.203554)",
        "(-0.280000, 1.556106, 0.206945)",
        "(-0.280000, 1.550829, 0.209446)",
        "(-0.280000, 1.544814, 0.211800)",
        "(-0.280000, 1.538227, 0.213819)",
        "(-0.280000, 1.531269, 0.215362)",
        "(-0.280000, 1.524113, 0.216348)",
        "(-0.280000, 1.518094, 0.216722)",
        "(-0.280000, 1.511637, 0.216666)",
        "(-0.280000, 1.504914, 0.216104)",
        "(-0.280000, 1.498160, 0.215011)",
        "(-0.280000, 1.491557, 0.213413)",
        "(-0.280000, 1.486218, 0.211717)",
        "(-0.280000, 1.480691, 0.209555)",
        "(-0.280000, 1.475194, 0.206961)",
        "(-0.280000, 1.469887, 0.203995)",
        "(-0.280000, 1.464798, 0.200672)",
        "(-0.280000, 1.460731, 0.197634)",
        "(-0.280000, 1.456702, 0.194240)",
        "(-0.280000, 1.452749, 0.190476)",
        "(-0.280000, 1.449037, 0.186477)",
        "(-0.280000, 1.445519, 0.182179)",
        "(-0.280000, 1.442761, 0.178380)",
        "(-0.280000, 1.440109, 0.174276)",
        "(-0.280000, 1.437598, 0.169864)",
        "(-0.280000, 1.435305, 0.165228)",
        "(-0.280000, 1.433287, 0.160466)",
        "(-0.280000, 1.431804, 0.156364)",
        "(-0.280000, 1.430474, 0.152011)",
        "(-0.280000, 1.429319, 0.147362)",
        "(-0.280000, 1.428417, 0.142657)",
        "(-0.280000, 1.428363, 0.137846)",
        "(-0.280000, 1.429224, 0.133785)",
        "(-0.280000, 1.430104, 0.129735)",
        "(-0.280000, 1.431028, 0.125682)",
        "(-0.280000, 1.431977, 0.121706)",
        "(-0.280000, 1.432943, 0.117838)",
        "(-0.280000, 1.433812, 0.114726)",
        "(-0.280000, 1.434668, 0.111593)",
        "(-0.280000, 1.435539, 0.108434)",
        "(-0.280000, 1.436459, 0.105251)",
        "(-0.280000, 1.437517, 0.101924)",
        "(-0.280000, 1.438563, 0.099016)",
        "(-0.280000, 1.439839, 0.095863)",
        "(-0.280000, 1.441496, 0.092244)",
        "(-0.280000, 1.443562, 0.088282)",
        "(-0.280000, 1.446223, 0.083834)",
        "(-0.280000, 1.449027, 0.079741)",
        "(-0.280000, 1.452499, 0.075311)",
        "(-0.280000, 1.457202, 0.070174)",
        "(-0.280000, 1.476309, 0.055883)",
        "(-0.280000, 1.492999, 0.049071)",
        "(-0.280000, 1.516115, 0.045905)",
        "(-0.280000, 1.543175, 0.050638)",
        "(-0.280000, 1.570148, 0.066489)",
        "(-0.280000, 1.590253, 0.093250)",
        "(-0.280000, 1.598053, 0.125351)",
        "(-0.280000, 1.593820, 0.154626)",
        "(-0.280000, 1.582620, 0.176492)",
        "(-0.280000, 1.568985, 0.191273)",
        "(-0.280000, 1.555377, 0.200645)",
        "(-0.280000, 1.542672, 0.206295)",
        "(-0.280000, 1.532134, 0.209185)",
        "(-0.280000, 1.522372, 0.210577)",
        "(-0.280000, 1.513093, 0.210813)",
        "(-0.280000, 1.504200, 0.210056)",
        "(-0.280000, 1.495612, 0.208385)",
        "(-0.280000, 1.488636, 0.206308)",
        "(-0.280000, 1.481585, 0.203496)",
        "(-0.280000, 1.474590, 0.199915)",
        "(-0.280000, 1.467897, 0.195633)",
        "(-0.280000, 1.461612, 0.190697)",
        "(-0.280000, 1.456825, 0.186202)",
        "(-0.280000, 1.452182, 0.181065)",
        "(-0.280000, 1.447936, 0.175485)",
        "(-0.280000, 1.444112, 0.169448)",
        "(-0.280000, 1.440788, 0.163021)",
        "(-0.280000, 1.438456, 0.157457)",
        "(-0.280000, 1.436399, 0.151267)",
        "(-0.280000, 1.434767, 0.144584)",
        "(-0.280000, 1.433668, 0.137523)",
        "(-0.280000, 1.433181, 0.130259)",
        "(-0.280000, 1.433273, 0.124049)",
        "(-0.280000, 1.433896, 0.117378)",
        "(-0.280000, 1.435175, 0.110257)",
        "(-0.280000, 1.437210, 0.102850)",
        "(-0.280000, 1.440120, 0.095215)",
        "(-0.280000, 1.443318, 0.088724)",
        "(-0.280000, 1.447622, 0.081726)",
        "(-0.280000, 1.453384, 0.074277)",
        "(-0.280000, 1.460884, 0.066697)",
        "(-0.280000, 1.470636, 0.059260)",
        "(-0.280000, 1.480252, 0.053878)",
        "(-0.280000, 1.493146, 0.049029)",
        "(-0.280000, 1.509286, 0.046148)",
        "(-0.280000, 1.528148, 0.046858)",
        "(-0.280000, 1.548086, 0.052556)",
        "(-0.280000, 1.563646, 0.061320)",
        "(-0.280000, 1.577725, 0.074095)",
        "(-0.280000, 1.588421, 0.089596)",
        "(-0.280000, 1.595194, 0.106648)",
        "(-0.280000, 1.597993, 0.124017)",
        "(-0.280000, 1.597480, 0.138541)",
        "(-0.280000, 1.594478, 0.152579)",
        "(-0.280000, 1.589309, 0.165446)",
        "(-0.280000, 1.582425, 0.176762)",
        "(-0.280000, 1.574260, 0.186387)",
        "(-0.280000, 1.566494, 0.193304)",
        "(-0.280000, 1.557882, 0.199210)",
        "(-0.280000, 1.548510, 0.204017)",
        "(-0.280000, 1.538559, 0.207602)",
        "(-0.280000, 1.528186, 0.209892)",
        "(-0.280000, 1.519254, 0.210773)",
        "(-0.280000, 1.509745, 0.210642)",
        "(-0.280000, 1.500052, 0.209367)",
        "(-0.280000, 1.490492, 0.206927)",
        "(-0.280000, 1.481373, 0.203400)",
        "(-0.280000, 1.474154, 0.199662)",
        "(-0.280000, 1.467228, 0.195153)",
        "(-0.280000, 1.460822, 0.190004)",
        "(-0.280000, 1.455113, 0.184407)",
        "(-0.280000, 1.450133, 0.178495)",
        "(-0.280000, 1.446521, 0.173383)",
        "(-0.280000, 1.443286, 0.167973)",
        "(-0.280000, 1.440509, 0.162413)",
        "(-0.280000, 1.438190, 0.156743)",
        "(-0.280000, 1.436335, 0.151045)",
        "(-0.280000, 1.435124, 0.146273)",
        "(-0.280000, 1.434179, 0.141306)",
        "(-0.280000, 1.433540, 0.136290)",
        "(-0.280000, 1.433209, 0.131245)",
        "(-0.280000, 1.433185, 0.126322)",
        "(-0.280000, 1.433384, 0.122296)",
        "(-0.280000, 1.433790, 0.118197)",
        "(-0.280000, 1.434409, 0.114078)",
        "(-0.280000, 1.435244, 0.109952)",
        "(-0.280000, 1.436277, 0.105917)",
        "(-0.280000, 1.437286, 0.102617)",
        "(-0.280000, 1.438496, 0.099194)",
        "(-0.280000, 1.439907, 0.095705)",
        "(-0.280000, 1.441535, 0.092164)",
        "(-0.280000, 1.443437, 0.088508)",
        "(-0.280000, 1.445222, 0.085451)",
        "(-0.280000, 1.447451, 0.082094)",
        "(-0.280000, 1.450234, 0.078480)",
        "(-0.280000, 1.453583, 0.074772)",
        "(-0.280000, 1.457676, 0.070944)",
        "(-0.280000, 1.461679, 0.067919)",
        "(-0.280000, 1.466550, 0.064814)",
        "(-0.280000, 1.472469, 0.061712)",
        "(-0.280000, 1.479424, 0.058875)",
        "(-0.280000, 1.487358, 0.056579)",
        "(-0.280000, 1.494815, 0.055471)",
        "(-0.280000, 1.503032, 0.055103)",
        "(-0.280000, 1.511915, 0.055699)",
        "(-0.280000, 1.521046, 0.057473)",
        "(-0.280000, 1.529986, 0.060494)",
        "(-0.280000, 1.537006, 0.064228)",
        "(-0.280000, 1.543762, 0.068832)",
        "(-0.280000, 1.549963, 0.074270)",
        "(-0.280000, 1.555390, 0.080365)",
        "(-0.280000, 1.558911, 0.085888)",
        "(-0.280000, 1.562090, 0.091940)",
        "(-0.280000, 1.564611, 0.098187)",
        "(-0.280000, 1.566442, 0.104477)",
        "(-0.280000, 1.567600, 0.110659)",
        "(-0.280000, 1.568163, 0.116679)",
        "(-0.280000, 1.568083, 0.121481)",
        "(-0.280000, 1.567770, 0.126506)",
        "(-0.280000, 1.567168, 0.131589)",
        "(-0.280000, 1.566271, 0.136623)",
        "(-0.280000, 1.565054, 0.141672)",
        "(-0.280000, 1.563862, 0.145750)",
        "(-0.280000, 1.562315, 0.150267)",
        "(-0.280000, 1.560368, 0.155018)",
        "(-0.280000, 1.557964, 0.159901)",
        "(-0.280000, 1.555052, 0.164831)",
        "(-0.280000, 1.552465, 0.168946)",
        "(-0.280000, 1.549104, 0.173372)",
        "(-0.280000, 1.544989, 0.177854)",
        "(-0.280000, 1.540100, 0.182214)",
        "(-0.280000, 1.534427, 0.186285)",
        "(-0.280000, 1.529263, 0.189629)",
        "(-0.280000, 1.523050, 0.192652)",
        "(-0.280000, 1.516030, 0.195142)",
        "(-0.280000, 1.508437, 0.196904)",
        "(-0.280000, 1.500526, 0.197853)",
        "(-0.280000, 1.493633, 0.198337)",
        "(-0.280000, 1.486335, 0.198074)",
        "(-0.280000, 1.478783, 0.196996)",
        "(-0.280000, 1.471285, 0.195176)",
        "(-0.280000, 1.464023, 0.192708)",
        "(-0.280000, 1.457863, 0.190401)",
        "(-0.280000, 1.451776, 0.187457)",
        "(-0.280000, 1.446482, 0.183412)",
        "(-0.280000, 1.442695, 0.178284)",
        "(-0.280000, 1.439383, 0.173060)",
        "(-0.280000, 1.436960, 0.168641)",
        "(-0.280000, 1.434755, 0.164005)",
        "(-0.280000, 1.432822, 0.159247)",
        "(-0.280000, 1.431183, 0.154432)",
        "(-0.280000, 1.429859, 0.149669)",
        "(-0.280000, 1.428957, 0.145638)",
        "(-0.280000, 1.428231, 0.141474)",
        "(-0.280000, 1.427696, 0.137185)",
        "(-0.280000, 1.427365, 0.132780)",
        "(-0.280000, 1.427256, 0.128363)",
        "(-0.280000, 1.427332, 0.124711)",
        "(-0.280000, 1.427571, 0.120924)",
        "(-0.280000, 1.427997, 0.116960)",
        "(-0.280000, 1.428609, 0.112971)",
        "(-0.280000, 1.429414, 0.108968)",
        "(-0.280000, 1.430215, 0.105699)",
        "(-0.280000, 1.431214, 0.102235)",
        "(-0.280000, 1.434224, 0.099280)",
        "(-0.280000, 1.437413, 0.096471)",
        "(-0.280000, 1.440770, 0.093774)",
        "(-0.280000, 1.443947, 0.091819)",
        "(-0.280000, 1.447345, 0.089672)",
        "(-0.280000, 1.450964, 0.087373)",
        "(-0.280000, 1.454789, 0.084946)",
        "(-0.280000, 1.458963, 0.082327)",
        "(-0.280000, 1.462811, 0.080308)",
        "(-0.280000, 1.467192, 0.077881)",
        "(-0.280000, 1.472229, 0.075118)",
        "(-0.280000, 1.478158, 0.072074)",
        "(-0.280000, 1.485187, 0.068942)",
        "(-0.280000, 1.491954, 0.066604)",
        "(-0.280000, 1.500118, 0.064457)",
        "(-0.280000, 1.509650, 0.062999)",
        "(-0.280000, 1.520071, 0.062740)",
        "(-0.280000, 1.530692, 0.063925)",
        "(-0.280000, 1.539465, 0.065916)",
        "(-0.280000, 1.548217, 0.068960)",
        "(-0.280000, 1.556493, 0.072852)",
        "(-0.280000, 1.563970, 0.077261)",
        "(-0.280000, 1.570588, 0.081884)",
        "(-0.280000, 1.575792, 0.085603)",
        "(-0.280000, 1.580748, 0.089542)",
        "(-0.280000, 1.585328, 0.093456)",
        "(-0.280000, 1.589597, 0.097399)",
        "(-0.280000, 1.593293, 0.100610)",
        "(-0.280000, 1.596881, 0.104168)",
        "(-0.280000, 1.600328, 0.107930)",
        "(-0.280000, 1.602499, 0.112098)",
        "(-0.280000, 1.603204, 0.116458)",
        "(-0.280000, 1.603691, 0.120850)",
        "(-0.280000, 1.603922, 0.124401)",
        "(-0.280000, 1.604012, 0.128245)",
        "(-0.280000, 1.603928, 0.132232)",
        "(-0.280000, 1.603655, 0.136307)",
        "(-0.280000, 1.603176, 0.140507)",
        "(-0.280000, 1.602633, 0.143927)",
        "(-0.280000, 1.601854, 0.147790)",
        "(-0.280000, 1.600827, 0.151891)",
        "(-0.280000, 1.599560, 0.156074)",
        "(-0.280000, 1.598019, 0.160368)",
        "(-0.280000, 1.596569, 0.163878)",
        "(-0.280000, 1.594758, 0.167748)",
        "(-0.280000, 1.592550, 0.171904)",
        "(-0.280000, 1.589918, 0.176259)",
        "(-0.280000, 1.586841, 0.180725)",
        "(-0.280000, 1.583984, 0.184404)",
        "(-0.280000, 1.580322, 0.188596)",
        "(-0.280000, 1.575879, 0.193040)",
        "(-0.280000, 1.570535, 0.197635)",
        "(-0.280000, 1.565554, 0.201307)",
        "(-0.280000, 1.559084, 0.205338)",
        "(-0.280000, 1.551330, 0.209226)",
        "(-0.280000, 1.542277, 0.212645)",
        "(-0.280000, 1.532060, 0.215216)",
        "(-0.280000, 1.520939, 0.216597)",
        "(-0.280000, 1.511310, 0.216650)",
        "(-0.280000, 1.500928, 0.215524)",
        "(-0.280000, 1.490340, 0.213059)",
        "(-0.280000, 1.480177, 0.209332)",
        "(-0.280000, 1.470876, 0.204585)",
        "(-0.280000, 1.463814, 0.199970)",
        "(-0.280000, 1.457368, 0.194830)",
        "(-0.280000, 1.451660, 0.189354)",
        "(-0.280000, 1.446763, 0.183763)",
        "(-0.280000, 1.443192, 0.179003)",
        "(-0.280000, 1.439975, 0.174055)",
        "(-0.280000, 1.437183, 0.169074)",
        "(-0.280000, 1.434757, 0.164010)",
        "(-0.280000, 1.432773, 0.159116)",
        "(-0.280000, 1.431184, 0.154433)",
        "(-0.280000, 1.430106, 0.150641)",
        "(-0.280000, 1.429228, 0.146946)",
        "(-0.280000, 1.429807, 0.143379)",
        "(-0.280000, 1.431696, 0.140283)",
        "(-0.280000, 1.433743, 0.138171)",
        "(-0.280000, 1.435884, 0.136675)",
        "(-0.280000, 1.438116, 0.135961)",
        "(-0.280000, 1.440442, 0.136253)",
        "(-0.280000, 1.442890, 0.137900)",
        "(-0.280000, 1.445689, 0.141286)",
        "(-0.280000, 1.448856, 0.145466)",
        "(-0.280000, 1.453363, 0.152530)",
        "(-0.280000, 1.461280, 0.163520)",
        "(-0.280000, 1.474729, 0.175962)",
        "(-0.280000, 1.489105, 0.183174)",
        "(-0.280000, 1.504809, 0.186514)",
        "(-0.280000, 1.518582, 0.185831)",
        "(-0.280000, 1.529145, 0.182803)",
        "(-0.280000, 1.536598, 0.179003)",
        "(-0.280000, 1.541486, 0.175435)",
        "(-0.280000, 1.544470, 0.172582)",
        "(-0.280000, 1.546283, 0.170476)",
        "(-0.280000, 1.547182, 0.169164)",
        "(-0.280000, 1.547517, 0.168521)",
        "(-0.280000, 1.547651, 0.168303)",
        "(-0.280000, 1.547461, 0.168613)",
        "(-0.280000, 1.547065, 0.169343)",
        "(-0.280000, 1.546481, 0.170451)",
        "(-0.280000, 1.545739, 0.171877)",
        "(-0.280000, 1.544799, 0.173606)",
        "(-0.280000, 1.544044, 0.175360)",
        "(-0.280000, 1.542998, 0.177408)",
        "(-0.280000, 1.541713, 0.179663)",
        "(-0.280000, 1.540192, 0.182049)",
        "(-0.280000, 1.538865, 0.184380)",
        "(-0.280000, 1.537113, 0.186874)",
        "(-0.280000, 1.534947, 0.189455)",
        "(-0.280000, 1.532390, 0.192043)",
        "(-0.280000, 1.529447, 0.194569)",
        "(-0.280000, 1.526805, 0.196857)",
        "(-0.280000, 1.523485, 0.199054)",
        "(-0.280000, 1.519651, 0.201041)",
        "(-0.280000, 1.515339, 0.202729)",
        "(-0.280000, 1.510643, 0.204035)",
        "(-0.280000, 1.506506, 0.205002)",
        "(-0.280000, 1.501734, 0.205506)",
        "(-0.280000, 1.496535, 0.205456)",
        "(-0.280000, 1.490997, 0.204805)",
        "(-0.280000, 1.485398, 0.203552)",
        "(-0.280000, 1.479768, 0.201661)",
        "(-0.280000, 1.475217, 0.199721)",
        "(-0.280000, 1.470512, 0.197160)",
        "(-0.280000, 1.465863, 0.194059)",
        "(-0.280000, 1.461351, 0.190459)",
        "(-0.280000, 1.457831, 0.187207)",
        "(-0.280000, 1.454236, 0.183458)",
        "(-0.280000, 1.450734, 0.179379)",
        "(-0.280000, 1.447405, 0.175091)",
        "(-0.280000, 1.444261, 0.170645)",
        "(-0.280000, 1.441712, 0.166895)",
        "(-0.280000, 1.439126, 0.162849)",
        "(-0.280000, 1.436560, 0.158562)",
        "(-0.280000, 1.434037, 0.154010)",
        "(-0.280000, 1.431598, 0.149210)",
        "(-0.280000, 1.429252, 0.144001)",
        "(-0.280000, 1.427935, 0.139314)",
        "(-0.280000, 1.427429, 0.133915)",
        "(-0.280000, 1.427258, 0.127824)",
        "(-0.280000, 1.427575, 0.120877)",
        "(-0.280000, 1.428353, 0.114497)",
        "(-0.280000, 1.430050, 0.106330)",
        "(-0.280000, 1.433582, 0.095542)",
        "(-0.280000, 1.440889, 0.081220)",
        "(-0.280000, 1.455258, 0.063838)",
        "(-0.280000, 1.478827, 0.048029)",
        "(-0.280000, 1.503910, 0.040781)",
        "(-0.280000, 1.531621, 0.041458)",
        "(-0.280000, 1.555682, 0.049594)",
        "(-0.280000, 1.573707, 0.061758)",
        "(-0.280000, 1.585906, 0.074782)",
        "(-0.280000, 1.593090, 0.085820)",
        "(-0.280000, 1.597820, 0.095880)",
        "(-0.280000, 1.600780, 0.104697)",
        "(-0.280000, 1.602513, 0.112170)",
        "(-0.280000, 1.603379, 0.117816)",
        "(-0.280000, 1.603844, 0.122933)",
        "(-0.280000, 1.604007, 0.127493)",
        "(-0.280000, 1.603952, 0.131625)",
        "(-0.280000, 1.603731, 0.135416)",
        "(-0.280000, 1.603444, 0.138385)",
        "(-0.280000, 1.603042, 0.141438)",
        "(-0.280000, 1.602542, 0.144427)",
        "(-0.280000, 1.601941, 0.147398)",
        "(-0.280000, 1.601238, 0.150347)",
        "(-0.280000, 1.600568, 0.152809)",
        "(-0.280000, 1.599783, 0.155389)",
        "(-0.280000, 1.598873, 0.158076)",
        "(-0.280000, 1.597805, 0.160913)",
        "(-0.280000, 1.596584, 0.163843)",
        "(-0.280000, 1.595485, 0.166252)",
        "(-0.280000, 1.594161, 0.168926)",
        "(-0.280000, 1.592654, 0.171720)",
        "(-0.280000, 1.589802, 0.173973)",
        "(-0.280000, 1.586004, 0.175642)",
        "(-0.280000, 1.582455, 0.176720)",
        "(-0.280000, 1.578706, 0.177883)",
        "(-0.280000, 1.574780, 0.179055)",
        "(-0.280000, 1.570656, 0.180228)",
        "(-0.280000, 1.566445, 0.181298)",
        "(-0.280000, 1.562617, 0.181777)",
        "(-0.280000, 1.558580, 0.182293)",
        "(-0.280000, 1.554378, 0.182782)",
        "(-0.280000, 1.550082, 0.183174)",
        "(-0.280000, 1.545738, 0.183434)",
        "(-0.280000, 1.542046, 0.183231)",
        "(-0.280000, 1.538179, 0.183047)",
        "(-0.280000, 1.534203, 0.182828)",
        "(-0.280000, 1.530209, 0.182528)",
        "(-0.280000, 1.526224, 0.182139)",
        "(-0.280000, 1.522932, 0.181570)",
        "(-0.280000, 1.519472, 0.181017)",
        "(-0.280000, 1.515918, 0.180450)",
        "(-0.280000, 1.512276, 0.179832)",
        "(-0.280000, 1.508640, 0.179163)",
        "(-0.280000, 1.505554, 0.178553)",
        "(-0.280000, 1.502248, 0.177902)",
        "(-0.280000, 1.498757, 0.177176)",
        "(-0.280000, 1.495146, 0.176357)",
        "(-0.280000, 1.491402, 0.175402)",
        "(-0.280000, 1.488169, 0.174658)",
        "(-0.280000, 1.484671, 0.173719)",
        "(-0.280000, 1.480991, 0.172567)",
        "(-0.280000, 1.477169, 0.171165)",
        "(-0.280000, 1.473310, 0.169516)",
        "(-0.280000, 1.469841, 0.168113)",
        "(-0.280000, 1.466211, 0.166333)",
        "(-0.280000, 1.462511, 0.164175)",
        "(-0.280000, 1.458830, 0.161655)",
        "(-0.280000, 1.455238, 0.158782)",
        "(-0.280000, 1.452101, 0.156267)",
        "(-0.280000, 1.449023, 0.153273)",
        "(-0.280000, 1.446111, 0.149888)",
        "(-0.280000, 1.443428, 0.146111)",
        "(-0.280000, 1.441052, 0.142030)",
        "(-0.280000, 1.439135, 0.138501)",
        "(-0.280000, 1.437507, 0.134550)",
        "(-0.280000, 1.436250, 0.130367)",
        "(-0.280000, 1.435371, 0.125938)",
        "(-0.280000, 1.434913, 0.121345)",
        "(-0.280000, 1.434790, 0.117372)",
        "(-0.280000, 1.435100, 0.112963)",
        "(-0.280000, 1.435907, 0.108114)",
        "(-0.280000, 1.437355, 0.102620)",
        "(-0.280000, 1.439709, 0.096190)",
        "(-0.280000, 1.442552, 0.090154)",
        "(-0.280000, 1.447399, 0.082052)",
        "(-0.280000, 1.456180, 0.071217)",
        "(-0.280000, 1.471835, 0.058495)",
        "(-0.280000, 1.495174, 0.048482)"
    ],
    "rightHandRotations": [
        "(299.357800, 111.834700, 307.530100)",
        "(290.000000, 70.000000, 0.000000)",
        "(290.000000, 70.000000, 0.000000)",
        "(290.000000, 70.000000, 0.000000)",
        "(290.000000, 70.000000, 0.000000)",
        "(290.000000, 70.000000, 0.000000)",
        "(290.000000, 70.000000, 0.000000)",
        "(290.000000, 70.000000, 0.000000)",
        "(290.000000, 70.000000, 0.000000)",
        "(290.000000, 70.000000, 0.000000)",
        "(290.000000, 70.000000, 0.000000)",
        "(290.000000, 70.000000, 0.000000)",
        "(290.000000, 70.000000, 0.000000)",
        "(290.000000, 70.000000, 0.000000)",
        "(290.000000, 70.000000, 0.000000)",
        "(290.000000, 70.000000, 0.000000)",
        "(290.000000, 70.000000, 0.000000)",
        "(290.000000, 70.000000, 0.000000)",
        "(290.000000, 70.000000, 0.000000)",
        "(290.000000, 70.000000, 0.000000)",
        "(290.000000, 70.000000, 0.000000)",
        "(290.000000, 70.000000, 0.000000)",
        "(290.000000, 70.000000, 0.000000)",
        "(290.000000, 70.000000, 0.000000)",
        "(290.000000, 70.000000, 0.000000)",
        "(290.000000, 70.000000, 0.000000)",
        "(290.000000, 70.000000, 0.000000)",
        "(290.000000, 70.000000, 0.000000)",
        "(290.000000, 70.000000, 0.000000)",
        "(290.000000, 70.000000, 0.000000)",
        "(290.000000, 70.000000, 0.000000)",
        "(290.000000, 70.000000, 0.000000)",
        "(290.000000, 70.000000, 0.000000)",
        "(290.000000, 70.000000, 0.000000)",
        "(290.000000, 70.000000, 0.000000)",
        "(290.000000, 70.000000, 0.000000)",
        "(290.000000, 70.000000, 0.000000)",
        "(290.000000, 70.000000, 0.000000)",
        "(290.000000, 70.000000, 0.000000)",
        "(290.000000, 70.000000, 0.000000)",
        "(290.000000, 70.000000, 0.000000)",
        "(290.000000, 70.000000, 0.000000)",
        "(290.000000, 70.000000, 0.000000)",
        "(290.000000, 70.000000, 0.000000)",
        "(290.000000, 70.000000, 0.000000)",
        "(290.000000, 70.000000, 0.000000)",
        "(290.000000, 70.000000, 0.000000)",
        "(290.000000, 70.000000, 0.000000)",
        "(290.000000, 70.000000, 0.000000)",
        "(290.000000, 70.000000, 0.000000)",
        "(290.000000, 70.000000, 0.000000)",
        "(290.000000, 70.000000, 0.000000)",
        "(290.000000, 70.000000, 0.000000)",
        "(290.000000, 70.000000, 0.000000)",
        "(290.000000, 70.000000, 0.000000)",
        "(290.000000, 70.000000, 0.000000)",
        "(290.000000, 70.000000, 0.000000)",
        "(290.000000, 70.000000, 0.000000)",
        "(290.000000, 70.000000, 0.000000)",
        "(290.000000, 70.000000, 0.000000)",
        "(290.000000, 70.000000, 0.000000)",
        "(290.000000, 70.000000, 0.000000)",
        "(290.000000, 70.000000, 0.000000)",
        "(290.000000, 70.000000, 0.000000)",
        "(290.000000, 70.000000, 0.000000)",
        "(290.000000, 70.000000, 0.000000)",
        "(290.000000, 70.000000, 0.000000)",
        "(290.000000, 70.000000, 0.000000)",
        "(290.000000, 70.000000, 0.000000)",
        "(290.000000, 70.000000, 0.000000)",
        "(290.000000, 70.000000, 0.000000)",
        "(290.000000, 70.000000, 0.000000)",
        "(290.000000, 70.000000, 0.000000)",
        "(290.000000, 70.000000, 0.000000)",
        "(290.000000, 70.000000, 0.000000)",
        "(290.000000, 70.000000, 0.000000)",
        "(290.000000, 70.000000, 0.000000)",
        "(290.000000, 70.000000, 0.000000)",
        "(290.000000, 70.000000, 0.000000)",
        "(290.000000, 70.000000, 0.000000)",
        "(290.000000, 70.000000, 0.000000)",
        "(290.000000, 70.000000, 0.000000)",
        "(290.000000, 70.000000, 0.000000)",
        "(290.000000, 70.000000, 0.000000)",
        "(290.000000, 70.000000, 0.000000)",
        "(290.000000, 70.000000, 0.000000)",
        "(290.000000, 70.000000, 0.000000)",
        "(290.000000, 70.000000, 0.000000)",
        "(290.000000, 70.000000, 0.000000)",
        "(290.000000, 70.000000, 0.000000)",
        "(290.000000, 70.000000, 0.000000)",
        "(290.000000, 70.000000, 0.000000)",
        "(290.000000, 70.000000, 0.000000)",
        "(290.000000, 70.000000, 0.000000)",
        "(290.000000, 70.000000, 0.000000)",
        "(290.000000, 70.000000, 0.000000)",
        "(290.000000, 70.000000, 0.000000)",
        "(290.000000, 70.000000, 0.000000)",
        "(290.000000, 70.000000, 0.000000)",
        "(290.000000, 70.000000, 0.000000)",
        "(290.000000, 70.000000, 0.000000)",
        "(290.000000, 70.000000, 0.000000)",
        "(290.000000, 70.000000, 0.000000)",
        "(290.000000, 70.000000, 0.000000)",
        "(290.000000, 70.000000, 0.000000)",
        "(290.000000, 70.000000, 0.000000)",
        "(290.000000, 70.000000, 0.000000)",
        "(290.000000, 70.000000, 0.000000)",
        "(290.000000, 70.000000, 0.000000)",
        "(290.000000, 70.000000, 0.000000)",
        "(290.000000, 70.000000, 0.000000)",
        "(290.000000, 70.000000, 0.000000)",
        "(290.000000, 70.000000, 0.000000)",
        "(290.000000, 70.000000, 0.000000)",
        "(290.000000, 70.000000, 0.000000)",
        "(290.000000, 70.000000, 0.000000)",
        "(290.000000, 70.000000, 0.000000)",
        "(290.000000, 70.000000, 0.000000)",
        "(290.000000, 70.000000, 0.000000)",
        "(290.000000, 70.000000, 0.000000)",
        "(290.000000, 70.000000, 0.000000)",
        "(290.000000, 70.000000, 0.000000)",
        "(290.000000, 70.000000, 0.000000)",
        "(290.000000, 70.000000, 0.000000)",
        "(290.000000, 70.000000, 0.000000)",
        "(290.000000, 70.000000, 0.000000)",
        "(290.000000, 70.000000, 0.000000)",
        "(290.000000, 70.000000, 0.000000)",
        "(290.000000, 70.000000, 0.000000)",
        "(290.000000, 70.000000, 0.000000)",
        "(290.000000, 70.000000, 0.000000)",
        "(290.000000, 70.000000, 0.000000)",
        "(290.000000, 70.000000, 0.000000)",
        "(290.000000, 70.000000, 0.000000)",
        "(290.000000, 70.000000, 0.000000)",
        "(290.000000, 70.000000, 0.000000)",
        "(290.000000, 70.000000, 0.000000)",
        "(290.000000, 70.000000, 0.000000)",
        "(290.000000, 70.000000, 0.000000)",
        "(290.000000, 70.000000, 0.000000)",
        "(290.000000, 70.000000, 0.000000)",
        "(290.000000, 70.000000, 0.000000)",
        "(290.000000, 70.000000, 0.000000)",
        "(290.000000, 70.000000, 0.000000)",
        "(290.000000, 70.000000, 0.000000)",
        "(290.000000, 70.000000, 0.000000)",
        "(290.000000, 70.000000, 0.000000)",
        "(290.000000, 70.000000, 0.000000)",
        "(290.000000, 70.000000, 0.000000)",
        "(290.000000, 70.000000, 0.000000)",
        "(290.000000, 70.000000, 0.000000)",
        "(290.000000, 70.000000, 0.000000)",
        "(290.000000, 70.000000, 0.000000)",
        "(290.000000, 70.000000, 0.000000)",
        "(290.000000, 70.000000, 0.000000)",
        "(290.000000, 70.000000, 0.000000)",
        "(290.000000, 70.000000, 0.000000)",
        "(290.000000, 70.000000, 0.000000)",
        "(290.000000, 70.000000, 0.000000)",
        "(290.000000, 70.000000, 0.000000)",
        "(290.000000, 70.000000, 0.000000)",
        "(290.000000, 70.000000, 0.000000)",
        "(290.000000, 70.000000, 0.000000)",
        "(290.000000, 70.000000, 0.000000)",
        "(290.000000, 70.000000, 0.000000)",
        "(290.000000, 70.000000, 0.000000)",
        "(290.000000, 70.000000, 0.000000)",
        "(290.000000, 70.000000, 0.000000)",
        "(290.000000, 70.000000, 0.000000)",
        "(290.000000, 70.000000, 0.000000)",
        "(290.000000, 70.000000, 0.000000)",
        "(290.000000, 70.000000, 0.000000)",
        "(290.000000, 70.000000, 0.000000)",
        "(290.000000, 70.000000, 0.000000)",
        "(290.000000, 70.000000, 0.000000)",
        "(290.000000, 70.000000, 0.000000)",
        "(290.000000, 70.000000, 0.000000)",
        "(290.000000, 70.000000, 0.000000)",
        "(290.000000, 70.000000, 0.000000)",
        "(290.000000, 70.000000, 0.000000)",
        "(290.000000, 70.000000, 0.000000)",
        "(290.000000, 70.000000, 0.000000)",
        "(290.000000, 70.000000, 0.000000)",
        "(290.000000, 70.000000, 0.000000)",
        "(290.000000, 70.000000, 0.000000)",
        "(290.000000, 70.000000, 0.000000)",
        "(290.000000, 70.000000, 0.000000)",
        "(290.000000, 70.000000, 0.000000)",
        "(290.000000, 70.000000, 0.000000)",
        "(290.000000, 70.000000, 0.000000)",
        "(290.000000, 70.000000, 0.000000)",
        "(290.000000, 70.000000, 0.000000)",
        "(290.000000, 70.000000, 0.000000)",
        "(290.000000, 70.000000, 0.000000)",
        "(290.000000, 70.000000, 0.000000)",
        "(290.000000, 70.000000, 0.000000)",
        "(290.000000, 70.000000, 0.000000)",
        "(290.000000, 70.000000, 0.000000)",
        "(290.000000, 70.000000, 0.000000)",
        "(290.000000, 70.000000, 0.000000)",
        "(290.000000, 70.000000, 0.000000)",
        "(290.000000, 70.000000, 0.000000)",
        "(290.000000, 70.000000, 0.000000)",
        "(290.000000, 70.000000, 0.000000)",
        "(290.000000, 70.000000, 0.000000)",
        "(290.000000, 70.000000, 0.000000)",
        "(290.000000, 70.000000, 0.000000)",
        "(290.000000, 70.000000, 0.000000)",
        "(290.000000, 70.000000, 0.000000)",
        "(290.000000, 70.000000, 0.000000)",
        "(290.000000, 70.000000, 0.000000)",
        "(290.000000, 70.000000, 0.000000)",
        "(290.000000, 70.000000, 0.000000)",
        "(290.000000, 70.000000, 0.000000)",
        "(290.000000, 70.000000, 0.000000)",
        "(290.000000, 70.000000, 0.000000)",
        "(290.000000, 70.000000, 0.000000)",
        "(290.000000, 70.000000, 0.000000)",
        "(290.000000, 70.000000, 0.000000)",
        "(290.000000, 70.000000, 0.000000)",
        "(290.000000, 70.000000, 0.000000)",
        "(290.000000, 70.000000, 0.000000)",
        "(290.000000, 70.000000, 0.000000)",
        "(290.000000, 70.000000, 0.000000)",
        "(290.000000, 70.000000, 0.000000)",
        "(290.000000, 70.000000, 0.000000)",
        "(290.000000, 70.000000, 0.000000)",
        "(290.000000, 70.000000, 0.000000)",
        "(290.000000, 70.000000, 0.000000)",
        "(290.000000, 70.000000, 0.000000)",
        "(290.000000, 70.000000, 0.000000)",
        "(290.000000, 70.000000, 0.000000)",
        "(290.000000, 70.000000, 0.000000)",
        "(290.000000, 70.000000, 0.000000)",
        "(290.000000, 70.000000, 0.000000)",
        "(290.000000, 70.000000, 0.000000)",
        "(290.000000, 70.000000, 0.000000)",
        "(290.000000, 70.000000, 0.000000)",
        "(290.000000, 70.000000, 0.000000)",
        "(290.000000, 70.000000, 0.000000)",
        "(290.000000, 70.000000, 0.000000)",
        "(290.000000, 70.000000, 0.000000)",
        "(290.000000, 70.000000, 0.000000)",
        "(290.000000, 70.000000, 0.000000)",
        "(290.000000, 70.000000, 0.000000)",
        "(290.000000, 70.000000, 0.000000)",
        "(290.000000, 70.000000, 0.000000)",
        "(290.000000, 70.000000, 0.000000)",
        "(290.000000, 70.000000, 0.000000)",
        "(290.000000, 70.000000, 0.000000)",
        "(290.000000, 70.000000, 0.000000)",
        "(290.000000, 70.000000, 0.000000)",
        "(290.000000, 70.000000, 0.000000)",
        "(290.000000, 70.000000, 0.000000)",
        "(290.000000, 70.000000, 0.000000)",
        "(290.000000, 70.000000, 0.000000)",
        "(290.000000, 70.000000, 0.000000)",
        "(290.000000, 70.000000, 0.000000)",
        "(290.000000, 70.000000, 0.000000)",
        "(290.000000, 70.000000, 0.000000)",
        "(290.000000, 70.000000, 0.000000)",
        "(290.000000, 70.000000, 0.000000)",
        "(290.000000, 70.000000, 0.000000)",
        "(290.000000, 70.000000, 0.000000)",
        "(290.000000, 70.000000, 0.000000)",
        "(290.000000, 70.000000, 0.000000)",
        "(290.000000, 70.000000, 0.000000)",
        "(290.000000, 70.000000, 0.000000)",
        "(290.000000, 70.000000, 0.000000)",
        "(290.000000, 70.000000, 0.000000)",
        "(290.000000, 70.000000, 0.000000)",
        "(290.000000, 70.000000, 0.000000)",
        "(290.000000, 70.000000, 0.000000)",
        "(290.000000, 70.000000, 0.000000)",
        "(290.000000, 70.000000, 0.000000)",
        "(290.000000, 70.000000, 0.000000)",
        "(290.000000, 70.000000, 0.000000)",
        "(290.000000, 70.000000, 0.000000)",
        "(290.000000, 70.000000, 0.000000)",
        "(290.000000, 70.000000, 0.000000)",
        "(290.000000, 70.000000, 0.000000)",
        "(290.000000, 70.000000, 0.000000)",
        "(290.000000, 70.000000, 0.000000)",
        "(290.000000, 70.000000, 0.000000)",
        "(290.000000, 70.000000, 0.000000)",
        "(290.000000, 70.000000, 0.000000)",
        "(290.000000, 70.000000, 0.000000)",
        "(290.000000, 70.000000, 0.000000)",
        "(290.000000, 70.000000, 0.000000)",
        "(290.000000, 70.000000, 0.000000)",
        "(290.000000, 70.000000, 0.000000)",
        "(290.000000, 70.000000, 0.000000)",
        "(290.000000, 70.000000, 0.000000)",
        "(290.000000, 70.000000, 0.000000)",
        "(290.000000, 70.000000, 0.000000)",
        "(290.000000, 70.000000, 0.000000)",
        "(290.000000, 70.000000, 0.000000)",
        "(290.000000, 70.000000, 0.000000)",
        "(290.000000, 70.000000, 0.000000)",
        "(290.000000, 70.000000, 0.000000)",
        "(290.000000, 70.000000, 0.000000)",
        "(290.000000, 70.000000, 0.000000)",
        "(290.000000, 70.000000, 0.000000)",
        "(290.000000, 70.000000, 0.000000)",
        "(290.000000, 70.000000, 0.000000)",
        "(290.000000, 70.000000, 0.000000)",
        "(290.000000, 70.000000, 0.000000)",
        "(290.000000, 70.000000, 0.000000)",
        "(290.000000, 70.000000, 0.000000)",
        "(290.000000, 70.000000, 0.000000)",
        "(290.000000, 70.000000, 0.000000)",
        "(290.000000, 70.000000, 0.000000)",
        "(290.000000, 70.000000, 0.000000)",
        "(290.000000, 70.000000, 0.000000)",
        "(290.000000, 70.000000, 0.000000)",
        "(290.000000, 70.000000, 0.000000)",
        "(290.000000, 70.000000, 0.000000)",
        "(290.000000, 70.000000, 0.000000)",
        "(290.000000, 70.000000, 0.000000)",
        "(290.000000, 70.000000, 0.000000)",
        "(290.000000, 70.000000, 0.000000)",
        "(290.000000, 70.000000, 0.000000)",
        "(290.000000, 70.000000, 0.000000)",
        "(290.000000, 70.000000, 0.000000)",
        "(290.000000, 70.000000, 0.000000)",
        "(290.000000, 70.000000, 0.000000)",
        "(290.000000, 70.000000, 0.000000)",
        "(290.000000, 70.000000, 0.000000)",
        "(290.000000, 70.000000, 0.000000)",
        "(290.000000, 70.000000, 0.000000)",
        "(290.000000, 70.000000, 0.000000)",
        "(290.000000, 70.000000, 0.000000)",
        "(290.000000, 70.000000, 0.000000)",
        "(290.000000, 70.000000, 0.000000)",
        "(290.000000, 70.000000, 0.000000)",
        "(290.000000, 70.000000, 0.000000)",
        "(290.000000, 70.000000, 0.000000)",
        "(290.000000, 70.000000, 0.000000)",
        "(290.000000, 70.000000, 0.000000)",
        "(290.000000, 70.000000, 0.000000)",
        "(290.000000, 70.000000, 0.000000)",
        "(290.000000, 70.000000, 0.000000)",
        "(290.000000, 70.000000, 0.000000)",
        "(290.000000, 70.000000, 0.000000)",
        "(290.000000, 70.000000, 0.000000)",
        "(290.000000, 70.000000, 0.000000)",
        "(290.000000, 70.000000, 0.000000)",
        "(290.000000, 70.000000, 0.000000)",
        "(290.000000, 70.000000, 0.000000)",
        "(290.000000, 70.000000, 0.000000)",
        "(290.000000, 70.000000, 0.000000)",
        "(290.000000, 70.000000, 0.000000)",
        "(290.000000, 70.000000, 0.000000)",
        "(290.000000, 70.000000, 0.000000)",
        "(290.000000, 70.000000, 0.000000)",
        "(290.000000, 70.000000, 0.000000)",
        "(290.000000, 70.000000, 0.000000)",
        "(290.000000, 70.000000, 0.000000)",
        "(290.000000, 70.000000, 0.000000)",
        "(290.000000, 70.000000, 0.000000)",
        "(290.000000, 70.000000, 0.000000)",
        "(290.000000, 70.000000, 0.000000)",
        "(290.000000, 70.000000, 0.000000)",
        "(290.000000, 70.000000, 0.000000)",
        "(290.000000, 70.000000, 0.000000)",
        "(290.000000, 70.000000, 0.000000)",
        "(290.000000, 70.000000, 0.000000)",
        "(290.000000, 70.000000, 0.000000)",
        "(290.000000, 70.000000, 0.000000)",
        "(290.000000, 70.000000, 0.000000)",
        "(290.000000, 70.000000, 0.000000)",
        "(290.000000, 70.000000, 0.000000)",
        "(290.000000, 70.000000, 0.000000)",
        "(290.000000, 70.000000, 0.000000)",
        "(290.000000, 70.000000, 0.000000)",
        "(290.000000, 70.000000, 0.000000)",
        "(290.000000, 70.000000, 0.000000)",
        "(290.000000, 70.000000, 0.000000)",
        "(290.000000, 70.000000, 0.000000)",
        "(290.000000, 70.000000, 0.000000)",
        "(290.000000, 70.000000, 0.000000)",
        "(290.000000, 70.000000, 0.000000)",
        "(290.000000, 70.000000, 0.000000)",
        "(290.000000, 70.000000, 0.000000)",
        "(290.000000, 70.000000, 0.000000)",
        "(290.000000, 70.000000, 0.000000)",
        "(290.000000, 70.000000, 0.000000)",
        "(290.000000, 70.000000, 0.000000)",
        "(290.000000, 70.000000, 0.000000)",
        "(290.000000, 70.000000, 0.000000)",
        "(290.000000, 70.000000, 0.000000)",
        "(290.000000, 70.000000, 0.000000)",
        "(290.000000, 70.000000, 0.000000)",
        "(290.000000, 70.000000, 0.000000)",
        "(290.000000, 70.000000, 0.000000)",
        "(290.000000, 70.000000, 0.000000)",
        "(290.000000, 70.000000, 0.000000)",
        "(290.000000, 70.000000, 0.000000)",
        "(290.000000, 70.000000, 0.000000)",
        "(290.000000, 70.000000, 0.000000)",
        "(290.000000, 70.000000, 0.000000)",
        "(290.000000, 70.000000, 0.000000)",
        "(290.000000, 70.000000, 0.000000)",
        "(290.000000, 70.000000, 0.000000)",
        "(290.000000, 70.000000, 0.000000)",
        "(290.000000, 70.000000, 0.000000)",
        "(290.000000, 70.000000, 0.000000)",
        "(290.000000, 70.000000, 0.000000)",
        "(290.000000, 70.000000, 0.000000)",
        "(290.000000, 70.000000, 0.000000)",
        "(290.000000, 70.000000, 0.000000)",
        "(290.000000, 70.000000, 0.000000)",
        "(290.000000, 70.000000, 0.000000)",
        "(290.000000, 70.000000, 0.000000)",
        "(290.000000, 70.000000, 0.000000)",
        "(290.000000, 70.000000, 0.000000)",
        "(290.000000, 70.000000, 0.000000)",
        "(290.000000, 70.000000, 0.000000)",
        "(290.000000, 70.000000, 0.000000)",
        "(290.000000, 70.000000, 0.000000)",
        "(290.000000, 70.000000, 0.000000)",
        "(290.000000, 70.000000, 0.000000)",
        "(290.000000, 70.000000, 0.000000)",
        "(290.000000, 70.000000, 0.000000)",
        "(290.000000, 70.000000, 0.000000)",
        "(290.000000, 70.000000, 0.000000)",
        "(290.000000, 70.000000, 0.000000)",
        "(290.000000, 70.000000, 0.000000)",
        "(290.000000, 70.000000, 0.000000)",
        "(290.000000, 70.000000, 0.000000)",
        "(290.000000, 70.000000, 0.000000)",
        "(290.000000, 70.000000, 0.000000)",
        "(290.000000, 70.000000, 0.000000)",
        "(290.000000, 70.000000, 0.000000)",
        "(290.000000, 70.000000, 0.000000)",
        "(290.000000, 70.000000, 0.000000)",
        "(290.000000, 70.000000, 0.000000)",
        "(290.000000, 70.000000, 0.000000)",
        "(290.000000, 70.000000, 0.000000)",
        "(290.000000, 70.000000, 0.000000)",
        "(290.000000, 70.000000, 0.000000)",
        "(290.000000, 70.000000, 0.000000)",
        "(290.000000, 70.000000, 0.000000)",
        "(290.000000, 70.000000, 0.000000)",
        "(290.000000, 70.000000, 0.000000)",
        "(290.000000, 70.000000, 0.000000)",
        "(290.000000, 70.000000, 0.000000)",
        "(290.000000, 70.000000, 0.000000)",
        "(290.000000, 70.000000, 0.000000)",
        "(290.000000, 70.000000, 0.000000)",
        "(290.000000, 70.000000, 0.000000)",
        "(290.000000, 70.000000, 0.000000)",
        "(290.000000, 70.000000, 0.000000)",
        "(290.000000, 70.000000, 0.000000)",
        "(290.000000, 70.000000, 0.000000)",
        "(290.000000, 70.000000, 0.000000)",
        "(290.000000, 70.000000, 0.000000)",
        "(290.000000, 70.000000, 0.000000)",
        "(290.000000, 70.000000, 0.000000)",
        "(290.000000, 70.000000, 0.000000)",
        "(290.000000, 70.000000, 0.000000)",
        "(290.000000, 70.000000, 0.000000)",
        "(290.000000, 70.000000, 0.000000)",
        "(290.000000, 70.000000, 0.000000)",
        "(290.000000, 70.000000, 0.000000)",
        "(290.000000, 70.000000, 0.000000)",
        "(290.000000, 70.000000, 0.000000)",
        "(290.000000, 70.000000, 0.000000)",
        "(290.000000, 70.000000, 0.000000)",
        "(290.000000, 70.000000, 0.000000)",
        "(290.000000, 70.000000, 0.000000)",
        "(290.000000, 70.000000, 0.000000)",
        "(290.000000, 70.000000, 0.000000)",
        "(290.000000, 70.000000, 0.000000)",
        "(290.000000, 70.000000, 0.000000)",
        "(290.000000, 70.000000, 0.000000)",
        "(290.000000, 70.000000, 0.000000)",
        "(290.000000, 70.000000, 0.000000)",
        "(290.000000, 70.000000, 0.000000)",
        "(290.000000, 70.000000, 0.000000)",
        "(290.000000, 70.000000, 0.000000)",
        "(290.000000, 70.000000, 0.000000)",
        "(290.000000, 70.000000, 0.000000)",
        "(290.000000, 70.000000, 0.000000)",
        "(290.000000, 70.000000, 0.000000)",
        "(290.000000, 70.000000, 0.000000)",
        "(290.000000, 70.000000, 0.000000)",
        "(290.000000, 70.000000, 0.000000)",
        "(290.000000, 70.000000, 0.000000)",
        "(290.000000, 70.000000, 0.000000)",
        "(290.000000, 70.000000, 0.000000)",
        "(290.000000, 70.000000, 0.000000)",
        "(290.000000, 70.000000, 0.000000)",
        "(290.000000, 70.000000, 0.000000)",
        "(290.000000, 70.000000, 0.000000)",
        "(290.000000, 70.000000, 0.000000)",
        "(290.000000, 70.000000, 0.000000)",
        "(290.000000, 70.000000, 0.000000)",
        "(290.000000, 70.000000, 0.000000)",
        "(290.000000, 70.000000, 0.000000)",
        "(290.000000, 70.000000, 0.000000)",
        "(290.000000, 70.000000, 0.000000)",
        "(290.000000, 70.000000, 0.000000)",
        "(290.000000, 70.000000, 0.000000)",
        "(290.000000, 70.000000, 0.000000)",
        "(290.000000, 70.000000, 0.000000)",
        "(290.000000, 70.000000, 0.000000)",
        "(290.000000, 70.000000, 0.000000)",
        "(290.000000, 70.000000, 0.000000)",
        "(290.000000, 70.000000, 0.000000)",
        "(290.000000, 70.000000, 0.000000)",
        "(290.000000, 70.000000, 0.000000)",
        "(290.000000, 70.000000, 0.000000)",
        "(290.000000, 70.000000, 0.000000)",
        "(290.000000, 70.000000, 0.000000)",
        "(290.000000, 70.000000, 0.000000)",
        "(290.000000, 70.000000, 0.000000)",
        "(290.000000, 70.000000, 0.000000)",
        "(290.000000, 70.000000, 0.000000)",
        "(290.000000, 70.000000, 0.000000)",
        "(290.000000, 70.000000, 0.000000)",
        "(290.000000, 70.000000, 0.000000)",
        "(290.000000, 70.000000, 0.000000)",
        "(290.000000, 70.000000, 0.000000)",
        "(290.000000, 70.000000, 0.000000)",
        "(290.000000, 70.000000, 0.000000)",
        "(290.000000, 70.000000, 0.000000)",
        "(290.000000, 70.000000, 0.000000)",
        "(290.000000, 70.000000, 0.000000)",
        "(290.000000, 70.000000, 0.000000)",
        "(290.000000, 70.000000, 0.000000)",
        "(290.000000, 70.000000, 0.000000)",
        "(290.000000, 70.000000, 0.000000)",
        "(290.000000, 70.000000, 0.000000)",
        "(290.000000, 70.000000, 0.000000)",
        "(290.000000, 70.000000, 0.000000)",
        "(290.000000, 70.000000, 0.000000)",
        "(290.000000, 70.000000, 0.000000)",
        "(290.000000, 70.000000, 0.000000)",
        "(290.000000, 70.000000, 0.000000)",
        "(290.000000, 70.000000, 0.000000)",
        "(290.000000, 70.000000, 0.000000)",
        "(290.000000, 70.000000, 0.000000)",
        "(290.000000, 70.000000, 0.000000)",
        "(290.000000, 70.000000, 0.000000)",
        "(290.000000, 70.000000, 0.000000)",
        "(290.000000, 70.000000, 0.000000)",
        "(290.000000, 70.000000, 0.000000)",
        "(290.000000, 70.000000, 0.000000)",
        "(290.000000, 70.000000, 0.000000)",
        "(290.000000, 70.000000, 0.000000)",
        "(290.000000, 70.000000, 0.000000)",
        "(290.000000, 70.000000, 0.000000)",
        "(290.000000, 70.000000, 0.000000)",
        "(290.000000, 70.000000, 0.000000)",
        "(290.000000, 70.000000, 0.000000)",
        "(290.000000, 70.000000, 0.000000)",
        "(290.000000, 70.000000, 0.000000)",
        "(290.000000, 70.000000, 0.000000)",
        "(290.000000, 70.000000, 0.000000)",
        "(290.000000, 70.000000, 0.000000)",
        "(290.000000, 70.000000, 0.000000)",
        "(290.000000, 70.000000, 0.000000)",
        "(290.000000, 70.000000, 0.000000)",
        "(290.000000, 70.000000, 0.000000)",
        "(290.000000, 70.000000, 0.000000)",
        "(290.000000, 70.000000, 0.000000)",
        "(290.000000, 70.000000, 0.000000)",
        "(290.000000, 70.000000, 0.000000)",
        "(290.000000, 70.000000, 0.000000)",
        "(290.000000, 70.000000, 0.000000)",
        "(290.000000, 70.000000, 0.000000)",
        "(290.000000, 70.000000, 0.000000)",
        "(290.000000, 70.000000, 0.000000)",
        "(290.000000, 70.000000, 0.000000)",
        "(290.000000, 70.000000, 0.000000)",
        "(290.000000, 70.000000, 0.000000)",
        "(290.000000, 70.000000, 0.000000)",
        "(290.000000, 70.000000, 0.000000)",
        "(290.000000, 70.000000, 0.000000)",
        "(290.000000, 70.000000, 0.000000)",
        "(290.000000, 70.000000, 0.000000)",
        "(290.000000, 70.000000, 0.000000)",
        "(290.000000, 70.000000, 0.000000)",
        "(290.000000, 70.000000, 0.000000)",
        "(290.000000, 70.000000, 0.000000)",
        "(290.000000, 70.000000, 0.000000)",
        "(290.000000, 70.000000, 0.000000)",
        "(290.000000, 70.000000, 0.000000)",
        "(290.000000, 70.000000, 0.000000)",
        "(290.000000, 70.000000, 0.000000)",
        "(290.000000, 70.000000, 0.000000)",
        "(290.000000, 70.000000, 0.000000)",
        "(290.000000, 70.000000, 0.000000)",
        "(290.000000, 70.000000, 0.000000)",
        "(290.000000, 70.000000, 0.000000)",
        "(290.000000, 70.000000, 0.000000)",
        "(290.000000, 70.000000, 0.000000)",
        "(290.000000, 70.000000, 0.000000)",
        "(290.000000, 70.000000, 0.000000)",
        "(290.000000, 70.000000, 0.000000)",
        "(290.000000, 70.000000, 0.000000)",
        "(290.000000, 70.000000, 0.000000)",
        "(290.000000, 70.000000, 0.000000)",
        "(290.000000, 70.000000, 0.000000)",
        "(290.000000, 70.000000, 0.000000)",
        "(290.000000, 70.000000, 0.000000)",
        "(290.000000, 70.000000, 0.000000)",
        "(290.000000, 70.000000, 0.000000)",
        "(290.000000, 70.000000, 0.000000)",
        "(290.000000, 70.000000, 0.000000)",
        "(290.000000, 70.000000, 0.000000)",
        "(290.000000, 70.000000, 0.000000)",
        "(290.000000, 70.000000, 0.000000)",
        "(290.000000, 70.000000, 0.000000)",
        "(290.000000, 70.000000, 0.000000)",
        "(290.000000, 70.000000, 0.000000)",
        "(290.000000, 70.000000, 0.000000)",
        "(290.000000, 70.000000, 0.000000)",
        "(290.000000, 70.000000, 0.000000)",
        "(290.000000, 70.000000, 0.000000)",
        "(290.000000, 70.000000, 0.000000)",
        "(290.000000, 70.000000, 0.000000)",
        "(290.000000, 70.000000, 0.000000)",
        "(290.000000, 70.000000, 0.000000)",
        "(290.000000, 70.000000, 0.000000)",
        "(290.000000, 70.000000, 0.000000)",
        "(290.000000, 70.000000, 0.000000)",
        "(290.000000, 70.000000, 0.000000)",
        "(290.000000, 70.000000, 0.000000)",
        "(290.000000, 70.000000, 0.000000)",
        "(290.000000, 70.000000, 0.000000)",
        "(290.000000, 70.000000, 0.000000)",
        "(290.000000, 70.000000, 0.000000)",
        "(290.000000, 70.000000, 0.000000)",
        "(290.000000, 70.000000, 0.000000)",
        "(290.000000, 70.000000, 0.000000)",
        "(290.000000, 70.000000, 0.000000)",
        "(290.000000, 70.000000, 0.000000)",
        "(290.000000, 70.000000, 0.000000)",
        "(290.000000, 70.000000, 0.000000)",
        "(290.000000, 70.000000, 0.000000)",
        "(290.000000, 70.000000, 0.000000)",
        "(290.000000, 70.000000, 0.000000)",
        "(290.000000, 70.000000, 0.000000)",
        "(290.000000, 70.000000, 0.000000)",
        "(290.000000, 70.000000, 0.000000)",
        "(290.000000, 70.000000, 0.000000)",
        "(290.000000, 70.000000, 0.000000)",
        "(290.000000, 70.000000, 0.000000)",
        "(290.000000, 70.000000, 0.000000)",
        "(290.000000, 70.000000, 0.000000)",
        "(290.000000, 70.000000, 0.000000)",
        "(290.000000, 70.000000, 0.000000)",
        "(290.000000, 70.000000, 0.000000)",
        "(290.000000, 70.000000, 0.000000)",
        "(290.000000, 70.000000, 0.000000)",
        "(290.000000, 70.000000, 0.000000)",
        "(290.000000, 70.000000, 0.000000)",
        "(290.000000, 70.000000, 0.000000)",
        "(290.000000, 70.000000, 0.000000)",
        "(290.000000, 70.000000, 0.000000)",
        "(290.000000, 70.000000, 0.000000)",
        "(290.000000, 70.000000, 0.000000)",
        "(290.000000, 70.000000, 0.000000)",
        "(290.000000, 70.000000, 0.000000)",
        "(290.000000, 70.000000, 0.000000)",
        "(290.000000, 70.000000, 0.000000)",
        "(290.000000, 70.000000, 0.000000)",
        "(290.000000, 70.000000, 0.000000)",
        "(290.000000, 70.000000, 0.000000)",
        "(290.000000, 70.000000, 0.000000)",
        "(290.000000, 70.000000, 0.000000)",
        "(290.000000, 70.000000, 0.000000)",
        "(290.000000, 70.000000, 0.000000)",
        "(290.000000, 70.000000, 0.000000)",
        "(290.000000, 70.000000, 0.000000)",
        "(290.000000, 70.000000, 0.000000)",
        "(290.000000, 70.000000, 0.000000)",
        "(290.000000, 70.000000, 0.000000)",
        "(290.000000, 70.000000, 0.000000)",
        "(290.000000, 70.000000, 0.000000)",
        "(290.000000, 70.000000, 0.000000)",
        "(290.000000, 70.000000, 0.000000)",
        "(290.000000, 70.000000, 0.000000)",
        "(290.000000, 70.000000, 0.000000)",
        "(290.000000, 70.000000, 0.000000)",
        "(290.000000, 70.000000, 0.000000)",
        "(290.000000, 70.000000, 0.000000)",
        "(290.000000, 70.000000, 0.000000)",
        "(290.000000, 70.000000, 0.000000)",
        "(290.000000, 70.000000, 0.000000)",
        "(290.000000, 70.000000, 0.000000)",
        "(290.000000, 70.000000, 0.000000)",
        "(290.000000, 70.000000, 0.000000)",
        "(290.000000, 70.000000, 0.000000)",
        "(290.000000, 70.000000, 0.000000)",
        "(290.000000, 70.000000, 0.000000)",
        "(290.000000, 70.000000, 0.000000)",
        "(290.000000, 70.000000, 0.000000)",
        "(290.000000, 70.000000, 0.000000)",
        "(290.000000, 70.000000, 0.000000)",
        "(290.000000, 70.000000, 0.000000)",
        "(290.000000, 70.000000, 0.000000)",
        "(290.000000, 70.000000, 0.000000)",
        "(290.000000, 70.000000, 0.000000)",
        "(290.000000, 70.000000, 0.000000)",
        "(290.000000, 70.000000, 0.000000)",
        "(290.000000, 70.000000, 0.000000)",
        "(290.000000, 70.000000, 0.000000)",
        "(290.000000, 70.000000, 0.000000)",
        "(290.000000, 70.000000, 0.000000)",
        "(290.000000, 70.000000, 0.000000)",
        "(290.000000, 70.000000, 0.000000)",
        "(290.000000, 70.000000, 0.000000)",
        "(290.000000, 70.000000, 0.000000)",
        "(290.000000, 70.000000, 0.000000)",
        "(290.000000, 70.000000, 0.000000)",
        "(290.000000, 70.000000, 0.000000)",
        "(290.000000, 70.000000, 0.000000)",
        "(290.000000, 70.000000, 0.000000)",
        "(290.000000, 70.000000, 0.000000)",
        "(290.000000, 70.000000, 0.000000)",
        "(290.000000, 70.000000, 0.000000)",
        "(290.000000, 70.000000, 0.000000)",
        "(290.000000, 70.000000, 0.000000)",
        "(290.000000, 70.000000, 0.000000)",
        "(290.000000, 70.000000, 0.000000)",
        "(290.000000, 70.000000, 0.000000)",
        "(290.000000, 70.000000, 0.000000)",
        "(290.000000, 70.000000, 0.000000)",
        "(290.000000, 70.000000, 0.000000)",
        "(290.000000, 70.000000, 0.000000)",
        "(290.000000, 70.000000, 0.000000)",
        "(290.000000, 70.000000, 0.000000)",
        "(290.000000, 70.000000, 0.000000)",
        "(290.000000, 70.000000, 0.000000)",
        "(290.000000, 70.000000, 0.000000)",
        "(290.000000, 70.000000, 0.000000)",
        "(290.000000, 70.000000, 0.000000)",
        "(290.000000, 70.000000, 0.000000)",
        "(290.000000, 70.000000, 0.000000)",
        "(290.000000, 70.000000, 0.000000)",
        "(290.000000, 70.000000, 0.000000)",
        "(290.000000, 70.000000, 0.000000)",
        "(290.000000, 70.000000, 0.000000)",
        "(290.000000, 70.000000, 0.000000)",
        "(290.000000, 70.000000, 0.000000)",
        "(290.000000, 70.000000, 0.000000)",
        "(290.000000, 70.000000, 0.000000)",
        "(290.000000, 70.000000, 0.000000)",
        "(290.000000, 70.000000, 0.000000)",
        "(290.000000, 70.000000, 0.000000)",
        "(290.000000, 70.000000, 0.000000)",
        "(290.000000, 70.000000, 0.000000)",
        "(290.000000, 70.000000, 0.000000)",
        "(290.000000, 70.000000, 0.000000)",
        "(290.000000, 70.000000, 0.000000)",
        "(290.000000, 70.000000, 0.000000)",
        "(290.000000, 70.000000, 0.000000)",
        "(290.000000, 70.000000, 0.000000)",
        "(290.000000, 70.000000, 0.000000)",
        "(290.000000, 70.000000, 0.000000)",
        "(290.000000, 70.000000, 0.000000)",
        "(290.000000, 70.000000, 0.000000)",
        "(290.000000, 70.000000, 0.000000)",
        "(290.000000, 70.000000, 0.000000)",
        "(290.000000, 70.000000, 0.000000)",
        "(290.000000, 70.000000, 0.000000)",
        "(290.000000, 70.000000, 0.000000)",
        "(290.000000, 70.000000, 0.000000)",
        "(290.000000, 70.000000, 0.000000)",
        "(290.000000, 70.000000, 0.000000)",
        "(290.000000, 70.000000, 0.000000)",
        "(290.000000, 70.000000, 0.000000)",
        "(290.000000, 70.000000, 0.000000)",
        "(290.000000, 70.000000, 0.000000)",
        "(290.000000, 70.000000, 0.000000)",
        "(290.000000, 70.000000, 0.000000)",
        "(290.000000, 70.000000, 0.000000)",
        "(290.000000, 70.000000, 0.000000)",
        "(290.000000, 70.000000, 0.000000)",
        "(290.000000, 70.000000, 0.000000)",
        "(290.000000, 70.000000, 0.000000)",
        "(290.000000, 70.000000, 0.000000)",
        "(290.000000, 70.000000, 0.000000)",
        "(290.000000, 70.000000, 0.000000)",
        "(290.000000, 70.000000, 0.000000)",
        "(290.000000, 70.000000, 0.000000)",
        "(290.000000, 70.000000, 0.000000)",
        "(290.000000, 70.000000, 0.000000)",
        "(290.000000, 70.000000, 0.000000)",
        "(290.000000, 70.000000, 0.000000)",
        "(290.000000, 70.000000, 0.000000)",
        "(290.000000, 70.000000, 0.000000)",
        "(290.000000, 70.000000, 0.000000)",
        "(290.000000, 70.000000, 0.000000)",
        "(290.000000, 70.000000, 0.000000)",
        "(290.000000, 70.000000, 0.000000)",
        "(290.000000, 70.000000, 0.000000)",
        "(290.000000, 70.000000, 0.000000)",
        "(290.000000, 70.000000, 0.000000)",
        "(290.000000, 70.000000, 0.000000)",
        "(290.000000, 70.000000, 0.000000)",
        "(290.000000, 70.000000, 0.000000)",
        "(290.000000, 70.000000, 0.000000)",
        "(290.000000, 70.000000, 0.000000)",
        "(290.000000, 70.000000, 0.000000)",
        "(290.000000, 70.000000, 0.000000)",
        "(290.000000, 70.000000, 0.000000)",
        "(290.000000, 70.000000, 0.000000)",
        "(290.000000, 70.000000, 0.000000)",
        "(290.000000, 70.000000, 0.000000)",
        "(290.000000, 70.000000, 0.000000)",
        "(290.000000, 70.000000, 0.000000)",
        "(290.000000, 70.000000, 0.000000)",
        "(290.000000, 70.000000, 0.000000)",
        "(290.000000, 70.000000, 0.000000)",
        "(290.000000, 70.000000, 0.000000)",
        "(290.000000, 70.000000, 0.000000)",
        "(290.000000, 70.000000, 0.000000)",
        "(290.000000, 70.000000, 0.000000)",
        "(290.000000, 70.000000, 0.000000)",
        "(290.000000, 70.000000, 0.000000)",
        "(290.000000, 70.000000, 0.000000)",
        "(290.000000, 70.000000, 0.000000)",
        "(290.000000, 70.000000, 0.000000)",
        "(290.000000, 70.000000, 0.000000)",
        "(290.000000, 70.000000, 0.000000)",
        "(290.000000, 70.000000, 0.000000)",
        "(290.000000, 70.000000, 0.000000)",
        "(290.000000, 70.000000, 0.000000)",
        "(290.000000, 70.000000, 0.000000)",
        "(290.000000, 70.000000, 0.000000)",
        "(290.000000, 70.000000, 0.000000)",
        "(290.000000, 70.000000, 0.000000)",
        "(290.000000, 70.000000, 0.000000)",
        "(290.000000, 70.000000, 0.000000)",
        "(290.000000, 70.000000, 0.000000)",
        "(290.000000, 70.000000, 0.000000)",
        "(290.000000, 70.000000, 0.000000)",
        "(290.000000, 70.000000, 0.000000)",
        "(290.000000, 70.000000, 0.000000)",
        "(290.000000, 70.000000, 0.000000)",
        "(290.000000, 70.000000, 0.000000)",
        "(290.000000, 70.000000, 0.000000)",
        "(290.000000, 70.000000, 0.000000)",
        "(290.000000, 70.000000, 0.000000)",
        "(290.000000, 70.000000, 0.000000)",
        "(290.000000, 70.000000, 0.000000)",
        "(290.000000, 70.000000, 0.000000)",
        "(290.000000, 70.000000, 0.000000)",
        "(290.000000, 70.000000, 0.000000)",
        "(290.000000, 70.000000, 0.000000)",
        "(290.000000, 70.000000, 0.000000)",
        "(290.000000, 70.000000, 0.000000)",
        "(290.000000, 70.000000, 0.000000)",
        "(290.000000, 70.000000, 0.000000)",
        "(290.000000, 70.000000, 0.000000)",
        "(290.000000, 70.000000, 0.000000)",
        "(290.000000, 70.000000, 0.000000)",
        "(290.000000, 70.000000, 0.000000)",
        "(290.000000, 70.000000, 0.000000)",
        "(290.000000, 70.000000, 0.000000)",
        "(290.000000, 70.000000, 0.000000)",
        "(290.000000, 70.000000, 0.000000)",
        "(290.000000, 70.000000, 0.000000)",
        "(290.000000, 70.000000, 0.000000)",
        "(290.000000, 70.000000, 0.000000)",
        "(290.000000, 70.000000, 0.000000)",
        "(290.000000, 70.000000, 0.000000)",
        "(290.000000, 70.000000, 0.000000)",
        "(290.000000, 70.000000, 0.000000)",
        "(290.000000, 70.000000, 0.000000)",
        "(290.000000, 70.000000, 0.000000)",
        "(290.000000, 70.000000, 0.000000)",
        "(290.000000, 70.000000, 0.000000)",
        "(290.000000, 70.000000, 0.000000)",
        "(290.000000, 70.000000, 0.000000)",
        "(290.000000, 70.000000, 0.000000)",
        "(290.000000, 70.000000, 0.000000)",
        "(290.000000, 70.000000, 0.000000)",
        "(290.000000, 70.000000, 0.000000)",
        "(290.000000, 70.000000, 0.000000)",
        "(290.000000, 70.000000, 0.000000)",
        "(290.000000, 70.000000, 0.000000)",
        "(290.000000, 70.000000, 0.000000)",
        "(290.000000, 70.000000, 0.000000)",
        "(290.000000, 70.000000, 0.000000)",
        "(290.000000, 70.000000, 0.000000)",
        "(290.000000, 70.000000, 0.000000)",
        "(290.000000, 70.000000, 0.000000)",
        "(290.000000, 70.000000, 0.000000)",
        "(290.000000, 70.000000, 0.000000)",
        "(290.000000, 70.000000, 0.000000)",
        "(290.000000, 70.000000, 0.000000)",
        "(290.000000, 70.000000, 0.000000)",
        "(290.000000, 70.000000, 0.000000)",
        "(290.000000, 70.000000, 0.000000)",
        "(290.000000, 70.000000, 0.000000)",
        "(290.000000, 70.000000, 0.000000)",
        "(290.000000, 70.000000, 0.000000)",
        "(290.000000, 70.000000, 0.000000)",
        "(290.000000, 70.000000, 0.000000)",
        "(290.000000, 70.000000, 0.000000)",
        "(290.000000, 70.000000, 0.000000)",
        "(290.000000, 70.000000, 0.000000)",
        "(290.000000, 70.000000, 0.000000)",
        "(290.000000, 70.000000, 0.000000)",
        "(290.000000, 70.000000, 0.000000)",
        "(290.000000, 70.000000, 0.000000)",
        "(290.000000, 70.000000, 0.000000)",
        "(290.000000, 70.000000, 0.000000)",
        "(290.000000, 70.000000, 0.000000)",
        "(290.000000, 70.000000, 0.000000)",
        "(290.000000, 70.000000, 0.000000)",
        "(290.000000, 70.000000, 0.000000)",
        "(290.000000, 70.000000, 0.000000)",
        "(290.000000, 70.000000, 0.000000)",
        "(290.000000, 70.000000, 0.000000)",
        "(290.000000, 70.000000, 0.000000)",
        "(290.000000, 70.000000, 0.000000)",
        "(290.000000, 70.000000, 0.000000)",
        "(290.000000, 70.000000, 0.000000)",
        "(290.000000, 70.000000, 0.000000)",
        "(290.000000, 70.000000, 0.000000)",
        "(290.000000, 70.000000, 0.000000)",
        "(290.000000, 70.000000, 0.000000)",
        "(290.000000, 70.000000, 0.000000)",
        "(290.000000, 70.000000, 0.000000)",
        "(290.000000, 70.000000, 0.000000)",
        "(290.000000, 70.000000, 0.000000)",
        "(290.000000, 70.000000, 0.000000)",
        "(290.000000, 70.000000, 0.000000)",
        "(290.000000, 70.000000, 0.000000)",
        "(290.000000, 70.000000, 0.000000)",
        "(290.000000, 70.000000, 0.000000)",
        "(290.000000, 70.000000, 0.000000)",
        "(290.000000, 70.000000, 0.000000)",
        "(290.000000, 70.000000, 0.000000)",
        "(290.000000, 70.000000, 0.000000)",
        "(290.000000, 70.000000, 0.000000)",
        "(290.000000, 70.000000, 0.000000)",
        "(290.000000, 70.000000, 0.000000)",
        "(290.000000, 70.000000, 0.000000)",
        "(290.000000, 70.000000, 0.000000)",
        "(290.000000, 70.000000, 0.000000)",
        "(290.000000, 70.000000, 0.000000)",
        "(290.000000, 70.000000, 0.000000)",
        "(290.000000, 70.000000, 0.000000)",
        "(290.000000, 70.000000, 0.000000)",
        "(290.000000, 70.000000, 0.000000)",
        "(290.000000, 70.000000, 0.000000)",
        "(290.000000, 70.000000, 0.000000)",
        "(290.000000, 70.000000, 0.000000)",
        "(290.000000, 70.000000, 0.000000)",
        "(290.000000, 70.000000, 0.000000)",
        "(290.000000, 70.000000, 0.000000)",
        "(290.000000, 70.000000, 0.000000)",
        "(290.000000, 70.000000, 0.000000)",
        "(290.000000, 70.000000, 0.000000)",
        "(290.000000, 70.000000, 0.000000)",
        "(290.000000, 70.000000, 0.000000)",
        "(290.000000, 70.000000, 0.000000)",
        "(290.000000, 70.000000, 0.000000)",
        "(290.000000, 70.000000, 0.000000)",
        "(290.000000, 70.000000, 0.000000)",
        "(290.000000, 70.000000, 0.000000)",
        "(290.000000, 70.000000, 0.000000)",
        "(290.000000, 70.000000, 0.000000)",
        "(290.000000, 70.000000, 0.000000)",
        "(290.000000, 70.000000, 0.000000)",
        "(290.000000, 70.000000, 0.000000)",
        "(290.000000, 70.000000, 0.000000)",
        "(290.000000, 70.000000, 0.000000)",
        "(290.000000, 70.000000, 0.000000)",
        "(290.000000, 70.000000, 0.000000)",
        "(290.000000, 70.000000, 0.000000)",
        "(290.000000, 70.000000, 0.000000)",
        "(290.000000, 70.000000, 0.000000)",
        "(290.000000, 70.000000, 0.000000)",
        "(290.000000, 70.000000, 0.000000)",
        "(290.000000, 70.000000, 0.000000)",
        "(290.000000, 70.000000, 0.000000)",
        "(290.000000, 70.000000, 0.000000)",
        "(290.000000, 70.000000, 0.000000)",
        "(290.000000, 70.000000, 0.000000)",
        "(290.000000, 70.000000, 0.000000)",
        "(290.000000, 70.000000, 0.000000)",
        "(290.000000, 70.000000, 0.000000)",
        "(290.000000, 70.000000, 0.000000)",
        "(290.000000, 70.000000, 0.000000)",
        "(290.000000, 70.000000, 0.000000)",
        "(290.000000, 70.000000, 0.000000)",
        "(290.000000, 70.000000, 0.000000)",
        "(290.000000, 70.000000, 0.000000)",
        "(290.000000, 70.000000, 0.000000)",
        "(290.000000, 70.000000, 0.000000)",
        "(290.000000, 70.000000, 0.000000)",
        "(290.000000, 70.000000, 0.000000)",
        "(290.000000, 70.000000, 0.000000)",
        "(290.000000, 70.000000, 0.000000)",
        "(290.000000, 70.000000, 0.000000)",
        "(290.000000, 70.000000, 0.000000)",
        "(290.000000, 70.000000, 0.000000)",
        "(290.000000, 70.000000, 0.000000)",
        "(290.000000, 70.000000, 0.000000)",
        "(290.000000, 70.000000, 0.000000)",
        "(290.000000, 70.000000, 0.000000)",
        "(290.000000, 70.000000, 0.000000)",
        "(290.000000, 70.000000, 0.000000)",
        "(290.000000, 70.000000, 0.000000)",
        "(290.000000, 70.000000, 0.000000)",
        "(290.000000, 70.000000, 0.000000)",
        "(290.000000, 70.000000, 0.000000)",
        "(290.000000, 70.000000, 0.000000)",
        "(290.000000, 70.000000, 0.000000)",
        "(290.000000, 70.000000, 0.000000)",
        "(290.000000, 70.000000, 0.000000)",
        "(290.000000, 70.000000, 0.000000)",
        "(290.000000, 70.000000, 0.000000)",
        "(290.000000, 70.000000, 0.000000)",
        "(290.000000, 70.000000, 0.000000)",
        "(290.000000, 70.000000, 0.000000)",
        "(290.000000, 70.000000, 0.000000)",
        "(290.000000, 70.000000, 0.000000)",
        "(290.000000, 70.000000, 0.000000)",
        "(290.000000, 70.000000, 0.000000)",
        "(290.000000, 70.000000, 0.000000)",
        "(290.000000, 70.000000, 0.000000)",
        "(290.000000, 70.000000, 0.000000)",
        "(290.000000, 70.000000, 0.000000)",
        "(290.000000, 70.000000, 0.000000)",
        "(290.000000, 70.000000, 0.000000)",
        "(290.000000, 70.000000, 0.000000)",
        "(290.000000, 70.000000, 0.000000)",
        "(290.000000, 70.000000, 0.000000)",
        "(290.000000, 70.000000, 0.000000)",
        "(290.000000, 70.000000, 0.000000)",
        "(290.000000, 70.000000, 0.000000)",
        "(290.000000, 70.000000, 0.000000)",
        "(290.000000, 70.000000, 0.000000)",
        "(290.000000, 70.000000, 0.000000)",
        "(290.000000, 70.000000, 0.000000)",
        "(290.000000, 70.000000, 0.000000)",
        "(290.000000, 70.000000, 0.000000)",
        "(290.000000, 70.000000, 0.000000)",
        "(290.000000, 70.000000, 0.000000)",
        "(290.000000, 70.000000, 0.000000)",
        "(290.000000, 70.000000, 0.000000)",
        "(290.000000, 70.000000, 0.000000)",
        "(290.000000, 70.000000, 0.000000)",
        "(290.000000, 70.000000, 0.000000)",
        "(290.000000, 70.000000, 0.000000)",
        "(290.000000, 70.000000, 0.000000)",
        "(290.000000, 70.000000, 0.000000)",
        "(290.000000, 70.000000, 0.000000)",
        "(290.000000, 70.000000, 0.000000)",
        "(290.000000, 70.000000, 0.000000)",
        "(290.000000, 70.000000, 0.000000)",
        "(290.000000, 70.000000, 0.000000)",
        "(290.000000, 70.000000, 0.000000)",
        "(290.000000, 70.000000, 0.000000)",
        "(290.000000, 70.000000, 0.000000)",
        "(290.000000, 70.000000, 0.000000)",
        "(290.000000, 70.000000, 0.000000)",
        "(290.000000, 70.000000, 0.000000)",
        "(290.000000, 70.000000, 0.000000)",
        "(290.000000, 70.000000, 0.000000)",
        "(290.000000, 70.000000, 0.000000)",
        "(290.000000, 70.000000, 0.000000)",
        "(290.000000, 70.000000, 0.000000)",
        "(290.000000, 70.000000, 0.000000)",
        "(290.000000, 70.000000, 0.000000)",
        "(290.000000, 70.000000, 0.000000)",
        "(290.000000, 70.000000, 0.000000)",
        "(290.000000, 70.000000, 0.000000)",
        "(290.000000, 70.000000, 0.000000)",
        "(290.000000, 70.000000, 0.000000)",
        "(290.000000, 70.000000, 0.000000)",
        "(290.000000, 70.000000, 0.000000)",
        "(290.000000, 70.000000, 0.000000)",
        "(290.000000, 70.000000, 0.000000)",
        "(290.000000, 70.000000, 0.000000)",
        "(290.000000, 70.000000, 0.000000)",
        "(290.000000, 70.000000, 0.000000)",
        "(290.000000, 70.000000, 0.000000)",
        "(290.000000, 70.000000, 0.000000)",
        "(290.000000, 70.000000, 0.000000)",
        "(290.000000, 70.000000, 0.000000)",
        "(290.000000, 70.000000, 0.000000)",
        "(290.000000, 70.000000, 0.000000)",
        "(290.000000, 70.000000, 0.000000)",
        "(290.000000, 70.000000, 0.000000)",
        "(290.000000, 70.000000, 0.000000)",
        "(290.000000, 70.000000, 0.000000)",
        "(290.000000, 70.000000, 0.000000)",
        "(290.000000, 70.000000, 0.000000)",
        "(290.000000, 70.000000, 0.000000)",
        "(290.000000, 70.000000, 0.000000)",
        "(290.000000, 70.000000, 0.000000)",
        "(290.000000, 70.000000, 0.000000)",
        "(290.000000, 70.000000, 0.000000)",
        "(290.000000, 70.000000, 0.000000)",
        "(290.000000, 70.000000, 0.000000)",
        "(290.000000, 70.000000, 0.000000)",
        "(290.000000, 70.000000, 0.000000)",
        "(290.000000, 70.000000, 0.000000)",
        "(290.000000, 70.000000, 0.000000)",
        "(290.000000, 70.000000, 0.000000)",
        "(290.000000, 70.000000, 0.000000)",
        "(290.000000, 70.000000, 0.000000)",
        "(290.000000, 70.000000, 0.000000)",
        "(290.000000, 70.000000, 0.000000)",
        "(290.000000, 70.000000, 0.000000)",
        "(290.000000, 70.000000, 0.000000)",
        "(290.000000, 70.000000, 0.000000)",
        "(290.000000, 70.000000, 0.000000)",
        "(290.000000, 70.000000, 0.000000)",
        "(290.000000, 70.000000, 0.000000)",
        "(290.000000, 70.000000, 0.000000)",
        "(290.000000, 70.000000, 0.000000)",
        "(290.000000, 70.000000, 0.000000)",
        "(290.000000, 70.000000, 0.000000)",
        "(290.000000, 70.000000, 0.000000)",
        "(290.000000, 70.000000, 0.000000)",
        "(290.000000, 70.000000, 0.000000)",
        "(290.000000, 70.000000, 0.000000)",
        "(290.000000, 70.000000, 0.000000)",
        "(290.000000, 70.000000, 0.000000)",
        "(290.000000, 70.000000, 0.000000)",
        "(290.000000, 70.000000, 0.000000)",
        "(290.000000, 70.000000, 0.000000)",
        "(290.000000, 70.000000, 0.000000)",
        "(290.000000, 70.000000, 0.000000)",
        "(290.000000, 70.000000, 0.000000)",
        "(290.000000, 70.000000, 0.000000)",
        "(290.000000, 70.000000, 0.000000)",
        "(290.000000, 70.000000, 0.000000)",
        "(290.000000, 70.000000, 0.000000)",
        "(290.000000, 70.000000, 0.000000)",
        "(290.000000, 70.000000, 0.000000)",
        "(290.000000, 70.000000, 0.000000)",
        "(290.000000, 70.000000, 0.000000)",
        "(290.000000, 70.000000, 0.000000)",
        "(290.000000, 70.000000, 0.000000)",
        "(290.000000, 70.000000, 0.000000)",
        "(290.000000, 70.000000, 0.000000)",
        "(290.000000, 70.000000, 0.000000)",
        "(290.000000, 70.000000, 0.000000)",
        "(290.000000, 70.000000, 0.000000)",
        "(290.000000, 70.000000, 0.000000)",
        "(290.000000, 70.000000, 0.000000)",
        "(290.000000, 70.000000, 0.000000)",
        "(290.000000, 70.000000, 0.000000)",
        "(290.000000, 70.000000, 0.000000)",
        "(290.000000, 70.000000, 0.000000)",
        "(290.000000, 70.000000, 0.000000)",
        "(290.000000, 70.000000, 0.000000)",
        "(290.000000, 70.000000, 0.000000)",
        "(290.000000, 70.000000, 0.000000)",
        "(290.000000, 70.000000, 0.000000)",
        "(290.000000, 70.000000, 0.000000)",
        "(290.000000, 70.000000, 0.000000)",
        "(290.000000, 70.000000, 0.000000)",
        "(290.000000, 70.000000, 0.000000)",
        "(290.000000, 70.000000, 0.000000)",
        "(290.000000, 70.000000, 0.000000)",
        "(290.000000, 70.000000, 0.000000)",
        "(290.000000, 70.000000, 0.000000)",
        "(290.000000, 70.000000, 0.000000)",
        "(290.000000, 70.000000, 0.000000)",
        "(290.000000, 70.000000, 0.000000)",
        "(290.000000, 70.000000, 0.000000)",
        "(290.000000, 70.000000, 0.000000)",
        "(290.000000, 70.000000, 0.000000)",
        "(290.000000, 70.000000, 0.000000)",
        "(290.000000, 70.000000, 0.000000)",
        "(290.000000, 70.000000, 0.000000)",
        "(290.000000, 70.000000, 0.000000)",
        "(290.000000, 70.000000, 0.000000)",
        "(290.000000, 70.000000, 0.000000)",
        "(290.000000, 70.000000, 0.000000)",
        "(290.000000, 70.000000, 0.000000)",
        "(290.000000, 70.000000, 0.000000)",
        "(290.000000, 70.000000, 0.000000)",
        "(290.000000, 70.000000, 0.000000)",
        "(290.000000, 70.000000, 0.000000)",
        "(290.000000, 70.000000, 0.000000)",
        "(290.000000, 70.000000, 0.000000)",
        "(290.000000, 70.000000, 0.000000)",
        "(290.000000, 70.000000, 0.000000)",
        "(290.000000, 70.000000, 0.000000)",
        "(290.000000, 70.000000, 0.000000)",
        "(290.000000, 70.000000, 0.000000)",
        "(290.000000, 70.000000, 0.000000)",
        "(290.000000, 70.000000, 0.000000)",
        "(290.000000, 70.000000, 0.000000)",
        "(290.000000, 70.000000, 0.000000)",
        "(290.000000, 70.000000, 0.000000)",
        "(290.000000, 70.000000, 0.000000)",
        "(290.000000, 70.000000, 0.000000)",
        "(290.000000, 70.000000, 0.000000)",
        "(290.000000, 70.000000, 0.000000)",
        "(290.000000, 70.000000, 0.000000)",
        "(290.000000, 70.000000, 0.000000)",
        "(290.000000, 70.000000, 0.000000)",
        "(290.000000, 70.000000, 0.000000)",
        "(290.000000, 70.000000, 0.000000)",
        "(290.000000, 70.000000, 0.000000)",
        "(290.000000, 70.000000, 0.000000)",
        "(290.000000, 70.000000, 0.000000)",
        "(290.000000, 70.000000, 0.000000)",
        "(290.000000, 70.000000, 0.000000)",
        "(290.000000, 70.000000, 0.000000)",
        "(290.000000, 70.000000, 0.000000)",
        "(290.000000, 70.000000, 0.000000)",
        "(290.000000, 70.000000, 0.000000)",
        "(290.000000, 70.000000, 0.000000)",
        "(290.000000, 70.000000, 0.000000)",
        "(290.000000, 70.000000, 0.000000)",
        "(290.000000, 70.000000, 0.000000)",
        "(290.000000, 70.000000, 0.000000)",
        "(290.000000, 70.000000, 0.000000)",
        "(290.000000, 70.000000, 0.000000)",
        "(290.000000, 70.000000, 0.000000)",
        "(290.000000, 70.000000, 0.000000)",
        "(290.000000, 70.000000, 0.000000)",
        "(290.000000, 70.000000, 0.000000)",
        "(290.000000, 70.000000, 0.000000)",
        "(290.000000, 70.000000, 0.000000)",
        "(290.000000, 70.000000, 0.000000)",
        "(290.000000, 70.000000, 0.000000)",
        "(290.000000, 70.000000, 0.000000)",
        "(290.000000, 70.000000, 0.000000)",
        "(290.000000, 70.000000, 0.000000)",
        "(290.000000, 70.000000, 0.000000)",
        "(290.000000, 70.000000, 0.000000)",
        "(290.000000, 70.000000, 0.000000)",
        "(290.000000, 70.000000, 0.000000)",
        "(290.000000, 70.000000, 0.000000)",
        "(290.000000, 70.000000, 0.000000)",
        "(290.000000, 70.000000, 0.000000)",
        "(290.000000, 70.000000, 0.000000)",
        "(290.000000, 70.000000, 0.000000)",
        "(290.000000, 70.000000, 0.000000)",
        "(290.000000, 70.000000, 0.000000)",
        "(290.000000, 70.000000, 0.000000)",
        "(290.000000, 70.000000, 0.000000)",
        "(290.000000, 70.000000, 0.000000)",
        "(290.000000, 70.000000, 0.000000)",
        "(290.000000, 70.000000, 0.000000)",
        "(290.000000, 70.000000, 0.000000)",
        "(290.000000, 70.000000, 0.000000)",
        "(290.000000, 70.000000, 0.000000)",
        "(290.000000, 70.000000, 0.000000)",
        "(290.000000, 70.000000, 0.000000)",
        "(290.000000, 70.000000, 0.000000)",
        "(290.000000, 70.000000, 0.000000)",
        "(290.000000, 70.000000, 0.000000)",
        "(290.000000, 70.000000, 0.000000)",
        "(290.000000, 70.000000, 0.000000)",
        "(290.000000, 70.000000, 0.000000)",
        "(290.000000, 70.000000, 0.000000)",
        "(290.000000, 70.000000, 0.000000)",
        "(290.000000, 70.000000, 0.000000)",
        "(290.000000, 70.000000, 0.000000)",
        "(290.000000, 70.000000, 0.000000)",
        "(290.000000, 70.000000, 0.000000)",
        "(290.000000, 70.000000, 0.000000)",
        "(290.000000, 70.000000, 0.000000)",
        "(290.000000, 70.000000, 0.000000)",
        "(290.000000, 70.000000, 0.000000)",
        "(290.000000, 70.000000, 0.000000)",
        "(290.000000, 70.000000, 0.000000)",
        "(290.000000, 70.000000, 0.000000)",
        "(290.000000, 70.000000, 0.000000)",
        "(290.000000, 70.000000, 0.000000)",
        "(290.000000, 70.000000, 0.000000)",
        "(290.000000, 70.000000, 0.000000)",
        "(290.000000, 70.000000, 0.000000)",
        "(290.000000, 70.000000, 0.000000)",
        "(290.000000, 70.000000, 0.000000)",
        "(290.000000, 70.000000, 0.000000)",
        "(290.000000, 70.000000, 0.000000)",
        "(290.000000, 70.000000, 0.000000)",
        "(290.000000, 70.000000, 0.000000)",
        "(290.000000, 70.000000, 0.000000)",
        "(290.000000, 70.000000, 0.000000)",
        "(290.000000, 70.000000, 0.000000)",
        "(290.000000, 70.000000, 0.000000)",
        "(290.000000, 70.000000, 0.000000)",
        "(290.000000, 70.000000, 0.000000)",
        "(290.000000, 70.000000, 0.000000)",
        "(290.000000, 70.000000, 0.000000)",
        "(290.000000, 70.000000, 0.000000)",
        "(290.000000, 70.000000, 0.000000)",
        "(290.000000, 70.000000, 0.000000)",
        "(290.000000, 70.000000, 0.000000)",
        "(290.000000, 70.000000, 0.000000)",
        "(290.000000, 70.000000, 0.000000)",
        "(290.000000, 70.000000, 0.000000)",
        "(290.000000, 70.000000, 0.000000)",
        "(290.000000, 70.000000, 0.000000)",
        "(290.000000, 70.000000, 0.000000)",
        "(290.000000, 70.000000, 0.000000)",
        "(290.000000, 70.000000, 0.000000)",
        "(290.000000, 70.000000, 0.000000)",
        "(290.000000, 70.000000, 0.000000)",
        "(290.000000, 70.000000, 0.000000)",
        "(290.000000, 70.000000, 0.000000)",
        "(290.000000, 70.000000, 0.000000)",
        "(290.000000, 70.000000, 0.000000)",
        "(290.000000, 70.000000, 0.000000)",
        "(290.000000, 70.000000, 0.000000)",
        "(290.000000, 70.000000, 0.000000)",
        "(290.000000, 70.000000, 0.000000)",
        "(290.000000, 70.000000, 0.000000)",
        "(290.000000, 70.000000, 0.000000)",
        "(290.000000, 70.000000, 0.000000)",
        "(290.000000, 70.000000, 0.000000)",
        "(290.000000, 70.000000, 0.000000)",
        "(290.000000, 70.000000, 0.000000)",
        "(290.000000, 70.000000, 0.000000)",
        "(290.000000, 70.000000, 0.000000)",
        "(290.000000, 70.000000, 0.000000)",
        "(290.000000, 70.000000, 0.000000)",
        "(290.000000, 70.000000, 0.000000)",
        "(290.000000, 70.000000, 0.000000)",
        "(290.000000, 70.000000, 0.000000)",
        "(290.000000, 70.000000, 0.000000)",
        "(290.000000, 70.000000, 0.000000)",
        "(290.000000, 70.000000, 0.000000)",
        "(290.000000, 70.000000, 0.000000)",
        "(290.000000, 70.000000, 0.000000)",
        "(290.000000, 70.000000, 0.000000)",
        "(290.000000, 70.000000, 0.000000)",
        "(290.000000, 70.000000, 0.000000)",
        "(290.000000, 70.000000, 0.000000)",
        "(290.000000, 70.000000, 0.000000)",
        "(290.000000, 70.000000, 0.000000)",
        "(290.000000, 70.000000, 0.000000)",
        "(290.000000, 70.000000, 0.000000)",
        "(290.000000, 70.000000, 0.000000)",
        "(290.000000, 70.000000, 0.000000)",
        "(290.000000, 70.000000, 0.000000)",
        "(290.000000, 70.000000, 0.000000)",
        "(290.000000, 70.000000, 0.000000)",
        "(290.000000, 70.000000, 0.000000)",
        "(290.000000, 70.000000, 0.000000)",
        "(290.000000, 70.000000, 0.000000)",
        "(290.000000, 70.000000, 0.000000)",
        "(290.000000, 70.000000, 0.000000)",
        "(290.000000, 70.000000, 0.000000)",
        "(290.000000, 70.000000, 0.000000)",
        "(290.000000, 70.000000, 0.000000)",
        "(290.000000, 70.000000, 0.000000)",
        "(290.000000, 70.000000, 0.000000)",
        "(290.000000, 70.000000, 0.000000)",
        "(290.000000, 70.000000, 0.000000)",
        "(290.000000, 70.000000, 0.000000)",
        "(290.000000, 70.000000, 0.000000)",
        "(290.000000, 70.000000, 0.000000)",
        "(290.000000, 70.000000, 0.000000)",
        "(290.000000, 70.000000, 0.000000)",
        "(290.000000, 70.000000, 0.000000)",
        "(290.000000, 70.000000, 0.000000)",
        "(290.000000, 70.000000, 0.000000)",
        "(290.000000, 70.000000, 0.000000)",
        "(290.000000, 70.000000, 0.000000)",
        "(290.000000, 70.000000, 0.000000)",
        "(290.000000, 70.000000, 0.000000)",
        "(290.000000, 70.000000, 0.000000)",
        "(290.000000, 70.000000, 0.000000)",
        "(290.000000, 70.000000, 0.000000)",
        "(290.000000, 70.000000, 0.000000)",
        "(290.000000, 70.000000, 0.000000)",
        "(290.000000, 70.000000, 0.000000)",
        "(290.000000, 70.000000, 0.000000)",
        "(290.000000, 70.000000, 0.000000)",
        "(290.000000, 70.000000, 0.000000)",
        "(290.000000, 70.000000, 0.000000)",
        "(290.000000, 70.000000, 0.000000)",
        "(290.000000, 70.000000, 0.000000)",
        "(290.000000, 70.000000, 0.000000)",
        "(290.000000, 70.000000, 0.000000)",
        "(290.000000, 70.000000, 0.000000)",
        "(290.000000, 70.000000, 0.000000)",
        "(290.000000, 70.000000, 0.000000)",
        "(290.000000, 70.000000, 0.000000)",
        "(290.000000, 70.000000, 0.000000)",
        "(290.000000, 70.000000, 0.000000)",
        "(290.000000, 70.000000, 0.000000)",
        "(290.000000, 70.000000, 0.000000)",
        "(290.000000, 70.000000, 0.000000)",
        "(290.000000, 70.000000, 0.000000)",
        "(290.000000, 70.000000, 0.000000)",
        "(290.000000, 70.000000, 0.000000)",
        "(290.000000, 70.000000, 0.000000)",
        "(290.000000, 70.000000, 0.000000)",
        "(290.000000, 70.000000, 0.000000)",
        "(290.000000, 70.000000, 0.000000)",
        "(290.000000, 70.000000, 0.000000)",
        "(290.000000, 70.000000, 0.000000)",
        "(290.000000, 70.000000, 0.000000)",
        "(290.000000, 70.000000, 0.000000)",
        "(290.000000, 70.000000, 0.000000)",
        "(290.000000, 70.000000, 0.000000)",
        "(290.000000, 70.000000, 0.000000)",
        "(290.000000, 70.000000, 0.000000)",
        "(290.000000, 70.000000, 0.000000)",
        "(290.000000, 70.000000, 0.000000)",
        "(290.000000, 70.000000, 0.000000)",
        "(290.000000, 70.000000, 0.000000)",
        "(290.000000, 70.000000, 0.000000)",
        "(290.000000, 70.000000, 0.000000)",
        "(290.000000, 70.000000, 0.000000)",
        "(290.000000, 70.000000, 0.000000)",
        "(290.000000, 70.000000, 0.000000)",
        "(290.000000, 70.000000, 0.000000)",
        "(290.000000, 70.000000, 0.000000)",
        "(290.000000, 70.000000, 0.000000)",
        "(290.000000, 70.000000, 0.000000)",
        "(290.000000, 70.000000, 0.000000)",
        "(290.000000, 70.000000, 0.000000)",
        "(290.000000, 70.000000, 0.000000)",
        "(290.000000, 70.000000, 0.000000)",
        "(290.000000, 70.000000, 0.000000)",
        "(290.000000, 70.000000, 0.000000)",
        "(290.000000, 70.000000, 0.000000)",
        "(290.000000, 70.000000, 0.000000)",
        "(290.000000, 70.000000, 0.000000)",
        "(290.000000, 70.000000, 0.000000)",
        "(290.000000, 70.000000, 0.000000)",
        "(290.000000, 70.000000, 0.000000)",
        "(290.000000, 70.000000, 0.000000)",
        "(290.000000, 70.000000, 0.000000)",
        "(290.000000, 70.000000, 0.000000)",
        "(290.000000, 70.000000, 0.000000)",
        "(290.000000, 70.000000, 0.000000)",
        "(290.000000, 70.000000, 0.000000)",
        "(290.000000, 70.000000, 0.000000)",
        "(290.000000, 70.000000, 0.000000)",
        "(290.000000, 70.000000, 0.000000)",
        "(290.000000, 70.000000, 0.000000)",
        "(290.000000, 70.000000, 0.000000)",
        "(290.000000, 70.000000, 0.000000)",
        "(290.000000, 70.000000, 0.000000)",
        "(290.000000, 70.000000, 0.000000)",
        "(290.000000, 70.000000, 0.000000)",
        "(290.000000, 70.000000, 0.000000)",
        "(290.000000, 70.000000, 0.000000)",
        "(290.000000, 70.000000, 0.000000)",
        "(290.000000, 70.000000, 0.000000)",
        "(290.000000, 70.000000, 0.000000)",
        "(290.000000, 70.000000, 0.000000)",
        "(290.000000, 70.000000, 0.000000)",
        "(290.000000, 70.000000, 0.000000)",
        "(290.000000, 70.000000, 0.000000)",
        "(290.000000, 70.000000, 0.000000)",
        "(290.000000, 70.000000, 0.000000)",
        "(290.000000, 70.000000, 0.000000)",
        "(290.000000, 70.000000, 0.000000)",
        "(290.000000, 70.000000, 0.000000)",
        "(290.000000, 70.000000, 0.000000)",
        "(290.000000, 70.000000, 0.000000)",
        "(290.000000, 70.000000, 0.000000)",
        "(290.000000, 70.000000, 0.000000)",
        "(290.000000, 70.000000, 0.000000)",
        "(290.000000, 70.000000, 0.000000)",
        "(290.000000, 70.000000, 0.000000)",
        "(290.000000, 70.000000, 0.000000)",
        "(290.000000, 70.000000, 0.000000)",
        "(290.000000, 70.000000, 0.000000)",
        "(290.000000, 70.000000, 0.000000)",
        "(290.000000, 70.000000, 0.000000)",
        "(290.000000, 70.000000, 0.000000)",
        "(290.000000, 70.000000, 0.000000)",
        "(290.000000, 70.000000, 0.000000)",
        "(290.000000, 70.000000, 0.000000)",
        "(290.000000, 70.000000, 0.000000)",
        "(290.000000, 70.000000, 0.000000)",
        "(290.000000, 70.000000, 0.000000)",
        "(290.000000, 70.000000, 0.000000)",
        "(290.000000, 70.000000, 0.000000)",
        "(290.000000, 70.000000, 0.000000)",
        "(290.000000, 70.000000, 0.000000)",
        "(290.000000, 70.000000, 0.000000)",
        "(290.000000, 70.000000, 0.000000)",
        "(290.000000, 70.000000, 0.000000)",
        "(290.000000, 70.000000, 0.000000)",
        "(290.000000, 70.000000, 0.000000)",
        "(290.000000, 70.000000, 0.000000)",
        "(290.000000, 70.000000, 0.000000)",
        "(290.000000, 70.000000, 0.000000)",
        "(290.000000, 70.000000, 0.000000)",
        "(290.000000, 70.000000, 0.000000)",
        "(290.000000, 70.000000, 0.000000)",
        "(290.000000, 70.000000, 0.000000)",
        "(290.000000, 70.000000, 0.000000)",
        "(290.000000, 70.000000, 0.000000)",
        "(290.000000, 70.000000, 0.000000)",
        "(290.000000, 70.000000, 0.000000)",
        "(290.000000, 70.000000, 0.000000)",
        "(290.000000, 70.000000, 0.000000)",
        "(290.000000, 70.000000, 0.000000)",
        "(290.000000, 70.000000, 0.000000)",
        "(290.000000, 70.000000, 0.000000)",
        "(290.000000, 70.000000, 0.000000)",
[truncated: 247,334 more chars]
