# Supplementary material for: Playing the mirror game in virtual reality with an autonomous character
Source: Sci Rep. 2022 Dec 9;12:21329. doi: 10.1038/s41598-022-25197-z (PMC9734752; doi:10.1038/s41598-022-25197-z)
Supplement: Supplementary file 2 — Supplementary Information 1. [file 41598_2022_25197_MOESM2_ESM.zip › Data/Couple11/condition3_trial1_player2.json]

{
    "isFemale": true,
    "eyesLevel": 1.6851985454559327,
    "timestamps": [
        0.0,
        0.02001953125,
        0.0400390625,
        0.06005859375,
        0.080078125,
        0.10009765625,
        0.1201171875,
        0.14013671875,
        0.16015625,
        0.18017578125,
        0.2001953125,
        0.22021484375,
        0.239990234375,
        0.260009765625,
        0.280029296875,
        0.300048828125,
        0.320068359375,
        0.340087890625,
        0.360107421875,
        0.380126953125,
        0.400146484375,
        0.420166015625,
        0.440185546875,
        0.460205078125,
        0.47998046875,
        0.5,
        0.52001953125,
        0.5400390625,
        0.56005859375,
        0.580078125,
        0.60009765625,
        0.6201171875,
        0.64013671875,
        0.66015625,
        0.68017578125,
        0.7001953125,
        0.72021484375,
        0.739990234375,
        0.760009765625,
        0.780029296875,
        0.800048828125,
        0.820068359375,
        0.840087890625,
        0.860107421875,
        0.880126953125,
        0.900146484375,
        0.920166015625,
        0.940185546875,
        0.960205078125,
        0.97998046875,
        1.0,
        1.02001953125,
        1.0400390625,
        1.06005859375,
        1.080078125,
        1.10009765625,
        1.1201171875,
        1.14013671875,
        1.16015625,
        1.18017578125,
        1.2001953125,
        1.22021484375,
        1.239990234375,
        1.260009765625,
        1.280029296875,
        1.300048828125,
        1.320068359375,
        1.340087890625,
        1.360107421875,
        1.380126953125,
        1.400146484375,
        1.420166015625,
        1.440185546875,
        1.460205078125,
        1.47998046875,
        1.5,
        1.52001953125,
        1.5400390625,
        1.56005859375,
        1.580078125,
        1.60009765625,
        1.6201171875,
        1.64013671875,
        1.66015625,
        1.68017578125,
        1.7001953125,
        1.72021484375,
        1.739990234375,
        1.760009765625,
        1.780029296875,
        1.800048828125,
        1.820068359375,
        1.840087890625,
        1.860107421875,
        1.880126953125,
        1.900146484375,
        1.920166015625,
        1.940185546875,
        1.960205078125,
        1.97998046875,
        2.0,
        2.02001953125,
        2.0400390625,
        2.06005859375,
        2.080078125,
        2.10009765625,
        2.1201171875,
        2.14013671875,
        2.16015625,
        2.18017578125,
        2.2001953125,
        2.22021484375,
        2.239990234375,
        2.260009765625,
        2.280029296875,
        2.300048828125,
        2.320068359375,
        2.340087890625,
        2.360107421875,
        2.380126953125,
        2.400146484375,
        2.420166015625,
        2.440185546875,
        2.460205078125,
        2.47998046875,
        2.5,
        2.52001953125,
        2.5400390625,
        2.56005859375,
        2.580078125,
        2.60009765625,
        2.6201171875,
        2.64013671875,
        2.66015625,
        2.68017578125,
        2.7001953125,
        2.72021484375,
        2.739990234375,
        2.760009765625,
        2.780029296875,
        2.800048828125,
        2.820068359375,
        2.840087890625,
        2.860107421875,
        2.880126953125,
        2.900146484375,
        2.920166015625,
        2.940185546875,
        2.960205078125,
        2.97998046875,
        3.0,
        3.02001953125,
        3.0400390625,
        3.06005859375,
        3.080078125,
        3.10009765625,
        3.1201171875,
        3.14013671875,
        3.16015625,
        3.18017578125,
        3.2001953125,
        3.22021484375,
        3.239990234375,
        3.260009765625,
        3.280029296875,
        3.300048828125,
        3.320068359375,
        3.340087890625,
        3.360107421875,
        3.380126953125,
        3.400146484375,
        3.420166015625,
        3.440185546875,
        3.460205078125,
        3.47998046875,
        3.5,
        3.52001953125,
        3.5400390625,
        3.56005859375,
        3.580078125,
        3.60009765625,
        3.6201171875,
        3.64013671875,
        3.66015625,
        3.68017578125,
        3.7001953125,
        3.72021484375,
        3.739990234375,
        3.760009765625,
        3.780029296875,
        3.800048828125,
        3.820068359375,
        3.840087890625,
        3.860107421875,
        3.880126953125,
        3.900146484375,
        3.920166015625,
        3.940185546875,
        3.960205078125,
        3.97998046875,
        4.0,
        4.02001953125,
        4.0400390625,
        4.06005859375,
        4.080078125,
        4.10009765625,
        4.1201171875,
        4.14013671875,
        4.16015625,
        4.18017578125,
        4.2001953125,
        4.22021484375,
        4.239990234375,
        4.260009765625,
        4.280029296875,
        4.300048828125,
        4.320068359375,
        4.340087890625,
        4.360107421875,
        4.380126953125,
        4.400146484375,
        4.420166015625,
        4.440185546875,
        4.460205078125,
        4.47998046875,
        4.5,
        4.52001953125,
        4.5400390625,
        4.56005859375,
        4.580078125,
        4.60009765625,
        4.6201171875,
        4.64013671875,
        4.66015625,
        4.68017578125,
        4.7001953125,
        4.72021484375,
        4.739990234375,
        4.760009765625,
        4.780029296875,
        4.800048828125,
        4.820068359375,
        4.840087890625,
        4.860107421875,
        4.880126953125,
        4.900146484375,
        4.920166015625,
        4.940185546875,
        4.960205078125,
        4.97998046875,
        5.0,
        5.02001953125,
        5.0400390625,
        5.06005859375,
        5.080078125,
        5.10009765625,
        5.1201171875,
        5.14013671875,
        5.16015625,
        5.18017578125,
        5.2001953125,
        5.22021484375,
        5.239990234375,
        5.260009765625,
        5.280029296875,
        5.300048828125,
        5.320068359375,
        5.340087890625,
        5.360107421875,
        5.380126953125,
        5.400146484375,
        5.420166015625,
        5.440185546875,
        5.460205078125,
        5.47998046875,
        5.5,
        5.52001953125,
        5.5400390625,
        5.56005859375,
        5.580078125,
        5.60009765625,
        5.6201171875,
        5.64013671875,
        5.66015625,
        5.68017578125,
        5.7001953125,
        5.72021484375,
        5.739990234375,
        5.760009765625,
        5.780029296875,
        5.800048828125,
        5.820068359375,
        5.840087890625,
        5.860107421875,
        5.880126953125,
        5.900146484375,
        5.920166015625,
        5.940185546875,
        5.960205078125,
        5.97998046875,
        6.0,
        6.02001953125,
        6.0400390625,
        6.06005859375,
        6.080078125,
        6.10009765625,
        6.1201171875,
        6.14013671875,
        6.16015625,
        6.18017578125,
        6.2001953125,
        6.22021484375,
        6.239990234375,
        6.260009765625,
        6.280029296875,
        6.300048828125,
        6.320068359375,
        6.340087890625,
        6.360107421875,
        6.380126953125,
        6.400146484375,
        6.420166015625,
        6.440185546875,
        6.460205078125,
        6.47998046875,
        6.5,
        6.52001953125,
        6.5400390625,
        6.56005859375,
        6.580078125,
        6.60009765625,
        6.6201171875,
        6.64013671875,
        6.66015625,
        6.68017578125,
        6.7001953125,
        6.72021484375,
        6.739990234375,
        6.760009765625,
        6.780029296875,
        6.800048828125,
        6.820068359375,
        6.840087890625,
        6.860107421875,
        6.880126953125,
        6.900146484375,
        6.920166015625,
        6.940185546875,
        6.960205078125,
        6.97998046875,
        7.0,
        7.02001953125,
        7.0400390625,
        7.06005859375,
        7.080078125,
        7.10009765625,
        7.1201171875,
        7.14013671875,
        7.16015625,
        7.18017578125,
        7.2001953125,
        7.22021484375,
        7.239990234375,
        7.260009765625,
        7.280029296875,
        7.300048828125,
        7.320068359375,
        7.340087890625,
        7.360107421875,
        7.380126953125,
        7.400146484375,
        7.420166015625,
        7.440185546875,
        7.460205078125,
        7.47998046875,
        7.5,
        7.52001953125,
        7.5400390625,
        7.56005859375,
        7.580078125,
        7.60009765625,
        7.6201171875,
        7.64013671875,
        7.66015625,
        7.68017578125,
        7.7001953125,
        7.72021484375,
        7.739990234375,
        7.760009765625,
        7.780029296875,
        7.800048828125,
        7.820068359375,
        7.840087890625,
        7.860107421875,
        7.880126953125,
        7.900146484375,
        7.920166015625,
        7.940185546875,
        7.960205078125,
        7.97998046875,
        8.0,
        8.02001953125,
        8.0400390625,
        8.06005859375,
        8.080078125,
        8.10009765625,
        8.1201171875,
        8.14013671875,
        8.16015625,
        8.18017578125,
        8.2001953125,
        8.22021484375,
        8.239990234375,
        8.260009765625,
        8.280029296875,
        8.300048828125,
        8.320068359375,
        8.340087890625,
        8.360107421875,
        8.380126953125,
        8.400146484375,
        8.420166015625,
        8.440185546875,
        8.460205078125,
        8.47998046875,
        8.5,
        8.52001953125,
        8.5400390625,
        8.56005859375,
        8.580078125,
        8.60009765625,
        8.6201171875,
        8.64013671875,
        8.66015625,
        8.68017578125,
        8.7001953125,
        8.72021484375,
        8.739990234375,
        8.760009765625,
        8.780029296875,
        8.800048828125,
        8.820068359375,
        8.840087890625,
        8.860107421875,
        8.880126953125,
        8.900146484375,
        8.920166015625,
        8.940185546875,
        8.960205078125,
        8.97998046875,
        9.0,
        9.02001953125,
        9.0400390625,
        9.06005859375,
        9.080078125,
        9.10009765625,
        9.1201171875,
        9.14013671875,
        9.16015625,
        9.18017578125,
        9.2001953125,
        9.22021484375,
        9.239990234375,
        9.260009765625,
        9.280029296875,
        9.300048828125,
        9.320068359375,
        9.340087890625,
        9.360107421875,
        9.380126953125,
        9.400146484375,
        9.420166015625,
        9.440185546875,
        9.460205078125,
        9.47998046875,
        9.5,
        9.52001953125,
        9.5400390625,
        9.56005859375,
        9.580078125,
        9.60009765625,
        9.6201171875,
        9.64013671875,
        9.66015625,
        9.68017578125,
        9.7001953125,
        9.72021484375,
        9.739990234375,
        9.760009765625,
        9.780029296875,
        9.800048828125,
        9.820068359375,
        9.840087890625,
        9.860107421875,
        9.880126953125,
        9.900146484375,
        9.920166015625,
        9.940185546875,
        9.960205078125,
        9.97998046875,
        10.0,
        10.02001953125,
        10.0400390625,
        10.06005859375,
        10.080078125,
        10.10009765625,
        10.1201171875,
        10.14013671875,
        10.16015625,
        10.18017578125,
        10.2001953125,
        10.22021484375,
        10.239990234375,
        10.260009765625,
        10.280029296875,
        10.300048828125,
        10.320068359375,
        10.340087890625,
        10.360107421875,
        10.380126953125,
        10.400146484375,
        10.420166015625,
        10.440185546875,
        10.460205078125,
        10.47998046875,
        10.5,
        10.52001953125,
        10.5400390625,
        10.56005859375,
        10.580078125,
        10.60009765625,
        10.6201171875,
        10.64013671875,
        10.66015625,
        10.68017578125,
        10.7001953125,
        10.72021484375,
        10.739990234375,
        10.760009765625,
        10.780029296875,
        10.800048828125,
        10.820068359375,
        10.840087890625,
        10.860107421875,
        10.880126953125,
        10.900146484375,
        10.920166015625,
        10.940185546875,
        10.960205078125,
        10.97998046875,
        11.0,
        11.02001953125,
        11.0400390625,
        11.06005859375,
        11.080078125,
        11.10009765625,
        11.1201171875,
        11.14013671875,
        11.16015625,
        11.18017578125,
        11.2001953125,
        11.22021484375,
        11.239990234375,
        11.260009765625,
        11.280029296875,
        11.300048828125,
        11.320068359375,
        11.340087890625,
        11.360107421875,
        11.380126953125,
        11.400146484375,
        11.420166015625,
        11.440185546875,
        11.460205078125,
        11.47998046875,
        11.5,
        11.52001953125,
        11.5400390625,
        11.56005859375,
        11.580078125,
        11.60009765625,
        11.6201171875,
        11.64013671875,
        11.66015625,
        11.68017578125,
        11.7001953125,
        11.72021484375,
        11.739990234375,
        11.760009765625,
        11.780029296875,
        11.800048828125,
        11.820068359375,
        11.840087890625,
        11.860107421875,
        11.880126953125,
        11.900146484375,
        11.920166015625,
        11.940185546875,
        11.960205078125,
        11.97998046875,
        12.0,
        12.02001953125,
        12.0400390625,
        12.06005859375,
        12.080078125,
        12.10009765625,
        12.1201171875,
        12.14013671875,
        12.16015625,
        12.18017578125,
        12.2001953125,
        12.22021484375,
        12.239990234375,
        12.260009765625,
        12.280029296875,
        12.300048828125,
        12.320068359375,
        12.340087890625,
        12.360107421875,
        12.380126953125,
        12.400146484375,
        12.420166015625,
        12.440185546875,
        12.460205078125,
        12.47998046875,
        12.5,
        12.52001953125,
        12.5400390625,
        12.56005859375,
        12.580078125,
        12.60009765625,
        12.6201171875,
        12.64013671875,
        12.66015625,
        12.68017578125,
        12.7001953125,
        12.72021484375,
        12.739990234375,
        12.760009765625,
        12.780029296875,
        12.800048828125,
        12.820068359375,
        12.840087890625,
        12.860107421875,
        12.880126953125,
        12.900146484375,
        12.920166015625,
        12.940185546875,
        12.960205078125,
        12.97998046875,
        13.0,
        13.02001953125,
        13.0400390625,
        13.06005859375,
        13.080078125,
        13.10009765625,
        13.1201171875,
        13.14013671875,
        13.16015625,
        13.18017578125,
        13.2001953125,
        13.22021484375,
        13.239990234375,
        13.260009765625,
        13.280029296875,
        13.300048828125,
        13.320068359375,
        13.340087890625,
        13.360107421875,
        13.380126953125,
        13.400146484375,
        13.420166015625,
        13.440185546875,
        13.460205078125,
        13.47998046875,
        13.5,
        13.52001953125,
        13.5400390625,
        13.56005859375,
        13.580078125,
        13.60009765625,
        13.6201171875,
        13.64013671875,
        13.66015625,
        13.68017578125,
        13.7001953125,
        13.72021484375,
        13.739990234375,
        13.760009765625,
        13.780029296875,
        13.800048828125,
        13.820068359375,
        13.840087890625,
        13.860107421875,
        13.880126953125,
        13.900146484375,
        13.920166015625,
        13.940185546875,
        13.960205078125,
        13.97998046875,
        14.0,
        14.02001953125,
        14.0400390625,
        14.06005859375,
        14.080078125,
        14.10009765625,
        14.1201171875,
        14.14013671875,
        14.16015625,
        14.18017578125,
        14.2001953125,
        14.22021484375,
        14.239990234375,
        14.260009765625,
        14.280029296875,
        14.300048828125,
        14.320068359375,
        14.340087890625,
        14.360107421875,
        14.380126953125,
        14.400146484375,
        14.420166015625,
        14.440185546875,
        14.460205078125,
        14.47998046875,
        14.5,
        14.52001953125,
        14.5400390625,
        14.56005859375,
        14.580078125,
        14.60009765625,
        14.6201171875,
        14.64013671875,
        14.66015625,
        14.68017578125,
        14.7001953125,
        14.72021484375,
        14.739990234375,
        14.760009765625,
        14.780029296875,
        14.800048828125,
        14.820068359375,
        14.840087890625,
        14.860107421875,
        14.880126953125,
        14.900146484375,
        14.920166015625,
        14.940185546875,
        14.960205078125,
        14.97998046875,
        15.0,
        15.02001953125,
        15.0400390625,
        15.06005859375,
        15.080078125,
        15.10009765625,
        15.1201171875,
        15.14013671875,
        15.16015625,
        15.18017578125,
        15.2001953125,
        15.22021484375,
        15.239990234375,
        15.260009765625,
        15.280029296875,
        15.300048828125,
        15.320068359375,
        15.340087890625,
        15.360107421875,
        15.380126953125,
        15.400146484375,
        15.420166015625,
        15.440185546875,
        15.460205078125,
        15.47998046875,
        15.5,
        15.52001953125,
        15.5400390625,
        15.56005859375,
        15.580078125,
        15.60009765625,
        15.6201171875,
        15.64013671875,
        15.66015625,
        15.68017578125,
        15.7001953125,
        15.72021484375,
        15.739990234375,
        15.760009765625,
        15.780029296875,
        15.800048828125,
        15.820068359375,
        15.840087890625,
        15.860107421875,
        15.880126953125,
        15.900146484375,
        15.920166015625,
        15.940185546875,
        15.960205078125,
        15.97998046875,
        16.0,
        16.02001953125,
        16.0400390625,
        16.06005859375,
        16.080078125,
        16.10009765625,
        16.1201171875,
        16.14013671875,
        16.16015625,
        16.18017578125,
        16.2001953125,
        16.22021484375,
        16.239990234375,
        16.260009765625,
        16.280029296875,
        16.300048828125,
        16.320068359375,
        16.340087890625,
        16.360107421875,
        16.380126953125,
        16.400146484375,
        16.420166015625,
        16.440185546875,
        16.460205078125,
        16.47998046875,
        16.5,
        16.52001953125,
        16.5400390625,
        16.56005859375,
        16.580078125,
        16.60009765625,
        16.6201171875,
        16.64013671875,
        16.66015625,
        16.68017578125,
        16.7001953125,
        16.72021484375,
        16.739990234375,
        16.760009765625,
        16.780029296875,
        16.800048828125,
        16.820068359375,
        16.840087890625,
        16.860107421875,
        16.880126953125,
        16.900146484375,
        16.920166015625,
        16.940185546875,
        16.960205078125,
        16.97998046875,
        17.0,
        17.02001953125,
        17.0400390625,
        17.06005859375,
        17.080078125,
        17.10009765625,
        17.1201171875,
        17.14013671875,
        17.16015625,
        17.18017578125,
        17.2001953125,
        17.22021484375,
        17.239990234375,
        17.260009765625,
        17.280029296875,
        17.300048828125,
        17.320068359375,
        17.340087890625,
        17.360107421875,
        17.380126953125,
        17.400146484375,
        17.420166015625,
        17.440185546875,
        17.460205078125,
        17.47998046875,
        17.5,
        17.52001953125,
        17.5400390625,
        17.56005859375,
        17.580078125,
        17.60009765625,
        17.6201171875,
        17.64013671875,
        17.66015625,
        17.68017578125,
        17.7001953125,
        17.72021484375,
        17.739990234375,
        17.760009765625,
        17.780029296875,
        17.800048828125,
        17.820068359375,
        17.840087890625,
        17.860107421875,
        17.880126953125,
        17.900146484375,
        17.920166015625,
        17.940185546875,
        17.960205078125,
        17.97998046875,
        18.0,
        18.02001953125,
        18.0400390625,
        18.06005859375,
        18.080078125,
        18.10009765625,
        18.1201171875,
        18.14013671875,
        18.16015625,
        18.18017578125,
        18.2001953125,
        18.22021484375,
        18.239990234375,
        18.260009765625,
        18.280029296875,
        18.300048828125,
        18.320068359375,
        18.340087890625,
        18.360107421875,
        18.380126953125,
        18.400146484375,
        18.420166015625,
        18.440185546875,
        18.460205078125,
        18.47998046875,
        18.5,
        18.52001953125,
        18.5400390625,
        18.56005859375,
        18.580078125,
        18.60009765625,
        18.6201171875,
        18.64013671875,
        18.66015625,
        18.68017578125,
        18.7001953125,
        18.72021484375,
        18.739990234375,
        18.760009765625,
        18.780029296875,
        18.800048828125,
        18.820068359375,
        18.840087890625,
        18.860107421875,
        18.880126953125,
        18.900146484375,
        18.920166015625,
        18.940185546875,
        18.960205078125,
        18.97998046875,
        19.0,
        19.02001953125,
        19.0400390625,
        19.06005859375,
        19.080078125,
        19.10009765625,
        19.1201171875,
        19.14013671875,
        19.16015625,
        19.18017578125,
        19.2001953125,
        19.22021484375,
        19.239990234375,
        19.260009765625,
        19.280029296875,
        19.300048828125,
        19.320068359375,
        19.340087890625,
        19.360107421875,
        19.380126953125,
        19.400146484375,
        19.420166015625,
        19.440185546875,
        19.460205078125,
        19.47998046875,
        19.5,
        19.52001953125,
        19.5400390625,
        19.56005859375,
        19.580078125,
        19.60009765625,
        19.6201171875,
        19.64013671875,
        19.66015625,
        19.68017578125,
        19.7001953125,
        19.72021484375,
        19.739990234375,
        19.760009765625,
        19.780029296875,
        19.800048828125,
        19.820068359375,
        19.840087890625,
        19.860107421875,
        19.880126953125,
        19.900146484375,
        19.920166015625,
        19.940185546875,
        19.960205078125,
        19.97998046875,
        20.0,
        20.02001953125,
        20.0400390625,
        20.06005859375,
        20.080078125,
        20.10009765625,
        20.1201171875,
        20.14013671875,
        20.16015625,
        20.18017578125,
        20.2001953125,
        20.22021484375,
        20.239990234375,
        20.260009765625,
        20.280029296875,
        20.300048828125,
        20.320068359375,
        20.340087890625,
        20.360107421875,
        20.380126953125,
        20.400146484375,
        20.420166015625,
        20.440185546875,
        20.460205078125,
        20.47998046875,
        20.5,
        20.52001953125,
        20.5400390625,
        20.56005859375,
        20.580078125,
        20.60009765625,
        20.6201171875,
        20.64013671875,
        20.66015625,
        20.68017578125,
        20.7001953125,
        20.72021484375,
        20.739990234375,
        20.760009765625,
        20.780029296875,
        20.800048828125,
        20.820068359375,
        20.840087890625,
        20.860107421875,
        20.880126953125,
        20.900146484375,
        20.920166015625,
        20.940185546875,
        20.960205078125,
        20.97998046875,
        21.0,
        21.02001953125,
        21.0400390625,
        21.06005859375,
        21.080078125,
        21.10009765625,
        21.1201171875,
        21.14013671875,
        21.16015625,
        21.18017578125,
        21.2001953125,
        21.22021484375,
        21.239990234375,
        21.260009765625,
        21.280029296875,
        21.300048828125,
        21.320068359375,
        21.340087890625,
        21.360107421875,
        21.380126953125,
        21.400146484375,
        21.420166015625,
        21.440185546875,
        21.460205078125,
        21.47998046875,
        21.5,
        21.52001953125,
        21.5400390625,
        21.56005859375,
        21.580078125,
        21.60009765625,
        21.6201171875,
        21.64013671875,
        21.66015625,
        21.68017578125,
        21.7001953125,
        21.72021484375,
        21.739990234375,
        21.760009765625,
        21.780029296875,
        21.800048828125,
        21.820068359375,
        21.840087890625,
        21.860107421875,
        21.880126953125,
        21.900146484375,
        21.920166015625,
        21.940185546875,
        21.960205078125,
        21.97998046875,
        22.0,
        22.02001953125,
        22.0400390625,
        22.06005859375,
        22.080078125,
        22.10009765625,
        22.1201171875,
        22.14013671875,
        22.16015625,
        22.18017578125,
        22.2001953125,
        22.22021484375,
        22.239990234375,
        22.260009765625,
        22.280029296875,
        22.300048828125,
        22.320068359375,
        22.340087890625,
        22.360107421875,
        22.380126953125,
        22.400146484375,
        22.420166015625,
        22.440185546875,
        22.460205078125,
        22.47998046875,
        22.5,
        22.52001953125,
        22.5400390625,
        22.56005859375,
        22.580078125,
        22.60009765625,
        22.6201171875,
        22.64013671875,
        22.66015625,
        22.68017578125,
        22.7001953125,
        22.72021484375,
        22.739990234375,
        22.760009765625,
        22.780029296875,
        22.800048828125,
        22.820068359375,
        22.840087890625,
        22.860107421875,
        22.880126953125,
        22.900146484375,
        22.920166015625,
        22.940185546875,
        22.960205078125,
        22.97998046875,
        23.0,
        23.02001953125,
        23.0400390625,
        23.06005859375,
        23.080078125,
        23.10009765625,
        23.1201171875,
        23.14013671875,
        23.16015625,
        23.18017578125,
        23.2001953125,
        23.22021484375,
        23.239990234375,
        23.260009765625,
        23.280029296875,
        23.300048828125,
        23.320068359375,
        23.340087890625,
        23.360107421875,
        23.380126953125,
        23.400146484375,
        23.420166015625,
        23.440185546875,
        23.460205078125,
        23.47998046875,
        23.5,
        23.52001953125,
        23.5400390625,
        23.56005859375,
        23.580078125,
        23.60009765625,
        23.6201171875,
        23.64013671875,
        23.66015625,
        23.68017578125,
        23.7001953125,
        23.72021484375,
        23.739990234375,
        23.760009765625,
        23.780029296875,
        23.800048828125,
        23.820068359375,
        23.840087890625,
        23.860107421875,
        23.880126953125,
        23.900146484375,
        23.920166015625,
        23.940185546875,
        23.960205078125,
        23.97998046875,
        24.0,
        24.02001953125,
        24.0400390625,
        24.06005859375,
        24.080078125,
        24.10009765625,
        24.1201171875,
        24.14013671875,
        24.16015625,
        24.18017578125,
        24.2001953125,
        24.22021484375,
        24.239990234375,
        24.260009765625,
        24.280029296875,
        24.300048828125,
        24.320068359375,
        24.340087890625,
        24.360107421875,
        24.380126953125,
        24.400146484375,
        24.420166015625,
        24.440185546875,
        24.460205078125,
        24.47998046875,
        24.5,
        24.52001953125,
        24.5400390625,
        24.56005859375,
        24.580078125,
        24.60009765625,
        24.6201171875,
        24.64013671875,
        24.66015625,
        24.68017578125,
        24.7001953125,
        24.72021484375,
        24.739990234375,
        24.760009765625,
        24.780029296875,
        24.800048828125,
        24.820068359375,
        24.840087890625,
        24.860107421875,
        24.880126953125,
        24.900146484375,
        24.920166015625,
        24.940185546875,
        24.960205078125,
        24.97998046875,
        25.0,
        25.02001953125,
        25.0400390625,
        25.06005859375,
        25.080078125,
        25.10009765625,
        25.1201171875,
        25.14013671875,
        25.16015625,
        25.18017578125,
        25.2001953125,
        25.22021484375,
        25.239990234375,
        25.260009765625,
        25.280029296875,
        25.300048828125,
        25.320068359375,
        25.340087890625,
        25.360107421875,
        25.380126953125,
        25.400146484375,
        25.420166015625,
        25.440185546875,
        25.460205078125,
        25.47998046875,
        25.5,
        25.52001953125,
        25.5400390625,
        25.56005859375,
        25.580078125,
        25.60009765625,
        25.6201171875,
        25.64013671875,
        25.66015625,
        25.68017578125,
        25.7001953125,
        25.72021484375,
        25.739990234375,
        25.760009765625,
        25.780029296875,
        25.800048828125,
        25.820068359375,
        25.840087890625,
        25.860107421875,
        25.880126953125,
        25.900146484375,
        25.920166015625,
        25.940185546875,
        25.960205078125,
        25.97998046875,
        26.0,
        26.02001953125,
        26.0400390625,
        26.06005859375,
        26.080078125,
        26.10009765625,
        26.1201171875,
        26.14013671875,
        26.16015625,
        26.18017578125,
        26.2001953125,
        26.22021484375,
        26.239990234375,
        26.260009765625,
        26.280029296875,
        26.300048828125,
        26.320068359375,
        26.340087890625,
        26.360107421875,
        26.380126953125,
        26.400146484375,
        26.420166015625,
        26.440185546875,
        26.460205078125,
        26.47998046875,
        26.5,
        26.52001953125,
        26.5400390625,
        26.56005859375,
        26.580078125,
        26.60009765625,
        26.6201171875,
        26.64013671875,
        26.66015625,
        26.68017578125,
        26.7001953125,
        26.72021484375,
        26.739990234375,
        26.760009765625,
        26.780029296875,
        26.800048828125,
        26.820068359375,
        26.840087890625,
        26.860107421875,
        26.880126953125,
        26.900146484375,
        26.920166015625,
        26.940185546875,
        26.960205078125,
        26.97998046875,
        27.0,
        27.02001953125,
        27.0400390625,
        27.06005859375,
        27.080078125,
        27.10009765625,
        27.1201171875,
        27.14013671875,
        27.16015625,
        27.18017578125,
        27.2001953125,
        27.22021484375,
        27.239990234375,
        27.260009765625,
        27.280029296875,
        27.300048828125,
        27.320068359375,
        27.340087890625,
        27.360107421875,
        27.380126953125,
        27.400146484375,
        27.420166015625,
        27.440185546875,
        27.460205078125,
        27.47998046875,
        27.5,
        27.52001953125,
        27.5400390625,
        27.56005859375,
        27.580078125,
        27.60009765625,
        27.6201171875,
        27.64013671875,
        27.66015625,
        27.68017578125,
        27.7001953125,
        27.72021484375,
        27.739990234375,
        27.760009765625,
        27.780029296875,
        27.800048828125,
        27.820068359375,
        27.840087890625,
        27.860107421875,
        27.880126953125,
        27.900146484375,
        27.920166015625,
        27.940185546875,
        27.960205078125,
        27.97998046875,
        28.0,
        28.02001953125,
        28.0400390625,
        28.06005859375,
        28.080078125,
        28.10009765625,
        28.1201171875,
        28.14013671875,
        28.16015625,
        28.18017578125,
        28.2001953125,
        28.22021484375,
        28.239990234375,
        28.260009765625,
        28.280029296875,
        28.300048828125,
        28.320068359375,
        28.340087890625,
        28.360107421875,
        28.380126953125,
        28.400146484375,
        28.420166015625,
        28.440185546875,
        28.460205078125,
        28.47998046875,
        28.5,
        28.52001953125,
        28.5400390625,
        28.56005859375,
        28.580078125,
        28.60009765625,
        28.6201171875,
        28.64013671875,
        28.66015625,
        28.68017578125,
        28.7001953125,
        28.72021484375,
        28.739990234375,
        28.760009765625,
        28.780029296875,
        28.800048828125,
        28.820068359375,
        28.840087890625,
        28.860107421875,
        28.880126953125,
        28.900146484375,
        28.920166015625,
        28.940185546875,
        28.960205078125,
        28.97998046875,
        29.0,
        29.02001953125,
        29.0400390625,
        29.06005859375,
        29.080078125,
        29.10009765625,
        29.1201171875,
        29.14013671875,
        29.16015625,
        29.18017578125,
        29.2001953125,
        29.22021484375,
        29.239990234375,
        29.260009765625,
        29.280029296875,
        29.300048828125,
        29.320068359375,
        29.340087890625,
        29.360107421875,
        29.380126953125,
        29.400146484375,
        29.420166015625,
        29.440185546875,
        29.460205078125,
        29.47998046875,
        29.5,
        29.52001953125,
        29.5400390625,
        29.56005859375,
        29.580078125,
        29.60009765625,
        29.6201171875,
        29.64013671875,
        29.66015625,
        29.68017578125,
        29.7001953125,
        29.72021484375,
        29.739990234375,
        29.760009765625,
        29.780029296875,
        29.800048828125,
        29.820068359375,
        29.840087890625,
        29.860107421875,
        29.880126953125,
        29.900146484375,
        29.920166015625,
        29.940185546875,
        29.960205078125,
        29.97998046875,
        30.0,
        30.02001953125,
        30.0400390625,
        30.06005859375,
        30.080078125,
        30.10009765625,
        30.1201171875,
        30.14013671875,
        30.16015625,
        30.18017578125,
        30.2001953125,
        30.22021484375,
        30.239990234375,
        30.260009765625,
        30.280029296875,
        30.300048828125,
        30.320068359375,
        30.340087890625,
        30.360107421875,
        30.380126953125,
        30.400146484375,
        30.420166015625,
        30.440185546875,
        30.460205078125,
        30.47998046875,
        30.5,
        30.52001953125,
        30.5400390625,
        30.56005859375,
        30.580078125,
        30.60009765625,
        30.6201171875,
        30.64013671875,
        30.66015625,
        30.68017578125,
        30.7001953125,
        30.72021484375,
        30.739990234375,
        30.760009765625,
        30.780029296875,
        30.800048828125,
        30.820068359375,
        30.840087890625,
        30.860107421875,
        30.880126953125,
        30.900146484375,
        30.920166015625,
        30.940185546875,
        30.960205078125,
        30.97998046875,
        31.0,
        31.02001953125,
        31.0400390625,
        31.06005859375,
        31.080078125,
        31.10009765625,
        31.1201171875,
        31.14013671875,
        31.16015625,
        31.18017578125,
        31.2001953125,
        31.22021484375,
        31.239990234375,
        31.260009765625,
        31.280029296875,
        31.300048828125,
        31.320068359375,
        31.340087890625,
        31.360107421875,
        31.380126953125,
        31.400146484375,
        31.420166015625,
        31.440185546875,
        31.460205078125,
        31.47998046875,
        31.5,
        31.52001953125,
        31.5400390625,
        31.56005859375,
        31.580078125,
        31.60009765625,
        31.6201171875,
        31.64013671875,
        31.66015625,
        31.68017578125,
        31.7001953125,
        31.72021484375,
        31.739990234375,
        31.760009765625,
        31.780029296875,
        31.800048828125,
        31.820068359375,
        31.840087890625,
        31.860107421875,
        31.880126953125,
        31.900146484375,
        31.920166015625,
        31.940185546875,
        31.960205078125,
        31.97998046875,
        32.0,
        32.02001953125,
        32.0400390625,
        32.06005859375,
        32.080078125,
        32.10009765625,
        32.1201171875,
        32.14013671875,
        32.16015625,
        32.18017578125,
        32.2001953125,
        32.22021484375,
        32.239990234375,
        32.260009765625,
        32.280029296875,
        32.300048828125,
        32.320068359375,
        32.340087890625,
        32.360107421875,
        32.380126953125,
        32.400146484375,
        32.420166015625,
        32.440185546875,
        32.460205078125,
        32.47998046875,
        32.5,
        32.52001953125,
        32.5400390625,
        32.56005859375,
        32.580078125,
        32.60009765625,
        32.6201171875,
        32.64013671875,
        32.66015625,
        32.68017578125,
        32.7001953125,
        32.72021484375,
        32.739990234375,
        32.760009765625,
        32.780029296875,
        32.800048828125,
        32.820068359375,
        32.840087890625,
        32.860107421875,
        32.880126953125,
        32.900146484375,
        32.920166015625,
        32.940185546875,
        32.960205078125,
        32.97998046875,
        33.0,
        33.02001953125,
        33.0400390625,
        33.06005859375,
        33.080078125,
        33.10009765625,
        33.1201171875,
        33.14013671875,
        33.16015625,
        33.18017578125,
        33.2001953125,
        33.22021484375,
        33.239990234375,
        33.260009765625,
        33.280029296875,
        33.300048828125,
        33.320068359375,
        33.340087890625,
        33.360107421875,
        33.380126953125,
        33.400146484375,
        33.420166015625,
        33.440185546875,
        33.460205078125,
        33.47998046875,
        33.5,
        33.52001953125,
        33.5400390625,
        33.56005859375,
        33.580078125,
        33.60009765625,
        33.6201171875,
        33.64013671875,
        33.66015625,
        33.68017578125,
        33.7001953125,
        33.72021484375,
        33.739990234375,
        33.760009765625,
        33.780029296875,
        33.800048828125,
        33.820068359375,
        33.840087890625,
        33.860107421875,
        33.880126953125,
        33.900146484375,
        33.920166015625,
        33.940185546875,
        33.960205078125,
        33.97998046875,
        34.0,
        34.02001953125,
        34.0400390625,
        34.06005859375,
        34.080078125,
        34.10009765625,
        34.1201171875,
        34.14013671875,
        34.16015625,
        34.18017578125,
        34.2001953125,
        34.22021484375,
        34.239990234375,
        34.260009765625,
        34.280029296875,
        34.300048828125,
        34.320068359375,
        34.340087890625,
        34.360107421875,
        34.380126953125,
        34.400146484375,
        34.420166015625,
        34.440185546875,
        34.460205078125,
        34.47998046875,
        34.5,
        34.52001953125,
        34.5400390625,
        34.56005859375,
        34.580078125,
        34.60009765625,
        34.6201171875,
        34.64013671875,
        34.66015625,
        34.68017578125,
        34.7001953125,
        34.72021484375,
        34.739990234375,
        34.760009765625,
        34.780029296875,
        34.800048828125,
        34.820068359375,
        34.840087890625,
        34.860107421875,
        34.880126953125,
        34.900146484375,
        34.920166015625,
        34.940185546875,
        34.960205078125,
        34.97998046875,
        35.0,
        35.02001953125,
        35.0400390625,
        35.06005859375,
        35.080078125,
        35.10009765625,
        35.1201171875,
        35.14013671875,
        35.16015625,
        35.18017578125,
        35.2001953125,
        35.22021484375,
        35.239990234375,
        35.260009765625,
        35.280029296875,
        35.300048828125,
        35.320068359375,
        35.340087890625,
        35.360107421875,
        35.380126953125,
        35.400146484375,
        35.420166015625,
        35.440185546875,
        35.460205078125,
        35.47998046875,
        35.5,
        35.52001953125,
        35.5400390625,
        35.56005859375,
        35.580078125,
        35.60009765625,
        35.6201171875,
        35.64013671875,
        35.66015625,
        35.68017578125,
        35.7001953125,
        35.72021484375,
        35.739990234375,
        35.760009765625,
        35.780029296875,
        35.800048828125,
        35.820068359375,
        35.840087890625,
        35.860107421875,
        35.880126953125,
        35.900146484375,
        35.920166015625,
        35.940185546875,
        35.960205078125,
        35.97998046875,
        36.0,
        36.02001953125,
        36.0400390625,
        36.06005859375,
        36.080078125,
        36.10009765625,
        36.1201171875,
        36.14013671875,
        36.16015625,
        36.18017578125,
        36.2001953125,
        36.22021484375,
        36.239990234375,
        36.260009765625,
        36.280029296875,
        36.300048828125,
        36.320068359375,
        36.340087890625,
        36.360107421875,
        36.380126953125,
        36.400146484375,
        36.420166015625,
        36.440185546875,
        36.460205078125,
        36.47998046875,
        36.5,
        36.52001953125,
        36.5400390625,
        36.56005859375,
        36.580078125,
        36.60009765625,
        36.6201171875,
        36.64013671875,
        36.66015625,
        36.68017578125,
        36.7001953125,
        36.72021484375,
        36.739990234375,
        36.760009765625,
        36.780029296875,
        36.800048828125,
        36.820068359375,
        36.840087890625,
        36.860107421875,
        36.880126953125,
        36.900146484375,
        36.920166015625,
        36.940185546875,
        36.960205078125,
        36.97998046875,
        37.0,
        37.02001953125,
        37.0400390625,
        37.06005859375,
        37.080078125,
        37.10009765625,
        37.1201171875,
        37.14013671875,
        37.16015625,
        37.18017578125,
        37.2001953125,
        37.22021484375,
        37.239990234375,
        37.260009765625,
        37.280029296875,
        37.300048828125,
        37.320068359375,
        37.340087890625,
        37.360107421875,
        37.380126953125,
        37.400146484375,
        37.420166015625,
        37.440185546875,
        37.460205078125,
        37.47998046875,
        37.5,
        37.52001953125,
        37.5400390625,
        37.56005859375,
        37.580078125,
        37.60009765625,
        37.6201171875,
        37.64013671875,
        37.66015625,
        37.68017578125,
        37.7001953125,
        37.72021484375,
        37.739990234375,
        37.760009765625,
        37.780029296875,
        37.800048828125,
        37.820068359375,
        37.840087890625,
        37.860107421875,
        37.880126953125,
        37.900146484375,
        37.920166015625,
        37.940185546875,
        37.960205078125,
        37.97998046875,
        38.0,
        38.02001953125,
        38.0400390625,
        38.06005859375,
        38.080078125,
        38.10009765625,
        38.1201171875,
        38.14013671875,
        38.16015625,
        38.18017578125,
        38.2001953125,
        38.22021484375,
        38.239990234375,
        38.260009765625,
        38.280029296875,
        38.300048828125,
        38.320068359375,
        38.340087890625,
        38.360107421875,
        38.380126953125,
        38.400146484375,
        38.420166015625,
        38.440185546875,
        38.460205078125,
        38.47998046875,
        38.5,
        38.52001953125,
        38.5400390625,
        38.56005859375,
        38.580078125,
        38.60009765625,
        38.6201171875,
        38.64013671875,
        38.66015625,
        38.68017578125,
        38.7001953125,
        38.72021484375,
        38.739990234375,
        38.760009765625,
        38.780029296875,
        38.800048828125,
        38.820068359375,
        38.840087890625,
        38.860107421875,
        38.880126953125,
        38.900146484375,
        38.920166015625,
        38.940185546875,
        38.960205078125,
        38.97998046875,
        39.0,
        39.02001953125,
        39.0400390625,
        39.06005859375,
        39.080078125,
        39.10009765625,
        39.1201171875,
        39.14013671875,
        39.16015625,
        39.18017578125,
        39.2001953125,
        39.22021484375,
        39.239990234375,
        39.260009765625,
        39.280029296875,
        39.300048828125,
        39.320068359375,
        39.340087890625,
        39.360107421875,
        39.380126953125,
        39.400146484375,
        39.420166015625,
        39.440185546875,
        39.460205078125,
        39.47998046875,
        39.5,
        39.52001953125,
        39.5400390625,
        39.56005859375,
        39.580078125,
        39.60009765625,
        39.6201171875,
        39.64013671875,
        39.66015625,
        39.68017578125,
        39.7001953125,
        39.72021484375,
        39.739990234375,
        39.760009765625,
        39.780029296875,
        39.800048828125,
        39.820068359375,
        39.840087890625,
        39.860107421875,
        39.880126953125,
        39.900146484375,
        39.920166015625,
        39.940185546875,
        39.960205078125,
        39.97998046875,
        40.0,
        40.02001953125,
        40.0400390625,
        40.06005859375,
        40.080078125,
        40.10009765625,
        40.1201171875,
        40.14013671875,
        40.16015625,
        40.18017578125,
        40.2001953125,
        40.22021484375,
        40.239990234375,
        40.260009765625,
        40.280029296875,
        40.300048828125,
        40.320068359375,
        40.340087890625,
        40.360107421875,
        40.380126953125,
        40.400146484375,
        40.420166015625,
        40.440185546875,
        40.460205078125,
        40.47998046875,
        40.5,
        40.52001953125,
        40.5400390625,
        40.56005859375,
        40.580078125,
        40.60009765625,
        40.6201171875,
        40.64013671875,
        40.66015625,
        40.68017578125,
        40.7001953125,
        40.72021484375,
        40.739990234375,
        40.760009765625,
        40.780029296875,
        40.800048828125,
        40.820068359375,
        40.840087890625,
        40.860107421875,
        40.880126953125,
        40.900146484375,
        40.920166015625,
        40.940185546875,
        40.960205078125,
        40.97998046875,
        41.0,
        41.02001953125,
        41.0400390625,
        41.06005859375,
        41.080078125,
        41.10009765625,
        41.1201171875,
        41.14013671875,
        41.16015625,
        41.18017578125,
        41.2001953125,
        41.22021484375,
        41.239990234375,
        41.260009765625,
        41.280029296875,
        41.300048828125,
        41.320068359375,
        41.340087890625,
        41.360107421875,
        41.380126953125,
        41.400146484375,
        41.420166015625,
        41.440185546875,
        41.460205078125,
        41.47998046875,
        41.5,
        41.52001953125,
        41.5400390625,
        41.56005859375,
        41.580078125,
        41.60009765625,
        41.6201171875,
        41.64013671875,
        41.66015625,
        41.68017578125,
        41.7001953125,
        41.72021484375,
        41.739990234375,
        41.760009765625,
        41.780029296875,
        41.800048828125,
        41.820068359375,
        41.840087890625,
        41.860107421875,
        41.880126953125,
        41.900146484375,
        41.920166015625,
        41.940185546875,
        41.960205078125,
        41.97998046875,
        42.0,
        42.02001953125,
        42.0400390625,
        42.06005859375,
        42.080078125,
        42.10009765625,
        42.1201171875,
        42.14013671875,
        42.16015625,
        42.18017578125,
        42.2001953125,
        42.22021484375,
        42.239990234375,
        42.260009765625,
        42.280029296875,
        42.300048828125,
        42.320068359375,
        42.340087890625,
        42.360107421875,
        42.380126953125,
        42.400146484375,
        42.420166015625,
        42.440185546875,
        42.460205078125,
        42.47998046875,
        42.5,
        42.52001953125,
        42.5400390625,
        42.56005859375,
        42.580078125,
        42.60009765625,
        42.6201171875,
        42.64013671875,
        42.66015625,
        42.68017578125,
        42.7001953125,
        42.72021484375,
        42.739990234375,
        42.760009765625,
        42.780029296875,
        42.800048828125,
        42.820068359375,
        42.840087890625,
        42.860107421875,
        42.880126953125,
        42.900146484375,
        42.920166015625,
        42.940185546875,
        42.960205078125,
        42.97998046875,
        43.0,
        43.02001953125,
        43.0400390625,
        43.06005859375,
        43.080078125,
        43.10009765625,
        43.1201171875,
        43.14013671875,
        43.16015625,
        43.18017578125,
        43.2001953125,
        43.22021484375,
        43.239990234375,
        43.260009765625,
        43.280029296875,
        43.300048828125,
        43.320068359375,
        43.340087890625,
        43.360107421875,
        43.380126953125,
        43.400146484375,
        43.420166015625,
        43.440185546875,
        43.460205078125,
        43.47998046875,
        43.5,
        43.52001953125,
        43.5400390625,
        43.56005859375,
        43.580078125,
        43.60009765625,
        43.6201171875,
        43.64013671875,
        43.66015625,
        43.68017578125,
        43.7001953125,
        43.72021484375,
        43.739990234375,
        43.760009765625,
        43.780029296875,
        43.800048828125,
        43.820068359375,
        43.840087890625,
        43.860107421875,
        43.880126953125,
        43.900146484375,
        43.920166015625,
        43.940185546875,
        43.960205078125,
        43.97998046875,
        44.0,
        44.02001953125,
        44.0400390625,
        44.06005859375,
        44.080078125,
        44.10009765625,
        44.1201171875,
        44.14013671875,
        44.16015625,
        44.18017578125,
        44.2001953125,
        44.22021484375,
        44.239990234375,
        44.260009765625,
        44.280029296875,
        44.300048828125,
        44.320068359375,
        44.340087890625,
        44.360107421875,
        44.380126953125,
        44.400146484375,
        44.420166015625,
        44.440185546875,
        44.460205078125,
        44.47998046875,
        44.5,
        44.52001953125,
        44.5400390625,
        44.56005859375,
        44.580078125,
        44.60009765625,
        44.6201171875,
        44.64013671875,
        44.66015625,
        44.68017578125,
        44.7001953125,
        44.72021484375,
        44.739990234375,
        44.760009765625,
        44.780029296875,
        44.800048828125,
        44.820068359375,
        44.840087890625,
        44.860107421875,
        44.880126953125,
        44.900146484375,
        44.920166015625,
        44.940185546875,
        44.960205078125,
        44.97998046875,
        45.0,
        45.02001953125,
        45.0400390625,
        45.06005859375,
        45.080078125,
        45.10009765625,
        45.1201171875,
        45.14013671875,
        45.16015625,
        45.18017578125,
        45.2001953125,
        45.22021484375,
        45.239990234375,
        45.260009765625,
        45.280029296875,
        45.300048828125,
        45.320068359375,
        45.340087890625,
        45.360107421875,
        45.380126953125,
        45.400146484375,
        45.420166015625,
        45.440185546875,
        45.460205078125,
        45.47998046875,
        45.5,
        45.52001953125,
        45.5400390625,
        45.56005859375,
        45.580078125,
        45.60009765625,
        45.6201171875,
        45.64013671875,
        45.66015625,
        45.68017578125,
        45.7001953125,
        45.72021484375,
        45.739990234375,
        45.760009765625,
        45.780029296875,
        45.800048828125,
        45.820068359375,
        45.840087890625,
        45.860107421875,
        45.880126953125,
        45.900146484375,
        45.920166015625,
        45.940185546875,
        45.960205078125,
        45.97998046875,
        46.0,
        46.02001953125,
        46.0400390625,
        46.06005859375,
        46.080078125,
        46.10009765625,
        46.1201171875,
        46.14013671875,
        46.16015625,
        46.18017578125,
        46.2001953125,
        46.22021484375,
        46.239990234375,
        46.260009765625,
        46.280029296875,
        46.300048828125,
        46.320068359375,
        46.340087890625,
        46.360107421875,
        46.380126953125,
        46.400146484375,
        46.420166015625,
        46.440185546875,
        46.460205078125,
        46.47998046875,
        46.5,
        46.52001953125,
        46.5400390625,
        46.56005859375,
        46.580078125,
        46.60009765625,
        46.6201171875,
        46.64013671875,
        46.66015625,
        46.68017578125,
        46.7001953125,
        46.72021484375,
        46.739990234375,
        46.760009765625,
        46.780029296875,
        46.800048828125,
        46.820068359375,
        46.840087890625,
        46.860107421875,
        46.880126953125,
        46.900146484375,
        46.920166015625,
        46.940185546875,
        46.960205078125,
        46.97998046875,
        47.0,
        47.02001953125,
        47.0400390625,
        47.06005859375,
        47.080078125,
        47.10009765625,
        47.1201171875,
        47.14013671875,
        47.16015625,
        47.18017578125,
        47.2001953125,
        47.22021484375,
        47.239990234375,
        47.260009765625,
        47.280029296875,
        47.300048828125,
        47.320068359375,
        47.340087890625,
        47.360107421875,
        47.380126953125,
        47.400146484375,
        47.420166015625,
        47.440185546875,
        47.460205078125,
        47.47998046875,
        47.5,
        47.52001953125,
        47.5400390625,
        47.56005859375,
        47.580078125,
        47.60009765625,
        47.6201171875,
        47.64013671875,
        47.66015625,
        47.68017578125,
        47.7001953125,
        47.72021484375,
        47.739990234375,
        47.760009765625,
        47.780029296875,
        47.800048828125,
        47.820068359375,
        47.840087890625,
        47.860107421875,
        47.880126953125,
        47.900146484375,
        47.920166015625,
        47.940185546875,
        47.960205078125,
        47.97998046875,
        48.0,
        48.02001953125,
        48.0400390625,
        48.06005859375,
        48.080078125,
        48.10009765625,
        48.1201171875,
        48.14013671875,
        48.16015625,
        48.18017578125,
        48.2001953125,
        48.22021484375,
        48.239990234375,
        48.260009765625,
        48.280029296875,
        48.300048828125,
        48.320068359375,
        48.340087890625,
        48.360107421875,
        48.380126953125,
        48.400146484375,
        48.420166015625,
        48.440185546875,
        48.460205078125,
        48.47998046875,
        48.5,
        48.52001953125,
        48.5400390625,
        48.56005859375,
        48.580078125,
        48.60009765625,
        48.6201171875,
        48.64013671875,
        48.66015625,
        48.68017578125,
        48.7001953125,
        48.72021484375,
        48.739990234375,
        48.760009765625,
        48.780029296875,
        48.800048828125,
        48.820068359375,
        48.840087890625,
        48.860107421875,
        48.880126953125,
        48.900146484375,
        48.920166015625,
        48.940185546875,
        48.960205078125,
        48.97998046875,
        49.0,
        49.02001953125,
        49.0400390625,
        49.06005859375,
        49.080078125,
        49.10009765625,
        49.1201171875,
        49.14013671875,
        49.16015625,
        49.18017578125,
        49.2001953125,
        49.22021484375,
        49.239990234375,
        49.260009765625,
        49.280029296875,
        49.300048828125,
        49.320068359375,
        49.340087890625,
        49.360107421875,
        49.380126953125,
        49.400146484375,
        49.420166015625,
        49.440185546875,
        49.460205078125,
        49.47998046875,
        49.5,
        49.52001953125,
        49.5400390625,
        49.56005859375,
        49.580078125,
        49.60009765625,
        49.6201171875,
        49.64013671875,
        49.66015625,
        49.68017578125,
        49.7001953125,
        49.72021484375,
        49.739990234375,
        49.760009765625,
        49.780029296875,
        49.800048828125,
        49.820068359375,
        49.840087890625,
        49.860107421875,
        49.880126953125,
        49.900146484375,
        49.920166015625,
        49.940185546875,
        49.960205078125,
        49.97998046875,
        50.0,
        50.02001953125,
        50.0400390625,
        50.06005859375,
        50.080078125,
        50.10009765625,
        50.1201171875,
        50.14013671875,
        50.16015625,
        50.18017578125,
        50.2001953125,
        50.22021484375,
        50.239990234375,
        50.260009765625,
        50.280029296875,
        50.300048828125,
        50.320068359375,
        50.340087890625,
        50.360107421875,
        50.380126953125,
        50.400146484375,
        50.420166015625,
        50.440185546875,
        50.460205078125,
        50.47998046875,
        50.5,
        50.52001953125,
        50.5400390625,
        50.56005859375,
        50.580078125,
        50.60009765625,
        50.6201171875,
        50.64013671875,
        50.66015625,
        50.68017578125,
        50.7001953125,
        50.72021484375,
        50.739990234375,
        50.760009765625,
        50.780029296875,
        50.800048828125,
        50.820068359375,
        50.840087890625,
        50.860107421875,
        50.880126953125,
        50.900146484375,
        50.920166015625,
        50.940185546875,
        50.960205078125,
        50.97998046875,
        51.0,
        51.02001953125,
        51.0400390625,
        51.06005859375,
        51.080078125,
        51.10009765625,
        51.1201171875,
        51.14013671875,
        51.16015625,
        51.18017578125,
        51.2001953125,
        51.22021484375,
        51.239990234375,
        51.260009765625,
        51.280029296875,
        51.300048828125,
        51.320068359375,
        51.340087890625,
        51.360107421875,
        51.380126953125,
        51.400146484375,
        51.420166015625,
        51.440185546875,
        51.460205078125,
        51.47998046875,
        51.5,
        51.52001953125,
        51.5400390625,
        51.56005859375,
        51.580078125,
        51.60009765625,
        51.6201171875,
        51.64013671875,
        51.66015625,
        51.68017578125,
        51.7001953125,
        51.72021484375,
        51.739990234375,
        51.760009765625,
        51.780029296875,
        51.800048828125,
        51.820068359375,
        51.840087890625,
        51.860107421875,
        51.880126953125,
        51.900146484375,
        51.920166015625,
        51.940185546875,
        51.960205078125,
        51.97998046875,
        52.0,
        52.02001953125,
        52.0400390625,
        52.06005859375,
        52.080078125,
        52.10009765625,
        52.1201171875,
        52.14013671875,
        52.16015625,
        52.18017578125,
        52.2001953125,
        52.22021484375,
        52.239990234375,
        52.260009765625,
        52.280029296875,
        52.300048828125,
        52.320068359375,
        52.340087890625,
        52.360107421875,
        52.380126953125,
        52.400146484375,
        52.420166015625,
        52.440185546875,
        52.460205078125,
        52.47998046875,
        52.5,
        52.52001953125,
        52.5400390625,
        52.56005859375,
        52.580078125,
        52.60009765625,
        52.6201171875,
        52.64013671875,
        52.66015625,
        52.68017578125,
        52.7001953125,
        52.72021484375,
        52.739990234375,
        52.760009765625,
        52.780029296875,
        52.800048828125,
        52.820068359375,
        52.840087890625,
        52.860107421875,
        52.880126953125,
        52.900146484375,
        52.920166015625,
        52.940185546875,
        52.960205078125,
        52.97998046875,
        53.0,
        53.02001953125,
        53.0400390625,
        53.06005859375,
        53.080078125,
        53.10009765625,
        53.1201171875,
        53.14013671875,
        53.16015625,
        53.18017578125,
        53.2001953125,
        53.22021484375,
        53.239990234375,
        53.260009765625,
        53.280029296875,
        53.300048828125,
        53.320068359375,
        53.340087890625,
        53.360107421875,
        53.380126953125,
        53.400146484375,
        53.420166015625,
        53.440185546875,
        53.460205078125,
        53.47998046875,
        53.5,
        53.52001953125,
        53.5400390625,
        53.56005859375,
        53.580078125,
        53.60009765625,
        53.6201171875,
        53.64013671875,
        53.66015625,
        53.68017578125,
        53.7001953125,
        53.72021484375,
        53.739990234375,
        53.760009765625,
        53.780029296875,
        53.800048828125,
        53.820068359375,
        53.840087890625,
        53.860107421875,
        53.880126953125,
        53.900146484375,
        53.920166015625,
        53.940185546875,
        53.960205078125,
        53.97998046875,
        54.0,
        54.02001953125,
        54.0400390625,
        54.06005859375,
        54.080078125,
        54.10009765625,
        54.1201171875,
        54.14013671875,
        54.16015625,
        54.18017578125,
        54.2001953125,
        54.22021484375,
        54.239990234375,
        54.260009765625,
        54.280029296875,
        54.300048828125,
        54.320068359375,
        54.340087890625,
        54.360107421875,
        54.380126953125,
        54.400146484375,
        54.420166015625,
        54.440185546875,
        54.460205078125,
        54.47998046875,
        54.5,
        54.52001953125,
        54.5400390625,
        54.56005859375,
        54.580078125,
        54.60009765625,
        54.6201171875,
        54.64013671875,
        54.66015625,
        54.68017578125,
        54.7001953125,
        54.72021484375,
        54.739990234375,
        54.760009765625,
        54.780029296875,
        54.800048828125,
        54.820068359375,
        54.840087890625,
        54.860107421875,
        54.880126953125,
        54.900146484375,
        54.920166015625,
        54.940185546875,
        54.960205078125,
        54.97998046875,
        55.0,
        55.02001953125,
        55.0400390625,
        55.06005859375,
        55.080078125,
        55.10009765625,
        55.1201171875,
        55.14013671875,
        55.16015625,
        55.18017578125,
        55.2001953125,
        55.22021484375,
        55.239990234375,
        55.260009765625,
        55.280029296875,
        55.300048828125,
        55.320068359375,
        55.340087890625,
        55.360107421875,
        55.380126953125,
        55.400146484375,
        55.420166015625,
        55.440185546875,
        55.460205078125,
        55.47998046875,
        55.5,
        55.52001953125,
        55.5400390625,
        55.56005859375,
        55.580078125,
        55.60009765625,
        55.6201171875,
        55.64013671875,
        55.66015625,
        55.68017578125,
        55.7001953125,
        55.72021484375,
        55.739990234375,
        55.760009765625,
        55.780029296875,
        55.800048828125,
        55.820068359375,
        55.840087890625,
        55.860107421875,
        55.880126953125,
        55.900146484375,
        55.920166015625,
        55.940185546875,
        55.960205078125,
        55.97998046875,
        56.0,
        56.02001953125,
        56.0400390625,
        56.06005859375,
        56.080078125,
        56.10009765625,
        56.1201171875,
        56.14013671875,
        56.16015625,
        56.18017578125,
        56.2001953125,
        56.22021484375,
        56.239990234375,
        56.260009765625,
        56.280029296875,
        56.300048828125,
        56.320068359375,
        56.340087890625,
        56.360107421875,
        56.380126953125,
        56.400146484375,
        56.420166015625,
        56.440185546875,
        56.460205078125,
        56.47998046875,
        56.5,
        56.52001953125,
        56.5400390625,
        56.56005859375,
        56.580078125,
        56.60009765625,
        56.6201171875,
        56.64013671875,
        56.66015625,
        56.68017578125,
        56.7001953125,
        56.72021484375,
        56.739990234375,
        56.760009765625,
        56.780029296875,
        56.800048828125,
        56.820068359375,
        56.840087890625,
        56.860107421875,
        56.880126953125,
        56.900146484375,
        56.920166015625,
        56.940185546875,
        56.960205078125,
        56.97998046875,
        57.0,
        57.02001953125,
        57.0400390625,
        57.06005859375,
        57.080078125,
        57.10009765625,
        57.1201171875,
        57.14013671875,
        57.16015625,
        57.18017578125,
        57.2001953125,
        57.22021484375,
        57.239990234375,
        57.260009765625,
        57.280029296875,
        57.300048828125,
        57.320068359375,
        57.340087890625,
        57.360107421875,
        57.380126953125,
        57.400146484375,
        57.420166015625,
        57.440185546875,
        57.460205078125,
        57.47998046875,
        57.5,
        57.52001953125,
        57.5400390625,
        57.56005859375,
        57.580078125,
        57.60009765625,
        57.6201171875,
        57.64013671875,
        57.66015625,
        57.68017578125,
        57.7001953125,
        57.72021484375,
        57.739990234375,
        57.760009765625,
        57.780029296875,
        57.800048828125,
        57.820068359375,
        57.840087890625,
        57.860107421875,
        57.880126953125,
        57.900146484375,
        57.920166015625,
        57.940185546875,
        57.960205078125,
        57.97998046875,
        58.0,
        58.02001953125,
        58.0400390625,
        58.06005859375,
        58.080078125,
        58.10009765625,
        58.1201171875,
        58.14013671875,
        58.16015625,
        58.18017578125,
        58.2001953125,
        58.22021484375,
        58.239990234375,
        58.260009765625,
        58.280029296875,
        58.300048828125,
        58.320068359375,
        58.340087890625,
        58.360107421875,
        58.380126953125,
        58.400146484375,
        58.420166015625,
        58.440185546875,
        58.460205078125,
        58.47998046875,
        58.5,
        58.52001953125,
        58.5400390625,
        58.56005859375,
        58.580078125,
        58.60009765625,
        58.6201171875,
        58.64013671875,
        58.66015625,
        58.68017578125,
        58.7001953125,
        58.72021484375,
        58.739990234375,
        58.760009765625,
        58.780029296875,
        58.800048828125,
        58.820068359375,
        58.840087890625,
        58.860107421875,
        58.880126953125,
        58.900146484375,
        58.920166015625,
        58.940185546875,
        58.960205078125,
        58.97998046875,
        59.0,
        59.02001953125,
        59.0400390625,
        59.06005859375,
        59.080078125,
        59.10009765625,
        59.1201171875,
        59.14013671875,
        59.16015625,
        59.18017578125,
        59.2001953125,
        59.22021484375,
        59.239990234375,
        59.260009765625,
        59.280029296875,
        59.300048828125,
        59.320068359375,
        59.340087890625,
        59.360107421875,
        59.380126953125,
        59.400146484375,
        59.420166015625,
        59.440185546875,
        59.460205078125,
        59.47998046875,
        59.5,
        59.52001953125,
        59.5400390625,
        59.56005859375,
        59.580078125,
        59.60009765625,
        59.6201171875,
        59.64013671875,
        59.66015625,
        59.68017578125,
        59.7001953125,
        59.72021484375,
        59.739990234375,
        59.760009765625,
        59.780029296875,
        59.800048828125,
        59.820068359375,
        59.840087890625,
        59.860107421875,
        59.880126953125,
        59.900146484375,
        59.920166015625,
        59.940185546875,
        59.960205078125,
        59.97998046875,
        60.0
    ],
    "rightHandPositions": [
        "(0.458968, 0.874866, 0.244832)",
        "(0.458627, 0.874925, 0.244713)",
        "(0.458078, 0.875019, 0.244487)",
        "(0.457519, 0.875057, 0.244259)",
        "(0.457086, 0.875083, 0.244051)",
        "(0.456702, 0.875110, 0.243812)",
        "(0.456494, 0.875112, 0.243662)",
        "(0.456228, 0.875106, 0.243414)",
        "(0.455945, 0.875064, 0.243113)",
        "(0.455752, 0.875011, 0.242848)",
        "(0.455677, 0.874964, 0.242670)",
        "(0.455622, 0.874944, 0.242537)",
        "(0.455611, 0.874896, 0.242310)",
        "(0.455643, 0.874815, 0.242097)",
        "(0.455681, 0.874653, 0.241909)",
        "(0.455694, 0.874349, 0.241738)",
        "(0.455638, 0.874131, 0.241638)",
        "(0.455483, 0.873728, 0.241386)",
        "(0.455363, 0.873352, 0.240955)",
        "(0.455296, 0.872939, 0.240367)",
        "(0.455382, 0.872438, 0.239656)",
        "(0.455487, 0.872148, 0.239236)",
        "(0.455869, 0.871565, 0.238295)",
        "(0.456465, 0.870933, 0.237348)",
        "(0.457163, 0.870330, 0.236456)",
        "(0.458107, 0.869396, 0.235624)",
        "(0.459099, 0.867875, 0.235364)",
        "(0.460927, 0.865585, 0.234938)",
        "(0.462533, 0.864294, 0.234926)",
        "(0.463540, 0.864019, 0.235249)",
        "(0.463937, 0.864138, 0.235858)",
        "(0.463880, 0.864527, 0.236245)",
        "(0.463401, 0.865199, 0.237053)",
        "(0.462251, 0.866079, 0.237948)",
        "(0.460677, 0.866934, 0.238833)",
        "(0.458831, 0.867694, 0.239734)",
        "(0.457631, 0.867983, 0.240165)",
        "(0.455415, 0.868550, 0.241032)",
        "(0.452961, 0.868904, 0.241932)",
        "(0.450424, 0.869103, 0.242714)",
        "(0.447826, 0.869219, 0.243276)",
        "(0.446485, 0.869242, 0.243425)",
        "(0.443679, 0.869325, 0.243506)",
        "(0.440605, 0.869383, 0.243402)",
        "(0.437205, 0.869455, 0.243155)",
        "(0.433433, 0.869536, 0.242850)",
        "(0.431371, 0.869605, 0.242681)",
        "(0.427097, 0.869863, 0.242295)",
        "(0.422638, 0.870226, 0.241776)",
        "(0.418056, 0.870649, 0.241066)",
        "(0.413486, 0.871060, 0.240192)",
        "(0.411201, 0.871267, 0.239734)",
        "(0.406590, 0.871713, 0.238807)",
        "(0.402065, 0.872162, 0.238000)",
        "(0.397647, 0.872632, 0.237243)",
        "(0.393506, 0.873065, 0.236466)",
        "(0.391556, 0.873287, 0.236048)",
        "(0.387921, 0.873644, 0.235172)",
        "(0.384693, 0.873889, 0.234251)",
        "(0.381802, 0.874024, 0.233312)",
        "(0.379158, 0.874138, 0.232410)",
        "(0.377817, 0.874322, 0.231933)",
        "(0.374970, 0.874934, 0.231002)",
        "(0.372122, 0.875852, 0.230060)",
        "(0.369408, 0.876801, 0.229100)",
        "(0.366849, 0.877655, 0.228290)",
        "(0.365639, 0.877998, 0.227996)",
        "(0.363364, 0.878510, 0.227427)",
        "(0.361458, 0.878794, 0.226838)",
        "(0.359994, 0.878957, 0.226116)",
        "(0.358682, 0.879415, 0.225008)",
        "(0.357821, 0.880019, 0.224265)",
        "(0.355206, 0.882238, 0.222491)",
        "(0.351332, 0.886268, 0.220094)",
        "(0.345453, 0.893707, 0.216577)",
        "(0.337563, 0.904643, 0.212477)",
        "(0.332808, 0.911525, 0.210186)",
        "(0.323051, 0.926944, 0.205138)",
        "(0.313416, 0.944385, 0.199429)",
        "(0.304068, 0.963110, 0.193351)",
        "(0.294431, 0.982730, 0.187224)",
        "(0.289380, 0.992832, 0.184199)",
        "(0.279016, 1.013539, 0.178337)",
        "(0.268310, 1.035091, 0.172713)",
        "(0.257802, 1.056561, 0.167362)",
        "(0.247785, 1.077356, 0.162418)",
        "(0.242966, 1.087357, 0.160071)",
        "(0.233714, 1.106325, 0.155726)",
        "(0.225061, 1.123736, 0.151920)",
        "(0.217165, 1.139902, 0.148532)",
        "(0.210178, 1.155101, 0.145343)",
        "(0.207179, 1.162260, 0.143889)",
        "(0.201647, 1.176203, 0.141168)",
        "(0.196983, 1.189675, 0.138405)",
        "(0.193316, 1.202695, 0.135373)",
        "(0.190423, 1.215461, 0.132052)",
        "(0.189087, 1.221773, 0.130332)",
        "(0.186401, 1.234422, 0.126879)",
        "(0.183474, 1.247300, 0.123627)",
        "(0.180133, 1.260366, 0.120744)",
        "(0.176431, 1.273605, 0.118222)",
        "(0.174687, 1.280329, 0.117130)",
        "(0.171735, 1.294081, 0.115166)",
        "(0.169616, 1.307876, 0.113579)",
        "(0.168357, 1.320744, 0.112098)",
        "(0.167554, 1.332410, 0.110871)",
        "(0.167236, 1.337828, 0.110323)",
        "(0.166793, 1.347970, 0.109121)",
        "(0.166716, 1.356831, 0.107706)",
        "(0.166634, 1.364521, 0.106149)",
        "(0.166648, 1.371394, 0.104481)",
        "(0.166798, 1.374628, 0.103630)",
        "(0.167196, 1.380688, 0.101631)",
        "(0.167951, 1.386339, 0.099331)",
        "(0.169120, 1.391601, 0.096897)",
        "(0.170352, 1.396296, 0.094409)",
        "(0.171000, 1.398348, 0.093143)",
        "(0.172385, 1.402097, 0.090562)",
        "(0.173869, 1.405346, 0.087944)",
        "(0.175396, 1.407723, 0.084943)",
        "(0.177109, 1.409579, 0.081506)",
        "(0.177940, 1.410441, 0.079665)",
        "(0.179184, 1.412463, 0.075902)",
        "(0.180078, 1.415006, 0.071887)",
        "(0.180445, 1.417955, 0.067509)",
        "(0.180432, 1.421483, 0.062991)",
        "(0.180423, 1.423409, 0.060735)",
        "(0.180418, 1.427458, 0.056432)",
        "(0.180157, 1.431690, 0.052385)",
        "(0.179882, 1.436211, 0.048835)",
        "(0.179865, 1.440915, 0.045969)",
        "(0.179761, 1.443232, 0.044843)",
        "(0.178901, 1.447586, 0.042786)",
        "(0.177793, 1.451844, 0.041302)",
        "(0.176602, 1.456066, 0.040322)",
        "(0.174896, 1.460127, 0.039495)",
        "(0.173807, 1.462016, 0.039165)",
        "(0.170788, 1.465590, 0.038697)",
        "(0.166462, 1.468934, 0.038410)",
        "(0.161094, 1.471831, 0.038386)",
        "(0.155656, 1.474419, 0.038631)",
        "(0.152867, 1.475544, 0.038825)",
        "(0.147556, 1.477650, 0.039319)",
        "(0.142478, 1.479194, 0.039721)",
        "(0.136888, 1.480024, 0.039945)",
        "(0.131267, 1.480342, 0.040026)",
        "(0.128717, 1.480379, 0.039985)",
        "(0.124212, 1.480375, 0.039916)",
        "(0.119929, 1.480332, 0.039697)",
        "(0.116460, 1.480612, 0.039168)",
        "(0.113518, 1.480953, 0.038408)",
        "(0.112023, 1.481185, 0.037905)",
        "(0.109049, 1.481732, 0.036764)",
        "(0.106414, 1.482360, 0.035502)",
        "(0.103840, 1.483021, 0.034435)",
        "(0.100688, 1.483504, 0.033536)",
        "(0.098991, 1.483711, 0.033194)",
        "(0.096013, 1.484057, 0.032876)",
        "(0.093834, 1.484328, 0.032979)",
        "(0.091948, 1.484474, 0.033352)",
        "(0.090762, 1.484657, 0.033799)",
        "(0.090516, 1.484720, 0.033934)",
        "(0.090166, 1.484660, 0.034130)",
        "(0.090105, 1.484604, 0.034315)",
        "(0.090157, 1.484557, 0.034335)",
        "(0.090345, 1.484444, 0.034058)",
        "(0.090568, 1.484418, 0.033825)",
        "(0.091100, 1.484440, 0.033399)",
        "(0.091845, 1.484337, 0.032575)",
        "(0.092769, 1.484286, 0.031763)",
        "(0.093779, 1.484250, 0.031021)",
        "(0.094295, 1.484237, 0.030709)",
        "(0.095318, 1.484252, 0.030110)",
        "(0.096643, 1.484013, 0.029271)",
        "(0.097840, 1.483786, 0.028577)",
        "(0.098502, 1.483715, 0.028551)",
        "(0.099015, 1.483447, 0.028606)",
        "(0.099969, 1.482669, 0.028741)",
        "(0.100654, 1.481869, 0.029026)",
        "(0.101168, 1.480820, 0.029533)",
        "(0.101336, 1.479504, 0.030081)",
        "(0.101039, 1.478797, 0.030457)",
        "(0.099701, 1.477372, 0.031362)",
        "(0.098726, 1.475801, 0.032282)",
        "(0.097536, 1.474183, 0.033275)",
        "(0.096120, 1.472845, 0.034370)",
        "(0.095481, 1.472295, 0.034881)",
        "(0.094102, 1.471275, 0.035779)",
        "(0.092910, 1.470537, 0.036498)",
        "(0.091895, 1.469938, 0.037111)",
        "(0.090963, 1.469442, 0.037623)",
        "(0.090687, 1.469252, 0.037862)",
        "(0.090225, 1.468841, 0.038258)",
        "(0.089891, 1.468261, 0.038337)",
        "(0.089381, 1.467309, 0.038181)",
        "(0.088949, 1.466419, 0.037931)",
        "(0.088813, 1.465977, 0.037842)",
        "(0.088443, 1.465153, 0.037740)",
        "(0.087982, 1.464385, 0.037767)",
        "(0.087495, 1.463658, 0.037858)",
        "(0.087073, 1.463195, 0.037965)",
        "(0.086820, 1.462906, 0.038008)",
        "(0.086446, 1.462528, 0.038075)",
        "(0.085958, 1.462049, 0.038163)",
        "(0.085554, 1.461670, 0.038260)",
        "(0.085189, 1.461446, 0.038369)",
        "(0.084854, 1.461217, 0.038443)",
        "(0.084391, 1.460989, 0.038553)",
        "(0.083882, 1.460670, 0.038674)",
        "(0.083549, 1.460545, 0.038829)",
        "(0.083227, 1.460372, 0.039011)",
        "(0.083021, 1.460226, 0.039127)",
        "(0.082495, 1.459820, 0.039392)",
        "(0.081958, 1.459294, 0.039687)",
        "(0.081683, 1.458962, 0.039982)",
        "(0.081365, 1.458406, 0.040480)",
        "(0.081271, 1.458103, 0.040924)",
        "(0.081394, 1.457954, 0.042113)",
        "(0.081531, 1.458203, 0.044025)",
        "(0.081627, 1.458720, 0.046180)",
        "(0.081908, 1.459448, 0.048485)",
        "(0.082082, 1.459914, 0.049716)",
        "(0.082356, 1.460794, 0.052137)",
        "(0.082670, 1.461735, 0.054606)",
        "(0.082935, 1.462636, 0.056950)",
        "(0.083204, 1.463376, 0.059058)",
        "(0.083327, 1.463700, 0.060051)",
        "(0.083523, 1.464323, 0.061924)",
        "(0.083678, 1.464815, 0.063668)",
        "(0.083685, 1.465205, 0.065212)",
        "(0.083706, 1.465490, 0.066549)",
        "(0.083753, 1.465634, 0.067184)",
        "(0.083763, 1.465810, 0.068380)",
        "(0.083806, 1.465907, 0.069339)",
        "(0.083837, 1.465901, 0.069779)",
        "(0.083888, 1.465855, 0.070065)",
        "(0.083902, 1.465801, 0.070187)",
        "(0.083857, 1.465639, 0.070268)",
        "(0.083760, 1.465346, 0.069952)",
        "(0.083764, 1.465322, 0.069492)",
        "(0.083852, 1.465451, 0.069310)",
        "(0.083865, 1.465499, 0.069253)",
        "(0.083853, 1.465614, 0.068979)",
        "(0.083853, 1.465832, 0.068583)",
        "(0.083809, 1.466151, 0.067897)",
        "(0.083793, 1.466592, 0.066676)",
        "(0.083808, 1.466755, 0.066038)",
        "(0.083869, 1.467161, 0.064766)",
        "(0.083889, 1.467554, 0.063382)",
        "(0.083890, 1.467860, 0.061814)",
        "(0.083941, 1.468136, 0.060284)",
        "(0.083948, 1.468232, 0.059512)",
        "(0.083980, 1.468328, 0.057927)",
        "(0.084036, 1.468372, 0.056396)",
        "(0.084074, 1.468362, 0.054942)",
        "(0.084196, 1.468441, 0.053612)",
        "(0.084219, 1.468482, 0.053019)",
        "(0.084301, 1.468595, 0.051921)",
        "(0.084458, 1.468713, 0.051001)",
        "(0.084469, 1.468777, 0.050301)",
        "(0.084449, 1.468773, 0.049872)",
        "(0.084431, 1.468751, 0.049669)",
        "(0.084382, 1.468722, 0.049344)",
        "(0.084442, 1.468674, 0.048973)",
        "(0.084613, 1.468717, 0.048791)",
        "(0.084771, 1.468748, 0.048666)",
        "(0.084875, 1.468760, 0.048596)",
        "(0.085051, 1.468862, 0.048512)",
        "(0.085194, 1.468921, 0.048424)",
        "(0.085331, 1.468991, 0.048320)",
        "(0.085454, 1.469104, 0.048281)",
        "(0.085538, 1.469175, 0.048268)",
        "(0.085671, 1.469281, 0.048265)",
        "(0.085786, 1.469399, 0.048291)",
        "(0.085896, 1.469520, 0.048328)",
        "(0.086011, 1.469617, 0.048394)",
        "(0.086093, 1.469679, 0.048444)",
        "(0.086212, 1.469767, 0.048548)",
        "(0.086328, 1.469807, 0.048717)",
        "(0.086422, 1.469816, 0.048920)",
        "(0.086517, 1.469777, 0.049062)",
        "(0.086613, 1.469708, 0.049179)",
        "(0.086740, 1.469596, 0.049310)",
        "(0.086876, 1.469334, 0.049426)",
        "(0.087016, 1.468944, 0.049501)",
        "(0.087084, 1.468543, 0.049526)",
        "(0.087099, 1.468269, 0.049538)",
        "(0.087097, 1.467932, 0.049558)",
        "(0.087079, 1.467613, 0.049565)",
        "(0.087039, 1.467233, 0.049534)",
        "(0.086992, 1.466952, 0.049505)",
        "(0.086966, 1.466818, 0.049500)",
        "(0.086931, 1.466676, 0.049509)",
        "(0.086875, 1.466569, 0.049543)",
        "(0.086790, 1.466538, 0.049577)",
        "(0.086682, 1.466571, 0.049620)",
        "(0.086573, 1.466596, 0.049661)",
        "(0.086342, 1.466653, 0.049781)",
        "(0.086156, 1.466755, 0.049895)",
        "(0.086011, 1.466859, 0.049960)",
        "(0.085773, 1.466991, 0.050051)",
        "(0.085674, 1.467065, 0.050080)",
        "(0.085456, 1.467176, 0.050153)",
        "(0.085310, 1.467279, 0.050211)",
        "(0.085193, 1.467317, 0.050283)",
        "(0.085082, 1.467316, 0.050322)",
        "(0.084994, 1.467297, 0.050365)",
        "(0.084828, 1.467221, 0.050430)",
        "(0.084678, 1.467167, 0.050467)",
        "(0.084511, 1.467091, 0.050484)",
        "(0.084381, 1.467043, 0.050499)",
        "(0.084345, 1.467020, 0.050501)",
        "(0.084372, 1.467025, 0.050478)",
        "(0.084440, 1.467034, 0.050428)",
        "(0.084527, 1.467087, 0.050363)",
        "(0.084605, 1.467109, 0.050291)",
        "(0.084644, 1.467107, 0.050266)",
        "(0.084706, 1.467124, 0.050269)",
        "(0.084754, 1.467115, 0.050360)",
        "(0.084863, 1.467159, 0.050523)",
        "(0.084961, 1.467226, 0.050693)",
        "(0.085053, 1.467285, 0.050855)",
        "(0.085449, 1.467568, 0.051411)",
        "(0.085997, 1.468092, 0.052262)",
        "(0.086533, 1.468663, 0.053156)",
        "(0.087036, 1.469214, 0.054099)",
        "(0.087274, 1.469489, 0.054608)",
        "(0.087694, 1.470087, 0.055684)",
        "(0.087858, 1.470592, 0.056789)",
        "(0.087904, 1.471038, 0.057809)",
        "(0.087813, 1.471444, 0.058769)",
        "(0.087778, 1.471627, 0.059227)",
        "(0.087696, 1.472002, 0.060067)",
        "(0.087667, 1.472334, 0.060854)",
        "(0.087727, 1.472715, 0.061603)",
        "(0.087784, 1.473099, 0.062411)",
        "(0.087807, 1.473282, 0.062832)",
        "(0.087832, 1.473562, 0.063677)",
        "(0.087827, 1.473789, 0.064520)",
        "(0.087788, 1.473984, 0.065357)",
        "(0.087743, 1.474078, 0.065994)",
        "(0.087717, 1.474115, 0.066280)",
        "(0.087671, 1.474159, 0.066705)",
        "(0.087607, 1.474193, 0.067041)",
        "(0.087463, 1.474180, 0.067265)",
        "(0.087328, 1.474178, 0.067198)",
        "(0.087245, 1.474203, 0.066977)",
        "(0.087157, 1.474307, 0.065735)",
        "(0.087405, 1.474408, 0.063939)",
        "(0.087766, 1.474455, 0.061616)",
        "(0.088283, 1.474512, 0.059042)",
        "(0.088543, 1.474611, 0.057727)",
        "(0.088934, 1.474700, 0.055118)",
        "(0.089314, 1.474896, 0.052655)",
        "(0.089538, 1.475224, 0.050520)",
        "(0.089809, 1.475584, 0.048586)",
        "(0.089915, 1.475766, 0.047771)",
        "(0.090060, 1.476140, 0.046261)",
        "(0.090208, 1.476504, 0.044975)",
        "(0.090297, 1.476794, 0.043861)",
        "(0.090306, 1.476922, 0.043046)",
        "(0.090308, 1.476948, 0.042739)",
        "(0.090378, 1.476994, 0.041700)",
        "(0.090436, 1.477074, 0.041320)",
        "(0.090472, 1.477099, 0.040944)",
        "(0.090527, 1.477067, 0.040512)",
        "(0.090557, 1.477012, 0.040311)",
        "(0.090574, 1.476934, 0.040086)",
        "(0.090526, 1.476871, 0.039967)",
        "(0.090414, 1.476711, 0.039875)",
        "(0.090304, 1.476538, 0.039857)",
        "(0.090278, 1.476438, 0.039878)",
        "(0.090319, 1.476351, 0.039976)",
        "(0.090401, 1.476307, 0.040095)",
        "(0.090473, 1.476263, 0.040187)",
        "(0.090560, 1.476212, 0.040222)",
        "(0.090597, 1.476211, 0.040217)",
        "(0.090669, 1.476174, 0.040167)",
        "(0.090797, 1.476082, 0.040081)",
        "(0.090895, 1.476037, 0.040081)",
        "(0.090999, 1.475841, 0.040164)",
        "(0.091032, 1.475626, 0.040336)",
        "(0.090946, 1.475106, 0.041227)",
        "(0.090543, 1.474498, 0.042974)",
        "(0.090236, 1.474070, 0.044827)",
        "(0.090015, 1.473700, 0.046957)",
        "(0.089897, 1.473586, 0.048108)",
        "(0.089692, 1.473432, 0.050424)",
        "(0.089412, 1.473411, 0.052784)",
        "(0.089026, 1.473505, 0.055079)",
        "(0.088673, 1.473685, 0.057222)",
        "(0.088574, 1.473809, 0.058206)",
        "(0.088378, 1.474109, 0.060005)",
        "(0.088217, 1.474403, 0.061476)",
        "(0.088104, 1.474703, 0.062527)",
        "(0.088069, 1.474974, 0.063185)",
        "(0.088091, 1.475080, 0.063220)",
        "(0.088140, 1.475227, 0.063242)",
        "(0.088192, 1.475372, 0.063255)",
        "(0.088285, 1.475523, 0.063067)",
        "(0.088434, 1.475555, 0.062501)",
        "(0.088517, 1.475580, 0.062187)",
        "(0.088649, 1.475584, 0.061395)",
        "(0.088843, 1.475528, 0.059767)",
        "(0.089056, 1.475601, 0.058131)",
        "(0.089334, 1.475697, 0.056283)",
        "(0.089500, 1.475778, 0.055354)",
        "(0.089878, 1.476084, 0.053543)",
        "(0.090310, 1.476433, 0.051860)",
        "(0.090683, 1.476783, 0.050237)",
        "(0.090927, 1.477080, 0.048741)",
        "(0.091029, 1.477222, 0.048073)",
        "(0.091133, 1.477483, 0.046877)",
        "(0.091254, 1.477810, 0.045886)",
        "(0.091351, 1.478087, 0.045067)",
        "(0.091437, 1.478385, 0.044571)",
        "(0.091519, 1.478548, 0.044350)",
        "(0.091678, 1.478822, 0.044085)",
        "(0.091792, 1.479080, 0.043911)",
        "(0.091906, 1.479364, 0.043704)",
        "(0.092052, 1.479672, 0.043521)",
        "(0.092133, 1.479835, 0.043438)",
        "(0.092330, 1.480206, 0.043248)",
        "(0.092587, 1.480661, 0.043074)",
        "(0.092811, 1.481162, 0.042883)",
        "(0.093015, 1.481695, 0.042633)",
        "(0.093112, 1.481981, 0.042497)",
        "(0.093260, 1.482493, 0.042265)",
        "(0.093381, 1.482899, 0.042119)",
        "(0.093520, 1.483298, 0.041981)",
        "(0.093785, 1.483716, 0.041902)",
        "(0.093983, 1.483937, 0.041940)",
        "(0.094366, 1.484244, 0.042199)",
        "(0.094834, 1.484530, 0.042908)",
        "(0.095101, 1.484619, 0.043627)",
        "(0.095260, 1.484612, 0.044528)",
        "(0.095323, 1.484586, 0.045136)",
        "(0.095402, 1.484683, 0.046400)",
        "(0.095432, 1.484852, 0.047785)",
        "(0.095513, 1.485268, 0.049336)",
        "(0.095683, 1.485816, 0.050959)",
        "(0.095811, 1.486109, 0.051753)",
        "(0.096080, 1.486771, 0.053297)",
        "(0.096379, 1.487389, 0.054705)",
        "(0.096659, 1.487966, 0.055911)",
        "(0.097008, 1.488463, 0.056877)",
        "(0.097186, 1.488645, 0.057248)",
        "(0.097523, 1.488931, 0.057843)",
        "(0.097724, 1.489054, 0.058133)",
        "(0.097849, 1.489030, 0.057901)",
        "(0.098026, 1.488765, 0.057171)",
        "(0.098129, 1.488501, 0.056495)",
        "(0.098414, 1.487818, 0.054766)",
        "(0.098813, 1.486795, 0.052432)",
        "(0.099234, 1.485711, 0.049843)",
        "(0.099682, 1.484596, 0.047321)",
        "(0.099864, 1.484080, 0.046142)",
        "(0.100172, 1.483136, 0.043962)",
        "(0.100387, 1.482275, 0.042009)",
        "(0.100527, 1.481558, 0.040433)",
        "(0.100465, 1.480928, 0.039176)",
        "(0.100398, 1.480644, 0.038686)",
        "(0.100277, 1.480145, 0.037977)",
        "(0.100016, 1.479856, 0.037891)",
        "(0.099705, 1.479891, 0.038395)",
        "(0.098960, 1.479817, 0.039522)",
        "(0.098669, 1.479952, 0.040242)",
        "(0.098001, 1.480250, 0.041829)",
        "(0.097294, 1.480624, 0.043652)",
        "(0.096623, 1.481080, 0.045518)",
        "(0.096027, 1.481550, 0.047372)",
        "(0.095767, 1.481784, 0.048293)",
        "(0.095282, 1.482248, 0.050102)",
        "(0.095030, 1.482748, 0.051832)",
        "(0.094868, 1.483238, 0.053367)",
        "(0.094778, 1.483654, 0.054628)",
        "(0.094708, 1.483874, 0.055125)",
        "(0.094519, 1.484383, 0.055783)",
        "(0.094435, 1.484710, 0.055588)",
        "(0.094015, 1.485956, 0.055577)",
        "(0.093788, 1.487823, 0.055179)",
        "(0.093774, 1.488887, 0.054975)",
        "(0.094000, 1.491331, 0.054514)",
        "(0.094666, 1.494187, 0.054009)",
        "(0.095554, 1.497121, 0.053610)",
        "(0.096501, 1.500087, 0.053613)",
        "(0.096954, 1.501560, 0.053984)",
        "(0.097824, 1.504765, 0.055832)",
        "(0.098700, 1.508090, 0.059019)",
        "(0.099582, 1.511203, 0.063140)",
        "(0.100495, 1.513937, 0.067884)",
        "(0.100967, 1.515098, 0.070481)",
        "(0.101889, 1.517035, 0.075881)",
        "(0.102686, 1.518358, 0.081441)",
        "(0.103234, 1.519008, 0.086869)",
        "(0.103778, 1.519021, 0.092099)",
        "(0.104048, 1.518766, 0.094620)",
        "(0.104580, 1.517846, 0.099413)",
        "(0.105158, 1.516298, 0.103662)",
        "(0.105676, 1.514140, 0.107202)",
        "(0.106088, 1.511389, 0.109858)",
        "(0.106247, 1.509781, 0.110802)",
        "(0.106489, 1.506242, 0.111975)",
        "(0.106463, 1.502261, 0.112176)",
        "(0.106240, 1.498120, 0.111573)",
        "(0.105777, 1.493943, 0.110215)",
        "(0.105405, 1.491915, 0.109263)",
        "(0.104454, 1.488043, 0.106986)",
        "(0.103412, 1.484481, 0.104117)",
        "(0.102214, 1.481461, 0.100838)",
        "(0.100987, 1.479092, 0.097168)",
        "(0.100466, 1.478173, 0.095159)",
        "(0.099460, 1.476855, 0.091106)",
        "(0.098622, 1.476283, 0.087045)",
        "(0.098057, 1.476521, 0.083138)",
        "(0.097667, 1.477565, 0.079321)",
        "(0.097618, 1.478368, 0.077481)",
        "(0.097644, 1.480382, 0.074144)",
        "(0.097703, 1.482975, 0.071318)",
        "(0.097909, 1.486023, 0.068843)",
        "(0.098276, 1.489351, 0.066663)",
        "(0.098526, 1.491158, 0.065709)",
        "(0.099078, 1.494959, 0.063982)",
        "(0.099664, 1.498869, 0.062488)",
        "(0.100342, 1.503031, 0.061208)",
        "(0.101103, 1.507414, 0.060222)",
        "(0.101503, 1.509767, 0.059917)",
        "(0.102363, 1.514715, 0.059564)",
        "(0.103275, 1.519926, 0.059572)",
        "(0.104295, 1.525402, 0.059988)",
        "(0.105246, 1.531021, 0.060881)",
        "(0.105722, 1.533853, 0.061482)",
        "(0.106714, 1.539540, 0.062923)",
        "(0.107633, 1.545322, 0.064668)",
        "(0.108596, 1.551086, 0.066754)",
        "(0.109784, 1.556921, 0.069192)",
        "(0.110482, 1.559813, 0.070533)",
        "(0.111930, 1.565469, 0.073437)",
        "(0.113427, 1.570980, 0.076660)",
        "(0.114923, 1.576181, 0.080116)",
        "(0.116215, 1.581028, 0.083722)",
        "(0.116744, 1.583263, 0.085554)",
        "(0.117801, 1.587396, 0.089253)",
        "(0.118981, 1.591205, 0.093063)",
        "(0.120279, 1.594690, 0.097074)",
        "(0.121562, 1.597896, 0.101289)",
        "(0.122275, 1.599372, 0.103476)",
        "(0.123458, 1.602241, 0.108068)",
        "(0.124480, 1.604828, 0.112832)",
        "(0.125428, 1.607133, 0.117689)",
        "(0.126511, 1.609243, 0.122688)",
        "(0.127097, 1.610128, 0.125205)",
        "(0.128289, 1.611598, 0.130322)",
        "(0.129474, 1.612694, 0.135625)",
        "(0.130681, 1.613320, 0.141001)",
        "(0.131719, 1.613544, 0.146366)",
        "(0.132180, 1.613482, 0.149024)",
        "(0.133132, 1.613126, 0.154239)",
        "(0.134064, 1.612364, 0.159278)",
        "(0.135108, 1.611143, 0.164064)",
        "(0.136197, 1.609656, 0.168584)",
        "(0.136729, 1.608772, 0.170777)",
        "(0.137765, 1.606778, 0.175059)",
        "(0.138655, 1.604337, 0.179071)",
        "(0.139471, 1.601443, 0.182884)",
        "(0.140303, 1.598074, 0.186745)",
        "(0.140694, 1.596191, 0.188729)",
        "(0.141406, 1.592190, 0.192726)",
        "(0.142006, 1.588014, 0.196742)",
        "(0.142552, 1.583635, 0.200771)",
        "(0.143083, 1.578941, 0.204636)",
        "(0.143308, 1.576502, 0.206469)",
        "(0.143653, 1.571553, 0.210166)",
        "(0.143869, 1.566351, 0.213870)",
        "(0.144240, 1.560648, 0.217276)",
        "(0.144681, 1.554397, 0.220298)",
        "(0.144812, 1.551185, 0.221690)",
        "(0.144817, 1.544577, 0.224409)",
        "(0.144900, 1.537323, 0.226873)",
        "(0.145013, 1.529569, 0.229062)",
        "(0.144882, 1.521647, 0.231031)",
        "(0.144765, 1.517550, 0.231897)",
        "(0.144690, 1.509297, 0.233493)",
        "(0.144580, 1.501025, 0.234848)",
        "(0.144524, 1.492690, 0.235715)",
        "(0.144426, 1.484639, 0.236201)",
        "(0.144269, 1.480704, 0.236269)",
        "(0.143891, 1.472836, 0.236103)",
        "(0.143596, 1.465263, 0.235552)",
        "(0.143435, 1.458092, 0.234569)",
        "(0.143271, 1.451237, 0.233275)",
        "(0.143243, 1.448063, 0.232545)",
        "(0.143175, 1.441841, 0.231040)",
        "(0.143290, 1.435883, 0.229350)",
        "(0.143400, 1.430291, 0.227310)",
        "(0.143373, 1.424813, 0.225030)",
        "(0.143363, 1.422193, 0.223871)",
        "(0.143486, 1.417035, 0.221568)",
        "(0.143709, 1.412040, 0.219409)",
        "(0.143969, 1.407091, 0.217186)",
        "(0.144217, 1.402022, 0.214848)",
        "(0.144325, 1.399381, 0.213622)",
        "(0.144493, 1.393889, 0.211020)",
        "(0.144629, 1.388154, 0.208241)",
        "(0.144660, 1.382222, 0.205380)",
        "(0.144625, 1.376153, 0.202511)",
        "(0.144556, 1.373074, 0.201097)",
        "(0.144368, 1.366843, 0.198189)",
        "(0.144099, 1.360437, 0.195161)",
        "(0.143588, 1.353817, 0.191879)",
        "(0.142730, 1.346961, 0.188206)",
        "(0.142311, 1.343520, 0.186152)",
        "(0.141494, 1.336720, 0.181660)",
        "(0.140331, 1.330038, 0.176682)",
        "(0.138997, 1.323709, 0.171396)",
        "(0.137488, 1.318151, 0.165866)",
        "(0.136637, 1.315736, 0.162947)",
        "(0.134778, 1.311468, 0.156857)",
        "(0.132783, 1.308152, 0.150394)",
        "(0.130842, 1.306095, 0.143517)",
        "(0.128801, 1.305207, 0.136262)",
        "(0.127667, 1.305230, 0.132500)",
        "(0.125385, 1.306120, 0.125022)",
        "(0.123014, 1.308063, 0.117543)",
        "(0.120723, 1.310962, 0.109948)",
        "(0.118606, 1.314657, 0.102321)",
        "(0.117696, 1.316826, 0.098547)",
        "(0.116044, 1.321574, 0.091180)",
        "(0.114539, 1.326883, 0.084302)",
        "(0.113206, 1.332784, 0.078173)",
        "(0.111960, 1.338896, 0.072477)",
        "(0.111488, 1.342136, 0.069832)",
        "(0.110683, 1.348746, 0.064790)",
        "(0.110090, 1.355446, 0.060068)",
        "(0.109524, 1.362222, 0.055894)",
        "(0.108906, 1.369093, 0.052247)",
        "(0.108568, 1.372535, 0.050600)",
        "(0.107832, 1.379350, 0.047540)",
        "(0.107187, 1.386184, 0.044807)",
        "(0.106675, 1.393202, 0.042434)",
        "(0.106357, 1.400518, 0.040458)",
        "(0.106303, 1.404244, 0.039615)",
        "(0.106105, 1.411787, 0.038239)",
        "(0.105893, 1.419518, 0.037231)",
        "(0.105903, 1.427458, 0.036588)",
        "(0.105718, 1.435538, 0.036189)",
        "(0.105597, 1.439579, 0.036011)",
        "(0.105191, 1.447547, 0.035629)",
        "(0.104709, 1.455427, 0.035431)",
        "(0.104345, 1.463497, 0.035523)",
        "(0.104041, 1.471750, 0.035800)",
        "(0.103821, 1.475928, 0.036018)",
        "(0.103218, 1.484382, 0.036501)",
        "(0.102737, 1.493060, 0.037173)",
        "(0.102302, 1.501966, 0.038157)",
        "(0.101962, 1.510986, 0.039392)",
        "(0.101784, 1.515531, 0.040126)",
        "(0.101356, 1.524558, 0.041714)",
        "(0.101005, 1.533477, 0.043376)",
        "(0.100475, 1.542231, 0.045124)",
        "(0.099880, 1.550708, 0.046843)",
        "(0.099648, 1.554860, 0.047703)",
        "(0.099036, 1.563027, 0.049385)",
        "(0.098298, 1.571131, 0.051007)",
        "(0.097709, 1.579295, 0.052646)",
        "(0.097105, 1.587544, 0.054444)",
        "(0.096896, 1.591609, 0.055426)",
        "(0.096528, 1.599788, 0.057484)",
        "(0.096476, 1.607942, 0.059655)",
        "(0.096816, 1.616024, 0.062187)",
        "(0.097249, 1.623973, 0.065353)",
        "(0.097571, 1.627825, 0.067254)",
        "(0.098442, 1.635231, 0.071435)",
        "(0.099736, 1.642255, 0.076119)",
        "(0.101401, 1.648942, 0.081215)",
        "(0.103365, 1.655014, 0.086694)",
        "(0.104425, 1.657737, 0.089588)",
        "(0.106612, 1.662672, 0.095474)",
        "(0.108806, 1.666830, 0.101666)",
        "(0.110949, 1.670306, 0.108092)",
        "(0.112982, 1.673123, 0.114907)",
        "(0.113883, 1.674283, 0.118521)",
        "(0.115595, 1.676195, 0.125935)",
        "(0.117137, 1.677530, 0.133482)",
        "(0.118664, 1.678360, 0.141043)",
        "(0.119961, 1.678709, 0.148732)",
        "(0.120505, 1.678705, 0.152615)",
        "(0.121584, 1.678440, 0.160466)",
        "(0.122592, 1.677915, 0.168600)",
        "(0.123622, 1.677119, 0.176961)",
        "(0.124711, 1.675979, 0.185399)",
        "(0.125256, 1.675233, 0.189635)",
        "(0.126440, 1.673458, 0.198098)",
        "(0.127696, 1.671191, 0.206513)",
        "(0.129047, 1.668518, 0.214873)",
        "(0.130241, 1.665569, 0.223359)",
        "(0.130841, 1.663850, 0.227557)",
        "(0.132034, 1.660072, 0.235751)",
        "(0.133233, 1.655864, 0.243730)",
        "(0.134254, 1.651356, 0.251709)",
        "(0.135096, 1.646201, 0.259396)",
        "(0.135470, 1.643436, 0.263024)",
        "(0.136158, 1.637680, 0.269958)",
        "(0.136764, 1.631510, 0.276446)",
        "(0.137224, 1.624781, 0.282535)",
        "(0.137544, 1.617746, 0.288369)",
        "(0.137628, 1.614150, 0.291099)",
        "(0.137696, 1.606633, 0.296238)",
        "(0.137906, 1.598547, 0.300846)",
        "(0.138174, 1.590176, 0.304951)",
        "(0.138345, 1.581384, 0.308269)",
        "(0.138550, 1.576821, 0.309585)",
        "(0.139006, 1.567062, 0.311749)",
        "(0.139636, 1.556728, 0.313093)",
        "(0.140271, 1.546000, 0.313821)",
        "(0.140818, 1.534845, 0.314302)",
        "(0.141151, 1.529264, 0.314356)",
        "(0.142146, 1.517858, 0.313949)",
        "(0.143489, 1.505987, 0.312830)",
        "(0.145095, 1.493635, 0.310910)",
        "(0.146357, 1.481350, 0.308500)",
        "(0.146808, 1.475152, 0.307097)",
        "(0.147816, 1.462634, 0.303842)",
        "(0.149064, 1.450061, 0.299982)",
        "(0.150100, 1.437367, 0.295302)",
        "(0.150735, 1.424737, 0.289738)",
        "(0.151006, 1.418485, 0.286723)",
        "(0.151898, 1.406502, 0.280489)",
        "(0.152812, 1.395130, 0.273994)",
        "(0.153375, 1.383987, 0.266868)",
        "(0.153725, 1.372991, 0.258917)",
        "(0.153683, 1.367589, 0.254720)",
        "(0.153216, 1.357109, 0.246186)",
        "(0.152465, 1.347186, 0.237320)",
        "(0.151436, 1.337829, 0.228002)",
        "(0.149923, 1.329352, 0.218440)",
        "(0.148964, 1.325415, 0.213526)",
        "(0.146888, 1.318123, 0.203693)",
        "(0.144615, 1.311975, 0.193986)",
        "(0.142295, 1.306981, 0.184052)",
        "(0.139844, 1.302910, 0.173573)",
        "(0.138567, 1.301226, 0.168109)",
        "(0.135893, 1.298560, 0.157170)",
        "(0.133178, 1.297181, 0.146339)",
        "(0.130483, 1.296950, 0.135635)",
        "(0.127539, 1.297746, 0.125280)",
        "(0.126100, 1.298698, 0.120239)",
        "(0.123341, 1.301467, 0.110490)",
        "(0.120499, 1.305475, 0.101137)",
        "(0.117818, 1.310853, 0.092337)",
        "(0.115265, 1.317395, 0.084179)",
        "(0.114092, 1.321068, 0.080358)",
        "(0.111770, 1.328986, 0.073171)",
        "(0.109533, 1.337644, 0.066711)",
        "(0.107539, 1.347122, 0.061105)",
        "(0.105708, 1.357358, 0.056432)",
        "(0.104921, 1.362875, 0.054376)",
        "(0.103687, 1.374297, 0.050638)",
        "(0.102626, 1.386235, 0.047480)",
        "(0.101794, 1.398375, 0.044734)",
        "(0.101051, 1.410634, 0.042438)",
        "(0.100778, 1.416771, 0.041514)",
        "(0.100262, 1.429253, 0.039987)",
        "(0.099990, 1.441974, 0.038872)",
        "(0.099936, 1.454880, 0.038062)",
        "(0.099979, 1.467928, 0.037432)",
        "(0.100083, 1.474513, 0.037131)",
        "(0.100498, 1.487773, 0.036695)",
        "(0.101021, 1.501363, 0.036716)",
        "(0.101692, 1.515021, 0.037096)",
        "(0.102298, 1.528558, 0.037768)",
        "(0.102561, 1.535287, 0.038247)",
        "(0.103263, 1.548815, 0.039433)",
        "(0.104143, 1.562247, 0.041070)",
        "(0.105101, 1.575377, 0.043160)",
        "(0.105619, 1.587848, 0.045467)",
        "(0.105795, 1.593757, 0.046619)",
        "(0.106219, 1.605057, 0.049059)",
        "(0.107141, 1.615857, 0.051825)",
        "(0.107829, 1.625892, 0.054887)",
        "(0.108480, 1.635215, 0.058310)",
        "(0.108787, 1.639621, 0.060200)",
        "(0.109575, 1.647997, 0.064305)",
        "(0.110594, 1.655795, 0.068721)",
        "(0.111526, 1.662836, 0.073540)",
        "(0.112530, 1.669293, 0.078715)",
        "(0.113105, 1.672221, 0.081394)",
        "(0.114325, 1.677608, 0.086890)",
        "(0.115553, 1.682198, 0.092577)",
        "(0.116669, 1.686081, 0.098512)",
        "(0.117705, 1.689237, 0.104739)",
        "(0.118302, 1.690462, 0.107929)",
        "(0.119561, 1.692252, 0.114460)",
        "(0.120855, 1.693289, 0.121225)",
        "(0.121913, 1.693791, 0.128245)",
        "(0.122705, 1.693660, 0.135487)",
        "(0.123005, 1.693317, 0.139191)",
        "(0.123459, 1.692415, 0.146568)",
        "(0.123762, 1.690972, 0.153811)",
        "(0.123947, 1.688941, 0.161043)",
        "(0.124111, 1.686329, 0.168204)",
        "(0.124206, 1.684831, 0.171689)",
        "(0.124479, 1.681652, 0.178564)",
        "(0.124858, 1.677829, 0.185289)",
        "(0.125284, 1.673518, 0.191787)",
        "(0.125728, 1.668682, 0.198101)",
        "(0.125933, 1.665992, 0.201085)",
        "(0.126368, 1.660380, 0.207001)",
        "(0.126904, 1.654109, 0.212634)",
        "(0.127506, 1.647273, 0.217944)",
        "(0.128303, 1.639734, 0.222972)",
        "(0.128786, 1.635754, 0.225346)",
        "(0.129910, 1.627372, 0.229789)",
        "(0.131172, 1.618512, 0.233847)",
        "(0.132336, 1.609316, 0.237476)",
        "(0.133594, 1.599434, 0.240637)",
        "(0.134299, 1.594286, 0.242000)",
        "(0.135788, 1.583946, 0.244293)",
        "(0.137251, 1.573247, 0.245968)",
        "(0.138960, 1.562274, 0.246961)",
        "(0.140866, 1.551071, 0.247312)",
        "(0.141756, 1.545513, 0.247273)",
        "(0.143386, 1.534510, 0.246769)",
        "(0.144867, 1.523466, 0.245994)",
        "(0.146520, 1.512587, 0.245111)",
        "(0.148114, 1.502155, 0.243841)",
        "(0.148806, 1.496973, 0.243000)",
        "(0.150057, 1.486477, 0.241042)",
        "(0.151286, 1.476037, 0.238901)",
        "(0.152370, 1.466065, 0.236601)",
        "(0.153477, 1.456292, 0.233957)",
        "(0.154034, 1.451469, 0.232491)",
        "(0.155088, 1.441896, 0.229422)",
        "(0.156035, 1.432639, 0.226187)",
        "(0.156992, 1.423652, 0.222740)",
        "(0.157854, 1.414806, 0.219129)",
        "(0.158267, 1.410562, 0.217189)",
        "(0.158837, 1.402349, 0.213024)",
        "(0.158985, 1.394396, 0.208261)",
        "(0.158850, 1.386742, 0.203070)",
        "(0.158444, 1.379571, 0.197722)",
        "(0.158145, 1.376188, 0.194926)",
        "(0.157511, 1.369753, 0.189001)",
        "(0.156603, 1.363812, 0.182619)",
        "(0.155364, 1.358228, 0.175763)",
        "(0.154217, 1.353225, 0.168595)",
        "(0.153651, 1.350954, 0.164991)",
        "(0.152486, 1.347013, 0.157921)",
        "(0.151335, 1.343656, 0.150745)",
        "(0.150110, 1.340667, 0.143308)",
        "(0.148802, 1.337974, 0.135798)",
        "(0.148082, 1.336788, 0.132012)",
        "(0.146683, 1.334812, 0.124359)",
        "(0.145152, 1.333728, 0.116921)",
        "(0.143709, 1.333487, 0.109545)",
        "(0.142190, 1.334094, 0.102307)",
        "(0.141404, 1.334865, 0.098835)",
        "(0.139912, 1.337085, 0.092109)",
        "(0.138443, 1.340341, 0.085878)",
        "(0.136886, 1.344692, 0.080184)",
        "(0.135256, 1.349909, 0.074939)",
        "(0.134417, 1.352885, 0.072505)",
        "(0.132845, 1.359388, 0.067935)",
        "(0.131318, 1.366624, 0.063808)",
        "(0.129786, 1.374476, 0.059891)",
        "(0.128354, 1.382976, 0.056322)",
        "(0.127690, 1.387543, 0.054658)",
        "(0.126631, 1.397026, 0.051410)",
        "(0.125561, 1.406904, 0.048314)",
        "(0.124569, 1.417068, 0.045392)",
        "(0.123655, 1.427303, 0.042697)",
        "(0.123333, 1.432531, 0.041515)",
        "(0.122714, 1.443174, 0.039470)",
        "(0.122166, 1.453865, 0.037708)",
        "(0.121591, 1.464414, 0.035982)",
        "(0.120880, 1.474770, 0.034426)",
        "(0.120606, 1.480040, 0.033781)",
        "(0.120282, 1.490708, 0.032691)",
        "(0.119838, 1.501365, 0.032029)",
        "(0.119218, 1.511880, 0.031613)",
        "(0.118544, 1.522144, 0.031259)",
        "(0.118230, 1.527197, 0.031100)",
        "(0.117445, 1.537150, 0.030818)",
        "(0.116589, 1.546764, 0.030584)",
        "(0.115804, 1.556108, 0.030495)",
        "(0.115047, 1.565327, 0.030669)",
        "(0.114589, 1.569844, 0.030861)",
        "(0.113583, 1.578756, 0.031386)",
        "(0.112409, 1.587345, 0.032117)",
        "(0.111398, 1.595824, 0.033175)",
        "(0.110727, 1.604073, 0.034575)",
        "(0.110406, 1.608059, 0.035363)",
        "(0.109783, 1.615750, 0.037020)",
        "(0.109164, 1.623241, 0.038758)",
        "(0.108492, 1.630443, 0.040629)",
        "(0.108114, 1.637439, 0.042627)",
        "(0.108022, 1.640794, 0.043687)",
        "(0.107770, 1.647315, 0.045945)",
        "(0.107530, 1.653604, 0.048405)",
        "(0.107410, 1.659525, 0.051172)",
        "(0.107397, 1.665123, 0.054253)",
        "(0.107411, 1.667753, 0.055967)",
        "(0.107484, 1.672807, 0.059698)",
        "(0.107711, 1.677462, 0.063892)",
        "(0.107822, 1.681779, 0.068478)",
        "(0.108150, 1.685672, 0.073505)",
        "(0.108396, 1.687472, 0.076243)",
        "(0.108870, 1.690771, 0.082002)",
        "(0.109558, 1.693581, 0.088078)",
        "(0.110231, 1.695802, 0.094515)",
        "(0.110903, 1.697487, 0.101260)",
        "(0.111218, 1.698090, 0.104731)",
        "(0.111905, 1.698987, 0.111845)",
        "(0.112914, 1.699316, 0.119099)",
        "(0.113980, 1.699033, 0.126457)",
        "(0.114996, 1.698236, 0.133953)",
        "(0.115430, 1.697610, 0.137781)",
        "(0.116224, 1.695992, 0.145468)",
        "(0.117078, 1.693579, 0.153072)",
        "(0.117874, 1.690604, 0.160579)",
        "(0.118627, 1.687092, 0.168035)",
        "(0.118972, 1.685196, 0.171779)",
        "(0.119609, 1.681044, 0.179212)",
        "(0.120171, 1.676237, 0.186353)",
        "(0.120616, 1.671003, 0.193044)",
        "(0.121064, 1.665255, 0.199148)",
        "(0.121198, 1.662244, 0.201970)",
        "(0.121371, 1.656024, 0.207427)",
        "(0.121481, 1.649358, 0.212728)",
        "(0.121726, 1.642406, 0.217827)",
        "(0.122155, 1.635324, 0.222617)",
        "(0.122357, 1.631696, 0.224833)",
        "(0.122829, 1.624173, 0.228925)",
        "(0.123486, 1.616370, 0.232601)",
        "(0.124308, 1.608535, 0.235951)",
        "(0.125243, 1.600638, 0.239148)",
        "(0.125696, 1.596736, 0.240613)",
        "(0.126515, 1.588846, 0.243356)",
        "(0.127345, 1.580978, 0.245698)",
        "(0.128347, 1.573231, 0.247713)",
        "(0.129268, 1.565603, 0.249475)",
        "(0.129776, 1.561900, 0.250167)",
        "(0.130983, 1.554558, 0.251550)",
        "(0.132456, 1.547307, 0.252879)",
        "(0.134210, 1.539971, 0.253939)",
        "(0.135769, 1.532692, 0.254715)",
        "(0.136547, 1.528994, 0.254967)",
        "(0.138224, 1.521398, 0.255469)",
        "(0.140093, 1.513813, 0.255799)",
        "(0.141797, 1.506271, 0.255791)",
        "(0.143234, 1.498403, 0.255560)",
        "(0.143997, 1.494453, 0.255350)",
        "(0.145624, 1.486421, 0.254561)",
        "(0.147327, 1.478150, 0.253309)",
        "(0.149165, 1.469713, 0.251723)",
        "(0.150956, 1.461218, 0.250086)",
        "(0.151864, 1.456952, 0.249260)",
        "(0.153684, 1.448220, 0.247389)",
        "(0.155272, 1.439312, 0.245175)",
        "(0.156732, 1.430210, 0.242508)",
        "(0.158140, 1.421111, 0.239475)",
        "(0.158894, 1.416557, 0.237827)",
        "(0.160434, 1.407571, 0.234341)",
        "(0.162011, 1.398694, 0.230459)",
        "(0.163494, 1.389730, 0.226364)",
        "(0.165013, 1.380949, 0.222222)",
        "(0.165709, 1.376690, 0.220133)",
        "(0.166928, 1.368392, 0.215771)",
        "(0.168173, 1.360192, 0.210928)",
        "(0.169366, 1.352199, 0.205789)",
        "(0.170332, 1.344537, 0.200602)",
        "(0.170719, 1.340849, 0.197969)",
        "(0.171303, 1.333641, 0.192505)",
        "(0.171723, 1.326929, 0.186651)",
        "(0.171768, 1.320655, 0.180508)",
        "(0.171501, 1.314728, 0.174023)",
        "(0.171259, 1.311926, 0.170596)",
        "(0.170671, 1.306748, 0.163519)",
        "(0.170131, 1.302526, 0.156204)",
        "(0.169582, 1.299299, 0.148760)",
        "(0.168976, 1.297064, 0.141317)",
        "(0.168552, 1.296341, 0.137607)",
        "(0.167531, 1.295528, 0.130155)",
        "(0.166359, 1.295595, 0.122755)",
        "(0.165119, 1.296673, 0.115535)",
        "(0.163789, 1.298684, 0.108504)",
        "(0.163047, 1.300122, 0.105043)",
        "(0.161623, 1.303526, 0.098164)",
        "(0.160090, 1.307511, 0.091571)",
        "(0.158575, 1.312213, 0.085272)",
        "(0.156884, 1.317310, 0.079362)",
        "(0.156015, 1.320084, 0.076578)",
        "(0.154284, 1.325816, 0.071262)",
        "(0.152607, 1.331818, 0.066293)",
        "(0.151020, 1.338072, 0.061777)",
        "(0.149544, 1.344363, 0.057582)",
        "(0.148815, 1.347511, 0.055555)",
        "(0.147208, 1.353735, 0.051643)",
        "(0.145731, 1.360055, 0.048052)",
        "(0.144287, 1.366464, 0.044704)",
        "(0.143008, 1.372897, 0.041507)",
        "(0.142361, 1.376237, 0.040025)",
        "(0.141125, 1.383030, 0.037223)",
        "(0.140027, 1.390044, 0.034799)",
        "(0.138968, 1.397308, 0.032705)",
        "(0.137865, 1.404596, 0.030869)",
        "(0.137306, 1.408250, 0.030075)",
        "(0.136327, 1.415609, 0.028730)",
        "(0.135484, 1.423003, 0.027695)",
        "(0.134633, 1.430471, 0.026885)",
        "(0.133645, 1.437873, 0.026157)",
        "(0.133162, 1.441542, 0.025846)",
        "(0.132216, 1.448833, 0.025358)",
        "(0.131231, 1.456085, 0.025078)",
        "(0.130395, 1.463224, 0.024919)",
        "(0.129589, 1.470287, 0.024853)",
        "(0.129272, 1.473809, 0.024885)",
        "(0.128669, 1.480738, 0.024978)",
        "(0.128096, 1.487551, 0.025114)",
        "(0.127415, 1.494164, 0.025326)",
        "(0.126672, 1.500617, 0.025501)",
        "(0.126385, 1.503837, 0.025596)",
        "(0.125937, 1.510364, 0.025803)",
        "(0.125270, 1.516822, 0.025994)",
        "(0.124376, 1.523071, 0.026065)",
        "(0.123334, 1.529454, 0.026191)",
        "(0.122917, 1.532781, 0.026337)",
        "(0.122079, 1.539668, 0.026743)",
        "(0.121186, 1.546658, 0.027268)",
        "(0.120398, 1.553844, 0.027949)",
        "(0.119598, 1.561292, 0.028810)",
        "(0.119153, 1.565053, 0.029310)",
        "(0.118286, 1.572728, 0.030477)",
        "(0.117568, 1.580485, 0.031852)",
        "(0.116996, 1.588284, 0.033381)",
        "(0.116555, 1.595997, 0.034977)",
        "(0.116388, 1.599800, 0.035792)",
        "(0.116047, 1.607241, 0.037518)",
        "(0.115773, 1.614555, 0.039343)",
        "(0.115842, 1.621821, 0.041342)",
        "(0.115939, 1.628920, 0.043531)",
        "(0.115913, 1.632356, 0.044694)",
        "(0.115813, 1.639079, 0.047079)",
        "(0.115706, 1.645562, 0.049565)",
        "(0.115660, 1.651657, 0.052071)",
        "(0.115743, 1.657392, 0.054534)",
        "(0.115741, 1.660094, 0.055744)",
        "(0.115653, 1.665322, 0.058186)",
        "(0.115465, 1.670231, 0.060698)",
        "(0.115336, 1.674840, 0.063291)",
        "(0.115211, 1.679241, 0.066089)",
        "(0.115194, 1.681338, 0.067559)",
        "(0.115092, 1.685323, 0.070669)",
        "(0.115035, 1.689034, 0.074043)",
        "(0.114924, 1.692541, 0.077600)",
        "(0.114546, 1.695825, 0.081295)",
        "(0.114346, 1.697352, 0.083199)",
        "(0.114027, 1.700306, 0.087177)",
        "(0.113837, 1.703011, 0.091395)",
        "(0.113754, 1.705277, 0.095901)",
        "(0.113834, 1.707040, 0.100640)",
        "(0.113959, 1.707657, 0.103120)",
        "(0.114393, 1.708610, 0.108348)",
        "(0.114947, 1.709125, 0.113904)",
        "(0.115497, 1.709185, 0.119753)",
        "(0.116020, 1.708751, 0.125749)",
        "(0.116258, 1.708295, 0.128870)",
        "(0.116655, 1.706971, 0.135226)",
        "(0.117097, 1.704990, 0.141651)",
        "(0.117582, 1.702386, 0.148187)",
        "(0.118215, 1.699324, 0.154890)",
        "(0.118585, 1.697697, 0.158307)",
        "(0.119354, 1.693962, 0.165367)",
        "(0.120045, 1.689852, 0.172353)",
        "(0.120712, 1.685431, 0.179066)",
        "(0.121270, 1.680772, 0.185562)",
        "(0.121572, 1.678249, 0.188652)",
        "(0.122166, 1.673092, 0.194907)",
        "(0.122789, 1.668034, 0.201103)",
        "(0.123407, 1.662832, 0.207067)",
        "(0.123954, 1.657125, 0.212581)",
        "(0.124325, 1.654129, 0.215180)",
        "(0.125202, 1.647953, 0.220307)",
        "(0.126238, 1.641447, 0.225055)",
        "(0.127201, 1.634647, 0.229536)",
        "(0.128186, 1.627617, 0.233988)",
        "(0.128693, 1.623989, 0.236240)",
        "(0.129745, 1.616502, 0.240568)",
        "(0.130830, 1.608654, 0.244523)",
        "(0.131506, 1.600562, 0.248411)",
        "(0.132022, 1.592283, 0.252417)",
        "(0.132416, 1.587971, 0.254398)",
        "(0.133623, 1.579042, 0.258194)",
        "(0.135062, 1.570008, 0.261560)",
        "(0.136342, 1.560915, 0.264441)",
        "(0.137536, 1.551444, 0.267017)",
        "(0.138171, 1.546534, 0.268185)",
        "(0.139314, 1.536837, 0.270377)",
        "(0.140200, 1.527170, 0.272218)",
        "(0.140896, 1.517205, 0.273584)",
        "(0.141645, 1.507027, 0.274528)",
        "(0.141980, 1.501936, 0.274838)",
        "(0.142510, 1.491903, 0.275234)",
        "(0.143110, 1.481859, 0.275220)",
        "(0.144005, 1.472007, 0.274775)",
        "(0.145027, 1.462391, 0.273886)",
        "(0.145628, 1.457744, 0.273252)",
        "(0.146756, 1.448538, 0.271789)",
        "(0.147663, 1.439493, 0.270047)",
        "(0.148693, 1.430583, 0.267832)",
        "(0.149642, 1.421853, 0.265123)",
        "(0.150111, 1.417556, 0.263579)",
        "(0.151146, 1.409179, 0.260093)",
        "(0.152270, 1.400809, 0.255923)",
        "(0.153282, 1.392303, 0.251170)",
        "(0.154077, 1.383820, 0.245863)",
        "(0.154412, 1.379585, 0.242928)",
        "(0.154954, 1.371286, 0.236709)",
        "(0.155385, 1.363362, 0.229933)",
        "(0.155623, 1.355848, 0.222392)",
        "(0.155518, 1.348555, 0.214178)",
        "(0.155391, 1.345027, 0.209824)",
        "(0.154945, 1.338125, 0.200857)",
        "(0.154209, 1.331615, 0.191538)",
        "(0.153528, 1.325463, 0.181945)",
        "(0.152742, 1.319978, 0.172273)",
        "(0.152258, 1.317464, 0.167355)",
        "(0.151214, 1.312910, 0.157589)",
        "(0.149931, 1.309456, 0.147976)",
        "(0.148575, 1.307050, 0.138312)",
        "(0.146965, 1.305622, 0.128546)",
        "(0.146061, 1.305351, 0.123762)",
        "(0.143942, 1.305519, 0.114522)",
        "(0.141722, 1.306996, 0.105622)",
        "(0.139384, 1.310096, 0.097181)",
        "(0.137007, 1.314565, 0.089157)",
        "(0.135864, 1.317272, 0.085296)",
        "(0.133533, 1.323138, 0.077816)",
        "(0.131012, 1.329722, 0.070931)",
        "(0.128408, 1.337028, 0.064764)",
        "(0.125845, 1.345069, 0.059079)",
        "(0.124629, 1.349362, 0.056472)",
        "(0.122243, 1.358376, 0.051625)",
        "(0.120129, 1.367962, 0.047222)",
        "(0.118177, 1.377869, 0.043222)",
        "(0.116188, 1.388059, 0.039695)",
        "(0.115295, 1.393308, 0.038159)",
        "(0.113581, 1.403886, 0.035328)",
        "(0.111940, 1.414582, 0.032886)",
        "(0.110489, 1.425441, 0.030791)",
        "(0.109196, 1.436269, 0.028936)",
        "(0.108710, 1.441726, 0.028022)",
        "(0.107715, 1.452688, 0.026351)",
        "(0.106878, 1.463625, 0.024836)",
        "(0.106017, 1.474607, 0.023597)",
        "(0.105173, 1.485752, 0.022684)",
        "(0.104824, 1.491352, 0.022383)",
        "(0.104264, 1.502621, 0.022067)",
        "(0.103782, 1.513868, 0.022089)",
        "(0.103444, 1.524849, 0.022354)",
        "(0.103120, 1.535578, 0.022793)",
        "(0.103078, 1.540860, 0.023098)",
        "(0.102844, 1.551256, 0.023837)",
        "(0.102277, 1.561267, 0.024687)",
        "(0.101719, 1.570878, 0.025715)",
        "(0.101363, 1.580222, 0.026948)",
        "(0.101204, 1.584742, 0.027658)",
        "(0.100842, 1.593477, 0.029174)",
        "(0.100383, 1.601713, 0.030917)",
        "(0.099986, 1.609600, 0.032978)",
        "(0.099880, 1.617321, 0.035483)",
        "(0.099836, 1.621044, 0.036867)",
        "(0.099573, 1.628162, 0.039740)",
        "(0.099302, 1.634951, 0.042894)",
        "(0.099377, 1.641566, 0.046417)",
        "(0.099829, 1.647845, 0.050171)",
        "(0.100119, 1.650854, 0.052143)",
        "(0.100726, 1.656584, 0.056172)",
        "(0.101340, 1.661849, 0.060436)",
        "(0.102113, 1.666652, 0.064892)",
        "(0.102911, 1.671071, 0.069645)",
        "(0.103303, 1.673142, 0.072157)",
        "(0.104131, 1.677102, 0.077363)",
        "(0.104898, 1.680714, 0.082778)",
        "(0.105661, 1.684005, 0.088425)",
        "(0.106462, 1.686999, 0.094364)",
        "(0.106857, 1.688413, 0.097490)",
        "(0.107725, 1.690956, 0.103986)",
        "(0.108903, 1.693285, 0.110770)",
        "(0.110217, 1.695217, 0.117833)",
        "(0.111494, 1.696729, 0.125170)",
        "(0.112135, 1.697363, 0.128909)",
        "(0.113350, 1.698285, 0.136628)",
        "(0.114542, 1.698869, 0.144666)",
        "(0.115824, 1.698991, 0.153084)",
        "(0.117228, 1.698639, 0.161801)",
        "(0.117913, 1.698224, 0.166219)",
        "(0.119240, 1.697097, 0.175145)",
        "(0.120618, 1.695325, 0.184046)",
        "(0.121971, 1.692893, 0.192884)",
        "(0.123389, 1.689820, 0.201545)",
        "(0.124172, 1.688038, 0.205779)",
        "(0.125797, 1.684058, 0.214076)",
        "(0.127294, 1.679419, 0.222356)",
        "(0.128622, 1.674021, 0.230595)",
        "(0.129977, 1.667864, 0.238485)",
        "(0.130640, 1.664402, 0.242188)",
        "(0.131947, 1.656851, 0.249231)",
        "(0.133016, 1.648177, 0.255645)",
        "(0.134057, 1.638925, 0.261439)",
        "(0.135190, 1.628912, 0.266452)",
        "(0.135750, 1.623732, 0.268801)",
        "(0.136790, 1.613082, 0.273069)",
        "(0.137398, 1.602145, 0.276889)",
        "(0.137957, 1.590481, 0.280032)",
        "(0.138467, 1.578265, 0.282796)",
        "(0.138760, 1.571980, 0.283885)",
        "(0.139410, 1.559614, 0.285730)",
        "(0.140051, 1.546836, 0.286970)",
        "(0.140896, 1.533603, 0.287777)",
        "(0.141907, 1.520335, 0.288483)",
        "(0.142311, 1.513665, 0.288773)",
        "(0.143056, 1.500036, 0.289022)",
        "(0.143657, 1.486251, 0.288832)",
        "(0.144092, 1.472440, 0.288224)",
        "(0.144384, 1.458538, 0.287255)",
        "(0.144580, 1.451610, 0.286588)",
        "(0.144944, 1.437794, 0.284842)",
        "(0.145374, 1.424039, 0.282453)",
        "(0.146131, 1.410495, 0.279474)",
        "(0.146870, 1.397353, 0.275990)",
        "(0.147055, 1.390921, 0.274100)",
        "(0.147062, 1.378481, 0.269827)",
        "(0.146935, 1.366858, 0.265123)",
        "(0.146723, 1.356099, 0.259971)",
        "(0.145917, 1.346013, 0.254284)",
        "(0.145248, 1.341233, 0.251048)",
        "(0.143564, 1.332239, 0.243931)",
        "(0.141458, 1.324558, 0.236334)",
        "(0.138884, 1.318323, 0.228324)",
        "(0.135806, 1.313609, 0.219678)",
        "(0.134262, 1.311743, 0.215210)",
        "(0.131095, 1.309476, 0.205846)",
        "(0.127701, 1.308692, 0.196467)",
        "(0.124070, 1.309289, 0.187113)",
        "(0.120359, 1.311420, 0.177780)",
        "(0.118562, 1.313122, 0.173201)",
        "(0.115073, 1.317413, 0.164383)",
        "(0.111769, 1.323021, 0.156040)",
        "(0.108433, 1.329935, 0.148369)",
        "(0.105148, 1.338002, 0.141236)",
        "(0.103477, 1.342497, 0.137928)",
        "(0.100233, 1.352000, 0.131674)",
        "(0.097439, 1.362429, 0.126013)",
        "(0.094749, 1.373511, 0.121007)",
        "(0.092200, 1.384976, 0.116463)",
        "(0.090959, 1.390805, 0.114425)",
        "(0.088678, 1.402635, 0.110595)",
        "(0.086733, 1.414725, 0.107289)",
        "(0.085162, 1.427083, 0.104546)",
        "(0.083815, 1.439454, 0.102255)",
        "(0.083245, 1.445597, 0.101293)",
        "(0.082078, 1.457856, 0.099676)",
        "(0.081264, 1.470191, 0.098439)",
        "(0.080525, 1.482357, 0.097482)",
        "(0.079921, 1.494373, 0.096710)",
        "(0.079652, 1.500329, 0.096429)",
        "(0.079400, 1.512133, 0.095985)",
        "(0.079383, 1.523805, 0.095711)",
        "(0.079475, 1.535368, 0.095702)",
        "(0.079594, 1.546593, 0.095791)",
        "(0.079630, 1.552029, 0.095866)",
        "(0.079871, 1.562737, 0.096123)",
        "(0.080343, 1.573378, 0.096666)",
        "(0.081043, 1.583815, 0.097608)",
        "(0.081682, 1.593911, 0.099035)",
        "(0.081938, 1.598822, 0.099904)",
        "(0.082473, 1.608371, 0.101773)",
        "(0.083217, 1.617566, 0.103893)",
        "(0.084265, 1.626485, 0.106309)",
        "(0.085389, 1.635044, 0.108949)",
        "(0.086032, 1.639235, 0.110316)",
        "(0.087421, 1.647366, 0.113172)",
        "(0.088918, 1.655041, 0.116193)",
        "(0.090694, 1.662348, 0.119522)",
        "(0.092854, 1.669257, 0.123185)",
        "(0.094017, 1.672513, 0.125157)",
        "(0.096368, 1.678715, 0.129182)",
        "(0.098710, 1.684372, 0.133421)",
        "(0.100982, 1.689466, 0.137910)",
        "(0.103097, 1.694033, 0.142766)",
        "(0.104205, 1.696088, 0.145330)",
        "(0.106490, 1.699812, 0.150623)",
        "(0.108646, 1.702979, 0.156135)",
        "(0.110764, 1.705626, 0.161910)",
        "(0.112741, 1.707854, 0.167906)",
        "(0.113722, 1.708693, 0.170961)",
        "(0.115627, 1.709989, 0.177161)",
        "(0.117575, 1.710727, 0.183474)",
        "(0.119417, 1.711030, 0.189984)",
        "(0.121170, 1.710856, 0.196694)",
        "(0.122027, 1.710519, 0.200117)",
        "(0.123691, 1.709433, 0.206921)",
        "(0.125326, 1.707540, 0.213562)",
        "(0.127044, 1.705053, 0.220134)",
        "(0.128884, 1.701990, 0.226586)",
        "(0.129856, 1.700199, 0.229808)",
        "(0.131840, 1.696405, 0.236249)",
        "(0.133880, 1.692164, 0.242682)",
        "(0.135809, 1.687572, 0.248991)",
        "(0.137559, 1.682555, 0.255102)",
        "(0.138410, 1.679928, 0.258061)",
        "(0.140041, 1.674424, 0.263780)",
        "(0.141857, 1.668654, 0.269154)",
        "(0.143740, 1.662645, 0.274137)",
        "(0.145540, 1.656250, 0.278786)",
        "(0.146384, 1.652958, 0.280960)",
        "(0.147953, 1.646116, 0.284944)",
        "(0.149431, 1.638849, 0.288538)",
        "(0.150805, 1.631086, 0.291637)",
        "(0.152251, 1.622785, 0.294219)",
        "(0.152981, 1.618537, 0.295328)",
        "(0.154276, 1.609937, 0.297471)",
        "(0.155474, 1.601082, 0.299541)",
        "(0.156778, 1.591942, 0.301193)",
        "(0.158049, 1.582659, 0.302460)",
        "(0.158675, 1.577916, 0.303079)",
        "(0.159978, 1.568254, 0.304155)",
        "(0.161110, 1.558687, 0.305025)",
        "(0.162187, 1.549190, 0.305661)",
        "(0.163252, 1.539550, 0.306221)",
        "(0.163767, 1.534731, 0.306455)",
        "(0.164777, 1.524966, 0.306722)",
        "(0.165563, 1.515318, 0.306697)",
        "(0.166164, 1.505747, 0.306571)",
        "(0.166684, 1.496213, 0.306382)",
        "(0.167029, 1.491369, 0.306160)",
        "(0.167560, 1.481723, 0.305493)",
        "(0.167905, 1.472229, 0.304467)",
        "(0.168178, 1.462747, 0.303236)",
        "(0.168568, 1.453117, 0.301633)",
        "(0.168791, 1.448267, 0.300681)",
        "(0.169234, 1.438553, 0.298581)",
        "(0.169713, 1.428797, 0.296063)",
        "(0.170179, 1.418931, 0.293237)",
        "(0.170232, 1.408932, 0.290040)",
        "(0.170234, 1.403921, 0.288347)",
        "(0.170234, 1.393958, 0.284667)",
        "(0.170252, 1.384063, 0.280568)",
        "(0.170240, 1.374391, 0.276093)",
        "(0.170129, 1.365153, 0.271364)",
        "(0.170062, 1.360683, 0.268898)",
        "(0.169776, 1.351856, 0.263651)",
        "(0.169409, 1.343370, 0.257871)",
        "(0.169035, 1.335340, 0.251671)",
        "(0.168762, 1.327930, 0.245018)",
        "(0.168650, 1.324426, 0.241581)",
        "(0.168140, 1.318068, 0.234534)",
        "(0.167348, 1.312711, 0.227254)",
        "(0.166325, 1.308431, 0.219681)",
        "(0.164859, 1.305040, 0.211764)",
        "(0.164014, 1.303451, 0.207692)",
        "(0.162018, 1.300687, 0.199157)",
        "(0.159977, 1.298672, 0.190337)",
        "(0.157854, 1.297744, 0.181489)",
        "(0.155646, 1.297778, 0.172344)",
        "(0.154487, 1.298181, 0.167709)",
        "(0.152067, 1.299451, 0.158468)",
        "(0.149571, 1.301450, 0.149340)",
        "(0.147116, 1.304510, 0.140484)",
        "(0.144482, 1.308594, 0.131941)",
        "(0.143072, 1.311044, 0.127932)",
        "(0.140140, 1.316458, 0.120281)",
        "(0.137308, 1.322627, 0.113133)",
        "(0.134561, 1.329829, 0.106810)",
        "(0.131930, 1.337898, 0.101135)",
        "(0.130668, 1.342217, 0.098513)",
        "(0.128230, 1.351145, 0.093563)",
        "(0.125712, 1.360313, 0.089079)",
        "(0.123043, 1.369635, 0.084959)",
        "(0.120525, 1.379416, 0.081185)",
        "(0.119298, 1.384449, 0.079452)",
        "(0.116875, 1.394973, 0.076436)",
        "(0.114665, 1.405967, 0.073755)",
        "(0.112668, 1.417312, 0.071450)",
        "(0.111071, 1.429165, 0.069534)",
        "(0.110355, 1.435227, 0.068701)",
        "(0.108915, 1.447308, 0.067170)",
        "(0.107560, 1.459255, 0.065774)",
        "(0.106405, 1.471083, 0.064476)",
        "(0.105883, 1.482962, 0.063294)",
        "(0.105616, 1.488909, 0.062698)",
        "(0.105019, 1.500714, 0.061534)",
        "(0.104456, 1.512395, 0.060506)",
        "(0.104056, 1.523934, 0.059693)",
        "(0.103737, 1.535387, 0.059290)",
        "(0.103500, 1.541042, 0.059194)",
        "(0.102777, 1.551958, 0.059111)",
        "(0.101777, 1.562187, 0.059156)",
        "(0.100808, 1.572034, 0.059444)",
        "(0.099868, 1.581395, 0.059987)",
        "(0.099394, 1.585912, 0.060352)",
        "(0.098518, 1.594736, 0.061241)",
        "(0.098014, 1.603156, 0.062368)",
        "(0.097872, 1.611234, 0.063816)",
        "(0.097760, 1.618833, 0.065582)",
        "(0.097750, 1.622430, 0.066590)",
        "(0.097776, 1.629264, 0.068863)",
        "(0.097850, 1.635720, 0.071585)",
        "(0.098010, 1.641910, 0.074769)",
        "(0.098177, 1.647654, 0.078366)",
        "(0.098377, 1.650443, 0.080239)",
        "(0.099021, 1.655683, 0.084282)",
        "(0.099699, 1.660504, 0.088653)",
        "(0.100506, 1.664936, 0.093371)",
        "(0.101428, 1.668941, 0.098396)",
        "(0.101966, 1.670772, 0.101058)",
        "(0.103250, 1.674177, 0.106457)",
        "(0.104653, 1.677278, 0.112045)",
        "(0.106105, 1.680020, 0.117697)",
        "(0.107527, 1.682301, 0.123304)",
        "(0.108238, 1.683248, 0.126118)",
        "(0.109587, 1.684951, 0.131739)",
        "(0.110861, 1.686117, 0.137318)",
        "(0.111977, 1.686915, 0.142970)",
        "(0.113129, 1.687267, 0.148624)",
        "(0.113745, 1.687251, 0.151501)",
        "(0.115122, 1.686964, 0.157367)",
        "(0.116629, 1.686537, 0.163394)",
        "(0.118259, 1.685652, 0.169611)",
        "(0.119978, 1.684135, 0.175859)",
        "(0.120797, 1.683222, 0.178998)",
        "(0.122302, 1.681077, 0.185411)",
        "(0.123741, 1.678638, 0.191970)",
        "(0.125049, 1.675706, 0.198520)",
        "(0.126259, 1.672053, 0.204845)",
        "(0.126864, 1.670081, 0.207932)",
        "(0.127990, 1.665735, 0.213991)",
        "(0.129147, 1.661215, 0.219941)",
        "(0.130438, 1.656350, 0.225708)",
        "(0.131942, 1.650956, 0.231305)",
        "(0.132714, 1.648148, 0.234085)",
        "(0.134279, 1.642181, 0.239435)",
        "(0.135790, 1.635642, 0.244515)",
        "(0.137327, 1.628620, 0.249254)",
        "(0.138583, 1.621075, 0.253583)",
        "(0.139126, 1.617200, 0.255626)",
        "(0.140223, 1.609137, 0.259422)",
        "(0.141350, 1.600566, 0.262887)",
        "(0.142639, 1.591849, 0.266080)",
        "(0.143890, 1.583130, 0.268967)",
        "(0.144494, 1.578790, 0.270278)",
        "(0.145770, 1.569891, 0.272703)",
        "(0.147221, 1.561089, 0.274936)",
        "(0.148793, 1.552431, 0.277000)",
        "(0.150396, 1.543849, 0.278767)",
        "(0.151271, 1.539501, 0.279503)",
        "(0.152976, 1.530812, 0.280837)",
        "(0.154483, 1.522412, 0.282068)",
        "(0.155924, 1.514172, 0.283281)",
        "(0.157523, 1.505889, 0.284386)",
        "(0.158317, 1.501781, 0.284869)",
        "(0.159723, 1.493887, 0.285626)",
        "(0.160997, 1.486098, 0.286031)",
        "(0.162316, 1.478127, 0.286161)",
        "(0.163751, 1.469927, 0.286114)",
        "(0.164431, 1.465765, 0.286067)",
        "(0.165542, 1.457341, 0.285779)",
        "(0.166511, 1.448792, 0.285136)",
        "(0.167410, 1.440192, 0.284231)",
        "(0.168180, 1.431377, 0.283112)",
        "(0.168490, 1.426895, 0.282451)",
        "(0.169051, 1.417832, 0.280862)",
        "(0.169391, 1.408416, 0.278815)",
        "(0.169621, 1.398635, 0.276226)",
        "(0.169679, 1.388581, 0.273164)",
        "(0.169667, 1.383486, 0.271437)",
        "(0.169563, 1.373282, 0.267570)",
        "(0.169456, 1.363032, 0.262946)",
        "(0.169342, 1.352741, 0.257558)",
        "(0.169145, 1.342604, 0.251599)",
        "(0.169009, 1.337651, 0.248569)",
        "(0.168551, 1.328100, 0.242161)",
        "(0.168073, 1.319060, 0.235155)",
        "(0.167511, 1.310644, 0.227518)",
        "(0.166583, 1.303011, 0.219201)",
        "(0.166021, 1.299432, 0.214955)",
        "(0.164595, 1.293103, 0.206164)",
        "(0.162971, 1.287608, 0.197120)",
        "(0.161270, 1.283860, 0.187471)",
        "(0.159585, 1.281274, 0.177614)",
        "(0.158735, 1.280271, 0.172647)",
        "(0.156911, 1.279268, 0.162605)",
        "(0.154881, 1.279470, 0.152600)",
        "(0.152792, 1.280911, 0.142652)",
        "(0.150691, 1.283758, 0.132823)",
        "(0.149453, 1.285477, 0.128007)",
        "(0.147031, 1.289892, 0.118522)",
        "(0.144590, 1.295386, 0.109248)",
        "(0.142126, 1.301631, 0.100429)",
        "(0.139588, 1.309003, 0.092243)",
        "(0.138319, 1.313052, 0.088327)",
        "(0.135877, 1.322047, 0.081003)",
        "(0.133685, 1.331884, 0.074232)",
        "(0.131568, 1.342465, 0.068058)",
        "(0.129583, 1.353644, 0.062486)",
        "(0.128622, 1.359401, 0.059969)",
        "(0.126835, 1.371116, 0.055266)",
        "(0.125203, 1.383105, 0.051043)",
        "(0.123832, 1.395328, 0.047407)",
        "(0.122654, 1.407822, 0.044326)",
        "(0.122122, 1.414164, 0.043020)",
        "(0.121063, 1.426889, 0.040644)",
        "(0.120068, 1.439552, 0.038664)",
        "(0.119356, 1.452165, 0.037005)",
        "(0.118592, 1.464553, 0.035762)",
        "(0.118219, 1.470674, 0.035252)",
        "(0.117387, 1.482753, 0.034543)",
        "(0.116563, 1.494541, 0.034114)",
        "(0.116085, 1.506190, 0.034136)",
        "(0.115685, 1.517446, 0.034515)",
        "(0.115404, 1.522950, 0.034773)",
        "(0.114730, 1.533672, 0.035555)",
        "(0.114215, 1.544267, 0.036604)",
        "(0.114003, 1.554768, 0.038088)",
        "(0.113724, 1.564986, 0.039819)",
        "(0.113524, 1.569947, 0.040742)",
        "(0.112773, 1.579378, 0.042681)",
        "(0.111844, 1.588168, 0.044890)",
        "(0.111032, 1.596583, 0.047411)",
        "(0.110281, 1.604621, 0.050277)",
        "(0.109830, 1.608433, 0.051736)",
        "(0.108564, 1.615571, 0.054737)",
        "(0.106982, 1.622244, 0.057894)",
        "(0.106129, 1.628857, 0.061395)",
        "(0.105662, 1.635402, 0.065257)",
        "(0.105400, 1.638564, 0.067218)",
        "(0.104779, 1.644479, 0.071300)",
        "(0.104086, 1.649975, 0.075603)",
        "(0.103732, 1.655192, 0.080224)",
        "(0.103596, 1.660055, 0.085240)",
        "(0.103548, 1.662298, 0.087886)",
        "(0.103409, 1.666488, 0.093328)",
        "(0.103329, 1.670215, 0.099085)",
        "(0.103698, 1.673575, 0.105055)",
        "(0.104495, 1.676683, 0.111296)",
        "(0.104997, 1.678060, 0.114557)",
        "(0.106075, 1.680509, 0.121235)",
        "(0.107278, 1.682361, 0.128156)",
        "(0.108655, 1.683656, 0.135215)",
        "(0.110241, 1.684435, 0.142423)",
        "(0.111018, 1.684649, 0.146045)",
        "(0.112559, 1.684553, 0.153434)",
        "(0.114183, 1.683827, 0.160841)",
        "(0.115730, 1.682465, 0.168248)",
        "(0.117256, 1.680441, 0.175696)",
        "(0.117984, 1.679182, 0.179428)",
        "(0.119396, 1.676222, 0.186760)",
        "(0.120709, 1.672664, 0.193907)",
        "(0.121942, 1.668403, 0.200785)",
        "(0.123245, 1.663526, 0.207384)",
        "(0.123822, 1.660879, 0.210564)",
        "(0.124759, 1.655192, 0.216809)",
        "(0.125445, 1.648914, 0.222998)",
        "(0.126102, 1.641937, 0.229044)",
        "(0.126754, 1.634387, 0.234711)",
        "(0.127094, 1.630484, 0.237450)",
        "(0.127940, 1.622339, 0.242586)",
        "(0.129073, 1.613742, 0.247330)",
        "(0.130370, 1.604724, 0.251561)",
        "(0.131690, 1.595502, 0.255527)",
        "(0.132503, 1.590719, 0.257385)",
        "(0.134152, 1.581329, 0.261043)",
        "(0.135618, 1.571866, 0.264384)",
        "(0.136830, 1.562120, 0.267305)",
        "(0.138281, 1.552166, 0.269852)",
        "(0.139082, 1.547265, 0.270977)",
        "(0.140636, 1.537592, 0.272894)",
        "(0.142178, 1.527781, 0.274256)",
        "(0.143664, 1.517884, 0.275043)",
        "(0.145073, 1.507887, 0.275380)",
        "(0.145786, 1.502836, 0.275475)",
        "(0.147373, 1.492669, 0.275361)",
        "(0.148800, 1.482674, 0.274938)",
        "(0.149986, 1.472738, 0.274211)",
        "(0.151118, 1.462866, 0.273036)",
        "(0.151712, 1.457935, 0.272369)",
        "(0.152983, 1.448189, 0.270739)",
        "(0.154072, 1.438729, 0.268802)",
        "(0.154943, 1.429551, 0.266505)",
        "(0.155735, 1.420548, 0.263753)",
        "(0.156135, 1.416139, 0.262180)",
        "(0.156824, 1.407473, 0.258831)",
        "(0.157329, 1.399029, 0.255100)",
        "(0.157596, 1.390944, 0.251014)",
        "(0.157579, 1.383397, 0.246584)",
        "(0.157443, 1.379865, 0.244142)",
        "(0.156805, 1.372968, 0.238708)",
        "(0.155850, 1.366391, 0.232653)",
        "(0.154838, 1.360265, 0.225895)",
        "(0.153537, 1.354637, 0.218597)",
        "(0.152792, 1.351938, 0.214872)",
        "(0.151142, 1.346995, 0.207099)",
        "(0.149342, 1.342772, 0.199025)",
        "(0.147120, 1.339123, 0.190735)",
        "(0.144638, 1.335958, 0.182120)",
        "(0.143381, 1.334642, 0.177607)",
        "(0.140800, 1.332520, 0.168559)",
        "(0.138219, 1.331099, 0.159224)",
        "(0.135573, 1.330417, 0.149679)",
        "(0.133011, 1.330668, 0.139938)",
        "(0.131734, 1.330998, 0.135101)",
        "(0.129081, 1.332215, 0.125460)",
        "(0.126284, 1.334047, 0.116003)",
        "(0.123329, 1.336654, 0.106961)",
        "(0.120524, 1.340273, 0.098433)",
        "(0.119117, 1.342262, 0.094268)",
        "(0.116374, 1.346889, 0.086181)",
        "(0.113855, 1.352382, 0.078616)",
        "(0.111505, 1.358838, 0.071709)",
        "(0.109483, 1.366285, 0.065460)",
        "(0.108501, 1.370260, 0.062541)",
        "(0.106590, 1.378604, 0.057022)",
        "(0.104934, 1.387893, 0.052296)",
        "(0.103305, 1.397676, 0.048088)",
        "(0.101795, 1.408024, 0.044612)",
        "(0.101029, 1.413391, 0.043151)",
        "(0.099788, 1.424457, 0.040540)",
        "(0.098784, 1.435890, 0.038292)",
        "(0.098035, 1.447553, 0.036352)",
        "(0.097428, 1.459326, 0.034625)",
        "(0.097183, 1.465232, 0.033885)",
        "(0.096695, 1.477061, 0.032523)",
        "(0.096345, 1.488876, 0.031402)",
        "(0.095912, 1.500584, 0.030435)",
        "(0.095774, 1.512087, 0.029730)",
        "(0.095796, 1.517801, 0.029432)",
        "(0.095949, 1.529105, 0.029094)",
        "(0.096378, 1.540278, 0.028964)",
        "(0.096878, 1.550982, 0.029010)",
        "(0.097240, 1.561458, 0.029101)",
        "(0.097417, 1.566485, 0.029299)",
        "(0.097727, 1.576495, 0.029941)",
        "(0.098089, 1.586289, 0.030920)",
        "(0.098557, 1.596054, 0.032107)",
        "(0.099008, 1.605761, 0.033578)",
        "(0.099196, 1.610501, 0.034399)",
        "(0.099598, 1.619784, 0.036199)",
        "(0.100547, 1.628745, 0.038252)",
        "(0.101615, 1.637324, 0.040539)",
        "(0.102479, 1.645439, 0.042954)",
        "(0.102880, 1.649334, 0.044208)",
        "(0.103542, 1.656666, 0.046892)",
        "(0.104482, 1.663746, 0.049776)",
        "(0.105654, 1.670455, 0.053088)",
        "(0.106754, 1.676886, 0.056598)",
        "(0.107296, 1.679770, 0.058448)",
        "(0.108143, 1.685306, 0.062175)",
        "(0.108909, 1.690345, 0.066260)",
        "(0.109861, 1.694941, 0.070839)",
        "(0.110870, 1.699066, 0.075735)",
        "(0.111381, 1.700999, 0.078271)",
        "(0.112279, 1.704513, 0.083722)",
        "(0.113028, 1.707845, 0.089443)",
        "(0.113876, 1.710760, 0.095532)",
        "(0.114596, 1.713544, 0.101724)",
        "(0.114960, 1.714800, 0.104877)",
        "(0.115733, 1.717043, 0.111262)",
        "(0.116487, 1.718876, 0.117710)",
        "(0.117128, 1.720417, 0.124274)",
        "(0.117901, 1.721491, 0.130993)",
        "(0.118348, 1.721782, 0.134421)",
        "(0.119311, 1.721984, 0.141311)",
        "(0.120343, 1.721598, 0.148340)",
        "(0.121352, 1.720712, 0.155471)",
        "(0.122347, 1.719281, 0.162674)",
        "(0.122849, 1.718302, 0.166270)",
        "(0.123838, 1.715865, 0.173391)",
        "(0.124787, 1.712796, 0.180375)",
        "(0.125675, 1.709076, 0.187296)",
        "(0.126560, 1.704816, 0.194179)",
        "(0.127029, 1.702531, 0.197610)",
        "(0.128116, 1.697558, 0.204500)",
        "(0.129201, 1.691956, 0.211271)",
        "(0.130132, 1.685843, 0.217811)",
        "(0.130822, 1.679155, 0.224175)",
        "(0.131175, 1.675704, 0.227335)",
        "(0.131918, 1.668282, 0.233516)",
        "(0.132788, 1.660501, 0.239495)",
        "(0.133796, 1.652071, 0.245240)",
        "(0.134848, 1.643239, 0.250627)",
        "(0.135328, 1.638553, 0.253063)",
        "(0.136115, 1.629095, 0.257762)",
        "(0.136825, 1.619240, 0.262085)",
        "(0.137582, 1.609047, 0.266066)",
        "(0.138520, 1.598507, 0.269608)",
        "(0.139001, 1.592995, 0.271146)",
        "(0.139841, 1.581711, 0.273788)",
        "(0.140502, 1.570193, 0.275901)",
        "(0.141197, 1.558424, 0.277737)",
        "(0.141953, 1.546319, 0.279292)",
        "(0.142275, 1.540259, 0.279951)",
        "(0.142904, 1.527991, 0.280880)",
        "(0.143469, 1.515630, 0.281425)",
        "(0.144186, 1.503105, 0.281604)",
        "(0.144976, 1.490660, 0.281648)",
        "(0.145503, 1.484509, 0.281484)",
        "(0.146642, 1.472370, 0.280818)",
        "(0.148002, 1.460317, 0.279477)",
        "(0.149116, 1.448576, 0.277902)",
        "(0.149889, 1.437217, 0.275788)",
        "(0.150203, 1.431601, 0.274532)",
        "(0.150754, 1.420486, 0.271329)",
        "(0.151350, 1.409779, 0.267531)",
        "(0.151970, 1.399621, 0.263367)",
        "(0.152422, 1.390140, 0.258850)",
        "(0.152577, 1.385682, 0.256296)",
        "(0.152524, 1.377120, 0.250579)",
        "(0.151994, 1.368996, 0.244097)",
        "(0.151235, 1.361629, 0.237247)",
        "(0.150207, 1.355329, 0.230291)",
        "(0.149666, 1.352720, 0.226668)",
        "(0.148334, 1.348205, 0.219191)",
        "(0.146609, 1.344491, 0.211228)",
        "(0.144533, 1.341639, 0.202795)",
        "(0.142427, 1.339727, 0.194135)",
        "(0.141321, 1.339254, 0.189727)",
        "(0.139095, 1.338998, 0.180830)",
        "(0.136694, 1.339298, 0.171780)",
        "(0.134149, 1.340764, 0.162635)",
        "(0.131586, 1.343328, 0.153673)",
        "(0.130317, 1.345101, 0.149269)",
        "(0.127861, 1.349321, 0.140647)",
        "(0.125486, 1.354676, 0.132369)",
        "(0.123120, 1.361002, 0.124592)",
        "(0.120769, 1.367872, 0.117314)",
        "(0.119630, 1.371535, 0.113891)",
        "(0.117401, 1.379530, 0.107578)",
        "(0.115232, 1.387998, 0.101837)",
        "(0.113087, 1.396745, 0.096564)",
        "(0.110946, 1.405774, 0.091685)",
        "(0.109965, 1.410389, 0.089432)",
        "(0.108067, 1.419786, 0.085205)",
        "(0.106337, 1.429419, 0.081598)",
        "(0.104847, 1.439223, 0.078204)",
        "(0.103850, 1.449442, 0.075189)",
        "(0.103422, 1.454655, 0.073835)",
        "(0.102541, 1.465114, 0.071293)",
        "(0.101840, 1.475681, 0.069077)",
        "(0.101323, 1.486374, 0.067099)",
        "(0.101152, 1.497177, 0.065591)",
        "(0.101002, 1.502574, 0.064922)",
        "(0.100508, 1.513455, 0.063860)",
        "(0.099881, 1.524360, 0.063243)",
        "(0.099788, 1.535559, 0.063038)",
        "(0.099758, 1.546752, 0.063200)",
        "(0.099691, 1.552282, 0.063280)",
        "(0.099512, 1.563101, 0.063422)",
        "(0.099253, 1.573521, 0.063555)",
        "(0.099055, 1.583734, 0.063717)",
        "(0.099425, 1.593858, 0.064031)",
        "(0.099777, 1.598956, 0.064297)",
        "(0.100492, 1.608883, 0.064898)",
        "(0.100975, 1.618307, 0.065556)",
        "(0.101517, 1.627397, 0.066420)",
        "(0.102756, 1.636401, 0.067548)",
        "(0.103636, 1.640900, 0.068309)",
        "(0.105339, 1.649613, 0.069870)",
        "(0.106999, 1.657902, 0.071604)",
        "(0.108639, 1.665605, 0.073558)",
        "(0.110268, 1.672748, 0.075698)",
        "(0.111106, 1.676150, 0.076882)",
        "(0.112876, 1.682492, 0.079635)",
        "(0.114669, 1.688192, 0.082897)",
        "(0.116512, 1.693276, 0.086680)",
        "(0.118332, 1.697818, 0.090978)",
        "(0.119323, 1.699868, 0.093278)",
        "(0.121169, 1.703532, 0.098210)",
        "(0.122789, 1.706498, 0.103618)",
        "(0.124460, 1.708877, 0.109348)",
        "(0.126161, 1.710552, 0.115529)",
        "(0.126995, 1.711197, 0.118736)",
        "(0.128627, 1.711981, 0.125234)",
        "(0.130193, 1.711828, 0.131980)",
        "(0.131786, 1.711218, 0.138948)",
        "(0.133428, 1.709914, 0.146336)",
        "(0.134282, 1.709132, 0.150045)",
        "(0.136062, 1.706894, 0.157491)",
        "(0.137677, 1.703842, 0.164913)",
        "(0.139224, 1.700018, 0.172254)",
        "(0.140606, 1.695689, 0.179594)",
        "(0.141275, 1.693295, 0.183261)",
        "(0.142556, 1.687927, 0.190518)",
        "(0.143747, 1.681869, 0.197526)",
        "(0.144767, 1.675254, 0.204251)",
        "(0.145653, 1.668252, 0.210942)",
        "(0.145995, 1.664656, 0.214212)",
        "(0.146596, 1.657025, 0.220349)",
        "(0.147217, 1.648840, 0.226051)",
        "(0.148037, 1.640227, 0.231290)",
        "(0.149044, 1.631237, 0.236356)",
        "(0.149582, 1.626564, 0.238716)",
        "(0.150469, 1.617030, 0.243383)",
        "(0.151191, 1.607218, 0.247935)",
        "(0.151924, 1.597287, 0.252236)",
        "(0.152657, 1.587124, 0.256110)",
        "(0.153078, 1.581968, 0.257919)",
        "(0.154089, 1.571401, 0.261294)",
        "(0.154980, 1.560660, 0.264256)",
        "(0.155734, 1.549461, 0.266727)",
        "(0.156561, 1.537859, 0.268799)",
        "(0.157043, 1.531947, 0.269706)",
        "(0.157988, 1.520322, 0.271276)",
        "(0.158803, 1.508901, 0.272489)",
        "(0.159542, 1.497280, 0.273431)",
        "(0.160356, 1.485640, 0.273976)",
        "(0.160816, 1.479947, 0.274028)",
        "(0.161627, 1.468927, 0.273793)",
        "(0.162576, 1.458301, 0.272908)",
        "(0.163711, 1.447833, 0.271632)",
        "(0.164849, 1.437775, 0.269950)",
        "(0.165276, 1.432827, 0.268922)",
        "(0.165940, 1.423084, 0.266190)",
        "(0.166537, 1.413542, 0.262754)",
        "(0.166994, 1.404318, 0.258997)",
        "(0.167241, 1.395337, 0.254982)",
        "(0.167233, 1.391013, 0.252752)",
        "(0.167049, 1.382455, 0.247943)",
        "(0.166724, 1.373984, 0.242668)",
        "(0.166269, 1.365575, 0.237002)",
        "(0.165544, 1.357462, 0.231038)",
        "(0.165123, 1.353543, 0.227893)",
        "(0.164036, 1.345764, 0.221367)",
        "(0.162610, 1.338244, 0.214622)",
        "(0.160938, 1.331192, 0.207752)",
        "(0.158935, 1.324986, 0.200808)",
        "(0.157907, 1.322024, 0.197274)",
        "(0.155633, 1.316952, 0.189714)",
        "(0.153351, 1.312582, 0.181935)",
        "(0.150997, 1.309417, 0.173940)",
        "(0.148527, 1.306929, 0.165926)",
        "(0.147352, 1.306025, 0.161962)",
        "(0.145086, 1.305157, 0.154126)",
        "(0.142787, 1.305158, 0.146493)",
        "(0.140392, 1.305951, 0.138945)",
        "(0.138209, 1.307678, 0.131532)",
        "(0.137156, 1.308887, 0.127961)",
        "(0.135112, 1.311805, 0.121098)",
        "(0.133207, 1.315597, 0.114760)",
        "(0.131245, 1.320013, 0.108898)",
        "(0.129370, 1.324947, 0.103582)",
        "(0.128461, 1.327624, 0.101147)",
        "(0.126642, 1.333263, 0.096641)",
        "(0.124894, 1.339319, 0.092622)",
        "(0.123262, 1.345739, 0.089079)",
        "(0.121688, 1.352390, 0.085938)",
        "(0.120860, 1.355781, 0.084498)",
        "(0.119264, 1.362939, 0.081944)",
        "(0.117727, 1.370441, 0.079824)",
        "(0.116113, 1.378160, 0.077997)",
        "(0.114492, 1.386058, 0.076374)",
        "(0.113776, 1.390173, 0.075683)",
        "(0.112364, 1.398600, 0.074442)",
        "(0.110993, 1.407273, 0.073263)",
        "(0.109846, 1.416230, 0.072112)",
        "(0.108853, 1.425445, 0.070983)",
        "(0.108457, 1.430186, 0.070450)",
        "(0.107739, 1.439895, 0.069437)",
        "(0.106930, 1.449808, 0.068564)",
        "(0.106007, 1.459760, 0.067855)",
        "(0.105169, 1.469786, 0.067308)",
        "(0.104838, 1.474810, 0.067047)",
        "(0.104385, 1.484935, 0.066629)",
        "(0.103960, 1.494963, 0.066204)",
        "(0.103468, 1.504988, 0.065782)",
        "(0.102948, 1.514876, 0.065457)",
        "(0.102730, 1.519766, 0.065329)",
        "(0.102509, 1.529424, 0.065072)",
        "(0.102377, 1.538988, 0.064926)",
        "(0.102140, 1.548485, 0.064802)",
        "(0.101834, 1.557762, 0.064690)",
        "(0.101637, 1.562306, 0.064666)",
        "(0.101337, 1.571184, 0.064603)",
        "(0.101145, 1.579834, 0.064496)",
        "(0.100993, 1.588198, 0.064348)",
        "(0.101213, 1.596305, 0.064207)",
        "(0.101398, 1.600239, 0.064185)",
        "(0.101608, 1.607939, 0.064281)",
        "(0.101803, 1.615306, 0.064601)",
        "(0.102072, 1.622389, 0.065242)",
        "(0.102330, 1.629193, 0.066143)",
        "(0.102419, 1.632470, 0.066687)",
        "(0.102574, 1.638723, 0.067915)",
        "(0.102882, 1.644382, 0.069352)",
        "(0.103142, 1.649795, 0.071061)",
        "(0.103484, 1.654899, 0.073244)",
        "(0.103677, 1.657359, 0.074486)",
        "(0.104094, 1.662104, 0.077145)",
        "(0.104500, 1.666553, 0.080121)",
        "(0.104873, 1.670698, 0.083406)",
        "(0.105501, 1.674519, 0.086922)",
        "(0.105951, 1.676265, 0.088769)",
        "(0.106850, 1.679526, 0.092608)",
        "(0.107586, 1.682362, 0.096749)",
        "(0.108357, 1.684855, 0.101288)",
        "(0.109244, 1.686893, 0.106172)",
        "(0.109786, 1.687722, 0.108672)",
        "(0.111011, 1.688954, 0.113860)",
        "(0.112459, 1.689560, 0.119229)",
        "(0.113868, 1.689612, 0.124787)",
        "(0.115113, 1.689170, 0.130593)",
        "(0.115722, 1.688751, 0.133612)",
        "(0.116808, 1.687579, 0.139859)",
        "(0.118091, 1.685938, 0.146211)",
        "(0.119462, 1.683623, 0.152545)",
        "(0.120808, 1.680652, 0.158712)",
        "(0.121460, 1.678812, 0.161710)",
        "(0.122613, 1.674739, 0.167682)",
        "(0.123804, 1.670108, 0.173591)",
        "(0.125123, 1.664867, 0.179368)",
        "(0.126339, 1.658777, 0.184928)",
        "(0.126810, 1.655557, 0.187727)",
        "(0.127397, 1.648844, 0.193359)",
        "(0.127807, 1.641842, 0.198932)",
        "(0.128503, 1.634356, 0.204194)",
        "(0.129674, 1.626486, 0.209264)",
        "(0.130364, 1.622479, 0.211760)",
        "(0.131739, 1.614498, 0.216750)",
        "(0.133150, 1.606342, 0.221812)",
        "(0.134548, 1.597984, 0.226729)",
        "(0.136407, 1.589292, 0.231248)",
        "(0.137442, 1.584787, 0.233437)",
        "(0.139526, 1.575628, 0.237681)",
        "(0.141436, 1.565923, 0.241671)",
        "(0.143051, 1.555752, 0.245353)",
        "(0.144435, 1.545228, 0.248860)",
        "(0.145111, 1.539864, 0.250614)",
        "(0.146569, 1.529082, 0.254020)",
        "(0.147994, 1.518188, 0.257024)",
        "(0.149403, 1.507383, 0.259359)",
        "(0.150777, 1.496478, 0.261128)",
        "(0.151409, 1.490989, 0.261835)",
        "(0.152632, 1.479977, 0.262800)",
        "(0.153760, 1.469073, 0.263293)",
        "(0.154765, 1.458373, 0.263282)",
        "(0.155768, 1.447823, 0.262333)",
        "(0.156306, 1.442559, 0.261505)",
        "(0.157347, 1.431930, 0.259173)",
        "(0.158282, 1.421420, 0.256613)",
        "(0.159161, 1.411049, 0.253555)",
        "(0.159760, 1.400698, 0.249985)",
        "(0.159955, 1.395434, 0.247769)",
        "(0.160380, 1.384765, 0.243012)",
        "(0.160742, 1.374062, 0.237682)",
        "(0.160631, 1.363520, 0.232051)",
        "(0.160318, 1.353370, 0.226158)",
        "(0.160192, 1.348510, 0.223041)",
        "(0.159738, 1.339230, 0.216422)",
        "(0.158803, 1.330434, 0.209393)",
        "(0.157646, 1.322458, 0.201738)",
        "(0.156128, 1.315376, 0.193541)",
        "(0.155219, 1.312242, 0.189197)",
        "(0.153131, 1.306771, 0.180243)",
        "(0.150638, 1.302588, 0.170902)",
        "(0.147950, 1.299695, 0.161074)",
        "(0.145333, 1.298408, 0.150884)",
        "(0.143944, 1.298206, 0.145886)",
        "(0.141067, 1.299111, 0.135939)",
        "(0.138140, 1.301231, 0.126115)",
        "(0.134828, 1.304460, 0.116765)",
        "(0.131177, 1.308820, 0.108069)",
        "(0.129392, 1.311500, 0.103946)",
        "(0.125828, 1.317757, 0.096148)",
        "(0.122300, 1.325389, 0.089064)",
        "(0.118946, 1.334339, 0.082783)",
        "(0.115804, 1.344221, 0.077322)",
        "(0.114340, 1.349458, 0.074869)",
        "(0.111431, 1.360486, 0.070558)",
        "(0.108664, 1.372026, 0.066707)",
        "(0.106348, 1.384164, 0.063289)",
        "(0.104640, 1.397051, 0.060447)",
        "(0.103890, 1.403740, 0.059249)",
        "(0.102257, 1.417110, 0.057015)",
        "(0.100940, 1.430556, 0.055000)",
        "(0.100199, 1.444219, 0.053299)",
        "(0.099754, 1.458059, 0.051863)",
        "(0.099551, 1.464907, 0.051257)",
        "(0.099036, 1.478402, 0.050262)",
        "(0.098585, 1.491604, 0.049658)",
        "(0.098078, 1.504574, 0.049545)",
        "(0.097488, 1.517236, 0.049685)",
        "(0.097242, 1.523430, 0.049798)",
        "(0.097004, 1.535491, 0.050156)",
        "(0.096922, 1.547211, 0.050616)",
        "(0.097200, 1.558638, 0.051397)",
        "(0.097380, 1.569762, 0.052369)",
        "(0.097479, 1.575095, 0.052918)",
        "(0.097736, 1.585438, 0.054115)",
        "(0.097936, 1.595359, 0.055647)",
        "(0.098869, 1.605208, 0.057641)",
        "(0.099913, 1.614598, 0.060076)",
        "(0.100438, 1.619097, 0.061429)",
        "(0.101510, 1.627778, 0.064305)",
        "(0.102762, 1.635886, 0.067472)",
        "(0.104322, 1.643562, 0.071101)",
        "(0.106106, 1.650838, 0.075283)",
        "(0.107011, 1.654270, 0.077482)",
        "(0.108948, 1.660660, 0.082236)",
        "(0.111039, 1.666491, 0.087432)",
        "(0.113232, 1.671667, 0.093003)",
        "(0.115365, 1.676269, 0.098905)",
        "(0.116412, 1.678388, 0.101953)",
        "(0.118702, 1.682297, 0.108331)",
        "(0.121155, 1.685745, 0.115022)",
        "(0.123654, 1.688452, 0.121906)",
        "(0.126302, 1.690425, 0.128847)",
        "(0.127665, 1.691066, 0.132368)",
        "(0.130289, 1.692085, 0.139553)",
        "(0.132911, 1.692438, 0.146909)",
        "(0.135496, 1.692134, 0.154599)",
        "(0.138138, 1.691208, 0.162405)",
        "(0.139345, 1.690509, 0.166365)",
        "(0.141632, 1.688627, 0.174314)",
        "(0.143744, 1.685901, 0.182088)",
        "(0.145645, 1.682440, 0.189887)",
        "(0.147662, 1.678443, 0.197709)",
        "(0.148681, 1.676217, 0.201591)",
        "(0.150619, 1.671163, 0.209316)",
        "(0.152371, 1.665620, 0.216960)",
        "(0.153940, 1.659647, 0.224468)",
        "(0.155375, 1.652951, 0.231771)",
        "(0.156068, 1.649341, 0.235281)",
        "(0.157394, 1.641918, 0.242029)",
        "(0.158391, 1.634151, 0.248350)",
        "(0.159138, 1.625656, 0.254022)",
        "(0.159900, 1.616967, 0.259277)",
        "(0.160285, 1.612568, 0.261627)",
        "(0.161102, 1.603535, 0.266048)",
        "(0.161913, 1.594077, 0.269761)",
        "(0.162672, 1.584308, 0.272898)",
        "(0.163436, 1.574272, 0.275632)",
        "(0.163789, 1.569122, 0.276891)",
        "(0.164497, 1.558766, 0.279124)",
        "(0.165149, 1.548451, 0.281103)",
        "(0.165846, 1.538154, 0.282812)",
        "(0.166502, 1.528121, 0.284340)",
        "(0.166805, 1.523243, 0.285035)",
        "(0.167597, 1.513630, 0.286141)",
        "(0.168468, 1.504229, 0.286790)",
        "(0.169408, 1.494956, 0.286903)",
        "(0.170347, 1.485848, 0.286586)",
        "(0.170927, 1.481337, 0.286227)",
        "(0.172193, 1.472337, 0.285222)",
        "(0.173320, 1.463215, 0.283631)",
        "(0.174407, 1.453840, 0.281326)",
        "(0.175591, 1.444219, 0.278340)",
        "(0.176260, 1.439310, 0.276633)",
        "(0.177571, 1.429618, 0.273071)",
        "(0.178633, 1.419920, 0.269303)",
        "(0.179373, 1.410236, 0.265054)",
        "(0.179864, 1.400627, 0.260159)",
        "(0.180007, 1.395923, 0.257541)",
        "(0.180099, 1.386862, 0.251868)",
        "(0.179818, 1.378307, 0.245597)",
        "(0.178976, 1.370272, 0.238780)",
        "(0.177786, 1.362849, 0.231661)",
        "(0.177034, 1.359518, 0.227958)",
        "(0.175291, 1.353278, 0.220244)",
        "(0.173055, 1.347583, 0.211970)",
        "(0.170448, 1.342472, 0.203308)",
        "(0.167773, 1.338235, 0.194482)",
        "(0.166465, 1.336547, 0.190037)",
        "(0.163883, 1.333821, 0.181171)",
        "(0.161091, 1.331868, 0.172199)",
        "(0.158166, 1.330666, 0.163135)",
        "(0.155237, 1.330255, 0.154204)",
        "(0.153880, 1.330374, 0.149831)",
        "(0.151313, 1.331334, 0.141358)",
        "(0.148666, 1.333079, 0.133230)",
        "(0.145911, 1.335468, 0.125441)",
        "(0.143284, 1.338584, 0.118052)",
        "(0.142014, 1.340541, 0.114606)",
        "(0.139444, 1.344958, 0.108096)",
        "(0.136985, 1.350109, 0.102098)",
        "(0.134767, 1.356043, 0.096575)",
        "(0.132761, 1.362710, 0.091527)",
        "(0.131744, 1.366337, 0.089209)",
        "(0.129770, 1.374024, 0.084815)",
        "(0.127684, 1.382370, 0.080814)",
        "(0.125738, 1.391343, 0.077075)",
        "(0.124054, 1.400784, 0.073671)",
        "(0.123286, 1.405615, 0.072069)",
        "(0.121912, 1.415478, 0.069074)",
        "(0.120751, 1.425472, 0.066311)",
        "(0.119566, 1.435321, 0.063811)",
        "(0.118457, 1.445012, 0.061503)",
        "(0.117925, 1.449831, 0.060531)",
        "(0.116742, 1.459377, 0.058692)",
        "(0.115403, 1.468520, 0.056935)",
        "(0.113769, 1.477360, 0.055289)",
        "(0.111739, 1.486060, 0.053936)",
        "(0.110748, 1.490346, 0.053428)",
        "(0.108831, 1.499006, 0.052743)",
        "(0.106834, 1.507577, 0.052474)",
        "(0.104801, 1.515713, 0.052429)",
        "(0.102860, 1.523627, 0.052770)",
        "(0.101889, 1.527530, 0.053209)",
        "(0.100413, 1.535322, 0.054569)",
        "(0.099188, 1.542857, 0.056677)",
        "(0.097608, 1.549797, 0.059218)",
        "(0.096290, 1.556352, 0.062272)",
        "(0.095935, 1.559608, 0.063986)",
        "(0.095648, 1.565885, 0.067871)",
        "(0.095507, 1.571634, 0.072309)",
        "(0.095484, 1.577010, 0.077254)",
        "(0.095671, 1.581948, 0.082671)",
        "(0.095849, 1.584199, 0.085537)",
        "(0.096269, 1.588309, 0.091412)",
        "(0.096663, 1.591811, 0.097558)",
        "(0.097266, 1.594769, 0.103997)",
        "(0.097870, 1.597082, 0.110699)",
        "(0.098238, 1.597965, 0.114114)",
        "(0.098953, 1.599394, 0.121102)",
        "(0.099759, 1.600403, 0.128279)",
        "(0.100686, 1.600889, 0.135669)",
        "(0.101446, 1.600998, 0.143127)",
        "(0.101772, 1.600912, 0.146922)",
        "(0.102495, 1.600414, 0.154561)",
        "(0.103433, 1.599383, 0.162177)",
        "(0.104294, 1.597903, 0.169965)",
        "(0.104833, 1.596046, 0.177942)",
        "(0.105155, 1.594898, 0.181984)",
        "(0.105966, 1.592287, 0.189996)",
        "(0.106928, 1.589114, 0.197865)",
        "(0.107939, 1.585379, 0.205798)",
        "(0.108877, 1.581059, 0.213743)",
        "(0.109365, 1.578594, 0.217712)",
        "(0.110387, 1.573337, 0.225530)",
        "(0.111105, 1.567470, 0.233103)",
        "(0.111740, 1.560762, 0.240189)",
        "(0.112391, 1.553236, 0.246851)",
        "(0.112743, 1.549159, 0.250024)",
        "(0.113476, 1.540730, 0.256029)",
        "(0.114222, 1.531802, 0.261445)",
        "(0.115169, 1.522028, 0.265971)",
        "(0.116272, 1.511764, 0.269742)",
        "(0.116783, 1.506572, 0.271421)",
        "(0.117712, 1.496071, 0.274201)",
        "(0.118547, 1.485348, 0.276223)",
        "(0.119678, 1.474529, 0.277208)",
        "(0.121108, 1.463587, 0.277206)",
        "(0.121764, 1.458141, 0.276815)",
        "(0.122966, 1.447372, 0.275444)",
        "(0.123980, 1.436867, 0.273483)",
        "(0.124737, 1.426938, 0.271088)",
        "(0.125301, 1.417750, 0.268013)",
        "(0.125444, 1.413398, 0.266129)",
        "(0.125496, 1.405086, 0.261831)",
        "(0.125172, 1.397508, 0.256687)",
        "(0.124481, 1.390705, 0.250863)",
        "(0.123513, 1.384779, 0.244289)",
        "(0.122922, 1.382097, 0.240825)",
        "(0.121302, 1.377648, 0.233718)",
        "(0.119106, 1.374415, 0.226436)",
        "(0.116553, 1.372322, 0.218607)",
        "(0.113863, 1.371287, 0.210373)",
        "(0.112560, 1.371270, 0.206168)",
        "(0.110147, 1.372140, 0.197719)",
        "(0.107944, 1.374205, 0.189222)",
        "(0.105797, 1.377255, 0.180803)",
        "(0.103498, 1.381279, 0.172725)",
        "(0.102389, 1.383653, 0.168762)",
        "(0.100202, 1.388870, 0.160917)",
        "(0.098212, 1.394776, 0.153348)",
        "(0.096538, 1.401427, 0.146138)",
        "(0.095034, 1.408688, 0.139426)",
        "(0.094352, 1.412382, 0.136187)",
        "(0.093214, 1.420068, 0.129996)",
        "(0.092279, 1.427801, 0.124125)",
        "(0.091580, 1.435533, 0.118538)",
        "(0.090824, 1.443115, 0.113155)",
        "(0.090472, 1.446827, 0.110593)",
        "(0.089692, 1.454062, 0.105606)",
        "(0.089054, 1.461069, 0.100812)",
        "(0.088490, 1.467955, 0.096234)",
        "(0.087803, 1.474684, 0.091848)",
        "(0.087416, 1.478027, 0.089749)",
        "(0.086774, 1.484738, 0.085638)",
        "(0.086185, 1.491430, 0.081649)",
        "(0.085515, 1.498106, 0.077825)",
        "(0.084711, 1.504714, 0.074324)",
        "(0.084328, 1.507983, 0.072704)",
        "(0.083550, 1.514647, 0.069747)",
        "(0.082821, 1.521380, 0.067108)",
        "(0.082133, 1.527894, 0.064665)",
        "(0.081615, 1.534326, 0.062566)",
        "(0.081399, 1.537562, 0.061645)",
        "(0.081158, 1.543996, 0.060018)",
        "(0.080956, 1.550250, 0.058556)",
        "(0.080626, 1.556375, 0.057263)",
        "(0.080231, 1.562453, 0.056212)",
        "(0.080076, 1.565506, 0.055811)",
        "(0.079826, 1.571633, 0.055260)",
        "(0.079651, 1.577817, 0.055020)",
        "(0.079570, 1.583930, 0.055023)",
        "(0.079369, 1.590023, 0.055291)",
        "(0.079341, 1.593016, 0.055499)",
        "(0.079456, 1.598930, 0.056047)",
        "(0.079770, 1.604851, 0.056834)",
        "(0.079975, 1.610465, 0.057843)",
        "(0.080021, 1.615821, 0.059039)",
        "(0.080064, 1.618429, 0.059730)",
        "(0.080497, 1.623579, 0.061260)",
        "(0.081152, 1.628608, 0.063042)",
        "(0.081770, 1.633316, 0.065026)",
        "(0.082359, 1.637749, 0.067236)",
        "(0.082713, 1.639814, 0.068469)",
        "(0.083533, 1.643790, 0.071136)",
        "(0.084498, 1.647566, 0.074038)",
        "(0.085525, 1.651098, 0.077116)",
        "(0.086471, 1.654396, 0.080402)",
        "(0.086921, 1.655971, 0.082160)",
        "(0.087856, 1.658999, 0.085701)",
        "(0.088782, 1.661838, 0.089232)",
        "(0.089633, 1.664554, 0.092757)",
        "(0.090429, 1.667148, 0.096358)",
        "(0.090855, 1.668374, 0.098182)",
        "(0.091778, 1.670534, 0.101946)",
        "(0.092887, 1.672292, 0.105907)",
        "(0.094038, 1.673852, 0.110303)",
        "(0.095037, 1.675329, 0.115033)",
        "(0.095462, 1.675970, 0.117474)",
        "(0.096162, 1.676939, 0.122623)",
        "(0.097013, 1.677469, 0.128042)",
        "(0.098220, 1.677370, 0.134099)",
        "(0.099612, 1.676728, 0.140772)",
        "(0.100251, 1.676242, 0.144445)",
        "(0.101481, 1.674905, 0.152160)",
        "(0.102589, 1.672943, 0.160323)",
        "(0.103692, 1.670360, 0.168848)",
        "(0.104651, 1.667194, 0.177779)",
        "(0.105097, 1.665455, 0.182321)",
        "(0.105885, 1.661385, 0.191622)",
        "(0.106530, 1.656594, 0.200925)",
        "(0.107310, 1.650865, 0.210106)",
        "(0.108146, 1.644579, 0.219242)",
        "(0.108532, 1.641273, 0.223796)",
        "(0.109134, 1.633960, 0.232886)",
        "(0.109735, 1.625567, 0.241704)",
        "(0.110319, 1.616082, 0.250047)",
        "(0.110759, 1.605959, 0.258043)",
        "(0.111015, 1.600544, 0.261903)",
        "(0.111647, 1.589029, 0.269369)",
        "(0.112652, 1.576573, 0.276091)",
        "(0.113717, 1.563385, 0.282084)",
        "(0.114862, 1.549403, 0.287014)",
        "(0.115464, 1.542048, 0.289162)",
        "(0.116600, 1.526755, 0.293053)",
        "(0.117587, 1.510990, 0.296113)",
        "(0.118541, 1.494616, 0.298036)",
        "(0.119496, 1.477424, 0.298452)",
        "(0.119926, 1.468715, 0.298293)",
        "(0.120644, 1.451196, 0.296767)",
        "(0.121222, 1.433541, 0.293539)",
        "(0.121701, 1.415634, 0.289066)",
        "(0.122013, 1.398157, 0.283057)",
        "(0.121978, 1.389793, 0.279636)",
        "(0.121643, 1.373612, 0.272165)",
        "(0.121179, 1.358518, 0.263438)",
        "(0.120160, 1.344748, 0.253614)",
        "(0.118698, 1.332600, 0.243051)",
        "(0.117825, 1.327300, 0.237396)",
        "(0.115599, 1.317571, 0.225639)",
        "(0.112875, 1.309555, 0.213162)",
        "(0.109821, 1.303633, 0.200194)",
        "(0.106678, 1.299883, 0.186741)",
        "(0.105098, 1.298976, 0.179887)",
        "(0.101839, 1.298623, 0.166180)",
        "(0.098444, 1.300477, 0.152609)",
        "(0.095155, 1.305072, 0.139475)",
        "(0.091890, 1.312019, 0.127349)",
        "(0.090128, 1.316365, 0.121711)",
        "(0.086580, 1.327164, 0.111071)",
        "(0.083188, 1.340204, 0.101123)",
        "(0.080006, 1.355058, 0.091981)",
        "(0.077103, 1.371289, 0.083547)",
        "(0.075801, 1.379920, 0.079681)",
        "(0.073475, 1.397749, 0.072564)",
        "(0.071253, 1.415946, 0.066095)",
        "(0.069428, 1.434338, 0.060040)",
        "(0.068073, 1.453141, 0.054630)",
        "(0.067623, 1.462847, 0.052290)",
        "(0.066903, 1.482609, 0.048317)",
        "(0.066422, 1.502625, 0.045493)",
        "(0.066072, 1.522634, 0.043827)",
        "(0.065796, 1.542352, 0.042955)",
        "(0.065799, 1.552240, 0.042882)",
        "(0.066002, 1.571964, 0.043691)",
        "(0.066777, 1.591293, 0.045575)",
        "(0.067711, 1.609700, 0.048253)",
        "(0.068562, 1.627366, 0.051689)",
        "(0.069242, 1.635903, 0.053812)",
        "(0.071508, 1.652475, 0.058766)",
        "(0.074346, 1.667982, 0.064723)",
        "(0.077657, 1.682155, 0.071491)",
        "(0.081293, 1.695129, 0.079294)",
        "(0.083225, 1.701043, 0.083660)",
        "(0.087374, 1.711954, 0.092943)",
        "(0.091825, 1.721168, 0.103056)",
        "(0.096080, 1.728845, 0.113835)",
        "(0.100046, 1.734745, 0.125131)",
        "(0.102084, 1.737201, 0.130808)",
        "(0.106181, 1.740724, 0.142242)",
        "(0.110039, 1.742877, 0.153865)",
        "(0.113549, 1.743269, 0.165792)",
        "(0.117050, 1.742642, 0.177627)",
        "(0.118797, 1.741656, 0.183471)",
        "(0.122104, 1.738991, 0.195058)",
        "(0.124742, 1.735414, 0.206626)",
        "(0.127037, 1.730602, 0.217966)",
        "(0.129235, 1.724520, 0.228779)",
        "(0.130284, 1.720992, 0.233985)",
        "(0.132099, 1.713121, 0.244286)",
        "(0.133544, 1.704337, 0.254565)",
        "(0.134975, 1.694394, 0.264706)",
        "(0.136692, 1.682940, 0.274302)",
        "(0.137358, 1.676759, 0.278760)",
        "(0.138068, 1.663767, 0.287426)",
        "(0.138480, 1.649248, 0.295354)",
        "(0.138876, 1.633332, 0.302580)",
        "(0.139363, 1.616285, 0.309208)",
        "(0.139491, 1.607344, 0.312169)",
        "(0.139370, 1.588886, 0.317499)",
        "(0.138923, 1.569435, 0.321912)",
        "(0.138639, 1.548828, 0.325334)",
        "(0.138388, 1.527619, 0.327611)",
        "(0.138130, 1.516945, 0.328320)",
        "(0.137624, 1.495332, 0.328903)",
        "(0.137256, 1.473613, 0.327912)",
        "(0.137138, 1.451895, 0.325225)",
        "(0.136914, 1.430439, 0.321233)",
        "(0.136620, 1.419822, 0.318731)",
        "(0.135946, 1.399090, 0.312862)",
        "(0.135005, 1.379304, 0.305543)",
        "(0.133589, 1.360496, 0.296720)",
        "(0.131745, 1.342589, 0.286228)",
        "(0.130718, 1.334260, 0.280349)",
        "(0.128528, 1.318947, 0.267860)",
        "(0.125918, 1.305685, 0.253906)",
        "(0.122983, 1.294590, 0.238682)",
        "(0.119784, 1.285991, 0.222413)",
        "(0.118063, 1.282707, 0.213764)",
        "(0.114244, 1.277664, 0.196176)",
        "(0.110092, 1.275414, 0.178338)",
        "(0.105951, 1.275982, 0.160540)",
        "(0.101790, 1.279837, 0.143615)",
        "(0.099636, 1.283265, 0.135666)",
        "(0.095219, 1.292071, 0.120590)",
        "(0.090929, 1.303773, 0.106786)",
        "(0.086964, 1.318597, 0.094769)",
        "(0.083504, 1.336041, 0.084160)",
        "(0.081947, 1.345585, 0.079536)",
        "(0.079005, 1.365420, 0.071070)",
        "(0.076591, 1.386615, 0.064215)",
        "(0.074806, 1.408632, 0.058356)",
        "(0.073760, 1.431403, 0.053774)",
        "(0.073482, 1.442974, 0.051847)",
        "(0.073005, 1.466414, 0.048870)",
        "(0.072476, 1.489826, 0.047004)",
        "(0.072308, 1.513283, 0.046265)",
        "(0.072759, 1.536462, 0.046636)",
        "(0.073258, 1.548033, 0.047334)",
        "(0.074361, 1.570719, 0.049384)",
        "(0.075879, 1.592364, 0.052184)",
        "(0.077275, 1.612672, 0.055582)",
        "(0.078873, 1.631918, 0.059540)",
        "(0.080356, 1.641151, 0.061811)",
        "(0.084004, 1.658814, 0.067020)",
        "(0.087757, 1.674838, 0.072892)",
        "(0.092236, 1.688876, 0.079632)",
        "(0.097039, 1.701313, 0.087029)",
        "(0.099465, 1.706901, 0.090958)",
        "(0.104404, 1.716521, 0.099466)",
        "(0.109618, 1.724236, 0.108745)",
        "(0.115119, 1.730131, 0.118658)",
        "(0.120372, 1.734218, 0.128990)",
        "(0.122857, 1.735368, 0.134268)",
        "(0.127408, 1.736397, 0.145109)",
        "(0.131731, 1.735929, 0.156235)",
        "(0.135938, 1.734093, 0.167440)",
        "(0.139803, 1.731115, 0.178502)",
        "(0.141460, 1.728642, 0.183917)",
        "(0.144418, 1.723274, 0.194696)",
        "(0.147177, 1.716769, 0.205299)",
        "(0.149600, 1.709560, 0.215774)",
        "(0.151783, 1.701333, 0.225869)",
        "(0.152674, 1.696609, 0.230822)",
        "(0.153883, 1.686320, 0.240593)",
        "(0.154515, 1.674824, 0.249984)",
        "(0.154854, 1.662443, 0.258927)",
        "(0.154925, 1.649183, 0.267352)",
        "(0.154858, 1.642019, 0.271334)",
        "(0.154512, 1.626963, 0.278872)",
        "(0.153650, 1.611232, 0.285647)",
        "(0.152388, 1.594872, 0.291512)",
        "(0.151147, 1.577690, 0.296270)",
        "(0.150673, 1.568803, 0.298185)",
        "(0.149755, 1.550663, 0.301482)",
        "(0.148363, 1.532205, 0.303954)",
        "(0.146769, 1.513410, 0.305051)",
        "(0.145167, 1.494080, 0.304475)",
        "(0.144409, 1.484262, 0.303567)",
        "(0.143021, 1.464802, 0.301021)",
        "(0.141596, 1.445697, 0.297294)",
        "(0.140073, 1.426877, 0.292602)",
        "(0.138312, 1.408599, 0.286080)",
        "(0.137322, 1.399656, 0.282450)",
        "(0.135351, 1.382592, 0.274209)",
        "(0.133467, 1.366720, 0.265306)",
        "(0.131413, 1.352534, 0.255474)",
        "(0.129167, 1.339804, 0.244313)",
        "(0.127950, 1.334077, 0.238215)",
        "(0.125302, 1.323815, 0.225405)",
        "(0.122603, 1.315862, 0.212141)",
        "(0.119670, 1.310306, 0.198355)",
        "(0.116516, 1.306696, 0.183753)",
        "(0.114779, 1.305807, 0.176262)",
        "(0.111301, 1.305767, 0.161351)",
        "(0.107782, 1.308451, 0.146961)",
        "(0.104216, 1.314670, 0.133705)",
        "(0.100593, 1.323674, 0.121208)",
        "(0.098822, 1.329592, 0.115232)",
        "(0.095420, 1.342728, 0.103714)",
        "(0.092376, 1.358345, 0.093183)",
        "(0.089846, 1.376372, 0.084072)",
        "(0.087814, 1.396103, 0.076363)",
        "(0.086905, 1.406651, 0.073147)",
        "(0.085294, 1.428082, 0.067576)",
        "(0.084102, 1.449863, 0.063005)",
        "(0.083349, 1.471782, 0.059479)",
        "(0.083228, 1.493723, 0.057086)",
        "(0.083532, 1.504685, 0.056402)",
        "(0.084276, 1.526645, 0.055753)",
        "(0.085325, 1.548226, 0.056057)",
        "(0.086571, 1.569057, 0.057301)",
        "(0.087498, 1.589007, 0.059563)",
        "(0.088023, 1.598739, 0.061204)",
        "(0.090013, 1.618085, 0.065431)",
        "(0.092853, 1.636522, 0.071095)",
        "(0.095994, 1.653941, 0.077303)",
        "(0.099413, 1.670105, 0.084588)",
        "(0.101105, 1.677575, 0.088645)",
        "(0.104521, 1.691537, 0.097232)",
        "(0.108343, 1.703986, 0.106641)",
        "(0.112836, 1.714862, 0.116773)",
        "(0.117418, 1.723852, 0.127539)",
        "(0.119775, 1.727734, 0.133136)",
        "(0.124426, 1.733853, 0.144920)",
        "(0.128976, 1.738467, 0.156819)",
        "(0.133432, 1.741099, 0.168810)",
        "(0.137761, 1.741549, 0.180666)",
        "(0.139781, 1.740915, 0.186544)",
        "(0.143508, 1.738603, 0.198285)",
        "(0.146988, 1.734759, 0.209964)",
        "(0.150208, 1.729259, 0.221458)",
        "(0.152994, 1.722221, 0.232546)",
        "(0.154086, 1.718089, 0.237988)",
        "(0.156120, 1.708830, 0.248647)",
        "(0.158021, 1.698192, 0.258732)",
        "(0.159607, 1.686464, 0.268032)",
        "(0.160684, 1.673579, 0.276610)",
        "(0.161083, 1.666601, 0.280538)",
        "(0.161783, 1.651845, 0.287851)",
        "(0.162310, 1.635998, 0.294388)",
        "(0.162361, 1.619486, 0.300358)",
        "(0.162133, 1.601871, 0.305714)",
        "(0.162094, 1.592649, 0.308071)",
        "(0.161983, 1.573943, 0.312299)",
        "(0.161720, 1.555082, 0.315703)",
        "(0.161243, 1.535679, 0.317978)",
        "(0.160774, 1.515495, 0.318958)",
        "(0.160489, 1.505277, 0.318968)",
        "(0.159982, 1.484828, 0.318061)",
        "(0.159858, 1.464460, 0.315955)",
        "(0.159519, 1.444164, 0.312704)",
        "(0.158862, 1.424069, 0.307942)",
        "(0.158615, 1.414312, 0.305041)",
        "(0.158386, 1.395761, 0.298614)",
        "(0.157887, 1.378306, 0.291193)",
        "(0.156925, 1.361802, 0.282496)",
        "(0.155703, 1.346641, 0.272838)",
        "(0.155049, 1.339790, 0.267631)",
        "(0.153627, 1.327541, 0.256695)",
        "(0.151731, 1.317389, 0.244899)",
        "(0.149311, 1.308930, 0.232230)",
        "(0.146539, 1.302271, 0.219043)",
        "(0.145041, 1.299850, 0.212339)",
        "(0.142230, 1.296427, 0.198963)",
        "(0.139423, 1.294863, 0.185457)",
        "(0.136631, 1.294846, 0.171865)",
        "(0.133899, 1.296149, 0.158691)",
        "(0.132531, 1.297417, 0.152436)",
        "(0.129655, 1.300756, 0.140356)",
        "(0.126788, 1.305333, 0.129080)",
        "(0.124024, 1.310964, 0.118508)",
        "(0.121389, 1.317625, 0.108645)",
        "(0.120020, 1.321491, 0.104176)",
        "(0.116903, 1.330007, 0.095944)",
        "(0.113507, 1.339747, 0.088410)",
        "(0.110204, 1.350696, 0.081372)",
        "(0.107295, 1.363121, 0.074916)",
        "(0.105932, 1.370004, 0.071886)",
        "(0.103059, 1.384584, 0.065989)",
        "(0.100180, 1.400433, 0.060713)",
        "(0.097110, 1.417695, 0.056039)",
        "(0.094563, 1.436820, 0.052221)",
        "(0.093355, 1.446752, 0.050666)",
        "(0.091020, 1.467542, 0.048372)",
        "(0.089098, 1.489208, 0.046739)",
        "(0.087932, 1.511521, 0.046029)",
        "(0.087807, 1.534743, 0.046434)",
        "(0.088040, 1.546622, 0.047020)",
        "(0.088608, 1.570016, 0.048590)",
        "(0.088971, 1.592728, 0.050611)",
        "(0.089421, 1.614390, 0.053088)",
        "(0.090624, 1.635180, 0.056035)",
        "(0.091827, 1.645344, 0.057729)",
        "(0.094296, 1.664922, 0.061390)",
        "(0.096767, 1.682875, 0.065443)",
        "(0.099430, 1.699436, 0.070128)",
        "(0.102887, 1.714609, 0.075694)",
        "(0.104910, 1.721657, 0.078915)",
        "(0.109414, 1.734712, 0.086182)",
        "(0.114448, 1.745818, 0.094494)",
        "(0.119706, 1.754829, 0.103695)",
        "(0.124939, 1.761841, 0.113740)",
        "(0.127688, 1.764522, 0.119072)",
        "(0.133197, 1.768708, 0.130144)",
        "(0.138197, 1.770928, 0.141879)",
        "(0.142869, 1.771286, 0.154082)",
        "(0.147351, 1.770053, 0.166823)",
        "(0.149559, 1.768829, 0.173396)",
        "(0.154020, 1.765410, 0.186777)",
        "(0.158208, 1.760307, 0.200408)",
        "(0.161956, 1.753728, 0.214321)",
        "(0.164978, 1.745654, 0.228480)",
        "(0.166153, 1.740924, 0.235652)",
        "(0.167849, 1.730548, 0.250114)",
        "(0.169360, 1.718941, 0.264341)",
        "(0.170772, 1.705922, 0.278270)",
        "(0.171767, 1.691700, 0.292072)",
        "(0.172042, 1.683977, 0.298809)",
        "(0.172073, 1.667598, 0.311819)",
        "(0.171519, 1.649769, 0.323873)",
        "(0.170767, 1.630788, 0.335052)",
        "(0.170209, 1.610725, 0.345368)",
        "(0.169909, 1.600235, 0.350145)",
        "(0.169109, 1.578760, 0.359002)",
        "(0.168422, 1.556694, 0.366834)",
        "(0.167985, 1.534148, 0.373727)",
        "(0.167715, 1.511153, 0.379100)",
        "(0.167656, 1.499525, 0.381012)",
        "(0.167539, 1.476183, 0.383711)",
        "(0.167666, 1.452678, 0.384636)",
        "(0.167768, 1.429261, 0.384493)",
        "(0.167696, 1.406321, 0.383398)",
        "(0.167599, 1.395028, 0.382092)",
        "(0.167582, 1.372858, 0.378137)",
        "(0.167884, 1.351554, 0.372926)",
        "(0.168186, 1.330957, 0.366784)",
        "(0.168247, 1.311122, 0.359135)",
        "(0.168195, 1.301672, 0.354641)",
        "(0.168010, 1.283417, 0.344802)",
        "(0.167882, 1.266460, 0.333717)",
        "(0.167352, 1.250856, 0.321463)",
        "(0.166419, 1.236645, 0.307916)",
        "(0.165913, 1.230290, 0.300559)",
        "(0.164498, 1.218640, 0.285077)",
        "(0.162545, 1.208657, 0.268525)",
        "(0.160053, 1.200584, 0.251077)",
        "(0.157241, 1.194827, 0.232695)",
        "(0.155764, 1.193133, 0.223270)",
        "(0.152611, 1.191574, 0.204432)",
        "(0.149262, 1.192895, 0.185391)",
        "(0.145542, 1.197089, 0.166746)",
        "(0.141696, 1.204241, 0.149019)",
        "(0.139753, 1.208989, 0.140675)",
        "(0.135678, 1.220012, 0.125272)",
        "(0.131079, 1.233742, 0.112105)",
        "(0.126165, 1.249727, 0.100884)",
        "(0.121319, 1.267457, 0.091712)",
        "(0.118876, 1.277148, 0.088146)",
        "(0.114011, 1.297309, 0.082386)",
        "(0.109560, 1.318393, 0.078209)",
        "(0.105351, 1.339720, 0.075482)",
        "(0.101735, 1.361302, 0.074070)",
        "(0.100280, 1.372220, 0.073948)",
        "(0.097849, 1.394003, 0.074456)",
        "(0.095877, 1.415087, 0.076215)",
        "(0.094097, 1.435031, 0.079252)",
        "(0.092783, 1.453743, 0.083619)",
        "(0.092690, 1.462605, 0.086469)",
        "(0.092748, 1.479202, 0.093102)",
        "(0.093237, 1.493796, 0.100887)",
        "(0.093956, 1.506191, 0.109651)",
        "(0.094737, 1.516454, 0.119254)",
        "(0.095269, 1.520694, 0.124381)",
        "(0.096851, 1.527718, 0.134868)",
        "(0.098908, 1.532521, 0.145863)",
        "(0.101046, 1.535036, 0.157081)",
        "(0.103230, 1.535377, 0.168201)",
        "(0.104237, 1.534665, 0.173684)",
        "(0.106293, 1.532230, 0.184691)",
        "(0.108625, 1.528223, 0.195455)",
        "(0.110929, 1.522495, 0.205488)",
        "(0.113161, 1.514852, 0.214287)",
        "(0.114275, 1.510291, 0.218148)",
        "(0.116464, 1.500311, 0.225094)",
        "(0.118531, 1.489030, 0.230692)",
        "(0.120470, 1.476397, 0.234767)",
        "(0.122243, 1.462410, 0.237394)",
        "(0.122953, 1.454887, 0.238133)",
        "(0.123953, 1.439552, 0.238505)",
        "(0.124731, 1.423661, 0.236415)",
        "(0.125321, 1.407675, 0.231796)",
        "(0.125966, 1.392435, 0.224967)",
        "(0.126231, 1.385326, 0.220646)",
        "(0.126491, 1.372293, 0.210819)",
        "(0.126214, 1.361201, 0.199302)",
        "(0.125345, 1.352069, 0.185883)",
        "(0.123887, 1.345244, 0.170827)",
        "(0.122915, 1.343010, 0.162863)",
        "(0.120540, 1.340531, 0.146910)",
        "(0.117998, 1.341170, 0.130628)",
        "(0.115584, 1.344959, 0.114964)",
        "(0.113068, 1.351864, 0.101079)",
        "(0.111739, 1.356697, 0.094855)",
        "(0.109142, 1.368002, 0.083569)",
        "(0.106796, 1.381495, 0.074349)",
        "(0.104553, 1.396515, 0.067235)",
        "(0.102454, 1.412410, 0.062102)",
        "(0.101407, 1.420468, 0.060384)",
        "(0.099184, 1.436457, 0.057949)",
        "(0.097288, 1.452026, 0.057170)",
        "(0.095512, 1.466987, 0.058070)",
        "(0.093840, 1.481078, 0.060426)",
        "(0.093233, 1.487695, 0.062236)",
        "(0.092317, 1.500250, 0.066668)",
        "(0.091804, 1.511412, 0.072216)",
        "(0.091882, 1.521372, 0.078729)",
        "(0.092646, 1.530028, 0.086057)",
        "(0.093287, 1.533754, 0.090026)",
        "(0.094940, 1.540086, 0.098034)",
        "(0.096889, 1.544716, 0.106456)",
        "(0.099000, 1.547889, 0.115545)",
        "(0.101253, 1.549669, 0.125217)",
        "(0.102513, 1.549962, 0.130222)",
        "(0.105264, 1.549727, 0.140209)",
        "(0.108337, 1.548119, 0.150000)",
        "(0.111402, 1.545033, 0.159292)",
        "(0.114218, 1.540268, 0.167807)",
        "(0.115611, 1.537264, 0.171726)",
        "(0.118500, 1.530408, 0.179090)",
        "(0.121127, 1.522269, 0.185652)",
        "(0.123429, 1.512787, 0.191224)",
        "(0.125662, 1.502030, 0.195658)",
        "(0.126739, 1.496119, 0.197400)",
        "(0.128888, 1.483703, 0.200113)",
        "(0.130670, 1.470628, 0.201726)",
        "(0.132022, 1.456767, 0.202294)",
        "(0.133331, 1.442356, 0.201652)",
        "(0.134058, 1.435051, 0.200893)",
        "(0.135524, 1.420500, 0.198778)",
        "(0.136939, 1.406393, 0.195281)",
        "(0.138261, 1.392756, 0.190353)",
        "(0.139570, 1.379946, 0.184410)",
        "(0.140298, 1.374020, 0.181025)",
        "(0.141549, 1.362646, 0.173596)",
        "(0.142221, 1.352278, 0.165073)",
        "(0.142492, 1.342899, 0.155525)",
        "(0.142414, 1.334714, 0.145306)",
        "(0.142204, 1.331263, 0.139995)",
        "(0.141792, 1.325385, 0.129096)",
        "(0.141218, 1.321052, 0.117981)",
        "(0.140311, 1.318217, 0.107085)",
        "(0.139228, 1.316998, 0.096389)",
        "(0.138665, 1.317209, 0.091290)",
        "(0.137544, 1.319005, 0.081648)",
        "(0.136418, 1.322623, 0.072624)",
        "(0.135212, 1.327687, 0.064309)",
        "(0.133792, 1.333977, 0.056789)",
        "(0.133017, 1.337660, 0.053358)",
        "(0.131406, 1.345768, 0.047197)",
        "(0.129745, 1.355159, 0.042076)",
        "(0.128110, 1.365592, 0.037848)",
        "(0.126501, 1.376897, 0.034200)",
        "(0.125780, 1.382843, 0.032700)",
        "(0.124558, 1.394874, 0.030141)",
        "(0.123442, 1.407064, 0.028286)",
        "(0.122119, 1.419208, 0.027101)",
        "(0.120642, 1.431167, 0.026671)",
        "(0.119852, 1.436898, 0.026696)",
        "(0.118406, 1.448136, 0.027015)",
        "(0.117409, 1.459254, 0.027967)",
        "(0.116534, 1.469902, 0.029407)",
        "(0.115631, 1.479986, 0.031237)",
        "(0.115045, 1.484838, 0.032431)",
        "(0.113730, 1.494224, 0.035143)",
        "(0.112472, 1.503006, 0.038227)",
        "(0.111385, 1.511269, 0.041709)",
        "(0.110427, 1.519069, 0.045499)",
        "(0.110065, 1.522804, 0.047512)",
        "(0.109365, 1.529969, 0.051662)",
        "(0.108902, 1.536755, 0.056147)",
        "(0.108476, 1.543218, 0.061032)",
        "(0.108154, 1.546294, 0.063661)",
        "(0.107483, 1.552209, 0.069119)",
        "(0.106698, 1.557695, 0.074922)",
        "(0.106063, 1.562635, 0.081109)",
        "(0.105532, 1.567026, 0.087652)",
        "(0.105196, 1.570829, 0.094698)",
        "(0.105191, 1.572450, 0.098400)",
        "(0.105447, 1.575188, 0.106019)",
        "(0.105932, 1.577174, 0.114085)",
        "(0.106485, 1.578142, 0.122490)",
        "(0.106951, 1.577953, 0.131205)",
        "(0.107268, 1.577305, 0.135653)",
        "(0.107992, 1.575316, 0.144619)",
        "(0.108821, 1.572264, 0.153713)",
        "(0.109795, 1.568090, 0.162876)",
        "(0.110760, 1.562665, 0.171746)",
        "(0.111326, 1.559391, 0.175909)",
        "(0.112629, 1.551967, 0.183859)",
        "(0.113813, 1.543253, 0.191187)",
        "(0.114742, 1.533345, 0.197712)",
        "(0.115729, 1.522154, 0.203356)",
        "(0.116329, 1.516025, 0.205808)",
        "(0.117492, 1.503513, 0.210253)",
        "(0.118484, 1.490507, 0.213923)",
        "(0.119724, 1.476776, 0.216885)",
        "(0.121443, 1.462773, 0.219094)",
        "(0.122297, 1.455736, 0.219866)",
        "(0.123783, 1.441439, 0.220823)",
        "(0.125390, 1.426846, 0.220064)",
        "(0.127032, 1.412270, 0.218351)",
        "(0.128902, 1.398000, 0.215849)",
        "(0.129877, 1.390947, 0.214275)",
        "(0.131425, 1.377101, 0.210393)",
        "(0.132512, 1.363611, 0.205296)",
        "(0.133253, 1.350666, 0.199445)",
        "(0.133806, 1.338636, 0.192923)",
        "(0.134038, 1.333070, 0.189312)",
        "(0.134267, 1.322730, 0.181569)",
        "(0.134190, 1.313703, 0.173019)",
        "(0.133735, 1.306333, 0.163904)",
        "(0.132922, 1.300960, 0.154575)",
        "(0.132456, 1.299155, 0.149748)",
        "(0.131599, 1.296745, 0.139864)",
        "(0.130501, 1.295714, 0.129628)",
        "(0.129389, 1.296168, 0.119293)",
        "(0.128080, 1.298174, 0.109216)",
        "(0.127354, 1.299782, 0.104294)",
        "(0.125906, 1.303857, 0.094771)",
        "(0.124406, 1.309413, 0.086114)",
        "(0.122717, 1.316233, 0.078290)",
        "(0.120894, 1.324116, 0.071140)",
        "(0.119956, 1.328419, 0.067888)",
        "(0.118105, 1.337474, 0.061843)",
        "(0.116327, 1.347193, 0.056608)",
        "(0.114427, 1.357377, 0.052144)",
        "(0.112686, 1.368029, 0.048220)",
        "(0.111904, 1.373513, 0.046495)",
        "(0.110441, 1.384663, 0.043421)",
        "(0.109039, 1.395934, 0.040746)",
        "(0.107396, 1.407224, 0.038354)",
        "(0.105802, 1.418736, 0.036336)",
        "(0.105119, 1.424571, 0.035511)",
        "(0.104069, 1.436409, 0.034058)",
        "(0.103455, 1.448431, 0.032993)",
        "(0.102949, 1.460662, 0.032333)",
        "(0.102624, 1.473106, 0.031905)",
        "(0.102449, 1.479427, 0.031862)",
        "(0.101831, 1.492131, 0.032266)",
        "(0.100995, 1.504744, 0.033128)",
        "(0.099994, 1.517022, 0.034169)",
        "(0.099106, 1.528977, 0.035475)",
        "(0.098689, 1.534904, 0.036246)",
        "(0.097920, 1.546739, 0.038055)",
        "(0.097331, 1.558437, 0.040392)",
        "(0.096790, 1.569707, 0.043010)",
        "(0.096155, 1.580586, 0.045796)",
        "(0.095849, 1.585856, 0.047243)",
        "(0.095237, 1.596035, 0.050215)",
        "(0.094494, 1.605868, 0.053390)",
        "(0.093785, 1.615455, 0.057036)",
        "(0.093527, 1.620019, 0.059228)",
        "(0.092843, 1.628624, 0.063888)",
        "(0.092025, 1.636426, 0.069085)",
        "(0.091620, 1.643502, 0.074959)",
        "(0.091471, 1.649848, 0.081480)",
        "(0.091581, 1.655205, 0.088620)",
        "(0.091730, 1.657423, 0.092408)",
        "(0.092177, 1.661113, 0.100193)",
        "(0.092735, 1.663715, 0.108300)",
        "(0.093380, 1.665220, 0.116645)",
        "(0.094262, 1.665692, 0.125353)",
        "(0.094745, 1.665547, 0.129854)",
        "(0.095784, 1.664666, 0.138882)",
        "(0.097151, 1.662801, 0.147883)",
        "(0.098711, 1.659789, 0.156571)",
        "(0.100388, 1.655476, 0.164756)",
        "(0.101163, 1.652931, 0.168788)",
        "(0.102566, 1.647317, 0.176870)",
        "(0.103982, 1.640409, 0.184690)",
        "(0.105723, 1.632268, 0.191877)",
        "(0.107456, 1.623031, 0.198628)",
        "(0.108320, 1.617822, 0.201846)",
        "(0.109926, 1.606532, 0.208012)",
        "(0.111180, 1.594151, 0.213398)",
        "(0.112274, 1.580538, 0.217913)",
        "(0.112874, 1.573179, 0.219905)",
        "(0.114203, 1.557849, 0.223752)",
        "(0.115584, 1.542284, 0.227194)",
        "(0.116538, 1.525872, 0.229985)",
        "(0.117282, 1.508513, 0.232009)",
        "(0.118205, 1.490787, 0.233190)",
        "(0.118640, 1.481867, 0.233357)",
        "(0.119377, 1.463892, 0.232659)",
        "(0.119893, 1.446012, 0.230603)",
        "(0.120273, 1.428820, 0.227412)",
        "(0.120774, 1.412758, 0.223236)",
        "(0.120944, 1.405282, 0.220808)",
        "(0.120925, 1.391418, 0.215433)",
        "(0.120124, 1.379316, 0.209009)",
        "(0.118715, 1.369183, 0.201571)",
        "(0.117807, 1.365032, 0.197477)",
        "(0.115864, 1.358196, 0.188789)",
        "(0.113729, 1.353556, 0.179428)",
        "(0.111358, 1.351088, 0.169797)",
        "(0.108734, 1.350897, 0.160398)",
        "(0.106026, 1.352835, 0.151449)",
        "(0.104628, 1.354649, 0.147278)",
        "(0.101671, 1.359431, 0.139704)",
        "(0.098769, 1.366439, 0.133525)",
        "(0.096086, 1.375793, 0.128823)",
        "(0.094901, 1.381265, 0.127076)",
        "(0.092714, 1.393173, 0.124439)",
        "(0.090853, 1.406195, 0.123056)",
        "(0.089588, 1.420107, 0.122873)",
        "(0.088999, 1.434813, 0.123795)",
        "(0.088865, 1.449949, 0.125572)",
        "(0.088975, 1.457618, 0.126774)",
        "(0.089237, 1.472840, 0.129562)",
        "(0.089416, 1.487830, 0.133017)",
        "(0.089701, 1.502548, 0.137231)",
        "(0.090104, 1.509824, 0.139538)",
        "(0.091392, 1.524050, 0.144382)",
        "(0.092980, 1.537507, 0.149570)",
        "(0.094690, 1.549965, 0.155102)",
        "(0.096669, 1.561540, 0.161139)",
        "(0.098673, 1.572159, 0.167851)",
        "(0.099691, 1.577017, 0.171471)",
        "(0.101769, 1.585954, 0.179200)",
        "(0.103824, 1.593619, 0.187691)",
        "(0.106030, 1.599901, 0.196735)",
        "(0.107248, 1.602458, 0.201425)",
        "(0.109782, 1.606685, 0.210916)",
        "(0.112573, 1.609530, 0.220709)",
        "(0.115723, 1.611062, 0.230655)",
        "(0.119011, 1.611217, 0.240760)",
        "(0.122308, 1.609968, 0.251051)",
        "(0.123984, 1.608731, 0.256169)",
        "(0.127256, 1.605441, 0.266220)",
        "(0.130543, 1.600936, 0.275929)",
        "(0.133623, 1.595186, 0.285119)",
        "(0.134927, 1.591696, 0.289337)",
        "(0.137155, 1.583608, 0.297068)",
        "(0.139059, 1.574179, 0.303889)",
        "(0.140663, 1.563557, 0.309827)",
        "(0.141924, 1.551790, 0.314612)",
        "(0.142412, 1.545369, 0.316430)",
        "(0.143216, 1.531839, 0.319091)",
        "(0.143673, 1.517532, 0.320448)",
        "(0.143982, 1.502631, 0.320571)",
        "(0.144285, 1.487311, 0.319240)",
        "(0.144181, 1.479475, 0.317914)",
        "(0.143596, 1.463702, 0.314142)",
        "(0.142758, 1.448135, 0.308940)",
        "(0.141824, 1.433076, 0.302513)",
        "(0.140863, 1.418944, 0.294703)",
        "(0.139546, 1.405768, 0.285555)",
        "(0.138827, 1.399652, 0.280463)",
        "(0.137258, 1.388374, 0.269953)",
        "(0.135111, 1.378572, 0.258654)",
        "(0.132691, 1.370437, 0.246386)",
        "(0.131319, 1.367102, 0.239994)",
        "(0.128262, 1.361550, 0.227083)",
        "(0.124778, 1.357779, 0.213837)",
        "(0.121103, 1.356068, 0.200535)",
        "(0.117539, 1.356577, 0.187434)",
        "(0.115873, 1.357719, 0.181061)",
        "(0.112626, 1.361190, 0.168752)",
        "(0.109478, 1.366359, 0.157054)",
        "(0.106521, 1.373271, 0.145932)",
        "(0.103855, 1.381704, 0.135599)",
        "(0.101467, 1.391315, 0.126037)",
        "(0.100425, 1.396647, 0.121587)",
        "(0.098445, 1.407808, 0.113311)",
        "(0.096762, 1.419719, 0.105943)",
        "(0.095422, 1.432377, 0.099566)",
        "(0.094821, 1.438959, 0.096809)",
        "(0.093650, 1.452258, 0.091803)",
        "(0.092446, 1.465644, 0.087588)",
        "(0.091408, 1.479092, 0.084234)",
        "(0.090835, 1.492797, 0.081742)",
        "(0.090233, 1.506748, 0.080201)",
        "(0.089891, 1.513795, 0.079892)",
        "(0.089299, 1.527840, 0.079758)",
        "(0.088330, 1.541366, 0.080229)",
        "(0.087316, 1.555002, 0.081027)",
        "(0.087134, 1.568944, 0.082333)",
        "(0.087041, 1.575877, 0.083402)",
        "(0.086965, 1.589642, 0.086114)",
        "(0.087074, 1.603265, 0.089659)",
        "(0.087312, 1.616511, 0.093808)",
        "(0.087770, 1.622967, 0.096079)",
        "(0.089249, 1.635545, 0.100972)",
        "(0.091125, 1.647307, 0.106498)",
        "(0.093209, 1.658256, 0.112502)",
        "(0.095607, 1.668234, 0.118942)",
        "(0.096901, 1.672865, 0.122388)",
        "(0.099643, 1.681680, 0.129622)",
        "(0.102756, 1.689626, 0.137156)",
        "(0.106112, 1.696468, 0.145052)",
        "(0.109495, 1.702281, 0.153337)",
        "(0.111172, 1.704703, 0.157584)",
        "(0.114540, 1.709002, 0.166199)",
        "(0.118043, 1.712353, 0.175210)",
        "(0.121389, 1.714751, 0.184578)",
        "(0.124478, 1.715967, 0.194057)",
        "(0.125989, 1.716134, 0.198883)",
        "(0.129014, 1.715807, 0.208604)",
        "(0.131892, 1.714439, 0.218398)",
        "(0.134692, 1.711754, 0.228212)",
        "(0.137387, 1.707597, 0.237967)",
        "(0.138688, 1.704972, 0.242794)",
        "(0.141216, 1.699115, 0.252644)",
        "(0.143738, 1.692068, 0.262707)",
        "(0.146378, 1.683558, 0.272764)",
        "(0.148789, 1.673815, 0.282599)",
        "(0.149863, 1.668516, 0.287437)",
        "(0.151794, 1.657530, 0.296964)",
        "(0.153565, 1.645492, 0.306027)",
        "(0.155429, 1.632085, 0.314515)",
        "(0.157280, 1.617876, 0.322413)",
        "(0.158110, 1.610451, 0.326036)",
        "(0.159665, 1.595153, 0.332722)",
        "(0.161309, 1.579045, 0.338359)",
        "(0.163004, 1.562376, 0.342891)",
        "(0.164615, 1.545434, 0.346413)",
        "(0.165233, 1.536829, 0.347826)",
        "(0.166339, 1.519408, 0.349788)",
        "(0.167263, 1.501744, 0.350344)",
        "(0.168080, 1.484243, 0.349689)",
        "(0.168842, 1.466676, 0.347721)",
        "(0.169053, 1.457987, 0.346122)",
        "(0.169109, 1.441029, 0.342151)",
        "(0.169071, 1.424712, 0.336913)",
        "(0.168800, 1.408780, 0.330474)",
        "(0.168152, 1.393522, 0.322662)",
        "(0.167585, 1.386276, 0.318160)",
        "(0.166254, 1.372627, 0.308456)",
        "(0.164675, 1.360281, 0.297585)",
        "(0.162568, 1.348971, 0.285662)",
        "(0.159750, 1.338788, 0.272857)",
        "(0.158100, 1.334328, 0.266195)",
        "(0.154530, 1.326485, 0.252486)",
        "(0.150833, 1.320424, 0.238214)",
        "(0.146723, 1.315934, 0.223619)",
        "(0.142234, 1.312946, 0.208839)",
        "(0.139910, 1.312297, 0.201502)",
        "(0.135588, 1.312402, 0.186849)",
        "(0.131646, 1.314393, 0.172628)",
        "(0.127849, 1.317956, 0.158822)",
        "(0.123930, 1.322986, 0.145699)",
        "(0.121920, 1.326210, 0.139570)",
        "(0.118157, 1.333780, 0.128097)",
        "(0.114450, 1.343090, 0.117911)",
        "(0.110722, 1.354004, 0.108917)",
        "(0.107287, 1.366236, 0.101020)",
        "(0.105842, 1.372963, 0.097526)",
        "(0.103241, 1.387257, 0.091359)",
        "(0.100865, 1.402433, 0.086304)",
        "(0.098416, 1.418181, 0.082176)",
        "(0.096065, 1.434259, 0.078758)",
        "(0.094992, 1.442622, 0.077400)",
        "(0.093576, 1.459959, 0.075181)",
        "(0.092648, 1.478069, 0.074048)",
        "(0.092163, 1.496238, 0.073535)",
        "(0.091989, 1.514475, 0.073401)",
        "(0.092009, 1.523695, 0.073575)"
    ],
    "leftHandPositions": [
        "(0.261425, 0.882690, -0.209788)",
        "(0.261072, 0.882816, -0.209537)",
        "(0.260378, 0.883081, -0.209077)",
        "(0.259779, 0.883252, -0.208736)",
        "(0.259373, 0.883424, -0.208499)",
        "(0.259176, 0.883462, -0.208417)",
        "(0.259058, 0.883485, -0.208352)",
        "(0.258910, 0.883460, -0.208355)",
        "(0.258772, 0.883427, -0.208422)",
        "(0.258619, 0.883417, -0.208561)",
        "(0.258596, 0.883355, -0.208785)",
        "(0.258634, 0.883307, -0.208925)",
        "(0.258763, 0.883218, -0.209184)",
        "(0.259030, 0.883117, -0.209540)",
        "(0.259561, 0.883033, -0.209929)",
        "(0.260262, 0.882961, -0.210278)",
        "(0.260591, 0.882956, -0.210459)",
        "(0.261137, 0.882966, -0.210912)",
        "(0.261345, 0.882959, -0.211538)",
        "(0.261087, 0.883085, -0.212222)",
        "(0.260402, 0.883463, -0.212930)",
        "(0.259945, 0.883747, -0.213245)",
        "(0.258849, 0.884548, -0.213735)",
        "(0.257802, 0.885473, -0.213991)",
        "(0.256871, 0.886284, -0.214051)",
        "(0.256007, 0.886613, -0.213842)",
        "(0.255847, 0.885771, -0.213533)",
        "(0.255508, 0.884718, -0.213051)",
        "(0.255666, 0.884066, -0.212607)",
        "(0.256159, 0.884127, -0.212338)",
        "(0.257084, 0.883992, -0.211892)",
        "(0.257654, 0.883932, -0.211673)",
        "(0.258935, 0.883923, -0.211327)",
        "(0.260138, 0.883747, -0.210970)",
        "(0.261330, 0.883406, -0.210695)",
        "(0.262513, 0.883047, -0.210526)",
        "(0.263069, 0.882801, -0.210532)",
        "(0.264210, 0.882589, -0.210598)",
        "(0.265438, 0.882402, -0.210939)",
        "(0.266826, 0.882316, -0.211495)",
        "(0.268476, 0.882263, -0.212369)",
        "(0.269347, 0.882241, -0.212881)",
        "(0.271269, 0.882204, -0.214250)",
        "(0.273317, 0.882189, -0.215852)",
        "(0.275701, 0.881992, -0.217910)",
        "(0.278281, 0.881742, -0.220171)",
        "(0.279685, 0.881569, -0.221479)",
        "(0.282483, 0.881305, -0.224120)",
        "(0.285476, 0.881017, -0.226927)",
        "(0.288789, 0.880679, -0.229707)",
        "(0.292418, 0.880169, -0.232385)",
        "(0.294344, 0.879876, -0.233662)",
        "(0.298319, 0.879178, -0.236149)",
        "(0.302309, 0.878334, -0.238598)",
        "(0.306317, 0.877524, -0.240946)",
        "(0.310280, 0.876734, -0.243177)",
        "(0.312223, 0.876374, -0.244195)",
        "(0.316069, 0.875772, -0.246001)",
        "(0.319692, 0.875180, -0.247568)",
        "(0.322952, 0.874673, -0.248867)",
        "(0.325649, 0.874405, -0.249913)",
        "(0.326565, 0.874473, -0.250396)",
        "(0.327583, 0.875094, -0.251491)",
        "(0.327520, 0.876233, -0.252901)",
        "(0.326828, 0.877802, -0.254257)",
        "(0.325586, 0.879582, -0.255423)",
        "(0.324919, 0.880427, -0.255977)",
        "(0.323570, 0.882085, -0.256951)",
        "(0.322234, 0.883596, -0.257677)",
        "(0.320977, 0.885018, -0.257997)",
        "(0.319541, 0.886607, -0.257896)",
        "(0.318136, 0.888045, -0.257608)",
        "(0.312620, 0.893514, -0.256901)",
        "(0.303521, 0.903391, -0.255135)",
        "(0.293169, 0.917172, -0.251471)",
        "(0.282789, 0.933436, -0.246165)",
        "(0.277476, 0.942683, -0.243126)",
        "(0.266369, 0.963484, -0.236627)",
        "(0.255902, 0.985802, -0.229996)",
        "(0.245686, 1.010387, -0.222802)",
        "(0.235756, 1.036163, -0.215767)",
        "(0.230921, 1.049109, -0.212469)",
        "(0.221377, 1.075216, -0.206334)",
        "(0.212350, 1.101821, -0.200475)",
        "(0.204244, 1.127657, -0.194661)",
        "(0.197123, 1.151746, -0.188491)",
        "(0.194014, 1.163159, -0.185516)",
        "(0.188167, 1.184556, -0.180156)",
        "(0.182961, 1.203894, -0.175263)",
        "(0.178780, 1.221690, -0.170825)",
        "(0.175332, 1.238038, -0.166976)",
        "(0.173793, 1.245571, -0.165212)",
        "(0.171123, 1.259892, -0.161861)",
        "(0.169022, 1.272863, -0.158245)",
        "(0.167278, 1.285187, -0.154455)",
        "(0.166008, 1.297474, -0.150752)",
        "(0.165231, 1.303634, -0.148859)",
        "(0.163219, 1.315842, -0.144857)",
        "(0.160278, 1.327659, -0.140279)",
        "(0.156850, 1.339581, -0.135280)",
        "(0.153586, 1.351786, -0.130146)",
        "(0.152164, 1.357757, -0.127559)",
        "(0.149446, 1.369040, -0.122415)",
        "(0.146626, 1.379068, -0.117592)",
        "(0.144043, 1.387605, -0.113248)",
        "(0.142118, 1.394496, -0.109190)",
        "(0.141590, 1.397419, -0.107277)",
        "(0.141089, 1.402955, -0.103644)",
        "(0.140853, 1.408121, -0.100596)",
        "(0.140469, 1.412804, -0.097986)",
        "(0.139990, 1.417259, -0.095614)",
        "(0.140081, 1.419534, -0.094455)",
        "(0.140693, 1.424176, -0.092143)",
        "(0.141807, 1.428721, -0.089471)",
        "(0.144269, 1.433359, -0.086821)",
        "(0.147635, 1.437758, -0.084318)",
        "(0.149202, 1.439652, -0.083083)",
        "(0.151699, 1.442883, -0.080507)",
        "(0.153807, 1.445550, -0.078117)",
        "(0.155513, 1.447658, -0.075833)",
        "(0.157217, 1.449144, -0.073370)",
        "(0.157987, 1.449622, -0.071987)",
        "(0.159012, 1.450505, -0.068992)",
        "(0.159345, 1.451405, -0.065358)",
        "(0.159601, 1.452195, -0.061126)",
        "(0.159793, 1.453367, -0.056769)",
        "(0.159938, 1.454183, -0.054728)",
        "(0.160334, 1.456282, -0.050866)",
        "(0.161233, 1.458820, -0.047391)",
        "(0.162364, 1.461493, -0.044300)",
        "(0.163152, 1.463914, -0.041510)",
        "(0.163428, 1.465012, -0.040237)",
        "(0.163888, 1.467013, -0.038062)",
        "(0.164104, 1.468670, -0.036324)",
        "(0.163462, 1.469739, -0.035055)",
        "(0.162104, 1.470781, -0.034155)",
        "(0.160934, 1.471355, -0.034188)",
        "(0.158039, 1.472888, -0.034585)",
        "(0.154190, 1.474705, -0.035557)",
        "(0.149107, 1.476488, -0.036557)",
        "(0.142885, 1.477974, -0.037674)",
        "(0.139383, 1.478603, -0.038271)",
        "(0.132623, 1.479645, -0.039844)",
        "(0.126535, 1.480508, -0.041960)",
        "(0.120637, 1.480907, -0.043940)",
        "(0.114974, 1.480715, -0.045314)",
        "(0.112479, 1.480518, -0.045784)",
        "(0.108565, 1.480247, -0.046500)",
        "(0.105623, 1.480259, -0.046999)",
        "(0.103054, 1.480490, -0.047008)",
        "(0.100939, 1.480494, -0.046154)",
        "(0.099818, 1.480394, -0.045482)",
        "(0.097556, 1.480207, -0.043931)",
        "(0.095470, 1.479824, -0.042096)",
        "(0.093246, 1.479491, -0.040229)",
        "(0.091050, 1.479170, -0.038552)",
        "(0.089958, 1.479080, -0.037847)",
        "(0.087716, 1.478977, -0.036619)",
        "(0.085780, 1.478830, -0.035563)",
        "(0.084332, 1.478848, -0.034802)",
        "(0.083101, 1.479114, -0.034315)",
        "(0.082486, 1.479291, -0.034097)",
        "(0.081128, 1.479288, -0.033436)",
        "(0.079746, 1.478905, -0.032498)",
        "(0.078946, 1.478612, -0.031635)",
        "(0.078142, 1.478444, -0.030996)",
        "(0.077655, 1.478403, -0.030652)",
        "(0.077052, 1.478449, -0.030106)",
        "(0.077291, 1.478860, -0.029979)",
        "(0.078037, 1.479882, -0.029816)",
        "(0.079004, 1.480665, -0.029541)",
        "(0.079635, 1.480995, -0.029345)",
        "(0.080691, 1.481606, -0.028934)",
        "(0.081535, 1.482036, -0.028436)",
        "(0.082077, 1.482095, -0.027787)",
        "(0.082436, 1.482008, -0.027779)",
        "(0.082640, 1.481962, -0.027854)",
        "(0.082655, 1.481681, -0.028135)",
        "(0.082915, 1.481190, -0.028474)",
        "(0.082951, 1.480342, -0.028555)",
        "(0.083232, 1.479311, -0.028618)",
        "(0.083395, 1.478791, -0.028738)",
        "(0.083872, 1.478139, -0.029199)",
        "(0.084276, 1.477458, -0.029483)",
        "(0.084584, 1.476714, -0.029467)",
        "(0.085003, 1.476234, -0.029341)",
        "(0.085130, 1.476038, -0.029178)",
        "(0.085157, 1.475556, -0.028625)",
        "(0.084971, 1.475222, -0.028103)",
        "(0.084762, 1.475127, -0.027820)",
        "(0.084651, 1.475296, -0.027853)",
        "(0.084502, 1.475201, -0.027587)",
        "(0.084228, 1.475061, -0.027094)",
        "(0.084222, 1.474987, -0.026780)",
        "(0.084310, 1.474784, -0.026450)",
        "(0.084255, 1.474483, -0.026093)",
        "(0.084245, 1.473927, -0.025543)",
        "(0.084110, 1.473283, -0.025046)",
        "(0.083873, 1.472655, -0.024715)",
        "(0.083454, 1.471740, -0.024463)",
        "(0.082995, 1.471134, -0.024471)",
        "(0.082938, 1.471125, -0.024552)",
        "(0.082229, 1.470135, -0.024710)",
        "(0.081750, 1.469639, -0.024800)",
        "(0.081417, 1.469274, -0.024949)",
        "(0.080756, 1.468752, -0.025339)",
        "(0.080430, 1.468585, -0.025568)",
        "(0.079715, 1.468334, -0.026039)",
        "(0.078938, 1.468108, -0.026513)",
        "(0.078278, 1.467993, -0.026881)",
        "(0.077559, 1.467860, -0.027263)",
        "(0.077263, 1.467786, -0.027418)",
        "(0.076931, 1.467670, -0.027550)",
        "(0.076560, 1.467484, -0.027695)",
        "(0.076139, 1.467224, -0.027881)",
        "(0.075741, 1.467014, -0.028219)",
        "(0.075426, 1.466882, -0.028650)",
        "(0.075124, 1.466939, -0.029787)",
        "(0.074701, 1.467444, -0.031717)",
        "(0.074333, 1.468225, -0.033562)",
        "(0.074026, 1.469101, -0.035385)",
        "(0.073906, 1.469634, -0.036337)",
        "(0.073778, 1.470731, -0.038356)",
        "(0.073656, 1.471887, -0.040226)",
        "(0.073693, 1.473070, -0.041988)",
        "(0.073769, 1.474214, -0.043658)",
        "(0.073879, 1.474801, -0.044409)",
        "(0.074159, 1.475806, -0.045735)",
        "(0.074253, 1.476617, -0.046755)",
        "(0.074235, 1.477235, -0.047521)",
        "(0.074103, 1.477687, -0.048199)",
        "(0.073941, 1.477888, -0.048537)",
        "(0.073721, 1.478087, -0.049027)",
        "(0.073496, 1.478215, -0.049427)",
        "(0.073273, 1.478282, -0.049687)",
        "(0.073107, 1.478292, -0.049736)",
        "(0.072986, 1.478282, -0.049698)",
        "(0.072908, 1.478305, -0.049456)",
        "(0.072873, 1.478226, -0.048497)",
        "(0.072873, 1.478288, -0.047769)",
        "(0.072809, 1.478576, -0.047478)",
        "(0.072799, 1.478713, -0.047396)",
        "(0.072862, 1.479122, -0.046877)",
        "(0.072798, 1.479342, -0.046315)",
        "(0.072772, 1.479511, -0.045474)",
        "(0.072837, 1.479751, -0.044258)",
        "(0.072945, 1.479857, -0.043706)",
        "(0.073110, 1.480039, -0.042628)",
        "(0.073372, 1.480188, -0.041450)",
        "(0.073723, 1.480262, -0.040195)",
        "(0.074060, 1.480299, -0.038901)",
        "(0.074248, 1.480278, -0.038269)",
        "(0.074610, 1.480220, -0.037017)",
        "(0.075032, 1.480143, -0.035915)",
        "(0.075299, 1.480021, -0.034886)",
        "(0.075510, 1.479812, -0.033854)",
        "(0.075658, 1.479699, -0.033359)",
        "(0.075955, 1.479588, -0.032503)",
        "(0.076151, 1.479537, -0.031877)",
        "(0.076142, 1.479570, -0.031702)",
        "(0.076238, 1.479529, -0.031250)",
        "(0.076238, 1.479518, -0.031111)",
        "(0.076347, 1.479381, -0.030659)",
        "(0.076582, 1.479315, -0.030208)",
        "(0.076859, 1.479364, -0.029888)",
        "(0.077143, 1.479476, -0.029585)",
        "(0.077296, 1.479553, -0.029430)",
        "(0.077556, 1.479758, -0.029172)",
        "(0.077657, 1.479956, -0.029029)",
        "(0.077815, 1.480239, -0.028902)",
        "(0.077928, 1.480608, -0.028850)",
        "(0.077948, 1.480748, -0.028838)",
        "(0.078098, 1.481184, -0.028798)",
        "(0.078218, 1.481538, -0.028766)",
        "(0.078402, 1.482041, -0.028750)",
        "(0.078495, 1.482352, -0.028710)",
        "(0.078526, 1.482531, -0.028684)",
        "(0.078554, 1.482916, -0.028664)",
        "(0.078580, 1.483180, -0.028698)",
        "(0.078523, 1.483352, -0.028737)",
        "(0.078465, 1.483428, -0.028788)",
        "(0.078409, 1.483405, -0.028821)",
        "(0.078314, 1.483188, -0.028826)",
        "(0.078341, 1.482774, -0.028771)",
        "(0.078386, 1.482309, -0.028709)",
        "(0.078420, 1.481982, -0.028692)",
        "(0.078417, 1.481849, -0.028699)",
        "(0.078450, 1.481190, -0.028776)",
        "(0.078379, 1.480886, -0.028807)",
        "(0.078229, 1.480615, -0.028799)",
        "(0.078129, 1.480470, -0.028820)",
        "(0.078066, 1.480367, -0.028831)",
        "(0.077938, 1.480307, -0.028837)",
        "(0.077783, 1.480330, -0.028876)",
        "(0.077663, 1.480413, -0.028921)",
        "(0.077534, 1.480573, -0.028984)",
        "(0.077466, 1.480642, -0.029005)",
        "(0.077291, 1.480723, -0.029023)",
        "(0.077108, 1.480813, -0.029078)",
        "(0.076920, 1.480884, -0.029139)",
        "(0.076661, 1.480934, -0.029201)",
        "(0.076512, 1.480955, -0.029239)",
        "(0.076270, 1.480960, -0.029331)",
        "(0.076058, 1.480912, -0.029415)",
        "(0.075910, 1.480838, -0.029501)",
        "(0.075757, 1.480754, -0.029535)",
        "(0.075658, 1.480640, -0.029519)",
        "(0.075548, 1.480431, -0.029440)",
        "(0.075518, 1.480254, -0.029349)",
        "(0.075536, 1.480040, -0.029248)",
        "(0.075507, 1.479900, -0.029206)",
        "(0.075484, 1.479878, -0.029213)",
        "(0.075464, 1.479799, -0.029262)",
        "(0.075410, 1.479688, -0.029322)",
        "(0.075377, 1.479610, -0.029359)",
        "(0.075435, 1.479626, -0.029422)",
        "(0.075485, 1.479670, -0.029486)",
        "(0.075584, 1.479830, -0.029675)",
        "(0.075738, 1.480019, -0.030054)",
        "(0.075785, 1.480220, -0.030516)",
        "(0.075740, 1.480350, -0.030788)",
        "(0.075751, 1.480451, -0.031092)",
        "(0.075798, 1.480709, -0.032180)",
        "(0.075800, 1.481282, -0.034099)",
        "(0.075914, 1.482065, -0.035964)",
        "(0.075919, 1.482902, -0.037880)",
        "(0.075889, 1.483297, -0.038844)",
        "(0.075670, 1.484015, -0.040656)",
        "(0.075492, 1.484563, -0.042251)",
        "(0.075285, 1.485018, -0.043612)",
        "(0.075042, 1.485288, -0.044647)",
        "(0.074936, 1.485344, -0.045045)",
        "(0.074691, 1.485434, -0.045791)",
        "(0.074466, 1.485568, -0.046539)",
        "(0.074356, 1.485785, -0.047278)",
        "(0.074213, 1.486023, -0.048395)",
        "(0.074163, 1.486108, -0.048878)",
        "(0.074016, 1.486228, -0.049795)",
        "(0.073853, 1.486297, -0.050574)",
        "(0.073711, 1.486302, -0.051010)",
        "(0.073641, 1.486293, -0.051235)",
        "(0.073577, 1.486297, -0.051345)",
        "(0.073504, 1.486119, -0.051618)",
        "(0.073452, 1.486055, -0.051567)",
        "(0.073455, 1.486031, -0.051330)",
        "(0.073651, 1.485983, -0.050499)",
        "(0.073731, 1.486024, -0.049937)",
        "(0.074000, 1.486071, -0.048390)",
        "(0.074281, 1.486045, -0.046617)",
        "(0.074589, 1.485969, -0.044630)",
        "(0.075047, 1.485847, -0.042503)",
        "(0.075270, 1.485811, -0.041386)",
        "(0.075750, 1.485590, -0.039091)",
        "(0.076243, 1.485340, -0.036837)",
        "(0.076844, 1.485095, -0.034736)",
        "(0.077390, 1.484795, -0.032776)",
        "(0.077623, 1.484649, -0.031933)",
        "(0.078034, 1.484331, -0.030400)",
        "(0.078446, 1.483993, -0.029047)",
        "(0.078794, 1.483615, -0.027931)",
        "(0.079032, 1.483211, -0.027011)",
        "(0.079188, 1.482986, -0.026624)",
        "(0.079465, 1.482569, -0.025950)",
        "(0.079586, 1.482250, -0.025471)",
        "(0.079710, 1.481845, -0.025072)",
        "(0.079724, 1.481609, -0.024860)",
        "(0.079758, 1.481435, -0.024745)",
        "(0.079688, 1.481206, -0.024595)",
        "(0.079613, 1.481085, -0.024496)",
        "(0.079559, 1.480970, -0.024421)",
        "(0.079574, 1.480970, -0.024411)",
        "(0.079624, 1.481014, -0.024424)",
        "(0.079735, 1.481171, -0.024435)",
        "(0.079968, 1.481463, -0.024457)",
        "(0.080056, 1.481727, -0.024427)",
        "(0.080124, 1.482021, -0.024334)",
        "(0.080156, 1.482186, -0.024289)",
        "(0.080306, 1.482596, -0.024212)",
        "(0.080431, 1.482899, -0.024169)",
        "(0.080606, 1.483163, -0.024180)",
        "(0.080786, 1.483347, -0.024353)",
        "(0.080819, 1.483367, -0.024582)",
        "(0.080559, 1.483083, -0.025589)",
        "(0.079885, 1.482881, -0.027105)",
        "(0.079105, 1.482752, -0.029029)",
        "(0.078329, 1.482656, -0.031224)",
        "(0.077948, 1.482671, -0.032362)",
        "(0.077263, 1.482852, -0.034686)",
        "(0.076665, 1.483238, -0.036960)",
        "(0.076190, 1.483896, -0.039040)",
        "(0.075945, 1.484670, -0.040917)",
        "(0.075856, 1.485120, -0.041752)",
        "(0.075734, 1.486051, -0.043103)",
        "(0.075783, 1.486873, -0.044078)",
        "(0.075887, 1.487611, -0.044585)",
        "(0.076128, 1.488280, -0.044740)",
        "(0.076241, 1.488614, -0.044676)",
        "(0.076493, 1.489087, -0.044373)",
        "(0.076814, 1.489479, -0.043853)",
        "(0.077344, 1.489926, -0.042975)",
        "(0.077926, 1.490077, -0.041988)",
        "(0.078101, 1.490084, -0.041410)",
        "(0.078434, 1.489953, -0.040038)",
        "(0.078767, 1.489570, -0.038314)",
        "(0.078996, 1.489079, -0.036323)",
        "(0.079246, 1.488529, -0.034297)",
        "(0.079364, 1.488317, -0.033315)",
        "(0.079707, 1.487952, -0.031441)",
        "(0.080152, 1.487670, -0.029666)",
        "(0.080579, 1.487429, -0.027996)",
        "(0.080916, 1.487260, -0.026538)",
        "(0.081034, 1.487172, -0.025832)",
        "(0.081314, 1.487113, -0.024616)",
        "(0.081619, 1.487151, -0.023623)",
        "(0.082001, 1.487249, -0.022819)",
        "(0.082369, 1.487450, -0.022219)",
        "(0.082566, 1.487560, -0.021983)",
        "(0.082844, 1.487785, -0.021692)",
        "(0.082981, 1.488014, -0.021627)",
        "(0.083147, 1.488273, -0.021541)",
        "(0.083274, 1.488590, -0.021487)",
        "(0.083366, 1.488805, -0.021478)",
        "(0.083621, 1.489321, -0.021515)",
        "(0.083907, 1.489833, -0.021593)",
        "(0.084233, 1.490351, -0.021664)",
        "(0.084461, 1.490751, -0.021648)",
        "(0.084702, 1.491079, -0.021612)",
        "(0.085048, 1.491520, -0.021541)",
        "(0.085405, 1.491993, -0.021455)",
        "(0.085823, 1.492489, -0.021433)",
        "(0.086423, 1.493183, -0.021598)",
        "(0.086771, 1.493569, -0.021811)",
        "(0.087194, 1.494006, -0.022274)",
        "(0.087170, 1.494134, -0.022628)",
        "(0.087227, 1.494578, -0.023806)",
        "(0.086982, 1.495023, -0.024932)",
        "(0.086840, 1.495305, -0.025565)",
        "(0.086515, 1.495900, -0.026866)",
        "(0.086288, 1.496559, -0.028178)",
        "(0.086181, 1.497384, -0.029392)",
        "(0.086296, 1.498310, -0.030547)",
        "(0.086441, 1.498774, -0.031084)",
        "(0.086829, 1.499723, -0.032130)",
        "(0.087196, 1.500558, -0.033045)",
        "(0.087513, 1.501162, -0.033640)",
        "(0.087829, 1.501496, -0.033909)",
        "(0.087975, 1.501586, -0.033942)",
        "(0.088292, 1.501723, -0.033965)",
        "(0.088656, 1.501694, -0.033822)",
        "(0.088775, 1.501450, -0.033422)",
        "(0.088912, 1.500447, -0.032088)",
        "(0.088828, 1.499972, -0.031436)",
        "(0.088849, 1.498924, -0.029930)",
        "(0.089079, 1.497623, -0.027996)",
        "(0.089404, 1.496335, -0.025865)",
        "(0.089848, 1.495094, -0.023700)",
        "(0.090033, 1.494493, -0.022639)",
        "(0.090316, 1.493364, -0.020588)",
        "(0.090588, 1.492371, -0.018749)",
        "(0.090677, 1.491463, -0.017201)",
        "(0.090717, 1.490743, -0.016092)",
        "(0.090710, 1.490468, -0.015725)",
        "(0.090607, 1.490048, -0.015298)",
        "(0.090383, 1.490021, -0.015574)",
        "(0.089966, 1.490031, -0.016139)",
        "(0.089318, 1.490371, -0.017796)",
        "(0.089069, 1.490660, -0.018691)",
        "(0.088506, 1.491214, -0.020541)",
        "(0.087911, 1.491864, -0.022598)",
        "(0.087266, 1.492615, -0.024851)",
        "(0.086529, 1.493298, -0.027071)",
        "(0.086168, 1.493603, -0.028132)",
        "(0.085539, 1.494227, -0.030184)",
        "(0.084943, 1.494921, -0.032136)",
        "(0.084412, 1.495456, -0.033767)",
        "(0.084155, 1.495854, -0.034986)",
        "(0.084106, 1.496043, -0.035447)",
        "(0.083995, 1.496482, -0.036084)",
        "(0.083787, 1.497113, -0.036146)",
        "(0.083400, 1.498286, -0.035608)",
        "(0.083133, 1.499930, -0.034473)",
        "(0.083188, 1.501027, -0.033803)",
        "(0.083776, 1.503869, -0.032642)",
        "(0.084921, 1.507462, -0.031721)",
        "(0.086165, 1.511177, -0.030947)",
        "(0.087197, 1.514782, -0.030475)",
        "(0.087643, 1.516500, -0.030511)",
        "(0.088512, 1.519684, -0.031314)",
        "(0.089295, 1.522544, -0.033192)",
        "(0.089927, 1.524946, -0.035840)",
        "(0.090394, 1.526789, -0.039163)",
        "(0.090538, 1.527467, -0.041068)",
        "(0.090685, 1.528285, -0.045094)",
        "(0.090601, 1.528562, -0.049356)",
        "(0.090184, 1.528343, -0.053708)",
        "(0.089710, 1.527557, -0.058009)",
        "(0.089450, 1.526915, -0.060091)",
        "(0.088863, 1.525290, -0.064079)",
        "(0.088293, 1.523102, -0.067664)",
        "(0.087780, 1.520570, -0.070768)",
        "(0.087296, 1.517851, -0.073414)",
        "(0.087073, 1.516356, -0.074469)",
        "(0.086676, 1.513237, -0.076075)",
        "(0.086210, 1.510019, -0.076818)",
        "(0.085710, 1.506807, -0.076862)",
        "(0.085169, 1.503785, -0.076180)",
        "(0.084920, 1.502450, -0.075552)",
        "(0.084537, 1.500113, -0.073898)",
        "(0.084302, 1.498109, -0.071558)",
        "(0.084226, 1.496489, -0.068670)",
        "(0.083781, 1.495553, -0.065412)",
        "(0.083604, 1.495349, -0.063709)",
        "(0.083388, 1.495268, -0.060210)",
        "(0.083503, 1.495750, -0.056849)",
        "(0.084144, 1.496843, -0.053893)",
        "(0.085012, 1.498271, -0.051215)",
        "(0.085442, 1.499084, -0.049961)",
        "(0.086179, 1.500784, -0.047526)",
        "(0.086784, 1.502681, -0.045192)",
        "(0.087326, 1.504798, -0.043120)",
        "(0.088144, 1.507473, -0.041663)",
        "(0.088613, 1.509009, -0.041066)",
        "(0.089540, 1.512122, -0.040035)",
        "(0.090490, 1.515368, -0.039256)",
        "(0.091355, 1.518755, -0.038660)",
        "(0.092070, 1.522325, -0.038109)",
        "(0.092344, 1.524259, -0.037855)",
        "(0.092957, 1.528383, -0.037419)",
        "(0.093631, 1.532979, -0.037217)",
        "(0.094509, 1.538095, -0.037391)",
        "(0.095381, 1.543482, -0.037872)",
        "(0.095827, 1.546220, -0.038173)",
        "(0.096884, 1.551862, -0.038992)",
        "(0.098240, 1.557610, -0.039958)",
        "(0.099723, 1.563326, -0.041097)",
        "(0.101134, 1.568946, -0.042490)",
        "(0.101823, 1.571689, -0.043315)",
        "(0.103159, 1.576904, -0.045148)",
        "(0.104492, 1.581990, -0.047347)",
        "(0.105414, 1.586887, -0.049798)",
        "(0.106151, 1.591546, -0.052449)",
        "(0.106548, 1.593764, -0.053851)",
        "(0.107442, 1.598049, -0.056850)",
        "(0.108291, 1.602151, -0.060140)",
        "(0.109305, 1.605990, -0.063755)",
        "(0.110131, 1.609637, -0.067721)",
        "(0.110471, 1.611459, -0.069858)",
        "(0.111113, 1.614860, -0.074300)",
        "(0.111573, 1.617995, -0.078982)",
        "(0.111963, 1.620847, -0.083863)",
        "(0.112582, 1.623491, -0.088972)",
        "(0.112948, 1.624637, -0.091594)",
        "(0.113528, 1.626634, -0.096956)",
        "(0.114110, 1.628316, -0.102566)",
        "(0.114600, 1.629664, -0.108440)",
        "(0.115104, 1.630547, -0.114345)",
        "(0.115413, 1.630805, -0.117321)",
        "(0.116123, 1.631091, -0.123214)",
        "(0.116921, 1.630946, -0.129052)",
        "(0.117818, 1.630477, -0.134846)",
        "(0.118915, 1.629687, -0.140637)",
        "(0.119471, 1.629086, -0.143499)",
        "(0.120440, 1.627680, -0.149113)",
        "(0.121085, 1.625798, -0.154714)",
        "(0.121434, 1.623525, -0.160203)",
        "(0.121600, 1.620805, -0.165552)",
        "(0.121645, 1.619236, -0.168174)",
        "(0.121653, 1.615811, -0.173322)",
        "(0.121598, 1.611741, -0.178203)",
        "(0.121330, 1.607024, -0.182710)",
        "(0.120802, 1.602082, -0.186648)",
        "(0.120503, 1.599353, -0.188469)",
        "(0.119858, 1.593621, -0.192005)",
        "(0.119228, 1.587625, -0.195307)",
        "(0.118764, 1.581493, -0.198392)",
        "(0.118535, 1.574998, -0.201225)",
        "(0.118514, 1.571662, -0.202490)",
        "(0.118338, 1.564937, -0.204793)",
        "(0.117971, 1.557924, -0.206750)",
        "(0.117682, 1.550681, -0.208457)",
        "(0.117551, 1.543207, -0.209834)",
        "(0.117516, 1.539445, -0.210361)",
        "(0.117312, 1.531719, -0.211185)",
        "(0.116882, 1.523709, -0.211641)",
        "(0.116451, 1.515487, -0.211876)",
        "(0.116023, 1.507294, -0.211778)",
        "(0.115761, 1.503214, -0.211618)",
        "(0.115145, 1.495085, -0.210892)",
        "(0.114414, 1.487126, -0.209898)",
        "(0.113680, 1.479279, -0.208726)",
        "(0.113206, 1.471313, -0.207349)",
        "(0.112971, 1.467337, -0.206581)",
        "(0.112528, 1.459357, -0.204852)",
        "(0.112186, 1.451651, -0.202871)",
        "(0.111826, 1.444137, -0.200765)",
        "(0.111498, 1.436707, -0.198483)",
        "(0.111393, 1.433108, -0.197346)",
        "(0.111207, 1.426126, -0.195251)",
        "(0.111273, 1.419614, -0.193355)",
        "(0.111505, 1.413226, -0.191443)",
        "(0.111646, 1.406659, -0.189226)",
        "(0.111777, 1.403282, -0.188014)",
        "(0.112052, 1.396428, -0.185507)",
        "(0.112154, 1.389515, -0.182762)",
        "(0.112196, 1.382448, -0.179926)",
        "(0.112336, 1.375554, -0.177238)",
        "(0.112452, 1.372094, -0.175871)",
        "(0.112648, 1.365285, -0.173034)",
        "(0.112679, 1.358543, -0.169898)",
        "(0.112491, 1.351933, -0.166560)",
        "(0.112644, 1.345765, -0.163114)",
        "(0.112771, 1.342869, -0.161302)",
        "(0.112934, 1.337404, -0.157529)",
        "(0.112836, 1.332344, -0.153424)",
        "(0.112530, 1.327720, -0.149029)",
        "(0.112189, 1.324012, -0.144441)",
        "(0.111997, 1.322576, -0.142061)",
        "(0.111501, 1.320244, -0.137039)",
        "(0.110967, 1.318715, -0.131566)",
        "(0.110232, 1.318179, -0.125975)",
        "(0.109420, 1.318664, -0.120341)",
        "(0.108931, 1.319223, -0.117494)",
        "(0.107724, 1.320629, -0.111867)",
        "(0.106392, 1.322739, -0.106502)",
        "(0.105054, 1.325495, -0.101366)",
        "(0.103766, 1.328661, -0.096252)",
        "(0.103178, 1.330437, -0.093757)",
        "(0.102000, 1.334205, -0.088800)",
        "(0.101047, 1.338349, -0.084019)",
        "(0.100225, 1.342569, -0.079363)",
        "(0.099467, 1.346965, -0.075176)",
        "(0.099091, 1.349242, -0.073249)",
        "(0.098315, 1.353940, -0.069625)",
        "(0.097391, 1.358866, -0.066360)",
        "(0.096415, 1.364146, -0.063421)",
        "(0.095371, 1.369660, -0.060642)",
        "(0.094797, 1.372479, -0.059265)",
        "(0.093686, 1.378122, -0.056499)",
        "(0.092810, 1.384043, -0.053913)",
        "(0.091890, 1.390319, -0.051471)",
        "(0.090864, 1.396883, -0.049186)",
        "(0.090356, 1.400319, -0.048102)",
        "(0.089753, 1.407583, -0.046141)",
        "(0.089244, 1.415361, -0.044476)",
        "(0.088599, 1.423364, -0.042659)",
        "(0.087892, 1.431478, -0.040580)",
        "(0.087526, 1.435690, -0.039473)",
        "(0.087080, 1.444400, -0.037457)",
        "(0.086906, 1.453557, -0.035731)",
        "(0.086608, 1.462868, -0.034022)",
        "(0.086067, 1.472255, -0.032251)",
        "(0.085823, 1.477024, -0.031435)",
        "(0.085332, 1.486668, -0.030053)",
        "(0.084766, 1.496489, -0.029001)",
        "(0.084305, 1.506437, -0.028195)",
        "(0.083829, 1.516402, -0.027362)",
        "(0.083550, 1.521306, -0.026870)",
        "(0.082951, 1.530965, -0.025776)",
        "(0.082466, 1.540688, -0.024721)",
        "(0.081771, 1.550242, -0.023835)",
        "(0.081158, 1.559630, -0.022947)",
        "(0.081021, 1.564399, -0.022590)",
        "(0.080895, 1.574262, -0.022189)",
        "(0.080582, 1.584474, -0.022048)",
        "(0.080294, 1.594954, -0.021973)",
        "(0.080272, 1.605388, -0.021836)",
        "(0.080453, 1.610585, -0.021725)",
        "(0.081047, 1.620944, -0.021537)",
        "(0.081812, 1.631155, -0.021430)",
        "(0.082853, 1.641191, -0.021718)",
        "(0.084263, 1.650881, -0.022730)",
        "(0.084934, 1.655490, -0.023550)",
        "(0.086166, 1.664305, -0.025641)",
        "(0.087400, 1.672459, -0.028447)",
        "(0.088647, 1.679921, -0.031923)",
        "(0.090040, 1.686634, -0.036174)",
        "(0.090712, 1.689662, -0.038615)",
        "(0.091919, 1.695113, -0.043848)",
        "(0.092916, 1.699627, -0.049561)",
        "(0.094019, 1.703210, -0.055742)",
        "(0.095167, 1.706068, -0.062406)",
        "(0.095634, 1.707197, -0.065946)",
        "(0.096791, 1.708977, -0.073324)",
        "(0.098141, 1.710279, -0.081117)",
        "(0.099341, 1.711064, -0.089121)",
        "(0.100215, 1.711244, -0.097356)",
        "(0.100518, 1.711161, -0.101610)",
        "(0.100959, 1.710936, -0.110399)",
        "(0.101270, 1.710596, -0.119597)",
        "(0.101452, 1.710053, -0.129157)",
        "(0.101390, 1.709278, -0.139012)",
        "(0.101315, 1.708664, -0.144464)",
        "(0.101113, 1.707509, -0.154565)",
        "(0.100761, 1.706075, -0.164916)",
        "(0.100393, 1.704293, -0.175605)",
        "(0.100135, 1.702119, -0.186501)",
        "(0.100036, 1.700882, -0.191964)",
        "(0.099918, 1.698004, -0.202983)",
        "(0.099802, 1.694411, -0.213997)",
        "(0.099671, 1.690231, -0.224907)",
        "(0.099377, 1.685622, -0.235697)",
        "(0.099212, 1.683026, -0.240983)",
        "(0.098819, 1.677442, -0.251267)",
        "(0.098337, 1.671421, -0.261038)",
        "(0.097568, 1.664747, -0.270130)",
        "(0.096587, 1.657286, -0.278407)",
        "(0.095993, 1.653233, -0.282242)",
        "(0.094955, 1.644797, -0.289429)",
        "(0.093963, 1.635938, -0.295826)",
        "(0.092750, 1.626448, -0.301282)",
        "(0.091540, 1.616205, -0.305797)",
        "(0.091013, 1.610896, -0.307731)",
        "(0.090423, 1.600108, -0.310904)",
        "(0.090020, 1.588809, -0.313110)",
        "(0.089800, 1.576890, -0.314487)",
        "(0.089693, 1.564460, -0.315077)",
        "(0.089736, 1.557938, -0.315005)",
        "(0.089931, 1.544588, -0.314379)",
        "(0.090265, 1.530723, -0.313031)",
        "(0.090919, 1.516619, -0.310932)",
        "(0.092196, 1.502389, -0.308302)",
        "(0.093111, 1.495247, -0.306742)",
        "(0.094526, 1.481031, -0.303296)",
        "(0.095713, 1.466879, -0.299243)",
        "(0.097454, 1.452821, -0.294384)",
        "(0.099320, 1.438958, -0.288771)",
        "(0.100271, 1.431958, -0.285588)",
        "(0.102009, 1.417941, -0.278846)",
        "(0.103753, 1.404245, -0.271670)",
        "(0.105238, 1.391245, -0.264382)",
        "(0.106698, 1.379221, -0.256827)",
        "(0.107204, 1.373682, -0.252761)",
        "(0.108044, 1.362632, -0.244273)",
        "(0.108391, 1.352132, -0.235499)",
        "(0.108242, 1.342793, -0.226653)",
        "(0.107762, 1.334437, -0.217431)",
        "(0.107299, 1.330539, -0.212585)",
        "(0.106315, 1.323322, -0.202513)",
        "(0.105460, 1.317278, -0.192090)",
        "(0.104668, 1.312570, -0.181563)",
        "(0.103584, 1.308951, -0.170935)",
        "(0.102978, 1.307593, -0.165528)",
        "(0.101831, 1.305593, -0.154636)",
        "(0.100689, 1.304678, -0.143777)",
        "(0.099861, 1.305044, -0.133184)",
        "(0.099305, 1.306836, -0.123035)",
        "(0.099029, 1.308306, -0.118152)",
        "(0.098343, 1.311984, -0.108745)",
        "(0.097706, 1.316917, -0.100072)",
        "(0.097001, 1.322859, -0.092131)",
        "(0.096214, 1.329727, -0.085039)",
        "(0.095736, 1.333467, -0.081772)",
        "(0.094597, 1.341141, -0.075505)",
        "(0.093376, 1.349335, -0.069853)",
        "(0.092395, 1.358455, -0.065128)",
        "(0.091233, 1.368093, -0.061124)",
        "(0.090522, 1.373021, -0.059247)",
        "(0.089001, 1.383245, -0.056029)",
        "(0.087520, 1.393824, -0.053341)",
        "(0.085838, 1.404770, -0.051240)",
        "(0.083991, 1.415444, -0.049198)",
        "(0.083076, 1.420633, -0.048234)",
        "(0.081232, 1.431098, -0.046339)",
        "(0.079466, 1.441667, -0.044451)",
        "(0.077915, 1.452488, -0.042522)",
        "(0.076600, 1.463771, -0.040727)",
        "(0.076035, 1.469576, -0.039872)",
        "(0.074919, 1.481418, -0.038191)",
        "(0.073967, 1.493873, -0.036643)",
        "(0.073238, 1.506861, -0.035369)",
        "(0.072959, 1.520377, -0.034355)",
        "(0.073004, 1.527324, -0.033940)",
        "(0.073349, 1.541332, -0.033137)",
        "(0.074332, 1.555580, -0.032468)",
        "(0.075492, 1.569676, -0.031867)",
        "(0.076966, 1.583462, -0.031515)",
        "(0.077780, 1.590266, -0.031464)",
        "(0.079292, 1.603679, -0.031719)",
        "(0.081154, 1.616705, -0.032470)",
        "(0.083253, 1.629218, -0.033832)",
        "(0.085445, 1.641258, -0.035638)",
        "(0.086663, 1.646896, -0.036917)",
        "(0.089035, 1.657810, -0.039598)",
        "(0.091347, 1.667562, -0.042948)",
        "(0.093419, 1.676547, -0.046724)",
        "(0.095634, 1.684633, -0.051137)",
        "(0.096755, 1.688403, -0.053648)",
        "(0.098752, 1.695422, -0.059110)",
        "(0.100525, 1.701699, -0.065141)",
        "(0.102163, 1.706975, -0.071568)",
        "(0.103676, 1.711270, -0.078349)",
        "(0.104372, 1.712959, -0.081904)",
        "(0.105653, 1.715825, -0.089256)",
        "(0.106451, 1.717768, -0.097060)",
        "(0.106930, 1.718703, -0.105191)",
        "(0.107146, 1.719059, -0.113660)",
        "(0.107096, 1.719104, -0.118030)",
        "(0.106707, 1.718853, -0.126877)",
        "(0.105960, 1.717959, -0.135810)",
        "(0.105109, 1.716460, -0.144717)",
        "(0.104196, 1.714545, -0.153576)",
        "(0.103780, 1.713375, -0.158007)",
        "(0.102824, 1.710812, -0.166897)",
        "(0.101916, 1.707679, -0.175733)",
        "(0.101253, 1.704205, -0.184396)",
        "(0.100599, 1.700154, -0.192758)",
        "(0.100308, 1.697893, -0.196804)",
        "(0.099772, 1.693039, -0.204736)",
        "(0.099440, 1.687420, -0.212249)",
        "(0.099332, 1.681089, -0.219334)",
        "(0.099275, 1.674195, -0.225952)",
        "(0.099224, 1.670455, -0.229077)",
        "(0.099234, 1.662379, -0.235049)",
        "(0.099649, 1.653495, -0.240332)",
        "(0.100085, 1.643641, -0.244776)",
        "(0.100261, 1.633640, -0.247966)",
        "(0.100320, 1.628252, -0.249240)",
        "(0.100647, 1.617076, -0.251383)",
        "(0.101218, 1.605566, -0.252779)",
        "(0.101746, 1.593862, -0.253463)",
        "(0.102479, 1.581839, -0.253558)",
        "(0.102938, 1.575860, -0.253410)",
        "(0.103916, 1.564200, -0.252797)",
        "(0.104794, 1.552631, -0.251643)",
        "(0.105534, 1.541117, -0.249925)",
        "(0.106370, 1.529780, -0.247810)",
        "(0.106901, 1.524256, -0.246663)",
        "(0.108102, 1.513426, -0.244336)",
        "(0.108975, 1.502831, -0.241812)",
        "(0.109874, 1.492497, -0.239010)",
        "(0.111182, 1.482532, -0.235937)",
        "(0.111904, 1.477763, -0.234261)",
        "(0.113403, 1.468332, -0.230800)",
        "(0.114956, 1.459102, -0.227081)",
        "(0.116339, 1.449954, -0.223148)",
        "(0.117560, 1.440955, -0.218978)",
        "(0.118191, 1.436537, -0.216767)",
        "(0.119479, 1.427926, -0.212246)",
        "(0.120635, 1.419705, -0.207614)",
        "(0.121640, 1.412055, -0.202851)",
        "(0.122407, 1.404905, -0.197903)",
        "(0.122643, 1.401506, -0.195265)",
        "(0.123140, 1.395025, -0.189905)",
        "(0.123332, 1.389014, -0.184359)",
        "(0.123360, 1.383341, -0.178675)",
        "(0.123458, 1.378095, -0.173061)",
        "(0.123449, 1.375662, -0.170241)",
        "(0.123285, 1.371210, -0.164633)",
        "(0.123000, 1.367450, -0.159046)",
        "(0.122596, 1.363966, -0.153303)",
        "(0.122103, 1.360896, -0.147655)",
        "(0.121902, 1.359696, -0.144981)",
        "(0.121427, 1.357826, -0.139721)",
        "(0.120636, 1.356372, -0.134389)",
        "(0.119711, 1.355295, -0.128916)",
        "(0.118656, 1.354996, -0.123586)",
        "(0.118195, 1.355335, -0.121003)",
        "(0.117185, 1.356652, -0.115957)",
        "(0.116045, 1.358851, -0.111006)",
        "(0.115109, 1.362107, -0.106325)",
        "(0.114378, 1.366337, -0.101880)",
        "(0.114000, 1.368769, -0.099719)",
        "(0.113225, 1.373981, -0.095416)",
        "(0.112211, 1.379681, -0.091250)",
        "(0.111175, 1.385932, -0.087375)",
        "(0.110044, 1.392705, -0.083771)",
        "(0.109395, 1.396290, -0.082041)",
        "(0.108120, 1.403719, -0.078620)",
        "(0.106918, 1.411462, -0.075261)",
        "(0.105833, 1.419556, -0.071935)",
        "(0.104884, 1.428182, -0.068771)",
        "(0.104360, 1.432670, -0.067244)",
        "(0.103428, 1.441667, -0.064280)",
        "(0.102639, 1.450821, -0.061681)",
        "(0.101661, 1.460251, -0.059416)",
        "(0.100476, 1.469698, -0.057253)",
        "(0.099848, 1.474369, -0.056243)",
        "(0.098630, 1.483775, -0.054465)",
        "(0.097460, 1.493172, -0.052906)",
        "(0.096352, 1.502532, -0.051320)",
        "(0.095372, 1.511888, -0.049796)",
        "(0.094878, 1.516637, -0.049102)",
        "(0.094020, 1.526215, -0.047816)",
        "(0.093320, 1.535750, -0.046631)",
        "(0.092499, 1.545167, -0.045470)",
        "(0.091256, 1.554346, -0.044391)",
        "(0.090654, 1.558859, -0.043869)",
        "(0.089687, 1.567906, -0.043100)",
        "(0.088664, 1.576978, -0.042598)",
        "(0.087873, 1.586035, -0.042286)",
        "(0.087212, 1.595052, -0.042189)",
        "(0.086976, 1.599563, -0.042233)",
        "(0.086763, 1.608502, -0.042254)",
        "(0.086883, 1.617236, -0.042089)",
        "(0.087172, 1.625809, -0.041772)",
        "(0.087738, 1.634303, -0.041486)",
        "(0.087972, 1.638492, -0.041358)",
        "(0.088333, 1.646741, -0.041287)",
        "(0.088869, 1.654893, -0.041457)",
        "(0.089579, 1.662773, -0.041958)",
        "(0.090376, 1.670244, -0.042880)",
        "(0.090770, 1.673854, -0.043479)",
        "(0.091541, 1.680530, -0.045132)",
        "(0.092283, 1.686745, -0.047172)",
        "(0.093286, 1.692514, -0.049945)",
        "(0.094509, 1.698274, -0.053443)",
        "(0.095070, 1.701063, -0.055645)",
        "(0.096083, 1.706384, -0.060225)",
        "(0.097013, 1.711393, -0.065594)",
        "(0.098070, 1.716077, -0.071599)",
        "(0.099249, 1.720299, -0.078202)",
        "(0.099811, 1.722145, -0.081778)",
        "(0.100856, 1.725322, -0.089321)",
        "(0.101845, 1.727822, -0.097282)",
        "(0.102590, 1.729578, -0.105601)",
        "(0.102881, 1.730463, -0.114347)",
        "(0.102991, 1.730483, -0.118853)",
        "(0.103294, 1.730146, -0.128144)",
        "(0.103573, 1.729307, -0.137755)",
        "(0.103497, 1.727756, -0.147586)",
        "(0.103230, 1.725474, -0.157514)",
        "(0.103069, 1.724183, -0.162428)",
        "(0.102696, 1.721078, -0.172250)",
        "(0.102305, 1.717453, -0.182046)",
        "(0.101890, 1.713371, -0.191802)",
        "(0.101168, 1.708927, -0.201509)",
        "(0.100693, 1.706524, -0.206259)",
        "(0.099895, 1.701273, -0.215378)",
        "(0.099293, 1.695505, -0.223910)",
        "(0.098666, 1.689301, -0.231845)",
        "(0.098065, 1.682784, -0.239482)",
        "(0.097896, 1.679341, -0.243074)",
        "(0.097831, 1.672179, -0.249808)",
        "(0.097760, 1.664722, -0.256027)",
        "(0.097787, 1.656743, -0.261712)",
        "(0.097816, 1.648469, -0.266847)",
        "(0.097796, 1.644071, -0.269334)",
        "(0.097560, 1.635879, -0.273536)",
        "(0.097057, 1.627200, -0.277142)",
        "(0.096505, 1.618275, -0.280124)",
        "(0.095839, 1.609344, -0.282616)",
        "(0.095472, 1.604798, -0.283652)",
        "(0.095016, 1.595442, -0.285319)",
        "(0.094920, 1.586065, -0.286306)",
        "(0.095052, 1.576598, -0.286688)",
        "(0.095300, 1.567122, -0.286814)",
        "(0.095415, 1.562472, -0.286807)",
        "(0.096034, 1.553094, -0.286589)",
        "(0.096863, 1.543873, -0.286105)",
        "(0.097768, 1.534853, -0.285290)",
        "(0.098567, 1.525872, -0.284129)",
        "(0.098878, 1.521350, -0.283485)",
        "(0.099738, 1.512263, -0.282023)",
        "(0.101271, 1.503258, -0.280317)",
        "(0.103295, 1.494206, -0.278488)",
        "(0.105542, 1.485051, -0.276503)",
        "(0.106548, 1.480453, -0.275411)",
        "(0.108216, 1.471048, -0.273003)",
        "(0.109566, 1.461596, -0.270456)",
        "(0.111016, 1.452500, -0.267727)",
        "(0.112650, 1.443789, -0.264774)",
        "(0.113579, 1.439475, -0.263169)",
        "(0.115435, 1.430983, -0.259826)",
        "(0.117331, 1.422885, -0.256310)",
        "(0.119338, 1.415110, -0.252540)",
        "(0.121143, 1.407284, -0.248359)",
        "(0.121893, 1.403249, -0.246063)",
        "(0.123400, 1.395192, -0.241204)",
        "(0.124738, 1.387352, -0.236109)",
        "(0.126041, 1.379805, -0.230606)",
        "(0.127151, 1.372325, -0.224607)",
        "(0.127622, 1.368638, -0.221560)",
        "(0.128568, 1.361650, -0.215295)",
        "(0.129444, 1.355270, -0.208997)",
        "(0.130016, 1.349293, -0.202608)",
        "(0.130232, 1.343627, -0.195917)",
        "(0.130228, 1.341033, -0.192454)",
        "(0.130249, 1.336243, -0.185350)",
        "(0.130146, 1.332187, -0.178269)",
        "(0.129992, 1.329186, -0.171342)",
        "(0.129748, 1.326999, -0.164291)",
        "(0.129538, 1.326205, -0.160743)",
        "(0.129167, 1.325130, -0.153677)",
        "(0.128734, 1.324763, -0.146699)",
        "(0.128230, 1.325190, -0.139885)",
        "(0.127612, 1.326491, -0.133427)",
        "(0.127290, 1.327576, -0.130390)",
        "(0.126693, 1.330421, -0.124673)",
        "(0.126042, 1.333967, -0.119369)",
        "(0.125170, 1.337733, -0.114259)",
        "(0.124293, 1.341720, -0.109298)",
        "(0.123908, 1.343905, -0.106958)",
        "(0.123145, 1.348489, -0.102477)",
        "(0.122561, 1.353401, -0.098270)",
        "(0.121927, 1.358459, -0.094413)",
        "(0.121288, 1.363566, -0.090804)",
        "(0.121008, 1.366211, -0.089080)",
        "(0.120473, 1.371577, -0.085626)",
        "(0.119948, 1.376964, -0.082190)",
        "(0.119468, 1.382238, -0.078810)",
        "(0.119198, 1.387611, -0.075614)",
        "(0.119005, 1.390329, -0.074041)",
        "(0.118408, 1.395788, -0.070863)",
        "(0.117778, 1.401529, -0.067875)",
        "(0.117178, 1.407705, -0.065171)",
        "(0.116600, 1.414281, -0.062713)",
        "(0.116317, 1.417705, -0.061605)",
        "(0.115672, 1.424567, -0.059547)",
        "(0.114826, 1.431382, -0.057660)",
        "(0.114047, 1.438223, -0.055853)",
        "(0.113320, 1.445204, -0.054186)",
        "(0.112866, 1.448633, -0.053370)",
        "(0.111831, 1.455443, -0.051805)",
        "(0.110802, 1.462286, -0.050376)",
        "(0.110039, 1.469373, -0.049154)",
        "(0.109593, 1.476537, -0.047900)",
        "(0.109421, 1.480136, -0.047305)",
        "(0.108904, 1.487334, -0.046141)",
        "(0.108391, 1.494323, -0.044872)",
        "(0.108205, 1.501122, -0.043445)",
        "(0.108095, 1.507818, -0.041932)",
        "(0.108038, 1.511136, -0.041150)",
        "(0.107750, 1.517714, -0.039507)",
        "(0.107354, 1.524234, -0.037875)",
        "(0.106734, 1.530766, -0.036274)",
        "(0.106030, 1.537348, -0.034779)",
        "(0.105720, 1.540713, -0.034070)",
        "(0.105062, 1.547609, -0.032715)",
        "(0.104388, 1.554680, -0.031475)",
        "(0.103613, 1.561831, -0.030371)",
        "(0.102735, 1.569305, -0.029499)",
        "(0.102303, 1.573140, -0.029194)",
        "(0.101496, 1.581166, -0.028931)",
        "(0.100810, 1.589353, -0.029053)",
        "(0.100033, 1.597477, -0.029300)",
        "(0.099440, 1.605453, -0.029675)",
        "(0.099266, 1.609451, -0.029911)",
        "(0.099519, 1.617535, -0.030540)",
        "(0.099738, 1.625553, -0.031217)",
        "(0.099934, 1.633155, -0.031832)",
        "(0.100040, 1.640514, -0.032607)",
        "(0.100062, 1.644135, -0.033079)",
        "(0.100131, 1.651290, -0.034210)",
        "(0.100462, 1.658232, -0.035623)",
        "(0.101499, 1.665104, -0.037464)",
        "(0.102152, 1.671656, -0.039429)",
        "(0.102366, 1.674690, -0.040406)",
        "(0.102681, 1.680515, -0.042355)",
        "(0.103107, 1.685918, -0.044382)",
        "(0.103859, 1.691112, -0.046596)",
        "(0.104525, 1.695962, -0.048915)",
        "(0.104708, 1.698178, -0.050121)",
        "(0.104951, 1.702459, -0.052669)",
        "(0.105024, 1.706709, -0.055555)",
        "(0.104852, 1.710990, -0.058829)",
        "(0.104669, 1.715071, -0.062368)",
        "(0.104492, 1.717038, -0.064274)",
        "(0.104024, 1.720963, -0.068219)",
        "(0.103670, 1.724782, -0.072463)",
        "(0.103468, 1.728505, -0.077233)",
        "(0.103636, 1.731735, -0.082153)",
        "(0.103784, 1.733226, -0.084804)",
        "(0.104069, 1.736031, -0.090487)",
        "(0.104511, 1.738495, -0.096636)",
        "(0.105129, 1.740677, -0.103251)",
        "(0.105740, 1.742456, -0.110039)",
        "(0.105977, 1.743116, -0.113512)",
        "(0.106320, 1.744105, -0.120631)",
        "(0.106653, 1.744478, -0.127982)",
        "(0.107216, 1.744321, -0.135711)",
        "(0.107981, 1.743825, -0.143838)",
        "(0.108359, 1.743353, -0.148022)",
        "(0.108933, 1.741938, -0.156599)",
        "(0.109447, 1.740067, -0.165366)",
        "(0.109999, 1.737584, -0.174154)",
        "(0.110276, 1.734698, -0.182802)",
        "(0.110280, 1.733029, -0.187013)",
        "(0.110115, 1.729238, -0.195453)",
        "(0.109825, 1.724996, -0.203808)",
        "(0.109789, 1.720334, -0.211878)",
        "(0.109993, 1.715331, -0.219498)",
        "(0.110080, 1.712544, -0.223027)",
        "(0.110292, 1.706336, -0.229704)",
        "(0.110455, 1.699491, -0.235671)",
        "(0.110461, 1.691873, -0.240863)",
        "(0.110510, 1.683695, -0.245696)",
        "(0.110496, 1.679540, -0.248092)",
        "(0.110441, 1.670949, -0.252678)",
        "(0.110172, 1.661932, -0.256910)",
        "(0.109955, 1.652335, -0.260823)",
        "(0.109867, 1.642266, -0.264396)",
        "(0.109829, 1.637163, -0.266083)",
        "(0.109790, 1.626543, -0.269059)",
        "(0.109635, 1.615347, -0.271592)",
        "(0.109492, 1.603842, -0.273889)",
        "(0.109456, 1.592146, -0.275977)",
        "(0.109443, 1.586152, -0.276881)",
        "(0.109280, 1.573986, -0.278410)",
        "(0.108945, 1.561724, -0.279452)",
        "(0.108496, 1.549262, -0.280008)",
        "(0.107694, 1.536611, -0.280107)",
        "(0.107278, 1.530222, -0.279974)",
        "(0.106497, 1.517574, -0.279520)",
        "(0.105958, 1.504957, -0.278621)",
        "(0.105530, 1.492189, -0.277173)",
        "(0.105029, 1.479492, -0.275230)",
        "(0.104819, 1.473329, -0.274130)",
        "(0.104408, 1.461181, -0.271805)",
        "(0.103801, 1.449423, -0.269115)",
        "(0.103285, 1.437919, -0.266084)",
        "(0.102922, 1.426736, -0.262763)",
        "(0.102917, 1.421365, -0.260715)",
        "(0.103271, 1.410663, -0.256258)",
        "(0.103742, 1.400090, -0.251255)",
        "(0.104182, 1.390006, -0.245959)",
        "(0.104541, 1.380460, -0.240238)",
        "(0.104716, 1.375903, -0.237195)",
        "(0.105009, 1.367212, -0.231012)",
        "(0.105285, 1.359292, -0.224663)",
        "(0.105498, 1.352386, -0.218047)",
        "(0.105570, 1.346232, -0.210997)",
        "(0.105523, 1.343564, -0.207436)",
        "(0.105633, 1.339041, -0.200403)",
        "(0.105819, 1.335428, -0.193259)",
        "(0.105769, 1.332603, -0.185638)",
        "(0.105771, 1.330124, -0.177559)",
        "(0.105755, 1.329198, -0.173195)",
        "(0.105624, 1.327304, -0.164311)",
        "(0.105359, 1.325987, -0.155336)",
        "(0.105066, 1.325619, -0.146542)",
        "(0.104581, 1.325905, -0.137809)",
        "(0.104302, 1.326358, -0.133467)",
        "(0.103560, 1.327972, -0.125116)",
        "(0.102674, 1.330649, -0.117194)",
        "(0.101693, 1.334227, -0.109606)",
        "(0.100444, 1.338762, -0.102477)",
        "(0.099723, 1.341384, -0.099044)",
        "(0.098397, 1.346931, -0.092292)",
        "(0.097195, 1.353258, -0.086009)",
        "(0.096103, 1.360398, -0.080589)",
        "(0.095002, 1.368029, -0.075713)",
        "(0.094408, 1.371968, -0.073473)",
        "(0.093161, 1.379923, -0.069267)",
        "(0.091784, 1.388283, -0.065740)",
        "(0.090218, 1.396813, -0.062584)",
        "(0.088281, 1.405472, -0.059731)",
        "(0.087362, 1.409843, -0.058387)",
        "(0.085641, 1.418807, -0.056009)",
        "(0.084322, 1.428072, -0.054037)",
        "(0.083399, 1.437662, -0.052325)",
        "(0.082578, 1.447574, -0.050873)",
        "(0.082135, 1.452597, -0.050202)",
        "(0.081144, 1.462611, -0.048840)",
        "(0.079836, 1.472635, -0.047517)",
        "(0.078607, 1.482726, -0.046362)",
        "(0.077667, 1.493001, -0.045522)",
        "(0.077323, 1.498241, -0.045219)",
        "(0.076943, 1.508800, -0.044807)",
        "(0.076821, 1.519501, -0.044584)",
        "(0.076874, 1.530184, -0.044430)",
        "(0.076827, 1.540635, -0.044274)",
        "(0.076730, 1.545679, -0.044172)",
        "(0.076552, 1.555692, -0.043897)",
        "(0.076755, 1.565693, -0.043673)",
        "(0.077265, 1.575557, -0.043579)",
        "(0.077896, 1.585245, -0.043552)",
        "(0.078286, 1.589982, -0.043560)",
        "(0.079232, 1.599315, -0.043506)",
        "(0.080372, 1.608352, -0.043403)",
        "(0.081556, 1.617209, -0.043472)",
        "(0.082994, 1.626021, -0.043926)",
        "(0.083845, 1.630455, -0.044371)",
        "(0.085461, 1.639297, -0.045595)",
        "(0.087098, 1.647994, -0.047220)",
        "(0.088677, 1.656522, -0.049246)",
        "(0.090044, 1.664755, -0.051603)",
        "(0.090669, 1.668707, -0.052951)",
        "(0.092020, 1.676295, -0.055921)",
        "(0.093555, 1.683459, -0.059246)",
        "(0.095082, 1.690050, -0.062947)",
        "(0.096497, 1.696202, -0.067078)",
        "(0.097017, 1.698852, -0.069113)",
        "(0.097844, 1.703938, -0.073452)",
        "(0.098316, 1.708828, -0.078258)",
        "(0.098815, 1.713411, -0.083510)",
        "(0.099317, 1.717644, -0.089220)",
        "(0.099571, 1.719642, -0.092312)",
        "(0.100129, 1.723414, -0.098779)",
        "(0.100800, 1.726761, -0.105590)",
        "(0.101554, 1.729590, -0.112685)",
        "(0.102563, 1.731758, -0.120125)",
        "(0.102980, 1.732795, -0.123969)",
        "(0.103633, 1.734603, -0.131944)",
        "(0.104237, 1.735993, -0.140233)",
        "(0.104867, 1.736846, -0.148725)",
        "(0.105634, 1.737139, -0.157456)",
        "(0.106014, 1.737046, -0.161844)",
        "(0.106706, 1.736467, -0.170726)",
        "(0.107269, 1.735198, -0.179775)",
        "(0.108012, 1.733311, -0.188916)",
        "(0.108852, 1.730855, -0.197983)",
        "(0.109217, 1.729400, -0.202544)",
        "(0.109945, 1.726176, -0.211669)",
        "(0.110830, 1.722067, -0.220736)",
        "(0.111961, 1.717171, -0.229671)",
        "(0.113223, 1.711411, -0.238260)",
        "(0.113843, 1.708058, -0.242338)",
        "(0.114862, 1.700648, -0.250103)",
        "(0.115595, 1.692188, -0.257427)",
        "(0.116496, 1.682821, -0.264419)",
        "(0.117311, 1.672737, -0.270765)",
        "(0.117560, 1.667471, -0.273734)",
        "(0.117646, 1.655941, -0.279026)",
        "(0.117425, 1.643376, -0.283533)",
        "(0.116794, 1.630481, -0.287407)",
        "(0.115655, 1.617057, -0.290563)",
        "(0.115080, 1.610091, -0.291960)",
        "(0.114229, 1.595669, -0.294235)",
        "(0.113732, 1.581075, -0.296156)",
        "(0.113125, 1.566402, -0.297716)",
        "(0.112127, 1.551316, -0.298782)",
        "(0.111563, 1.543632, -0.299159)",
        "(0.110600, 1.527933, -0.299394)",
        "(0.110121, 1.512117, -0.298962)",
        "(0.109594, 1.496196, -0.297982)",
        "(0.109458, 1.480411, -0.296497)",
        "(0.109523, 1.472608, -0.295617)",
        "(0.109823, 1.457260, -0.293726)",
        "(0.110580, 1.442292, -0.291387)",
        "(0.111189, 1.427510, -0.288449)",
        "(0.111656, 1.412971, -0.284787)",
        "(0.111777, 1.405889, -0.282852)",
        "(0.111818, 1.392472, -0.278599)",
        "(0.111534, 1.380228, -0.274220)",
        "(0.110817, 1.369353, -0.269580)",
        "(0.109554, 1.359471, -0.264100)",
        "(0.108799, 1.354712, -0.261063)",
        "(0.107147, 1.346475, -0.254396)",
        "(0.105400, 1.340059, -0.247263)",
        "(0.103165, 1.335264, -0.239788)",
        "(0.100646, 1.332125, -0.231899)",
        "(0.099394, 1.330992, -0.227837)",
        "(0.096845, 1.330060, -0.219456)",
        "(0.094142, 1.330544, -0.210962)",
        "(0.091346, 1.332355, -0.202489)",
        "(0.088334, 1.335293, -0.194067)",
        "(0.086813, 1.337260, -0.189916)",
        "(0.083759, 1.341901, -0.181963)",
        "(0.081108, 1.347886, -0.174732)",
        "(0.078434, 1.355172, -0.168337)",
        "(0.075610, 1.363493, -0.162503)",
        "(0.074138, 1.367941, -0.159746)",
        "(0.071336, 1.377076, -0.154395)",
        "(0.069509, 1.387368, -0.149711)",
        "(0.067772, 1.397991, -0.145517)",
        "(0.065819, 1.408764, -0.141688)",
        "(0.064763, 1.414251, -0.139989)",
        "(0.062700, 1.425260, -0.136776)",
        "(0.061183, 1.436522, -0.133886)",
        "(0.060136, 1.447979, -0.131466)",
        "(0.059029, 1.459434, -0.129362)",
        "(0.058535, 1.465176, -0.128380)",
        "(0.057666, 1.476725, -0.126557)",
        "(0.056742, 1.488125, -0.124957)",
        "(0.055905, 1.499342, -0.123452)",
        "(0.055503, 1.510543, -0.122114)",
        "(0.055368, 1.516136, -0.121520)",
        "(0.054985, 1.527421, -0.120416)",
        "(0.054478, 1.538748, -0.119322)",
        "(0.054416, 1.550142, -0.118343)",
        "(0.054811, 1.561777, -0.117651)",
        "(0.055094, 1.567722, -0.117392)",
        "(0.055695, 1.579544, -0.116934)",
        "(0.056401, 1.591374, -0.116454)",
        "(0.057715, 1.603117, -0.115996)",
        "(0.059816, 1.614902, -0.115972)",
        "(0.060938, 1.620679, -0.116085)",
        "(0.063078, 1.631948, -0.116444)",
        "(0.065115, 1.642805, -0.117130)",
        "(0.067335, 1.653426, -0.118286)",
        "(0.069915, 1.663730, -0.120015)",
        "(0.071216, 1.668753, -0.120958)",
        "(0.073739, 1.678422, -0.123057)",
        "(0.076126, 1.687639, -0.125335)",
        "(0.078403, 1.696218, -0.127834)",
        "(0.080976, 1.704312, -0.130590)",
        "(0.082375, 1.708103, -0.132081)",
        "(0.085074, 1.715398, -0.135154)",
        "(0.087712, 1.722071, -0.138339)",
        "(0.090310, 1.728154, -0.141679)",
        "(0.092808, 1.733616, -0.145173)",
        "(0.094178, 1.736074, -0.146987)",
        "(0.096798, 1.740710, -0.150739)",
        "(0.099361, 1.744921, -0.154656)",
        "(0.102096, 1.748758, -0.158608)",
        "(0.104760, 1.752092, -0.162582)",
        "(0.106133, 1.753605, -0.164632)",
        "(0.108953, 1.756136, -0.168792)",
        "(0.111632, 1.758171, -0.173154)",
        "(0.114488, 1.759779, -0.177949)",
        "(0.117201, 1.760893, -0.183204)",
        "(0.118561, 1.761207, -0.186014)",
        "(0.121214, 1.761329, -0.191972)",
        "(0.123705, 1.760555, -0.197663)",
        "(0.125843, 1.758902, -0.203361)",
        "(0.127777, 1.756387, -0.209363)",
        "(0.128693, 1.754874, -0.212584)",
        "(0.130728, 1.751425, -0.219401)",
        "(0.132827, 1.747472, -0.226619)",
        "(0.134656, 1.742928, -0.233761)",
        "(0.135657, 1.737699, -0.240568)",
        "(0.136064, 1.734844, -0.243900)",
        "(0.136845, 1.728484, -0.250602)",
        "(0.137787, 1.721560, -0.257589)",
        "(0.138576, 1.714285, -0.264600)",
        "(0.138804, 1.706198, -0.271220)",
        "(0.138695, 1.701848, -0.274298)",
        "(0.138360, 1.692593, -0.279911)",
        "(0.137869, 1.682803, -0.285097)",
        "(0.137213, 1.672626, -0.289716)",
        "(0.136228, 1.661763, -0.293720)",
        "(0.135658, 1.656089, -0.295517)",
        "(0.134666, 1.644676, -0.298821)",
        "(0.133790, 1.632934, -0.301660)",
        "(0.132792, 1.621146, -0.304105)",
        "(0.131441, 1.609380, -0.306140)",
        "(0.130776, 1.603473, -0.307016)",
        "(0.129625, 1.591683, -0.308393)",
        "(0.128642, 1.580173, -0.309469)",
        "(0.127602, 1.568818, -0.310065)",
        "(0.126491, 1.557534, -0.310142)",
        "(0.125901, 1.551974, -0.310028)",
        "(0.124951, 1.541116, -0.309584)",
        "(0.124514, 1.530733, -0.308829)",
        "(0.124168, 1.520639, -0.307735)",
        "(0.123869, 1.510671, -0.306259)",
        "(0.123818, 1.505761, -0.305373)",
        "(0.123952, 1.496091, -0.303406)",
        "(0.124129, 1.486674, -0.301114)",
        "(0.124282, 1.477319, -0.298354)",
        "(0.124390, 1.467897, -0.295140)",
        "(0.124495, 1.463139, -0.293356)",
        "(0.124928, 1.453719, -0.289587)",
        "(0.125678, 1.444438, -0.285580)",
        "(0.126283, 1.435342, -0.281462)",
        "(0.126903, 1.426388, -0.277197)",
        "(0.127198, 1.421953, -0.275024)",
        "(0.127855, 1.413195, -0.270525)",
        "(0.128123, 1.404597, -0.265679)",
        "(0.128161, 1.396146, -0.260744)",
        "(0.128388, 1.388030, -0.255567)",
        "(0.128494, 1.384101, -0.252876)",
        "(0.128677, 1.376425, -0.247489)",
        "(0.128535, 1.369095, -0.242126)",
        "(0.128353, 1.362244, -0.236705)",
        "(0.128094, 1.355849, -0.231062)",
        "(0.127929, 1.352787, -0.228200)",
        "(0.127388, 1.346963, -0.222292)",
        "(0.126620, 1.341269, -0.215803)",
        "(0.125755, 1.335971, -0.208816)",
        "(0.124861, 1.331485, -0.201501)",
        "(0.124350, 1.329413, -0.197736)",
        "(0.123408, 1.325801, -0.189877)",
        "(0.122410, 1.323066, -0.181603)",
        "(0.121453, 1.320911, -0.173229)",
        "(0.120401, 1.319819, -0.164905)",
        "(0.119738, 1.319597, -0.160889)",
        "(0.118222, 1.319851, -0.153197)",
        "(0.116602, 1.321327, -0.146034)",
        "(0.115039, 1.323817, -0.139238)",
        "(0.113330, 1.327152, -0.132383)",
        "(0.112378, 1.329156, -0.128988)",
        "(0.110445, 1.333814, -0.122402)",
        "(0.108612, 1.339670, -0.116313)",
        "(0.106744, 1.346383, -0.110514)",
        "(0.104820, 1.353913, -0.104851)",
        "(0.103825, 1.357955, -0.102059)",
        "(0.101790, 1.366394, -0.096686)",
        "(0.100082, 1.375669, -0.091790)",
        "(0.098553, 1.385506, -0.087303)",
        "(0.096776, 1.395469, -0.083136)",
        "(0.095862, 1.400480, -0.081101)",
        "(0.093976, 1.410838, -0.077342)",
        "(0.092156, 1.421351, -0.073673)",
        "(0.090735, 1.432083, -0.070142)",
        "(0.089494, 1.442863, -0.066609)",
        "(0.088820, 1.448227, -0.064752)",
        "(0.087270, 1.458740, -0.060996)",
        "(0.085756, 1.469325, -0.057485)",
        "(0.084787, 1.480266, -0.054521)",
        "(0.083640, 1.491491, -0.052007)",
        "(0.083014, 1.497178, -0.050792)",
        "(0.081722, 1.508459, -0.048356)",
        "(0.080329, 1.519868, -0.046049)",
        "(0.079866, 1.531453, -0.044067)",
        "(0.079925, 1.543080, -0.042282)",
        "(0.080084, 1.548814, -0.041435)",
        "(0.080331, 1.560238, -0.039634)",
        "(0.080647, 1.571256, -0.037779)",
        "(0.081652, 1.582167, -0.036242)",
        "(0.082684, 1.593024, -0.035101)",
        "(0.083208, 1.598334, -0.034617)",
        "(0.084297, 1.608709, -0.033860)",
        "(0.085199, 1.618911, -0.033493)",
        "(0.086289, 1.628856, -0.033655)",
        "(0.087609, 1.638546, -0.034532)",
        "(0.088483, 1.643281, -0.035336)",
        "(0.090299, 1.652570, -0.037485)",
        "(0.091791, 1.661428, -0.040175)",
        "(0.093189, 1.669700, -0.043414)",
        "(0.094703, 1.677259, -0.047262)",
        "(0.095511, 1.680878, -0.049334)",
        "(0.097117, 1.687584, -0.053940)",
        "(0.098655, 1.693782, -0.059062)",
        "(0.100273, 1.699290, -0.064565)",
        "(0.101965, 1.704166, -0.070508)",
        "(0.102846, 1.706354, -0.073718)",
        "(0.104538, 1.710275, -0.080359)",
        "(0.106248, 1.713442, -0.087221)",
        "(0.107892, 1.715884, -0.094166)",
        "(0.109272, 1.717609, -0.101307)",
        "(0.109838, 1.718203, -0.104940)",
        "(0.110760, 1.719183, -0.112413)",
        "(0.111390, 1.719831, -0.120114)",
        "(0.111845, 1.719931, -0.127969)",
        "(0.112113, 1.719553, -0.135982)",
        "(0.112256, 1.719193, -0.139832)",
        "(0.112510, 1.718187, -0.147755)",
        "(0.112644, 1.716818, -0.156014)",
        "(0.112825, 1.715099, -0.164511)",
        "(0.113262, 1.713051, -0.173386)",
        "(0.113506, 1.712010, -0.177866)",
        "(0.114044, 1.709613, -0.186708)",
        "(0.114377, 1.706851, -0.195198)",
        "(0.114631, 1.703708, -0.203406)",
        "(0.115007, 1.700385, -0.211576)",
        "(0.115286, 1.698634, -0.215648)",
        "(0.115948, 1.694858, -0.223495)",
        "(0.116488, 1.690660, -0.230807)",
        "(0.116750, 1.685804, -0.237347)",
        "(0.116977, 1.680287, -0.243091)",
        "(0.117181, 1.677341, -0.245809)",
        "(0.117690, 1.671149, -0.250814)",
        "(0.118097, 1.664714, -0.255437)",
        "(0.118238, 1.657907, -0.259655)",
        "(0.118252, 1.650649, -0.263222)",
        "(0.118213, 1.646969, -0.264861)",
        "(0.117933, 1.639433, -0.267702)",
        "(0.117416, 1.631493, -0.270076)",
        "(0.117031, 1.623353, -0.272110)",
        "(0.116750, 1.615134, -0.273860)",
        "(0.116629, 1.611084, -0.274655)",
        "(0.116313, 1.602892, -0.275986)",
        "(0.115973, 1.594657, -0.277014)",
        "(0.115959, 1.586512, -0.277659)",
        "(0.116084, 1.578549, -0.277969)",
        "(0.116171, 1.574644, -0.278033)",
        "(0.116451, 1.566842, -0.278018)",
        "(0.116781, 1.559236, -0.277790)",
        "(0.117001, 1.551719, -0.277270)",
        "(0.117207, 1.544181, -0.276570)",
        "(0.117465, 1.540489, -0.276172)",
        "(0.118038, 1.533179, -0.275338)",
        "(0.118538, 1.525710, -0.274241)",
        "(0.119039, 1.518095, -0.272785)",
        "(0.119272, 1.510272, -0.271045)",
        "(0.119334, 1.506226, -0.270152)",
        "(0.119527, 1.497845, -0.268257)",
        "(0.119789, 1.489189, -0.266196)",
        "(0.119984, 1.480181, -0.263833)",
        "(0.119955, 1.470790, -0.261228)",
        "(0.119844, 1.465881, -0.259754)",
        "(0.119417, 1.455772, -0.256597)",
        "(0.118885, 1.445453, -0.253183)",
        "(0.118534, 1.434997, -0.249658)",
        "(0.118714, 1.424660, -0.246173)",
        "(0.118854, 1.419518, -0.244409)",
        "(0.119064, 1.409098, -0.240753)",
        "(0.119164, 1.398380, -0.236675)",
        "(0.119094, 1.387257, -0.232039)",
        "(0.119229, 1.376055, -0.226917)",
        "(0.119343, 1.370598, -0.224384)",
        "(0.119500, 1.360002, -0.219276)",
        "(0.119607, 1.349826, -0.213987)",
        "(0.119365, 1.340196, -0.208315)",
        "(0.118832, 1.331477, -0.202086)",
        "(0.118612, 1.327398, -0.198801)",
        "(0.118133, 1.320168, -0.191923)",
        "(0.117584, 1.314102, -0.184809)",
        "(0.117013, 1.309183, -0.177415)",
        "(0.116188, 1.305497, -0.169682)",
        "(0.115843, 1.303784, -0.165772)",
        "(0.115311, 1.301561, -0.157586)",
        "(0.114893, 1.299906, -0.149308)",
        "(0.114565, 1.299288, -0.140875)",
        "(0.114074, 1.299530, -0.132392)",
        "(0.113906, 1.299897, -0.128164)",
        "(0.113671, 1.301436, -0.119797)",
        "(0.113288, 1.303817, -0.111589)",
        "(0.112687, 1.306806, -0.103627)",
        "(0.111745, 1.310515, -0.096023)",
        "(0.111187, 1.312646, -0.092345)",
        "(0.109828, 1.317680, -0.085311)",
        "(0.108225, 1.323824, -0.078887)",
        "(0.106554, 1.330975, -0.073137)",
        "(0.104780, 1.338991, -0.067838)",
        "(0.103874, 1.343301, -0.065360)",
        "(0.102068, 1.352472, -0.060674)",
        "(0.100321, 1.362728, -0.056825)",
        "(0.098510, 1.373500, -0.053470)",
        "(0.096491, 1.384562, -0.050542)",
        "(0.095440, 1.390095, -0.049126)",
        "(0.093373, 1.401349, -0.046579)",
        "(0.091598, 1.412770, -0.044314)",
        "(0.089904, 1.424396, -0.042531)",
        "(0.088114, 1.436117, -0.041041)",
        "(0.087112, 1.442114, -0.040494)",
        "(0.085160, 1.454316, -0.039572)",
        "(0.083556, 1.466730, -0.039009)",
        "(0.082245, 1.479307, -0.038822)",
        "(0.081324, 1.491944, -0.038870)",
        "(0.080947, 1.498210, -0.038878)",
        "(0.080331, 1.510521, -0.038931)",
        "(0.079831, 1.522758, -0.039066)",
        "(0.079960, 1.534982, -0.039595)",
        "(0.080348, 1.547138, -0.040475)",
        "(0.080482, 1.553103, -0.040948)",
        "(0.080519, 1.564519, -0.041954)",
        "(0.080059, 1.575312, -0.043059)",
        "(0.079432, 1.585608, -0.044308)",
        "(0.079009, 1.595519, -0.045973)",
        "(0.078712, 1.600336, -0.046878)",
        "(0.078019, 1.609400, -0.048821)",
        "(0.077145, 1.617896, -0.050908)",
        "(0.076205, 1.625957, -0.053247)",
        "(0.075444, 1.633769, -0.056118)",
        "(0.075175, 1.637612, -0.057705)",
        "(0.074718, 1.644973, -0.061134)",
        "(0.074225, 1.651847, -0.064874)",
        "(0.073748, 1.658239, -0.068817)",
        "(0.073527, 1.664187, -0.072936)",
        "(0.073481, 1.667016, -0.075150)",
        "(0.073326, 1.672427, -0.079775)",
        "(0.073406, 1.677456, -0.084709)",
        "(0.073764, 1.682215, -0.090011)",
        "(0.074442, 1.686698, -0.095651)",
        "(0.074955, 1.688771, -0.098615)",
        "(0.076185, 1.692772, -0.104971)",
        "(0.077649, 1.696128, -0.111267)",
        "(0.079314, 1.699086, -0.117986)",
        "(0.081106, 1.701388, -0.125016)",
        "(0.081972, 1.702332, -0.128604)",
        "(0.083748, 1.703701, -0.136001)",
        "(0.085516, 1.704596, -0.143847)",
        "(0.087358, 1.705039, -0.152117)",
        "(0.089191, 1.704634, -0.160412)",
        "(0.089985, 1.704009, -0.164513)",
        "(0.091312, 1.702266, -0.172633)",
        "(0.092530, 1.699881, -0.180745)",
        "(0.093441, 1.696765, -0.188826)",
        "(0.093905, 1.692830, -0.196709)",
        "(0.094077, 1.690565, -0.200562)",
        "(0.094198, 1.685665, -0.208333)",
        "(0.094070, 1.680002, -0.216053)",
        "(0.093788, 1.673725, -0.223411)",
        "(0.093437, 1.666687, -0.230405)",
        "(0.093289, 1.662933, -0.233761)",
        "(0.092903, 1.654819, -0.239994)",
        "(0.092516, 1.646293, -0.245803)",
        "(0.092478, 1.637354, -0.251400)",
        "(0.092650, 1.628007, -0.256776)",
        "(0.092629, 1.623156, -0.259280)",
        "(0.092416, 1.613190, -0.263881)",
        "(0.092113, 1.602651, -0.267808)",
        "(0.091784, 1.591819, -0.270951)",
        "(0.091536, 1.580915, -0.273419)",
        "(0.091329, 1.575432, -0.274475)",
        "(0.091091, 1.564459, -0.276275)",
        "(0.091356, 1.553742, -0.277672)",
        "(0.092001, 1.543410, -0.278482)",
        "(0.092634, 1.533064, -0.278354)",
        "(0.092949, 1.527802, -0.278082)",
        "(0.093695, 1.517101, -0.276857)",
        "(0.094672, 1.506268, -0.274836)",
        "(0.095731, 1.495467, -0.272339)",
        "(0.096954, 1.484751, -0.269190)",
        "(0.097609, 1.479441, -0.267538)",
        "(0.098927, 1.468910, -0.263810)",
        "(0.100127, 1.458380, -0.259648)",
        "(0.101222, 1.447737, -0.254836)",
        "(0.102271, 1.437019, -0.249508)",
        "(0.102824, 1.431703, -0.246692)",
        "(0.103989, 1.421335, -0.241095)",
        "(0.104758, 1.411322, -0.235306)",
        "(0.105422, 1.401825, -0.229319)",
        "(0.105844, 1.393079, -0.223275)",
        "(0.105912, 1.389030, -0.220182)",
        "(0.105752, 1.381244, -0.213825)",
        "(0.105347, 1.374104, -0.207312)",
        "(0.104840, 1.367682, -0.200613)",
        "(0.104258, 1.362116, -0.193644)",
        "(0.103885, 1.359535, -0.190133)",
        "(0.102916, 1.354927, -0.183051)",
        "(0.101834, 1.351050, -0.175975)",
        "(0.100823, 1.348274, -0.168843)",
        "(0.099738, 1.345989, -0.161567)",
        "(0.099149, 1.345255, -0.157822)",
        "(0.097859, 1.343856, -0.150300)",
        "(0.096468, 1.342827, -0.142558)",
        "(0.095089, 1.342241, -0.134621)",
        "(0.093620, 1.342046, -0.126585)",
        "(0.093016, 1.342209, -0.122582)",
        "(0.092000, 1.343172, -0.114823)",
        "(0.090944, 1.344921, -0.107319)",
        "(0.089851, 1.347251, -0.100048)",
        "(0.088636, 1.350090, -0.093073)",
        "(0.088002, 1.351645, -0.089695)",
        "(0.086891, 1.355155, -0.083138)",
        "(0.085891, 1.359453, -0.077208)",
        "(0.084730, 1.364328, -0.071725)",
        "(0.083595, 1.370075, -0.066729)",
        "(0.083003, 1.373152, -0.064356)",
        "(0.081923, 1.380055, -0.060059)",
        "(0.080530, 1.387958, -0.056389)",
        "(0.078964, 1.396564, -0.053180)",
        "(0.077356, 1.405905, -0.050481)",
        "(0.076584, 1.410816, -0.049281)",
        "(0.075165, 1.420952, -0.047126)",
        "(0.073948, 1.431498, -0.045233)",
        "(0.072801, 1.442418, -0.043559)",
        "(0.071809, 1.453629, -0.042026)",
        "(0.071353, 1.459436, -0.041343)",
        "(0.070524, 1.471115, -0.039994)",
        "(0.069855, 1.482946, -0.038751)",
        "(0.069287, 1.494829, -0.037698)",
        "(0.068921, 1.506636, -0.036747)",
        "(0.068724, 1.512466, -0.036270)",
        "(0.068835, 1.523932, -0.035410)",
        "(0.069069, 1.535251, -0.034530)",
        "(0.069433, 1.546299, -0.033573)",
        "(0.069864, 1.557179, -0.032757)",
        "(0.070090, 1.562600, -0.032425)",
        "(0.070843, 1.573407, -0.031901)",
        "(0.071572, 1.584105, -0.031556)",
        "(0.072335, 1.594677, -0.031400)",
        "(0.073069, 1.605222, -0.031416)",
        "(0.073494, 1.610488, -0.031473)",
        "(0.074485, 1.620956, -0.031749)",
        "(0.075562, 1.631355, -0.032225)",
        "(0.076850, 1.641518, -0.032897)",
        "(0.078010, 1.651353, -0.033745)",
        "(0.078541, 1.656128, -0.034176)",
        "(0.079816, 1.665203, -0.035169)",
        "(0.081288, 1.673795, -0.036553)",
        "(0.082903, 1.682011, -0.038418)",
        "(0.084494, 1.689839, -0.040741)",
        "(0.085230, 1.693517, -0.041996)",
        "(0.086550, 1.700291, -0.044885)",
        "(0.088162, 1.706696, -0.048412)",
        "(0.089603, 1.712458, -0.052484)",
        "(0.090734, 1.717610, -0.057069)",
        "(0.091211, 1.719984, -0.059585)",
        "(0.092243, 1.724357, -0.064932)",
        "(0.093112, 1.728260, -0.070732)",
        "(0.093644, 1.731780, -0.076832)",
        "(0.094099, 1.734761, -0.083284)",
        "(0.094385, 1.736181, -0.086621)",
        "(0.095109, 1.738804, -0.093604)",
        "(0.095872, 1.741186, -0.101029)",
        "(0.096572, 1.743055, -0.108285)",
        "(0.097363, 1.744225, -0.115770)",
        "(0.097762, 1.744639, -0.119611)",
        "(0.098612, 1.744985, -0.127468)",
        "(0.099401, 1.744912, -0.135527)",
        "(0.100001, 1.744249, -0.143722)",
        "(0.100788, 1.743001, -0.152079)",
        "(0.101202, 1.742151, -0.156323)",
        "(0.101905, 1.740244, -0.164823)",
        "(0.102415, 1.737605, -0.173128)",
        "(0.102876, 1.734114, -0.180993)",
        "(0.103407, 1.730051, -0.188528)",
        "(0.103676, 1.727811, -0.192241)",
        "(0.104174, 1.723155, -0.199626)",
        "(0.104616, 1.717808, -0.206855)",
        "(0.105023, 1.711842, -0.213756)",
        "(0.105402, 1.705206, -0.220247)",
        "(0.105489, 1.701756, -0.223385)",
        "(0.105377, 1.694424, -0.229237)",
        "(0.104936, 1.686511, -0.234499)",
        "(0.104492, 1.678037, -0.239250)",
        "(0.104133, 1.669314, -0.243630)",
        "(0.103862, 1.664787, -0.245622)",
        "(0.103210, 1.655335, -0.249272)",
        "(0.102394, 1.645532, -0.252499)",
        "(0.101468, 1.635308, -0.255463)",
        "(0.100405, 1.624903, -0.258224)",
        "(0.099889, 1.619666, -0.259531)",
        "(0.098923, 1.609001, -0.261890)",
        "(0.098403, 1.597954, -0.263611)",
        "(0.097948, 1.586852, -0.264784)",
        "(0.097278, 1.575568, -0.265505)",
        "(0.096905, 1.569884, -0.265821)",
        "(0.096186, 1.558354, -0.266231)",
        "(0.095633, 1.546912, -0.266473)",
        "(0.095540, 1.535603, -0.266438)",
        "(0.095633, 1.524148, -0.266002)",
        "(0.095665, 1.518328, -0.265650)",
        "(0.095890, 1.506489, -0.264508)",
        "(0.096352, 1.494664, -0.262724)",
        "(0.096545, 1.483019, -0.260522)",
        "(0.096416, 1.471707, -0.257978)",
        "(0.096238, 1.466214, -0.256612)",
        "(0.095964, 1.455570, -0.253693)",
        "(0.095849, 1.445667, -0.250450)",
        "(0.095929, 1.436417, -0.246648)",
        "(0.096076, 1.427701, -0.242196)",
        "(0.096021, 1.423515, -0.239607)",
        "(0.095871, 1.415554, -0.234050)",
        "(0.095683, 1.408412, -0.228253)",
        "(0.095503, 1.402097, -0.222122)",
        "(0.094982, 1.396425, -0.215384)",
        "(0.094613, 1.393769, -0.211948)",
        "(0.093853, 1.389120, -0.204853)",
        "(0.092911, 1.385281, -0.197296)",
        "(0.091888, 1.381933, -0.189334)",
        "(0.090837, 1.379347, -0.180908)",
        "(0.090316, 1.378392, -0.176562)",
        "(0.089448, 1.377116, -0.167905)",
        "(0.088747, 1.376822, -0.159326)",
        "(0.088200, 1.377354, -0.150868)",
        "(0.087675, 1.378633, -0.142503)",
        "(0.087414, 1.379610, -0.138422)",
        "(0.086813, 1.382038, -0.130390)",
        "(0.086103, 1.385169, -0.122536)",
        "(0.085331, 1.389144, -0.115049)",
        "(0.084596, 1.393749, -0.107865)",
        "(0.084237, 1.396293, -0.104429)",
        "(0.083589, 1.402081, -0.098094)",
        "(0.083082, 1.408628, -0.092407)",
        "(0.082511, 1.415636, -0.087208)",
        "(0.082025, 1.423176, -0.082341)",
        "(0.081807, 1.427187, -0.080037)",
        "(0.081390, 1.435524, -0.075630)",
        "(0.080749, 1.444153, -0.071582)",
        "(0.080238, 1.453166, -0.068024)",
        "(0.079607, 1.462435, -0.064889)",
        "(0.079292, 1.467132, -0.063487)",
        "(0.078649, 1.476864, -0.061242)",
        "(0.078094, 1.486758, -0.059278)",
        "(0.077467, 1.496812, -0.057652)",
        "(0.076729, 1.507102, -0.056069)",
        "(0.076431, 1.512377, -0.055349)",
        "(0.075838, 1.523305, -0.054184)",
        "(0.075445, 1.534636, -0.053349)",
        "(0.075099, 1.546087, -0.052599)",
        "(0.074964, 1.557598, -0.051971)",
        "(0.074977, 1.563417, -0.051689)",
        "(0.075304, 1.575289, -0.051348)",
        "(0.075950, 1.587208, -0.051153)",
        "(0.076709, 1.599157, -0.051094)",
        "(0.077458, 1.610889, -0.051008)",
        "(0.077861, 1.616686, -0.050972)",
        "(0.078716, 1.628052, -0.050902)",
        "(0.079906, 1.639110, -0.050989)",
        "(0.081103, 1.649713, -0.051192)",
        "(0.082437, 1.659824, -0.051529)",
        "(0.083228, 1.664700, -0.051838)",
        "(0.084794, 1.674349, -0.052749)",
        "(0.086329, 1.683589, -0.054157)",
        "(0.087879, 1.692245, -0.055995)",
        "(0.089802, 1.700287, -0.058249)",
        "(0.090747, 1.704130, -0.059560)",
        "(0.092505, 1.711117, -0.062526)",
        "(0.094059, 1.717357, -0.065934)",
        "(0.095509, 1.722982, -0.070006)",
        "(0.097366, 1.728342, -0.074932)",
        "(0.098402, 1.730910, -0.077750)",
        "(0.100364, 1.735640, -0.083704)",
        "(0.102458, 1.739599, -0.090028)",
        "(0.104684, 1.742983, -0.096804)",
        "(0.107090, 1.745654, -0.103903)",
        "(0.108346, 1.746612, -0.107528)",
        "(0.110680, 1.747869, -0.114758)",
        "(0.113161, 1.748299, -0.122075)",
        "(0.115431, 1.748101, -0.129659)",
        "(0.117750, 1.747360, -0.137562)",
        "(0.118855, 1.746751, -0.141597)",
        "(0.120926, 1.744822, -0.149717)",
        "(0.122859, 1.742151, -0.157749)",
        "(0.124614, 1.738344, -0.165930)",
        "(0.125935, 1.734433, -0.173624)",
        "(0.126500, 1.732303, -0.177474)",
        "(0.127616, 1.727457, -0.185408)",
        "(0.128661, 1.722041, -0.193314)",
        "(0.129404, 1.716083, -0.200843)",
        "(0.129781, 1.709426, -0.208070)",
        "(0.129717, 1.705794, -0.211553)",
        "(0.129307, 1.698132, -0.218397)",
        "(0.128877, 1.689837, -0.225024)",
        "(0.128439, 1.680919, -0.231288)",
        "(0.127785, 1.671217, -0.237053)",
        "(0.127271, 1.666140, -0.239698)",
        "(0.126013, 1.655507, -0.244584)",
        "(0.124573, 1.644151, -0.248779)",
        "(0.123280, 1.632392, -0.252517)",
        "(0.122039, 1.620518, -0.256160)",
        "(0.121352, 1.614499, -0.257864)",
        "(0.120090, 1.602227, -0.260858)",
        "(0.119078, 1.589978, -0.263188)",
        "(0.118409, 1.577861, -0.264868)",
        "(0.118011, 1.565863, -0.265750)",
        "(0.117855, 1.559934, -0.265871)",
        "(0.117477, 1.548141, -0.265647)",
        "(0.117319, 1.536463, -0.264791)",
        "(0.117296, 1.525046, -0.263311)",
        "(0.116996, 1.513612, -0.260977)",
        "(0.116986, 1.507959, -0.259508)",
        "(0.117219, 1.496883, -0.256354)",
        "(0.117508, 1.486324, -0.252921)",
        "(0.117941, 1.476280, -0.249331)",
        "(0.118454, 1.466587, -0.245363)",
        "(0.118688, 1.461810, -0.243169)",
        "(0.119467, 1.452604, -0.238309)",
        "(0.120454, 1.443764, -0.233049)",
        "(0.120929, 1.434927, -0.227275)",
        "(0.121372, 1.426002, -0.221015)",
        "(0.121668, 1.421621, -0.217774)",
        "(0.122335, 1.413030, -0.211306)",
        "(0.122772, 1.404452, -0.204690)",
        "(0.122800, 1.396005, -0.197998)",
        "(0.122647, 1.387950, -0.191530)",
        "(0.122590, 1.384048, -0.188314)",
        "(0.122397, 1.376147, -0.181767)",
        "(0.121889, 1.368450, -0.175275)",
        "(0.120993, 1.361483, -0.169095)",
        "(0.119717, 1.355108, -0.162910)",
        "(0.119047, 1.351998, -0.159694)",
        "(0.117860, 1.346218, -0.153018)",
        "(0.116939, 1.341286, -0.146295)",
        "(0.116152, 1.337415, -0.139549)",
        "(0.115279, 1.334376, -0.132834)",
        "(0.114758, 1.333165, -0.129521)",
        "(0.113734, 1.331552, -0.123036)",
        "(0.112868, 1.331049, -0.116670)",
        "(0.112098, 1.331429, -0.110261)",
        "(0.111395, 1.332710, -0.103992)",
        "(0.111068, 1.333797, -0.101036)",
        "(0.110490, 1.336577, -0.095419)",
        "(0.109880, 1.340064, -0.090105)",
        "(0.109224, 1.344124, -0.085106)",
        "(0.108590, 1.348718, -0.080397)",
        "(0.108228, 1.351121, -0.078173)",
        "(0.107409, 1.356084, -0.073985)",
        "(0.106443, 1.361240, -0.070364)",
        "(0.105470, 1.366740, -0.067419)",
        "(0.104281, 1.372733, -0.065147)",
        "(0.103626, 1.375802, -0.064115)",
        "(0.102354, 1.382191, -0.062291)",
        "(0.101017, 1.388740, -0.060586)",
        "(0.099400, 1.395592, -0.059099)",
        "(0.097747, 1.402752, -0.057787)",
        "(0.096997, 1.406513, -0.057231)",
        "(0.095454, 1.414155, -0.056158)",
        "(0.093879, 1.421962, -0.055159)",
        "(0.092372, 1.430103, -0.054298)",
        "(0.090691, 1.438550, -0.053561)",
        "(0.089804, 1.442914, -0.053252)",
        "(0.087951, 1.451648, -0.052644)",
        "(0.086111, 1.460410, -0.051859)",
        "(0.084311, 1.469479, -0.051150)",
        "(0.082666, 1.479002, -0.050880)",
        "(0.081962, 1.483895, -0.050904)",
        "(0.080818, 1.493844, -0.051213)",
        "(0.079869, 1.503828, -0.051639)",
        "(0.079243, 1.513754, -0.052048)",
        "(0.078740, 1.523634, -0.052405)",
        "(0.078565, 1.528512, -0.052555)",
        "(0.078287, 1.538168, -0.052816)",
        "(0.077976, 1.547604, -0.052948)",
        "(0.077740, 1.557017, -0.053174)",
        "(0.077250, 1.566260, -0.053351)",
        "(0.076946, 1.570821, -0.053381)",
        "(0.076799, 1.580078, -0.053558)",
        "(0.077129, 1.589399, -0.053902)",
        "(0.077581, 1.598587, -0.054186)",
        "(0.078326, 1.607651, -0.054376)",
        "(0.078737, 1.612110, -0.054433)",
        "(0.079568, 1.620953, -0.054530)",
        "(0.080549, 1.629702, -0.054759)",
        "(0.081411, 1.638194, -0.055151)",
        "(0.082090, 1.646381, -0.055789)",
        "(0.082395, 1.650367, -0.056217)",
        "(0.082983, 1.658066, -0.057328)",
        "(0.084098, 1.665501, -0.058899)",
        "(0.085163, 1.672632, -0.060925)",
        "(0.085856, 1.679280, -0.063166)",
        "(0.086007, 1.682323, -0.064339)",
        "(0.085972, 1.687958, -0.066729)",
        "(0.086256, 1.693072, -0.069457)",
        "(0.086817, 1.697887, -0.072747)",
        "(0.087100, 1.702335, -0.076516)",
        "(0.087342, 1.704450, -0.078632)",
        "(0.087725, 1.708448, -0.083031)",
        "(0.088200, 1.712181, -0.087816)",
        "(0.088903, 1.715484, -0.093123)",
        "(0.089852, 1.718403, -0.098828)",
        "(0.090377, 1.719718, -0.101826)",
        "(0.091442, 1.721933, -0.108089)",
        "(0.092436, 1.723408, -0.114585)",
        "(0.093477, 1.724240, -0.121185)",
        "(0.094538, 1.724463, -0.127832)",
        "(0.094988, 1.724180, -0.131288)",
        "(0.095627, 1.723369, -0.137565)",
        "(0.096095, 1.722024, -0.143833)",
        "(0.096451, 1.720188, -0.150138)",
        "(0.096972, 1.717885, -0.156661)",
        "(0.097313, 1.716543, -0.159950)",
        "(0.098024, 1.713460, -0.166355)",
        "(0.098776, 1.709731, -0.172453)",
        "(0.099382, 1.705435, -0.178272)",
        "(0.099840, 1.700631, -0.183939)",
        "(0.100015, 1.698110, -0.186777)",
        "(0.100165, 1.692944, -0.192402)",
        "(0.100145, 1.687614, -0.197961)",
        "(0.099937, 1.682015, -0.203425)",
        "(0.099723, 1.676057, -0.208552)",
        "(0.099596, 1.672937, -0.210955)",
        "(0.099326, 1.666330, -0.215333)",
        "(0.099045, 1.659081, -0.218980)",
        "(0.098900, 1.651229, -0.222069)",
        "(0.098840, 1.643082, -0.224950)",
        "(0.098878, 1.638849, -0.226299)",
        "(0.098897, 1.630128, -0.228701)",
        "(0.099122, 1.620962, -0.230834)",
        "(0.099367, 1.611542, -0.233025)",
        "(0.099775, 1.601927, -0.235352)",
        "(0.100036, 1.597017, -0.236492)",
        "(0.100508, 1.587053, -0.238498)",
        "(0.100873, 1.576853, -0.240133)",
        "(0.101168, 1.566567, -0.241343)",
        "(0.101414, 1.556187, -0.242033)",
        "(0.101551, 1.550976, -0.242168)",
        "(0.102122, 1.540620, -0.241783)",
        "(0.103461, 1.530347, -0.240758)",
        "(0.105283, 1.520230, -0.239188)",
        "(0.107008, 1.509916, -0.236915)",
        "(0.107684, 1.504535, -0.235454)",
        "(0.109051, 1.493502, -0.232089)",
        "(0.110711, 1.482217, -0.228217)",
        "(0.112718, 1.470706, -0.223779)",
        "(0.114564, 1.458644, -0.218744)",
        "(0.115250, 1.452422, -0.216022)",
        "(0.116722, 1.439923, -0.210268)",
        "(0.118356, 1.427291, -0.204136)",
        "(0.120107, 1.414651, -0.197714)",
        "(0.121604, 1.402099, -0.190959)",
        "(0.122168, 1.395870, -0.187477)",
        "(0.123024, 1.383738, -0.180421)",
        "(0.123677, 1.372395, -0.173268)",
        "(0.123904, 1.361913, -0.166032)",
        "(0.123549, 1.352743, -0.158967)",
        "(0.123278, 1.348583, -0.155455)",
        "(0.122370, 1.341497, -0.148382)",
        "(0.120967, 1.335444, -0.140758)",
        "(0.119325, 1.330384, -0.132575)",
        "(0.117643, 1.326789, -0.124107)",
        "(0.116823, 1.325420, -0.119939)",
        "(0.114774, 1.323802, -0.111793)",
        "(0.112219, 1.323506, -0.104063)",
        "(0.109437, 1.324557, -0.096842)",
        "(0.106647, 1.326828, -0.090130)",
        "(0.105122, 1.328875, -0.087161)",
        "(0.101855, 1.333614, -0.081469)",
        "(0.098604, 1.339705, -0.076366)",
        "(0.095388, 1.347173, -0.071921)",
        "(0.092297, 1.355767, -0.068017)",
        "(0.090714, 1.360325, -0.066239)",
        "(0.087483, 1.370075, -0.062985)",
        "(0.084673, 1.380292, -0.059936)",
        "(0.082207, 1.391103, -0.057267)",
        "(0.080118, 1.402589, -0.055118)",
        "(0.079187, 1.408560, -0.054292)",
        "(0.077221, 1.420696, -0.052867)",
        "(0.075135, 1.433049, -0.051676)",
        "(0.073222, 1.445565, -0.050588)",
        "(0.071867, 1.458278, -0.049855)",
        "(0.071247, 1.464726, -0.049679)",
        "(0.069962, 1.477745, -0.049543)",
        "(0.068389, 1.490641, -0.049553)",
        "(0.067193, 1.503470, -0.049852)",
        "(0.066567, 1.516471, -0.050702)",
        "(0.066330, 1.522993, -0.051233)",
        "(0.066091, 1.535855, -0.052367)",
        "(0.066149, 1.548416, -0.053331)",
        "(0.066324, 1.560569, -0.053925)",
        "(0.066534, 1.572449, -0.054396)",
        "(0.066927, 1.578370, -0.054729)",
        "(0.067669, 1.590209, -0.055594)",
        "(0.068244, 1.601804, -0.056636)",
        "(0.068931, 1.613215, -0.057936)",
        "(0.070263, 1.624593, -0.059819)",
        "(0.071113, 1.630280, -0.060896)",
        "(0.072997, 1.641257, -0.063503)",
        "(0.074722, 1.651742, -0.066334)",
        "(0.076416, 1.661452, -0.069586)",
        "(0.078435, 1.670563, -0.073548)",
        "(0.079604, 1.674963, -0.075728)",
        "(0.082108, 1.683257, -0.080599)",
        "(0.084665, 1.690761, -0.085970)",
        "(0.087327, 1.697345, -0.091833)",
        "(0.090018, 1.703189, -0.097979)",
        "(0.091359, 1.705850, -0.101158)",
        "(0.093970, 1.710482, -0.107844)",
        "(0.096612, 1.714376, -0.114891)",
        "(0.099422, 1.717587, -0.122281)",
        "(0.102176, 1.720098, -0.129821)",
        "(0.103551, 1.721019, -0.133666)",
        "(0.106442, 1.722356, -0.141446)",
        "(0.109277, 1.722831, -0.149298)",
        "(0.111925, 1.722374, -0.157073)",
        "(0.114388, 1.721217, -0.164934)",
        "(0.115575, 1.720471, -0.169013)",
        "(0.117717, 1.718662, -0.177328)",
        "(0.119583, 1.716246, -0.185670)",
        "(0.121301, 1.713215, -0.194099)",
        "(0.122785, 1.709623, -0.202446)",
        "(0.123496, 1.707640, -0.206527)",
        "(0.124841, 1.703248, -0.214519)",
        "(0.126132, 1.698392, -0.222347)",
        "(0.127183, 1.692994, -0.229974)",
        "(0.128214, 1.687009, -0.237156)",
        "(0.128615, 1.683776, -0.240498)",
        "(0.129365, 1.676829, -0.246767)",
        "(0.129864, 1.669104, -0.252241)",
        "(0.130140, 1.661172, -0.256548)",
        "(0.130426, 1.652810, -0.260585)",
        "(0.130443, 1.648406, -0.262351)",
        "(0.130260, 1.639346, -0.265516)",
        "(0.130016, 1.630006, -0.268115)",
        "(0.129668, 1.620245, -0.270066)",
        "(0.129347, 1.610325, -0.271692)",
        "(0.129219, 1.605392, -0.272352)",
        "(0.128896, 1.595414, -0.273342)",
        "(0.128340, 1.585292, -0.273991)",
        "(0.127857, 1.575298, -0.274182)",
        "(0.127641, 1.565452, -0.273895)",
        "(0.127556, 1.560635, -0.273495)",
        "(0.127171, 1.551038, -0.272452)",
        "(0.126866, 1.541623, -0.271090)",
        "(0.126770, 1.532315, -0.269358)",
        "(0.126679, 1.522855, -0.266961)",
        "(0.126711, 1.518047, -0.265378)",
        "(0.126913, 1.508212, -0.261575)",
        "(0.127255, 1.498035, -0.257121)",
        "(0.127872, 1.487442, -0.252059)",
        "(0.128610, 1.476565, -0.246608)",
        "(0.128910, 1.471041, -0.243814)",
        "(0.129638, 1.460041, -0.238178)",
        "(0.130379, 1.449063, -0.232408)",
        "(0.130845, 1.437832, -0.225963)",
        "(0.131106, 1.426493, -0.218992)",
        "(0.131154, 1.420943, -0.215461)",
        "(0.130953, 1.410354, -0.208217)",
        "(0.130281, 1.400399, -0.200750)",
        "(0.129489, 1.391098, -0.193068)",
        "(0.128466, 1.382325, -0.185212)",
        "(0.127926, 1.378171, -0.181056)",
        "(0.126702, 1.370238, -0.172359)",
        "(0.125279, 1.363161, -0.163426)",
        "(0.123802, 1.357107, -0.154539)",
        "(0.122297, 1.351920, -0.145637)",
        "(0.121581, 1.349771, -0.141274)",
        "(0.120137, 1.346029, -0.132612)",
        "(0.118703, 1.342874, -0.123789)",
        "(0.117342, 1.340721, -0.115099)",
        "(0.116077, 1.339424, -0.106586)",
        "(0.115342, 1.339049, -0.102464)",
        "(0.113913, 1.339275, -0.094719)",
        "(0.112681, 1.340780, -0.087740)",
        "(0.111279, 1.343505, -0.081393)",
        "(0.109773, 1.347178, -0.075538)",
        "(0.108978, 1.349323, -0.072744)",
        "(0.107579, 1.354032, -0.067384)",
        "(0.106285, 1.359521, -0.062387)",
        "(0.105132, 1.365707, -0.057682)",
        "(0.104093, 1.372372, -0.053283)",
        "(0.103583, 1.375889, -0.051213)",
        "(0.102535, 1.383235, -0.047186)",
        "(0.101343, 1.391122, -0.043341)",
        "(0.100119, 1.399517, -0.039748)",
        "(0.098827, 1.408318, -0.036354)",
        "(0.098294, 1.412834, -0.034802)",
        "(0.097340, 1.422372, -0.032160)",
        "(0.096410, 1.432132, -0.029858)",
        "(0.095053, 1.441656, -0.027584)",
        "(0.093623, 1.450889, -0.025365)",
        "(0.093238, 1.455539, -0.024478)",
        "(0.092453, 1.464893, -0.022913)",
        "(0.091539, 1.474112, -0.021605)",
        "(0.090513, 1.483085, -0.020231)",
        "(0.089326, 1.491993, -0.018869)",
        "(0.088887, 1.496580, -0.018337)",
        "(0.088220, 1.505999, -0.017678)",
        "(0.087486, 1.515385, -0.017342)",
        "(0.086538, 1.524511, -0.017250)",
        "(0.085259, 1.533437, -0.017610)",
        "(0.084619, 1.537885, -0.018134)",
        "(0.083585, 1.546863, -0.020022)",
        "(0.082503, 1.555516, -0.023006)",
        "(0.081373, 1.563601, -0.026508)",
        "(0.080111, 1.570927, -0.030640)",
        "(0.079598, 1.574402, -0.032861)",
        "(0.078838, 1.580794, -0.037858)",
        "(0.078237, 1.586603, -0.043568)",
        "(0.077799, 1.591808, -0.049906)",
        "(0.077163, 1.596594, -0.056676)",
        "(0.076743, 1.598771, -0.060328)",
        "(0.075963, 1.602838, -0.068013)",
        "(0.075388, 1.606311, -0.076054)",
        "(0.074878, 1.609278, -0.084491)",
        "(0.074498, 1.611568, -0.093134)",
        "(0.074353, 1.612373, -0.097508)",
        "(0.073929, 1.613602, -0.106274)",
        "(0.073322, 1.614385, -0.115105)",
        "(0.072680, 1.614773, -0.124041)",
        "(0.072306, 1.614867, -0.132954)",
        "(0.072207, 1.614809, -0.137411)",
        "(0.071912, 1.614426, -0.146200)",
        "(0.071453, 1.613504, -0.154660)",
        "(0.071186, 1.612134, -0.162815)",
        "(0.071106, 1.610354, -0.170743)",
        "(0.071165, 1.609314, -0.174610)",
        "(0.071183, 1.606906, -0.182163)",
        "(0.071112, 1.603955, -0.189402)",
        "(0.071061, 1.600679, -0.196474)",
        "(0.071238, 1.596834, -0.203098)",
        "(0.071357, 1.594614, -0.206182)",
        "(0.071445, 1.589705, -0.211896)",
        "(0.071200, 1.584272, -0.217049)",
        "(0.070983, 1.578360, -0.221993)",
        "(0.070851, 1.572287, -0.226923)",
        "(0.070805, 1.569150, -0.229281)",
        "(0.070803, 1.562542, -0.233577)",
        "(0.070874, 1.555326, -0.237060)",
        "(0.070662, 1.547525, -0.239567)",
        "(0.070489, 1.539297, -0.241533)",
        "(0.070432, 1.535149, -0.242412)",
        "(0.070547, 1.526820, -0.243710)",
        "(0.070649, 1.518330, -0.244366)",
        "(0.070639, 1.509568, -0.244252)",
        "(0.070840, 1.500568, -0.243349)",
        "(0.071037, 1.495998, -0.242557)",
        "(0.071695, 1.486745, -0.240406)",
        "(0.072278, 1.477352, -0.237542)",
        "(0.072590, 1.467850, -0.233803)",
        "(0.072685, 1.458751, -0.229666)",
        "(0.072625, 1.454188, -0.227322)",
        "(0.072439, 1.445258, -0.222199)",
        "(0.072158, 1.436634, -0.216333)",
        "(0.071895, 1.428606, -0.210057)",
        "(0.071450, 1.421371, -0.203396)",
        "(0.071043, 1.418068, -0.199963)",
        "(0.069817, 1.412371, -0.192775)",
        "(0.068086, 1.407857, -0.185114)",
        "(0.066383, 1.404405, -0.176955)",
        "(0.064994, 1.402129, -0.168510)",
        "(0.064346, 1.401589, -0.164275)",
        "(0.063238, 1.401377, -0.155788)",
        "(0.062397, 1.402188, -0.147245)",
        "(0.061686, 1.403895, -0.138849)",
        "(0.060955, 1.406543, -0.130785)",
        "(0.060641, 1.408314, -0.126909)",
        "(0.060145, 1.412296, -0.119350)",
        "(0.059707, 1.416870, -0.112026)",
        "(0.059414, 1.422073, -0.105051)",
        "(0.059454, 1.427953, -0.098567)",
        "(0.059560, 1.430954, -0.095394)",
        "(0.059823, 1.437211, -0.089330)",
        "(0.060197, 1.443592, -0.083759)",
        "(0.060667, 1.450009, -0.078664)",
        "(0.061143, 1.456298, -0.073792)",
        "(0.061316, 1.459438, -0.071547)",
        "(0.061552, 1.465584, -0.067270)",
        "(0.061681, 1.471561, -0.063235)",
        "(0.061923, 1.477548, -0.059504)",
        "(0.061967, 1.483443, -0.055936)",
        "(0.061907, 1.486313, -0.054164)",
        "(0.061746, 1.492042, -0.050719)",
        "(0.061476, 1.497924, -0.047391)",
        "(0.061133, 1.503770, -0.044186)",
        "(0.060463, 1.509763, -0.041191)",
        "(0.059917, 1.512808, -0.039745)",
        "(0.059079, 1.519125, -0.037094)",
        "(0.058569, 1.525790, -0.034902)",
        "(0.058238, 1.532484, -0.032929)",
        "(0.058137, 1.539356, -0.031231)",
        "(0.058116, 1.542799, -0.030482)",
        "(0.058252, 1.549709, -0.029175)",
        "(0.058406, 1.556436, -0.027880)",
        "(0.058761, 1.562993, -0.026664)",
        "(0.059463, 1.569661, -0.025518)",
        "(0.059836, 1.572933, -0.024925)",
        "(0.060420, 1.579312, -0.023760)",
        "(0.061028, 1.585699, -0.022809)",
        "(0.061498, 1.592117, -0.022220)",
        "(0.061781, 1.598489, -0.021963)",
        "(0.061982, 1.601602, -0.022009)",
        "(0.062112, 1.607837, -0.022313)",
        "(0.062260, 1.613978, -0.022974)",
        "(0.062505, 1.620077, -0.023991)",
        "(0.062888, 1.626098, -0.025327)",
        "(0.063088, 1.629099, -0.026127)",
        "(0.063422, 1.635078, -0.028023)",
        "(0.063899, 1.640994, -0.030256)",
        "(0.064556, 1.646792, -0.032818)",
        "(0.065513, 1.652482, -0.035673)",
        "(0.066127, 1.655237, -0.037230)",
        "(0.067432, 1.660474, -0.040465)",
        "(0.068536, 1.665291, -0.043696)",
        "(0.069404, 1.669690, -0.046998)",
        "(0.070190, 1.673769, -0.050506)",
        "(0.070658, 1.675747, -0.052408)",
        "(0.071710, 1.679502, -0.056423)",
        "(0.072345, 1.682987, -0.060534)",
        "(0.072803, 1.686227, -0.064622)",
        "(0.073239, 1.689274, -0.068877)",
        "(0.073546, 1.690692, -0.071067)",
        "(0.074249, 1.693119, -0.075710)",
        "(0.074726, 1.695276, -0.080726)",
        "(0.075125, 1.697331, -0.086439)",
        "(0.075379, 1.699123, -0.092372)",
        "(0.075402, 1.699883, -0.095384)",
        "(0.075277, 1.700920, -0.101633)",
        "(0.074940, 1.701513, -0.108299)",
        "(0.074515, 1.701612, -0.115448)",
        "(0.073997, 1.701269, -0.123140)",
        "(0.073761, 1.700913, -0.127205)",
        "(0.073330, 1.699989, -0.135723)",
        "(0.072905, 1.698745, -0.144805)",
        "(0.072506, 1.696955, -0.154232)",
        "(0.071914, 1.694417, -0.163758)",
        "(0.071588, 1.692850, -0.168526)",
        "(0.070898, 1.689448, -0.178090)",
        "(0.070046, 1.685260, -0.187768)",
        "(0.069381, 1.680461, -0.197374)",
        "(0.068744, 1.675053, -0.206908)",
        "(0.068433, 1.672276, -0.211663)",
        "(0.067879, 1.666076, -0.221186)",
        "(0.067537, 1.659242, -0.230578)",
        "(0.067345, 1.651868, -0.239682)",
        "(0.067085, 1.643710, -0.248225)",
        "(0.066903, 1.639200, -0.252155)",
        "(0.066638, 1.629313, -0.259364)",
        "(0.066834, 1.618369, -0.265630)",
        "(0.067396, 1.606768, -0.271117)",
        "(0.067903, 1.594084, -0.275634)",
        "(0.068096, 1.587314, -0.277550)",
        "(0.068427, 1.573042, -0.280741)",
        "(0.068696, 1.557777, -0.282923)",
        "(0.069139, 1.541783, -0.284196)",
        "(0.069312, 1.525261, -0.284581)",
        "(0.069503, 1.516984, -0.284504)",
        "(0.070132, 1.500341, -0.283466)",
        "(0.070771, 1.483541, -0.281005)",
        "(0.071360, 1.466794, -0.277231)",
        "(0.071692, 1.450053, -0.271878)",
        "(0.071803, 1.441918, -0.268701)",
        "(0.072189, 1.426526, -0.261807)",
        "(0.072227, 1.412117, -0.253928)",
        "(0.072080, 1.398652, -0.244909)",
        "(0.071475, 1.386096, -0.234944)",
        "(0.071034, 1.380414, -0.229716)",
        "(0.070136, 1.370245, -0.219048)",
        "(0.069017, 1.362010, -0.207928)",
        "(0.067237, 1.355103, -0.195844)",
        "(0.065331, 1.349928, -0.183806)",
        "(0.064395, 1.348072, -0.177684)",
        "(0.062597, 1.345923, -0.165704)",
        "(0.060799, 1.345697, -0.153715)",
        "(0.058804, 1.347180, -0.141603)",
        "(0.056901, 1.350634, -0.130143)",
        "(0.056046, 1.353197, -0.124729)",
        "(0.054157, 1.360129, -0.114539)",
        "(0.051913, 1.368435, -0.104773)",
        "(0.049676, 1.378056, -0.095259)",
        "(0.047407, 1.388873, -0.086095)",
        "(0.046218, 1.394751, -0.081684)",
        "(0.043869, 1.407347, -0.073436)",
        "(0.041593, 1.421324, -0.066087)",
        "(0.039622, 1.436767, -0.059565)",
        "(0.037957, 1.453284, -0.053406)",
        "(0.037273, 1.461880, -0.050424)",
        "(0.036691, 1.479895, -0.044916)",
        "(0.036666, 1.499005, -0.040250)",
        "(0.036807, 1.518812, -0.036321)",
        "(0.036882, 1.538975, -0.032926)",
        "(0.036951, 1.548965, -0.031321)",
        "(0.038265, 1.568770, -0.028709)",
        "(0.040120, 1.588389, -0.027015)",
        "(0.042251, 1.607569, -0.025999)",
        "(0.045002, 1.626237, -0.025819)",
        "(0.046761, 1.635362, -0.026165)",
        "(0.050804, 1.653218, -0.027632)",
        "(0.055633, 1.670156, -0.030403)",
        "(0.061303, 1.686036, -0.034486)",
        "(0.067210, 1.700447, -0.039795)",
        "(0.070141, 1.706952, -0.042943)",
        "(0.075961, 1.719019, -0.050118)",
        "(0.081924, 1.729831, -0.058858)",
        "(0.087742, 1.739069, -0.068931)",
        "(0.092981, 1.746400, -0.080139)",
        "(0.095388, 1.749548, -0.085929)",
        "(0.099664, 1.754495, -0.098211)",
        "(0.102951, 1.757847, -0.111384)",
        "(0.106031, 1.759745, -0.125088)",
        "(0.108956, 1.760444, -0.139062)",
        "(0.110180, 1.760225, -0.146288)",
        "(0.112042, 1.759224, -0.160962)",
        "(0.113625, 1.756809, -0.175829)",
        "(0.114929, 1.753060, -0.190563)",
        "(0.115475, 1.747990, -0.205201)",
        "(0.115321, 1.744929, -0.212498)",
        "(0.114653, 1.737733, -0.227002)",
        "(0.113899, 1.729086, -0.241218)",
        "(0.113297, 1.719321, -0.255102)",
        "(0.112449, 1.708352, -0.268572)",
        "(0.111808, 1.702227, -0.274851)",
        "(0.110015, 1.688707, -0.286680)",
        "(0.107886, 1.673335, -0.297152)",
        "(0.106020, 1.657024, -0.306399)",
        "(0.104156, 1.639641, -0.314606)",
        "(0.103131, 1.630434, -0.318125)",
        "(0.100910, 1.611236, -0.324471)",
        "(0.098939, 1.591102, -0.329563)",
        "(0.097400, 1.570485, -0.333362)",
        "(0.095791, 1.549643, -0.335790)",
        "(0.094962, 1.539091, -0.336526)",
        "(0.093368, 1.517817, -0.336582)",
        "(0.092045, 1.496746, -0.335633)",
        "(0.090920, 1.476098, -0.332954)",
        "(0.089780, 1.455540, -0.328750)",
        "(0.089185, 1.445330, -0.325896)",
        "(0.087917, 1.425375, -0.319272)",
        "(0.086473, 1.406245, -0.311308)",
        "(0.085240, 1.388272, -0.301980)",
        "(0.083599, 1.371201, -0.291199)",
        "(0.082541, 1.363068, -0.285046)",
        "(0.080090, 1.347451, -0.271696)",
        "(0.077806, 1.333649, -0.257227)",
        "(0.075472, 1.322107, -0.241929)",
        "(0.072952, 1.313015, -0.226079)",
        "(0.071732, 1.309553, -0.217834)",
        "(0.069236, 1.303957, -0.200995)",
        "(0.066818, 1.301771, -0.183772)",
        "(0.064498, 1.301673, -0.166684)",
        "(0.062309, 1.304729, -0.149659)",
        "(0.061393, 1.307323, -0.141365)",
        "(0.059900, 1.314183, -0.125454)",
        "(0.058575, 1.324453, -0.111327)",
        "(0.056956, 1.337146, -0.099137)",
        "(0.055043, 1.351586, -0.088340)",
        "(0.054026, 1.360047, -0.083954)",
        "(0.051741, 1.377115, -0.075603)",
        "(0.049710, 1.395930, -0.068749)",
        "(0.047822, 1.415581, -0.062751)",
        "(0.045967, 1.436851, -0.058352)",
        "(0.045184, 1.447651, -0.056280)",
        "(0.043862, 1.469666, -0.052312)",
        "(0.042707, 1.491863, -0.048400)",
        "(0.042127, 1.514584, -0.045153)",
        "(0.042144, 1.537541, -0.043034)",
        "(0.042450, 1.549125, -0.042521)",
        "(0.043435, 1.572329, -0.042303)",
        "(0.044218, 1.594908, -0.042912)",
        "(0.045030, 1.616709, -0.044150)",
        "(0.046511, 1.637580, -0.045926)",
        "(0.047709, 1.647499, -0.047099)",
        "(0.050837, 1.666574, -0.050059)",
        "(0.054717, 1.684172, -0.053969)",
        "(0.059264, 1.700025, -0.058935)",
        "(0.064737, 1.714620, -0.065052)",
        "(0.067716, 1.721431, -0.068531)",
        "(0.073976, 1.733483, -0.076527)",
        "(0.080079, 1.743280, -0.085296)",
        "(0.085909, 1.750768, -0.094662)",
        "(0.091493, 1.756126, -0.104719)",
        "(0.094222, 1.757933, -0.110036)",
        "(0.099677, 1.760287, -0.120813)",
        "(0.105011, 1.760698, -0.131871)",
        "(0.110031, 1.759514, -0.143175)",
        "(0.114216, 1.756802, -0.154483)",
        "(0.116021, 1.754713, -0.160107)",
        "(0.119173, 1.749511, -0.171215)",
        "(0.121428, 1.742933, -0.182179)",
        "(0.123047, 1.735038, -0.193140)",
        "(0.124041, 1.725847, -0.204132)",
        "(0.124039, 1.720576, -0.209884)",
        "(0.123529, 1.710279, -0.220309)",
        "(0.122714, 1.698952, -0.230435)",
        "(0.121841, 1.686668, -0.240310)",
        "(0.120680, 1.673406, -0.249701)",
        "(0.119912, 1.666402, -0.253996)",
        "(0.118192, 1.651671, -0.261892)",
        "(0.116418, 1.636200, -0.268770)",
        "(0.115034, 1.620548, -0.274841)",
        "(0.113888, 1.604584, -0.280149)",
        "(0.113187, 1.596427, -0.282396)",
        "(0.111451, 1.579655, -0.286088)",
        "(0.109711, 1.562481, -0.288422)",
        "(0.108043, 1.544637, -0.289154)",
        "(0.106121, 1.526403, -0.288576)",
        "(0.104997, 1.517288, -0.287802)",
        "(0.102608, 1.499191, -0.285655)",
        "(0.100692, 1.481472, -0.282521)",
        "(0.098932, 1.464354, -0.278544)",
        "(0.096993, 1.447980, -0.273058)",
        "(0.095877, 1.440051, -0.269998)",
        "(0.093437, 1.425001, -0.262929)",
        "(0.091175, 1.410988, -0.254907)",
        "(0.088986, 1.397925, -0.245827)",
        "(0.086705, 1.386011, -0.235709)",
        "(0.085440, 1.380680, -0.230276)",
        "(0.082944, 1.370898, -0.218884)",
        "(0.080326, 1.362196, -0.206327)",
        "(0.077670, 1.355010, -0.192909)",
        "(0.075402, 1.350400, -0.179384)",
        "(0.074427, 1.349092, -0.172352)",
        "(0.072369, 1.347931, -0.158189)",
        "(0.070321, 1.349318, -0.144203)",
        "(0.068933, 1.353582, -0.130155)",
        "(0.067675, 1.359924, -0.116468)",
        "(0.067142, 1.364382, -0.109911)",
        "(0.066070, 1.374969, -0.097445)",
        "(0.065178, 1.387930, -0.085630)",
        "(0.064295, 1.403085, -0.075053)",
        "(0.063482, 1.420117, -0.066051)",
        "(0.063037, 1.429203, -0.062043)",
        "(0.062218, 1.447696, -0.054607)",
        "(0.061551, 1.466732, -0.048221)",
        "(0.061165, 1.486231, -0.043150)",
        "(0.060877, 1.506047, -0.039181)",
        "(0.061034, 1.516122, -0.037616)",
        "(0.061551, 1.536172, -0.034911)",
        "(0.062093, 1.556356, -0.033034)",
        "(0.062575, 1.576373, -0.032130)",
        "(0.063143, 1.596020, -0.032282)",
        "(0.063592, 1.605691, -0.033016)",
        "(0.064879, 1.624776, -0.035640)",
        "(0.066799, 1.643284, -0.039904)",
        "(0.069020, 1.661199, -0.045318)",
        "(0.071985, 1.678384, -0.052129)",
        "(0.074059, 1.686435, -0.056336)",
        "(0.078496, 1.701678, -0.065049)",
        "(0.083477, 1.715441, -0.074743)",
        "(0.088626, 1.727640, -0.085451)",
        "(0.093786, 1.738280, -0.097210)",
        "(0.096533, 1.742912, -0.103518)",
        "(0.102032, 1.751173, -0.116729)",
        "(0.107415, 1.757457, -0.130546)",
        "(0.112027, 1.761570, -0.144721)",
        "(0.115881, 1.763542, -0.159112)",
        "(0.117509, 1.763568, -0.166349)",
        "(0.120499, 1.762523, -0.180749)",
        "(0.123146, 1.759698, -0.195113)",
        "(0.125286, 1.755380, -0.209529)",
        "(0.127060, 1.749709, -0.223983)",
        "(0.127817, 1.746285, -0.230999)",
        "(0.129292, 1.738454, -0.244506)",
        "(0.130335, 1.728940, -0.257047)",
        "(0.130711, 1.718199, -0.268513)",
        "(0.130790, 1.706194, -0.278728)",
        "(0.130796, 1.699760, -0.283359)",
        "(0.130695, 1.686379, -0.291839)",
        "(0.130309, 1.672045, -0.299280)",
        "(0.129833, 1.656897, -0.305833)",
        "(0.129297, 1.640944, -0.311586)",
        "(0.129100, 1.632686, -0.313848)",
        "(0.128911, 1.615760, -0.317430)",
        "(0.128627, 1.598330, -0.319742)",
        "(0.127892, 1.580411, -0.320992)",
        "(0.126700, 1.561574, -0.321022)",
        "(0.126195, 1.551999, -0.320595)",
        "(0.125034, 1.532684, -0.318217)",
        "(0.123652, 1.513302, -0.314887)",
        "(0.122200, 1.493979, -0.310729)",
        "(0.120691, 1.475126, -0.305650)",
        "(0.119868, 1.466034, -0.302561)",
        "(0.118387, 1.448201, -0.296105)",
        "(0.116719, 1.431425, -0.288740)",
        "(0.114955, 1.415621, -0.280394)",
        "(0.113100, 1.400732, -0.271225)",
        "(0.112148, 1.393848, -0.266337)",
        "(0.109712, 1.380748, -0.255972)",
        "(0.106835, 1.369101, -0.244869)",
        "(0.104206, 1.359431, -0.233233)",
        "(0.101781, 1.351740, -0.221176)",
        "(0.100607, 1.348687, -0.214970)",
        "(0.098352, 1.343766, -0.202340)",
        "(0.096247, 1.340478, -0.189399)",
        "(0.094407, 1.338645, -0.176288)",
        "(0.092653, 1.337831, -0.163157)",
        "(0.091901, 1.337848, -0.156642)",
        "(0.090602, 1.338642, -0.144007)",
        "(0.089681, 1.341070, -0.132130)",
        "(0.088886, 1.344554, -0.120813)",
        "(0.088168, 1.349059, -0.110160)",
        "(0.087818, 1.351812, -0.105200)",
        "(0.086972, 1.357838, -0.095703)",
        "(0.085729, 1.364902, -0.086659)",
        "(0.084142, 1.373188, -0.078013)",
        "(0.082632, 1.382991, -0.070011)",
        "(0.081855, 1.388733, -0.066387)",
        "(0.080042, 1.401773, -0.059689)",
        "(0.077955, 1.416863, -0.053619)",
        "(0.075593, 1.433908, -0.048272)",
        "(0.073028, 1.453077, -0.043637)",
        "(0.071740, 1.462955, -0.041482)",
        "(0.069435, 1.484012, -0.038110)",
        "(0.067829, 1.505289, -0.035947)",
        "(0.066593, 1.527156, -0.034093)",
        "(0.066563, 1.549313, -0.032451)",
        "(0.066922, 1.560411, -0.031839)",
        "(0.067380, 1.582603, -0.030817)",
        "(0.068001, 1.604667, -0.030390)",
        "(0.069348, 1.626683, -0.031082)",
        "(0.071270, 1.647863, -0.032565)",
        "(0.072470, 1.657974, -0.033486)",
        "(0.075453, 1.677459, -0.035596)",
        "(0.079025, 1.696051, -0.038509)",
        "(0.083364, 1.713766, -0.042666)",
        "(0.088303, 1.730398, -0.047994)",
        "(0.091016, 1.738214, -0.051129)",
        "(0.096797, 1.752881, -0.058141)",
        "(0.102993, 1.765988, -0.066445)",
        "(0.109421, 1.777390, -0.076106)",
        "(0.115793, 1.786778, -0.086766)",
        "(0.118851, 1.790509, -0.092421)",
        "(0.124791, 1.796451, -0.104085)",
        "(0.130319, 1.800235, -0.116397)",
        "(0.135065, 1.801970, -0.129330)",
        "(0.139414, 1.801864, -0.142834)",
        "(0.141529, 1.801062, -0.149757)",
        "(0.145765, 1.798456, -0.163676)",
        "(0.149176, 1.793986, -0.177781)",
        "(0.151490, 1.787993, -0.192211)",
        "(0.152954, 1.780616, -0.207074)",
        "(0.153439, 1.776303, -0.214688)",
        "(0.154078, 1.766939, -0.229892)",
        "(0.153940, 1.756339, -0.244983)",
        "(0.153212, 1.744620, -0.260124)",
        "(0.152386, 1.731624, -0.275102)",
        "(0.151646, 1.724503, -0.282468)",
        "(0.149692, 1.709489, -0.296743)",
        "(0.147329, 1.693187, -0.310228)",
        "(0.145000, 1.675440, -0.322637)",
        "(0.142724, 1.656717, -0.333920)",
        "(0.141414, 1.647016, -0.339145)",
        "(0.138537, 1.627021, -0.348783)",
        "(0.135837, 1.606251, -0.357020)",
        "(0.133128, 1.584872, -0.363716)",
        "(0.130715, 1.563139, -0.369088)",
        "(0.129929, 1.552506, -0.371162)",
        "(0.128260, 1.531189, -0.374227)",
        "(0.125973, 1.509413, -0.375135)",
        "(0.123836, 1.487638, -0.373948)",
        "(0.122297, 1.466464, -0.370930)",
        "(0.121552, 1.455951, -0.368702)",
        "(0.119901, 1.434927, -0.363320)",
        "(0.118344, 1.414367, -0.356776)",
        "(0.117106, 1.394721, -0.349481)",
        "(0.116424, 1.375809, -0.340865)",
        "(0.116130, 1.366516, -0.336038)",
        "(0.115334, 1.347721, -0.325240)",
        "(0.114377, 1.329377, -0.313054)",
        "(0.113687, 1.312126, -0.300169)",
        "(0.113090, 1.296315, -0.286831)",
        "(0.112855, 1.289014, -0.279764)",
        "(0.112190, 1.274976, -0.265160)",
        "(0.111490, 1.263049, -0.249791)",
        "(0.110973, 1.253068, -0.233877)",
        "(0.110050, 1.245513, -0.216981)",
        "(0.109660, 1.242590, -0.208229)",
        "(0.108899, 1.238389, -0.190640)",
        "(0.107725, 1.237077, -0.173478)",
        "(0.106030, 1.239017, -0.156882)",
        "(0.104461, 1.243727, -0.139832)",
        "(0.103879, 1.247075, -0.131181)",
        "(0.102828, 1.255123, -0.114478)",
        "(0.101773, 1.265544, -0.099382)",
        "(0.100411, 1.278060, -0.086057)",
        "(0.098687, 1.292560, -0.074784)",
        "(0.097854, 1.300466, -0.069911)",
        "(0.095992, 1.318221, -0.062380)",
        "(0.093904, 1.336832, -0.056211)",
        "(0.091720, 1.356713, -0.051810)",
        "(0.089518, 1.376421, -0.047940)",
        "(0.088538, 1.386192, -0.046511)",
        "(0.086765, 1.405595, -0.044020)",
        "(0.085318, 1.424673, -0.042843)",
        "(0.084481, 1.443261, -0.043199)",
        "(0.083934, 1.461161, -0.045342)",
        "(0.083741, 1.469722, -0.047252)",
        "(0.083687, 1.486313, -0.052396)",
        "(0.083847, 1.501558, -0.059156)",
        "(0.083794, 1.514471, -0.067655)",
        "(0.083654, 1.525534, -0.077049)",
        "(0.083708, 1.529734, -0.082568)",
        "(0.083657, 1.536977, -0.093972)",
        "(0.083608, 1.541942, -0.106332)",
        "(0.083354, 1.544751, -0.119043)",
        "(0.083018, 1.544973, -0.132019)",
        "(0.083017, 1.544302, -0.138649)",
        "(0.083108, 1.541890, -0.151879)",
        "(0.083037, 1.537564, -0.164633)",
        "(0.083009, 1.531461, -0.176608)",
        "(0.082916, 1.523581, -0.187389)",
        "(0.082786, 1.518800, -0.192076)",
        "(0.082650, 1.508164, -0.200399)",
        "(0.082751, 1.496104, -0.207222)",
        "(0.082811, 1.482797, -0.212621)",
        "(0.082611, 1.468588, -0.216606)",
        "(0.082498, 1.461194, -0.217956)",
        "(0.082528, 1.446478, -0.219575)",
        "(0.082337, 1.431621, -0.219425)",
        "(0.081882, 1.417187, -0.217701)",
        "(0.081289, 1.404117, -0.214661)",
        "(0.080990, 1.398257, -0.212364)",
        "(0.080575, 1.387756, -0.206243)",
        "(0.080155, 1.379224, -0.197718)",
        "(0.079738, 1.373198, -0.187100)",
        "(0.079191, 1.369978, -0.174889)",
        "(0.078736, 1.369468, -0.168096)",
        "(0.077796, 1.369966, -0.153647)",
        "(0.077017, 1.372859, -0.138278)",
        "(0.076618, 1.377789, -0.122604)",
        "(0.076458, 1.384423, -0.107177)",
        "(0.076580, 1.388483, -0.099843)",
        "(0.076939, 1.397511, -0.086219)",
        "(0.076942, 1.408170, -0.074719)",
        "(0.076677, 1.419155, -0.065104)",
        "(0.076517, 1.430911, -0.056843)",
        "(0.076289, 1.436948, -0.053480)",
        "(0.076020, 1.449390, -0.047774)",
        "(0.076035, 1.462319, -0.044008)",
        "(0.076347, 1.475386, -0.041959)",
        "(0.076791, 1.488222, -0.041589)",
        "(0.077187, 1.494516, -0.042115)",
        "(0.078292, 1.506870, -0.044321)",
        "(0.079704, 1.518532, -0.048177)",
        "(0.081339, 1.529168, -0.053437)",
        "(0.082802, 1.538595, -0.059795)",
        "(0.083604, 1.542739, -0.063416)",
        "(0.085204, 1.550176, -0.071373)",
        "(0.086566, 1.556009, -0.080156)",
        "(0.087698, 1.560350, -0.089656)",
        "(0.088726, 1.563449, -0.099942)",
        "(0.089137, 1.564469, -0.105459)",
        "(0.090003, 1.565681, -0.116723)",
        "(0.090918, 1.565452, -0.128097)",
        "(0.091472, 1.563546, -0.139191)",
        "(0.091768, 1.560087, -0.149683)",
        "(0.091833, 1.557691, -0.154694)",
        "(0.092015, 1.552041, -0.164177)",
        "(0.092269, 1.544873, -0.172624)",
        "(0.092378, 1.536057, -0.180057)",
        "(0.092348, 1.526021, -0.186558)",
        "(0.092150, 1.520573, -0.189404)",
        "(0.091801, 1.509030, -0.194377)",
        "(0.091871, 1.496701, -0.198192)",
        "(0.091960, 1.483611, -0.200828)",
        "(0.091769, 1.469885, -0.202222)",
        "(0.091653, 1.462858, -0.202363)",
        "(0.091723, 1.448977, -0.201941)",
        "(0.092057, 1.435284, -0.200228)",
        "(0.092473, 1.422011, -0.197405)",
        "(0.093141, 1.409443, -0.193722)",
        "(0.093522, 1.403609, -0.191537)",
        "(0.094191, 1.392472, -0.186623)",
        "(0.094586, 1.382225, -0.180702)",
        "(0.095048, 1.372951, -0.173825)",
        "(0.095241, 1.364603, -0.166276)",
        "(0.095293, 1.360908, -0.162133)",
        "(0.095377, 1.354300, -0.153348)",
        "(0.095349, 1.348900, -0.143965)",
        "(0.095606, 1.345043, -0.134282)",
        "(0.095950, 1.342847, -0.124579)",
        "(0.096031, 1.342507, -0.119867)",
        "(0.096126, 1.342851, -0.110660)",
        "(0.096133, 1.344469, -0.101553)",
        "(0.095907, 1.347553, -0.093316)",
        "(0.095448, 1.352235, -0.086115)",
        "(0.094991, 1.355084, -0.082888)",
        "(0.093863, 1.361634, -0.077062)",
        "(0.092564, 1.369514, -0.071971)",
        "(0.091293, 1.378564, -0.067352)",
        "(0.090125, 1.388955, -0.063393)",
        "(0.089643, 1.394677, -0.061736)",
        "(0.088949, 1.406711, -0.058842)",
        "(0.088744, 1.419365, -0.056470)",
        "(0.088832, 1.432225, -0.054387)",
        "(0.089388, 1.444972, -0.052415)",
        "(0.089751, 1.451088, -0.051440)",
        "(0.090444, 1.462850, -0.049637)",
        "(0.091515, 1.474418, -0.048399)",
        "(0.093006, 1.486005, -0.048287)",
        "(0.094097, 1.497248, -0.048743)",
        "(0.094429, 1.502734, -0.049288)",
        "(0.094846, 1.513409, -0.050779)",
        "(0.094871, 1.523510, -0.052617)",
        "(0.094815, 1.533075, -0.054942)",
        "(0.094871, 1.542050, -0.057730)",
        "(0.095028, 1.546355, -0.059385)",
        "(0.095214, 1.554634, -0.063062)",
        "(0.095375, 1.562388, -0.067111)",
        "(0.095530, 1.569544, -0.071374)",
        "(0.095523, 1.572832, -0.073593)",
        "(0.095488, 1.579141, -0.078351)",
        "(0.095351, 1.585036, -0.083650)",
        "(0.094864, 1.590408, -0.089377)",
        "(0.094398, 1.595185, -0.095642)",
        "(0.094173, 1.599399, -0.102646)",
        "(0.094150, 1.601232, -0.106421)",
        "(0.094132, 1.604348, -0.114093)",
        "(0.093923, 1.606161, -0.122095)",
        "(0.093655, 1.607083, -0.130291)",
        "(0.093374, 1.606477, -0.138811)",
        "(0.093208, 1.605870, -0.143130)",
        "(0.092610, 1.603391, -0.151763)",
        "(0.091790, 1.600023, -0.160228)",
        "(0.090741, 1.595305, -0.168485)",
        "(0.089848, 1.589735, -0.176460)",
        "(0.089413, 1.586439, -0.180187)",
        "(0.088437, 1.579105, -0.187183)",
        "(0.087409, 1.570615, -0.193302)",
        "(0.086677, 1.561121, -0.198772)",
        "(0.086177, 1.550798, -0.203868)",
        "(0.085991, 1.545258, -0.206297)",
        "(0.085855, 1.533812, -0.210950)",
        "(0.085952, 1.521610, -0.214974)",
        "(0.085904, 1.508665, -0.218004)",
        "(0.085898, 1.495234, -0.219816)",
        "(0.086087, 1.488416, -0.220333)",
        "(0.086761, 1.474743, -0.221165)",
        "(0.087829, 1.461381, -0.221323)",
        "(0.088857, 1.448107, -0.220760)",
        "(0.090199, 1.434891, -0.219271)",
        "(0.090786, 1.428301, -0.218210)",
        "(0.091878, 1.415502, -0.215629)",
        "(0.093156, 1.403262, -0.212359)",
        "(0.094420, 1.391569, -0.208264)",
        "(0.095472, 1.380414, -0.202882)",
        "(0.095884, 1.375021, -0.199826)",
        "(0.096625, 1.364912, -0.192842)",
        "(0.097434, 1.355789, -0.184999)",
        "(0.097789, 1.347640, -0.176319)",
        "(0.097623, 1.340858, -0.167247)",
        "(0.097450, 1.338199, -0.162604)",
        "(0.096939, 1.333884, -0.153055)",
        "(0.096395, 1.331366, -0.142864)",
        "(0.096139, 1.330949, -0.133420)",
        "(0.096068, 1.332028, -0.123869)",
        "(0.096063, 1.333046, -0.119042)",
        "(0.095943, 1.335724, -0.109571)",
        "(0.095647, 1.339594, -0.100676)",
        "(0.095081, 1.344521, -0.092451)",
        "(0.094303, 1.350526, -0.085220)",
        "(0.093814, 1.353962, -0.082086)",
        "(0.092737, 1.361434, -0.076394)",
        "(0.091775, 1.369783, -0.071506)",
        "(0.090852, 1.379009, -0.067413)",
        "(0.090017, 1.388948, -0.063941)",
        "(0.089497, 1.394047, -0.062352)",
        "(0.088472, 1.404428, -0.059382)",
        "(0.087384, 1.415029, -0.056863)",
        "(0.086520, 1.426178, -0.054910)",
        "(0.085710, 1.437729, -0.053341)",
        "(0.085303, 1.443662, -0.052786)",
        "(0.084591, 1.455600, -0.051775)",
        "(0.084072, 1.467642, -0.051005)",
        "(0.083645, 1.479774, -0.050473)",
        "(0.083302, 1.492033, -0.050155)",
        "(0.083145, 1.498277, -0.050072)",
        "(0.082604, 1.510798, -0.049934)",
        "(0.082200, 1.523426, -0.049973)",
        "(0.081885, 1.536157, -0.050139)",
        "(0.081359, 1.548902, -0.050234)",
        "(0.081038, 1.555191, -0.050195)",
        "(0.080880, 1.567719, -0.050186)",
        "(0.080778, 1.580194, -0.050390)",
        "(0.080409, 1.592239, -0.050597)",
        "(0.079419, 1.603864, -0.050757)",
        "(0.079014, 1.609647, -0.050949)",
        "(0.078525, 1.621436, -0.051792)",
        "(0.077789, 1.633048, -0.053232)",
        "(0.076711, 1.644440, -0.055354)",
        "(0.076116, 1.649889, -0.056714)",
        "(0.075511, 1.660498, -0.060009)",
        "(0.075417, 1.670471, -0.064219)",
        "(0.076038, 1.679403, -0.069190)",
        "(0.076809, 1.687138, -0.074763)",
        "(0.077573, 1.693657, -0.080828)",
        "(0.078032, 1.696377, -0.084058)",
        "(0.078908, 1.700926, -0.090778)",
        "(0.079694, 1.704143, -0.098014)",
        "(0.080499, 1.706250, -0.105860)",
        "(0.081329, 1.707195, -0.114200)",
        "(0.081744, 1.707168, -0.118539)",
        "(0.082356, 1.706335, -0.127408)",
        "(0.082818, 1.704437, -0.136471)",
        "(0.082875, 1.701578, -0.145608)",
        "(0.082938, 1.697685, -0.154742)",
        "(0.083122, 1.695215, -0.159259)",
        "(0.083686, 1.689436, -0.167938)",
        "(0.084342, 1.682512, -0.176138)",
        "(0.084998, 1.674546, -0.184147)",
        "(0.085696, 1.665294, -0.191868)",
        "(0.086049, 1.660055, -0.195447)",
        "(0.086709, 1.648724, -0.202336)",
        "(0.087687, 1.635855, -0.208834)",
        "(0.088830, 1.621516, -0.214898)",
        "(0.089338, 1.613727, -0.217468)",
        "(0.090046, 1.596943, -0.221644)",
        "(0.090397, 1.578435, -0.224484)",
        "(0.090824, 1.559128, -0.226764)",
        "(0.090986, 1.539809, -0.228551)",
        "(0.091080, 1.520313, -0.229209)",
        "(0.090891, 1.510525, -0.229107)",
        "(0.090283, 1.491593, -0.228382)",
        "(0.089970, 1.473913, -0.226747)",
        "(0.089640, 1.457493, -0.224106)",
        "(0.089042, 1.442518, -0.220447)",
        "(0.088628, 1.435738, -0.218305)",
        "(0.087575, 1.423311, -0.213839)",
        "(0.085657, 1.413198, -0.208379)",
        "(0.083101, 1.404410, -0.202036)",
        "(0.081672, 1.401212, -0.198372)",
        "(0.079206, 1.395723, -0.190849)",
        "(0.076610, 1.391922, -0.182776)",
        "(0.073851, 1.390586, -0.174294)",
        "(0.071100, 1.391001, -0.165924)",
        "(0.068522, 1.393414, -0.157982)",
        "(0.067289, 1.395487, -0.154349)",
        "(0.064881, 1.400752, -0.147871)",
        "(0.062402, 1.407282, -0.142479)",
        "(0.060209, 1.415604, -0.138732)",
        "(0.059214, 1.420619, -0.137641)",
        "(0.057166, 1.430850, -0.135605)",
        "(0.055320, 1.442326, -0.134503)",
        "(0.053865, 1.454452, -0.134193)",
        "(0.053099, 1.467314, -0.134853)",
        "(0.052876, 1.481035, -0.136562)",
        "(0.052784, 1.488031, -0.137718)",
        "(0.052900, 1.502187, -0.140370)",
        "(0.053121, 1.516386, -0.143704)",
        "(0.053580, 1.530424, -0.147507)",
        "(0.054172, 1.537418, -0.149567)",
        "(0.055999, 1.551222, -0.154054)",
        "(0.058056, 1.564516, -0.158989)",
        "(0.060167, 1.577124, -0.164319)",
        "(0.062125, 1.588913, -0.170376)",
        "(0.064262, 1.599842, -0.177227)",
        "(0.065622, 1.604873, -0.181013)",
        "(0.068515, 1.614192, -0.189118)",
        "(0.071676, 1.622195, -0.197839)",
        "(0.074892, 1.628762, -0.207150)",
        "(0.076563, 1.631404, -0.212027)",
        "(0.080063, 1.635697, -0.221995)",
        "(0.083681, 1.638497, -0.232395)",
        "(0.087341, 1.639728, -0.243181)",
        "(0.091040, 1.639402, -0.254306)",
        "(0.094626, 1.637784, -0.265787)",
        "(0.096331, 1.636464, -0.271602)",
        "(0.099479, 1.633031, -0.283085)",
        "(0.102312, 1.628300, -0.294168)",
        "(0.104672, 1.622245, -0.304600)",
        "(0.105613, 1.618716, -0.309458)",
        "(0.107284, 1.610893, -0.318375)",
        "(0.108659, 1.601846, -0.326084)",
        "(0.109730, 1.591660, -0.332520)",
        "(0.110255, 1.579963, -0.337564)",
        "(0.110447, 1.574124, -0.339287)",
        "(0.110645, 1.561962, -0.341957)",
        "(0.110487, 1.548835, -0.343221)",
        "(0.110302, 1.534985, -0.343089)",
        "(0.109783, 1.520685, -0.341508)",
        "(0.109332, 1.513313, -0.339962)",
        "(0.108198, 1.498391, -0.335787)",
        "(0.106540, 1.483385, -0.330206)",
        "(0.104707, 1.468575, -0.323381)",
        "(0.102762, 1.454232, -0.314865)",
        "(0.100725, 1.440818, -0.305506)",
        "(0.099527, 1.434503, -0.300354)",
        "(0.096754, 1.422603, -0.289362)",
        "(0.093365, 1.411658, -0.277267)",
        "(0.089760, 1.402244, -0.264438)",
        "(0.087925, 1.398362, -0.257810)",
        "(0.084083, 1.391696, -0.244242)",
        "(0.080003, 1.386775, -0.230328)",
        "(0.076201, 1.383964, -0.216160)",
        "(0.072798, 1.383294, -0.201832)",
        "(0.071261, 1.383854, -0.194695)",
        "(0.068602, 1.386132, -0.180518)",
        "(0.066224, 1.390009, -0.166658)",
        "(0.064272, 1.395344, -0.153339)",
        "(0.062723, 1.402030, -0.140632)",
        "(0.061592, 1.410104, -0.128975)",
        "(0.061196, 1.414720, -0.123602)",
        "(0.060553, 1.424705, -0.113739)",
        "(0.060176, 1.435832, -0.105076)",
        "(0.059735, 1.447493, -0.097212)",
        "(0.059516, 1.453525, -0.093517)",
        "(0.059100, 1.466072, -0.086555)",
        "(0.058924, 1.479457, -0.080488)",
        "(0.059292, 1.493576, -0.075465)",
        "(0.059434, 1.508242, -0.071429)",
        "(0.059530, 1.523811, -0.068244)",
        "(0.059651, 1.531862, -0.066989)",
        "(0.060048, 1.548273, -0.065134)",
        "(0.060598, 1.565190, -0.064315)",
        "(0.060947, 1.582348, -0.063895)",
        "(0.061508, 1.599441, -0.063935)",
        "(0.062022, 1.607936, -0.064329)",
        "(0.063598, 1.624732, -0.065724)",
        "(0.065685, 1.640900, -0.067691)",
        "(0.068322, 1.656239, -0.069935)",
        "(0.069707, 1.663512, -0.071205)",
        "(0.072752, 1.677349, -0.074109)",
        "(0.076121, 1.690052, -0.077866)",
        "(0.079740, 1.701800, -0.082686)",
        "(0.083557, 1.712657, -0.088252)",
        "(0.085526, 1.717679, -0.091331)",
        "(0.089352, 1.726989, -0.097960)",
        "(0.093052, 1.735120, -0.105294)",
        "(0.096502, 1.742008, -0.113360)",
        "(0.100001, 1.747732, -0.122054)",
        "(0.101624, 1.750040, -0.126606)",
        "(0.104706, 1.753970, -0.136103)",
        "(0.107520, 1.756665, -0.146095)",
        "(0.109885, 1.758305, -0.156505)",
        "(0.112249, 1.758991, -0.167388)",
        "(0.113385, 1.758890, -0.173081)",
        "(0.115389, 1.758034, -0.184600)",
        "(0.117146, 1.755930, -0.196129)",
        "(0.118444, 1.752270, -0.207426)",
        "(0.119475, 1.747621, -0.218625)",
        "(0.119903, 1.744561, -0.224258)",
        "(0.120865, 1.738116, -0.235689)",
        "(0.121923, 1.730589, -0.247143)",
        "(0.122657, 1.722239, -0.258614)",
        "(0.123042, 1.712589, -0.269930)",
        "(0.123077, 1.707183, -0.275378)",
        "(0.123098, 1.695426, -0.285691)",
        "(0.122785, 1.682148, -0.295235)",
        "(0.121918, 1.667577, -0.303822)",
        "(0.120399, 1.651973, -0.311540)",
        "(0.119355, 1.643745, -0.315078)",
        "(0.117272, 1.626479, -0.321559)",
        "(0.114996, 1.608335, -0.327167)",
        "(0.112993, 1.589575, -0.331949)",
        "(0.110925, 1.570439, -0.335653)",
        "(0.109850, 1.560567, -0.337009)",
        "(0.107829, 1.540830, -0.339072)",
        "(0.105971, 1.520995, -0.339522)",
        "(0.103993, 1.501010, -0.338581)",
        "(0.102025, 1.480947, -0.335948)",
        "(0.101075, 1.471035, -0.334036)",
        "(0.099595, 1.451493, -0.329499)",
        "(0.098113, 1.432749, -0.324069)",
        "(0.096653, 1.414860, -0.317690)",
        "(0.095305, 1.398233, -0.310434)",
        "(0.094682, 1.390386, -0.306403)",
        "(0.093536, 1.375347, -0.297872)",
        "(0.092207, 1.361652, -0.288064)",
        "(0.090343, 1.349175, -0.277014)",
        "(0.088143, 1.338257, -0.265260)",
        "(0.087116, 1.333628, -0.259114)",
        "(0.085104, 1.325467, -0.246213)",
        "(0.083070, 1.319236, -0.232441)",
        "(0.080989, 1.315062, -0.218090)",
        "(0.079137, 1.312976, -0.203343)",
        "(0.078244, 1.312787, -0.195960)",
        "(0.076589, 1.313705, -0.181372)",
        "(0.075047, 1.316427, -0.166999)",
        "(0.073592, 1.320998, -0.152834)",
        "(0.072405, 1.327338, -0.139323)",
        "(0.071964, 1.331246, -0.132877)",
        "(0.070970, 1.339951, -0.120560)",
        "(0.070048, 1.350174, -0.109419)",
        "(0.069226, 1.361681, -0.099519)",
        "(0.068147, 1.374157, -0.090868)",
        "(0.067577, 1.380975, -0.087091)",
        "(0.066811, 1.395596, -0.080346)",
        "(0.065899, 1.410921, -0.074517)",
        "(0.065014, 1.426867, -0.069339)",
        "(0.064386, 1.443393, -0.064550)",
        "(0.064141, 1.451849, -0.062346)",
        "(0.064032, 1.469262, -0.058413)",
        "(0.063917, 1.486917, -0.055158)",
        "(0.064141, 1.504849, -0.052607)",
        "(0.064602, 1.523590, -0.050857)",
        "(0.065144, 1.532578, -0.050379)"
    ],
    "rightHandRotations": [
        "(54.327060, 322.145000, 322.800700)",
        "(54.311260, 322.096000, 322.743100)",
        "(54.272910, 322.000600, 322.635900)",
        "(54.211650, 321.918100, 322.528700)",
        "(54.208390, 321.879200, 322.445700)",
        "(54.164920, 321.812800, 322.379800)",
        "(54.154120, 321.768500, 322.349600)",
        "(54.166160, 321.725800, 322.317300)",
        "(54.192910, 321.658500, 322.252400)",
        "(54.216150, 321.606800, 322.197300)",
        "(54.224360, 321.596200, 322.176200)",
        "(54.229720, 321.584800, 322.153000)",
        "(54.250940, 321.579100, 322.116800)",
        "(54.268560, 321.599500, 322.079500)",
        "(54.284370, 321.662600, 322.058800)",
        "(54.304480, 321.721900, 321.971300)",
        "(54.267480, 321.742800, 321.875300)",
        "(54.216630, 321.730000, 321.685200)",
        "(54.207470, 321.620200, 321.441000)",
        "(54.207810, 321.459000, 321.168600)",
        "(54.264630, 321.307900, 320.945600)",
        "(54.320410, 321.225200, 320.867200)",
        "(54.499590, 321.007600, 320.754800)",
        "(54.725880, 320.825400, 320.758100)",
        "(54.908050, 320.724700, 320.917100)",
        "(55.161220, 320.557500, 321.092900)",
        "(55.324780, 320.434800, 321.146500)",
        "(55.615770, 320.330400, 321.448400)",
        "(55.875650, 320.362200, 321.918000)",
        "(56.091940, 320.565500, 322.400000)",
        "(56.267540, 320.789700, 322.789200)",
        "(56.323300, 320.850600, 322.935200)",
        "(56.324020, 320.888000, 323.174600)",
        "(56.249810, 320.762100, 323.324000)",
        "(56.141850, 320.513400, 323.380500)",
        "(55.984100, 320.196700, 323.363400)",
        "(55.905370, 320.053000, 323.387400)",
        "(55.769440, 319.643000, 323.376200)",
        "(55.630180, 319.305100, 323.442400)",
        "(55.534050, 318.896100, 323.521900)",
        "(55.461400, 318.411000, 323.689900)",
        "(55.442280, 318.108600, 323.798800)",
        "(55.452500, 317.349400, 323.917100)",
        "(55.441250, 316.550600, 324.041500)",
        "(55.458060, 315.660100, 324.015700)",
        "(55.405090, 314.766500, 323.893600)",
        "(55.322710, 314.335900, 323.828000)",
        "(55.148780, 313.425200, 323.634600)",
        "(54.959320, 312.479700, 323.389500)",
        "(54.764240, 311.427500, 323.040700)",
        "(54.588600, 310.318100, 322.696300)",
        "(54.482000, 309.765300, 322.515700)",
        "(54.223930, 308.679000, 322.131700)",
        "(53.926090, 307.740700, 321.773700)",
        "(53.616040, 306.862600, 321.362500)",
        "(53.336780, 306.029100, 320.977600)",
        "(53.193890, 305.594900, 320.800900)",
        "(52.986950, 304.756200, 320.487400)",
        "(52.843210, 303.985300, 320.225700)",
        "(52.720390, 303.203200, 319.982800)",
        "(52.570160, 302.481600, 319.885800)",
        "(52.417990, 302.033300, 319.794800)",
        "(52.021930, 301.089300, 319.446000)",
        "(51.538700, 300.094400, 319.018100)",
        "(51.045220, 299.061700, 318.668000)",
        "(50.590040, 298.103500, 318.317200)",
        "(50.404210, 297.798700, 318.189300)",
        "(50.071340, 297.260900, 317.920400)",
        "(49.888330, 296.817300, 317.635800)",
        "(49.886220, 296.428300, 317.317000)",
        "(49.977800, 295.785100, 317.162000)",
        "(49.900860, 295.268900, 317.045900)",
        "(49.245610, 294.010300, 316.417000)",
        "(48.119450, 292.495500, 315.506100)",
        "(46.342920, 290.104200, 313.945600)",
        "(43.624810, 287.488200, 311.775100)",
        "(41.871320, 286.379300, 310.427900)",
        "(38.384800, 284.395900, 307.364400)",
        "(35.244900, 282.191700, 303.848500)",
        "(31.916560, 279.781000, 300.672100)",
        "(27.654710, 277.830700, 298.669800)",
        "(25.456530, 277.187900, 298.105700)",
        "(21.390600, 276.034900, 296.548400)",
        "(17.793190, 274.849500, 294.079000)",
        "(14.228580, 273.723000, 291.723100)",
        "(10.785450, 272.930600, 290.458000)",
        "(8.861028, 272.635500, 290.239600)",
        "(5.078341, 272.238800, 290.086500)",
        "(1.914066, 272.096600, 290.082700)",
        "(359.256000, 272.173000, 290.033100)",
        "(356.677600, 272.424400, 290.208000)",
        "(355.375500, 272.601600, 290.305800)",
        "(353.299600, 273.272300, 290.245500)",
        "(351.726200, 273.965500, 289.887500)",
        "(350.375800, 274.329400, 289.395300)",
        "(348.938300, 274.494800, 289.170900)",
        "(348.134900, 274.569000, 289.095400)",
        "(346.430000, 274.669700, 288.932000)",
        "(344.860500, 274.807200, 288.639600)",
        "(343.434000, 274.718200, 288.141300)",
        "(342.347900, 274.832700, 287.464500)",
        "(341.639600, 275.037200, 287.161700)",
        "(339.792200, 275.797400, 286.499700)",
        "(337.722600, 276.628700, 285.505900)",
        "(335.793900, 276.943300, 284.663400)",
        "(334.333200, 277.232600, 284.011500)",
        "(333.664500, 277.506600, 283.637600)",
        "(332.319500, 277.943600, 282.917700)",
        "(331.059000, 278.035600, 282.623200)",
        "(330.155900, 277.931100, 282.586400)",
        "(329.368200, 277.818700, 282.379500)",
        "(328.869500, 277.850400, 282.120400)",
        "(327.988700, 277.750700, 281.833100)",
        "(326.992000, 277.386800, 281.819200)",
        "(325.930700, 276.821800, 281.767400)",
        "(324.853000, 276.364300, 281.792800)",
        "(324.313900, 276.181800, 281.884200)",
        "(323.206000, 275.738800, 282.123400)",
        "(321.950200, 275.432900, 282.199200)",
        "(321.076200, 274.830700, 282.667900)",
        "(320.114500, 273.935900, 283.295300)",
        "(319.659800, 273.531900, 283.589400)",
        "(319.143700, 273.013700, 283.712200)",
        "(318.549100, 272.605500, 283.501600)",
        "(317.869500, 271.729200, 283.792600)",
        "(316.791300, 271.110900, 284.487500)",
        "(315.907000, 270.946400, 285.134500)",
        "(313.658700, 270.917100, 286.824000)",
        "(311.068900, 271.095000, 289.050800)",
        "(308.694600, 271.564800, 290.767600)",
        "(306.711700, 272.011300, 291.351900)",
        "(305.960100, 272.202400, 291.269800)",
        "(304.902200, 272.674900, 291.436200)",
        "(303.843600, 273.356300, 291.852100)",
        "(301.974700, 274.366900, 292.352900)",
        "(299.633400, 275.731600, 293.075300)",
        "(298.625100, 276.261500, 293.456300)",
        "(297.231200, 276.947000, 294.006100)",
        "(296.353000, 277.811900, 293.941700)",
        "(296.089400, 278.704300, 293.753300)",
        "(295.875600, 279.847500, 293.099500)",
        "(295.813400, 280.467600, 292.718200)",
        "(295.846700, 282.271100, 291.300600)",
        "(295.707700, 283.459200, 290.228900)",
        "(295.492200, 284.464700, 290.247600)",
        "(295.225300, 285.609000, 290.594100)",
        "(295.065100, 285.992600, 290.759800)",
        "(294.664400, 286.240000, 291.108700)",
        "(294.415400, 286.788400, 291.341900)",
        "(294.213900, 287.024100, 291.411700)",
        "(293.824300, 286.433800, 292.224500)",
        "(293.425400, 286.382500, 292.848800)",
        "(292.612200, 286.501800, 293.940500)",
        "(292.231800, 286.083300, 294.751500)",
        "(292.224400, 285.335000, 295.364200)",
        "(292.196700, 284.727100, 296.360300)",
        "(292.209700, 284.557700, 296.890300)",
        "(292.431900, 284.266200, 297.573100)",
        "(292.300600, 284.265400, 297.846500)",
        "(292.264700, 284.697800, 298.107200)",
        "(292.695100, 285.568700, 297.563700)",
        "(292.946700, 285.643500, 297.341500)",
        "(293.286200, 285.361900, 297.570900)",
        "(293.333600, 285.492200, 297.661900)",
        "(293.435600, 285.658400, 297.725300)",
        "(293.550800, 285.407200, 298.100800)",
        "(293.553300, 285.220600, 298.245700)",
        "(293.572100, 285.004000, 298.349300)",
        "(293.638700, 284.512300, 298.929300)",
        "(293.540600, 283.867000, 299.554200)",
        "(293.448000, 283.509900, 299.878200)",
        "(293.468600, 283.454600, 299.903700)",
        "(293.469800, 283.724700, 299.512900)",
        "(293.538500, 283.543500, 299.576400)",
        "(293.498000, 283.800100, 299.312600)",
        "(293.140400, 287.393000, 297.445500)",
        "(292.924400, 287.863000, 297.392000)",
        "(292.946600, 287.610500, 297.646800)",
        "(293.329500, 287.816000, 297.059100)",
        "(293.626300, 287.536400, 296.732100)",
        "(293.570200, 286.165800, 297.750900)",
        "(293.489000, 285.945600, 298.387600)",
        "(293.252600, 287.088800, 299.159900)",
        "(293.132800, 286.928800, 300.067500)",
        "(293.501000, 286.309600, 300.832400)",
        "(293.950500, 286.652200, 300.786600)",
        "(294.233900, 286.711500, 300.647100)",
        "(294.715300, 286.772200, 300.629000)",
        "(294.946200, 286.942900, 300.626400)",
        "(295.011000, 287.043300, 300.801600)",
        "(295.125300, 287.164500, 301.086500)",
        "(295.219900, 287.259600, 300.975900)",
        "(295.444600, 287.446900, 300.711200)",
        "(295.467000, 287.241200, 300.965400)",
        "(295.463100, 286.728400, 301.779100)",
        "(295.530200, 286.552700, 302.046700)",
        "(295.590800, 286.363300, 302.120800)",
        "(295.714400, 286.154000, 302.210400)",
        "(295.813800, 286.135800, 302.211500)",
        "(295.913900, 286.037100, 302.291300)",
        "(295.957400, 286.065600, 302.327300)",
        "(295.980500, 286.023900, 302.393600)",
        "(296.021500, 285.984400, 302.381000)",
        "(296.087800, 285.920700, 302.413100)",
        "(296.093600, 285.755400, 302.547700)",
        "(296.114300, 285.747400, 302.594900)",
        "(296.118200, 285.633200, 302.697200)",
        "(296.131600, 285.455300, 302.848800)",
        "(296.102800, 285.133900, 303.120800)",
        "(296.076500, 285.105600, 303.220900)",
        "(296.082200, 285.141500, 303.235100)",
        "(296.110100, 285.109300, 303.255400)",
        "(296.185000, 285.072400, 303.297000)",
        "(296.247400, 285.012300, 303.403400)",
        "(296.276300, 285.108500, 303.303600)",
        "(296.357200, 285.074400, 303.276600)",
        "(296.411700, 285.012300, 303.263900)",
        "(296.468900, 285.121900, 303.069300)",
        "(296.322400, 285.851200, 302.648900)",
        "(296.141900, 286.657400, 302.266000)",
        "(296.044400, 287.290400, 301.669400)",
        "(295.985200, 287.664700, 301.331700)",
        "(295.752000, 288.313900, 300.974000)",
        "(295.517400, 288.978500, 300.600100)",
        "(295.425700, 289.679600, 300.082200)",
        "(295.307800, 290.005100, 299.794200)",
        "(295.220200, 290.074200, 299.808300)",
        "(294.983600, 290.501500, 299.674400)",
        "(294.817100, 290.790500, 299.645800)",
        "(294.756100, 291.096800, 299.545400)",
        "(294.787500, 291.275700, 299.346700)",
        "(294.842500, 291.347200, 299.255800)",
        "(294.819000, 291.753800, 299.015800)",
        "(294.743700, 292.029400, 298.923800)",
        "(294.791900, 291.990000, 298.963300)",
        "(294.856500, 291.950100, 298.949400)",
        "(294.877200, 291.929400, 298.964500)",
        "(294.899800, 291.802900, 299.110900)",
        "(294.968700, 291.352500, 299.517000)",
        "(294.999500, 291.049400, 299.702500)",
        "(294.973200, 291.073600, 299.635700)",
        "(294.963900, 291.066700, 299.648900)",
        "(294.893300, 291.053000, 299.698200)",
        "(294.828700, 290.905300, 299.840800)",
        "(294.865200, 290.740100, 299.902900)",
        "(294.882200, 290.433200, 300.051600)",
        "(294.836000, 290.121000, 300.309000)",
        "(294.727400, 289.746400, 300.577900)",
        "(294.678400, 289.428500, 300.753500)",
        "(294.586900, 288.907900, 301.120900)",
        "(294.482800, 288.529300, 301.341800)",
        "(294.419900, 288.393200, 301.427400)",
        "(294.366500, 287.824300, 301.866900)",
        "(294.324600, 287.369900, 302.156100)",
        "(294.311800, 286.983100, 302.399000)",
        "(294.281200, 286.652000, 302.593000)",
        "(294.261000, 286.552100, 302.672800)",
        "(294.254300, 286.416800, 302.752800)",
        "(294.256200, 286.242600, 302.708900)",
        "(294.293000, 286.202000, 302.613500)",
        "(294.317900, 286.124300, 302.650500)",
        "(294.325000, 286.035100, 302.724800)",
        "(294.352700, 285.937800, 302.834800)",
        "(294.368200, 285.745200, 302.976700)",
        "(294.364300, 285.650900, 303.001800)",
        "(294.332300, 285.567200, 303.089600)",
        "(294.319900, 285.488000, 303.188700)",
        "(294.313700, 285.422400, 303.239900)",
        "(294.316700, 285.292600, 303.369300)",
        "(294.300800, 285.036900, 303.639300)",
        "(294.284300, 284.934500, 303.728600)",
        "(294.263300, 284.896300, 303.769500)",
        "(294.244700, 284.818800, 303.869600)",
        "(294.228800, 284.818000, 303.892200)",
        "(294.230900, 284.793200, 303.921800)",
        "(294.226100, 284.760800, 303.940800)",
        "(294.208900, 284.743500, 303.956200)",
        "(294.185600, 284.769300, 303.952500)",
        "(294.176300, 284.843900, 303.871000)",
        "(294.177500, 284.972400, 303.767900)",
        "(294.191600, 284.988100, 303.759900)",
        "(294.203100, 285.001700, 303.722300)",
        "(294.204400, 285.036100, 303.690300)",
        "(294.202500, 285.012300, 303.733200)",
        "(294.217800, 284.906100, 303.845100)",
        "(294.237700, 284.830800, 303.945000)",
        "(294.265700, 284.752700, 304.002400)",
        "(294.303300, 284.711500, 304.015800)",
        "(294.325700, 284.703900, 304.016600)",
        "(294.342000, 284.608200, 304.072200)",
        "(294.337200, 284.504200, 304.167100)",
        "(294.338200, 284.454700, 304.210300)",
        "(294.340700, 284.416700, 304.229400)",
        "(294.306000, 284.421300, 304.238000)",
        "(294.299400, 284.390200, 304.270200)",
        "(294.298600, 284.388100, 304.259300)",
        "(294.279300, 284.400100, 304.255700)",
        "(294.189400, 284.496300, 304.182000)",
        "(294.169300, 284.595800, 304.118300)",
        "(294.174300, 284.637800, 304.081300)",
        "(294.170300, 284.709800, 304.011300)",
        "(294.163900, 284.735500, 303.999500)",
        "(294.136400, 284.786200, 303.976100)",
        "(294.100900, 284.882000, 303.904000)",
        "(294.086600, 284.934100, 303.833400)",
        "(294.066500, 284.976900, 303.790000)",
        "(294.048400, 285.031300, 303.731400)",
        "(294.056100, 285.121000, 303.633400)",
        "(294.068000, 285.161800, 303.575000)",
        "(294.075700, 285.214700, 303.523800)",
        "(294.093200, 285.357800, 303.383000)",
        "(294.090500, 285.439300, 303.313200)",
        "(294.094100, 285.495400, 303.246500)",
        "(294.083200, 285.562000, 303.127700)",
        "(294.056500, 285.573200, 303.110100)",
        "(294.032100, 285.552500, 303.125700)",
        "(294.029300, 285.547500, 303.117000)",
        "(294.028500, 285.571900, 303.106300)",
        "(294.013300, 285.594100, 303.124800)",
        "(293.993400, 285.691400, 303.037300)",
        "(293.983200, 285.735800, 303.003500)",
        "(293.964900, 285.784700, 302.956700)",
        "(293.844400, 285.953700, 302.811200)",
        "(293.683500, 286.364600, 302.492900)",
        "(293.594600, 286.816900, 302.067700)",
        "(293.444300, 287.230700, 301.778300)",
        "(293.379500, 287.435700, 301.613500)",
        "(293.248100, 287.908000, 301.210600)",
        "(293.147300, 288.320300, 300.943300)",
        "(293.113200, 288.573400, 300.766300)",
        "(293.121100, 288.895000, 300.537400)",
        "(293.108800, 289.048700, 300.412900)",
        "(293.058600, 289.367300, 300.240100)",
        "(293.038600, 289.577100, 300.121500)",
        "(292.986900, 289.791300, 299.993800)",
        "(292.907300, 290.125400, 299.797800)",
        "(292.881200, 290.323100, 299.661300)",
        "(292.852800, 290.583100, 299.497600)",
        "(292.859900, 290.753300, 299.425500)",
        "(292.842700, 291.055900, 299.250700)",
        "(292.846100, 291.172400, 299.196600)",
        "(292.853400, 291.200300, 299.209900)",
        "(292.871500, 291.255300, 299.196200)",
        "(292.898200, 291.260400, 299.226400)",
        "(292.934800, 291.254900, 299.274300)",
        "(292.982900, 291.235000, 299.267900)",
        "(293.020000, 291.241300, 299.223900)",
        "(293.123700, 291.287200, 298.987000)",
        "(293.190100, 290.714200, 299.200000)",
        "(293.000600, 290.088900, 299.752800)",
        "(292.749100, 289.203200, 300.421700)",
        "(292.689600, 288.842000, 300.628700)",
        "(292.565000, 288.004700, 301.257700)",
        "(292.448900, 287.244700, 301.771100)",
        "(292.429700, 287.003900, 301.888600)",
        "(292.309100, 286.564800, 302.143900)",
        "(292.194000, 286.459600, 302.221800)",
        "(292.067400, 286.346400, 302.321800)",
        "(292.035600, 286.200400, 302.275100)",
        "(292.054600, 286.283900, 302.077700)",
        "(292.046200, 286.143800, 302.164900)",
        "(292.039500, 286.099100, 302.211600)",
        "(292.012800, 285.817600, 302.358000)",
        "(292.025700, 285.764300, 302.386000)",
        "(291.998600, 285.763900, 302.380100)",
        "(291.988900, 285.656700, 302.442700)",
        "(291.978600, 285.658500, 302.401100)",
        "(291.974800, 285.610000, 302.389000)",
        "(291.978100, 285.558500, 302.453400)",
        "(291.992900, 285.521000, 302.507400)",
        "(292.036000, 285.491100, 302.549600)",
        "(292.066700, 285.486500, 302.524500)",
        "(292.089500, 285.621400, 302.355300)",
        "(292.090500, 285.757100, 302.224100)",
        "(292.106300, 285.824200, 302.137100)",
        "(292.136600, 285.829400, 302.090100)",
        "(292.132900, 285.844100, 302.068900)",
        "(292.110400, 285.862800, 302.041300)",
        "(292.099400, 285.740000, 302.111900)",
        "(292.094900, 285.733800, 302.111700)",
        "(292.105900, 285.702500, 302.155300)",
        "(292.136100, 285.641100, 302.216800)",
        "(292.225600, 285.727500, 302.158600)",
        "(292.405500, 286.441000, 301.674900)",
        "(292.657200, 287.125900, 301.034500)",
        "(292.835300, 287.702500, 300.584100)",
        "(292.839600, 288.147000, 300.347400)",
        "(292.866700, 288.697600, 300.095400)",
        "(292.989800, 289.206200, 299.773600)",
        "(293.109700, 289.657200, 299.568800)",
        "(293.210200, 290.158800, 299.283600)",
        "(293.230500, 290.286500, 299.224600)",
        "(293.242800, 290.658000, 299.043600)",
        "(293.265500, 290.985800, 298.879000)",
        "(293.310400, 291.196700, 298.764300)",
        "(293.331600, 291.341300, 298.700600)",
        "(293.317200, 291.355700, 298.700000)",
        "(293.293500, 291.298500, 298.784200)",
        "(293.257300, 291.249000, 298.817100)",
        "(293.225500, 291.160000, 298.870000)",
        "(293.187600, 290.891100, 299.061600)",
        "(293.157800, 290.844600, 299.116500)",
        "(293.169600, 290.732900, 299.180700)",
        "(293.235700, 290.269500, 299.392900)",
        "(293.160300, 289.740400, 299.715500)",
        "(293.061800, 289.067400, 300.238100)",
        "(292.982700, 288.793900, 300.438900)",
        "(292.881500, 288.309800, 300.770900)",
        "(292.799300, 287.927400, 300.895900)",
        "(292.677500, 287.467900, 301.176100)",
        "(292.570100, 286.946900, 301.641600)",
        "(292.506500, 286.743600, 301.799400)",
        "(292.443000, 286.220700, 302.263600)",
        "(292.416000, 285.937900, 302.469700)",
        "(292.394300, 285.600800, 302.723700)",
        "(292.347100, 285.504300, 302.782900)",
        "(292.328800, 285.460000, 302.776400)",
        "(292.319100, 285.416700, 302.757300)",
        "(292.286000, 285.424100, 302.740900)",
        "(292.258400, 285.378300, 302.761700)",
        "(292.236100, 285.315600, 302.781500)",
        "(292.235200, 285.282500, 302.800600)",
        "(292.187900, 285.226300, 302.833700)",
        "(292.134200, 285.232900, 302.784500)",
        "(292.068200, 285.265100, 302.767400)",
        "(292.020700, 285.152500, 302.855200)",
        "(292.010000, 285.080300, 302.906200)",
        "(291.942200, 285.014800, 302.976900)",
        "(291.909000, 285.001800, 302.984300)",
        "(291.901100, 284.934400, 303.017900)",
        "(291.871600, 284.862700, 303.048500)",
        "(291.833700, 284.889000, 302.999300)",
        "(291.768700, 285.005400, 302.888700)",
        "(291.672400, 285.390700, 302.599300)",
        "(291.720500, 285.666600, 302.355400)",
        "(291.793800, 285.834700, 302.272500)",
        "(291.816300, 285.920800, 302.253700)",
        "(291.833600, 286.303200, 302.038200)",
        "(291.910600, 286.589900, 301.876300)",
        "(291.919000, 287.235700, 301.374900)",
        "(291.959700, 287.889200, 300.851900)",
        "(291.953600, 288.194900, 300.599700)",
        "(291.903200, 288.927600, 300.034400)",
        "(291.890900, 289.505600, 299.546200)",
        "(291.887300, 289.952700, 299.246400)",
        "(291.834500, 290.388100, 298.903900)",
        "(291.807400, 290.496900, 298.816300)",
        "(291.741200, 290.769400, 298.581000)",
        "(291.753500, 291.155600, 298.256700)",
        "(291.853700, 291.400300, 297.955100)",
        "(291.959000, 291.314500, 297.882500)",
        "(291.996800, 291.272600, 297.854600)",
        "(292.007400, 290.825300, 298.137600)",
        "(292.003500, 289.644500, 299.054000)",
        "(291.918700, 288.591200, 299.929400)",
        "(291.828900, 287.535900, 300.705200)",
        "(291.804000, 287.187300, 300.927100)",
        "(291.814700, 286.613000, 301.250000)",
        "(291.827900, 285.988300, 301.657100)",
        "(291.837500, 285.608100, 301.864100)",
        "(291.843200, 285.314400, 302.071500)",
        "(291.847400, 285.173400, 302.196900)",
        "(291.837100, 284.743700, 302.500400)",
        "(291.858400, 284.495600, 302.689000)",
        "(291.851800, 284.716200, 302.632900)",
        "(291.853300, 284.971700, 302.576200)",
        "(291.866900, 285.180100, 302.409700)",
        "(291.945400, 285.584300, 302.127800)",
        "(291.947500, 286.218800, 301.732400)",
        "(292.002200, 286.873700, 301.265900)",
        "(292.080900, 287.417200, 300.865000)",
        "(292.096300, 287.635900, 300.746900)",
        "(292.074800, 288.292600, 300.352400)",
        "(292.125400, 288.920800, 299.816700)",
        "(292.171100, 289.562100, 299.323900)",
        "(292.145800, 290.064100, 298.946000)",
        "(292.170100, 290.314600, 298.751500)",
        "(292.210400, 290.670200, 298.388400)",
        "(292.197600, 290.468900, 298.550000)",
        "(292.119300, 290.111800, 298.858600)",
        "(291.900900, 289.746200, 299.222100)",
        "(291.718300, 289.742400, 299.303300)",
        "(291.366200, 289.767500, 299.290800)",
        "(290.984700, 289.712400, 299.163800)",
        "(290.479300, 289.754900, 299.087400)",
        "(289.922000, 289.936900, 298.949100)",
        "(289.663800, 289.923700, 299.007200)",
        "(289.248000, 290.806900, 298.283800)",
        "(289.015600, 293.345800, 296.022000)",
        "(288.962800, 296.059500, 293.600300)",
        "(288.989900, 298.601100, 291.393800)",
        "(289.018200, 299.837900, 290.352200)",
        "(289.057800, 302.288300, 288.347900)",
        "(289.142700, 304.669100, 286.464200)",
        "(289.346100, 306.429400, 285.152700)",
        "(289.590000, 307.449500, 284.466500)",
        "(289.751500, 308.024500, 284.096800)",
        "(290.006400, 309.116100, 283.436100)",
        "(290.248700, 309.896300, 283.008500)",
        "(290.486800, 310.418700, 282.760200)",
        "(290.770100, 310.290400, 283.037400)",
        "(290.961100, 310.125700, 283.216600)",
        "(291.254800, 309.505600, 283.826300)",
        "(291.478100, 308.288800, 285.065500)",
        "(291.680200, 307.279700, 286.109900)",
        "(291.962800, 305.982000, 287.269600)",
        "(292.149700, 305.236700, 287.869900)",
        "(292.611500, 303.996700, 288.883800)",
        "(293.006000, 302.577100, 289.893200)",
        "(293.342300, 301.267100, 290.868900)",
        "(293.573200, 300.148900, 291.675200)",
        "(293.665900, 299.312500, 292.250000)",
        "(293.751000, 297.764100, 293.368300)",
        "(293.640000, 296.291900, 294.597100)",
        "(293.388300, 294.980300, 295.657400)",
        "(293.051700, 293.626300, 296.714800)",
        "(292.809100, 292.799600, 297.370500)",
        "(292.261000, 291.462800, 298.445200)",
        "(291.693200, 290.573300, 299.262100)",
        "(291.125200, 289.745000, 299.964100)",
        "(290.607400, 288.924700, 300.553300)",
        "(290.381500, 288.634000, 300.743000)",
        "(289.816600, 288.357100, 300.811200)",
        "(289.212700, 288.048600, 301.112800)",
        "(288.617500, 287.815100, 301.318600)",
        "(288.099100, 287.245200, 301.748500)",
        "(287.793600, 287.222700, 301.772900)",
        "(287.094300, 287.589900, 301.499600)",
        "(286.476000, 288.005900, 301.149900)",
        "(285.901900, 288.624000, 300.505700)",
        "(285.362900, 289.716600, 299.557000)",
        "(285.078600, 290.335200, 299.044100)",
        "(284.521000, 291.496300, 297.985000)",
        "(284.044900, 292.696100, 296.918600)",
        "(283.469200, 294.048200, 295.872000)",
        "(282.832600, 295.961300, 294.372200)",
        "(282.534100, 296.973400, 293.541400)",
        "(281.979400, 298.957100, 291.876500)",
        "(281.457300, 301.609600, 289.712200)",
        "(281.040300, 304.446200, 287.276800)",
        "(280.716700, 307.058400, 285.128000)",
        "(280.589100, 308.098200, 284.395300)",
        "(280.354400, 309.817400, 283.212200)",
        "(280.124000, 311.640400, 281.852800)",
        "(279.760300, 313.877200, 280.145800)",
        "(279.511100, 316.765300, 277.927000)",
        "(279.378100, 317.971000, 276.909800)",
        "(279.300400, 320.737700, 274.629400)",
        "(279.238600, 323.299300, 272.709200)",
        "(279.223600, 325.549300, 271.103300)",
        "(279.317400, 327.667600, 269.538500)",
        "(279.349500, 328.714200, 268.751600)",
        "(279.295500, 331.041500, 267.053400)",
        "(279.301000, 333.473900, 265.360200)",
        "(279.375500, 335.452300, 264.037200)",
        "(279.542700, 336.594700, 263.472600)",
        "(279.679900, 336.689600, 263.617000)",
        "(279.957700, 336.961600, 263.801700)",
        "(280.150200, 337.418900, 263.929100)",
        "(280.207500, 337.565800, 264.311000)",
        "(280.229500, 337.366100, 264.932000)",
        "(280.233100, 337.156600, 265.334400)",
        "(280.268100, 337.151100, 265.862600)",
        "(280.211400, 336.993200, 266.628700)",
        "(280.093400, 335.734700, 268.434100)",
        "(279.968500, 334.382600, 270.331100)",
        "(279.962200, 333.905000, 271.108200)",
        "(280.091300, 332.507900, 273.061700)",
        "(280.272500, 330.880500, 275.108900)",
        "(280.567400, 329.752000, 276.685500)",
        "(280.830500, 328.409100, 278.344000)",
        "(280.959400, 327.604900, 279.274600)",
        "(281.198400, 326.135100, 281.133300)",
        "(281.527700, 325.172100, 282.660000)",
        "(281.943400, 323.903400, 284.272600)",
        "(282.333200, 321.930800, 286.391300)",
        "(282.465500, 321.039900, 287.383300)",
        "(282.846900, 319.317900, 289.530800)",
        "(283.148500, 317.247900, 291.923500)",
        "(283.535600, 315.062800, 294.360100)",
        "(283.980700, 313.027900, 296.557700)",
        "(284.223900, 311.817700, 297.814000)",
        "(284.684200, 310.076500, 299.706400)",
        "(285.188500, 309.047000, 301.048600)",
        "(285.865200, 307.812000, 302.423300)",
        "(286.480400, 306.758500, 303.343800)",
        "(286.784100, 306.315900, 303.815400)",
        "(287.355100, 304.825300, 305.286200)",
        "(287.956600, 303.682300, 306.297700)",
        "(288.508100, 302.741100, 306.920600)",
        "(288.954400, 301.591400, 307.838600)",
        "(289.084400, 301.079500, 308.307700)",
        "(289.363000, 300.278000, 309.082200)",
        "(289.893900, 299.750800, 309.428000)",
        "(290.406900, 299.372900, 309.379100)",
        "(290.799600, 298.131300, 310.246300)",
        "(290.920000, 297.483700, 310.846400)",
        "(291.066500, 296.559600, 311.564100)",
        "(291.199700, 296.131400, 311.776600)",
        "(291.454900, 295.998200, 311.578600)",
        "(291.795100, 295.630400, 311.534000)",
        "(291.974700, 295.467900, 311.511400)",
        "(292.370800, 294.924700, 311.688800)",
        "(292.795000, 293.850700, 312.321100)",
        "(293.377200, 292.804300, 312.902600)",
        "(294.054000, 291.734900, 313.397900)",
        "(294.357600, 291.380800, 313.526100)",
        "(294.949600, 290.639100, 313.967300)",
        "(295.703700, 289.880100, 314.330600)",
        "(296.593300, 289.113900, 314.598800)",
        "(297.644500, 288.115100, 315.112200)",
        "(298.208000, 287.664300, 315.247400)",
        "(299.292100, 286.787300, 315.319500)",
        "(300.337300, 285.689300, 315.700400)",
        "(301.354500, 284.474600, 316.125500)",
        "(302.269400, 283.851100, 315.956300)",
        "(302.715800, 283.674500, 315.675800)",
        "(303.625100, 283.177900, 315.183100)",
        "(304.357400, 282.490700, 315.076500)",
        "(304.804400, 282.067700, 314.572600)",
        "(305.201000, 281.584700, 313.922000)",
        "(305.353000, 281.299600, 313.687500)",
        "(305.509600, 280.754400, 313.150000)",
        "(305.511300, 280.392500, 312.524700)",
        "(305.384300, 279.942500, 311.862200)",
        "(305.207500, 279.282400, 311.442200)",
        "(305.009800, 278.854300, 311.388400)",
        "(304.523900, 278.013900, 311.454000)",
        "(303.985400, 277.388700, 311.281200)",
        "(303.451200, 277.118300, 310.927900)",
        "(302.913700, 276.802600, 310.635900)",
        "(302.614100, 276.595600, 310.437700)",
        "(301.956100, 276.253600, 310.141400)",
        "(301.153200, 275.664200, 310.144800)",
        "(300.407200, 275.159900, 310.180300)",
        "(299.644600, 274.988400, 309.982800)",
        "(299.343100, 274.869400, 309.897600)",
        "(298.763800, 274.744900, 309.738400)",
        "(298.022900, 274.463400, 309.711600)",
        "(297.266500, 274.164600, 309.854300)",
        "(296.427700, 274.277800, 309.552500)",
        "(296.033700, 274.263400, 309.445500)",
        "(295.190900, 274.437800, 309.195100)",
        "(294.436800, 274.938200, 308.656000)",
        "(293.731700, 275.616900, 307.750100)",
        "(292.970800, 276.660000, 306.846200)",
        "(292.575100, 277.068400, 306.511500)",
        "(291.957700, 277.446500, 306.348300)",
        "(291.443500, 277.364000, 306.594200)",
        "(290.740100, 277.735100, 306.278000)",
        "(289.932100, 278.088400, 306.026700)",
        "(289.491000, 278.234600, 306.030000)",
        "(288.693100, 278.421400, 306.274100)",
        "(288.011700, 278.436200, 306.503900)",
        "(287.204700, 278.735800, 306.426300)",
        "(286.239700, 279.001000, 306.583800)",
        "(285.721000, 279.214900, 306.647700)",
        "(284.860100, 279.735900, 306.642900)",
        "(284.149300, 280.326200, 306.378000)",
        "(283.559800, 281.286200, 305.785200)",
        "(283.040700, 281.927200, 305.497700)",
        "(282.689900, 282.196800, 305.401400)",
        "(281.969800, 282.754000, 305.391100)",
        "(281.431600, 282.799200, 305.855300)",
        "(281.014700, 283.183300, 305.687000)",
        "(280.696100, 283.840000, 305.313600)",
        "(280.476600, 284.129000, 305.243800)",
        "(279.990100, 285.551600, 304.363900)",
        "(279.695400, 287.165300, 302.968300)",
        "(279.615600, 289.488500, 300.490600)",
        "(279.705900, 292.277600, 297.635700)",
        "(279.638400, 293.959200, 296.082300)",
        "(279.113400, 297.976100, 292.810000)",
        "(278.408500, 302.133000, 289.582600)",
        "(277.944500, 307.245900, 285.161700)",
        "(277.752500, 311.852300, 280.937600)",
        "(277.695400, 314.249900, 278.756100)",
        "(277.521800, 318.878500, 274.706500)",
        "(277.171500, 324.153900, 270.350400)",
        "(276.908800, 329.293600, 266.113600)",
        "(276.821200, 333.265600, 262.887100)",
        "(276.908200, 335.441600, 261.139500)",
        "(277.141100, 339.348700, 258.020400)",
        "(277.437100, 341.985700, 256.095200)",
        "(277.666900, 344.781200, 253.927000)",
        "(277.881300, 347.158300, 252.362600)",
        "(278.002000, 348.175600, 251.840400)",
        "(278.143600, 349.610000, 251.292300)",
        "(278.397300, 351.104300, 250.752500)",
        "(278.823400, 351.971300, 250.753400)",
        "(279.248200, 352.847200, 250.722400)",
        "(279.427300, 353.150100, 250.898800)",
        "(279.758200, 353.930300, 251.076500)",
        "(280.094100, 354.681400, 251.273300)",
        "(280.378100, 354.803800, 251.983700)",
        "(280.960800, 354.838900, 252.887600)",
        "(281.229900, 354.697900, 253.484400)",
        "(281.631800, 354.494400, 254.668900)",
        "(281.946400, 353.949500, 256.033600)",
        "(282.431500, 353.478300, 257.370100)",
        "(282.976200, 352.749300, 258.988900)",
        "(283.228800, 352.150100, 259.898900)",
        "(283.735400, 350.773100, 261.835100)",
        "(284.237500, 349.445700, 263.791600)",
        "(284.592100, 347.595800, 266.221700)",
        "(285.053600, 346.677000, 267.890100)",
        "(285.310500, 346.075600, 268.796100)",
        "(285.814500, 344.298100, 271.046700)",
        "(286.357400, 342.549900, 273.174400)",
        "(286.904500, 341.273800, 274.786700)",
        "(287.476000, 339.989700, 276.507800)",
        "(287.700500, 339.283700, 277.324900)",
        "(288.105400, 337.112900, 279.741100)",
        "(288.360100, 335.045500, 282.176500)",
        "(288.457000, 332.935300, 284.543800)",
        "(288.882400, 330.529000, 287.195100)",
        "(289.077400, 329.636300, 288.124100)",
        "(289.339100, 327.910200, 289.768600)",
        "(289.685600, 326.156200, 291.429200)",
        "(290.219800, 324.191700, 293.179400)",
        "(290.757300, 321.996000, 295.093000)",
        "(291.027200, 320.973800, 296.129700)",
        "(291.594100, 318.463300, 298.466600)",
        "(292.379100, 316.563400, 299.990200)",
        "(293.329800, 314.661200, 301.300200)",
        "(294.208300, 311.569900, 303.811700)",
        "(294.624300, 309.770100, 305.393400)",
        "(295.318400, 307.174700, 307.471400)",
        "(296.121000, 305.506800, 308.517300)",
        "(297.245800, 303.958600, 309.166000)",
        "(298.507900, 301.808300, 310.000400)",
        "(299.083300, 300.675600, 310.544800)",
        "(300.052400, 298.342300, 311.949800)",
        "(301.084900, 296.617900, 312.678000)",
        "(302.410700, 294.694100, 313.071800)",
        "(303.595700, 293.105200, 313.245500)",
        "(304.129000, 292.275100, 313.447000)",
        "(305.084500, 290.244400, 314.217300)",
        "(305.879800, 288.911900, 314.417400)",
        "(306.749500, 288.200100, 313.656600)",
        "(307.710400, 287.217200, 312.871600)",
        "(308.082000, 286.398700, 312.855000)",
        "(308.444900, 284.760000, 313.162700)",
        "(308.696000, 283.616000, 312.907200)",
        "(308.868600, 282.502900, 312.424100)",
        "(309.018800, 281.389700, 312.152800)",
        "(309.039800, 280.880700, 311.968200)",
        "(308.826000, 279.975600, 311.552200)",
        "(308.403300, 279.165700, 311.289300)",
        "(307.955300, 278.380000, 310.897600)",
        "(307.285000, 277.881100, 310.480000)",
        "(306.908900, 277.527200, 310.372900)",
        "(306.059400, 276.948300, 310.106900)",
        "(305.131200, 276.359100, 309.910900)",
        "(304.022200, 275.759400, 309.802700)",
        "(302.892600, 275.673400, 309.506000)",
        "(302.304200, 275.812400, 309.198400)",
        "(301.116500, 275.943900, 308.476400)",
        "(299.829500, 276.477400, 307.537100)",
        "(298.569400, 276.854400, 306.859300)",
        "(297.274700, 277.160600, 306.424900)",
        "(296.565100, 277.244600, 306.255500)",
        "(295.207600, 277.556000, 305.766300)",
        "(293.928200, 278.192300, 304.943800)",
        "(292.610500, 278.699400, 304.510300)",
        "(291.281500, 279.246900, 304.301200)",
        "(290.651900, 279.324300, 304.314300)",
        "(289.389900, 278.885700, 304.775200)",
        "(288.088400, 278.768800, 305.043800)",
        "(286.640200, 278.812900, 305.189400)",
        "(285.247500, 278.407300, 306.054700)",
        "(284.582400, 278.296400, 306.466500)",
        "(283.392700, 278.762900, 306.404700)",
        "(282.448600, 280.101700, 305.044600)",
        "(281.694900, 282.317400, 302.685500)",
        "(280.902600, 283.909400, 301.749100)",
        "(280.305300, 284.194700, 302.103600)",
        "(279.125400, 284.348200, 303.170100)",
        "(278.106600, 286.404100, 301.668300)",
        "(277.542200, 288.357400, 300.268900)",
        "(277.163900, 290.302000, 298.882900)",
        "(277.101600, 291.961200, 297.494200)",
        "(276.927900, 295.879500, 294.040500)",
        "(276.767100, 300.373800, 289.870800)",
        "(276.706100, 303.673500, 287.077900)",
        "(276.727700, 308.106400, 283.224400)",
        "(276.723600, 309.786400, 281.753100)",
        "(276.751000, 313.268600, 278.584400)",
        "(276.770400, 316.336200, 275.939200)",
        "(276.744700, 319.903200, 272.893300)",
        "(276.840400, 323.594600, 270.005900)",
        "(276.840600, 325.701100, 268.255500)",
        "(276.900100, 328.785000, 265.929400)",
        "(276.978300, 331.972600, 263.492700)",
        "(277.205700, 334.941900, 261.279200)",
        "(277.545900, 337.083600, 259.795700)",
        "(277.776600, 337.821600, 259.361300)",
        "(278.327900, 339.114000, 258.609300)",
        "(278.775400, 339.498000, 258.730500)",
        "(279.126900, 339.794000, 259.182600)",
        "(279.459200, 340.165300, 259.731600)",
        "(279.618400, 339.972000, 260.305400)",
        "(279.938700, 339.398000, 261.590300)",
        "(280.279200, 338.819900, 262.857400)",
        "(280.442100, 338.223100, 264.223500)",
        "(280.600500, 337.134900, 266.098800)",
        "(280.697500, 336.534300, 267.085000)",
        "(280.924400, 335.030200, 269.308000)",
        "(281.109800, 334.150800, 270.965900)",
        "(281.300700, 332.613900, 273.154400)",
        "(281.586600, 330.798300, 275.594900)",
        "(281.729200, 330.187000, 276.504000)",
        "(282.026900, 328.795200, 278.430500)",
        "(282.410500, 327.020100, 280.536100)",
        "(282.797400, 325.898100, 282.136200)",
        "(283.271100, 323.975300, 284.449900)",
        "(283.572200, 323.257800, 285.359100)",
        "(284.065000, 321.938600, 286.842900)",
        "(284.565600, 320.355400, 288.620200)",
        "(285.085400, 318.541600, 290.468100)",
        "(285.532000, 316.622100, 292.415100)",
        "(285.751700, 316.046000, 293.091200)",
        "(286.186300, 314.312400, 294.901400)",
        "(286.686000, 312.015300, 297.330400)",
        "(287.369000, 310.790800, 298.625900)",
        "(288.009800, 310.279000, 298.903900)",
        "(288.342500, 309.746200, 299.301000)",
        "(288.987200, 307.971600, 300.937500)",
        "(289.604600, 305.925700, 302.984000)",
        "(290.155600, 304.563200, 304.271500)",
        "(290.778400, 303.354700, 305.224600)",
        "(291.121300, 302.550000, 305.940000)",
        "(291.771100, 300.806700, 307.540400)",
        "(292.358800, 299.312400, 308.899900)",
        "(292.898600, 297.942700, 309.935500)",
        "(293.640200, 296.800300, 310.743600)",
        "(294.049900, 296.366000, 310.886000)",
        "(294.891800, 295.683000, 310.883200)",
        "(295.737700, 294.502200, 311.262100)",
        "(296.542500, 292.961200, 312.000700)",
        "(297.235900, 291.925000, 312.414200)",
        "(297.602900, 291.667300, 312.404300)",
        "(298.400200, 290.897600, 312.322400)",
        "(299.138000, 289.974000, 312.417600)",
        "(299.781500, 288.738800, 312.890500)",
        "(300.316800, 287.211900, 313.494800)",
        "(300.541700, 286.486100, 313.828200)",
        "(300.969500, 285.459400, 314.007000)",
        "(301.522300, 284.931700, 313.507900)",
        "(302.175400, 284.093200, 313.070800)",
        "(302.740700, 283.032800, 313.028800)",
        "(302.876500, 282.385300, 313.245200)",
        "(303.110600, 281.021200, 313.640500)",
        "(303.407600, 279.962200, 313.614700)",
        "(303.664700, 278.883700, 313.541400)",
        "(303.761000, 277.546100, 313.851000)",
        "(303.721800, 276.980600, 313.973300)",
        "(303.503300, 275.782800, 314.247100)",
        "(303.120400, 274.699000, 314.511500)",
        "(302.686900, 273.997600, 314.440800)",
        "(302.150700, 273.279000, 314.500600)",
        "(301.807500, 272.872100, 314.631900)",
        "(301.044100, 272.090500, 314.814000)",
        "(300.191100, 271.534900, 314.854300)",
        "(299.356600, 270.717300, 315.249500)",
        "(298.571100, 269.843900, 315.671800)",
        "(298.105200, 269.607500, 315.769200)",
        "(297.114700, 268.815100, 316.076900)",
        "(296.077600, 267.925000, 316.674200)",
        "(294.984800, 266.954600, 317.454600)",
        "(294.041900, 265.803600, 318.365900)",
        "(293.494000, 265.300200, 318.643600)",
        "(292.438400, 264.955400, 318.563500)",
        "(291.614700, 264.853700, 318.197200)",
        "(290.606100, 263.908600, 319.153200)",
        "(289.558200, 262.241900, 321.219000)",
        "(288.999300, 261.598100, 322.029100)",
        "(287.919400, 260.824100, 322.639800)",
        "(287.174400, 260.641800, 322.560700)",
        "(286.477400, 260.699000, 322.506000)",
        "(285.746400, 260.224700, 323.164900)",
        "(285.347900, 259.699200, 323.801400)",
        "(284.630200, 259.033600, 324.834100)",
        "(284.109200, 258.448100, 325.736100)",
        "(283.732500, 257.979400, 326.294800)",
        "(283.200400, 258.145400, 326.134600)",
        "(282.994600, 258.314900, 326.031000)",
        "(282.774100, 259.329600, 325.168100)",
        "(282.737900, 260.389400, 324.245100)",
        "(282.582500, 262.439500, 322.189000)",
        "(282.399300, 265.094600, 319.325400)",
        "(282.347300, 266.463000, 317.897100)",
        "(282.345100, 268.629100, 315.684900)",
        "(282.424400, 270.970000, 313.367000)",
        "(282.556300, 273.326300, 311.161000)",
        "(282.459800, 275.699000, 308.882000)",
        "(282.348600, 276.613900, 308.057900)",
        "(282.110800, 278.681300, 306.433100)",
        "(281.804800, 280.486600, 305.262000)",
        "(281.544600, 282.561400, 303.754500)",
        "(281.314200, 285.038100, 301.708400)",
        "(281.255600, 286.363300, 300.614900)",
        "(281.189100, 289.527100, 297.903800)",
        "(281.139600, 292.553000, 295.206000)",
        "(281.210500, 295.683000, 292.598600)",
        "(281.326300, 298.443800, 290.240100)",
        "(281.359300, 300.030100, 288.847700)",
        "(281.441500, 303.456200, 285.922900)",
        "(281.495200, 306.744200, 283.052200)",
        "(281.663800, 309.815200, 280.500200)",
        "(281.885400, 312.851300, 278.030200)",
        "(282.026900, 314.302100, 276.848000)",
        "(282.474000, 317.098000, 274.521000)",
        "(282.963100, 319.812700, 272.122300)",
        "(283.343600, 321.988200, 270.418900)",
        "(283.652800, 324.014500, 268.974600)",
        "(283.854600, 324.993600, 268.325200)",
        "(284.376300, 326.850600, 267.025500)",
        "(284.917500, 327.869400, 266.377300)",
        "(285.400800, 328.384900, 266.285900)",
        "(285.856300, 329.063100, 266.042600)",
        "(286.067600, 329.214600, 266.121800)",
        "(286.558200, 330.064000, 265.900100)",
        "(286.942400, 330.834000, 265.809700)",
        "(287.371200, 331.099100, 266.238000)",
        "(287.743400, 330.559600, 267.280200)",
        "(287.870900, 330.247100, 267.867500)",
        "(288.098100, 329.641600, 269.072300)",
        "(288.400300, 328.918600, 270.439700)",
        "(288.849200, 328.259600, 271.716600)",
        "(289.243600, 328.036000, 272.414900)",
        "(289.436100, 327.994600, 272.725800)",
        "(289.674800, 327.445700, 273.942300)",
        "(289.761800, 326.839000, 275.260600)",
        "(289.796600, 326.219100, 276.583700)",
        "(289.954600, 325.729800, 277.674000)",
        "(290.056200, 325.569700, 278.114200)",
        "(290.317200, 324.891800, 279.223800)",
        "(290.695100, 324.139500, 280.281700)",
        "(291.006300, 323.308100, 281.336500)",
        "(291.251600, 322.684600, 282.511400)",
        "(291.301500, 322.383200, 283.041600)",
        "(291.450000, 321.563500, 284.226000)",
        "(291.728200, 321.439600, 284.729800)",
        "(292.089000, 321.174800, 285.105500)",
        "(292.378400, 320.870000, 285.511700)",
        "(292.483300, 320.637800, 285.841500)",
        "(292.692100, 319.856900, 286.922400)",
        "(292.794800, 319.773900, 287.390000)",
        "(292.803000, 319.402300, 287.933700)",
        "(293.071000, 318.188400, 289.416500)",
        "(293.235100, 317.625200, 290.075700)",
        "(293.467000, 316.530300, 291.199900)",
        "(293.773500, 315.015600, 292.591800)",
        "(293.916400, 313.144400, 294.356100)",
        "(293.934600, 311.458800, 296.286200)",
        "(293.965300, 310.765200, 297.148500)",
        "(294.094400, 309.298300, 298.792200)",
        "(294.513200, 307.582000, 300.528700)",
        "(295.029800, 305.539200, 302.356600)",
        "(295.465800, 303.320700, 304.342400)",
        "(295.646500, 302.112200, 305.425500)",
        "(296.025500, 300.022400, 307.262100)",
        "(296.404400, 297.795600, 309.162000)",
        "(296.975700, 295.299400, 311.357600)",
        "(297.604900, 293.355800, 313.012700)",
        "(297.915800, 292.553300, 313.660100)",
        "(298.515900, 291.250700, 314.590200)",
        "(299.306300, 289.531000, 315.539400)",
        "(300.218600, 287.790400, 316.376600)",
        "(301.049400, 286.335300, 317.113200)",
        "(301.392900, 285.724700, 317.438800)",
        "(302.184400, 284.523300, 318.055200)",
        "(303.070000, 283.173200, 318.373500)",
        "(304.118300, 282.117700, 318.255000)",
        "(305.095600, 281.122800, 318.186500)",
        "(305.535000, 280.392800, 318.347300)",
        "(306.384000, 278.839300, 318.847900)",
        "(306.932800, 277.287900, 319.276200)",
        "(307.376800, 275.880500, 319.532800)",
        "(307.747200, 274.497300, 319.669000)",
        "(307.911100, 273.934800, 319.636500)",
        "(308.153000, 272.995100, 319.385400)",
        "(308.221200, 271.878500, 319.273600)",
        "(308.016100, 270.837000, 319.290800)",
        "(307.714700, 269.835500, 319.275200)",
        "(307.538300, 269.489700, 319.135900)",
        "(307.131200, 268.629900, 318.872600)",
        "(306.545700, 267.522200, 319.088700)",
        "(305.752100, 266.550100, 319.250800)",
        "(305.066400, 265.730800, 319.377600)",
        "(304.747300, 265.371300, 319.386500)",
        "(304.066700, 264.776400, 319.351400)",
        "(303.326500, 264.149200, 319.341900)",
        "(302.478600, 263.698800, 319.204700)",
        "(301.664200, 263.368400, 319.072700)",
        "(301.283300, 263.061600, 319.154100)",
        "(300.599200, 262.480300, 319.489700)",
        "(299.909700, 261.847900, 319.729300)",
        "(299.198300, 261.411300, 319.853700)",
        "(298.538500, 260.684300, 320.266700)",
        "(298.207800, 260.374600, 320.511900)",
        "(297.583400, 259.788300, 320.866700)",
        "(296.838800, 259.258500, 321.195300)",
        "(295.982400, 258.979300, 321.371200)",
        "(295.121900, 258.554800, 321.795900)",
        "(294.748100, 258.364100, 322.010000)",
        "(294.087900, 258.124400, 322.232900)",
        "(293.341600, 258.001100, 322.319100)",
        "(292.498000, 258.152300, 322.149400)",
        "(291.825000, 258.108400, 322.268900)",
        "(291.495600, 257.902100, 322.552600)",
        "(290.796100, 257.607100, 323.048400)",
        "(290.123900, 257.460100, 323.455900)",
        "(289.492700, 257.298800, 323.762500)",
        "(288.966900, 257.137700, 324.134700)",
        "(288.692200, 257.186200, 324.137200)",
        "(288.077300, 257.410600, 324.025700)",
        "(287.549500, 257.468400, 324.006300)",
        "(287.057000, 257.593700, 324.147600)",
        "(286.600700, 257.669700, 324.496900)",
        "(286.397500, 257.654500, 324.653000)",
        "(285.820300, 257.759000, 324.681900)",
        "(285.345100, 257.954000, 324.784900)",
        "(285.001500, 257.237600, 325.866600)",
        "(284.666100, 256.766800, 326.682100)",
        "(284.428700, 256.686800, 326.777300)",
        "(283.863700, 257.282900, 326.215000)",
        "(283.542000, 258.124000, 325.336900)",
        "(283.229400, 259.183600, 324.168400)",
        "(282.961600, 260.715100, 322.605700)",
        "(282.856000, 261.578100, 321.749700)",
        "(282.721600, 263.320100, 319.958600)",
        "(282.656000, 265.342700, 317.802900)",
        "(282.538000, 267.785200, 315.286700)",
        "(282.274900, 269.586600, 313.577600)",
        "(282.098700, 270.434500, 312.841900)",
        "(281.772800, 271.642500, 311.943600)",
        "(281.489700, 272.985500, 310.939500)",
        "(281.193000, 275.047600, 308.837300)",
        "(281.019000, 277.441700, 306.387600)",
        "(280.981700, 278.515700, 305.389200)",
        "(280.952700, 280.442600, 303.667300)",
        "(281.000000, 282.991100, 301.312000)",
        "(281.120400, 284.992900, 299.394000)",
        "(281.106500, 286.648400, 297.701800)",
        "(281.117100, 287.255300, 297.101400)",
        "(281.138700, 288.048500, 296.485600)",
        "(281.105000, 289.051700, 295.832700)",
        "(280.898300, 289.886100, 295.374600)",
        "(280.586200, 291.391500, 294.457700)",
        "(280.427700, 292.071100, 294.074500)",
        "(280.222600, 293.144200, 293.614000)",
        "(280.116500, 294.591300, 292.711200)",
        "(280.084500, 295.987100, 291.736200)",
        "(280.224700, 297.324200, 290.783400)",
        "(280.317900, 297.807000, 290.421900)",
        "(280.630800, 299.530100, 288.869100)",
        "(280.956200, 301.561100, 286.935300)",
        "(281.254400, 303.236400, 285.490100)",
        "(281.513100, 304.870300, 284.238800)",
        "(281.602500, 305.555700, 283.773100)",
        "(281.724000, 307.321100, 282.433000)",
        "(281.773700, 309.608200, 280.634800)",
        "(281.926100, 312.186000, 278.524400)",
        "(282.213800, 313.920700, 277.034600)",
        "(282.368400, 314.720700, 276.362800)",
        "(282.647600, 316.499200, 275.034700)",
        "(282.837700, 317.438200, 274.545800)",
        "(283.049400, 317.898100, 274.547700)",
        "(283.225600, 318.293400, 274.598500)",
        "(283.282300, 318.607700, 274.509100)",
        "(283.537800, 319.803000, 273.854200)",
        "(283.861800, 321.112500, 273.177500)",
        "(284.070900, 321.399700, 273.346500)",
        "(284.328000, 321.503600, 273.717200)",
        "(284.456500, 321.292600, 274.148700)",
        "(284.771500, 321.098800, 274.862300)",
        "(285.162700, 321.675200, 274.817700)",
        "(285.583900, 322.639000, 274.301600)",
        "(285.823400, 322.469200, 275.054500)",
        "(285.876900, 322.306500, 275.535600)",
        "(286.021400, 322.505900, 276.039600)",
        "(286.250200, 322.863000, 276.444900)",
        "(286.361300, 322.576500, 277.463000)",
        "(286.473400, 322.060800, 278.790200)",
        "(286.546400, 322.300400, 279.030500)",
        "(286.742600, 322.534500, 279.576600)",
        "(287.048400, 322.029900, 280.520100)",
        "(287.348600, 320.500900, 282.626800)",
        "(287.617900, 319.649100, 284.486500)",
        "(287.766700, 319.158500, 285.406800)",
        "(288.158900, 318.523700, 286.661200)",
        "(288.604600, 318.212300, 287.333000)",
        "(288.832200, 316.925200, 288.945200)",
        "(289.020900, 315.340000, 291.228000)",
        "(289.091500, 314.553000, 292.431500)",
        "(289.249000, 313.430200, 294.382400)",
        "(289.465500, 312.404200, 296.163700)",
        "(290.024800, 310.467400, 298.544900)",
        "(290.745800, 308.625500, 300.596600)",
        "(291.136400, 307.726500, 301.536300)",
        "(291.902300, 306.205200, 303.249400)",
        "(292.481000, 304.417400, 305.389600)",
        "(292.978100, 302.675700, 307.415700)",
        "(293.460900, 301.466200, 308.771600)",
        "(293.623300, 300.961200, 309.251300)",
        "(294.116100, 299.797000, 310.360200)",
        "(294.842900, 298.781300, 311.427400)",
        "(295.496500, 297.681100, 312.357500)",
        "(296.255100, 296.728300, 313.047100)",
        "(296.649900, 296.284900, 313.309300)",
        "(297.331400, 295.597900, 313.576000)",
        "(297.951400, 294.674000, 313.943300)",
        "(298.633600, 293.516600, 314.633200)",
        "(299.273600, 292.163900, 315.559100)",
        "(299.643000, 291.490000, 315.995100)",
        "(300.467900, 289.938800, 316.846400)",
        "(301.326000, 288.922900, 316.992700)",
        "(302.183300, 287.802100, 316.963200)",
        "(303.109900, 286.429100, 317.184300)",
        "(303.562700, 285.514200, 317.467200)",
        "(304.403900, 283.712500, 318.135700)",
        "(305.149400, 281.863300, 318.943800)",
        "(305.892900, 279.593600, 319.955700)",
        "(306.607500, 278.050600, 320.190900)",
        "(306.986700, 277.245700, 320.284400)",
        "(307.791200, 275.428300, 320.626000)",
        "(308.435400, 274.288800, 320.448700)",
        "(308.943800, 273.177500, 319.922600)",
        "(309.252800, 271.956100, 319.598100)",
        "(309.307800, 271.245200, 319.583600)",
        "(309.295400, 269.903600, 319.746300)",
        "(309.156200, 268.799300, 319.782200)",
        "(308.902600, 268.010500, 319.332400)",
        "(308.430800, 267.410600, 318.802400)",
        "(308.073500, 266.969500, 318.702700)",
        "(307.196300, 265.957100, 318.847800)",
        "(306.345000, 264.980200, 319.115600)",
        "(305.607000, 264.407800, 318.903400)",
        "(304.710000, 263.797000, 318.841400)",
        "(304.186000, 263.394000, 318.966000)",
        "(303.129500, 262.861100, 319.065300)",
        "(302.047900, 262.413600, 319.057200)",
        "(300.915000, 261.702600, 319.420000)",
        "(299.835400, 261.076400, 319.888500)",
        "(299.269600, 260.814600, 320.032000)",
        "(298.200000, 260.398900, 320.253600)",
        "(297.223500, 259.968000, 320.519600)",
        "(296.310300, 259.789200, 320.486500)",
        "(295.285200, 259.450300, 320.825300)",
        "(294.661400, 259.032300, 321.232100)",
        "(293.391400, 258.325400, 322.036700)",
        "(292.185300, 257.426100, 323.014700)",
        "(291.151000, 256.704300, 323.782100)",
        "(290.312800, 256.622000, 323.728200)",
        "(289.960700, 256.662700, 323.540600)",
        "(289.178500, 257.181000, 322.793000)",
        "(288.339300, 257.830100, 322.189300)",
        "(287.459700, 258.492000, 321.714400)",
        "(286.708500, 259.262900, 321.178700)",
        "(286.365600, 259.655400, 320.775700)",
        "(285.828400, 260.461200, 319.973300)",
        "(285.362200, 261.360900, 319.411100)",
        "(284.981600, 262.015200, 319.114100)",
        "(284.522500, 262.901400, 318.374300)",
        "(284.306100, 263.427500, 317.940600)",
        "(283.980500, 264.230700, 317.387300)",
        "(283.832400, 265.046900, 316.926500)",
        "(283.639800, 265.871200, 316.524100)",
        "(283.109100, 267.164200, 315.596000)",
        "(282.857100, 267.842400, 315.171100)",
        "(282.524600, 268.573500, 315.072900)",
        "(282.398600, 269.413300, 314.807600)",
        "(282.304700, 271.351800, 313.178300)",
        "(282.106900, 272.854600, 311.802200)",
        "(281.984300, 273.646100, 311.166800)",
        "(281.738200, 275.089000, 310.187100)",
        "(281.382500, 275.943100, 310.046800)",
        "(280.865400, 276.438400, 310.422900)",
        "(280.339300, 276.856500, 310.927000)",
        "(280.158000, 277.555800, 310.636400)",
        "(279.891200, 278.920800, 309.939300)",
        "(279.765700, 280.095900, 309.446200)",
        "(279.599000, 281.416700, 308.861800)",
        "(279.423800, 282.488100, 308.557300)",
        "(279.352000, 283.513400, 307.976400)",
        "(279.284600, 285.708300, 306.613900)",
        "(279.128100, 288.721900, 304.271100)",
        "(278.992100, 291.689600, 302.000000)",
        "(278.951600, 294.556400, 299.923500)",
        "(278.933600, 295.932000, 298.926000)",
        "(278.959800, 298.663700, 296.986400)",
        "(279.012000, 301.709700, 294.718800)",
        "(279.207500, 305.438800, 291.671100)",
        "(279.536500, 309.405500, 288.264700)",
        "(279.784900, 311.195000, 286.727000)",
        "(280.334900, 314.567300, 283.853700)",
        "(280.855800, 317.196700, 281.713700)",
        "(281.152800, 319.164600, 280.458400)",
        "(281.185400, 321.240900, 279.418000)",
        "(281.151000, 321.850200, 279.182000)",
        "(281.166200, 322.696500, 278.863800)",
        "(281.476900, 323.372500, 278.841800)",
        "(281.902700, 324.088300, 279.012100)",
        "(282.229600, 325.245100, 278.686300)",
        "(282.370500, 325.489600, 278.741600)",
        "(282.673700, 325.112900, 279.590500)",
        "(282.968000, 323.986100, 281.472400)",
        "(283.052400, 323.048500, 283.398700)",
        "(283.009200, 321.680000, 285.673800)",
        "(283.077500, 321.031000, 286.699200)",
        "(283.358600, 319.791000, 288.527600)",
        "(283.812600, 319.204100, 289.790600)",
        "(284.333000, 317.509600, 291.979600)",
        "(284.953200, 315.812000, 294.296900)",
        "(285.277900, 315.139500, 295.312800)",
        "(285.581500, 314.341900, 296.651300)",
        "(286.030000, 312.735800, 298.788400)",
        "(286.631600, 310.032600, 302.000700)",
        "(287.143500, 308.753100, 303.826800)",
        "(287.482000, 308.760900, 304.100000)",
        "(288.440300, 307.951200, 305.135800)",
        "(289.558100, 306.717200, 306.416100)",
        "(290.552900, 305.244300, 307.998200)",
        "(291.546300, 303.963300, 309.542900)",
        "(292.169500, 303.424700, 310.105200)",
        "(293.490200, 302.328900, 311.107800)",
        "(294.864900, 300.876000, 312.354400)",
        "(296.274000, 299.649300, 313.181000)",
        "(297.572000, 298.950500, 313.596700)",
        "(298.224400, 298.617400, 313.749400)",
        "(299.674400, 297.545200, 314.267600)",
        "(300.994100, 296.690000, 314.511200)",
        "(302.252400, 296.345400, 314.073900)",
        "(303.531400, 296.216700, 313.515100)",
        "(304.212300, 295.973000, 313.336300)",
        "(305.660800, 294.895600, 313.220500)",
        "(306.938300, 293.912700, 312.963000)",
        "(307.789600, 293.250700, 312.588600)",
        "(308.608500, 292.159200, 312.473200)",
        "(308.995300, 291.683700, 312.243200)",
        "(309.500300, 290.750900, 311.506500)",
        "(309.705200, 289.641200, 311.208800)",
        "(309.565600, 288.553300, 311.232000)",
        "(309.438900, 287.305200, 311.023400)",
        "(309.345200, 286.707900, 310.921000)",
        "(308.815100, 285.632500, 310.844100)",
        "(308.030800, 284.594500, 310.806300)",
        "(307.200500, 283.916200, 310.503900)",
        "(306.298900, 283.348200, 310.156200)",
        "(305.793700, 283.114400, 309.986800)",
        "(304.747100, 282.632200, 309.734100)",
        "(303.448400, 282.087600, 309.515700)",
        "(302.200200, 281.790000, 309.151200)",
        "(301.004100, 281.328200, 309.159700)",
        "(300.432000, 281.115500, 309.281900)",
        "(299.223900, 280.824200, 309.331800)",
        "(297.975300, 280.307600, 309.535000)",
        "(296.624100, 280.068500, 309.551400)",
        "(295.285600, 279.769200, 309.794100)",
        "(294.647200, 279.494000, 310.008200)",
        "(293.490400, 279.146500, 310.330700)",
        "(292.310000, 279.161900, 310.077400)",
        "(291.170100, 279.151300, 310.198400)",
        "(289.997200, 278.667800, 310.957200)",
        "(289.477900, 278.480000, 311.335700)",
        "(288.477600, 278.135600, 311.848600)",
        "(287.695700, 278.263000, 311.621200)",
        "(287.059800, 278.926400, 310.850400)",
        "(286.265500, 279.120200, 310.970200)",
        "(285.891000, 278.697500, 311.704000)",
        "(285.037000, 277.671900, 313.263200)",
        "(284.204900, 277.487600, 313.743400)",
        "(283.572000, 278.039100, 313.093700)",
        "(283.139000, 279.147200, 311.873200)",
        "(282.981300, 279.913300, 311.176100)",
        "(282.691800, 281.224300, 310.077600)",
        "(282.447400, 282.542100, 308.824700)",
        "(282.152300, 284.720800, 306.703300)",
        "(281.908400, 287.025700, 304.493300)",
        "(281.863700, 288.030200, 303.505500)",
        "(281.740100, 290.306800, 301.329700)",
        "(281.589400, 291.551000, 300.295800)",
        "(281.191000, 293.120100, 299.177800)",
        "(280.558700, 295.468700, 297.426500)",
        "(280.275200, 296.870300, 296.425800)",
        "(279.862100, 299.689600, 294.346000)",
        "(279.599200, 301.913100, 292.705400)",
        "(279.481900, 304.177000, 290.972900)",
        "(279.401200, 306.743200, 289.017400)",
        "(279.324100, 308.413500, 287.637300)",
        "(279.210200, 311.486200, 284.960100)",
        "(279.204500, 314.182700, 282.613300)",
        "(279.364000, 317.232600, 279.910200)",
        "(279.723400, 321.067000, 276.507300)",
        "(279.871300, 322.643600, 275.139300)",
        "(280.228200, 325.284400, 272.948300)",
        "(280.571500, 327.734900, 270.817000)",
        "(281.048500, 330.153100, 268.621700)",
        "(281.663000, 332.212300, 266.708900)",
        "(281.990800, 333.202900, 265.816700)",
        "(282.531500, 334.907100, 264.424700)",
        "(282.789100, 336.222300, 263.722800)",
        "(283.012100, 337.224400, 263.342400)",
        "(283.255800, 337.841600, 263.275600)",
        "(283.375700, 337.997300, 263.429300)",
        "(283.597700, 338.537800, 263.488600)",
        "(283.888900, 339.524800, 263.210600)",
        "(284.091000, 340.171600, 263.237200)",
        "(284.337600, 340.576800, 263.582800)",
        "(284.407500, 340.673900, 263.904300)",
        "(284.603400, 340.798300, 264.521500)",
        "(284.999300, 340.672300, 265.091600)",
        "(285.403400, 340.379100, 265.562500)",
        "(285.733400, 340.013100, 266.405000)",
        "(285.845600, 339.933000, 266.757700)",
        "(286.117100, 339.697500, 267.472100)",
        "(286.304800, 339.199800, 268.526000)",
        "(286.434500, 338.519100, 269.903500)",
        "(286.467100, 337.101000, 271.877000)",
        "(286.474400, 336.313400, 272.897800)",
        "(286.469800, 334.620300, 275.168900)",
        "(286.673200, 333.058300, 277.483700)",
        "(286.843400, 331.905500, 279.340600)",
        "(286.927500, 330.515100, 281.272900)",
        "(287.049700, 329.776100, 282.275500)",
        "(287.448800, 328.164200, 284.408800)",
        "(287.785600, 326.728500, 286.338700)",
        "(288.108700, 325.362700, 288.055900)",
        "(288.572400, 323.587200, 290.240300)",
        "(288.851900, 322.922500, 291.096900)",
        "(289.485800, 321.514200, 292.816600)",
        "(290.141800, 319.878800, 294.555700)",
        "(290.791600, 317.927700, 296.676800)",
        "(291.496200, 316.673200, 298.304000)",
        "(291.835600, 316.040500, 299.048200)",
        "(292.641300, 314.690200, 300.494500)",
        "(293.594600, 313.221500, 301.829700)",
        "(294.565600, 311.934900, 303.044500)",
        "(295.419300, 310.588400, 304.419200)",
        "(295.842100, 309.924800, 305.087500)",
        "(296.730800, 308.708100, 306.252600)",
        "(297.562000, 307.377900, 307.292000)",
        "(298.385600, 306.228800, 308.140000)",
        "(299.411800, 304.715900, 309.323500)",
        "(299.950900, 303.931000, 309.877800)",
        "(300.954500, 302.433900, 310.904200)",
        "(301.781200, 300.870100, 312.029300)",
        "(302.637200, 299.393700, 312.989300)",
        "(303.461100, 298.041500, 313.759600)",
        "(303.878600, 297.528700, 313.991800)",
        "(304.863600, 296.461500, 314.365400)",
        "(305.900000, 295.108900, 314.765200)",
        "(306.783700, 293.696000, 315.336300)",
        "(307.285900, 292.206500, 316.239700)",
        "(307.417500, 291.337900, 316.820000)",
        "(307.647000, 289.749600, 317.948200)",
        "(308.160800, 288.736300, 318.043600)",
        "(308.940900, 288.088900, 317.116200)",
        "(309.701100, 287.700800, 315.805800)",
        "(309.982100, 287.360700, 315.413300)",
        "(310.429500, 286.238500, 315.359600)",
        "(310.647700, 284.743900, 315.656700)",
        "(310.723800, 283.880800, 315.226700)",
        "(310.926900, 283.099400, 314.371000)",
        "(310.998300, 282.655500, 313.937900)",
        "(310.937800, 281.699600, 313.367500)",
        "(310.669300, 280.419800, 313.416300)",
        "(310.264600, 279.395800, 313.123000)",
        "(309.947200, 278.401100, 312.576500)",
        "(309.732600, 277.990300, 312.326800)",
        "(309.108700, 277.340600, 311.930400)",
        "(308.318900, 276.381100, 311.987900)",
        "(307.377400, 275.917600, 311.739600)",
        "(306.465800, 275.777200, 311.103600)",
        "(306.041000, 275.751300, 310.738700)",
        "(305.130500, 275.628700, 310.035700)",
        "(304.215700, 275.429200, 309.686200)",
        "(303.203200, 274.976100, 309.846900)",
        "(302.168200, 274.171400, 310.165300)",
        "(301.698300, 273.772100, 310.319000)",
        "(300.718100, 273.459000, 310.471200)",
        "(299.523200, 273.103900, 310.732200)",
        "(298.498100, 272.755000, 310.996600)",
        "(297.457500, 272.769700, 310.718100)",
        "(296.997000, 272.901000, 310.443300)",
        "(296.225900, 273.190200, 309.875200)",
        "(295.562700, 273.215900, 309.676600)",
        "(294.807500, 273.046500, 309.800000)",
        "(293.566200, 272.866600, 309.951600)",
        "(292.857500, 272.712500, 310.251800)",
        "(291.633200, 272.292400, 310.986800)",
        "(290.753200, 271.991200, 311.439400)",
        "(290.237600, 272.099700, 311.179500)",
        "(290.015200, 273.126800, 309.653000)",
        "(289.985000, 273.769500, 308.823500)",
        "(289.818600, 274.602100, 307.938500)",
        "(289.492500, 274.551800, 308.332900)",
        "(288.968000, 274.783800, 308.355100)",
        "(288.545500, 275.224900, 308.041200)",
        "(288.466100, 275.375700, 307.908900)",
        "(288.416300, 276.009200, 307.318700)",
        "(288.360200, 276.724600, 306.564300)",
        "(288.116100, 277.555500, 305.773200)",
        "(287.843500, 278.159400, 305.590200)",
        "(287.717400, 278.327900, 305.741100)",
        "(287.437800, 278.310500, 306.412600)",
        "(287.133500, 278.504500, 306.975100)",
        "(286.889200, 279.274600, 306.820200)",
        "(286.810500, 280.322700, 306.331600)",
        "(286.749900, 280.942300, 305.882400)",
        "(286.627800, 282.219800, 304.734000)",
        "(286.586900, 283.596200, 303.564800)",
        "(286.492900, 285.314500, 302.111700)",
        "(286.269700, 287.074600, 300.778200)",
        "(286.127200, 288.032000, 300.107200)",
        "(285.803300, 290.001200, 298.683300)",
        "(285.637600, 292.130900, 296.974600)",
        "(285.653400, 294.550800, 294.834100)",
        "(285.732600, 296.510000, 293.106300)",
        "(285.775500, 297.444300, 292.307200)",
        "(285.808000, 299.431000, 290.694300)",
        "(285.781100, 300.730600, 289.837100)",
        "(285.685300, 302.266800, 288.898000)",
        "(285.649800, 303.342400, 288.307400)",
        "(285.677900, 303.660900, 288.147600)",
        "(285.816700, 304.501000, 287.604200)",
        "(285.895400, 305.988200, 286.594300)",
        "(285.876300, 307.452600, 285.747300)",
        "(285.734500, 308.468400, 285.443100)",
        "(285.665800, 308.741700, 285.543400)",
        "(285.592500, 309.424200, 285.639900)",
        "(285.627600, 310.627300, 285.081400)",
        "(285.806700, 311.894100, 284.362000)",
        "(286.034700, 312.339200, 284.471700)",
        "(286.127100, 312.438200, 284.678600)",
        "(286.294800, 312.375600, 285.486000)",
        "(286.521300, 312.751400, 285.872200)",
        "(286.770600, 313.294700, 285.963700)",
        "(287.060600, 313.684600, 286.115100)",
        "(287.241300, 314.058400, 286.028000)",
        "(287.565600, 314.621400, 286.043300)",
        "(287.918700, 315.225500, 286.049400)",
        "(288.312000, 315.605100, 286.096800)",
        "(288.695100, 315.578900, 286.663800)",
        "(288.871900, 315.389800, 287.166400)",
        "(289.190400, 314.703700, 288.508700)",
        "(289.581800, 314.086300, 289.786900)",
        "(289.957100, 313.388800, 291.073600)",
        "(290.347500, 312.945100, 292.098300)",
        "(290.504900, 312.610900, 292.704600)",
        "(290.894400, 311.620800, 294.304700)",
        "(291.292400, 311.038900, 295.482900)",
        "(291.735000, 310.845500, 296.177700)",
        "(292.227800, 310.638300, 296.758700)",
        "(292.422100, 310.428700, 297.127000)",
        "(292.855400, 310.015700, 297.924200)",
        "(293.281300, 309.566200, 298.808100)",
        "(293.756000, 309.547500, 299.354600)",
        "(294.290600, 309.395000, 299.898500)",
        "(294.608900, 309.305000, 300.164000)",
        "(295.213800, 309.218200, 300.472100)",
        "(295.876300, 308.946200, 300.843000)",
        "(296.495900, 308.445200, 301.565400)",
        "(297.005800, 307.965700, 302.298300)",
        "(297.271600, 307.781800, 302.646700)",
        "(297.777500, 307.231800, 303.618000)",
        "(298.257100, 306.171800, 304.931200)",
        "(298.691200, 305.121200, 306.105000)",
        "(299.166200, 303.808000, 307.461300)",
        "(299.446400, 303.207800, 308.061600)",
        "(300.055500, 301.924700, 309.034600)",
        "(300.857700, 300.323000, 310.083200)",
        "(301.605700, 298.419100, 311.439000)",
        "(302.354300, 296.448400, 312.914500)",
        "(302.801600, 295.489300, 313.665100)",
        "(303.702500, 293.714800, 314.890500)",
        "(304.665000, 291.951100, 315.928800)",
        "(305.712100, 289.938900, 317.078600)",
        "(306.773400, 287.905900, 318.236900)",
        "(307.278900, 286.998700, 318.737000)",
        "(308.220400, 285.516500, 319.484400)",
        "(309.059400, 284.153400, 319.954800)",
        "(309.840000, 282.897600, 320.051700)",
        "(310.770300, 281.592400, 319.937900)",
        "(311.276000, 280.915200, 319.872500)",
        "(312.215800, 279.686600, 319.714100)",
        "(312.962100, 278.523400, 319.497200)",
        "(313.424000, 277.350800, 319.201700)",
        "(313.710700, 276.094700, 318.835700)",
        "(313.856800, 275.435200, 318.699800)",
        "(313.966500, 274.093100, 318.433400)",
        "(313.864000, 272.832500, 318.095700)",
        "(313.626200, 271.792500, 317.637300)",
        "(313.208100, 270.557600, 317.294500)",
        "(312.933500, 270.167200, 317.084400)",
        "(312.315400, 269.443400, 316.525500)",
        "(311.619900, 268.531000, 316.026400)",
        "(310.814900, 267.420300, 315.956800)",
        "(309.743000, 266.566500, 315.878100)",
        "(309.181300, 266.272100, 315.696300)",
        "(308.030500, 265.731400, 315.307200)",
        "(306.870100, 265.194200, 314.989500)",
        "(305.637500, 264.717200, 314.826400)",
        "(304.210000, 264.367800, 314.715600)",
        "(303.457500, 264.208900, 314.697800)",
        "(301.977700, 263.835700, 314.697300)",
        "(300.717700, 263.521400, 314.659200)",
        "(299.345300, 263.289600, 314.660800)",
        "(297.792700, 263.102700, 314.774800)",
        "(297.017200, 263.197100, 314.701500)",
        "(295.655500, 263.368500, 314.446800)",
        "(294.495000, 263.760700, 314.000100)",
        "(293.285100, 263.809100, 313.726800)",
        "(292.041400, 263.777900, 313.974700)",
        "(291.417600, 263.699600, 314.217300)",
        "(290.349000, 263.511400, 314.778100)",
        "(289.494500, 263.153600, 315.360500)",
        "(288.459800, 262.948200, 315.495400)",
        "(287.454000, 263.049300, 315.596800)",
        "(286.998100, 263.007100, 315.869000)",
        "(286.228400, 262.969600, 316.524500)",
        "(285.612500, 263.252600, 316.558600)",
        "(285.271000, 264.260000, 315.341900)",
        "(285.054600, 265.965600, 313.507600)",
        "(285.036600, 266.644300, 312.798600)",
        "(285.151500, 267.382300, 312.334400)",
        "(285.258900, 267.865700, 312.391100)",
        "(285.126800, 268.500300, 312.178000)",
        "(284.789100, 270.300900, 310.765600)",
        "(284.746700, 270.979300, 310.358800)",
        "(284.937600, 271.669600, 310.410000)",
        "(285.390100, 272.027000, 310.845200)",
        "(285.595400, 273.026400, 309.923400)",
        "(285.660900, 275.207500, 307.735700)",
        "(285.689900, 276.075200, 307.000100)",
        "(285.734300, 277.095400, 306.562600)",
        "(285.770900, 277.772300, 306.816400)",
        "(285.453900, 278.661100, 306.811000)",
        "(284.902800, 279.806200, 306.626400)",
        "(284.694200, 280.531400, 306.421400)",
[truncated: 519,828 more chars]
